# Supplementary material for: Identifying regulators of associative learning using a protein-labelling approach in Caenorhabditis elegans
Source: eLife. 2026 Jan 28;14:RP108438. doi: 10.7554/eLife.108438 (PMC12851583; doi:10.7554/eLife.108438)
Supplement: Figure 1—source data 2. [file elife-108438-fig1-data2.zip]

Archive with 12 entries (12 files):
- Figure 1C-source data 2/Figure 1C (left panel - ladder, for tubulin).scn
- Figure 1C-source data 2/Figure 1C (left panel - ladder, for tubulin).tif
- Figure 1C-source data 2/Figure 1C (left panel - ladder, for V5).scn
- Figure 1C-source data 2/Figure 1C (left panel - ladder, for V5).tif
- Figure 1C-source data 2/Figure 1C (left panel - tubulin).scn
- Figure 1C-source data 2/Figure 1C (left panel - tubulin).tif
- Figure 1C-source data 2/Figure 1C (left panel - V5).scn
- Figure 1C-source data 2/Figure 1C (left panel - V5).tif
- Figure 1C-source data 2/Figure 1C (right panel - ladder).scn
- Figure 1C-source data 2/Figure 1C (right panel - ladder).tif
- Figure 1C-source data 2/Figure 1C (right panel - SA-HRP).scn
- Figure 1C-source data 2/Figure 1C (right panel - SA-HRP).tif
