# Supplementary material for: Identifying regulators of associative learning using a protein-labelling approach in Caenorhabditis elegans
Source: eLife. 2026 Jan 28;14:RP108438. doi: 10.7554/eLife.108438 (PMC12851583; doi:10.7554/eLife.108438)
Supplement: Figure 1—source data 2. [file elife-108438-fig1-data2.zip › Figure 1C-source data 2/Figure 1C (right panel - ladder).scn]

MIME-Version: 1.0 (Generated by Image Lab 5.2.1)
Content-Type: multipart/mixed; boundary="20221009-183032-0799FF10"
Content-Description: Image Lab Image File
X-EntityRank: middle
X-LastSaveDate: 2022.10.09.18.30.32.195

--20221009-183032-0799FF10
Content-Type: text/xml; charset="utf8"
Content-Length: 1850
Content-Description: ItemHeaderTag
X-EntityRank: first
X-LastSaveDate: 2022.10.09.18.30.32.195

<!DOCTYPE XML>
<root version="2">
 <FileAuthoringInfo>
  <applicationName>Image Lab Touch</applicationName>
  <applicationSchema>3</applicationSchema>
  <majorVer>2</majorVer>
  <minorVer>3</minorVer>
  <subMinorVer>0</subMinorVer>
  <buildNumber>7</buildNumber>
  <changeList>198661</changeList>
  <buildType></buildType>
  <version>2.3.0.07</version>
 </FileAuthoringInfo>
 <name>2022-10-09 0.052s</name>
 <scan_id>54570694466040304</scan_id>
 <description></description>
 <user>Proteomics</user>
 <document_control_sign>0</document_control_sign>
 <document_controlled>0</document_controlled>
 <frame_sync_type>sync_frames_and_lanes</frame_sync_type>
 <normalization_channel>-1</normalization_channel>
 <normalization_use_bands>0</normalization_use_bands>
 <DisplaySettings>
  <showAnnotations>true</showAnnotations>
  <showLaneFrame>true</showLaneFrame>
  <showLanes>true</showLanes>
  <showBands>true</showBands>
  <showLaneLabels>true</showLaneLabels>
  <showBandsAttributes>true</showBandsAttributes>
  <bandsAttributes>1</bandsAttributes>
  <selectedLaneAttr>true</selectedLaneAttr>
  <showMWLegend>true</showMWLegend>
  <showVolumes>true</showVolumes>
  <showVolumesLabel>true</showVolumesLabel>
  <showBandEdges>false</showBandEdges>
 </DisplaySettings>
 <channel_count>1</channel_count>
 <rgb_composite>true</rgb_composite>
 <RGBDisplaySettings>
  <Red>
   <Channel>-1</Channel>
   <Enable>false</Enable>
  </Red>
  <Green>
   <Channel>-1</Channel>
   <Enable>false</Enable>
  </Green>
  <Blue>
   <Channel>-1</Channel>
   <Enable>false</Enable>
  </Blue>
 </RGBDisplaySettings>
 <scan_0>
  <transform low_frac="0.914855" high_frac="0.9991" invert="false" highlight_saturate="true" gamma="1"/>
  <colormap>Gray</colormap>
  <zoom>-1.0000000000000000</zoom>
  <image_anchor x="0.0000000000000000" y="0.0000000000000000"/>
 </scan_0>
</root>
--20221009-183032-0799FF10
Content-Type: multipart/mixed; boundary="20221009-183032-0799F950"
Content-Description: ScanImageTag0
X-EntityRank: first
X-LastSaveDate: 2022.10.09.18.30.32.195

--20221009-183032-0799F950
Content-Type: application/octet-stream
Content-Length: 12179328
Content-Description: ImageData
X-EntityRank: first
X-LastSaveDate: 2022.10.09.18.30.32.195

ÿÿÿ¡ÿ«ÿ¯ÿ°ÿ®ÿ§ÿÿ ÿÿÿ¢ÿ¬ÿ«ÿ¨ÿ£ÿ¨ÿ©ÿ©ÿ¥ÿ®ÿ¯ÿ¢ÿ¢ÿÿ ÿ ÿ¡ÿ ÿ ÿÿÿÿ¢ÿ¥ÿ¡ÿÿÿ ÿ ÿ ÿÿÿ¢ÿÿÿÿÿÿ ÿÿÿÿÿÿÿÿÿÿ¡ÿ ÿÿ ÿÿÿÿÿÿÿ¡ÿ ÿÿÿÿÿÿÿÿÿÿÿÿÿÿÿÿÿÿ¤ÿ©ÿ¡ÿ¦ÿ¯ÿÿÿÿÿÿÿÿÿÿÿ£ÿÿÿªÿ£ÿ ÿÿÿÿÿ£ÿÿÿÿÿÿÿÿ¢ÿÿÿ ÿÿÿÿÿÿ§ÿ¢ÿÿ¤ÿÿ¦ÿÿÿÿÿÿÿÿ£ÿ£ÿÿÿ¯ÿÿÿ£ÿÿÿÿÿÿ ÿÿÿ¤ÿÿÿÿÿ ÿ¡ÿÿÿÿpÿÿÿ¢ÿ¢ÿÿÿÿ£ÿÿ§ÿ£ÿ§ÿÿ ÿ£ÿÿÿÿÿÿÿÿÿÿÿÿÿÿÿÿÿrÿ§ÿÿÿÿÿÿÿÿÿÿÿÿÿÿÿÿÿ ÿÿÿ§ÿ ÿÿÿ ÿ¢ÿÿ¢ÿÿÿÿÿÿÿÿÿÿÿ¡ÿ¡ÿ§ÿ§ÿ£ÿ¥ÿ¦ÿ¨ÿÿ§ÿ®ÿ²ÿ¡ÿÿÿ«ÿ­ÿÿÿ¡ÿ©ÿ¢ÿ£ÿÿÿ­ÿ°ÿ¤ÿÿÿÿ ÿ­ÿ§ÿ¬ÿÿ°ÿ¯ÿ¶ÿ´ÿ©ÿ¡ÿÿÿ¤ÿ­ÿÿ¤ÿ ÿÿ¢ÿÿÿÿÿ¢ÿ¦ÿ¡ÿÿ­ÿ®ÿ ÿÿÿÿ¤ÿ¢ÿ¤ÿ¬ÿ¦ÿÿÿ¥ÿ¦ÿÿ¤ÿÿ ÿ­ÿ ÿ§ÿ±ÿ¦ÿ ÿÿÿ©ÿÿÿ¥ÿÿ¤ÿÿÿ£ÿ¤ÿÿ¡ÿÿÿ¤ÿÿ´ÿªÿªÿªÿ¢ÿÿ¡ÿ§ÿ¡ÿÿÿ¦ÿÿvÿÿÿ ÿÿÿÿÿ ÿ ÿÿ ÿ§ÿÿÿÿÿÿ¥ÿ ÿ¬ÿ¤ÿÿÿÿÿÿ¡ÿ£ÿ¥ÿ¶ÿÿªÿÿÿÿ®ÿ¤ÿÿÿÿÿÿÿÿÿÿÿÿÿ¡ÿ¨ÿÿÿÿÿÿÿ¤ÿÿÿÿtÿÿÿÿÿÿÿÿÿÿÿÿ¢ÿÿÿÿÿ9ÿÝþTÿÿ£ÿ«ÿÿÿ¡ÿ¦ÿ­ÿÿÿÿ³ÿÿÿÿÿÿÿ£ÿ¢ÿ ÿÿÿ¢ÿÿÿÿÿKÿÿÿÿ¥ÿÿ§ÿ¨ÿÿÿÿ¡ÿ«ÿ ÿÿ¢ÿÿªÿ¨ÿÿÿÿ¤ÿªÿÿÿ ÿÿÿ©ÿ¥ÿ£ÿÿ¤ÿÿÿ¥ÿÿÿÿÿ§ÿ¨ÿ§ÿ­ÿ«ÿ­ÿ¡ÿ®ÿ¨ÿ§ÿ¡ÿ ÿÿ ÿ¨ÿ¨ÿÿÿ¡ÿ¦ÿÿÿ¤ÿ¥ÿ¢ÿ§ÿ¦ÿÿÿ²ÿÿ£ÿÿÿÿ¢ÿÿ ÿÿÿ¡ÿÿÿÿÿ¤ÿÿ¡ÿÿ¦ÿÿ¦ÿÿ¡ÿ§ÿÿÿ¡ÿÿÿÿÿÿÿÿÿÿ¦ÿÿÿ­ÿÿ¢ÿªÿÿÿÿ«ÿ¥ÿÿÿÿÿ§ÿÿÿÿ¡ÿÿ¥ÿ¹ÿ®ÿ¡ÿ¡ÿ¡ÿÿÿ ÿÿÿÿÿÿÿÿÿÿ©ÿ ÿÿÿÿÿ£ÿÿÿÿ¦ÿ¤ÿÿ¡ÿÿÿÿ¨ÿ¢ÿÿÿ«ÿ ÿÿ£ÿÿÿÿÿ¶ÿ­ÿÿÿ ÿÿ«ÿ«ÿÿ¤ÿªÿ¢ÿÿÿ¦ÿ¡ÿ¡ÿÿÿÿÿªÿ¨ÿÿÿÿ£ÿ¥ÿÿÿÿÿ ÿÿÿÿ¢ÿ ÿ ÿ¢ÿÿÿÿ¬ÿ¦ÿÿ¥ÿÿÿÿÿ ÿ¢ÿÿÿÿ¡ÿ ÿÿ©ÿ¨ÿ¨ÿÿÿÿ£ÿ£ÿ¤ÿÿÿ¡ÿ®ÿ©ÿ ÿÿÿÿÿ®ÿ¨ÿ£ÿÿÿ§ÿÿ£ÿ¦ÿÿÿÿ ÿÿÿÿÿ£ÿÿÿÿÿ£ÿ¦ÿ£ÿÿ¡ÿÿÿÿÿ¢ÿÿÿ¢ÿ¯ÿÿÿ ÿÿÿÿÿÿÿªÿ®ÿ¢ÿ£ÿ¦ÿ¤ÿÿÿÿÿÿÿÿÿ¨ÿ¡ÿÿ ÿ°ÿ¨ÿÿÿ¬ÿ£ÿ ÿÿÿÿ¤ÿÿÿ£ÿÿÿÿÿÿÿ£ÿÿÿÿÿ¨ÿ¢ÿ¤ÿÿÿÿÿ¥ÿ¡ÿ³ÿÿªÿ©ÿ¦ÿ¦ÿ£ÿ©ÿ£ÿÿÿÿÿ£ÿ®ÿÿÿÿÿÿÿÿ¦ÿÿ§ÿ¥ÿªÿ¡ÿ¢ÿ¢ÿ¦ÿ¦ÿ¤ÿ£ÿ¢ÿÿÿ¥ÿ¢ÿÿÿÿÿÿÿÿÿÿ°ÿÿÿÿÿÿÿÿÿÿÿÿÿÿÿÿÿ ÿ£ÿ¥ÿÿÿ¦ÿ¢ÿÿ¦ÿ®ÿ ÿÿÿ¢ÿÿ ÿÿÿÿÿÿÿÿ¡ÿ¨ÿ®ÿÿÿ¢ÿ¦ÿ¦ÿ ÿÿ©ÿ§ÿÿÿÿ ÿ¬ÿ¤ÿÿ ÿÿ¤ÿÿ¡ÿ§ÿ©ÿ¯ÿÿÿÿÿÿ£ÿÿ¢ÿ­ÿÿÿÿ£ÿÿÿ²ÿ¤ÿÿ¢ÿ¥ÿÿÿÿÿÿÿÿ£ÿ¢ÿ¨ÿ©ÿ¡ÿ¡ÿ¬ÿÿ¬ÿ«ÿÿÿ§ÿ¡ÿ¤ÿÿ¨ÿÿ«ÿÿ¡ÿ¦ÿ«ÿÿ§ÿ­ÿ¥ÿÿÿÿÿ¢ÿ¨ÿ ÿÿÿÿÿÿ¦ÿ©ÿÿ§ÿÿ ÿÿÿ§ÿ£ÿÿ§ÿÿÿ¨ÿ®ÿ¯ÿµÿ¦ÿÿ£ÿ¥ÿ¡ÿ¥ÿ­ÿ²ÿ§ÿÿ£ÿÿÿ¢ÿ²ÿ®ÿ ÿÿÿ¡ÿÿ¡ÿ£ÿ§ÿÿÿ¤ÿ¤ÿÿÿ°ÿÿÿ²ÿ ÿÿ³ÿµÿ«ÿÿ¡ÿ ÿ¢ÿÿÿÿÿÿÿÿÿÿ¦ÿÿÿÿÿ¤ÿ¡ÿÿ ÿÿÿÿÿÿÿ«ÿ ÿ£ÿÿÿ«ÿÿÿÿªÿ ÿ­ÿÿÿ¥ÿ¢ÿ©ÿÿÿ¬ÿ²ÿ£ÿÿÿ¡ÿ§ÿ¥ÿ¤ÿ¥ÿ¢ÿÿÿ£ÿ¬ÿ¡ÿ ÿ¤ÿªÿÿÿÿ¥ÿÿ¤ÿ®ÿÿÿÿ¤ÿÿ¡ÿÿ£ÿÿ²ÿ±ÿ­ÿÿÿÿÿÿ¡ÿ®ÿ°ÿ¢ÿÿ¡ÿ£ÿÿÿ ÿ ÿ¦ÿ¦ÿÿÿÿÿ¯ÿ¯ÿ¢ÿ©ÿÿÿ°ÿ ÿÿ®ÿÿ§ÿ©ÿ¨ÿÿÿÿÿÿ¤ÿÿ¢ÿÿ°ÿ§ÿÿ£ÿÿ¡ÿ¥ÿ¦ÿ¦ÿ©ÿ­ÿ­ÿ®ÿ¾ÿ²ÿ¨ÿÿÿ¢ÿ¡ÿ¥ÿ°ÿÿÿµÿ¨ÿ¯ÿ­ÿ°ÿ«ÿ·ÿ±ÿÿ¦ÿ¢ÿÿÿ­ÿÿ²ÿ®ÿ¶ÿ£ÿ¹ÿ¯ÿ¡ÿÿÿ¦ÿ£ÿÿ¡ÿÿ¡ÿÿ¢ÿÿÿÿÿªÿ±ÿ¬ÿÿÿÿÿ§ÿ©ÿÿ¨ÿ©ÿÿ ÿÿ¦ÿªÿ¥ÿ¯ÿ©ÿ¡ÿ­ÿ­ÿ¡ÿÿÿ·ÿ­ÿ£ÿ¤ÿ©ÿ¤ÿÿ¬ÿÿÿ¡ÿÿªÿÿ¥ÿ¥ÿ¤ÿ ÿ¡ÿ©ÿ©ÿ£ÿ¥ÿªÿ¨ÿ¨ÿÿÿ¡ÿÿ¡ÿ ÿÿ¦ÿ§ÿ¤ÿ­ÿ¤ÿÿªÿ«ÿ§ÿ¡ÿ¤ÿ«ÿ¥ÿ­ÿÿÿ¯ÿªÿ±ÿ§ÿ­ÿ­ÿ¦ÿÿ£ÿÿÿÿÿÿÿ¥ÿÿÿÿÿÿ¢ÿ§ÿ¬ÿÿÿ§ÿ§ÿ®ÿ±ÿ¥ÿÿ¨ÿ®ÿ£ÿ£ÿ®ÿ®ÿ¦ÿ¤ÿÿÿ¢ÿÿ«ÿ ÿ¤ÿ£ÿÿ©ÿµÿÿÿÿÿ¨ÿÿ¢ÿÿ¡ÿ­ÿÿÿ§ÿ£ÿ³ÿ¡ÿªÿÿ¨ÿªÿ¢ÿ¦ÿ¥ÿ¤ÿ²ÿ®ÿ¢ÿ ÿ¤ÿ©ÿ£ÿ£ÿ­ÿªÿ ÿ ÿ¬ÿ²ÿ¨ÿ©ÿ®ÿ¦ÿÃÿ®ÿÿ¤ÿ¥ÿ ÿ¬ÿ¯ÿ¯ÿ¢ÿÿÿÿÿ©ÿ´ÿ¡ÿÿ¨ÿ­ÿ£ÿ¢ÿÿÿ¦ÿ¨ÿ¢ÿÿªÿ¥ÿÿ¡ÿ«ÿ¬ÿªÿ¦ÿÿ¢ÿ§ÿ®ÿ©ÿÿ¦ÿ§ÿ¢ÿ±ÿ«ÿ¡ÿ©ÿ§ÿ£ÿ«ÿ­ÿÿÿ­ÿ¤ÿÿÿÿÿ¥ÿÿÿ­ÿ¶ÿ¥ÿÿ¢ÿ¡ÿ©ÿ®ÿ¢ÿ¶ÿÿÿ²ÿµÿ¬ÿ ÿÿÿ¢ÿ§ÿÿ®ÿºÿ­ÿ¤ÿ§ÿ¦ÿÿÿÿ¥ÿ¯ÿ±ÿÿÿ§ÿÿ¤ÿ°ÿ¡ÿ¦ÿÿ®ÿ©ÿ¤ÿ®ÿ£ÿ¬ÿÿ|ÿÿ«ÿ¤ÿÿ¦ÿÿ°ÿ½ÿÿÿÿÿ»ÿ´ÿ¨ÿÿÿÿ¢ÿ¡ÿ¢ÿ£ÿªÿ±ÿªÿÿÿ©ÿ¤ÿÿÿªÿ¨ÿ¥ÿÿ©ÿÿ®ÿ­ÿ¬ÿ¥ÿ©ÿ¨ÿÿ¡ÿ§ÿ§ÿÿÿ¨ÿ¤ÿ ÿ¡ÿ¤ÿ¡ÿÿÿÿÿ£ÿ¨ÿÿ ÿ ÿ«ÿ¦ÿ¤ÿ§ÿ¥ÿ¨ÿ¥ÿ£ÿ¢ÿÿ¤ÿÿÿ¤ÿÿ¤ÿÿÿÿÿ¥ÿ¢ÿÿ£ÿ£ÿ¦ÿ¬ÿÿ¨ÿÿªÿÿ¡ÿªÿÿÿÿ¥ÿÿ¥ÿÿ ÿÿÿÿÿ¡ÿÿ ÿ®ÿ©ÿÿ£ÿ¦ÿÿÿÿ¦ÿ®ÿ¥ÿªÿ¢ÿÿ¤ÿÿÿÿ®ÿÿÿÿÿÿÿÿÿ§ÿÿ¦ÿÿÿÿÿ¡ÿ¦ÿ~ÿÿ£ÿ¬ÿ¢ÿÿ¤ÿÿÿ©ÿÿÿ¢ÿ¢ÿ£ÿÿÿ ÿÿ£ÿ¨ÿÿ¡ÿ§ÿÿÿ¤ÿÿÿÿÿÿÿ¢ÿÿÿÿÿ©ÿÿÿ¦ÿ¢ÿÿÿÿ¨ÿ¥ÿ£ÿÿÿÿÿ¡ÿ§ÿÿÿÿ«ÿ¦ÿÿÿ¡ÿÿÿÿ«ÿ¢ÿÿ£ÿÿÿÿÿÿ}ÿÿ§ÿ ÿ§ÿÿ¢ÿ¥ÿÿÿÿÿ¤ÿ ÿÿÿÿÿ¢ÿ¦ÿ©ÿÿÿ¯ÿ©ÿ£ÿÿ©ÿ¯ÿÿÿÿ¬ÿÿÿÿÿÿ¨ÿªÿ ÿªÿ©ÿÿÿÿÿÿ¥ÿÿÿ¦ÿ«ÿ ÿ£ÿÿ¥ÿ¤ÿÿÿªÿ®ÿ ÿÿÿ¤ÿ¶ÿÿÿ¥ÿ±ÿ¨ÿ¨ÿ¢ÿÿÿÿ¡ÿ¢ÿ£ÿªÿ³ÿ±ÿ ÿÿÿ§ÿ©ÿ©ÿÿ¥ÿ§ÿÿ¬ÿ°ÿ¢ÿ ÿÿÿÿÿ®ÿ¸ÿ¥ÿ§ÿÿ­ÿ±ÿ¦ÿ¢ÿÿ¤ÿ©ÿ¬ÿ·ÿµÿ¤ÿÿÿ¦ÿ¥ÿ±ÿ£ÿ¤ÿÿÿÿÿÿÿÿÿÿÿªÿ¤ÿÿÿÿ¾ÿ½ÿÿÿ ÿÿÿ¡ÿ¨ÿ°ÿ¬ÿ¥ÿªÿ¨ÿ¢ÿ©ÿ¬ÿ¶ÿ»ÿ¢ÿÿ ÿÿ§ÿ£ÿ¡ÿ¡ÿ«ÿ­ÿ¦ÿ²ÿ«ÿÿ±ÿ¨ÿ¡ÿ¢ÿÿ­ÿ°ÿÿ¢ÿªÿ±ÿ¶ÿ©ÿ­ÿÿªÿ«ÿ¡ÿÿÿªÿÿÿ¡ÿ²ÿ¦ÿ¢ÿ£ÿ¢ÿÿÿÿ¨ÿÿÿÿ¥ÿ¯ÿ¦ÿ ÿÿ¡ÿ±ÿÿ¬ÿÿ§ÿ£ÿ¥ÿ©ÿÿªÿ¢ÿ½ÿ³ÿ®ÿÀÿ¹ÿ©ÿ¡ÿ´ÿ´ÿÿÿ§ÿªÿ­ÿ¬ÿ¥ÿ©ÿ¥ÿ¡ÿ¦ÿ¢ÿÿ®ÿ¦ÿÿÿ¡ÿ¤ÿ¯ÿ¡ÿ¥ÿ±ÿ¢ÿ¢ÿ¬ÿÿÿ«ÿ¨ÿÿÿ­ÿºÿÿ²ÿ¨ÿ«ÿ¯ÿ¶ÿ¾ÿÿ¥ÿ£ÿÿÿªÿ±ÿ®ÿ¥ÿ¨ÿ¬ÿ®ÿ©ÿ¢ÿ¨ÿ«ÿ§ÿ¨ÿ¢ÿ¤ÿÿ¥ÿ­ÿ®ÿ­ÿ¬ÿºÿ°ÿ¨ÿ¨ÿ§ÿ«ÿ®ÿ®ÿ°ÿ¯ÿ³ÿ»ÿªÿ£ÿ«ÿ¨ÿ¡ÿ«ÿ°ÿÃÿ¥ÿ¯ÿ¢ÿ¢ÿ¢ÿ«ÿ­ÿ®ÿ¨ÿ¬ÿ²ÿ°ÿ®ÿªÿ¢ÿ ÿ¨ÿ®ÿ¬ÿ­ÿ ÿ°ÿ¬ÿ©ÿ©ÿ®ÿÿÀÿ³ÿ¨ÿ£ÿ´ÿ®ÿ£ÿ§ÿ«ÿ¤ÿ¡ÿ®ÿ»ÿ¹ÿ¨ÿªÿ­ÿÂÿ§ÿÿÿ¡ÿ«ÿ±ÿ¥ÿ£ÿ§ÿ©ÿÿÿ¢ÿ¤ÿ°ÿ¶ÿ±ÿ¦ÿ§ÿ°ÿ®ÿ²ÿ²ÿ¬ÿ¨ÿ¬ÿ¦ÿ©ÿ£ÿÿ³ÿ³ÿªÿ¬ÿ¢ÿ¥ÿ²ÿ²ÿ¸ÿ¨ÿÿ¤ÿÁÿªÿ°ÿ¥ÿ¨ÿ§ÿ¦ÿªÿ©ÿ´ÿ¼ÿ±ÿ¤ÿ¢ÿ§ÿ²ÿªÿ¡ÿÅÿÿ«ÿ·ÿÿ¶ÿ°ÿ¢ÿªÿªÿ£ÿ«ÿ±ÿªÿÿÿ¯ÿ®ÿÿÿªÿµÿ°ÿ£ÿ«ÿ¥ÿ­ÿ¬ÿÿ£ÿÿÿ£ÿ©ÿ§ÿ©ÿ¶ÿ§ÿ¦ÿÿ¥ÿ¡ÿÿÿ ÿ§ÿ¯ÿÿ«ÿ±ÿ¤ÿ§ÿ¦ÿ£ÿ·ÿ­ÿ©ÿ³ÿ±ÿ´ÿ·ÿ°ÿ¢ÿ¤ÿ±ÿ¦ÿÿ¥ÿÿ¡ÿ¼ÿ±ÿ¬ÿ·ÿ´ÿ©ÿ¨ÿ´ÿ©ÿ¥ÿ ÿ¥ÿ ÿ¥ÿ©ÿ£ÿ¦ÿ¨ÿªÿ²ÿ¤ÿÿÿÿ¥ÿ±ÿÿÿ ÿ¢ÿÿÿ«ÿ«ÿÿÿÿÿÿ¦ÿÿÿÿ²ÿ¥ÿÿÿ¥ÿÿ­ÿµÿ§ÿ¥ÿ¥ÿ ÿ¦ÿÿ³ÿ¨ÿ¦ÿÿ§ÿ¢ÿÿ¯ÿ±ÿ¥ÿÿÿ¨ÿ¨ÿ¤ÿ«ÿ®ÿÿÿÿ°ÿ³ÿ®ÿ®ÿµÿ¸ÿ¦ÿÿÿ§ÿÿÿÿªÿÿÿÿÿ­ÿ»ÿ®ÿ¥ÿªÿ°ÿ²ÿ¡ÿÿªÿÿ°ÿ¸ÿ«ÿ°ÿ¢ÿ ÿ¨ÿ¦ÿ¨ÿ¯ÿ«ÿ¤ÿÿ«ÿ´ÿ£ÿ§ÿ¤ÿ©ÿ¤ÿ¦ÿ«ÿ®ÿ¨ÿÿ¡ÿ¨ÿÿ­ÿ©ÿ±ÿ´ÿ¨ÿ¤ÿ¬ÿ ÿÿÿÿ¤ÿ£ÿÿÿ«ÿ³ÿ°ÿµÿ­ÿ¥ÿ£ÿªÿ®ÿ«ÿ§ÿ¤ÿ¦ÿ¢ÿÿ£ÿÿÿ¬ÿ£ÿ¢ÿ¥ÿ¨ÿ¯ÿ±ÿ«ÿ²ÿ®ÿÿÿ¤ÿ±ÿ¨ÿªÿ£ÿ¤ÿ­ÿ­ÿ©ÿ¬ÿ£ÿ¬ÿ¨ÿºÿ¥ÿÿÿ¤ÿ¢ÿ¥ÿÿÿÿ¤ÿ¢ÿ®ÿ§ÿÿÿÿ¹ÿ¶ÿ¬ÿ©ÿ©ÿ²ÿºÿ®ÿ§ÿ©ÿ£ÿªÿ¶ÿ§ÿ¦ÿ«ÿ¥ÿÿÿÿ¥ÿ¡ÿ²ÿ«ÿ¡ÿ ÿ£ÿ§ÿ«ÿ£ÿÿÿ§ÿ±ÿÿ°ÿ¨ÿ§ÿ ÿÿÿÿÿ­ÿ¦ÿ¤ÿ½ÿÿ£ÿ£ÿÿ ÿÿ¡ÿÿÿÿÿÿ§ÿ£ÿ®ÿ ÿ¢ÿ¡ÿ¢ÿ ÿÿ£ÿ«ÿ¤ÿ«ÿ§ÿ ÿ²ÿ¢ÿnÿ4ÿ.ÿjÿ¥ÿ©ÿ¤ÿ£ÿ¡ÿ©ÿ¢ÿÿÿ¦ÿ¯ÿ©ÿ§ÿ¯ÿ¤ÿÿÿÿÿÿÿÿÿÿÿÿ£ÿ³ÿÿÿÿÿÿÿÿÿÿÿµÿ«ÿ¡ÿ¨ÿ§ÿ¤ÿÿÿÿÿ¤ÿ§ÿ®ÿ¨ÿ©ÿ¨ÿ¤ÿ¡ÿÿÿ¤ÿ¢ÿ³ÿÿªÿ¢ÿÿÿ ÿ¤ÿ¬ÿ±ÿ¥ÿ¦ÿÿ ÿ©ÿ£ÿ§ÿ§ÿ¡ÿ¡ÿÿÿÿÿÿ¡ÿÿ¡ÿ¦ÿÿ£ÿ¡ÿÿ§ÿ£ÿ¡ÿÿÿ ÿ¢ÿ¦ÿ¦ÿÿÿÿ»ÿ¦ÿÿ¡ÿ¥ÿÿÿÿ§ÿÿÿÿÿ¡ÿ¦ÿ¨ÿ¦ÿÿÿ£ÿ­ÿ¥ÿ¡ÿÿÿÿÿ¨ÿ¦ÿÿ£ÿÿ¤ÿ¡ÿÿ¢ÿ¤ÿÿÿÿ¢ÿÿÿ£ÿªÿ¨ÿ¨ÿ¤ÿ¥ÿÿ±ÿ§ÿ£ÿÿÿ§ÿ¦ÿ¤ÿÿªÿ¡ÿ ÿ¡ÿ£ÿ¢ÿÿÿÿÿ°ÿ±ÿ¤ÿ¡ÿ¡ÿÿÿ¢ÿ¢ÿ§ÿ¬ÿ¨ÿ¡ÿÿÿÿ¢ÿ ÿÿÿÿ§ÿÿÿÿÿ¢ÿ ÿÿ¢ÿ£ÿ£ÿ¢ÿ¤ÿ¨ÿ ÿ¢ÿÿ¢ÿÿÿ¥ÿ§ÿ¢ÿ ÿ¤ÿ¢ÿ¦ÿ¢ÿÿ¥ÿ§ÿÿ£ÿ°ÿÿ¢ÿ¥ÿÿ ÿ§ÿ§ÿ°ÿ¬ÿ£ÿ±ÿ¨ÿ£ÿ£ÿÿÿÿ¨ÿÿÿÿÿÿÿÿ¡ÿÿ¦ÿªÿ ÿÿÿ£ÿ£ÿ£ÿ·ÿÿÿ¤ÿÿÿ ÿ¨ÿ£ÿÿÿÿÿÿÿÿÿÿÿÿ¦ÿ£ÿÿÿÿÿÿÿÿÿÿÿÿÿÿÿÿÿÿÿÿÿÿ¢ÿÿÿÿÿ ÿ¢ÿ¦ÿÿÿÿÿÿÿÿÿÿÿ¢ÿÿÿÿÿªÿ«ÿÿÿÿÿ¤ÿÿÿÿÿÿÿÿÿÿ¦ÿÿÿÿÿÿÿ£ÿÿÿ¤ÿ¤ÿÿÿÿÿÿÿÿ¥ÿ¤ÿÿÿÿÿÿÿÿÿÿÿÿÿ«ÿÿÿÿÿÿÿÿÿÿÿÿÿÿÿÿÿÿÿÿÿÿÿÿªÿÿÿ¤ÿ¡ÿÿÿÿÿÿÿÿÿÿ¤ÿ¡ÿÿÿÿ£ÿÿÿÿÿÿÿÿÿÿÿÿÿÿÿÿÿÿÿÿÿ ÿ¡ÿªÿ¦ÿÿÿ¢ÿÿÿÿÿ§ÿ¤ÿÿÿÿÿÿÿÿ£ÿ§ÿ¬ÿ£ÿÿ¢ÿÿ£ÿ£ÿÿ ÿÿÿ ÿÿ¤ÿ£ÿÿ¨ÿ±ÿ±ÿ§ÿ£ÿÿÿ¡ÿ ÿ¡ÿ©ÿ¬ÿ£ÿÿÿÿÿ¯ÿ¢ÿ¢ÿ§ÿ¡ÿÿ¡ÿ¤ÿ«ÿ¬ÿ¨ÿ«ÿ¨ÿ¢ÿ ÿÿÿÿ¡ÿ¥ÿ©ÿÿ ÿ¡ÿ«ÿ«ÿ¤ÿÿ¥ÿ­ÿ§ÿÿ¡ÿªÿ ÿ¡ÿÿ©ÿ£ÿÿÿ¡ÿ°ÿ¢ÿÿ¢ÿ­ÿ«ÿ«ÿÿ¦ÿÿÿ©ÿÿÿÿÿ£ÿ­ÿ«ÿ ÿÿÿ©ÿ¨ÿ¬ÿ­ÿªÿµÿ¨ÿ¡ÿ¨ÿ ÿÿÿÿÿÿÿÿÿÿ¤ÿÿÿ¦ÿ£ÿ ÿ ÿ¦ÿ«ÿÿ ÿ®ÿÿÿÿÿ¥ÿÿÿÿÿÿÿÿ§ÿÿÿ®ÿÿÿÿÿÿÿÿÿÿÿÿÿÿÿÿÿÿ¡ÿÿÿÿÿÿÿ ÿÿÿÿÿÿÿÿÿÿÿÿÿÿÿ¦ÿ©ÿÿ¥ÿÿÿ¡ÿ{ÿúþöþjÿÿÿÿÿÿÿ¤ÿ«ÿÿ¢ÿÿ£ÿÿÿÿÿÿÿÿ¢ÿ©ÿ¡ÿÿ¡ÿÿÿ¦ÿ¡ÿÿvÿÿÿÿ£ÿÿ ÿ¥ÿÿÿÿÿ«ÿ¡ÿÿ¶ÿ¯ÿÿÿÿÿÿªÿ ÿÿ ÿÿ ÿ®ÿ°ÿºÿÿÿ¨ÿÿÿÿÿÿÿÿ ÿÿÿÿ¡ÿ¯ÿ³ÿ£ÿ­ÿ£ÿ²ÿ§ÿÿªÿ­ÿ¥ÿÿÿ£ÿ£ÿÿÿ£ÿ¢ÿ ÿÿ§ÿ¥ÿÌÿ£ÿ©ÿÿÿ£ÿÿÿÿÿÿÿÿ¤ÿ¦ÿÿÿÿ©ÿ§ÿ ÿ£ÿÿÿ¦ÿªÿ ÿ¢ÿ¤ÿÿÿÿÿ¦ÿ ÿ¦ÿÿÿÿÿ®ÿ¯ÿÿÿÿ¡ÿÿÿ®ÿ£ÿÿÿ¨ÿ§ÿ¬ÿÿÿ¡ÿÿÿÿ®ÿ¦ÿÿÿ¡ÿÿÿÿÿÿ¥ÿ¥ÿ¦ÿÿÿÿÿÿsÿ£ÿÿÿÿ©ÿÿÿÿÿÿÿÿÿÿÿ©ÿ¡ÿ¡ÿÿ¨ÿ¬ÿÿ¤ÿÿÿ§ÿÿ¥ÿÿÿ©ÿ©ÿ¨ÿ®ÿ¥ÿÿ©ÿ©ÿÿÿÿ¬ÿ¤ÿ¥ÿÿÿÿÿ§ÿ¨ÿ¥ÿ¤ÿÿÿÿÿÿ«ÿ§ÿ¢ÿ¨ÿ ÿÿÿÿÿÿÇÿÿÿ·ÿªÿ¢ÿ¡ÿÿÿÿÿÿÿªÿ¥ÿÿ ÿÿÿ¥ÿ¥ÿ£ÿ¥ÿÿÿ¥ÿ¢ÿ¬ÿÿÿ ÿ¤ÿªÿ¡ÿÿÿÿÿ±ÿ­ÿ¬ÿ¨ÿ¨ÿÿÿÿÿÿÿÿ¡ÿÿÿÿÿÿ¢ÿÿÿ ÿÿ¢ÿ¨ÿÿ¡ÿÿÿ£ÿÿÿÿÿÿÿ§ÿ©ÿÿÿÿÿÿ¨ÿ£ÿÿ¡ÿ ÿÿÿÿ¥ÿ¼ÿ³ÿ±ÿÿÿÿ¢ÿ¡ÿÿÿÿÿ²ÿ ÿ¢ÿ¤ÿ ÿÿÿÿ ÿ¡ÿÿÿ§ÿ¢ÿÿ£ÿÿÿ¢ÿ§ÿÿÿÿ¤ÿÿÿÿÿÿÿÿÿÿ¦ÿÿÿ¤ÿ¦ÿ¡ÿ«ÿ«ÿÿÿÿÿÿÿÿÿÿÿÿÿ¥ÿÿ¡ÿÿ£ÿ¦ÿ¤ÿ­ÿÿ¢ÿ¡ÿ£ÿÿÿÿ ÿÿ¡ÿ¤ÿÿÿ¡ÿÿÿÿÿÿÿ¥ÿ¡ÿÿÿ­ÿÿÿÿÿªÿ¨ÿÿÿ ÿÿÿÿÿÿÿÿÿÿÿ¨ÿ ÿÿÿÿÿ§ÿ«ÿ¤ÿÿÿÿ©ÿÿÿÿ¡ÿºÿ²ÿÿÿÿÿ±ÿ¢ÿÿ¬ÿ¬ÿ¢ÿÿÿ¬ÿ¢ÿÿÿ©ÿ¥ÿÿÿ¢ÿ«ÿ©ÿÿÿ²ÿ¢ÿÿÿ¦ÿÿ£ÿ¡ÿÿ¦ÿ©ÿ ÿÿ¡ÿ¨ÿ¦ÿ ÿ ÿ¢ÿÿÿÿÿÿÿÿÿÿÿ®ÿ¨ÿÿÿÿ§ÿ¬ÿÿÿ©ÿ©ÿÿÿÿ¥ÿ¥ÿ ÿ¢ÿ£ÿ¥ÿ­ÿ³ÿ¦ÿÿ¢ÿ¨ÿ«ÿÿÿ©ÿ¯ÿ§ÿÿÿÿÿ ÿ«ÿ¢ÿ©ÿ£ÿ³ÿÿÿ¦ÿÿ¦ÿÿÿÿÿ²ÿ¹ÿªÿÿÿÿ«ÿ¬ÿÿ«ÿ°ÿ¢ÿÿ­ÿ®ÿÿÿ®ÿ­ÿ ÿÿÿÿÿÿÿÿÿ¥ÿ¤ÿÿÿÿ¢ÿÿÿ­ÿ¤ÿÿ ÿ¬ÿ¤ÿÿÿ¢ÿÿÿÿÿÿÿÿÿÿÿÿÿÿÿ§ÿ¥ÿªÿ ÿÿÿÿÿ¨ÿ§ÿÿÿ¦ÿÿ®ÿ ÿ¶ÿ£ÿ£ÿªÿÿ¢ÿÿÿÿ¤ÿÿÿ£ÿÿÿ ÿ¥ÿÿÿ¡ÿ¡ÿ¥ÿ£ÿ¥ÿ£ÿ¢ÿ ÿÿ¢ÿ¤ÿ¦ÿ«ÿ£ÿ¢ÿ¦ÿ¨ÿÿÿ§ÿªÿÿÿÿºÿÿ¤ÿÿÿÿ¤ÿ¯ÿ¥ÿ¦ÿ¢ÿÿ£ÿ¡ÿÿ©ÿ¬ÿ¦ÿ£ÿ¦ÿ£ÿÿ¡ÿÿÿ©ÿ¡ÿÿ¦ÿ ÿ£ÿ®ÿªÿ£ÿ§ÿ²ÿ¦ÿ­ÿ¯ÿÿ¤ÿÿ¡ÿ¥ÿ§ÿ¡ÿ¡ÿÿ³ÿÿ¥ÿ£ÿ¢ÿÿ«ÿ­ÿ¤ÿ¤ÿ ÿ¦ÿ ÿ¢ÿÿÿ¡ÿÿÿ§ÿÿÿÿ¡ÿÿÿÿ¤ÿ¥ÿªÿ¸ÿ ÿÿÿ¬ÿ£ÿ¥ÿ ÿÿ¦ÿ¢ÿÿ¶ÿ¥ÿ¯ÿÿÿ¨ÿ§ÿ¢ÿµÿ¤ÿ¤ÿ¦ÿÿªÿªÿ·ÿ¡ÿÿ¤ÿÿÿ¦ÿÿ£ÿ°ÿ¹ÿ«ÿÿ©ÿ­ÿ¢ÿÿÿÿÿ©ÿ¯ÿÿÿ²ÿ§ÿ¥ÿ²ÿ§ÿ«ÿµÿ¡ÿ¢ÿ¨ÿÿ­ÿ©ÿÿÿÿ¨ÿÿ¦ÿ²ÿ¥ÿÿÿ¢ÿ¤ÿ­ÿÿÿ¡ÿ¦ÿ®ÿ«ÿÿÿ«ÿ¦ÿ£ÿ«ÿ«ÿ§ÿÿÿªÿ¥ÿ£ÿ£ÿÿªÿ¥ÿÿ­ÿªÿ³ÿ«ÿ¨ÿ¦ÿ¨ÿ°ÿ¨ÿ¨ÿ®ÿ¯ÿ£ÿ§ÿ¥ÿ£ÿÿÿ¡ÿ ÿÿÿÿ¢ÿÿ­ÿ£ÿÿ§ÿ ÿ¥ÿ¦ÿ©ÿ±ÿ¬ÿÿÿÿ­ÿ°ÿ¦ÿ¢ÿ¬ÿ³ÿ¯ÿ¯ÿ©ÿ¥ÿ¬ÿ¤ÿÿ¡ÿ°ÿ¥ÿ¡ÿ¡ÿÿÿÿ­ÿ³ÿÿÿ©ÿ§ÿ£ÿÿ©ÿÿÿ¦ÿ£ÿ ÿ¯ÿÿ©ÿÿ¨ÿÿ¢ÿ±ÿªÿ¦ÿ¦ÿ¬ÿ¬ÿ§ÿ¨ÿ©ÿ ÿÿ£ÿ¤ÿ§ÿ©ÿ¥ÿ¢ÿ¦ÿ±ÿ¬ÿÿ¤ÿ«ÿ¹ÿ­ÿ©ÿªÿÿÿ¥ÿ ÿ¥ÿÿÿ ÿÿ¦ÿ¤ÿ®ÿªÿ ÿ£ÿ¬ÿÿ£ÿÿÿ ÿ¨ÿ¬ÿ­ÿÿ¥ÿÿÿ§ÿ¡ÿ§ÿÿÿ£ÿ¨ÿ¬ÿ¨ÿ¡ÿ«ÿ§ÿÿ¥ÿ£ÿ§ÿ®ÿªÿ ÿ¡ÿÿÿÿ©ÿ®ÿ§ÿÿÿÿ¡ÿÿ¢ÿ¨ÿ¸ÿ©ÿ²ÿÿªÿ ÿ­ÿªÿµÿÿ¡ÿ­ÿ¨ÿ¥ÿÿzÿ{ÿÿÿÿªÿ¤ÿ¤ÿÿÿ£ÿ ÿÿªÿ»ÿ·ÿ¦ÿ¬ÿ£ÿÿ ÿªÿ¬ÿ·ÿÿ¥ÿ¢ÿÿ¡ÿªÿ·ÿ¬ÿÿÿªÿÀÿ¶ÿÿ¥ÿ£ÿ¤ÿ±ÿ¥ÿ¢ÿ¢ÿ±ÿ´ÿ­ÿÿÿÿ¥ÿ«ÿ©ÿÿÿÿÿÿ¡ÿ°ÿ²ÿ§ÿ ÿ¡ÿÿ¤ÿÿÿ­ÿ ÿ¤ÿ¼ÿ¡ÿÿ ÿ¢ÿ£ÿ¦ÿ¤ÿ´ÿÿÿ±ÿ¤ÿÿÿÿ¨ÿÿ«ÿªÿÿ ÿÿÿ«ÿ°ÿªÿÿ¨ÿ¦ÿ ÿ«ÿ¯ÿ¤ÿÿÿÿÿÿ¦ÿÿ¡ÿÿÿÿ¥ÿ£ÿÿ¢ÿÿÿ¡ÿÿÿÿÿÿÿ ÿ¡ÿÿ¥ÿ¡ÿ¢ÿÿ®ÿ¦ÿÿÿÿ ÿ§ÿÿÿÿÿÿÿ©ÿ«ÿ¥ÿ¡ÿ¦ÿ©ÿ¢ÿÿÿÿÿ¡ÿ£ÿ£ÿ¤ÿÿÿ¶ÿ¦ÿ«ÿÿÿÿÿ®ÿÿÿ¦ÿÿ¡ÿ¥ÿÿÿÿÿÿ¢ÿ©ÿ¢ÿ¥ÿ³ÿ«ÿÿÿÿ¢ÿ¡ÿ®ÿ°ÿ¢ÿ ÿ¢ÿ«ÿ¯ÿÿÿ­ÿÿ£ÿ¤ÿÿÿÿ¢ÿ£ÿÿÿÿÿÿÿ©ÿ ÿ£ÿ¦ÿ©ÿ¨ÿÿÿ¦ÿÿ ÿ¡ÿÿÿ¢ÿ°ÿ«ÿÿÿ®ÿ®ÿ©ÿ§ÿ¡ÿÿÿÿ¢ÿµÿ­ÿ«ÿÿÿÿ¡ÿÿ¨ÿÿÿÿÿ«ÿ£ÿ¢ÿ¢ÿÿ¢ÿ¢ÿÿ¡ÿÿÿÿ¡ÿ§ÿ¤ÿ¥ÿÿÿ£ÿ¨ÿ°ÿ­ÿ¤ÿ«ÿ©ÿÿÿÿ¢ÿÿÿÿÿÿ¤ÿÿ¡ÿ¦ÿ¡ÿ ÿ¢ÿÿÿÿ¢ÿÿ¡ÿ¬ÿ¤ÿ¡ÿ£ÿ«ÿ«ÿÿÿ¡ÿÿÿ­ÿÿ´ÿ¦ÿÿÿÿªÿ ÿ¦ÿ°ÿÿÿÿÿ¡ÿ§ÿÿ£ÿ£ÿ¨ÿ¢ÿ¡ÿ«ÿ§ÿÿ ÿ¡ÿ¡ÿ¬ÿ£ÿÿ¨ÿ¡ÿ«ÿÿ©ÿ¢ÿÿ©ÿ¨ÿ¡ÿ£ÿÿÿÿÿ ÿÿ¨ÿ§ÿªÿ²ÿ´ÿ¨ÿÿÿªÿÿÿÿ®ÿ±ÿ¤ÿÿªÿÿ°ÿÿÿ«ÿ¶ÿªÿÿÿÿÿ±ÿ¢ÿÿ¯ÿ¢ÿÿ¨ÿ¬ÿ«ÿ«ÿ ÿÿ¤ÿ¤ÿÿ£ÿ¨ÿ¯ÿ¬ÿ¨ÿ¢ÿÿ ÿ¦ÿÿÿ¡ÿ¥ÿ£ÿ¡ÿ¦ÿ´ÿ´ÿ¹ÿ¨ÿ¦ÿ©ÿ¥ÿ¬ÿ¦ÿÿÿÿ ÿ¨ÿ ÿ©ÿ£ÿ¤ÿ²ÿ®ÿ§ÿÿ§ÿÿ¨ÿµÿÿÿÿ¡ÿ©ÿÿÿÿÿ¡ÿÿÿ­ÿ©ÿ¨ÿ¦ÿÿ ÿ¥ÿÿ¤ÿ¤ÿ¥ÿ±ÿ§ÿ¹ÿ£ÿªÿÿ©ÿ·ÿ¯ÿ¯ÿ²ÿ°ÿ¬ÿ¤ÿ£ÿ¦ÿ¡ÿÿÿ£ÿ¤ÿªÿ¸ÿ®ÿÿÿ¡ÿÿ¹ÿ¢ÿ¦ÿ®ÿÿ«ÿ·ÿ¢ÿÿÿ¦ÿ¦ÿ¥ÿ©ÿ¥ÿ¥ÿ²ÿ¶ÿ·ÿ³ÿ³ÿÿ¢ÿ¢ÿ«ÿ«ÿ¨ÿ¡ÿÿÿÿÿÿ¥ÿ¢ÿÿªÿ§ÿªÿ³ÿ­ÿ¤ÿÿ£ÿ³ÿ£ÿ¤ÿ ÿÿÿ¡ÿ­ÿµÿ¨ÿ¨ÿ³ÿªÿ¯ÿ±ÿ¨ÿ¨ÿ­ÿ°ÿ¬ÿ¬ÿ´ÿ°ÿ¨ÿ­ÿ°ÿ¥ÿ ÿ¨ÿªÿ°ÿÿ¹ÿ¨ÿ¢ÿ­ÿ©ÿ¥ÿ«ÿ°ÿ¯ÿ¬ÿ°ÿ°ÿ¦ÿ¦ÿ³ÿ¶ÿ´ÿ©ÿ¥ÿ©ÿ¸ÿ¤ÿ³ÿ¯ÿÿ¬ÿ¥ÿÿ§ÿªÿ¯ÿµÿªÿ©ÿ¨ÿÿÿ¨ÿ¨ÿ¦ÿÿ´ÿÂÿ§ÿ¦ÿÿ ÿ±ÿÁÿ¤ÿ¡ÿ¬ÿ¦ÿÿÿ¥ÿ©ÿ®ÿ³ÿ¤ÿ¬ÿ¥ÿÿ´ÿ­ÿ­ÿ¢ÿ ÿ°ÿ²ÿªÿ·ÿ¾ÿ°ÿ¡ÿ§ÿ¸ÿ¹ÿ³ÿµÿ®ÿ³ÿ¨ÿÿ¥ÿµÿ±ÿ·ÿ¬ÿ§ÿÿ¦ÿ¬ÿªÿ´ÿ±ÿ£ÿÿ ÿ©ÿ¦ÿÿÿªÿ¨ÿ¥ÿ¾ÿ ÿ¦ÿ§ÿ³ÿÿ¥ÿ¦ÿ¯ÿ°ÿ¥ÿÿ¡ÿ©ÿ¥ÿÿ§ÿ¢ÿªÿ¥ÿ¥ÿ¸ÿ¦ÿ¨ÿ·ÿ©ÿ­ÿ¦ÿ¡ÿ¦ÿ«ÿ°ÿ¯ÿ§ÿªÿ¦ÿ¢ÿ»ÿ¶ÿ ÿ¬ÿÿÈÿ¶ÿ§ÿ¬ÿÿÿ©ÿ£ÿ¦ÿµÿ§ÿªÿ³ÿ§ÿ±ÿµÿ¹ÿ¼ÿ¦ÿ¥ÿ§ÿ±ÿ«ÿ£ÿ¡ÿ ÿ©ÿµÿ³ÿ®ÿ ÿ¼ÿ·ÿ¢ÿ¬ÿÿ£ÿ¢ÿ­ÿªÿ¡ÿÿ¢ÿ¤ÿ¢ÿ¦ÿ£ÿ§ÿÿÿ¤ÿÿÿ¯ÿ¦ÿ¢ÿ¤ÿÿ¢ÿ¥ÿÿ ÿ­ÿ¨ÿ§ÿ²ÿªÿ©ÿ²ÿ¨ÿ ÿ ÿ«ÿ¬ÿ¬ÿ­ÿ®ÿ«ÿ©ÿ³ÿªÿ¥ÿ²ÿ¤ÿ¡ÿ¨ÿªÿ§ÿ£ÿ¦ÿ®ÿ¤ÿÿ¦ÿ§ÿ¤ÿ¢ÿ­ÿÃÿ ÿÿÿ¬ÿ´ÿ«ÿªÿ©ÿªÿ¨ÿ¤ÿ¥ÿ®ÿ¶ÿÿÿ®ÿ®ÿ¤ÿ¬ÿ¢ÿ«ÿ´ÿ¶ÿ·ÿ®ÿ§ÿ±ÿ­ÿ¤ÿ¬ÿ¨ÿ±ÿ±ÿ¤ÿ¨ÿ¥ÿ¥ÿ¢ÿÿ¢ÿ®ÿ¯ÿ¤ÿ ÿ³ÿ¤ÿÿÿ¬ÿ¢ÿÿ ÿ²ÿ¯ÿ·ÿ¯ÿÿ§ÿ¥ÿ²ÿ­ÿ±ÿ¨ÿ¬ÿªÿ¨ÿÿÿ¤ÿ¥ÿ¡ÿ¤ÿ­ÿ°ÿ¯ÿÿÅÿ£ÿ©ÿ¢ÿ®ÿ®ÿ¢ÿªÿ­ÿ¡ÿ®ÿªÿÿ­ÿÿ¡ÿ¢ÿ£ÿªÿ­ÿ¨ÿ ÿÿ¦ÿ¬ÿ¢ÿ¤ÿÿ¾ÿ°ÿ±ÿ¹ÿ§ÿ ÿ¡ÿÿ¤ÿ±ÿ«ÿ©ÿ°ÿ±ÿ©ÿ®ÿ¤ÿÿÿÿÿsÿÿÿ ÿ¦ÿ±ÿÿµÿªÿ¦ÿ±ÿ±ÿ¥ÿÿ¦ÿ¬ÿ¤ÿ¨ÿ¥ÿÿ¡ÿ­ÿ§ÿ«ÿ¡ÿÿÿÿÿÿ®ÿÿ§ÿ¦ÿ¨ÿ³ÿ­ÿ ÿ ÿ¤ÿ¥ÿªÿ­ÿÿ®ÿ¯ÿÿ¡ÿÿÿÿÿÿ¥ÿ¢ÿ©ÿ¦ÿ£ÿ¤ÿÿÿÿ¡ÿ£ÿÿÿÿÿÿ ÿ²ÿÿ£ÿ¤ÿ£ÿ¤ÿÿÿ«ÿ¢ÿ ÿ£ÿÿªÿ¦ÿqÿ"ÿ(ÿvÿ­ÿ¯ÿ¥ÿÿ¦ÿ ÿÿÿ£ÿªÿ©ÿ¢ÿÿ¤ÿ¦ÿ£ÿ£ÿÿ¡ÿ§ÿÿÿÿÿÿÿÿ°ÿÿÿÿÿÿÿÿÿÿ¡ÿÿÿ¢ÿ¦ÿ¡ÿ«ÿÿÿÿÿªÿ±ÿ®ÿ¯ÿ©ÿÿ¡ÿªÿ¦ÿÿ¨ÿ¶ÿ¤ÿ©ÿ¤ÿ¶ÿ¨ÿÿ¦ÿ§ÿÿÿ¡ÿ¤ÿÿÿ¡ÿÿ«ÿ£ÿ£ÿ¨ÿÿ©ÿ­ÿ¢ÿ ÿ£ÿ§ÿ¤ÿ§ÿ©ÿ¢ÿÿÿ ÿ«ÿÿÿÿ¥ÿ¤ÿ ÿ¡ÿÿÿÿªÿ¤ÿÿ¡ÿ£ÿ¡ÿ£ÿ¢ÿÿÿ ÿÿÿ¤ÿ¡ÿ¢ÿ¨ÿ¤ÿ«ÿÿªÿ³ÿ¢ÿÿ¤ÿªÿ¤ÿ¥ÿ¢ÿ­ÿÿÿ¡ÿ¦ÿ¢ÿÿÿÿÿ¡ÿÿ¡ÿÿ¢ÿ¦ÿ¡ÿÿÿÿ§ÿ£ÿÿ¢ÿÿÿÿ ÿ¤ÿ¡ÿÿ£ÿ§ÿ£ÿ£ÿ§ÿ¦ÿÿÿÿ ÿÿÿ¡ÿ ÿÿÿ¤ÿ¦ÿ¯ÿÿ ÿ¥ÿ¥ÿ¦ÿ¨ÿ§ÿ¡ÿÿÿÿÿÿÿÿÿÿÿÿ¥ÿ¦ÿ£ÿ¡ÿ¥ÿ¨ÿ¤ÿÿ¢ÿÿÿÿÿÿ ÿ¡ÿÿÿÿ£ÿ£ÿ§ÿªÿ ÿÿ«ÿ ÿÿ¢ÿ£ÿ£ÿ¦ÿ§ÿ·ÿ§ÿ ÿ¥ÿ¤ÿ¥ÿ ÿÿ ÿÿ¥ÿÿÿÿÿÿÿÿ ÿÿ¯ÿ²ÿ¡ÿÿÿÿ¢ÿ£ÿÿ©ÿÿ ÿ¢ÿ ÿÿÿ¥ÿ ÿÿÿ£ÿ¦ÿÿÿÿÿÿÿ£ÿ£ÿÿÿ ÿÿÿÿÿÿÿÿÿÿÿ ÿÿÿÿÿ©ÿÿ§ÿ¤ÿÿÿÿÿÿ¤ÿÿÿÿÿÿÿÿÿÿ ÿ¥ÿ ÿÿÿÿ¡ÿÿÿÿÿÿÿÿÿÿÿÿÿÿÿÿÿ¬ÿÿ¢ÿ§ÿÿÿÿÿÿÿ¥ÿ¢ÿÿÿÿÿÿÿÿÿÿÿÿÿÿÿÿÿÿÿÿÿÿÿÿÿÿÿÿÿÿÿÿ ÿªÿ¡ÿÿÿÿÿÿÿÿÿÿÿÿÿÿÿÿ¤ÿÿÿÿÿÿÿÿÿÿÿÿÿÿÿÿ¨ÿÿÿÿÿÿÿÿÿÿÿÿÿ£ÿÿÿÿÿÿ¤ÿ¤ÿÿÿÿÿÿÿÿ¤ÿ¢ÿÿ¤ÿ¤ÿ¥ÿ¦ÿÿÿÿÿ£ÿ ÿ¦ÿ­ÿ¥ÿÿ¡ÿ¥ÿÿ¢ÿÿ¥ÿ§ÿªÿ¨ÿÿÿ°ÿ§ÿ©ÿ¨ÿ´ÿ¬ÿ«ÿ ÿ¥ÿÿ£ÿ¨ÿ£ÿ¬ÿ¢ÿ®ÿ£ÿ©ÿÿ¡ÿÿ¡ÿ£ÿÿÿ©ÿ¨ÿ¯ÿµÿ¦ÿ¦ÿ ÿ¡ÿ¦ÿ¦ÿ¢ÿ£ÿ¥ÿ«ÿ¹ÿ°ÿªÿ¸ÿÿ¦ÿ§ÿÿ ÿÿÿ£ÿ§ÿ¥ÿ¢ÿ¥ÿÿ²ÿ©ÿ¡ÿ§ÿ¦ÿ¢ÿ¡ÿ ÿ§ÿ±ÿ§ÿ£ÿ°ÿÿÿ¥ÿ¢ÿ¨ÿ£ÿÿÿ¢ÿ§ÿ®ÿ¥ÿÿ ÿ¤ÿ¬ÿ§ÿ¤ÿÿ¢ÿ¤ÿÿ§ÿ¯ÿ§ÿÿÿªÿ|ÿ|ÿÿÿÿ¢ÿÿÿ¤ÿªÿ¥ÿÿÿ£ÿÿ¥ÿ ÿÿÿÿ®ÿ¢ÿÿÿÿÿÿ¥ÿÿ¡ÿ£ÿ¡ÿ ÿÿÿÿÿÿÿÿÿÿÿ¡ÿÿÿ§ÿÿ¬ÿ¢ÿ¥ÿÿÿÿÿÿÿÿ¡ÿ«ÿÿÿÿÿÿ ÿÿ ÿ¤ÿÿÿ ÿ¤ÿ¤ÿÿÿÿÿÿPÿ¿þÿuÿÿ¤ÿ­ÿ¥ÿÿÿ¢ÿ£ÿ¤ÿ¤ÿÿ«ÿ¡ÿÿÿÿÿÿÿ¥ÿ¨ÿ¢ÿ¬ÿ¤ÿÿ¤ÿÿ°ÿªÿÿÿ¡ÿ²ÿ¦ÿÿÿÿÿÿÿ¡ÿ¤ÿ¨ÿÿªÿ¨ÿÿ¢ÿÿ ÿÿ ÿ ÿÿÿÿ¡ÿ®ÿ¢ÿ£ÿ¬ÿ¨ÿÿ«ÿÿqÿrÿÿ¥ÿÿ ÿ©ÿ ÿ ÿ¡ÿ¥ÿ©ÿÿ¨ÿ¢ÿ¬ÿ¦ÿÿ¦ÿ¥ÿ£ÿ¦ÿ¡ÿÿ¡ÿ ÿ£ÿ¬ÿÿ§ÿÿ§ÿ«ÿÿÿ£ÿÿ¬ÿÿÿÿÿÿÿÿÿ¨ÿ¦ÿÿÿÿ²ÿªÿÿÿ ÿ¤ÿ¤ÿ¡ÿÿÿ¡ÿ ÿÿ¡ÿÿÿÿÿÿªÿÿ¬ÿ¢ÿ¢ÿÿÿÿ ÿ¢ÿ«ÿ«ÿÿÿÿ«ÿ©ÿÿÿ¦ÿÿÿÿÿ«ÿ§ÿ¶ÿ¦ÿªÿ²ÿ®ÿ£ÿ¢ÿ¡ÿÿÿ¢ÿ¦ÿ©ÿ²ÿ¥ÿ ÿÿ¯ÿ¦ÿÿ¢ÿ«ÿÿÿÿÿÿ£ÿÿÿÿÿÿ¥ÿ©ÿÿÿ£ÿÿ¡ÿÿ¦ÿÿÿ¦ÿªÿ¬ÿ£ÿ£ÿ¤ÿÿÿÿ¤ÿÿÿÿÿÿ¥ÿ¨ÿÿÿÿÿÿ£ÿÿ¤ÿ¤ÿÿÿÿ ÿªÿ©ÿ«ÿ­ÿ§ÿ®ÿ£ÿ®ÿÿÿ¹ÿÿÿÿÿ£ÿªÿ¤ÿ©ÿ¥ÿ¡ÿÿÿªÿ­ÿÿ£ÿ¦ÿÿÿÿ¥ÿÿÿÿÿ¡ÿ¦ÿÿÿ£ÿªÿ¢ÿÿÿÿÿÿÿÿ£ÿ±ÿÿ§ÿ¦ÿ¤ÿÿÿ ÿÿªÿÿÿÿ¦ÿ ÿ«ÿ©ÿ ÿÿÿ¤ÿ²ÿ£ÿ¤ÿ£ÿÿªÿ£ÿÿÿ¬ÿÿÿÿ°ÿ¨ÿÿÿÿÿÿ¤ÿ§ÿÿÿ­ÿ¦ÿ¡ÿ¨ÿ³ÿÿÿÿ£ÿÿ­ÿÿÿÿÿÿ­ÿÿÿÿÿÿÿÿ¡ÿ¢ÿ¢ÿ¡ÿÿÿÿ£ÿ ÿÿÿ¡ÿ®ÿ±ÿÿ¤ÿÿ£ÿÿÿÿÿ¢ÿ¤ÿ¯ÿÿÿ ÿÿÿÿÿ¦ÿ¡ÿ ÿ¥ÿ¤ÿ¤ÿÿÿÿÿ©ÿ©ÿÿÿÿÿ¨ÿÿ ÿÿ¤ÿ¡ÿ¨ÿÿ¡ÿ ÿÿÿ¨ÿ«ÿ¨ÿ®ÿ¨ÿÿÿªÿ²ÿµÿÿÿ®ÿ±ÿÿÿÿÿÿÿ ÿµÿÿÿ¡ÿÿÿ¬ÿ ÿÿ¡ÿ£ÿÿÿ ÿÿ ÿ¤ÿÿ£ÿ¡ÿÿÿ¨ÿ¬ÿ¦ÿÿÿÿ­ÿ¦ÿ£ÿ¢ÿÿ¬ÿ¯ÿÿÿÿ ÿ«ÿ¥ÿÿ ÿ«ÿ±ÿ¨ÿ«ÿ¹ÿ­ÿ¤ÿ¨ÿ¦ÿ¢ÿ¡ÿÿ¦ÿ¤ÿ©ÿ±ÿ©ÿÿÿÿÿÿªÿÿ¤ÿÿÿ£ÿ¤ÿ¢ÿ§ÿ¤ÿ£ÿ¨ÿ§ÿÿÿÿÿÿÿÿÿÿÿÿ®ÿ­ÿ ÿÿÿ®ÿ¥ÿÿ¡ÿ«ÿ«ÿÿÿÿªÿÿÿÿ¤ÿ¤ÿÿÿ ÿÿÿ©ÿÿÿ ÿ£ÿ ÿ¥ÿ³ÿ§ÿÿÿÿ®ÿ²ÿ¡ÿÿÿ²ÿ¸ÿÿÿ¤ÿ²ÿÿ ÿÿ¦ÿÿ¤ÿ¢ÿÿ£ÿ«ÿ©ÿ¡ÿ£ÿ¦ÿÿÿ§ÿ§ÿÿÿ¢ÿ­ÿÿÿÿÿ¡ÿÿÿÿÿ¬ÿÿÿ¬ÿ¢ÿÿÿÿÿ¦ÿÿÿÿ¤ÿÿÿÿÿ ÿÿÿ¢ÿ ÿÿÿÿÿÿ¥ÿ©ÿ¦ÿÿ ÿ¤ÿ ÿ¡ÿ¡ÿ¥ÿÿÿÿ£ÿ¦ÿ£ÿÿÿ°ÿÿªÿ§ÿ¤ÿÿ¦ÿªÿ¤ÿ§ÿ¤ÿÿÿÿÿ¨ÿ³ÿ§ÿÿÿ®ÿ«ÿ¡ÿÿÿÿÿ¤ÿÿ ÿ¦ÿ§ÿÿ ÿÿ ÿ¤ÿÿÿ¨ÿÿÿ ÿÿ°ÿ©ÿÿÿ ÿ£ÿÿ ÿ¢ÿ¥ÿÿÿ©ÿ®ÿÿÿ¢ÿ¥ÿ§ÿ¤ÿÿÿ¡ÿÿÿ§ÿÿÿ¦ÿ¤ÿ¢ÿ¥ÿ£ÿ¦ÿ£ÿ²ÿºÿ±ÿ®ÿÿÿ£ÿÿ¬ÿ©ÿÿÿ©ÿ¥ÿÿ¡ÿ±ÿ­ÿ¨ÿÿ®ÿ´ÿÿÿÿ¥ÿÿ¡ÿÿÿ§ÿ­ÿÿ|ÿkÿ|ÿÿ­ÿ«ÿ´ÿ¿ÿ©ÿÿ³ÿ¬ÿÿÿÿ¨ÿÿ«ÿ¨ÿ ÿ°ÿÿ³ÿ¦ÿÿ§ÿ¤ÿÿ·ÿ ÿ²ÿ¤ÿ©ÿÿ¨ÿ¤ÿÿ«ÿªÿ¨ÿ§ÿ¡ÿ®ÿ±ÿ¡ÿÿÿ§ÿ°ÿ¥ÿ©ÿ±ÿ§ÿ£ÿ ÿ¤ÿ§ÿ¡ÿ§ÿ¦ÿªÿ±ÿ°ÿ¬ÿ­ÿ¡ÿ¦ÿÿÿ¯ÿÿ ÿ¤ÿ ÿ¤ÿ£ÿÿµÿ¤ÿ¡ÿÿ¨ÿÿ¢ÿ ÿ ÿÿ¢ÿÿ¡ÿ ÿ¥ÿ©ÿ ÿ¨ÿ®ÿ¬ÿ¦ÿ¦ÿ¨ÿ¦ÿÿÿ§ÿ¦ÿ ÿÿÿ©ÿ¦ÿ¨ÿ®ÿ¤ÿªÿ¯ÿ¥ÿ¦ÿ§ÿ§ÿ°ÿ²ÿ«ÿ¬ÿ¤ÿ¯ÿÿªÿ¡ÿÿ©ÿÿªÿÿÿ­ÿÿ«ÿ­ÿ¤ÿ­ÿ§ÿ­ÿ¡ÿ£ÿ®ÿ©ÿ¥ÿ¢ÿÿ¥ÿªÿ¡ÿ ÿ¦ÿ©ÿ¨ÿ¤ÿÿÿªÿ¦ÿ£ÿ¥ÿ¯ÿ®ÿ ÿ¤ÿ¡ÿ¡ÿÿ§ÿ©ÿÿÿ±ÿ¬ÿÿ ÿ½ÿÿÿ³ÿ¡ÿ¢ÿªÿ ÿÿÿ­ÿ¦ÿ¡ÿ«ÿ­ÿ³ÿ¨ÿ¨ÿ¤ÿÿ¤ÿ¨ÿ¡ÿÿ¨ÿ©ÿ¡ÿ¢ÿ¨ÿ©ÿ¥ÿ¬ÿ©ÿ ÿ¢ÿ­ÿ©ÿ¬ÿ¯ÿ®ÿÿÿªÿ¦ÿÿÿÿÿ¥ÿ§ÿ¥ÿ£ÿ±ÿ ÿ¦ÿ«ÿ«ÿ¡ÿÿÿÿ£ÿ£ÿ­ÿÿ¢ÿÿ§ÿ«ÿÿ¥ÿÿÿ¢ÿ¡ÿ ÿ¢ÿ¢ÿ¥ÿ£ÿ¢ÿ¨ÿ©ÿ©ÿ¬ÿ¨ÿ¥ÿ¨ÿÿÿÿ®ÿ¤ÿ©ÿ ÿ ÿ©ÿÿªÿ¢ÿÿ®ÿÿÿ¬ÿ¥ÿÿ«ÿ±ÿ±ÿ¡ÿ¦ÿ«ÿ¬ÿ«ÿ¤ÿnÿbÿÿ¥ÿ¢ÿ«ÿ£ÿ¥ÿ¡ÿÿÿ£ÿÿ¥ÿ¬ÿ¤ÿÿÿ¤ÿ§ÿ§ÿÿÿÿÿÿ¡ÿ«ÿ¯ÿ«ÿ¯ÿÿÿÿ«ÿ²ÿ¦ÿÿ©ÿÿÿ§ÿÿÿ¢ÿ§ÿ«ÿÿ¡ÿ¥ÿ¦ÿ¢ÿ ÿÀÿ«ÿÿ ÿÿ¥ÿ¯ÿ£ÿÿ­ÿ¨ÿ¤ÿ¤ÿÿÿ ÿ¡ÿ¢ÿ±ÿ¢ÿÿÿ¢ÿÿÿ¨ÿÃÿ¬ÿ¸ÿÿÿÿÿÿ¢ÿ³ÿ©ÿ¢ÿ ÿ§ÿÿÿ£ÿ£ÿ«ÿ©ÿÿÿ ÿÿ ÿ£ÿÿÿÿÿÿ£ÿ£ÿ¢ÿªÿÿ¢ÿ«ÿ ÿÿÿÿÿÿÿÿÿ¨ÿÿÿÿÿÿÿ¯ÿ£ÿ£ÿ¤ÿ¬ÿ®ÿÿÿ¤ÿ©ÿÿÿ¤ÿÿÿÿÿÿÿ¢ÿ©ÿ¤ÿ«ÿ±ÿ¥ÿÿÿÿ ÿÿ¢ÿÿÿ¤ÿÿ¼ÿÿ´ÿ£ÿ©ÿ®ÿ«ÿÿªÿ²ÿ¯ÿÿÿÿÿÿÿÿ§ÿ¤ÿ¤ÿÿÿÿÿÿ¡ÿÿÿÿ§ÿÿÿ¢ÿ¦ÿ­ÿ«ÿÿ¬ÿÿ¶ÿ¢ÿÿ¢ÿÿ©ÿÿ£ÿ¢ÿ¢ÿÿ¦ÿÿ¢ÿªÿ«ÿÿ¡ÿ¬ÿ¢ÿ ÿ¤ÿ ÿ¥ÿÿÿ¥ÿ®ÿµÿ¯ÿ¤ÿªÿ©ÿÿÿÿÿÿ°ÿ¡ÿ¢ÿÿÿ»ÿ¢ÿÿ¡ÿ£ÿÿ¬ÿÿ£ÿÿ¤ÿ¤ÿ ÿ¢ÿÿÿ£ÿ§ÿÿ¢ÿ¦ÿÿÿÿÿ ÿÿ¢ÿÿÿÿÿÿÿÿ¦ÿÿÿÿÿÿÿ©ÿÿÿÿÿÿ£ÿÿ¡ÿ¡ÿÿÿÿÿÿ¨ÿ¬ÿ¢ÿÿ¡ÿ«ÿ¦ÿ¢ÿÿÿ©ÿ«ÿ¥ÿÿÿÀÿÿÿÿÿ¨ÿ®ÿÿ¢ÿ§ÿ§ÿÿ®ÿ¨ÿÿ¡ÿ¡ÿ¨ÿ¥ÿ¡ÿ¥ÿ¥ÿ¡ÿ¢ÿÿÿ´ÿ©ÿÿÿÿ³ÿ¤ÿ­ÿ¨ÿÿ£ÿÿ ÿÿÿ¢ÿÿ¢ÿ§ÿ£ÿ¦ÿ¡ÿ¥ÿ¦ÿ©ÿ£ÿ£ÿ¥ÿ¡ÿ¦ÿ¡ÿÿ§ÿ´ÿªÿÿÿ¥ÿ³ÿ²ÿµÿ¤ÿ¯ÿÿ¦ÿÿÿÿÿ·ÿ¾ÿ¥ÿÿÿ§ÿ¯ÿ¬ÿÿÿÿ©ÿ©ÿ ÿ¥ÿ§ÿ¥ÿ«ÿ®ÿ¢ÿÿ¡ÿ²ÿ¤ÿÿ¡ÿ¡ÿÿ¤ÿ ÿ©ÿ¬ÿ¨ÿ¥ÿÿ£ÿ¥ÿªÿ£ÿÿ ÿ¦ÿ¥ÿÿ¤ÿ¯ÿ°ÿ²ÿ¯ÿ­ÿ­ÿ©ÿ¨ÿÿ¡ÿ§ÿÿ¦ÿÿÿ§ÿ©ÿ·ÿ¢ÿÿ¨ÿ¤ÿ­ÿµÿ¥ÿ£ÿ¤ÿ¡ÿ®ÿ®ÿ¨ÿÿÿ­ÿ¬ÿ¬ÿ¤ÿ©ÿ¥ÿÿ­ÿ¤ÿÿÿ ÿ¯ÿµÿ¶ÿ£ÿÿÿ²ÿµÿ°ÿ¤ÿ¡ÿ¯ÿÿÿÿÿ¢ÿ©ÿ¦ÿ¯ÿ±ÿÿ¬ÿ¹ÿªÿ£ÿÿ¦ÿ¥ÿÿ§ÿ¥ÿ£ÿ²ÿ¸ÿ¶ÿ§ÿ¦ÿÿ¦ÿÿ¡ÿÿ¥ÿÅÿ¤ÿ¦ÿ£ÿ£ÿ ÿÿ ÿ£ÿ¨ÿ¤ÿ¥ÿ¬ÿ¬ÿ§ÿ¢ÿ¦ÿ¯ÿ­ÿ©ÿÿÿÿ¥ÿ¹ÿªÿ£ÿÿ¬ÿ°ÿ¥ÿ¦ÿ¢ÿ¥ÿ«ÿ®ÿ¯ÿ­ÿ«ÿ±ÿµÿ±ÿ±ÿ·ÿ¼ÿ´ÿÿÿÿ¹ÿÍÿ®ÿ¤ÿªÿ©ÿ±ÿ¬ÿ¨ÿ°ÿ¯ÿ­ÿ©ÿ¬ÿ¼ÿ»ÿ¶ÿ§ÿ´ÿ«ÿ±ÿ­ÿ¸ÿ²ÿÿ£ÿ®ÿ«ÿªÿ²ÿ°ÿ¯ÿ£ÿÿ©ÿ¢ÿ£ÿ·ÿ©ÿ«ÿÿÿ´ÿ¦ÿ¤ÿÿ°ÿ«ÿ´ÿ ÿÿ¢ÿ¦ÿ¢ÿ¡ÿ°ÿ²ÿ¯ÿ®ÿÿªÿ§ÿÿ´ÿ³ÿ«ÿ¨ÿ«ÿ¸ÿ¬ÿ¥ÿµÿ©ÿ¬ÿÀÿ½ÿ±ÿ£ÿÿ£ÿ§ÿ±ÿ ÿÿ§ÿ¥ÿªÿ®ÿ§ÿ¦ÿÿÿ¤ÿ¥ÿ°ÿ¯ÿ§ÿ§ÿ«ÿ«ÿªÿ£ÿÿ¤ÿ²ÿ£ÿ¦ÿÿÿ¨ÿ¢ÿµÿ¬ÿ©ÿ°ÿ®ÿ§ÿÿ ÿ¥ÿÿÿ­ÿÿ¤ÿ±ÿ±ÿ¿ÿ¯ÿ¬ÿ°ÿ­ÿ·ÿ²ÿ¨ÿ§ÿ®ÿ³ÿ¯ÿ­ÿ¼ÿ»ÿ¹ÿ¼ÿ ÿ§ÿÿ­ÿ»ÿ·ÿ´ÿªÿÿ ÿ¨ÿ¨ÿ£ÿ¤ÿªÿ¬ÿ¨ÿ ÿªÿµÿ¶ÿ»ÿ®ÿÿ¦ÿªÿ©ÿ­ÿ±ÿ°ÿ©ÿ©ÿ³ÿ§ÿ£ÿÅÿ¼ÿ®ÿ´ÿÿ ÿÿ©ÿÿ¢ÿ¨ÿ¨ÿ¥ÿÿ¨ÿªÿªÿ¢ÿ¦ÿ¡ÿ¡ÿ¬ÿ¢ÿµÿÿÿ ÿªÿ°ÿ¬ÿ§ÿ¤ÿ¡ÿ¥ÿ ÿ§ÿ¢ÿ¥ÿ¤ÿ ÿ¢ÿ¯ÿ°ÿ¦ÿ¢ÿ¬ÿ«ÿªÿ·ÿ©ÿ£ÿ´ÿºÿ¥ÿ¨ÿ¨ÿ§ÿ¤ÿ°ÿ¦ÿ«ÿ¶ÿ±ÿ¨ÿ¤ÿ¤ÿªÿ¹ÿ«ÿÿ§ÿ°ÿ¬ÿ§ÿ§ÿ¢ÿ¥ÿ©ÿ§ÿªÿ´ÿ·ÿ¤ÿ¢ÿÿ©ÿ£ÿ´ÿ£ÿÿ¯ÿ¢ÿ¢ÿ¡ÿÿ¨ÿ¨ÿ¦ÿµÿ³ÿ§ÿªÿÿÿ«ÿ¦ÿ£ÿ¤ÿ¥ÿ®ÿ²ÿ©ÿ®ÿ¯ÿµÿ«ÿÿÿÿ§ÿ¢ÿ§ÿ¥ÿ¦ÿ¤ÿ ÿ¦ÿ§ÿ¦ÿ¨ÿÿ¢ÿ®ÿ­ÿ§ÿ¨ÿ£ÿ¢ÿ¢ÿ¥ÿ±ÿ¶ÿ£ÿ£ÿ¤ÿ®ÿµÿÿ¥ÿ¤ÿ¨ÿ¨ÿ¤ÿ£ÿ¨ÿ©ÿ¡ÿ±ÿ¨ÿ¤ÿ¨ÿ¡ÿ¡ÿ«ÿªÿ§ÿ¡ÿÿ¥ÿ­ÿ§ÿ¡ÿ§ÿÿ®ÿÿÿ°ÿ©ÿ¨ÿ¨ÿ¢ÿ¨ÿ°ÿ¥ÿ²ÿ´ÿ¦ÿ­ÿ¦ÿÿ¡ÿÿÿÿÿÿ£ÿÿ¤ÿ ÿ²ÿ¯ÿÿÿ¦ÿ¯ÿ©ÿ¨ÿ¬ÿ©ÿ©ÿÿÿ¢ÿ£ÿ¦ÿ»ÿ¦ÿÿ¤ÿÿÿÿ®ÿµÿÿÿ´ÿ³ÿ¥ÿ ÿÿ¨ÿ©ÿ¢ÿªÿ¡ÿÿ¨ÿÿ­ÿ¢ÿÿÿÿÿ«ÿ¨ÿ¦ÿ ÿ¡ÿµÿ°ÿÿ¡ÿ¤ÿ¡ÿÿnÿqÿÿÿ£ÿ³ÿ£ÿ¦ÿ¤ÿ§ÿ¦ÿÿÿÿ¥ÿ¯ÿÿÿ©ÿ²ÿÿsÿ|ÿÿ¨ÿ¬ÿÿÿªÿÿÿ¦ÿ§ÿ§ÿÿ ÿ§ÿ¢ÿ¨ÿ¥ÿ³ÿ¢ÿ°ÿ­ÿÿ©ÿ¢ÿÿ£ÿÿÿ¬ÿÿ§ÿ¤ÿÿÿÿÿÿÿ ÿ¡ÿ¡ÿ£ÿ ÿ¢ÿÿÿÿ£ÿ¤ÿÿÿ ÿ°ÿ¢ÿ¡ÿ¤ÿ«ÿ©ÿ£ÿ¦ÿ²ÿ­ÿÿ¦ÿ­ÿÿÿ£ÿ£ÿ§ÿ«ÿ£ÿ ÿ ÿ¡ÿÿ¡ÿ®ÿ¥ÿ¥ÿ¢ÿÿ¡ÿ¡ÿ¨ÿÿ¯ÿ¨ÿÿÿ¡ÿ¡ÿÿÿ¤ÿ»ÿ¤ÿÿÿ¤ÿ£ÿ¢ÿ¥ÿ£ÿÿÿ¤ÿ£ÿ£ÿªÿÿÿÿÿÿÿÿ©ÿ¢ÿ¥ÿ¢ÿ¦ÿªÿ§ÿ§ÿÿÿ£ÿ§ÿ ÿ¦ÿ¡ÿÿ¦ÿ¤ÿ¥ÿÿÿÿ¡ÿÿÿÿÿÿ§ÿÿ¤ÿÿÿÿ¢ÿ¢ÿ¢ÿ¥ÿ±ÿ£ÿÿ±ÿ´ÿ¨ÿ¤ÿ©ÿ¥ÿÿ¡ÿ¦ÿ¤ÿÿÿ¢ÿ¡ÿÿ¡ÿ§ÿÿ¥ÿ¡ÿÿ§ÿ¬ÿ¥ÿ¤ÿªÿ¯ÿÿ¨ÿ«ÿ©ÿ¯ÿªÿÿÿÿÿÿÿÿÿÿÿ¡ÿÿÿªÿÿÿ¤ÿ©ÿ§ÿ¡ÿÿÿÿ£ÿ¡ÿÿ¦ÿ®ÿ¦ÿ ÿÿÿ¢ÿ¢ÿÿÿ¨ÿ¤ÿ©ÿ¤ÿÿÿ ÿ¢ÿ¥ÿ£ÿÿ¥ÿ ÿ¢ÿ¡ÿ¡ÿ£ÿ¡ÿ¢ÿÿÿÿÿÿÿ¡ÿÿÿ¡ÿÿ¢ÿÿÿÿÿÿ¶ÿ£ÿÿ¡ÿÿÿ¢ÿ¢ÿÿÿÿ ÿÿÿÿ ÿÿÿÿÿÿ¡ÿÿÿ¡ÿ¢ÿÿÿÿ ÿÿÿÿÿÿÿÿÿ£ÿÿÿ¥ÿÿÿÿÿÿÿÿÿÿÿÿÿÿÿÿÿÿÿ«ÿ£ÿÿÿÿÿ ÿÿÿ ÿ¦ÿÿÿÿÿ¡ÿÿÿÿÿÿÿÿÿÿÿ¤ÿ¥ÿ ÿÿÿÿÿÿ£ÿ¥ÿ ÿÿÿÿÿÿÿÿÿÿ¡ÿÿÿÿÿ©ÿ¥ÿÿÿ°ÿ¡ÿÿÿÿÿÿÿÿÿ ÿÿ¦ÿ£ÿ¥ÿÿÿÿÿÿÿÿÿÿÿÿÿÿÿÿ§ÿÿÿÿÿÿÿÿÿÿÿÿ§ÿÿÿÿÿÿÿÿÿÿÿÿÿÿÿÿÿ¤ÿÿÿÿÿÿÿÿÿ¡ÿ¤ÿ ÿÿÿÿÿ ÿÿÿÿ¡ÿ¦ÿ§ÿÿÿ¡ÿ«ÿªÿ ÿÿÿ­ÿ¯ÿÿÿ´ÿ¢ÿªÿ¬ÿ§ÿ§ÿ¥ÿ¤ÿ²ÿ³ÿ¨ÿÿ¤ÿ­ÿ¯ÿ©ÿ£ÿÿ¢ÿ¤ÿÿ¡ÿ©ÿ±ÿ£ÿ¤ÿ£ÿÿÿÿÿÿÿ©ÿ¦ÿ¢ÿ·ÿÿÿ ÿÿ¥ÿ¤ÿ¢ÿ«ÿ¹ÿµÿÿ¥ÿ¿ÿ°ÿ¢ÿ®ÿ®ÿÿÿ¡ÿ¢ÿ¥ÿ©ÿ¥ÿ¡ÿ¢ÿÿ«ÿ ÿ£ÿªÿ©ÿ®ÿ°ÿ¨ÿÿÿ ÿ¢ÿ¢ÿ­ÿ¹ÿ¤ÿ§ÿ«ÿ¤ÿ¦ÿ®ÿ«ÿ¦ÿ©ÿÿÿ²ÿ£ÿ£ÿ§ÿÿÿÿÿÿÿÿÿ ÿÿ¤ÿÿÿÿÿÿ ÿ ÿÿ£ÿ«ÿ¦ÿÿÿ£ÿÿ¤ÿ ÿ ÿÿÿÿÿÿÿÿÿ¢ÿ¢ÿ§ÿÿÿ ÿÿÿÿÿÿÿÿÿ¤ÿ£ÿ¡ÿÿÿÿ¥ÿÿ¤ÿ¥ÿ¡ÿÿÿÿÿ¥ÿÿ¤ÿ¨ÿ¢ÿÿÿÿÿÿÿÿ¢ÿ¦ÿ¡ÿ¡ÿÿ ÿ¤ÿÿÿ©ÿÿÿ*ÿÊþ@ÿÿÿ¡ÿÿÿÿÿ¢ÿ¦ÿÿ ÿ©ÿ´ÿ¡ÿÿÿÿ ÿ¤ÿ¢ÿ ÿ¡ÿ ÿ£ÿ¢ÿ¥ÿ¨ÿÿ£ÿÿ¢ÿÿÿÿÿÿÿÿÿÿÿ¥ÿ¥ÿ¨ÿ ÿ£ÿÿ§ÿ¨ÿÿ¦ÿÿÿÿ ÿÿ§ÿ¤ÿÿÿ³ÿÿ²ÿÿÿÿÿÿÿÿÿÿ§ÿ¦ÿ¢ÿ´ÿÿÿÿ¥ÿ§ÿÿÿ¤ÿ ÿ¢ÿÿÿÿÿ£ÿ¬ÿ©ÿ¢ÿ¤ÿÿ£ÿÿÿ¥ÿÿÿ ÿÿ¢ÿÿÿÿÿ¨ÿÿÿ¢ÿÿÿÿÿÿ¥ÿ¢ÿÿ¥ÿ§ÿÿÿÿÿÿ ÿ¢ÿ¥ÿÿÿ¯ÿÿÿ¥ÿÿ¬ÿÿÿÿÿ¤ÿ ÿ ÿ¦ÿ£ÿ¡ÿ§ÿ¢ÿ¦ÿ¥ÿÿÿÿÿ ÿ¤ÿ«ÿ±ÿ¢ÿ§ÿ±ÿµÿ§ÿÿ¤ÿ¤ÿÿÿÿÿ¦ÿÿ¡ÿ¤ÿ ÿ¢ÿÿªÿÿ¡ÿ­ÿ¡ÿÿÿÿ¤ÿ®ÿ§ÿÿÿÿÿÿªÿÿÿ§ÿÿ·ÿÿ¸ÿ¹ÿ«ÿÿÿ¤ÿ¥ÿÿÿÿ£ÿÿÿÿÿÿ£ÿÿ ÿÿ¡ÿÿÿÿÿÿÿÿÿ¡ÿ«ÿ¦ÿÿ¤ÿÿÿÿÿÿÿ³ÿÿÿ´ÿ ÿÿÿÿªÿ¥ÿ¡ÿÿ¢ÿ¨ÿ¦ÿÿÿ¦ÿÿ§ÿ¡ÿ©ÿÿÿÿÿÿ¢ÿÿÿ¢ÿÿ£ÿÿ£ÿ£ÿÿªÿ¤ÿÿ¤ÿÿ¤ÿÿ¢ÿÿÿ¤ÿªÿ¤ÿÿÿÿ©ÿÿ¢ÿ¦ÿ¦ÿ¤ÿ¦ÿÿÿÿÿ«ÿ°ÿ¢ÿ¤ÿªÿ§ÿ§ÿ®ÿÿÿªÿÿÿÿ§ÿ±ÿÿÿÿÿÿÿÿÿÿ¢ÿ¨ÿºÿ´ÿÿÿ²ÿ«ÿÿ ÿ¼ÿ¤ÿÿÿÿ¢ÿ¢ÿÿÿÿ¤ÿ§ÿ ÿÿ ÿ¦ÿ§ÿ£ÿ¤ÿÿÿÿÿÿÿÿ¤ÿ¤ÿÿÿ±ÿÿÿÿÿÿÿÿÿÿÿ¡ÿ«ÿÿÿÿÿ¥ÿ²ÿ©ÿ¤ÿÿÿÿÿ ÿÿÿÿÿÿÿ¬ÿ¬ÿÿ¤ÿÿ§ÿ®ÿÿ¢ÿ©ÿ¤ÿ ÿÿ¨ÿ°ÿ¦ÿ²ÿÿÿ³ÿ¶ÿ¡ÿÿzÿÿÿ ÿµÿ£ÿÿ®ÿÿ¤ÿ¯ÿÿÿÿ¡ÿ ÿÿÿÿ£ÿÿÿÿ§ÿ¦ÿÿ¡ÿÿÿ®ÿ ÿ¡ÿ ÿ¨ÿ¨ÿÿ¨ÿÿ¢ÿ ÿÿÿÿÿ¡ÿÿÿ§ÿÿÿÿ£ÿ¡ÿ¡ÿ¦ÿ¯ÿ´ÿ¦ÿÿÿÿÿÿÿÿ¢ÿ«ÿÿÿÿ¬ÿÿ®ÿÿ¨ÿ´ÿÿ¤ÿÿÿÿ ÿ£ÿ£ÿÿÿ¡ÿ ÿÿÿÿÿÿ£ÿ¥ÿ¤ÿÿÿÿ¤ÿ¤ÿÿÿÿ§ÿ¥ÿÿÿÿÿ¢ÿ{ÿÿÿ¡ÿ¥ÿÿÿÿ¬ÿ«ÿ©ÿÿÿÿÿÿÿ£ÿ ÿÿÿÿ©ÿ©ÿÿÿ£ÿÿÿÿ¬ÿªÿÿ¯ÿ ÿ¡ÿÿÿÿ¨ÿ ÿÿÿ¦ÿ ÿ£ÿ§ÿ£ÿÿ£ÿÿÿ¢ÿ¤ÿ£ÿ£ÿ£ÿ¨ÿÿÿÿÿÿÿ¤ÿÿÿ¤ÿÿÿ¤ÿ¦ÿÿ©ÿÿÿ¡ÿ¥ÿÿÿÿÿÿ£ÿÿ¡ÿÿ©ÿ«ÿ¥ÿ¤ÿÿÿÿÿ¡ÿ©ÿÿÿ¢ÿÿÿ«ÿ¬ÿ¬ÿ¢ÿ¥ÿ­ÿÿÿÿ ÿªÿÿ§ÿÿ£ÿ ÿ¤ÿ°ÿ²ÿ¡ÿÿÿ©ÿÿ¤ÿÿÿ©ÿ±ÿ¢ÿÿ¨ÿ©ÿ£ÿ ÿ¡ÿÿÿ¡ÿ ÿÿ¬ÿ¥ÿÿÿ¨ÿ¢ÿÿ¦ÿ ÿ¤ÿÿ£ÿ¤ÿÿÿ®ÿÿÿ§ÿ¢ÿ¨ÿ¦ÿ©ÿ­ÿ ÿÿ«ÿ¸ÿ®ÿ¤ÿ¡ÿ¤ÿ¢ÿ£ÿÿÿ¢ÿ¤ÿ«ÿ§ÿ¡ÿ¯ÿ­ÿÿÿÿ¢ÿªÿ©ÿ³ÿ­ÿ£ÿ£ÿ£ÿ½ÿÿÿ±ÿ³ÿ¤ÿ¨ÿÿÿÿ´ÿ°ÿÿ©ÿ®ÿ«ÿ±ÿ£ÿÿ£ÿ­ÿÿ©ÿ±ÿ¢ÿ§ÿ¨ÿ¢ÿÿÿÿ£ÿ¤ÿ©ÿ¦ÿÿÿÿ­ÿ§ÿÿÿÿÿ¡ÿ²ÿ£ÿÿÿ¤ÿ©ÿ©ÿÿÿ³ÿÿ¨ÿÿ®ÿªÿ³ÿÿ·ÿ©ÿ¯ÿÿ£ÿ°ÿ±ÿ·ÿ©ÿ¡ÿ­ÿ¦ÿ¥ÿªÿ¤ÿ¨ÿ§ÿ¤ÿ¦ÿ¥ÿ ÿ ÿ§ÿ¬ÿ¨ÿªÿ«ÿ­ÿ¸ÿ©ÿªÿ¤ÿ¦ÿÿÿ¥ÿÿ£ÿ¦ÿ¨ÿ¢ÿ¢ÿÿ±ÿ­ÿ¦ÿÿ°ÿ©ÿ¢ÿ£ÿ¡ÿÿ¢ÿ¦ÿ¢ÿÿÿ¯ÿ©ÿ´ÿ­ÿ¨ÿ¡ÿÿÿ§ÿ§ÿ¨ÿ§ÿ¢ÿ¦ÿ¤ÿ¢ÿ§ÿÿªÿ«ÿ©ÿ¢ÿ¦ÿ£ÿ¯ÿ¡ÿ¢ÿ¯ÿ·ÿ§ÿÿ¥ÿ§ÿÿ³ÿ«ÿ¢ÿ®ÿÿ§ÿÿ©ÿ¬ÿÿ£ÿ±ÿ«ÿ³ÿ¦ÿ«ÿ¥ÿÿ«ÿ¨ÿ¬ÿ¥ÿÿÿ¢ÿÿÿ¬ÿ§ÿÿÿÿ§ÿ¤ÿÿÿ£ÿ©ÿ°ÿ§ÿ«ÿªÿ§ÿÿÿ¬ÿ«ÿ¥ÿµÿ¡ÿÿ¬ÿ¶ÿÿ¦ÿµÿ§ÿ¡ÿ¢ÿ¦ÿÿ¡ÿ¯ÿ¨ÿÿ¥ÿªÿ¯ÿ¨ÿ¦ÿ¢ÿÿÿ¢ÿ£ÿ¥ÿªÿ©ÿ£ÿ¡ÿ«ÿ©ÿ¢ÿ¥ÿÿ©ÿ¨ÿ¤ÿ ÿ¡ÿªÿ¢ÿ£ÿ¨ÿ¬ÿ°ÿ¢ÿ¬ÿ²ÿ¦ÿ¤ÿ ÿ¦ÿ¦ÿªÿ«ÿ¦ÿ¦ÿ²ÿÿÿÿÿÿ£ÿ¦ÿ®ÿ¤ÿ¢ÿ°ÿ³ÿ¬ÿ¤ÿ¥ÿÿÿ¢ÿ£ÿ ÿÿÿ¡ÿ©ÿ«ÿ¯ÿ¡ÿ¢ÿ¨ÿ§ÿ­ÿ¨ÿÿ¤ÿ²ÿ¬ÿ¢ÿ ÿªÿ¨ÿÿªÿÿ±ÿ¢ÿÿÿ£ÿÿ¥ÿ¯ÿµÿªÿªÿµÿ³ÿ§ÿ¡ÿ®ÿrÿlÿÿ£ÿ¤ÿ©ÿ¥ÿ¤ÿ¨ÿ¤ÿ­ÿ­ÿ ÿ¡ÿ¨ÿ­ÿÿÿ«ÿ¥ÿÿ¢ÿ³ÿ©ÿ¢ÿ¦ÿ­ÿªÿ®ÿÿÿÿÿÿ´ÿÿ¦ÿÿ³ÿ«ÿÿ¡ÿÿ¥ÿ²ÿ¯ÿ¬ÿ¡ÿ¸ÿ²ÿÿÿ¦ÿ²ÿ´ÿÿ¡ÿ¤ÿ¥ÿ¨ÿ¤ÿ§ÿÿ ÿÿÿ¢ÿ®ÿ¡ÿ©ÿÿ¡ÿÿ¤ÿ¦ÿÿ¡ÿ©ÿ¹ÿ±ÿªÿ§ÿ³ÿÿÿ¡ÿÿ°ÿÿ£ÿ©ÿÿªÿ¨ÿ ÿ°ÿ¡ÿ¥ÿµÿµÿ©ÿ£ÿÿÿÿÿÿÿÿ¤ÿ¡ÿ£ÿ¥ÿ§ÿ­ÿªÿ´ÿÿÿªÿÿÿ¦ÿÿ¤ÿÿ³ÿ ÿÿÿ¥ÿÿ«ÿªÿ²ÿ¤ÿ¤ÿ¨ÿªÿ¦ÿ¤ÿ¤ÿ­ÿ¡ÿ§ÿ¨ÿ¤ÿ¤ÿÿÿÿÿ¤ÿ¬ÿ¡ÿ¨ÿªÿªÿµÿ¢ÿ©ÿ­ÿÿªÿ«ÿ¡ÿÿÿ¨ÿÿÿ¦ÿÿ¨ÿ¡ÿ¤ÿµÿ£ÿªÿÿÿÿÿÿÿ£ÿÿ ÿ¢ÿ ÿÿÿ¨ÿ©ÿ­ÿ«ÿ¡ÿÿÿÿ£ÿÿÿ¥ÿÿ¯ÿ³ÿ¨ÿ¥ÿ¢ÿ¡ÿ§ÿÿªÿÿ¨ÿÿ£ÿÿ¤ÿÿ¢ÿ¢ÿ¢ÿÿ ÿ¡ÿÿÿÿ¤ÿ§ÿ¡ÿ¡ÿ¤ÿÿÿ¦ÿ©ÿ¢ÿÿÿÿ¢ÿ¥ÿÿ¡ÿ¡ÿ¡ÿÿÿ ÿ£ÿÿÿ¸ÿ³ÿÿÿÿÿ¢ÿ£ÿÿ¨ÿÿÿ ÿÿÿÿ¡ÿªÿ¥ÿ£ÿÿÿÿ¡ÿÿÿ¤ÿÿÿÿÿÿÿÿÿÿ ÿÿ§ÿÿÿ¦ÿ©ÿÿ¦ÿÿÿÿ§ÿ¦ÿ ÿ¡ÿÿÿ¥ÿ¡ÿÿ ÿÿÿ¦ÿ¬ÿ¥ÿÿ¦ÿ½ÿÃÿªÿ¯ÿ£ÿ´ÿÿ¦ÿÿ ÿ·ÿ­ÿÿÿ¢ÿÿ ÿ¥ÿ¬ÿ©ÿ¦ÿ´ÿ»ÿ¦ÿÿÿÿÿÿÿ ÿ¥ÿ§ÿÿ¥ÿ§ÿÿ¤ÿ¢ÿÿ¤ÿÿÿ²ÿ²ÿ§ÿ²ÿ¬ÿ©ÿ«ÿ¦ÿÿÿÿÿ¡ÿ¢ÿÿ¥ÿ°ÿ§ÿ¯ÿ²ÿÿ©ÿ£ÿ¦ÿ¤ÿÿÿ±ÿ§ÿÿÿÿÿ´ÿ­ÿ¥ÿ¡ÿ ÿ ÿ¡ÿ¦ÿªÿ¯ÿÿÿ¯ÿ±ÿ¯ÿ¥ÿ¡ÿ©ÿ¨ÿ«ÿ¤ÿ¢ÿ¤ÿÿ¸ÿÿÿÿÿ ÿ¦ÿ¦ÿ¦ÿ©ÿ¦ÿÿªÿ®ÿ£ÿÿ¡ÿ©ÿ¦ÿ¥ÿ¢ÿÿ¦ÿ¯ÿ¬ÿÿ¦ÿÿ¢ÿ·ÿ´ÿÿ¬ÿ©ÿÿªÿ¤ÿÿ¦ÿªÿ²ÿ¡ÿÿ¦ÿ¦ÿ¬ÿ³ÿªÿ£ÿ ÿ ÿ®ÿ¬ÿªÿÿ ÿ­ÿ¦ÿ¡ÿ²ÿ£ÿ¨ÿÿ³ÿ±ÿ«ÿ¨ÿ®ÿ®ÿ¬ÿ¦ÿ¦ÿ­ÿ¬ÿ§ÿ®ÿ±ÿ¥ÿ¦ÿ®ÿ£ÿ¢ÿÿ©ÿ©ÿ¨ÿ¥ÿ«ÿ¤ÿ¢ÿ¦ÿÀÿ±ÿ®ÿªÿ¢ÿ¤ÿÿ©ÿ¤ÿÿ¬ÿ°ÿ­ÿ¥ÿÿÿ¯ÿ¡ÿ°ÿªÿ§ÿºÿ ÿªÿÿ¤ÿ­ÿ¥ÿ©ÿ±ÿ³ÿºÿ·ÿ§ÿ¡ÿ£ÿ©ÿ¬ÿ©ÿ²ÿ°ÿÿÿÿ£ÿ¬ÿ¢ÿ¢ÿ¬ÿ¦ÿ¯ÿ£ÿ©ÿ£ÿ¦ÿªÿ­ÿ°ÿ®ÿ«ÿ°ÿµÿ§ÿ¥ÿ±ÿ¹ÿ¬ÿÿ¥ÿ£ÿ«ÿÿÿ½ÿ³ÿ­ÿ©ÿ£ÿ°ÿ·ÿ«ÿ¦ÿ§ÿ­ÿ¹ÿ·ÿ®ÿ¯ÿ±ÿ§ÿ£ÿ²ÿ»ÿ¯ÿÿ¢ÿ®ÿ¬ÿ·ÿµÿ­ÿ¤ÿ ÿ©ÿ±ÿ¬ÿ­ÿ¯ÿ£ÿ«ÿ¨ÿ¡ÿ¦ÿ ÿ­ÿ¦ÿÿ§ÿÿ¤ÿ¡ÿÿÿÿ©ÿ¶ÿ°ÿ¨ÿ£ÿÿ¦ÿ²ÿ¬ÿ¨ÿ¬ÿ¹ÿ¦ÿ¤ÿ¶ÿ©ÿ±ÿ¨ÿ ÿ¯ÿ­ÿÁÿ¿ÿ²ÿ¹ÿ®ÿ¡ÿÿÿÿ¢ÿ«ÿ·ÿ¨ÿ¥ÿ ÿÿÿÿ ÿ¨ÿ°ÿ­ÿªÿ­ÿ­ÿ¦ÿªÿ®ÿ¬ÿ²ÿ³ÿ¡ÿ¯ÿ¨ÿ¨ÿ¹ÿ¸ÿ¥ÿÿ´ÿºÿ³ÿ¥ÿ¤ÿ²ÿ¬ÿ ÿ«ÿ¢ÿ©ÿ³ÿ°ÿµÿ®ÿ´ÿ¥ÿ¯ÿ®ÿ¯ÿ­ÿ§ÿ¬ÿ±ÿ¨ÿªÿ°ÿ¥ÿ®ÿ±ÿ°ÿ£ÿÿ£ÿªÿÄÿ¥ÿ¥ÿ¤ÿÿÿ¤ÿÿ ÿ³ÿ§ÿ ÿ¦ÿ§ÿ³ÿ·ÿ±ÿ³ÿ¦ÿ ÿ£ÿ©ÿ§ÿµÿ»ÿ­ÿ¨ÿªÿ¥ÿ§ÿÿ ÿ£ÿ ÿ¡ÿÿ¡ÿ¬ÿµÿ©ÿ¢ÿªÿ§ÿ¡ÿ©ÿ¯ÿ«ÿ¬ÿ¦ÿÿ§ÿ®ÿÿ§ÿ ÿ¦ÿªÿ³ÿ²ÿ­ÿ£ÿÿÿ£ÿÿ©ÿ£ÿÿÿ¤ÿ£ÿªÿ£ÿ¢ÿ¨ÿ©ÿ«ÿ°ÿ®ÿ¨ÿ¢ÿ¬ÿ©ÿ¢ÿ¯ÿ°ÿ£ÿÿ¢ÿ¡ÿÿÿ¢ÿ®ÿ®ÿ ÿ¢ÿ¨ÿ¤ÿ¯ÿ ÿ¥ÿ¦ÿ¯ÿ©ÿ«ÿ§ÿ ÿ ÿ©ÿµÿ´ÿ¨ÿªÿÿ´ÿ£ÿ­ÿ·ÿ ÿ¯ÿ¢ÿÿ¥ÿ²ÿ§ÿªÿ¦ÿ©ÿ®ÿ¥ÿÿ¥ÿÿ¬ÿ¥ÿ£ÿ¬ÿ¥ÿ£ÿ©ÿ§ÿ§ÿ©ÿ®ÿµÿ¦ÿÿ½ÿ©ÿ ÿ¥ÿ®ÿªÿ¤ÿ¨ÿ³ÿ³ÿÿÿÿ®ÿªÿªÿ«ÿ°ÿ¥ÿÿ ÿ¡ÿÿ¢ÿ­ÿ®ÿ¬ÿ¢ÿ­ÿ ÿ»ÿªÿ©ÿ¤ÿ­ÿ®ÿ¥ÿ©ÿ®ÿ³ÿ­ÿªÿÿªÿÿ¤ÿ¨ÿ¢ÿÿ¤ÿªÿªÿ«ÿ©ÿ£ÿ²ÿ¨ÿ¦ÿ§ÿ§ÿ¡ÿ¨ÿ¡ÿ¢ÿ¬ÿ¬ÿ±ÿ­ÿµÿÿÿ¬ÿ¥ÿÿÿÿÿÿÿ ÿ ÿ¥ÿÿ¡ÿ ÿ©ÿÿªÿ©ÿ¨ÿªÿ§ÿ«ÿ§ÿÿªÿµÿ¡ÿ¦ÿ¶ÿ¦ÿ©ÿ¨ÿ¥ÿ¥ÿÿÿ¤ÿÿ°ÿÿÿ­ÿ·ÿ¨ÿ ÿ ÿÿ£ÿ¢ÿÿ¤ÿÿ¯ÿÿÿ¡ÿÿÿ¦ÿªÿ«ÿ£ÿÿÿªÿ®ÿ£ÿÿÿÿÿÿ¦ÿ¬ÿªÿªÿ¡ÿ£ÿªÿ±ÿ¨ÿÿÿÿ¦ÿ«ÿÿ§ÿÿ©ÿ¡ÿÿ¢ÿ¦ÿ¦ÿ¤ÿÿ£ÿ¨ÿ¨ÿÿ¨ÿ¦ÿ¢ÿÿ¤ÿ¦ÿÿÿÿÿÿ¡ÿÿÿªÿ£ÿÿÿÿ ÿ¡ÿÿ­ÿ ÿÿ ÿÿÿÿ¡ÿ¤ÿ©ÿÿÿÿ£ÿ©ÿÿ ÿ§ÿ ÿÿÿ¢ÿ®ÿ¤ÿÿ¢ÿ¤ÿ¤ÿ£ÿ ÿÿ©ÿ¤ÿ¢ÿ°ÿ¥ÿ£ÿÿÿÿ©ÿ¡ÿÿ£ÿ¦ÿ£ÿ§ÿ«ÿ¦ÿ¦ÿ¡ÿÿÿÿÿÿ¬ÿ ÿÿÿÿ ÿ¯ÿ¢ÿªÿªÿÿÿ£ÿ¦ÿ¨ÿ¤ÿ¡ÿ¢ÿ ÿ¥ÿ£ÿ¬ÿ¨ÿ ÿ¡ÿ¦ÿ¤ÿ¤ÿ«ÿ¡ÿ¯ÿ°ÿ ÿÿÿ¦ÿ§ÿ£ÿ¡ÿÿÿÿ¡ÿÿ£ÿÿÿ¤ÿ§ÿÿ¢ÿÿÿÿÿÿÿÿ¡ÿ«ÿ¤ÿÿÿÿ¢ÿ§ÿ£ÿÿÿÿ£ÿ©ÿÿ§ÿ©ÿ±ÿ·ÿ¦ÿÿ¢ÿ§ÿÿ¤ÿÿÿÿ ÿ¨ÿÿÿ ÿ¢ÿ¥ÿ¥ÿ£ÿ¨ÿ¦ÿÿÿÿ­ÿ¨ÿ ÿ¦ÿ ÿÿÿ¢ÿ§ÿ ÿÿÿÿÿÿ£ÿ¢ÿÿÿ ÿ ÿ¦ÿ§ÿ¥ÿ¤ÿÿÿÿªÿ£ÿÿ¡ÿ¡ÿÿÿ¢ÿ¨ÿ¥ÿ ÿÿÿ¤ÿ£ÿªÿ«ÿ ÿÿ¢ÿÿÿ¨ÿ©ÿÿÿÿ¯ÿ±ÿ¦ÿ¤ÿÿÿÿÿÿÿÿ ÿ£ÿ¢ÿ ÿ¢ÿ¢ÿ§ÿ¦ÿ ÿÿÿÿ ÿ¢ÿÿÿÿÿÿÿÿÿ ÿÿÿÿÿ ÿ¦ÿÿÿÿÿ¡ÿÿÿ¥ÿÿÿÿÿÿÿÿÿÿÿÿÿÿ¡ÿÿÿÿÿÿÿÿ ÿÿÿÿÿÿÿÿÿÿÿÿÿ¡ÿ£ÿ¹ÿ¦ÿÿÿÿÿÿÿÿÿÿÿÿÿÿÿ¡ÿ¡ÿÿÿÿÿÿÿÿÿÿÿÿÿÿÿÿÿ¥ÿ¤ÿ ÿ¡ÿ¢ÿÿÿÿÿÿÿ ÿÿÿÿÿ¢ÿÿÿ£ÿÿ ÿÿÿÿÿÿÿÿÿÿ¥ÿ¢ÿÿÿÿÿÿÿÿÿÿÿÿÿÿÿÿÿ¤ÿÿÿÿÿÿÿÿ ÿ¥ÿ£ÿÿÿÿÿÿÿ£ÿÿÿÿÿÿÿÿÿÿÿÿÿÿÿÿÿ¥ÿ¡ÿÿ¡ÿ ÿ¦ÿÿÿÿÿÿÿÿÿÿÿÿ¨ÿ«ÿÿ¦ÿªÿ©ÿ©ÿ ÿ§ÿ»ÿÿÿ ÿ¨ÿ¡ÿ¦ÿ¬ÿ­ÿ§ÿÿ¢ÿ§ÿÿ§ÿÿ´ÿ´ÿªÿ±ÿ¨ÿ£ÿ«ÿ¨ÿ¡ÿÿ¦ÿ¢ÿ©ÿ¬ÿµÿ¡ÿÿÿ ÿ£ÿ ÿÿ¤ÿ¤ÿ§ÿ¨ÿ¥ÿ¢ÿ¡ÿÿ¨ÿ´ÿ®ÿ¥ÿ·ÿÀÿ£ÿ«ÿ¯ÿªÿÅÿ­ÿÿ¢ÿ®ÿ³ÿ«ÿÿ¨ÿÿ¢ÿÿÿÿÿ¢ÿ©ÿ¬ÿªÿªÿ©ÿÿ£ÿ°ÿ§ÿ¸ÿ¨ÿ¥ÿ¬ÿ¥ÿ£ÿ¨ÿ­ÿªÿ£ÿ¡ÿÿÿ°ÿ©ÿÿÿªÿ£ÿÿÿÿ¨ÿ°ÿÿÿÿÿÿÿ¢ÿÿÿ©ÿ¡ÿ¢ÿ¬ÿ¦ÿÿÿÿ­ÿÿÿ¡ÿ«ÿ¨ÿ ÿÿ¥ÿ¥ÿÿÿÿÿÿÿÿ«ÿ¡ÿ¢ÿ ÿÿÿÿÿÿÿ¦ÿ£ÿ«ÿÿÿÿÿÿ¤ÿÿÿÿÿ¢ÿÿÿ¡ÿ­ÿÿÿÿÿÿÿÿÿÿÿÿÿÿÿ£ÿ¦ÿÿ¯ÿÿÿÿôþÿYÿÿÿ¦ÿ ÿÿÿÿ£ÿ§ÿÿÿ©ÿÿÿÿÿÿ¢ÿªÿ¦ÿÿ¦ÿ«ÿ ÿÿÿ ÿ§ÿÿ¢ÿÿÿÿÿÿÿÿ¢ÿÿÿ¡ÿ¦ÿ ÿÿÿ¤ÿÿ ÿ¤ÿ¡ÿ®ÿÿÿÿÿÿÿÿ¢ÿ®ÿ£ÿÿªÿ³ÿºÿÿÿÿÿÿÿÿªÿ¯ÿÿ¬ÿÿÿÿ§ÿ¨ÿÿÿ¢ÿÿ©ÿ¤ÿÿÿÿÿÿÿªÿ¯ÿÿ¤ÿ­ÿÿ§ÿÿÿÿÿÿ£ÿÿÿ¡ÿ¥ÿ®ÿ§ÿÿÿÿ­ÿ«ÿÿ¤ÿÿ ÿÿªÿ¤ÿ ÿ¥ÿ¡ÿÿªÿ­ÿÿ¤ÿ§ÿ¢ÿÿÿ¥ÿÿ¡ÿÿÿ¡ÿÿ¥ÿ§ÿÿÿÿÿ¤ÿ¢ÿ ÿ¤ÿ¡ÿÿÿÿ²ÿÿ©ÿÿÿ¨ÿÿÿÿÿªÿ¨ÿÿÿ§ÿªÿÿ£ÿ¤ÿÿ¡ÿ¦ÿÿ©ÿ©ÿ¤ÿ«ÿ¢ÿÿÿ¦ÿªÿ£ÿ«ÿ¡ÿÿ©ÿÿÿÿÿÿªÿÿ¯ÿÿÿÿ¡ÿ¦ÿ ÿÿÿÿ§ÿ¬ÿÿ¢ÿÿÿ¡ÿÿ¯ÿ©ÿ£ÿÿÿÿ¦ÿÿÿÿÿÿÿ±ÿ¶ÿ­ÿ¢ÿ¡ÿÿÿ¢ÿÿÿ¦ÿÿÿÿ¢ÿ¢ÿÿÿ¥ÿ¨ÿÿÿ ÿÿÿ¡ÿ¡ÿÿÿÿ¦ÿÿ£ÿÿÿÿ¢ÿÿ ÿÿÿÿÿ£ÿªÿ¦ÿ§ÿÿÿ ÿÿÿÿÿÿÿ«ÿÿÿÿ­ÿ ÿÿ£ÿ¥ÿÿÿ¤ÿÿÿÿÿÿ¡ÿÿ¦ÿ«ÿÿ¥ÿÿ¡ÿÿ¯ÿ ÿÿ±ÿÿÿ´ÿ®ÿ°ÿ£ÿÿ®ÿ¯ÿ£ÿÿ¢ÿ©ÿ¨ÿÿ¡ÿ¤ÿÿ¬ÿÿÿÿÿ¬ÿ¤ÿ¡ÿÿÿÿÿ£ÿ ÿ¤ÿÿ©ÿ¬ÿ©ÿ ÿ¢ÿ¤ÿ§ÿ¨ÿ¨ÿ§ÿÿÿÿ§ÿ«ÿ¡ÿÿÿÿÿ¢ÿ«ÿ²ÿÿÿ¥ÿÿÿÿÿ¬ÿ¤ÿ£ÿÿÿ¦ÿ§ÿ£ÿ¡ÿÿ¢ÿ¡ÿÿ¡ÿÿÿÿÿªÿ©ÿ§ÿÿ£ÿ¬ÿ¥ÿ¨ÿ¨ÿ ÿÿÿ ÿ¢ÿ¡ÿ£ÿÿÿÿ¤ÿ¤ÿ¥ÿ¦ÿ¯ÿ£ÿ­ÿÿÿÿÿÿ¥ÿ ÿÿÿ«ÿÿÿÿÿÿÿ¡ÿ ÿ ÿ¢ÿÿÿ¡ÿÿÿÿÿ¤ÿ ÿÿ¦ÿ¢ÿÿÿ¡ÿÿÿ³ÿÿ¦ÿÿÿÿÿÿªÿ¥ÿ©ÿÿÿÿÿ¤ÿ¬ÿ£ÿÿÿÿ¡ÿÿÿ¢ÿÿ¨ÿªÿ ÿ²ÿ§ÿ ÿÿÿ¥ÿÿ´ÿÿ¤ÿ¨ÿÿ­ÿ¤ÿ£ÿ ÿÿÿÿÿ£ÿ©ÿÿ¡ÿªÿÿÿÿÿÿ ÿ¥ÿ ÿ¢ÿÿÿÿ¦ÿÿÿ¤ÿ¢ÿ©ÿ°ÿÿ£ÿÿ©ÿÿ ÿ¦ÿÿÿ¢ÿ°ÿ¯ÿ¤ÿ¬ÿ¤ÿÿ¥ÿ¥ÿÿÿ ÿÿÿ¦ÿ§ÿ§ÿ ÿ¥ÿÿÿ¡ÿÿ¥ÿ¤ÿÿªÿ¥ÿ¤ÿ ÿ¦ÿªÿÿÿÿÿÿÿÿ«ÿ¥ÿ¥ÿ§ÿÿÿ¢ÿ£ÿÿ¨ÿ«ÿÿÿÿÿÿÿ¥ÿÿÿÿ¦ÿÿÿÿÿÿ«ÿÿ­ÿ¨ÿ©ÿ¡ÿÿÿ¡ÿÿªÿ¦ÿ¯ÿÿÿ¤ÿÿÿ ÿ©ÿ£ÿÿÿÿÿÿ¡ÿ«ÿ¥ÿÿÿÿÿÿ­ÿÿÿÿ ÿ¯ÿ£ÿ¡ÿ­ÿÿÿ§ÿ¬ÿ¨ÿ ÿÿÿ§ÿÿÿ¡ÿ¢ÿ¥ÿ¬ÿ§ÿ¤ÿ¡ÿÿ¢ÿ¨ÿÿÿÿÿ¢ÿ ÿ¨ÿÿ ÿÿ¯ÿ«ÿÿ¢ÿ£ÿÿÿ®ÿÿÿ¡ÿ¥ÿ¤ÿÿ¡ÿ£ÿ¬ÿ¥ÿ¤ÿ°ÿ¬ÿÿ®ÿªÿ­ÿ«ÿÿÿÿ¡ÿ ÿÿ¬ÿ¬ÿ©ÿ¨ÿ¢ÿ­ÿªÿ¤ÿ³ÿÿÿÿÿÿÿÿ¨ÿ«ÿ¸ÿ¢ÿÿ¡ÿÿ§ÿ¶ÿ§ÿ®ÿ³ÿ¯ÿ³ÿÿ±ÿ£ÿÿ¨ÿ¥ÿ¢ÿÿ§ÿ¬ÿªÿ¨ÿ¤ÿÿ©ÿ¯ÿ ÿÿ§ÿ«ÿ§ÿ¡ÿ¥ÿÿÿ«ÿÿÿ ÿÿ¤ÿÿÿ£ÿ ÿ¤ÿ°ÿÿÿ¨ÿ¬ÿ§ÿ¢ÿ³ÿ©ÿ¶ÿµÿÿÿÿ±ÿ¦ÿ¬ÿ¤ÿ©ÿªÿ©ÿ©ÿÿÿ©ÿ¤ÿÿ¡ÿÿ£ÿ¤ÿ¡ÿ¬ÿ±ÿ§ÿªÿ²ÿ­ÿªÿ¡ÿ¤ÿªÿ­ÿ¥ÿÿ®ÿ©ÿ¯ÿÿÿ¦ÿÿ¬ÿ°ÿ¡ÿÿ¥ÿÿ¬ÿ¤ÿ¨ÿ­ÿ¨ÿ§ÿ ÿ¦ÿ¥ÿ ÿ®ÿ§ÿ¨ÿ¡ÿ­ÿ¥ÿ­ÿ­ÿ¤ÿÿÿªÿ©ÿ©ÿ­ÿ¨ÿ¡ÿªÿ´ÿ°ÿ¡ÿÿÿ¡ÿªÿªÿ£ÿªÿ«ÿ ÿªÿ§ÿªÿ©ÿ£ÿÿÿªÿ¦ÿ¢ÿ¨ÿ¢ÿ®ÿ¢ÿÿÿ¤ÿÿÿ±ÿ±ÿ°ÿ ÿ¢ÿ°ÿ¤ÿ­ÿ¶ÿªÿ¥ÿ¦ÿ¤ÿ¤ÿ¨ÿªÿµÿ´ÿ£ÿÿÿ§ÿ§ÿÿÿªÿ¨ÿÿ­ÿ­ÿ«ÿ«ÿ¤ÿ ÿ¶ÿ¾ÿ°ÿ½ÿ¤ÿ©ÿ¾ÿÿ¤ÿ§ÿ¨ÿªÿ¬ÿÿ¢ÿ£ÿ§ÿ¨ÿªÿ£ÿ­ÿ¦ÿÿ¥ÿ¨ÿÿ£ÿ¦ÿ¤ÿ¥ÿ¥ÿ¤ÿ¥ÿ¦ÿ«ÿ®ÿ£ÿÿ¥ÿÿ¦ÿ§ÿ¥ÿÿÿ¦ÿÿÿ¢ÿ©ÿ§ÿ¡ÿ§ÿ­ÿªÿ¤ÿÿ¥ÿ¥ÿÿ¸ÿ¡ÿÿ¡ÿ¤ÿÿ ÿªÿ¥ÿ§ÿ¤ÿ²ÿ¤ÿ©ÿ­ÿ²ÿ°ÿ¢ÿ§ÿ£ÿÿªÿ©ÿ ÿ¡ÿ¢ÿ©ÿ¬ÿ§ÿ¨ÿÿÿªÿ¤ÿ­ÿ¬ÿÿ©ÿ¬ÿ¯ÿ¨ÿÿ¯ÿ£ÿ§ÿ¤ÿÿ¨ÿÿ«ÿ«ÿ¢ÿ£ÿ²ÿ­ÿ¬ÿÿ«ÿ¼ÿÿ©ÿÿ¦ÿÿÿÿªÿ¥ÿ¥ÿ¢ÿ¡ÿÿ¦ÿ³ÿ«ÿ¢ÿ¥ÿ¥ÿ«ÿªÿ£ÿ©ÿÿ¥ÿ ÿ¨ÿ§ÿ ÿ§ÿ®ÿ¦ÿªÿÿÿÿÿÿ¥ÿÿ²ÿÿÿÿÿÿÿÿ¯ÿ©ÿ§ÿÿ«ÿ²ÿÿ¤ÿ¥ÿ¡ÿ­ÿ¬ÿ­ÿ¢ÿÿÿÿ¡ÿÿÿ¦ÿ¦ÿ¡ÿªÿÿ®ÿªÿ¬ÿ¯ÿ¦ÿ±ÿ«ÿªÿ¨ÿ­ÿÿ£ÿ¤ÿµÿ ÿÿ³ÿÿÿµÿÿ¢ÿ¡ÿ«ÿ£ÿÿ¢ÿ¬ÿÿ¨ÿ§ÿ¤ÿ°ÿÿÿÿ§ÿ°ÿ©ÿ¢ÿ¢ÿ¦ÿ¢ÿÿ¯ÿ»ÿ¡ÿ¥ÿÿÿÿÿÿÿÿ¢ÿÿ¥ÿ¡ÿÿÿ¦ÿÿ¸ÿÿ«ÿ£ÿÿ¤ÿÿ¢ÿ¯ÿ§ÿÿÿ¨ÿ£ÿ¢ÿ§ÿ¤ÿÿÿ ÿ¡ÿ¨ÿ©ÿ£ÿÿÿ¦ÿÿ§ÿÿÿ ÿ¤ÿ¨ÿÿ¨ÿ ÿÿÿÿÿÿ¨ÿÿÿ¤ÿÿ©ÿÿ©ÿ§ÿ¦ÿ«ÿ¦ÿÿÿªÿ®ÿÿÿÿ§ÿ­ÿÿÿÿÿÿÿÿÿÿÿÿ ÿÿÿ¯ÿ«ÿ¦ÿ¤ÿ±ÿ§ÿ°ÿÿÿÿ©ÿ£ÿ¬ÿÿÿ ÿ«ÿÿÿÿÿ£ÿ¥ÿ¦ÿ ÿÿÿÿÿÿÿÿ¢ÿÿ¤ÿ¦ÿÿÿÿÿÿÿ¬ÿÿÿ§ÿÿ¦ÿÿ¡ÿÿÿÿ¦ÿ²ÿ¨ÿ¢ÿ±ÿ²ÿÿÿÿ¥ÿÿ¢ÿ«ÿ¤ÿ ÿÿÿÿÿÿÿÿÿÿÿÿÿÿÿ£ÿÿÿÿ¦ÿµÿ¯ÿ¡ÿ¤ÿÿÿ¢ÿ®ÿ©ÿ ÿ ÿÿÿ£ÿ¡ÿÿÿ£ÿ¬ÿ ÿ ÿÿÿ¦ÿ¨ÿ«ÿ«ÿ¢ÿ£ÿÿÿ¡ÿ¸ÿ¤ÿÂÿ¢ÿÿÿÿÿÿÿÿ¾ÿ­ÿ©ÿ«ÿ£ÿÿ¦ÿ±ÿ±ÿ¬ÿÿÿÿ¦ÿ´ÿ§ÿ¥ÿÿÿ¯ÿ­ÿ³ÿÿÿ¯ÿ¦ÿªÿ±ÿ§ÿÿ¥ÿ¨ÿÿÿ§ÿ¥ÿ¢ÿ£ÿÿÿ£ÿ¡ÿ©ÿÿÿ¤ÿ¢ÿ²ÿµÿ¥ÿµÿÿ§ÿ±ÿªÿ©ÿÿ»ÿ§ÿ°ÿ³ÿÿÿÿ¨ÿ°ÿ¢ÿÿ ÿ§ÿ©ÿ£ÿÿÿ¨ÿ©ÿÿÿ©ÿ£ÿ¨ÿ´ÿÿ¨ÿ¥ÿÿ¬ÿ¤ÿ®ÿ¦ÿ¤ÿ¨ÿÿ©ÿ°ÿ§ÿ¨ÿ¢ÿ ÿÿÿ¯ÿ¦ÿ­ÿ¯ÿ ÿÿ­ÿ¤ÿÿ­ÿ ÿ¬ÿ·ÿ³ÿÿÿ¥ÿ ÿÿ§ÿµÿ¬ÿ¢ÿ§ÿ¬ÿ®ÿ©ÿ¤ÿ¬ÿ«ÿÿ¢ÿ§ÿªÿ ÿ¡ÿ©ÿ§ÿ¦ÿ¯ÿÿ£ÿ­ÿ´ÿ´ÿ­ÿ§ÿ°ÿ«ÿ£ÿ ÿ¢ÿ©ÿ·ÿ¬ÿ ÿ±ÿµÿªÿµÿ½ÿ°ÿ°ÿ¢ÿ­ÿÿ©ÿ²ÿ§ÿ¥ÿ¨ÿ¸ÿ²ÿ±ÿÿÿ¦ÿ¥ÿ®ÿ©ÿÿ¦ÿ«ÿ¦ÿ®ÿ¨ÿ£ÿ¦ÿ¢ÿ¯ÿ®ÿÿ±ÿ»ÿ¯ÿÿ¢ÿ°ÿ¬ÿ®ÿ¬ÿ®ÿ²ÿ¬ÿ´ÿ®ÿ¥ÿ¯ÿ¹ÿ¬ÿÿ·ÿ¥ÿ¦ÿ¢ÿ©ÿÿ¦ÿ®ÿ²ÿ ÿ¦ÿ¬ÿ³ÿ®ÿ§ÿ¦ÿ¦ÿ«ÿªÿ£ÿ¬ÿ®ÿ¢ÿ¦ÿªÿ»ÿ¤ÿ¡ÿ£ÿ¤ÿ¯ÿªÿ®ÿ¯ÿ¹ÿ´ÿÿ£ÿ¶ÿ¬ÿ«ÿ²ÿ±ÿ¬ÿ¨ÿ¨ÿ±ÿµÿªÿ ÿ©ÿ°ÿ¬ÿ¯ÿ¤ÿ¯ÿ¦ÿ£ÿ­ÿµÿ²ÿªÿ¦ÿ±ÿ©ÿ¬ÿ»ÿ®ÿ§ÿ¦ÿ©ÿ·ÿ¨ÿÿÀÿ ÿÿªÿÿªÿ¢ÿÿÿ¢ÿ²ÿ´ÿ©ÿ ÿ¡ÿ«ÿ°ÿµÿ°ÿ§ÿ¨ÿ­ÿ¨ÿ¤ÿ®ÿ£ÿªÿÿ£ÿ¦ÿ¶ÿ´ÿ²ÿ«ÿ¦ÿ³ÿ¶ÿ¤ÿ¤ÿ´ÿ´ÿ¢ÿÿ´ÿ¼ÿ£ÿÿ¥ÿ¬ÿ©ÿ¤ÿ©ÿ¥ÿ¨ÿ°ÿ¨ÿ¢ÿ¨ÿ¨ÿ§ÿ­ÿ®ÿÿÿ«ÿ§ÿ°ÿÁÿ¥ÿÿ²ÿ¶ÿ³ÿ¨ÿ¦ÿ¬ÿÿÿ±ÿ§ÿ©ÿ¨ÿ­ÿ¯ÿ ÿ·ÿ°ÿ¶ÿ­ÿ±ÿ©ÿ£ÿ¥ÿªÿ­ÿ¬ÿ¯ÿ°ÿ¬ÿ®ÿ¦ÿªÿ¦ÿ ÿ£ÿ±ÿ¼ÿ¹ÿ±ÿ¶ÿ¬ÿ ÿ¤ÿ´ÿ³ÿ£ÿ¦ÿ¨ÿ£ÿ®ÿ¹ÿ°ÿ­ÿ¦ÿ©ÿ¥ÿ¬ÿ¥ÿ§ÿ¬ÿ¨ÿ ÿ£ÿ©ÿ§ÿ¹ÿ­ÿÿ¶ÿ³ÿÿÿÿ´ÿÿ ÿ­ÿ®ÿ®ÿ¬ÿªÿ«ÿ°ÿ¯ÿÿÿ¤ÿ¬ÿ©ÿªÿ¦ÿ©ÿ°ÿ®ÿ¦ÿ©ÿªÿÿ¦ÿ°ÿ£ÿÆÿÿÿ½ÿ¥ÿªÿ¢ÿ¦ÿ¯ÿ«ÿ°ÿ´ÿ«ÿ«ÿ¬ÿ£ÿÿ ÿ¥ÿ¦ÿÿÿ­ÿ­ÿ¡ÿ¡ÿªÿ¬ÿ­ÿ±ÿ­ÿ´ÿ£ÿ´ÿ¤ÿÿ­ÿ¥ÿ£ÿµÿ£ÿÿÿ¤ÿªÿ¦ÿ¡ÿ¦ÿ¤ÿ§ÿ¨ÿ®ÿ­ÿÿÿ¡ÿ¡ÿÿ¤ÿ­ÿ©ÿ¨ÿ¸ÿ¯ÿÿ£ÿ­ÿ«ÿ¨ÿ¥ÿ¥ÿ­ÿ¦ÿÿÿÿ¢ÿ¨ÿ¤ÿªÿÿ«ÿ±ÿ¥ÿ ÿÿ£ÿ¬ÿ³ÿ¬ÿÿ¥ÿ¬ÿ§ÿ´ÿµÿ ÿ ÿ¬ÿ©ÿ¤ÿ£ÿ¤ÿ¦ÿ¥ÿ¡ÿªÿ¯ÿ¢ÿªÿ¥ÿÿ©ÿ¢ÿ¨ÿµÿ´ÿÿ¤ÿ²ÿ¦ÿ¯ÿ ÿ«ÿ¦ÿªÿÿÿ¦ÿÿ£ÿ©ÿ¦ÿ¤ÿ¨ÿ©ÿ ÿ¤ÿ¡ÿªÿªÿ®ÿÿ ÿÿ ÿ¦ÿ¢ÿ«ÿ°ÿ°ÿÿÿºÿ¨ÿÿÿ¢ÿ¡ÿÿÿ ÿ¨ÿªÿ¬ÿ²ÿ¦ÿ§ÿ ÿ¢ÿÿ¢ÿ¯ÿªÿ¥ÿ ÿ¥ÿ¨ÿ«ÿÿ©ÿ¦ÿ£ÿ­ÿ§ÿ£ÿ¤ÿ¥ÿ®ÿ°ÿÿ¥ÿÿ ÿ¤ÿÿ­ÿ³ÿ£ÿÿÿ£ÿ¨ÿªÿ¢ÿ£ÿÿÿ£ÿ¥ÿ£ÿ£ÿ£ÿ£ÿÿÿÿ¡ÿ§ÿªÿ¥ÿ¨ÿ¤ÿ¡ÿ¡ÿÿÿ¥ÿÿ¨ÿ¡ÿ¯ÿªÿ£ÿÿÿÿÿ¦ÿªÿ¬ÿÿÿ­ÿ¦ÿÿÿ£ÿ¨ÿªÿ©ÿ ÿ¥ÿÿ¥ÿÿÿ§ÿ¤ÿÿÿ ÿ£ÿÿÿÿÿÿÿÿ§ÿ¯ÿ©ÿÿÿÿ§ÿÿ¡ÿ¡ÿ ÿÿÿÿ ÿ¢ÿÿÿÿ¥ÿµÿ¨ÿ£ÿ£ÿÿÿ¡ÿ¥ÿ ÿ ÿÿÿ£ÿ¦ÿ£ÿÿÿ¢ÿÿÿ¨ÿÿÿ¢ÿ¨ÿ¦ÿ¥ÿ¤ÿ ÿ£ÿ¡ÿ¢ÿÿÿ¡ÿ§ÿªÿ¥ÿÿÿÿÿ£ÿ£ÿÿ¡ÿ ÿ¦ÿ®ÿ§ÿ¡ÿ©ÿÿÿ¦ÿµÿ«ÿÿÿÿÿÿÿÿ¢ÿÿÿ«ÿ­ÿÿÿ ÿ¦ÿÿÿÿ¡ÿ¨ÿ§ÿ ÿÿ ÿ¥ÿÿ¡ÿ¦ÿ¤ÿ ÿÿÿ¡ÿÿ°ÿ§ÿÿÿÿÿÿÿÿ¥ÿ¦ÿÿÿ£ÿ¡ÿÿÿÿÿÿ¢ÿÿªÿ¦ÿÿ¦ÿ¦ÿÿÿÿ¡ÿÿ¯ÿÿÿ ÿªÿÿÿ¯ÿ¨ÿ¤ÿ¦ÿ¢ÿ¤ÿ¢ÿÿÿÿÿ¥ÿ­ÿ¢ÿÿÿÿÿÿ¬ÿÿÿ¡ÿ¥ÿ¦ÿ£ÿ¢ÿ£ÿÿÿ¨ÿÿÿÿ¡ÿ©ÿÿ¥ÿÿ¥ÿ¬ÿ¦ÿÿ ÿ¤ÿÿ¦ÿ¤ÿ¢ÿÿ£ÿ¦ÿ£ÿ¢ÿ¦ÿ³ÿ¬ÿ¢ÿ¨ÿ©ÿÿ¬ÿÿÿÿÿ¤ÿ¤ÿÿÿ ÿÿÿÿÿÿÿÿ¤ÿ©ÿ£ÿÿÿÿÿÿ£ÿ­ÿÿÿ¢ÿÿ ÿ¢ÿÿÿ ÿÿÿ¢ÿÿÿÿÿÿÿÿÿÿ ÿÿÿÿÿÿ ÿ£ÿÿÿÿÿÿ¡ÿÿÿÿÿÿÿÿÿ­ÿÿÿÿ ÿ¤ÿÿ ÿÿÿ ÿ¤ÿ¥ÿ¢ÿÿÿÿÿÿ ÿ ÿ¢ÿÿÿÿÿÿÿÿÿÿÿÿÿ ÿ§ÿ©ÿÿÿÿÿÿÿÿÿÿÿÿÿ¢ÿÿÿÿÿÿÿ¤ÿ§ÿ¡ÿÿ£ÿÿÿÿ¤ÿ¨ÿ¥ÿÿÿ¡ÿ£ÿÿÿÿÿÿÿÿÿÿÿ¢ÿÿÿÿ¡ÿ ÿ¡ÿÿÿÿÿÿÿ¦ÿÿÿÿ¡ÿ¥ÿÿÿÿÿÿÿ¡ÿ«ÿÿÿÿÿÿÿÿÿÿÿÿ¡ÿ¤ÿÿÿÿÿÿÿÿÿ¢ÿ ÿÿÿÿÿÿÿÿÿ¯ÿ ÿÿÿÿÿ¡ÿ ÿÿÿÿÿÿ¡ÿÿÿ¤ÿ¤ÿ®ÿ®ÿÿÿ¢ÿ¢ÿÿ±ÿÿÿÿ£ÿ«ÿ®ÿªÿ¥ÿ¥ÿ£ÿÿ¢ÿÿ¥ÿ§ÿ¦ÿ¡ÿ¦ÿ¢ÿÿ¨ÿ¤ÿ¦ÿªÿ¢ÿ¢ÿÿ±ÿ¥ÿÿ¢ÿ®ÿ­ÿ¤ÿÿÿµÿ«ÿ¤ÿ°ÿÿ£ÿ¦ÿ¯ÿªÿÿ¨ÿ¯ÿ¦ÿ¥ÿÿ£ÿ¬ÿ¨ÿÿÿ©ÿ®ÿ±ÿ¬ÿÿ°ÿÿÿ¦ÿÿÿ¦ÿ¦ÿ°ÿ¦ÿÿ¦ÿ¬ÿ­ÿ©ÿÿ§ÿ¤ÿ¬ÿ¢ÿ¢ÿ¤ÿ£ÿ¡ÿÿ¡ÿÿÿ¦ÿÿ­ÿ¤ÿÿÿÿÿÿÿ¢ÿ³ÿ¯ÿÿÿÿÿÿÿÿ¦ÿ ÿ¦ÿ ÿ¢ÿ­ÿÿÿÿÿ§ÿÿ¡ÿÿÿÿÿÿÿÿ¡ÿ¥ÿÿÿÿÿÿ§ÿÿ¦ÿ ÿÿÿÿÿÿÿ ÿÿ¤ÿÿÿ¢ÿÿÿÿÿÿÿÿÿÿÿÿÿÿÿ¤ÿÿÿÿÿÿÿÿ ÿÿÿ£ÿÿ§ÿÿÿÿÿkÿÎþÿmÿÿÿÿÿÿ£ÿÿÿ£ÿÿÿ¥ÿÿÿÿÿ¤ÿ£ÿ¤ÿ­ÿ®ÿ©ÿÿÿ«ÿÿ§ÿ²ÿÿÿ¥ÿ¢ÿÿÿ¡ÿÿÿÿÿÿ¢ÿ©ÿÿÿÿ ÿ¢ÿ¡ÿ¦ÿ¡ÿ«ÿ¡ÿÿ¦ÿÿÿ©ÿÿ¨ÿ­ÿÿ©ÿÿ ÿÿÿÿ~ÿÿÿÿÿ«ÿ©ÿ£ÿÿ ÿªÿÿ¤ÿ¨ÿÿÿ©ÿÿÿÿÿÿÿÿÿ§ÿÿ¨ÿ¦ÿ£ÿ¢ÿ¡ÿ¤ÿÿÿÿÿÿÿ¢ÿ¡ÿ ÿ ÿ¨ÿªÿÿ¦ÿ¦ÿ ÿ¡ÿ¢ÿ¬ÿÿ¡ÿÿÿÿÿÿ£ÿ¢ÿ¦ÿ²ÿ ÿ¦ÿªÿÿ­ÿÿÿÿ¢ÿ¡ÿÿÿ¥ÿ¦ÿ§ÿ ÿÿÿ¡ÿÿÿÿÿ¢ÿÿ£ÿªÿªÿÿÿ¡ÿÿÿÿÿÿ ÿÿÿÿ­ÿ¬ÿÿ¤ÿªÿ£ÿÿÿÿÿ¡ÿ¦ÿ£ÿ¦ÿ¤ÿÿÿ¦ÿ­ÿ¡ÿ¥ÿ¢ÿÿÿÿÿ£ÿÿÿ­ÿÿÿ¬ÿ¦ÿÿÿ¤ÿ«ÿ¥ÿ¡ÿ¦ÿ¦ÿ§ÿÿÿÿÿÿÿ®ÿ¢ÿ¦ÿ ÿÿ¤ÿ­ÿ¢ÿÿÿÿªÿÿ¨ÿ¨ÿÿ ÿÿÿÿ£ÿÿÿÿÿÿÿÿÿÿ ÿÿ£ÿ©ÿ¥ÿ£ÿ¡ÿÿÿÿ£ÿ¢ÿ ÿ¦ÿ§ÿÿ¨ÿÿÿ¨ÿ ÿÿ¤ÿÿÿÿ§ÿ·ÿ¥ÿÿÿÿ¬ÿÿ¢ÿÿÿ¡ÿÿ­ÿÿÿÿ«ÿÿÿÿ¤ÿÿÿÿÿÿÿ¦ÿ£ÿÿÿ£ÿ¯ÿÿÿÿ ÿÿ§ÿÿÿ¨ÿÿ«ÿ®ÿ®ÿÿÿÿ©ÿ¥ÿÿÿªÿ²ÿ´ÿ§ÿÿ©ÿÿ¥ÿÿÿÿÿÿÿÿ¡ÿÿÿÿÿÿ£ÿ ÿ¤ÿÿ©ÿ¥ÿÿÿ¤ÿ£ÿ¡ÿ¤ÿÿÿÿÿ£ÿ§ÿÿÿ£ÿÿÿ©ÿ«ÿÿÿÿ«ÿÿ¦ÿ¤ÿÿªÿÿÿÿÿÿ©ÿ¢ÿÿÿÿÿ¤ÿ ÿÿÿÿ¹ÿ«ÿ¬ÿ¡ÿÿÿ ÿ¦ÿ¨ÿÿÿÿÿÿ¬ÿ®ÿÿÿÿÿ ÿ°ÿ¢ÿÿÿÿ¡ÿÿÿÿÿ ÿÿ§ÿ£ÿÿÿÿÿÿÿ ÿ§ÿ§ÿÿÿÿÿ¦ÿÿÿÿÿ©ÿÿÿÿÿÿÿ£ÿÿÿÿ®ÿÿ©ÿ ÿÿÿÿ¡ÿÿÿÿÿÿ¨ÿ©ÿ£ÿÿÿ£ÿ¦ÿ¯ÿ©ÿÿ¢ÿ¢ÿ°ÿªÿ£ÿ©ÿ¢ÿÿ£ÿÿÿ¢ÿ ÿÿÿÿ¨ÿ¨ÿ¢ÿÿÿ¡ÿ¡ÿÿÿ¥ÿ°ÿ¨ÿÿ§ÿ§ÿ¡ÿ ÿÿÿÿ¦ÿ¥ÿÿÿÿÿ£ÿ¦ÿ«ÿÿ¯ÿ¯ÿ±ÿÿÿÿÿÿÿÿÿ¬ÿ¨ÿªÿªÿ¬ÿ¨ÿ¥ÿ¢ÿÿ¢ÿ§ÿÿ¤ÿ ÿÿÿÿ£ÿ©ÿÿ¨ÿ£ÿÿ¦ÿÿ£ÿ¦ÿÿÿ¦ÿÿ©ÿ¤ÿ¬ÿ¡ÿÿÿÿÿÿ£ÿ¥ÿªÿ¢ÿÿ¢ÿ¤ÿÿÿ¨ÿ¦ÿÿÿÿÿ£ÿÿÿÿÿÿ«ÿÿÿ©ÿÿ ÿ ÿÿÿÿÿ£ÿÿÿ ÿÿ ÿ¤ÿ§ÿÿÿÿÿÿÿÿ§ÿ¡ÿ¢ÿ§ÿ¤ÿÿÿÿÿÿ¦ÿ¨ÿÿÿ«ÿ¦ÿ¥ÿ®ÿ§ÿÿÿ«ÿ¢ÿÿÿÿÿ£ÿ­ÿÿ£ÿÿÿÿÿ ÿÿ§ÿªÿÿÿÿÿÿÿÿÿÿ¥ÿ¦ÿ¥ÿ ÿÿÿ©ÿ§ÿÿ ÿ¢ÿ¤ÿÿ®ÿÿ§ÿÿ ÿÿ¿ÿÿ¥ÿ¢ÿÿ£ÿ ÿ¬ÿ¤ÿ¨ÿ¨ÿ¨ÿªÿ¡ÿ¡ÿ¡ÿÿÿÿ°ÿ¯ÿÿÿÿ£ÿ¥ÿ­ÿªÿ§ÿ¡ÿ¢ÿ¥ÿ©ÿ¿ÿ«ÿÿ­ÿÿ¨ÿ¬ÿÿ¦ÿÿ§ÿ«ÿÿ§ÿ«ÿ²ÿÿÿ§ÿ­ÿ±ÿ¤ÿ§ÿ¢ÿ¢ÿ®ÿÿÿ¯ÿ«ÿ¡ÿ ÿÿÿ¤ÿ©ÿ§ÿÿ¥ÿ¥ÿ©ÿ§ÿÿ¥ÿÿÿ¥ÿ¯ÿªÿ ÿ£ÿ¥ÿ ÿÿ ÿ¨ÿ¸ÿ­ÿÿ¨ÿ¨ÿ«ÿ¥ÿÿ®ÿ£ÿÿÿÿ¦ÿ¦ÿ¤ÿ¡ÿÿÿ¯ÿ°ÿ£ÿÿÿÿ¢ÿ¦ÿ¢ÿ­ÿ·ÿ©ÿ©ÿ²ÿ¦ÿ¥ÿ£ÿ¬ÿ¥ÿ ÿ¥ÿ ÿªÿÿ²ÿ´ÿ¦ÿ¦ÿÿ¦ÿ©ÿ¦ÿÿ³ÿ¤ÿ±ÿÿ¨ÿ¬ÿ¦ÿ¦ÿ©ÿÿ§ÿÿ¤ÿ¨ÿ±ÿ¯ÿªÿ¡ÿ§ÿ§ÿ¥ÿÿ¦ÿ¬ÿ¢ÿ¤ÿ¯ÿ¡ÿÿ¤ÿ¬ÿ®ÿ¤ÿ¦ÿÿÿ¤ÿ¦ÿ¥ÿ¬ÿÿ§ÿ©ÿÿ¤ÿ©ÿ¬ÿ¥ÿÿ«ÿ¯ÿÿÿÿ®ÿªÿ¬ÿ«ÿÿ¦ÿ¤ÿ­ÿ£ÿÿÿ¡ÿÿÿÿ¢ÿ£ÿ«ÿ´ÿªÿÿ¨ÿ¬ÿ¨ÿ¯ÿ«ÿ¥ÿÿ¦ÿ¯ÿÿÿÿ ÿÿ¦ÿ¤ÿ²ÿ­ÿ£ÿ©ÿµÿ±ÿ³ÿ®ÿ­ÿ«ÿºÿ¢ÿ¥ÿªÿ­ÿ¤ÿªÿ¥ÿ¬ÿ ÿ¨ÿÿ§ÿÿ·ÿ²ÿÿ¡ÿ¡ÿÿ¡ÿ¤ÿ¦ÿ±ÿ¥ÿÿ¢ÿ¬ÿ«ÿ¥ÿ­ÿ«ÿÿ¡ÿ¡ÿ¤ÿ¬ÿÿ£ÿ¡ÿ©ÿÿ ÿ¯ÿÿ¢ÿÿ©ÿ§ÿ¥ÿ£ÿ®ÿÿ¦ÿ§ÿ¢ÿÿÿ¤ÿ¤ÿ®ÿ¬ÿ«ÿ ÿ¡ÿªÿ¥ÿ¤ÿ¬ÿ©ÿ¡ÿ¢ÿ¥ÿ§ÿ§ÿ¨ÿ¢ÿ¢ÿ¬ÿ¯ÿ¥ÿ¡ÿ¥ÿÿÿ ÿ¤ÿÿ¡ÿ§ÿÿÿ¤ÿ©ÿ«ÿÿ ÿ¦ÿ¬ÿ«ÿªÿÿ¨ÿ¬ÿ©ÿÿ ÿ©ÿ¦ÿ£ÿÿ®ÿ¬ÿÿ³ÿ£ÿÿÿÿÿ¦ÿ§ÿ©ÿ¥ÿ¡ÿÿ¥ÿ´ÿ«ÿÿÿªÿ¶ÿµÿ©ÿ¥ÿ§ÿ¬ÿ£ÿ¡ÿÿ§ÿ¤ÿÿÿÿ¤ÿÿÿ¡ÿÿ´ÿÿ¬ÿÿÿÿÿÿ¦ÿÿ«ÿÿÿÿ¨ÿ£ÿÿÿÿÿÿÿÿÿ¦ÿÿÿÿ­ÿ±ÿ®ÿ¯ÿ¯ÿ®ÿ¦ÿÿ£ÿ¬ÿÿÿÿÿÿ¢ÿ´ÿ¡ÿÿ´ÿÿ¶ÿ§ÿÿÿÿÿÿ¤ÿªÿ§ÿ©ÿÿÿ§ÿÿÿ¨ÿ¤ÿ¡ÿ©ÿÿÿÿÿ±ÿ¼ÿ³ÿ¤ÿÿÿ¡ÿ©ÿÿ¢ÿ¦ÿÿÿ§ÿÿ£ÿÿ¢ÿÿÿÿÿÿ¤ÿÿ°ÿÿÿ¡ÿÿÿÿ¨ÿ­ÿ§ÿ¤ÿÿ§ÿ¨ÿ¢ÿ©ÿ®ÿ¨ÿ¢ÿÿÿ¤ÿ¤ÿ¥ÿÿÿÿÿÿ ÿÿ£ÿ¡ÿÿ¢ÿ­ÿ¡ÿÿÿÿÿ¥ÿ¨ÿÿ ÿ¡ÿÿªÿÿ¨ÿÿÿÿ£ÿ ÿÿÿÿÿÿÿÿ£ÿÿÿ¡ÿÿÿÿÿ ÿ§ÿÿ±ÿÿ¢ÿÿÿÿ·ÿÿ§ÿ§ÿ©ÿ¡ÿÿ¢ÿÿ¤ÿ§ÿ¥ÿ¤ÿ¢ÿ©ÿ£ÿ ÿÿ¢ÿ©ÿ¬ÿ©ÿÿÿÿ¢ÿÿÿÿÿ¢ÿ¦ÿÿÿ¢ÿ¡ÿÿÿÿ¦ÿ¥ÿ¡ÿÿ©ÿ²ÿÿ¯ÿÿ§ÿÿÿÿÿÿÿÿÿÿÿÿ£ÿÿÿÿÿ¤ÿÿÿÿÿÿ ÿÿÿÿÿ«ÿ¶ÿÿ¦ÿ¦ÿÿqÿÿÿ±ÿÿ¤ÿÿÿÿÿ¨ÿ«ÿ¨ÿ ÿÿ¤ÿ ÿ¥ÿ£ÿÿ¡ÿ«ÿ¦ÿÿÿÿ­ÿ¢ÿÿÿÿ¡ÿ§ÿÿ¥ÿ¸ÿÿ¦ÿÿmÿÿ¦ÿ ÿ¢ÿ¢ÿ¯ÿ¼ÿ¤ÿÿÿÿÿÿ¬ÿ©ÿÿ¦ÿÿ¤ÿ©ÿÿÿÿ§ÿ©ÿ°ÿ¥ÿ«ÿ©ÿÿ¤ÿ¢ÿ ÿ¡ÿ©ÿÿÿ¢ÿ¯ÿ©ÿ®ÿ°ÿ¬ÿ¡ÿÿ¡ÿ ÿÿÿÿÿ«ÿ¤ÿÿ¬ÿ±ÿÿÿ¦ÿÿ¨ÿÿ²ÿÿ¥ÿ±ÿÿÿ¢ÿÿ¥ÿ´ÿ­ÿÿÿ¯ÿ¯ÿ¦ÿ©ÿªÿ§ÿ£ÿÿ§ÿ¬ÿ¤ÿ¶ÿ«ÿ«ÿ°ÿ©ÿ¨ÿ°ÿ¤ÿ®ÿ£ÿ£ÿ¨ÿ¡ÿ¨ÿ´ÿ­ÿ­ÿ¥ÿ¨ÿ§ÿ¥ÿ¦ÿ¡ÿ¤ÿªÿ¬ÿ¡ÿ¤ÿ¯ÿÿ¥ÿÿ¥ÿºÿ«ÿÿªÿ¶ÿ¡ÿÿ£ÿ ÿÿÿ¥ÿ®ÿ°ÿ¨ÿÿ¬ÿ¶ÿ£ÿÿ¯ÿ®ÿ£ÿÿ©ÿ¬ÿ¸ÿ£ÿ¡ÿÿ¿ÿ¶ÿ±ÿ¬ÿ¢ÿ ÿ©ÿ­ÿ¦ÿ«ÿ³ÿ®ÿ£ÿ¬ÿ¹ÿ°ÿ®ÿ²ÿ«ÿÿÿ£ÿ¤ÿªÿ¡ÿÿÿ ÿÿÿ®ÿ¬ÿÿÿ¦ÿ§ÿ©ÿ´ÿ§ÿ¤ÿ¬ÿ¦ÿ¬ÿªÿ£ÿÿ¦ÿ°ÿªÿÿ­ÿºÿ¸ÿºÿ£ÿ¨ÿ¥ÿ²ÿ¶ÿ§ÿ¡ÿ¤ÿ¨ÿ­ÿ§ÿ§ÿ¾ÿ´ÿ¤ÿÂÿ¨ÿ®ÿ·ÿ¯ÿ¦ÿ¤ÿ¹ÿ·ÿ¢ÿªÿ«ÿ°ÿ»ÿ£ÿÿ£ÿ®ÿ¦ÿ ÿ§ÿ¡ÿÿ¬ÿ¶ÿ°ÿ«ÿ¬ÿ·ÿ©ÿÿµÿ¨ÿ¨ÿ¼ÿÿ³ÿ¦ÿ¦ÿ¨ÿ¯ÿ­ÿ°ÿ©ÿ¢ÿ¯ÿ¸ÿ»ÿÀÿ«ÿ®ÿ´ÿ ÿ®ÿ§ÿ¸ÿ©ÿ¢ÿªÿ«ÿ¨ÿ¨ÿ«ÿ³ÿ¯ÿ­ÿªÿ ÿÿÿ¤ÿ­ÿ¤ÿµÿ¢ÿ¶ÿ£ÿµÿ©ÿ¥ÿ¡ÿÿ¢ÿ©ÿ±ÿ­ÿ¢ÿ¡ÿ¯ÿ·ÿµÿ´ÿ®ÿ­ÿ¤ÿ¢ÿ¥ÿ§ÿ´ÿÿÿ­ÿÿ¨ÿ¬ÿ¨ÿ§ÿ¦ÿ¯ÿ´ÿªÿ¤ÿ¥ÿ®ÿ¡ÿ¨ÿ°ÿ¥ÿÿ¥ÿÿ¥ÿ­ÿ­ÿªÿ¥ÿÿ¬ÿ²ÿ­ÿ®ÿ©ÿ£ÿ¢ÿ°ÿ°ÿ°ÿ§ÿ¹ÿÿ¬ÿ¶ÿ£ÿÿÿ ÿÿÿÿÿÿ¥ÿ«ÿ¨ÿ°ÿ³ÿµÿ¥ÿ ÿ¶ÿºÿ³ÿ­ÿ³ÿ¥ÿ­ÿ°ÿ©ÿªÿ§ÿ¬ÿºÿÿ ÿ²ÿ¡ÿÿ©ÿ ÿ¤ÿ¨ÿ°ÿ­ÿ­ÿ³ÿ¢ÿÿ§ÿªÿ°ÿªÿ¥ÿ®ÿ©ÿ³ÿ¥ÿ¨ÿ«ÿ¹ÿ¯ÿ¦ÿ¬ÿ«ÿªÿªÿ¡ÿÿ¦ÿ¡ÿ¤ÿ¤ÿ«ÿ©ÿ³ÿ§ÿªÿ¨ÿ¸ÿ¡ÿÿ¡ÿ«ÿ®ÿ£ÿ¢ÿ¤ÿ©ÿºÿ¤ÿÿÿ²ÿ­ÿºÿ¶ÿ®ÿ§ÿ§ÿ¸ÿºÿ¥ÿÿÿ¸ÿ®ÿ¢ÿ¨ÿ³ÿ¾ÿ­ÿ ÿÿÿ­ÿ­ÿ¦ÿ¬ÿ®ÿ®ÿ¯ÿ©ÿÿ¥ÿ¨ÿ¦ÿ ÿ§ÿ§ÿ©ÿ¤ÿ£ÿÿ¤ÿ¬ÿ¨ÿ©ÿ©ÿ¥ÿ«ÿ«ÿ¦ÿ¯ÿÿÿ¥ÿÿÿÿ¥ÿ¤ÿÿ¡ÿ¤ÿ±ÿÿ¯ÿ§ÿ¬ÿ­ÿ£ÿ¡ÿ¨ÿ¨ÿ£ÿÿÿ´ÿ°ÿ©ÿÿ²ÿ´ÿ³ÿ¬ÿ¦ÿ®ÿ°ÿ®ÿ©ÿÿÿ£ÿ§ÿÿ ÿ¤ÿ¥ÿ­ÿÿÿ ÿ°ÿ¦ÿ§ÿ§ÿ¦ÿ¬ÿ¡ÿÿÿÿ¤ÿÿ³ÿ©ÿ¡ÿ¬ÿ§ÿªÿ¬ÿ¦ÿ¬ÿ¯ÿÿ¦ÿ ÿ¤ÿ²ÿ¨ÿ¬ÿÿÿÿ£ÿ¬ÿ¥ÿ¤ÿÿªÿ¬ÿ§ÿ£ÿ ÿ¤ÿ¡ÿªÿªÿ£ÿ¤ÿ­ÿ¬ÿ£ÿ¨ÿÿ®ÿ·ÿÿÿÿÿ¨ÿ¦ÿ¥ÿªÿÿÿÿÿ¹ÿ¡ÿ ÿ ÿ¦ÿ­ÿ£ÿÿ ÿ¦ÿ­ÿ«ÿ¦ÿ­ÿ¢ÿ°ÿÿÿ©ÿ«ÿ ÿÿ§ÿ¶ÿ£ÿÿÿ®ÿ¥ÿ¤ÿ®ÿ§ÿÿ¨ÿ³ÿ¬ÿ¶ÿ¤ÿ£ÿ¥ÿ¯ÿ¥ÿ¢ÿÿÿÿ ÿ£ÿ©ÿ¨ÿ£ÿªÿ¢ÿÿÿÿªÿªÿ¤ÿ£ÿ¢ÿ ÿ ÿÿ¥ÿ¤ÿ¤ÿÿÿ¡ÿÿÿÿ£ÿÿÿ¯ÿ¢ÿ£ÿÿÿ ÿÿÿÿÿ¥ÿªÿÿ£ÿ£ÿÿ¨ÿ´ÿ¬ÿ¡ÿ¤ÿ©ÿ£ÿ©ÿÿ ÿÿ¡ÿ®ÿ£ÿÿ¤ÿ§ÿ¥ÿ ÿ¦ÿµÿ ÿÿ¤ÿ·ÿ®ÿ£ÿ¤ÿÿÿÿÿ¢ÿ¢ÿ¢ÿÿÿÿÿ£ÿ¡ÿÿÿÿªÿ¬ÿ£ÿªÿ«ÿ¥ÿ ÿÿ ÿ¢ÿÿÿ¤ÿ¢ÿªÿÿÿÿ ÿ£ÿ¡ÿªÿ©ÿ«ÿ«ÿ¯ÿ­ÿ©ÿ ÿÿÿÿÿÿ°ÿ¥ÿ¢ÿ¨ÿ©ÿ£ÿÿÿ§ÿÿ¢ÿÿ«ÿ¬ÿ¡ÿÿÿÿ¢ÿ²ÿ¡ÿ®ÿ°ÿ§ÿÿÿ ÿÿÿÿÿÿÿÿ§ÿ£ÿÿ¢ÿÿÿªÿ£ÿÿÿ¨ÿ¨ÿ¡ÿÿÿÿÿ¦ÿ©ÿ¥ÿ¨ÿ¨ÿ¤ÿ¡ÿ¤ÿ¥ÿÿÿÿÿÿÿÿÿÿ¤ÿÿÿÿÿÿÿÿÿÿÿÿ°ÿ®ÿ«ÿ¦ÿ£ÿ ÿÿÿ¥ÿÿ§ÿ©ÿ¡ÿ¥ÿ§ÿÿÿ¨ÿ¨ÿ¡ÿ£ÿªÿ§ÿ¦ÿ¢ÿÿÿÿ ÿ§ÿ ÿ ÿ ÿÿÿÿ£ÿÿÿ¡ÿ¥ÿ¡ÿÿÿÿÿ¨ÿ¹ÿ ÿÿÿ ÿ¡ÿ¢ÿ£ÿÿ¡ÿ«ÿ¥ÿÿ ÿ ÿÿ¬ÿ¥ÿ¡ÿ¢ÿ©ÿ¯ÿ¦ÿ¥ÿ¡ÿ®ÿ³ÿ«ÿ©ÿ²ÿ­ÿ ÿ§ÿ¢ÿ¡ÿ¤ÿ£ÿÿÿÿ§ÿ£ÿÿÿÿÿÿÿ£ÿ£ÿ£ÿ­ÿ¢ÿ ÿ£ÿ§ÿ©ÿ©ÿÿÿÿÿ¡ÿ¢ÿÿÿÿÿÿ ÿÿÿÿÿÿÿÿÿÿ¡ÿÿÿÿ¤ÿ«ÿ­ÿ¥ÿÿÿÿÿ¡ÿÿÿÿÿ¤ÿÿ©ÿ¢ÿÿ¥ÿÿÿÿÿÿÿ£ÿÿÿ ÿ£ÿÿÿÿÿÿÿÿ ÿÿÿÿ ÿ ÿÿÿÿÿÿÿÿÿÿÿÿ¢ÿ ÿ®ÿÿÿÿ ÿÿÿÿÿÿÿªÿÿÿÿÿÿÿÿÿ¦ÿ¢ÿÿÿÿÿÿÿ¡ÿÿÿÿ¦ÿÿÿÿÿÿÿÿÿÿ¡ÿ¥ÿÿ«ÿÿÿÿÿÿ{ÿÿÿÿ¢ÿÿÿÿÿ¤ÿ¤ÿÿÿÿÿ¤ÿÿÿ ÿÿÿÿÿÿÿÿÿÿÿÿÿ¡ÿÿÿÿÿÿÿ ÿÿÿÿÿÿÿÿÿÿ¢ÿÿ£ÿÿÿÿÿÿ¥ÿ¨ÿÿÿÿ¥ÿ¥ÿ²ÿÿÿ¢ÿªÿÿ¡ÿ¢ÿÿ¥ÿÿ ÿ³ÿÿÿÿ¤ÿªÿ¤ÿ¦ÿ²ÿ¯ÿ«ÿÿ¡ÿ©ÿÿ¢ÿ¢ÿÿ¢ÿ«ÿ ÿ ÿ§ÿ¨ÿÿ ÿ¦ÿÿ¢ÿ ÿÿÿ®ÿ¸ÿ¯ÿ¡ÿÿ¥ÿ³ÿ¤ÿ«ÿÿÿÿ¤ÿªÿ¢ÿ£ÿ¡ÿÿ­ÿ©ÿ¢ÿ¯ÿÿxÿÿÿÿ£ÿÿÿµÿÿ¤ÿÿ¤ÿ¡ÿ­ÿÿÿ¢ÿÿ¡ÿÿÿ©ÿ¦ÿ¤ÿÿ¥ÿ¥ÿ¡ÿ£ÿ¢ÿÿÿ¢ÿ¦ÿÿÿÿ®ÿ¦ÿ ÿªÿ¤ÿ¡ÿ©ÿ¡ÿ¢ÿ«ÿÿÿÿÿÿÿÿ£ÿ®ÿ¥ÿÿÿ§ÿ¡ÿÿ¡ÿ¦ÿ¥ÿªÿ«ÿÿªÿ½ÿ²ÿ£ÿÿ¤ÿÿÿÿÿ¦ÿ²ÿ©ÿÿÿ¡ÿ¤ÿÿÿÿÿ«ÿÿÿÿÿ ÿÿÿÿxÿÿÿÿÿÿÿÿÿÿÿÿÿÿ£ÿÿÿÿÿÿÿÿ¥ÿªÿÿÿ©ÿÿÿÿÿÿÿÏþEÿÿÿÿÿÿÿ¡ÿÿÿ¡ÿÿÿÿÿÿ|ÿÿÿÿÿ¤ÿ´ÿ¢ÿ¡ÿ¥ÿÿÿªÿÿ ÿ¥ÿ«ÿ¥ÿÿÿ¡ÿ ÿÿÿÿÿÿ©ÿÿÿ§ÿ¥ÿ¥ÿ£ÿ±ÿ±ÿ®ÿ¦ÿÿÿ¤ÿ¡ÿÿÿ ÿ§ÿÿÿÿ¥ÿ¥ÿÿÿÿÿÿ£ÿ¥ÿ¦ÿÿªÿ¤ÿÿ¯ÿÿÿ¤ÿÿÿ¬ÿ ÿÿÿÿÿ§ÿÿ¥ÿÿ£ÿ¡ÿ§ÿÿ§ÿÿÿÿÿÿÿÿÿ¡ÿ¡ÿÿ¤ÿÿÿÿ¬ÿ ÿÿ¡ÿÿÿÿÿ©ÿ¢ÿÿÿÿÿ¢ÿ§ÿ¨ÿÿÿ£ÿÿ£ÿ£ÿÿ§ÿ¤ÿ ÿÿÿ£ÿ¥ÿÿ¡ÿÿÿ¯ÿ¢ÿÿ£ÿÿªÿÿÿ ÿ£ÿ³ÿ§ÿÿÿÿ¡ÿÿÿÿÿÿÿÿ¡ÿÿ£ÿÿÿÿÿÿ¡ÿ ÿÿÿ ÿ ÿÿÿ£ÿÿÿÿ£ÿÿ¦ÿ­ÿ ÿ²ÿÿ¯ÿÿ¦ÿÿÿ¯ÿ¨ÿÿ¥ÿ©ÿÿ ÿ¦ÿ£ÿÿÿÿÿÿÿ¢ÿ©ÿÿÿ¡ÿÿÿ¦ÿ«ÿÿ{ÿÿ²ÿ¬ÿ ÿ§ÿ¤ÿ£ÿÿÿÿ¬ÿÿÿÿ§ÿ¥ÿÿÿÿÿ ÿÿÿ¥ÿ¡ÿ ÿ£ÿÿÿÿ¡ÿ¡ÿ¢ÿ¢ÿ±ÿ¦ÿ¦ÿÿ ÿ¦ÿÿ©ÿ¢ÿÿ£ÿ°ÿ ÿ¥ÿ¥ÿ ÿ¥ÿ¥ÿ§ÿ ÿÿÿ¥ÿ¬ÿÿ®ÿ¢ÿ«ÿÿ²ÿÿ¬ÿ¥ÿ¤ÿÿÿ¢ÿ¨ÿÿ¤ÿ³ÿ¨ÿÿÿªÿ«ÿ ÿÿÿ£ÿ¤ÿÿÿÿÿ·ÿÿÿÿ¢ÿÿ ÿÿÿ¦ÿÿÿÿ¥ÿ®ÿ©ÿ©ÿÿ§ÿ¬ÿ®ÿ¥ÿ³ÿÿÿÿ²ÿ§ÿÿÿÿÿ¦ÿÿÿÿÿ¥ÿ¤ÿÿÿ ÿ¤ÿ¦ÿ£ÿ ÿÿ¡ÿÿÿ¦ÿÿ®ÿÿÿÿ¥ÿÿÿÿ¨ÿÿÿ¥ÿ¥ÿ¢ÿÿÿÿ¡ÿÿÿÿÿ¢ÿÿÿ§ÿÿÿÿ¦ÿ¡ÿ£ÿ´ÿÿÿ¥ÿÿ¥ÿÿ©ÿ³ÿ©ÿ¬ÿ ÿÿÿÿ¥ÿ¤ÿ¢ÿ§ÿ ÿÿ§ÿ¦ÿÿÿÿ­ÿÿÿÿÿÿÿÿÿÿ¢ÿ¡ÿÿ£ÿ¨ÿ¥ÿ¡ÿÿÿÿ«ÿ¯ÿ©ÿ«ÿ¡ÿ«ÿ ÿÿÿ£ÿ§ÿ¦ÿ©ÿÿÿÿÿÿ°ÿÿÿÿ¯ÿ´ÿ¥ÿÿÿ«ÿ¦ÿ¤ÿ­ÿ§ÿ­ÿµÿ¯ÿ¬ÿÿ¦ÿªÿ¦ÿ³ÿªÿ«ÿÿ¥ÿÿ¡ÿÿÿÿ®ÿÿÿÿÿ£ÿ­ÿ ÿÿÿ¡ÿÿÿÿÿ¨ÿ­ÿÿÿÿ ÿ ÿÿÿ ÿÿÿÿÿ£ÿÿÿ¤ÿÿÿÿ¯ÿ¦ÿ¡ÿÿ¥ÿÿÿÿÿ¥ÿÿÿ¢ÿ¦ÿ£ÿÿÿÿÿÿÿÿÿÿ¡ÿ¦ÿÿÿÿÿ¬ÿ¥ÿÿÿÿÿÿÿÿ¬ÿÿÿÿ´ÿ§ÿ¡ÿ¡ÿ¤ÿÿ¡ÿÿ£ÿÿÿÿ£ÿ£ÿÿ£ÿªÿÿÿÿÿ¤ÿ ÿ¥ÿÿ¡ÿÿ£ÿ²ÿ±ÿ¨ÿ¥ÿÿÿÿÿÿ¡ÿÿ¡ÿ¬ÿÿÿÿ¥ÿ¡ÿÿ¥ÿ­ÿÿÿ¡ÿªÿ¦ÿ ÿÿÿÿ¥ÿÿÿ¥ÿÿÿÿÿÿÿÿÿÿ¸ÿ§ÿÿÿÿÿ®ÿ ÿ£ÿÿ¤ÿ­ÿ¤ÿ¢ÿÿÿ£ÿ¡ÿÿ¢ÿ§ÿÿÿ¤ÿªÿ¡ÿÿ¡ÿ¤ÿ§ÿÿ¡ÿ§ÿ©ÿ£ÿÿ¡ÿ¢ÿÿÿ ÿÿ®ÿªÿ¡ÿ£ÿ°ÿÿÿÿ°ÿ¦ÿÿÿÿªÿ´ÿ¬ÿÿÿÿ§ÿ¡ÿ¡ÿÿ¤ÿÿÿÿÿÿ®ÿ¢ÿ£ÿ¡ÿ¦ÿ¬ÿÿ¡ÿ´ÿ­ÿÿÿ¨ÿ«ÿ¨ÿ ÿ¡ÿ³ÿºÿ³ÿÿÿ«ÿÿ¯ÿÿ¬ÿ©ÿ»ÿ´ÿÿ®ÿ³ÿÿ¡ÿªÿÿ¦ÿÿÿÿ¤ÿÿÿÿ«ÿ©ÿÿÿ¤ÿªÿ©ÿ®ÿ¡ÿÿªÿ¢ÿ¡ÿÿ«ÿ¶ÿ£ÿ³ÿ£ÿÿ¨ÿ¥ÿÿ¬ÿ¥ÿÿ¤ÿ¢ÿÿÿ¤ÿ¥ÿ¦ÿÿÿÿ¤ÿ§ÿ©ÿªÿ£ÿ®ÿ·ÿ©ÿ¦ÿ¨ÿ©ÿ¡ÿ¦ÿ¨ÿ¢ÿ¥ÿ©ÿ¨ÿ¦ÿ§ÿÿ£ÿ¨ÿ±ÿ§ÿ¢ÿ«ÿ§ÿÿÿ¬ÿ¶ÿ°ÿ¬ÿÿÿÿ¢ÿÿ­ÿ®ÿ¶ÿ¡ÿ ÿ¶ÿ¨ÿÿ©ÿÿÿÿÿ§ÿ«ÿ½ÿ²ÿ£ÿ§ÿÿ¢ÿ¥ÿ¦ÿ¦ÿÿªÿµÿ¡ÿÿ¬ÿ¢ÿÿ¨ÿ®ÿÿÿ­ÿ§ÿÿ±ÿ¤ÿ¶ÿ¢ÿ£ÿ±ÿ¥ÿ¢ÿ¢ÿ§ÿ©ÿ­ÿÿÿÿ¥ÿ®ÿ«ÿÃÿÿ§ÿ¤ÿÿ¤ÿÿ§ÿ¬ÿÿÿÿÿ ÿÿ¡ÿ¦ÿÿ¥ÿ¤ÿÿ£ÿÿ¡ÿ¦ÿÿ¢ÿ¬ÿ¨ÿÿ¡ÿ¢ÿ¤ÿÿ«ÿÿ¡ÿ§ÿ³ÿ¬ÿ«ÿÿÿªÿ«ÿ¢ÿ°ÿ­ÿ¢ÿ¬ÿ®ÿ±ÿ®ÿÿ¤ÿ ÿ¢ÿÿÿ®ÿ¦ÿ¡ÿ¬ÿ­ÿ¦ÿªÿ¬ÿ¤ÿ¡ÿ¥ÿ£ÿ¨ÿ§ÿÿ¬ÿ±ÿÿ¤ÿÿ¤ÿ¥ÿÿ¤ÿ¤ÿ¤ÿÿ©ÿ£ÿ·ÿªÿÿ¤ÿ­ÿ±ÿ²ÿ§ÿ«ÿ¹ÿÿ¡ÿÿ¢ÿ¦ÿ¬ÿ§ÿ¨ÿ§ÿ¤ÿ­ÿ¨ÿ­ÿ§ÿ®ÿ¥ÿ¡ÿ¤ÿÿ¢ÿ¥ÿÿÿ§ÿ¨ÿ¡ÿÿÿÿÿ¦ÿ®ÿÿÿÿ¡ÿÿÿÿ­ÿ£ÿÿÿÿ¨ÿ«ÿ¶ÿÿ¢ÿÿ®ÿÿÿÿ§ÿ¡ÿÿµÿ¨ÿ¢ÿ¯ÿ¢ÿ£ÿ¡ÿÿÿÿ¢ÿ¬ÿ¨ÿ¡ÿ ÿ¯ÿ¸ÿ¤ÿÿÿ­ÿ³ÿ­ÿ¨ÿ©ÿ­ÿ©ÿÿ£ÿ£ÿ¡ÿ£ÿÿ ÿÿÿÿÿÿÿ²ÿ¥ÿÿ¦ÿÿÿÿ¤ÿ¦ÿ¦ÿ¢ÿÿÿ¢ÿ¦ÿ¦ÿÿÿÿÿ¨ÿ¢ÿÿÿ¬ÿ´ÿ§ÿ§ÿ®ÿ¯ÿ¬ÿ¤ÿÿ ÿ¨ÿ­ÿÿÿÿÿªÿ®ÿÿªÿ®ÿ¡ÿ«ÿ¨ÿ£ÿÿÿ§ÿ°ÿ£ÿ»ÿ½ÿ§ÿ ÿÿÿ¨ÿ©ÿ¶ÿ­ÿ¯ÿªÿ®ÿ£ÿ¥ÿ®ÿªÿ¬ÿªÿÿ£ÿ­ÿ¢ÿ¥ÿ±ÿ§ÿ¥ÿ¢ÿ ÿ³ÿÿ¥ÿ»ÿÿ³ÿÿ§ÿÿÿÿ£ÿ ÿ´ÿÿ±ÿ§ÿÿ¨ÿÿÿÿ£ÿÿÿ¯ÿªÿ¤ÿ§ÿ¡ÿ¡ÿªÿ¨ÿ£ÿÿÿ£ÿ ÿ¢ÿ ÿÿ¡ÿÿÿ ÿÿ¢ÿ¥ÿÿ§ÿ²ÿ¤ÿÿÿÿÿÿ·ÿÿ¢ÿªÿÿ²ÿ¡ÿ®ÿ§ÿ¨ÿÿÿÿ¥ÿÿÿÿÿÿ¡ÿ¡ÿ¤ÿ¬ÿ ÿÿ§ÿ¤ÿ¤ÿÿ¥ÿ¯ÿ¦ÿ°ÿ¬ÿÿ³ÿÿ¨ÿ¤ÿÿ¤ÿ®ÿÿÿ®ÿ§ÿ£ÿÿ ÿ£ÿÿÿ¦ÿÿÿ¨ÿ¦ÿ­ÿ¬ÿÿÿ ÿÿ¢ÿ¦ÿÿÿÿ¨ÿÿÿ«ÿ¤ÿ ÿÿ¢ÿ®ÿ¤ÿ¢ÿÿ¢ÿ§ÿ£ÿ§ÿÿ¥ÿÿÿÿ¦ÿ§ÿÿ ÿ¡ÿ¢ÿÿªÿÿ¢ÿÿÿÿÿ ÿ¤ÿÿÿÿÿÿÿÿªÿÿ¢ÿÿ ÿ¬ÿÿÿÿÿ²ÿ£ÿÿ~ÿÿÿÿ§ÿ·ÿ´ÿ©ÿÿ ÿ£ÿ­ÿ®ÿÿÿ¥ÿªÿ©ÿ£ÿ¡ÿ«ÿ¤ÿÿÿÿ ÿ«ÿÿ¬ÿ¤ÿ¢ÿÿzÿHÿÿ­ÿ¥ÿ£ÿ¥ÿ«ÿÿÿ£ÿ¥ÿÿÿÿÿÿÿ¤ÿÿÿ§ÿ©ÿÿ´ÿ²ÿ¦ÿ±ÿ¬ÿ§ÿ¤ÿÿ©ÿ°ÿÿ­ÿ¬ÿ£ÿ ÿ¢ÿ¬ÿ«ÿ¤ÿ§ÿ­ÿ¦ÿ¡ÿ¦ÿ©ÿ¤ÿ ÿ£ÿªÿ¯ÿ¢ÿ¤ÿ¬ÿµÿªÿ®ÿ©ÿ£ÿ°ÿ¢ÿ³ÿ±ÿ±ÿÈÿ¬ÿ¬ÿ±ÿ¬ÿ³ÿ¯ÿ¨ÿÿÿÿ¤ÿ©ÿ¬ÿ¬ÿ¨ÿªÿ©ÿªÿ ÿÿ¯ÿªÿ´ÿ§ÿ¡ÿ©ÿ«ÿ­ÿ¨ÿ¦ÿ¤ÿ«ÿ«ÿ­ÿ´ÿ¬ÿ£ÿ¬ÿ³ÿ®ÿ§ÿ¤ÿ£ÿªÿ®ÿ ÿ¦ÿ¬ÿ¯ÿ«ÿ´ÿ³ÿ¶ÿÿ¯ÿªÿºÿ¿ÿÿ©ÿµÿ³ÿ«ÿ£ÿ¢ÿ¬ÿ±ÿ¥ÿ¤ÿ­ÿ²ÿ§ÿÿ°ÿ°ÿ£ÿ¤ÿªÿ®ÿ¼ÿ¯ÿ¦ÿÿ²ÿµÿ¡ÿ¥ÿ¤ÿ¤ÿ ÿÿÿ¥ÿªÿ¦ÿ¨ÿ­ÿ©ÿ¦ÿ¢ÿÿ¢ÿ¤ÿ¢ÿªÿ§ÿ¨ÿ®ÿ¤ÿ¨ÿ©ÿÿ¯ÿ©ÿ£ÿ¤ÿÿ¢ÿ¤ÿ§ÿµÿ©ÿ§ÿ­ÿ£ÿÿ ÿ£ÿ¢ÿ¦ÿ®ÿ£ÿÿ­ÿ­ÿ«ÿ«ÿ ÿ°ÿ«ÿÿ¬ÿªÿ¸ÿ¥ÿ¦ÿµÿ®ÿ¶ÿ·ÿ¨ÿ¶ÿ»ÿ¬ÿªÿ¨ÿ©ÿµÿ§ÿ³ÿ·ÿ¯ÿ­ÿ£ÿµÿºÿ¥ÿÿ§ÿ±ÿ«ÿ©ÿ¦ÿ¥ÿ­ÿ¶ÿ½ÿ²ÿªÿµÿ­ÿ«ÿ®ÿ³ÿ¤ÿ­ÿ´ÿ®ÿ£ÿ®ÿ¸ÿ»ÿ¢ÿªÿ±ÿ¦ÿ ÿÿ§ÿ¹ÿ¶ÿ¤ÿ¦ÿ°ÿ£ÿ®ÿÿ­ÿ¨ÿ¯ÿ³ÿ¨ÿ¢ÿ¥ÿ¬ÿ±ÿªÿ¢ÿ¤ÿªÿ©ÿ¨ÿ®ÿ´ÿÿ¡ÿÿÿ«ÿ§ÿ®ÿ¶ÿ©ÿ¦ÿ³ÿ¦ÿ­ÿ¥ÿÿ«ÿ²ÿ«ÿ³ÿ¸ÿ§ÿ©ÿ«ÿ£ÿ¥ÿªÿµÿÿ¦ÿªÿ«ÿ³ÿ¨ÿ¢ÿ¢ÿ«ÿªÿÿÿ²ÿ½ÿ¢ÿ§ÿ¬ÿ¼ÿÿÁÿ ÿ¤ÿ°ÿ¬ÿ¯ÿ¯ÿ©ÿ¥ÿªÿªÿ°ÿ±ÿ§ÿ£ÿ¥ÿªÿÿ¬ÿ±ÿ§ÿÿ¦ÿªÿ¡ÿ©ÿªÿ£ÿÿkÿ|ÿÿ¦ÿ¬ÿ«ÿ³ÿ²ÿ²ÿ»ÿ¦ÿ¥ÿ¬ÿ§ÿ¤ÿ£ÿ¢ÿ§ÿ¶ÿ±ÿ¢ÿ¡ÿ¤ÿ«ÿ±ÿ¦ÿÿ¬ÿ§ÿ§ÿ±ÿ£ÿ¦ÿ­ÿÿÿÿ¤ÿ©ÿªÿ¥ÿ¯ÿ´ÿÿ±ÿºÿ£ÿ¯ÿÿ¨ÿ½ÿ²ÿµÿ£ÿ³ÿ¬ÿ¤ÿ¨ÿ¢ÿÿ¢ÿ¤ÿ«ÿ²ÿ¥ÿ¦ÿ½ÿ«ÿ¨ÿªÿ¢ÿ®ÿ»ÿ­ÿ©ÿ§ÿ§ÿ©ÿ¤ÿ£ÿ«ÿ¦ÿ±ÿ¤ÿ¢ÿªÿ±ÿµÿ¬ÿÿ©ÿ­ÿ£ÿ¡ÿÿÿ«ÿ¢ÿ¢ÿ ÿ¢ÿ¿ÿ©ÿÿÿÿ§ÿ¦ÿ¨ÿ®ÿ²ÿ¯ÿ¨ÿ¤ÿÿ±ÿ«ÿ¡ÿ¡ÿ¨ÿ¡ÿ©ÿ©ÿ§ÿ§ÿ§ÿ¨ÿ±ÿ²ÿ ÿ¥ÿ¸ÿ­ÿÁÿÿ©ÿªÿÿzÿpÿÿ«ÿ«ÿ¨ÿ®ÿ¨ÿ¯ÿ¡ÿ©ÿÿ¬ÿ­ÿ¬ÿ¦ÿ¦ÿªÿ°ÿ®ÿ¤ÿÿÿ¡ÿÿ¬ÿ·ÿ¡ÿÿ²ÿ±ÿ²ÿªÿ­ÿ­ÿ§ÿ©ÿ¬ÿ¢ÿªÿ¢ÿÿªÿªÿ¦ÿ®ÿ³ÿ¨ÿ¬ÿÿ¥ÿ²ÿÿ¥ÿÿ£ÿ¸ÿ§ÿºÿ©ÿÿ§ÿ¤ÿ¦ÿ ÿÿ­ÿ¦ÿÿ¦ÿÿ¢ÿ«ÿÿ°ÿ­ÿ¢ÿ¤ÿ¬ÿ¨ÿ¨ÿ³ÿ©ÿ¤ÿ£ÿ¥ÿ£ÿÿ­ÿ¤ÿªÿ­ÿ¦ÿ¥ÿ¦ÿ¤ÿ¯ÿ¬ÿÿ¤ÿÿÿÿÿ¦ÿ²ÿ²ÿ®ÿ¡ÿÿ ÿ¡ÿ«ÿÿÿ«ÿ¢ÿ¡ÿ²ÿ¬ÿ¢ÿ¡ÿ¡ÿ©ÿ¤ÿ¦ÿ´ÿ¦ÿ§ÿ¥ÿ¨ÿÿ§ÿ°ÿ¥ÿªÿÀÿ¢ÿªÿ¬ÿ´ÿ¦ÿ ÿ§ÿ¥ÿ¡ÿ²ÿ»ÿ°ÿ¨ÿ£ÿ¯ÿ¨ÿ¥ÿÿ¯ÿ©ÿ¡ÿ¬ÿ¯ÿ¤ÿ¦ÿ´ÿ¯ÿ°ÿ¡ÿ¤ÿÿÿ§ÿ©ÿ¢ÿ£ÿ¦ÿ ÿÿÿ¢ÿ£ÿ ÿªÿ°ÿ¡ÿÿ¦ÿ¦ÿÿÿÿ£ÿ¯ÿ£ÿÿ¡ÿ¥ÿÿÿÿÿÿ¥ÿ ÿ¤ÿ­ÿ©ÿ¥ÿ¬ÿ¦ÿÿÿÿ©ÿÿÿÿÿÿ©ÿ¡ÿ£ÿ¦ÿÿÿ¨ÿ­ÿ£ÿÿ£ÿ±ÿ«ÿ¡ÿ ÿÿÿÿÿ¤ÿ°ÿ£ÿÿÿ¡ÿ¡ÿ¨ÿ«ÿ¥ÿ¨ÿ ÿÿ¤ÿ¤ÿ¢ÿ¬ÿ¥ÿ¢ÿ¥ÿ£ÿ£ÿ¦ÿ¶ÿ»ÿ°ÿ¨ÿ¤ÿÿÿÿ£ÿ¦ÿÿ¥ÿ¬ÿ¯ÿ¢ÿ£ÿ¥ÿ¤ÿ¡ÿÿ¢ÿ®ÿ²ÿ§ÿ§ÿ¤ÿ¢ÿ¥ÿ¤ÿ ÿÿ¡ÿ¨ÿÿÿ«ÿªÿ£ÿ ÿ¢ÿ¡ÿÿÿ¢ÿ¶ÿÿ¡ÿ ÿÿ¤ÿ©ÿ£ÿÿÿÿÿÿÿ¡ÿ¡ÿ£ÿ¥ÿ¡ÿÿ¤ÿ ÿ¥ÿ¡ÿ¤ÿÿÿÿÿÿ¢ÿ§ÿ¦ÿ¤ÿªÿ®ÿ¥ÿ¦ÿ³ÿ ÿ¡ÿÿ ÿÿÿÿÿÿÿ¡ÿÿ¤ÿÿ£ÿ¢ÿ¡ÿÿÿ ÿÿÿ¤ÿ¥ÿ¢ÿ¢ÿÿ¢ÿ§ÿ ÿ¦ÿ°ÿ©ÿµÿ ÿ ÿ¤ÿ¥ÿ¦ÿÿ­ÿ¢ÿÿÿ¦ÿ®ÿ´ÿ¯ÿ¡ÿÿÿºÿÿÿÿÿÿÿÿÿ¥ÿÿÿÿÿÿ¢ÿÿ¦ÿÿÿ«ÿÿÿ ÿÿÿÿ¥ÿ£ÿ¢ÿ¡ÿ£ÿÿÿ£ÿ¥ÿ§ÿ¥ÿªÿ¯ÿ¤ÿ¥ÿ¢ÿ ÿ¢ÿ¨ÿ¯ÿ®ÿ§ÿ£ÿ¤ÿ£ÿ¡ÿ¢ÿÿÿÿ£ÿ¨ÿ¦ÿÿ¡ÿ ÿÿÿ£ÿ¢ÿÿÿ£ÿ¡ÿ­ÿ«ÿ«ÿ²ÿ¡ÿ£ÿÿÿÿÿÿÿÿÿÿÿ©ÿÿÿÿÿÿÿ£ÿÿÿªÿÿÿÿ¥ÿªÿÿÿÿ¥ÿÿÿÿÿÿÿ¢ÿ¦ÿÿ¦ÿÿÿ¡ÿÿÿÿÿÿÿ¡ÿÿÿ¢ÿ§ÿ¥ÿÿÿ¡ÿÿÿÿÿÿÿÿÿÿÿÿÿ ÿ¢ÿ¡ÿÿÿÿ ÿ£ÿÿÿ ÿÿÿ¢ÿ£ÿÿÿÿÿÿÿ¥ÿÿÿÿÿÿÿÿ¢ÿÿÿÿÿÿÿÿÿÿ¡ÿ ÿÿ©ÿ©ÿÿÿÿÿÿÿÿÿÿÿÿ ÿÿÿÿÿÿÿ~ÿÿÿÿÿÿÿÿ ÿÿÿÿÿÿÿÿÿ£ÿ¨ÿÿÿ¡ÿ¨ÿÿÿÿ ÿÿÿÿÿÿÿÿÿÿÿ¦ÿÿÿÿÿÿÿÿ¡ÿµÿ¥ÿÿÿ ÿ¡ÿ¢ÿ£ÿ ÿ¡ÿ¥ÿÿÿÿÿ§ÿ³ÿÿÿÿÿ¢ÿ ÿ¡ÿ¢ÿÿÿÿÿÿ¦ÿÿ ÿ¤ÿÿ¡ÿªÿ¤ÿ ÿ¶ÿ¦ÿ¥ÿÿÿ¨ÿ§ÿÿÿªÿÿ¡ÿ¢ÿÿÿ§ÿ¡ÿÿ¨ÿ©ÿÿ¡ÿ´ÿµÿ¥ÿ§ÿµÿ¤ÿÿÿ­ÿ¢ÿÿÿÿ³ÿ©ÿ¡ÿ¨ÿÿ¦ÿ¢ÿÿtÿ-ÿHÿÿÿ¡ÿÿÿÿÿ¤ÿ¢ÿÿÿ¢ÿ ÿ¤ÿ¤ÿÿ¢ÿ¢ÿ¥ÿ±ÿ¥ÿ¬ÿ¡ÿ¤ÿ¨ÿ¤ÿ¢ÿÿ ÿ¤ÿÿ¨ÿ©ÿ¡ÿ¦ÿÿÿ¡ÿÿªÿ¯ÿ­ÿ§ÿ¢ÿ©ÿ¡ÿÿwÿÿÿÿÿ£ÿ©ÿ£ÿÿ¥ÿ±ÿ¢ÿÿ¨ÿ£ÿ·ÿ¡ÿÿÿÿÿÿÿÿÿÿÿÿÿ±ÿ®ÿ£ÿÿÿÿ§ÿÿ¦ÿ ÿÿÿÿ ÿÿÿªÿÿÿ¨ÿ«ÿ§ÿÿÿÿÿÿÿÿÿÿÿ£ÿÿÿÿÿÿÿÿÿÿÿ¢ÿÿÿÿÿ£ÿ­ÿ¡ÿÿÿ	ÿbÿÿÿÿÿÿÿÿÿÿÿ©ÿÿÿÿkÿWÿ{ÿÿÿÿ¥ÿ¢ÿ¡ÿ¨ÿÿ©ÿÿ°ÿÿÿ¤ÿÿÿÿÿ§ÿ¢ÿÿÿÿÿÿ¨ÿÿÿÿ§ÿ¤ÿÿ¡ÿ ÿ ÿ¦ÿ£ÿ¥ÿ´ÿÿ¥ÿÿÿ§ÿ¢ÿÿÿÿ§ÿªÿÿÿÿÿ ÿÿ¡ÿ£ÿ¤ÿªÿÿÿ¦ÿ¨ÿ©ÿÿ§ÿ©ÿÿ©ÿ­ÿÿ¦ÿ¨ÿÿ°ÿ±ÿ ÿÿªÿÿÿÿÿÿÿÿÿÿÿ¡ÿÿÿÿ§ÿ¡ÿÿ«ÿÿ£ÿ¸ÿ¢ÿ«ÿÿÿÿÿ¥ÿ¦ÿÿÿ¦ÿ¥ÿÿ£ÿÿ§ÿÿ¢ÿ¢ÿ©ÿ©ÿÿ ÿÿÿ¡ÿÿÿÿ ÿÿÿ¢ÿÿ¯ÿÿÿÿÿÿ¤ÿ¢ÿÿ¥ÿ¤ÿ­ÿ®ÿÿÿÿ ÿ¤ÿ£ÿÿ¬ÿÿÿÿ¡ÿªÿ¥ÿÿ¬ÿ¤ÿ¤ÿ®ÿÿÿÿÿ£ÿ£ÿ¢ÿ£ÿ»ÿÿ²ÿ¬ÿÿ¤ÿÿ¬ÿªÿ¦ÿ¤ÿÿ¥ÿ«ÿ ÿÿ¡ÿÿÿÿÿ¡ÿÿ«ÿ¥ÿÿ¨ÿ ÿÿÿÿ¢ÿÿ¢ÿÿÿµÿÿÿ¨ÿµÿ¨ÿÿÿÿ¦ÿÿ«ÿÿ¥ÿ©ÿÿ¬ÿ¦ÿÿÿÿ ÿÿÿÿ¡ÿ¦ÿ¡ÿÿÿÿ¥ÿ¨ÿÿÿÿ£ÿÿ©ÿÿ¢ÿ²ÿÿ¨ÿ¦ÿ ÿ¾ÿªÿÿÿ©ÿ¥ÿ¥ÿ£ÿ¢ÿ¦ÿÿªÿÿÿÿ¥ÿ¬ÿ¢ÿÿ¶ÿ¢ÿ¯ÿªÿÿÿÿ¨ÿ±ÿÿÿ¦ÿÿÿÿÿ«ÿ¤ÿ¦ÿÿ³ÿªÿÿªÿÿÿ³ÿÿ¡ÿÿ¢ÿ©ÿÿ ÿ¨ÿ¥ÿ¢ÿ¢ÿÿ ÿ¨ÿ©ÿ¦ÿ£ÿ§ÿ¥ÿÿ¥ÿ¹ÿ¡ÿÿÿ·ÿªÿÿ¥ÿ´ÿ©ÿ ÿ¦ÿÿÿÿ¤ÿªÿ ÿ£ÿ¨ÿÿÿÿÿÿ¡ÿÿÿ¡ÿ·ÿÿÿ®ÿÿÿÿÿÿÿÿÿÿ¢ÿÿÿ¢ÿ¡ÿ¤ÿ¤ÿÿÿÿ£ÿ¢ÿÿ£ÿÿÿÿÿÿÿ¯ÿ¦ÿÿÿÿÿÿ¨ÿ©ÿ£ÿÿÿÿ¦ÿ±ÿ®ÿ¡ÿÿÿÿÿ¤ÿÿÿÿ¥ÿÿ£ÿ£ÿ¥ÿ«ÿÿÿÿ ÿÿÿÿ¡ÿ¡ÿÿÿ¥ÿ§ÿÿÿ©ÿ´ÿ°ÿ ÿÿ¦ÿÿÿÿ«ÿ±ÿÿÿÿÿÿÿÿ¢ÿ§ÿÿÿ¯ÿ ÿÿÿÿ¬ÿ¦ÿÿ¦ÿ¬ÿªÿ­ÿªÿ¤ÿ§ÿ¢ÿ£ÿÿ£ÿÿÿ¢ÿ¥ÿÿ¨ÿÿ¨ÿ´ÿÿÿÿÿÿÿ¨ÿÿÿÿ¤ÿÿÿÿÿÿ¦ÿ¤ÿÿÿÿ ÿÿÿÿÿÿÿÿÿµÿ¸ÿªÿÿ°ÿÿ¶ÿÿ«ÿÿÿÿÿ¤ÿÿÿ¡ÿÿÿ¦ÿ¦ÿÿÿÿÿÿ¡ÿÿÿÿ ÿ ÿÿÿÿ£ÿ®ÿÿÿÿ¨ÿ£ÿÿÿ§ÿ¨ÿÿÿÿ¥ÿ§ÿ¨ÿ§ÿÿÿ ÿÿÿÿÿÿÿÿÿ¦ÿ©ÿÿÿÿÿ¨ÿ£ÿÿ¤ÿÿÿÿªÿªÿ©ÿÿ¡ÿÿ¡ÿ¤ÿ ÿÿÿÿÿÿ¢ÿ£ÿ«ÿÿÿÿÿÿÿÿ«ÿ¦ÿÿÿÿÿÿÿÿÿÿÿÿÿÿÿÿÿÿÿÿÿÿ¡ÿ£ÿ©ÿÿ¡ÿÿ®ÿ¤ÿÿÿÿÿ¥ÿÿ¢ÿ¤ÿ ÿÿÿªÿ³ÿ®ÿ¥ÿ ÿ¥ÿ±ÿªÿ ÿ¤ÿ ÿÿ¤ÿ­ÿÿÿ¡ÿÿÿ¡ÿ¨ÿªÿÿ£ÿÿ¡ÿ¡ÿÿÿÿ¤ÿ¤ÿ¡ÿ«ÿ°ÿ ÿ®ÿ¤ÿ¡ÿ§ÿ°ÿ§ÿ£ÿ ÿ¢ÿ¡ÿÿÿÿÿ§ÿÿÿ°ÿ°ÿ§ÿ ÿ£ÿ¢ÿÿÿ£ÿ­ÿ¥ÿ°ÿ¦ÿ®ÿÿ²ÿÿÿ¬ÿ£ÿÿ³ÿÿÿÿ®ÿÿ§ÿ¨ÿÿ¬ÿÿÿÿ¡ÿÿÿÿ¥ÿ¯ÿ¶ÿµÿ¨ÿ¨ÿ¦ÿÿ¦ÿ©ÿ­ÿ¡ÿÿªÿªÿ¨ÿ¦ÿ»ÿ¬ÿ¬ÿÿ§ÿ«ÿ«ÿ ÿ¥ÿ¡ÿ£ÿ¥ÿÿ¡ÿÿ¦ÿ£ÿ¥ÿÿÿ¢ÿ¡ÿ¡ÿ£ÿ®ÿ¤ÿ§ÿ§ÿÿ¤ÿµÿºÿ¬ÿ¨ÿ§ÿ¤ÿ ÿÿ¨ÿ¬ÿ§ÿ¥ÿ¥ÿ«ÿ­ÿ¯ÿÿ§ÿ¬ÿ¦ÿ¸ÿ¯ÿ¤ÿ®ÿ«ÿÿÿÿÿ®ÿ§ÿ­ÿ¯ÿ¤ÿ®ÿ²ÿ«ÿ¢ÿÿ ÿ³ÿ¢ÿÿ¬ÿ¨ÿ¦ÿ§ÿ©ÿ¬ÿ¥ÿ¡ÿ¡ÿ­ÿ­ÿ¢ÿ§ÿ¦ÿÿ¥ÿ«ÿ«ÿªÿªÿ´ÿÿÿ¤ÿ«ÿ±ÿ¦ÿÿ·ÿÿ¸ÿÿÿ§ÿ¤ÿ¦ÿ¼ÿ½ÿ¬ÿ ÿ´ÿ¯ÿÿ°ÿ»ÿ¡ÿ±ÿ£ÿ´ÿ¨ÿÿ°ÿ¨ÿªÿ¥ÿÿ§ÿÿÿ¢ÿ¥ÿ¬ÿµÿ³ÿÿÿ¢ÿ ÿÿÿÿÿ¨ÿÿ¥ÿÿÿÿ¢ÿÿ¤ÿÿ´ÿ®ÿ¯ÿ¬ÿ¬ÿ¯ÿÿ§ÿÿÿ¨ÿ¦ÿÿªÿÿ¢ÿ ÿ¥ÿ®ÿÿÿ¥ÿ¢ÿÿ¨ÿ±ÿ«ÿÿ¤ÿ§ÿ§ÿ¨ÿÿ§ÿ¯ÿªÿ¥ÿ¢ÿªÿ³ÿÿ©ÿ¡ÿ¢ÿ¯ÿÿÿ£ÿ¢ÿÿ¤ÿÿ¤ÿÿ©ÿ¬ÿÿÿ¥ÿ¬ÿ«ÿÿ¬ÿ°ÿ®ÿ¨ÿÿ¡ÿÿÿ¬ÿ­ÿ«ÿ¦ÿÿÿ§ÿ«ÿ¦ÿ£ÿ¢ÿÿÿ ÿÿÿÿ¥ÿ¥ÿ ÿ¥ÿ±ÿ¨ÿÿÿ¨ÿ¬ÿ²ÿÿªÿ£ÿÿ¡ÿÿ®ÿ¤ÿ¼ÿ«ÿÿÿ°ÿ­ÿ¦ÿ¢ÿ¯ÿ¤ÿ®ÿ¶ÿ¬ÿÿ«ÿ¬ÿ®ÿ¥ÿÿ¢ÿÿ ÿ®ÿ¦ÿÿÿ¬ÿ±ÿÿÿ¢ÿ¡ÿ¤ÿ¨ÿ©ÿªÿ­ÿ²ÿÿ¤ÿ£ÿÿ£ÿ£ÿ©ÿ¤ÿÿÿ¥ÿÿÿ¨ÿÿ¬ÿ ÿ£ÿ¦ÿ¢ÿÿ§ÿ´ÿ¤ÿÿ¬ÿÿÿÿÿÿÿ¡ÿ­ÿ§ÿ¨ÿ¢ÿ¤ÿ¦ÿÿ¦ÿ¯ÿ¤ÿÿÿ£ÿªÿ©ÿ­ÿÿÿ¤ÿÿ±ÿ»ÿ¹ÿ¬ÿ ÿ«ÿ¢ÿ£ÿÿÿ¨ÿÿ¡ÿ©ÿªÿÿ«ÿ§ÿÿ§ÿ ÿ§ÿ®ÿ¤ÿÿÿ§ÿÿÿÿ©ÿ´ÿ¸ÿ©ÿÿ¦ÿ²ÿ¸ÿÁÿ´ÿ¯ÿÿ¤ÿ«ÿ¨ÿ¦ÿ®ÿ ÿ£ÿ°ÿÿÿÿÿÿ¢ÿªÿÿ©ÿÿ¥ÿ°ÿ®ÿ§ÿÿÿ«ÿÿÿ§ÿÿÿÿÿÿÿ©ÿ¦ÿÿÿ¦ÿ¦ÿ ÿÿÿÿÿÿÿ¢ÿ¦ÿÿÿ¥ÿ¤ÿÿÿÿ¢ÿÿ ÿÿ¬ÿ¥ÿ«ÿ¦ÿ©ÿ­ÿµÿ§ÿÿÿÿÿªÿ£ÿÿ¥ÿ£ÿÿÿ¡ÿ¦ÿÿ¡ÿ°ÿµÿ»ÿ²ÿ ÿ¨ÿ¥ÿ³ÿ¥ÿÿ£ÿÿ°ÿÿÿÿ¦ÿÿ¡ÿ¤ÿ°ÿ¤ÿÿ¥ÿÿ«ÿÿÿÿÿÿÿÿ¥ÿÿÿ£ÿÿÿ¨ÿ¨ÿ«ÿ£ÿÿ ÿÿÿÿÿÿÿ¢ÿÿÿ£ÿ£ÿÿ¦ÿ¤ÿ ÿÿÿ ÿÿ¥ÿ©ÿÿ¢ÿ£ÿ­ÿªÿªÿ£ÿ§ÿ¥ÿÿÿÿ¤ÿ¥ÿ¡ÿÿÿÿÿÿªÿ¢ÿÿÿÿÿÿ­ÿÿÿ¦ÿÿ«ÿÿÿÿ¡ÿÿ¤ÿ®ÿ¬ÿ«ÿÿ¥ÿ°ÿ¯ÿ¥ÿÿÿ¥ÿ¤ÿ¨ÿ¢ÿÿÿ¤ÿÿÿÿÿ¬ÿÿ ÿÿ£ÿuÿÿÿÿÿÿ©ÿ¦ÿ»ÿ¬ÿ¨ÿ¨ÿÿÿ¦ÿ¨ÿ²ÿ³ÿÿÿÿÿÿ§ÿ¥ÿ¡ÿÿÿÿÿÿ§ÿ¤ÿ¨ÿ³ÿ­ÿªÿ©ÿ¢ÿÿ¥ÿÿ§ÿ¨ÿÿ¥ÿ¥ÿ ÿ¦ÿ¤ÿÿ ÿ¢ÿÿÿÿ§ÿ·ÿ«ÿÿ¯ÿ¨ÿ§ÿªÿÿ¦ÿ­ÿ°ÿ£ÿÿÿ§ÿ«ÿÿ¨ÿªÿÿÿ¯ÿ®ÿ¨ÿ§ÿÿ§ÿ´ÿ°ÿ¨ÿ¦ÿ ÿ¯ÿ­ÿ¢ÿÿÿ­ÿ­ÿ«ÿ§ÿ®ÿ¥ÿ°ÿ±ÿ¥ÿ§ÿ¨ÿÿ ÿ¬ÿ¬ÿ©ÿ­ÿ§ÿ¨ÿ³ÿ¬ÿ¬ÿ§ÿªÿ©ÿÿÿ¥ÿÿ¯ÿ²ÿ·ÿ¦ÿÿÿ¬ÿ©ÿÿ¤ÿ²ÿ¸ÿ¢ÿ¦ÿ³ÿ¬ÿªÿ±ÿ°ÿ­ÿ§ÿ¥ÿªÿªÿ¦ÿ´ÿ¸ÿ¢ÿÿ³ÿ±ÿ ÿ¦ÿÿ¥ÿÿ¢ÿ¨ÿ©ÿ¦ÿ¬ÿ­ÿªÿ¥ÿªÿ°ÿ§ÿ¦ÿ¢ÿ©ÿ«ÿÿÿ¬ÿ³ÿµÿÿÿ¢ÿªÿ­ÿ¨ÿ¨ÿ°ÿ·ÿ©ÿ¡ÿ ÿ¥ÿ¤ÿÿÿ¤ÿ­ÿ¦ÿ¢ÿ©ÿ§ÿ ÿ©ÿ«ÿ¨ÿÿ¤ÿ¸ÿ¯ÿ²ÿªÿ¥ÿ¦ÿ«ÿ­ÿµÿ°ÿ¬ÿ®ÿ©ÿ©ÿ¯ÿ²ÿ¤ÿÿ ÿ¨ÿ±ÿ±ÿ·ÿ¢ÿÿÿ¿ÿ®ÿ°ÿ¯ÿ©ÿ¨ÿ¯ÿ®ÿ¤ÿ«ÿ¯ÿ¥ÿ¬ÿ®ÿ®ÿ³ÿ·ÿ©ÿ«ÿ¬ÿÿ«ÿ¸ÿ­ÿ°ÿ­ÿ²ÿ¬ÿ¢ÿ¦ÿ»ÿ¬ÿÿ¢ÿ§ÿ¡ÿÿÿ®ÿ¥ÿ¦ÿ»ÿÿÿ¦ÿºÿ°ÿ©ÿ¢ÿ£ÿ²ÿ¹ÿ©ÿ¢ÿ¨ÿ±ÿ²ÿ¦ÿ¤ÿªÿ²ÿ®ÿ´ÿÿ´ÿÿªÿ«ÿ¤ÿ ÿ±ÿ¦ÿ¥ÿÿ ÿ§ÿ¬ÿ´ÿ´ÿ®ÿ¥ÿ¬ÿ²ÿ§ÿ±ÿªÿ®ÿÿ«ÿÿ¬ÿ¨ÿ«ÿ«ÿ´ÿ¶ÿªÿ§ÿªÿ¨ÿ¦ÿ ÿ¥ÿ£ÿÿÿ¶ÿ§ÿÄÿ©ÿ­ÿ±ÿ°ÿ­ÿ²ÿ­ÿ£ÿ¤ÿ§ÿ¡ÿ¤ÿ¯ÿ¦ÿÿ¡ÿ«ÿÿÿ¨ÿ¢ÿ®ÿ¨ÿ¤ÿ¢ÿjÿ;ÿaÿÿªÿ²ÿ¯ÿµÿ°ÿ°ÿ¨ÿ½ÿ¨ÿ¶ÿÿ±ÿ¦ÿÿ¨ÿ°ÿ¢ÿ¤ÿ©ÿ°ÿºÿ´ÿªÿ ÿ¤ÿ¬ÿ¥ÿ¹ÿ¸ÿ±ÿ¸ÿªÿ­ÿ©ÿ¤ÿÿÿ§ÿ¬ÿ¡ÿ ÿ±ÿ²ÿªÿ¯ÿÿ¦ÿ¾ÿ¥ÿ¬ÿ¤ÿµÿ­ÿ£ÿ¨ÿ¨ÿÿ¡ÿ¦ÿÿ¤ÿ·ÿ²ÿ¬ÿ«ÿÿ¹ÿ°ÿ©ÿ³ÿÁÿ¯ÿ¨ÿ©ÿ®ÿ²ÿ¨ÿªÿÿ®ÿ¸ÿ¡ÿ¯ÿÿ­ÿ¦ÿÿ¦ÿ¡ÿ£ÿ§ÿ®ÿ¸ÿ«ÿ¢ÿ¨ÿ£ÿªÿ±ÿ²ÿËÿ·ÿ¦ÿ¨ÿ£ÿ°ÿ»ÿ±ÿ«ÿ©ÿÿ ÿ°ÿ£ÿÿ¨ÿ ÿ£ÿ¦ÿ¯ÿ¬ÿ«ÿ¯ÿªÿ¤ÿ©ÿªÿ¢ÿ¨ÿÿÿÿÿ¥ÿÿÿÿÿ§ÿ©ÿ­ÿ®ÿ¢ÿ¨ÿ£ÿ£ÿÿ£ÿ ÿ©ÿ ÿ§ÿ¤ÿ©ÿªÿÿ¥ÿ­ÿÿ­ÿ¢ÿÁÿªÿÿ¶ÿ©ÿ­ÿ¦ÿ¤ÿ¬ÿ­ÿ­ÿ§ÿ¢ÿ­ÿ ÿÿ£ÿ§ÿ¡ÿ©ÿ±ÿ®ÿ§ÿ ÿ­ÿ·ÿ©ÿÿÿ­ÿ§ÿ£ÿ­ÿÿ±ÿ¢ÿ¡ÿ¬ÿÿÿ£ÿÿ¢ÿ ÿ§ÿÿ©ÿ±ÿ­ÿ®ÿ¦ÿªÿ«ÿ¥ÿ ÿ£ÿ¯ÿ¬ÿ¢ÿ ÿ¤ÿÿ¥ÿ¡ÿ±ÿ®ÿ¨ÿ¨ÿ¡ÿ¤ÿµÿ«ÿªÿ¥ÿÿÿÿÿ¢ÿ§ÿ­ÿ¸ÿ´ÿ«ÿ®ÿÿ ÿ¡ÿÿ´ÿ£ÿ ÿ©ÿ³ÿ®ÿ¡ÿÿ¥ÿ«ÿ°ÿ«ÿ¯ÿ¤ÿ¡ÿÿÿÿÿ¢ÿ­ÿ­ÿ§ÿ¤ÿ¬ÿ ÿ¤ÿ ÿÿÿªÿ±ÿµÿ²ÿ£ÿ¢ÿ­ÿÿ§ÿ«ÿ«ÿ¦ÿ§ÿ£ÿ¡ÿÿÿ¨ÿ§ÿÿ§ÿ¯ÿ«ÿÿÿ¤ÿÿ¤ÿ¨ÿÿÿÿÿ ÿÿ¤ÿ©ÿ£ÿ¦ÿ§ÿ£ÿ£ÿ ÿÿÿÿÿÿ¦ÿ¥ÿÿ ÿ£ÿÿÿ ÿÿ¡ÿ¨ÿ¥ÿ¥ÿªÿªÿÿÿ¢ÿªÿ¯ÿ¢ÿ±ÿÿÿÿÿ§ÿ£ÿÿ¢ÿ®ÿ£ÿÿÿÿªÿÿÿÿÿÿ ÿ¢ÿ¢ÿµÿ®ÿÿÿ¤ÿ¢ÿ¤ÿ£ÿÿ ÿÿÿÿ ÿ ÿÿ ÿ¡ÿ ÿ¥ÿ¯ÿ¯ÿ£ÿÿªÿ³ÿÿÿÿ ÿ®ÿ¡ÿÿ¤ÿ£ÿ¦ÿÿ¡ÿ¡ÿÿ ÿ§ÿ¥ÿ²ÿ¡ÿÿªÿ¡ÿÿ¢ÿ¡ÿÿ£ÿ¨ÿÿÿ¢ÿ¢ÿ§ÿ¦ÿ£ÿÿÿ¤ÿ¢ÿ¬ÿ¥ÿ¦ÿ§ÿÿÿ§ÿ²ÿ¡ÿÿÿ{ÿÿÿÿ¡ÿ­ÿ®ÿ¦ÿ¡ÿÿ¥ÿÿ ÿ¢ÿÿ±ÿ³ÿ¢ÿ ÿ¤ÿ§ÿ°ÿ°ÿ£ÿ¡ÿÿÿ«ÿ«ÿÿÿ¤ÿÿÿÿÿÿ¥ÿ§ÿ£ÿÿÿ¨ÿ¥ÿ£ÿ¤ÿÿÿÿÿ¢ÿ©ÿ¦ÿ£ÿÿÿÿÿ¡ÿ­ÿ£ÿ¡ÿ¢ÿÿ©ÿ§ÿ¦ÿ§ÿ£ÿ®ÿ¢ÿÿ£ÿ£ÿ«ÿ¬ÿ£ÿ ÿ ÿÿ¦ÿÿÿÿÿÿ¡ÿÿÿ®ÿÿÿÿÿÿÿ ÿ ÿÿ¢ÿ£ÿ£ÿ¬ÿ©ÿÿÿÿªÿ£ÿ¢ÿ§ÿ¥ÿÿÿ£ÿ«ÿ¯ÿ§ÿ£ÿ¢ÿ¤ÿ³ÿ£ÿÿªÿ²ÿ£ÿ¡ÿ¤ÿ®ÿ¶ÿ§ÿÿÿÿÿÿ­ÿ¥ÿªÿÿÿ£ÿ¤ÿ¥ÿ¥ÿÿÿÿ¥ÿ¢ÿ£ÿ ÿÿ¤ÿ¡ÿ¡ÿÿÿÿÿÿÿÿÿ«ÿÿ ÿÿ¡ÿ¤ÿ¢ÿÿÿ¢ÿÿ©ÿ¥ÿÿÿÿÿÿÿÿÿ¹ÿ¤ÿ¢ÿÿÿÿÿÿÿ¢ÿ ÿÿÿÿÿÿÿÿÿ£ÿ¡ÿÿ¡ÿ¡ÿÿÿÿÿÿÿÿÿÿÿÿÿÿÿ ÿ©ÿÿ¦ÿ¡ÿÿ¨ÿ¢ÿÿÿ§ÿÿÿÿÿ¨ÿÿÿÿÿÿÿÿÿÿÿÿÿ¢ÿ©ÿ¢ÿ§ÿÿÿÿÿÿÿÿÿÿÿÿÿÿ³ÿÿÿÿÿÿ¦ÿÿÿ¤ÿÿÿÿÿÿÿÿÿÿÿÿpÿÿÿÿÿÿÿÿ ÿÿÿÿÿxÿÿÿ¢ÿÿÿÿÿÿÿÿÿÿÿ©ÿÿÿÿÿÿÿÿÿÿÿÿÿÿÿÿÿÿ¦ÿÿ¡ÿÿÿ¥ÿÿÿÿÿÿ¢ÿ¤ÿ³ÿ¯ÿÿÿÿÿÿ¤ÿ§ÿÿÿ ÿÿÿÿÿ¡ÿ«ÿÿÿÿÿ«ÿ«ÿ°ÿÿ ÿÿ®ÿ¤ÿ©ÿ¦ÿÿÿÿ¯ÿ£ÿÿÿ¨ÿ«ÿ®ÿ§ÿ§ÿ°ÿ±ÿ©ÿ©ÿ­ÿÿÿÿ¦ÿ ÿÿ¥ÿ²ÿªÿ ÿ£ÿ¢ÿÿ¤ÿ¤ÿ¢ÿÿÿ ÿÿÿÐþ ÿÿ¦ÿ«ÿ¢ÿ¯ÿÿ ÿÿ¸ÿ¦ÿ¯ÿ¬ÿ¢ÿÿÿÿÿ£ÿ¥ÿ¡ÿÿ§ÿÿ¦ÿ¨ÿ¦ÿ§ÿÿÿÿÿÿÿÿÿÿÿ¡ÿ°ÿ¨ÿÿÿÿÿÿÿPÿ4ÿÿÿÿÿÿÿÿ¤ÿ­ÿ±ÿªÿÿ¡ÿÿ£ÿÿ­ÿ«ÿÿÿÿÿÿÿÿ¥ÿ ÿÿ£ÿ¡ÿ£ÿÿÿÿ¤ÿÿ£ÿ¬ÿÿÿÿÿÿÿÿÿÿÿÿÿÿÿÿÿÿÿÿÿÿÿ¥ÿÿÿ|ÿÿÿÿÿ ÿÿÿ¤ÿÿ ÿ¢ÿÿÿÿÿpÿ	ÿ3ÿxÿÿÿÿÿÿÿÿÿÿ ÿÿÿÿÿYÿNÿ}ÿÿÿÿÿ£ÿÿ¢ÿ¯ÿÿÿÿÿ¸ÿ¡ÿÿÿÿÿÿÿÿÿÿÿÿ§ÿÿ°ÿ ÿªÿ£ÿÿÿÿÿÿÿÿ¡ÿ£ÿ²ÿÿ¤ÿ­ÿÿÿÿ ÿÿÿÿÿÿ¥ÿÿÿÿ¡ÿÿªÿÿÿ«ÿ¹ÿ¨ÿÿÿÿÿ«ÿÿÿ¡ÿ£ÿÿÿÿ«ÿ²ÿÿÿÿÿÿÿÿÿÿ ÿ£ÿÿÿÿÿ£ÿ¥ÿ ÿÿ§ÿ¨ÿÿ·ÿ©ÿ ÿ¡ÿ¢ÿ¬ÿ±ÿ¯ÿ¦ÿÿÿÿÿÿÿ©ÿÿ¨ÿ ÿ¦ÿ¢ÿÿ¦ÿ¡ÿÿªÿ£ÿÿ¦ÿÿÿÿÿÿ­ÿÿ£ÿÿÿÿÿÿ¤ÿÿ¤ÿ£ÿÿÿÿÿÿÿÿÿ¶ÿ¢ÿÿÿ¢ÿ´ÿ¡ÿÿ£ÿÿ¤ÿ¯ÿÿÿÿ£ÿ¡ÿÿÿÿ¯ÿÿÿÿÿ³ÿ£ÿ¢ÿÿÿÿÿÿ«ÿ¬ÿÿÿÿÿÿÿÿÿ©ÿ£ÿÿ¢ÿÿÿªÿÿÿ£ÿ¥ÿ®ÿÿ¡ÿ¨ÿÿÿ ÿ¬ÿ¶ÿ¡ÿÿ¡ÿ¡ÿÿÿÿ¨ÿÿÿ§ÿÿÿÿÿÿÿÿÿ¥ÿ§ÿÿÿÿÿ©ÿÿÿ¨ÿÿÿÿÿÿÿ£ÿ£ÿÿÿÿ©ÿ­ÿ§ÿÿÿ¢ÿ­ÿ§ÿ¨ÿ«ÿ¦ÿ¥ÿ ÿÿ±ÿ¦ÿÿ¨ÿ«ÿ©ÿ¢ÿ¤ÿÿÿÿ§ÿ°ÿÿÿÿÿÿÿ¥ÿ¤ÿÿ¡ÿÿ¼ÿ¦ÿÿÿ©ÿ ÿ­ÿªÿ¡ÿ¢ÿ­ÿ±ÿ¬ÿÿ ÿ ÿÿÿÿ¡ÿ ÿ§ÿ¡ÿÿÿÿÿ£ÿ¬ÿ¯ÿªÿÿ¡ÿÿÿ®ÿÿ¦ÿÿÿÿ¤ÿ¦ÿ¦ÿÿÿªÿ¨ÿÿ¨ÿªÿ¨ÿ®ÿ­ÿ¤ÿÿÿ ÿÿ¨ÿÿÿ§ÿ©ÿ¥ÿÿÿÿÿÿÿÿÿ¥ÿÿ ÿ¢ÿÿ¤ÿÿ£ÿÿÿÿ¥ÿÿÿÿ©ÿ ÿÿ¸ÿ±ÿ£ÿÿÿ¤ÿÿÿ¨ÿÿÿÿÿ©ÿ§ÿ¡ÿÿÿÿ¤ÿÿÿ©ÿÿµÿÿÿ«ÿÿ¤ÿÿÿ¦ÿ¤ÿ ÿÿÿ¤ÿ¡ÿÿÿÿ¨ÿ ÿ¡ÿÿÿ§ÿÿÿÿÿÿÿÿµÿÿÿ£ÿÿÿÿÿ¡ÿ­ÿ¯ÿÿ°ÿ²ÿÿÿ¤ÿ¤ÿ§ÿÿÿÿ¢ÿ£ÿÿÿ¡ÿ¡ÿÿÿÿ­ÿÿ­ÿ¨ÿÿ¢ÿ¦ÿ°ÿ¼ÿÿÿÿÿ¨ÿÿÿÿÿ¦ÿ°ÿ ÿÿ¢ÿ¨ÿÿÿ¢ÿ¢ÿÿÿÿ£ÿ ÿ¥ÿ©ÿ¡ÿ«ÿÿÿ¥ÿÿ¥ÿÿÿ­ÿÿÿÿÿÿÿ¢ÿ¢ÿ¡ÿ¤ÿÿÿÿ¡ÿ®ÿ§ÿÿÿÿÿÿÿÿÿ¡ÿ®ÿÿÿ¥ÿÿªÿÿÿÿ©ÿµÿ¬ÿ¥ÿ§ÿÿÿÿÿÿ¡ÿ ÿ£ÿÿÿÿÿÿÿ¢ÿ¢ÿ¦ÿ¡ÿÿÿÿÿÿÿÿÿ¥ÿÿÿÿ ÿ©ÿ¤ÿÿÿÿ±ÿ»ÿÿ·ÿ¢ÿ¢ÿ¢ÿÿ¶ÿÿÿ¦ÿÿ¦ÿÿÿ ÿ°ÿ¤ÿÿÿÿÿÿÿÿ ÿÿÿÿ ÿÿÿ¡ÿ¢ÿÿ ÿÿ¢ÿÿµÿ¯ÿ£ÿÿ«ÿ¦ÿ ÿÿÿ²ÿ¦ÿÿ¤ÿÿÿÿÿÿÿÿ£ÿ ÿ¥ÿ­ÿ¨ÿ ÿÿ¢ÿ­ÿ¨ÿ¤ÿ§ÿÿÿ©ÿ¬ÿ¡ÿÿÿÿÿÿ£ÿÿ¤ÿ²ÿ©ÿ©ÿªÿ«ÿÿÿÿ¤ÿ©ÿªÿ¡ÿ®ÿ°ÿ©ÿ§ÿÿÿÿÿÿ§ÿ­ÿ´ÿ²ÿ°ÿ¨ÿÿÿÿªÿµÿ¥ÿÿÿÿ¯ÿ¤ÿ¡ÿ§ÿ¦ÿ¸ÿ¨ÿÿÿ³ÿ¢ÿ¤ÿ©ÿÿ­ÿÿ¢ÿÿÿ©ÿ§ÿ®ÿ¦ÿÿ£ÿÿÿ§ÿ§ÿÿÿÿ¯ÿµÿ­ÿ±ÿ¯ÿ¦ÿ¡ÿ ÿ£ÿ¡ÿ¨ÿÿÿ°ÿ¡ÿ£ÿ§ÿ­ÿ¶ÿ©ÿÿ¨ÿ¢ÿ©ÿ§ÿ¡ÿ¯ÿ§ÿÿ¦ÿ²ÿÿ©ÿ ÿ©ÿ¦ÿÿÿÿÿ ÿ¨ÿ¢ÿÿÿÿ¡ÿ³ÿ²ÿ¥ÿ§ÿ§ÿÿÿÿ§ÿ¦ÿ§ÿ²ÿ§ÿ¬ÿ³ÿ¶ÿÿÿ»ÿµÿ¾ÿ§ÿÿ±ÿ ÿÿ¦ÿÿ¤ÿ¬ÿ¦ÿµÿ«ÿ¦ÿ«ÿ¯ÿ©ÿÿ«ÿ²ÿ°ÿ©ÿ¬ÿ²ÿ¦ÿÿ¤ÿ²ÿ±ÿ­ÿ¦ÿ¨ÿ ÿÿÿ¬ÿ¸ÿ¤ÿÿ³ÿ©ÿ¥ÿ¢ÿ ÿ¦ÿ¢ÿ¬ÿ¹ÿ¶ÿªÿ ÿÆÿ¸ÿ¸ÿÿÿÿ´ÿ¢ÿºÿ±ÿÈÿ²ÿ½ÿªÿ¢ÿÿÿÿ¥ÿ¢ÿ£ÿ ÿ©ÿ®ÿ¸ÿ¯ÿ¨ÿÿ¦ÿ¡ÿÿ¥ÿ¨ÿ¨ÿ«ÿÿ ÿ¨ÿ¢ÿÿÿ¢ÿ²ÿ¬ÿ¨ÿ¢ÿ©ÿ¯ÿ ÿ¬ÿ§ÿ¢ÿ°ÿ¡ÿ©ÿªÿÿ®ÿÿ¡ÿÿÿ¦ÿ£ÿÿÿÿ´ÿÿ¤ÿ´ÿ¨ÿ¡ÿ¤ÿ¯ÿ§ÿÿÿ¥ÿ¡ÿ¤ÿ§ÿ­ÿ§ÿ¡ÿÿ¤ÿ©ÿ¤ÿ¡ÿÿ¨ÿ®ÿ²ÿ°ÿÿ¡ÿÿ¨ÿ¨ÿ¢ÿÿ´ÿÿ¥ÿÿªÿÿ¬ÿ³ÿ¨ÿªÿ¿ÿ®ÿÿÿ°ÿµÿ©ÿ¥ÿ ÿ£ÿ¤ÿÿ¦ÿ¬ÿÄÿÁÿ±ÿ²ÿ¯ÿÿ²ÿ»ÿ²ÿ¤ÿÿªÿÿÿ¬ÿ¥ÿ¢ÿ²ÿ®ÿ¤ÿ¬ÿ«ÿªÿ«ÿ¨ÿ¬ÿ¯ÿ´ÿ±ÿ¤ÿÿÿ¥ÿ£ÿ£ÿµÿ¯ÿ¨ÿ¤ÿ§ÿ¡ÿªÿ°ÿ¦ÿ§ÿ±ÿÿÿµÿ²ÿ©ÿ§ÿÿ¤ÿ¨ÿ§ÿ¬ÿ¤ÿ ÿÿÿªÿ¥ÿÿÿÿ§ÿ­ÿ©ÿ¤ÿ¦ÿ±ÿ§ÿ¨ÿÿ¡ÿ£ÿ¦ÿªÿÿVÿuÿÿÿÿ®ÿÿ¹ÿÿªÿ§ÿ«ÿ£ÿÿ­ÿÿ£ÿ§ÿ¦ÿÿ¤ÿ¡ÿÿÿ¢ÿ¢ÿÿ£ÿ¡ÿÿÿÿÿ¬ÿ¶ÿ±ÿ¡ÿ¡ÿ¯ÿ£ÿÿÿÿÿ ÿ¦ÿ¯ÿ¢ÿ ÿÿ£ÿ§ÿºÿÿ³ÿ¨ÿ¢ÿ¬ÿÿ¨ÿ¡ÿ°ÿ©ÿ³ÿÿ°ÿ¶ÿ®ÿ ÿ¬ÿ¥ÿ¤ÿÿÿ£ÿ¡ÿªÿ§ÿ£ÿ£ÿ¤ÿ­ÿ²ÿ³ÿ¤ÿ¦ÿ±ÿ­ÿ¨ÿ§ÿ«ÿÿ¤ÿ¨ÿ·ÿÿÿÿÿ ÿ£ÿÿªÿ¬ÿÿ­ÿ¤ÿ¡ÿ©ÿÿÿ¯ÿ­ÿÿ¨ÿªÿ©ÿ£ÿ¢ÿÿÿµÿ±ÿÿÿ¥ÿ¯ÿ¥ÿ¢ÿÿÿÿÿ¢ÿ§ÿ­ÿ©ÿ¦ÿÿ´ÿ¨ÿÿ¤ÿ¯ÿ£ÿÿÿ­ÿÿ±ÿÿ¨ÿ ÿÿ¤ÿÿ ÿ§ÿÿ®ÿ¥ÿ ÿ¥ÿÿÿ¡ÿÿ¢ÿÿÿ©ÿ¬ÿ¥ÿÿÿ£ÿ£ÿÿ¨ÿÿÿ­ÿºÿµÿ¥ÿºÿ¢ÿÿ´ÿ­ÿ¤ÿ²ÿÿ¤ÿÿ¥ÿ£ÿÿ ÿ¥ÿ¬ÿ§ÿ¬ÿ§ÿÿ ÿÿÿÿ¥ÿ§ÿ¥ÿ¥ÿÿ¤ÿÿÿÿÿÿÿÿÿÿ¥ÿ¤ÿÿ«ÿ¥ÿ©ÿ¥ÿ©ÿÿ¢ÿÿÿÿ¢ÿÿ ÿ ÿ¨ÿ§ÿ©ÿ¡ÿÿ ÿ¥ÿÿªÿ£ÿÿ¡ÿÿÿÿ ÿÿÿÿÿÿÿÿªÿÿ¡ÿÿÿÿÿÿÿÿ¡ÿªÿ«ÿ»ÿ°ÿ©ÿ±ÿ§ÿÿÿÿÿÿÿÿÿÿ§ÿÿÿ£ÿ§ÿ°ÿ¥ÿ¦ÿÿ­ÿRÿÛþ9ÿÿ¢ÿªÿÿÿ©ÿ­ÿ£ÿÿÿÿ¬ÿ¦ÿ¥ÿ²ÿ¬ÿªÿ§ÿ®ÿ§ÿÿ¤ÿ°ÿ©ÿªÿÿ±ÿ©ÿ§ÿ¥ÿ®ÿ²ÿºÿªÿ±ÿ£ÿÿ¢ÿ£ÿ¢ÿ©ÿ¤ÿÿÿÿ¢ÿÿÿÿÿÿÿ£ÿ¡ÿ­ÿÿÿ¥ÿ¤ÿ²ÿÿÿ´ÿ±ÿ¬ÿÿÿÿÿ­ÿ®ÿ¢ÿÿ¥ÿ¨ÿÿÿÿ¥ÿ¤ÿ¥ÿ­ÿ¤ÿ¢ÿÿ¥ÿ´ÿ¡ÿ«ÿ£ÿ£ÿÿÿÿ©ÿ¬ÿ¯ÿ®ÿ«ÿÿÿªÿ¡ÿÿ¤ÿ§ÿ¥ÿªÿ¬ÿ­ÿ¯ÿ¦ÿ©ÿ³ÿ°ÿ¡ÿÿ¦ÿ´ÿ¬ÿªÿ¹ÿ£ÿ ÿ¯ÿÿ©ÿ¥ÿÿÿÿ­ÿ¢ÿÿÿÿ§ÿªÿ§ÿ¨ÿ¥ÿ­ÿ´ÿ®ÿÿ®ÿ©ÿ¯ÿ¡ÿµÿ´ÿ´ÿ¥ÿÿÿ¤ÿ£ÿ¥ÿ«ÿªÿ«ÿ©ÿÿ¤ÿ¯ÿ«ÿ¬ÿ¥ÿ¥ÿ±ÿ«ÿÿ¥ÿÿÿÿ®ÿÿÿ­ÿ¢ÿ¥ÿ¡ÿ©ÿ­ÿ¡ÿªÿ­ÿ¤ÿÿÿ¡ÿ¤ÿ¬ÿ«ÿ¥ÿ§ÿ«ÿÿ©ÿµÿ³ÿ¡ÿ°ÿ¨ÿ¬ÿ¹ÿªÿÿ¡ÿ­ÿ­ÿ±ÿ¥ÿÿ¡ÿ¨ÿ´ÿ´ÿ°ÿ¯ÿ£ÿÿ¢ÿ©ÿ©ÿ¶ÿÿ¡ÿÿ°ÿµÿ®ÿ¶ÿ¬ÿ¤ÿªÿªÿ§ÿªÿ£ÿÿ¥ÿ®ÿ²ÿ¯ÿ¸ÿ§ÿªÿ¼ÿ§ÿ«ÿ¬ÿ«ÿ²ÿ¬ÿ©ÿ²ÿ¡ÿ²ÿ³ÿ°ÿ­ÿ¤ÿ£ÿ£ÿ¡ÿ¦ÿ»ÿ¥ÿ±ÿ¸ÿ©ÿ¥ÿ¬ÿ¯ÿ±ÿ£ÿÿÿ´ÿ´ÿ«ÿ®ÿ¦ÿ­ÿ´ÿ¦ÿ¢ÿ ÿ¦ÿ³ÿ³ÿ¥ÿ¨ÿÿ¤ÿ¤ÿ ÿ©ÿ«ÿ¨ÿ¯ÿ²ÿ°ÿªÿ©ÿ¨ÿ¢ÿ¥ÿ´ÿ¶ÿ¨ÿªÿ¬ÿ¤ÿ³ÿÿ£ÿÿÿªÿ¹ÿ®ÿ³ÿ´ÿ­ÿ«ÿªÿ¦ÿ¡ÿ§ÿ«ÿÿÿ¨ÿ¡ÿ§ÿ§ÿ¨ÿ¾ÿ©ÿºÿ§ÿ¨ÿ¦ÿ§ÿ¬ÿ«ÿ¨ÿ®ÿ±ÿ¦ÿªÿ±ÿ®ÿÿÿ ÿ¦ÿ¬ÿ¢ÿ¡ÿÿJÿ7ÿyÿ§ÿ²ÿ²ÿ¦ÿ¬ÿ·ÿ®ÿ©ÿÿÿ ÿ¡ÿ«ÿ¤ÿ¡ÿ­ÿ®ÿ¤ÿ²ÿ±ÿ²ÿ¿ÿ¸ÿªÿ£ÿ§ÿ®ÿÿ§ÿ²ÿ¶ÿ°ÿ±ÿ®ÿ«ÿ¯ÿ¥ÿÿ¬ÿ¹ÿ¾ÿ¾ÿ­ÿ©ÿªÿ£ÿ´ÿ³ÿºÿ©ÿ§ÿ£ÿ¼ÿ¶ÿ¦ÿ±ÿµÿ§ÿ¤ÿ§ÿ ÿ¤ÿ½ÿ¶ÿ½ÿ³ÿ¡ÿ¡ÿ§ÿªÿ¦ÿ¯ÿ§ÿªÿºÿ±ÿ¬ÿ²ÿÿ£ÿ®ÿ·ÿ£ÿ¶ÿ¡ÿ¯ÿ¢ÿÿªÿ¥ÿ¤ÿ«ÿ²ÿ³ÿ§ÿÿ¤ÿ©ÿ¨ÿ¨ÿÿÿ³ÿÿÿÿÿ§ÿ­ÿ¬ÿ«ÿ«ÿ¦ÿ¦ÿ¦ÿÿ´ÿÿ¤ÿ¢ÿ©ÿ¬ÿ§ÿ¨ÿªÿ¥ÿªÿ­ÿÿ¤ÿ£ÿÿÿªÿÿÿÿ«ÿ°ÿ°ÿ«ÿ¦ÿÿÿ¥ÿ¨ÿ¥ÿÿÿ¨ÿ¤ÿ«ÿ«ÿÿ ÿ¤ÿ¡ÿ¥ÿ¯ÿ­ÿªÿ¹ÿ¯ÿ§ÿ§ÿ®ÿ±ÿ¦ÿ¡ÿ­ÿ¨ÿ¤ÿ¡ÿÿ ÿ£ÿªÿÿ¨ÿ£ÿ¦ÿ¡ÿ¡ÿ£ÿ¨ÿ£ÿÿÿ¥ÿ¬ÿ ÿÿ©ÿÿ ÿ¸ÿ©ÿÿ¦ÿÿ¡ÿ¨ÿ¢ÿ ÿ¦ÿ©ÿ«ÿ©ÿ§ÿªÿ£ÿ¦ÿ¢ÿ¢ÿ¢ÿ§ÿ¦ÿ¦ÿ°ÿ¨ÿ§ÿÊÿ¨ÿ´ÿÿÿ°ÿªÿ¬ÿ­ÿ§ÿ©ÿ¯ÿ­ÿ§ÿ¨ÿÿÿ}ÿÿ§ÿ«ÿ«ÿªÿ§ÿ©ÿ®ÿ¥ÿ«ÿ­ÿÿµÿ¨ÿ©ÿÿ©ÿ¨ÿ ÿ¢ÿ¦ÿ¬ÿ²ÿ°ÿ«ÿÿ ÿÿÿ°ÿ°ÿªÿ§ÿ©ÿ³ÿÿ ÿ¤ÿÿ ÿ¥ÿÿ¨ÿªÿ¨ÿ§ÿ¥ÿ£ÿ£ÿÿ­ÿÿ¢ÿ®ÿ­ÿ­ÿ­ÿ°ÿ°ÿ§ÿ¡ÿ¦ÿ ÿÿ¦ÿÿ¢ÿ¢ÿÿ©ÿ¥ÿÿÿ«ÿ¬ÿÿ¤ÿ ÿ¡ÿ©ÿ¦ÿ¡ÿ¡ÿ¢ÿ ÿ¢ÿ ÿ¢ÿÿÿÿÿÿ¤ÿ¤ÿÿÿÿÿÿ£ÿÿÿ ÿ¤ÿ¦ÿ¥ÿ£ÿ¦ÿªÿ¦ÿ¤ÿªÿ ÿÿ ÿ¢ÿÿÿ¦ÿªÿ ÿ£ÿÿÿ¡ÿÿ¡ÿ¡ÿÿÿ ÿ¢ÿÿÿ£ÿÿÿÿÿÿÿÿ¢ÿ£ÿÿÿ¡ÿÿÿ ÿÿÿ¤ÿ­ÿ®ÿ¨ÿÿ«ÿ¡ÿ¬ÿ­ÿÿªÿ¸ÿ¨ÿ©ÿ©ÿ¢ÿ ÿ¦ÿÿ¦ÿ§ÿ ÿÿ ÿÿÿ¦ÿ¤ÿ ÿÿ¡ÿ¡ÿÿÿÿÿ ÿ¨ÿÿ©ÿ°ÿ§ÿ¤ÿ¦ÿ¢ÿ¢ÿ£ÿ¦ÿ¤ÿ³ÿ£ÿÿ ÿÿÿÿ{ÿuÿÿÿÿ¥ÿ®ÿ§ÿ¡ÿ£ÿ¢ÿ¤ÿ¡ÿ«ÿÿ¥ÿµÿ´ÿ¨ÿ¡ÿ£ÿ¢ÿ±ÿ¯ÿ¨ÿÿÿÿªÿ¦ÿÿÿ¡ÿÿÿÿÿ©ÿ©ÿ¦ÿ©ÿ¡ÿÿ£ÿ¦ÿ¥ÿ¢ÿÿÿÿÿ£ÿÿ¦ÿ¨ÿ¢ÿ§ÿ ÿÿ¦ÿ¦ÿ¡ÿ²ÿÿ­ÿ§ÿ¥ÿ¦ÿ©ÿ©ÿ¤ÿ ÿÿ¥ÿÿÿÿ¡ÿÿ¢ÿ¬ÿ®ÿ«ÿ¥ÿÿÿ¬ÿ®ÿ¡ÿ ÿ¨ÿªÿÿÿÿÿ¤ÿ¨ÿÿªÿ ÿ©ÿ°ÿ¦ÿ£ÿ ÿÿ­ÿ­ÿÿ¤ÿ¢ÿ¡ÿ£ÿÿ©ÿ±ÿ±ÿ­ÿÿ£ÿ¤ÿ¤ÿ¦ÿ¯ÿ±ÿ®ÿ¬ÿÿ ÿ®ÿ¬ÿªÿ ÿÿÿ¢ÿ¥ÿ°ÿ¨ÿ¦ÿ¤ÿ¤ÿ¬ÿ®ÿ ÿÿ£ÿÿÿ£ÿ¢ÿÿÿÿ¢ÿÿÿÿ ÿÿÿÿÿÿ£ÿ£ÿÿ«ÿ§ÿÿÿ¤ÿ ÿÿÿÿ¨ÿÿÿÿÿÿÿÿÿ§ÿÿÿÿÿÿÿÿÿÿ¦ÿ ÿÿÿÿÿÿÿÿÿ¤ÿ¥ÿÿÿ¥ÿ¦ÿÿÿÿÿÿÿ§ÿÿÿÿÿÿ¤ÿ¡ÿ±ÿÿÿÿ ÿÿÿÿ¡ÿÿÿÿÿÿÿÿÿÿÿÿÿwÿÿÿÿÿÿÿÿÿÿ ÿÿÿÿÿ¢ÿÿÿÿÿÿÿÿ¨ÿÿvÿÿ£ÿ ÿÿÿÿÿÿÿ¤ÿÿÿÿÿÿÿÿÿlÿÿÿÿÿÿÿÿÿÿÿÿÿÿÿ¢ÿ§ÿÿÿÿÿÿÿÿÿÿÿÿÿÿÿÿÿÿÿÿÿÿÿÿÿÿÿÿÿÿÿ¤ÿÿÿ¤ÿÿÿÿÿÿÿÿÿ²ÿ¤ÿÿÿªÿ¥ÿÿÿ¡ÿÿ¥ÿ¤ÿÿ¥ÿÿ¦ÿ¨ÿ¦ÿ¥ÿ¢ÿÿ§ÿµÿÿÿ¦ÿ·ÿ¢ÿ¤ÿ¬ÿ¨ÿÿÿªÿ®ÿ¥ÿ¤ÿÿÿ¥ÿ®ÿ®ÿ«ÿ§ÿ£ÿªÿ·ÿ²ÿ ÿ©ÿ¢ÿÿ©ÿ§ÿÿ¢ÿ«ÿ©ÿ¥ÿ©ÿ¨ÿÿ¤ÿÿ ÿÿÿfÿÂþ¿þ@ÿÿ£ÿ¦ÿÿªÿ®ÿ§ÿ§ÿ¨ÿ§ÿ´ÿ±ÿ¦ÿ¤ÿ£ÿ ÿ¥ÿ£ÿ¢ÿÿÿÿ¡ÿ¤ÿ©ÿ­ÿ¬ÿ¥ÿ ÿ¡ÿ¦ÿ³ÿ£ÿÿÿÿÿÿ¢ÿÿÿ¥ÿ¨ÿÿÿyÿ/ÿ)ÿfÿÿÿ¡ÿ£ÿÿÿÿÿÿ ÿ£ÿÿÿ£ÿÿÿÿÿªÿÿÿÿÿÿÿÿÿÿÿ¤ÿÿ ÿ¡ÿÿÿÿ£ÿÿÿÿ£ÿÿªÿÿÿÿÿÿÿÿÿÿÿÿÿÿÿ¢ÿÿ ÿÿÿÿÿÿÿÿÿÿÿÿÿ¬ÿÿÿÿ©ÿÿ\ÿ!ÿYÿÿÿÿÿÿÿÿÿÿ ÿÿÿÿÿzÿRÿgÿÿ¢ÿÿ¢ÿ¥ÿ¡ÿ¢ÿÿ°ÿ±ÿÿÿÿ¨ÿ¡ÿÿÿ ÿÿÿÿÿÿ ÿÿ¤ÿÿ£ÿ¢ÿÿ¥ÿ ÿÿÿ­ÿ¯ÿÿÿÿ ÿ£ÿ¦ÿÿÿÿ¡ÿÿ¤ÿ¤ÿÿÿÿÿÿ¦ÿ¦ÿ¡ÿÿÿ¡ÿªÿÿ©ÿÿ°ÿ§ÿÿÿÿ¡ÿÿÿ¢ÿ¶ÿ«ÿÿÿÿ®ÿ¦ÿ¦ÿ¢ÿ¡ÿÿÿÿÿÿÿ¡ÿ£ÿÿÿ¤ÿ©ÿÿÿÿÿ­ÿ¯ÿ¡ÿÿÿÿ¢ÿÿÿ£ÿ¨ÿ¤ÿÿÿ§ÿÿ¢ÿÿ©ÿ©ÿÿ¤ÿÿÿ¡ÿ ÿÿ¡ÿ¬ÿªÿ¥ÿ¦ÿ ÿ©ÿªÿ©ÿ¢ÿ ÿ¦ÿ½ÿ ÿÿ¬ÿ¡ÿ²ÿ£ÿÿÿÿÿÿÿ£ÿÿÿÿÿ§ÿ§ÿÿÿÿ»ÿ¨ÿÿÿ¢ÿÿÿ§ÿ ÿ¨ÿ°ÿÿÿÿÿÿ¥ÿÿÿÿ¡ÿÿ£ÿÿ¤ÿ¢ÿÿÿ¨ÿ£ÿ ÿ¡ÿÿÿÿ¡ÿÿÿ ÿÿÿ£ÿ¨ÿ¢ÿ£ÿÿªÿ¡ÿÿ£ÿÿÿ£ÿÿÿÿÿÿ¡ÿªÿÿÿÿÿÿ¦ÿÿÿ§ÿ¡ÿÿÿÿÿÿÿÿÿ§ÿÿÿ£ÿÿÿÿÿ²ÿ¨ÿ¡ÿÿ¢ÿÿ¤ÿÿÿÿ¢ÿ©ÿ§ÿ¤ÿ¡ÿ¢ÿ¢ÿ¥ÿ¦ÿ§ÿ©ÿ¸ÿªÿ°ÿ¢ÿÿ¬ÿÿÿ¢ÿ¡ÿ°ÿ¢ÿ¢ÿ£ÿÿÿ ÿ¤ÿ ÿÿ ÿ¬ÿÿÿ²ÿÿÿÿ£ÿ£ÿ ÿ©ÿÿ¬ÿ¤ÿ­ÿ¬ÿÿÿ®ÿ£ÿÿÿÿÿÿÿÿÿ¢ÿ¤ÿÿÿÿ­ÿ¦ÿÿ«ÿ»ÿ«ÿµÿÿÿ¨ÿ¯ÿÿ§ÿ£ÿÿ¦ÿ¦ÿ¡ÿÿÿÿ¥ÿ«ÿÿÿ¤ÿ¢ÿ ÿ¯ÿ®ÿÿ¥ÿªÿ ÿÿ®ÿªÿ¥ÿÿ ÿ¯ÿ¤ÿÿÿÿÿÿÿ£ÿÿ¤ÿ¢ÿ ÿÿÿ¨ÿ£ÿÿÿ¤ÿ¥ÿ ÿÿ¥ÿ¢ÿÿ¤ÿÿÿÿÿÿÿÿÿ ÿ¤ÿÿÿÿÿªÿ¨ÿÿÿÿªÿ ÿ¨ÿ ÿ ÿÿ£ÿ¦ÿÿ£ÿ¢ÿÿÿ¦ÿÿÿÿ§ÿ¦ÿ¤ÿÿÿ¨ÿ ÿ¡ÿ¢ÿÿ¤ÿ¢ÿÿÿÿ¡ÿÿÿÿ¯ÿÿ£ÿ¦ÿ§ÿ§ÿ§ÿ±ÿ©ÿªÿ¡ÿÿ£ÿÿ§ÿ©ÿ§ÿÿÿÿÿÿÿ ÿÿÿÿÿ¦ÿÿ¦ÿÿ«ÿ´ÿÿÿ°ÿ«ÿ«ÿÿ§ÿ ÿÿ¯ÿ£ÿ¢ÿÿÿªÿ³ÿ¢ÿ¡ÿ©ÿ¦ÿ£ÿÿÿ¢ÿÿÿÿÿÿÿ¯ÿ¬ÿ­ÿÿÿÿÿÿ¦ÿªÿÿÿÿ§ÿÿ£ÿÿ¨ÿÿÿÿÿÿÿÿÿÿÿÿÿÿÿ£ÿÿÿÿ¥ÿ©ÿÿ¡ÿÿÿÿ§ÿ¥ÿÿ¥ÿ«ÿ¤ÿÿÿÿªÿ¡ÿÿÿ¤ÿ ÿÿÿÿ¢ÿ¤ÿÿÿ«ÿ ÿÿÿÿÿÿÿÿÿÿÿÿÿÿÿÿÿÿÿÿÿ¼ÿ¥ÿÿÿªÿ±ÿ¦ÿ¥ÿ¢ÿ ÿ­ÿ«ÿ§ÿ ÿ¢ÿ«ÿ­ÿ¤ÿ ÿ¦ÿ§ÿªÿ¥ÿÿ§ÿ­ÿ©ÿÿÿ§ÿÿÿÿÿÿ±ÿÿ«ÿ¤ÿ¶ÿ«ÿÿÿÿªÿÿÿ¢ÿ®ÿ¡ÿÿ­ÿÿÿÿÿÿÿ£ÿ¢ÿ¡ÿ¤ÿ¡ÿÿ¢ÿ§ÿ¤ÿ©ÿ¥ÿÿ°ÿ¤ÿÿÿ¡ÿ¢ÿ®ÿÿ¦ÿÿ±ÿ°ÿÿÿ­ÿ¡ÿÿ§ÿªÿ¡ÿÿ°ÿÿÿ¡ÿÿ¸ÿ±ÿÿ©ÿªÿ©ÿ¥ÿÿÿÿ¤ÿºÿ»ÿ¤ÿ¢ÿ«ÿ¡ÿÿ«ÿÿÿ¥ÿ¥ÿÿ¥ÿ«ÿ¡ÿÿ¡ÿªÿÿªÿÿ¡ÿ­ÿ¥ÿÿÿÿ®ÿ£ÿÿ¥ÿÿÀÿ®ÿ¥ÿÿÿÿÿ£ÿ«ÿ§ÿ¬ÿ©ÿ¦ÿ¤ÿÿ§ÿ³ÿ¬ÿ¤ÿ«ÿ§ÿ§ÿ¡ÿÿ«ÿ«ÿ ÿÿ¦ÿ£ÿ¢ÿ¥ÿÿÿ¬ÿ§ÿªÿ¦ÿ®ÿ²ÿ©ÿ­ÿ°ÿ¢ÿ§ÿÿ¦ÿªÿÿÿÿÿ¯ÿ¤ÿ¬ÿ§ÿ¥ÿÿ©ÿ«ÿÿÿ£ÿ¥ÿÿÿ§ÿ£ÿÿ¦ÿÿ£ÿ¤ÿ²ÿ±ÿ¨ÿ£ÿ¶ÿ´ÿ²ÿ¦ÿ¨ÿ¢ÿÿÿÁÿÿ¦ÿ°ÿÿ¥ÿ£ÿÿ¥ÿÿªÿÿªÿ¥ÿÿÿ¥ÿ­ÿÿ£ÿ¦ÿÿ£ÿ§ÿ¨ÿ©ÿ¡ÿ¡ÿ¨ÿ©ÿ³ÿ°ÿ¡ÿ¥ÿ¬ÿªÿ¨ÿ±ÿ¢ÿ¢ÿÿ©ÿ¢ÿ¯ÿ©ÿ¶ÿÿÿÿ¬ÿ¡ÿ«ÿ­ÿÿ¤ÿ¤ÿ¦ÿ±ÿÿÿÿÿÿÿ§ÿ«ÿ£ÿ®ÿ­ÿ¢ÿ´ÿ®ÿ¬ÿ ÿªÿ¾ÿ±ÿ¥ÿ«ÿ­ÿ¥ÿ¯ÿ²ÿ¨ÿ°ÿ¶ÿ¼ÿ½ÿ©ÿÿÿ®ÿ§ÿÿÿÿ­ÿÿ©ÿ¸ÿ®ÿ¤ÿ¶ÿ°ÿ¹ÿÿ²ÿ¥ÿ£ÿÿ·ÿ ÿÿÿ¨ÿ°ÿ¯ÿÿÿ¥ÿ£ÿ§ÿ¡ÿÿ¢ÿ­ÿ¨ÿ£ÿÿ¤ÿ­ÿÿÿÿªÿ£ÿ¦ÿ¶ÿ°ÿ©ÿ¬ÿ­ÿªÿ£ÿÿ§ÿ®ÿ©ÿÿ¦ÿ ÿ¢ÿ­ÿÿ¹ÿªÿ£ÿ¾ÿ¥ÿÿÿÿªÿ¬ÿÿ²ÿªÿ¶ÿ®ÿ ÿ²ÿ°ÿ²ÿ¬ÿÿ¤ÿ£ÿ ÿ©ÿÿÿÿÿ¨ÿ­ÿÿÿÿ©ÿªÿ¢ÿ£ÿÿÿ¬ÿ©ÿ­ÿ©ÿ²ÿ¾ÿ±ÿ£ÿÿÿ®ÿ¨ÿ«ÿ±ÿÿ¹ÿÿÿ³ÿ¨ÿÿ ÿ´ÿÿ¦ÿ®ÿ¦ÿ¢ÿ¦ÿ¤ÿÿ¬ÿ¨ÿ¡ÿ¥ÿ§ÿÿÿªÿ¨ÿ¡ÿ¡ÿ¤ÿ«ÿ¨ÿ§ÿ£ÿÿ¦ÿ ÿ§ÿ¡ÿ©ÿ ÿÿ§ÿxÿ1ÿrÿÿÿ¡ÿ©ÿ­ÿ·ÿÿ¦ÿ¬ÿ¦ÿ ÿÿ¤ÿÿ©ÿ¢ÿµÿ¡ÿ§ÿ¡ÿ ÿ£ÿ¦ÿ¤ÿ¡ÿ¨ÿÿÿÿ£ÿ ÿ¦ÿ­ÿ­ÿ¡ÿÿ£ÿ£ÿªÿ¢ÿÿÿ¡ÿ®ÿ§ÿ¤ÿ¸ÿªÿ ÿÿÿ©ÿ²ÿ¤ÿÿÿµÿ¦ÿ¦ÿÿ¢ÿ¤ÿ±ÿ¿ÿÁÿ¿ÿ¶ÿ±ÿ·ÿ²ÿ¯ÿ³ÿªÿ¥ÿ±ÿµÿ´ÿ²ÿ¢ÿÿÿ¦ÿÿÿ¬ÿÿ¡ÿ¦ÿªÿºÿ«ÿ©ÿÿÿÿÿÿ·ÿ¶ÿÿ§ÿÿÿ®ÿ¤ÿ¨ÿ¬ÿÿÿ§ÿ±ÿ¥ÿÿ«ÿ´ÿÿ¡ÿÿ¦ÿ³ÿ®ÿ¢ÿÿ¡ÿ¡ÿÿ¦ÿÿÿÿÿÿ£ÿ°ÿ¦ÿ¥ÿÿ®ÿ«ÿ©ÿ¦ÿ¯ÿ©ÿ¥ÿ¢ÿ©ÿÿ¡ÿÿ£ÿÿ¦ÿÿÿÿÿÿÿÿ£ÿ­ÿ§ÿÿÿ¢ÿ¡ÿÿ£ÿ²ÿ¦ÿ£ÿÿ¡ÿ±ÿÿÿÿÿ°ÿ¯ÿ´ÿ²ÿ¨ÿ¶ÿÿÿÿÿ©ÿÿÿÿ ÿ¸ÿÿÿµÿ¦ÿÿÿÿ¡ÿ«ÿ¯ÿ©ÿ¥ÿ¡ÿ¤ÿ¢ÿÿÿ¦ÿ¥ÿÿ¡ÿÿÿÿ ÿÿ¢ÿ¥ÿ¦ÿÿÿ£ÿÿ®ÿ«ÿ£ÿ ÿÿÿÿÿÿÿ¡ÿ¡ÿ¢ÿ­ÿ¦ÿÿÿÿÿÿÿÿ¤ÿÿÿÿÿ¥ÿÿÿÿÿ ÿÿÿÿÿÿÿ¢ÿ ÿÿÿªÿ¦ÿ¨ÿÿÿ©ÿ©ÿ©ÿ®ÿ¥ÿªÿ£ÿÿÿÿÿÿÿ¤ÿªÿ°ÿ¨ÿ­ÿªÿ£ÿ¥ÿ¦ÿÿÿ'ÿÿzÿÿ¨ÿ©ÿÿÿ§ÿªÿ§ÿ¦ÿ§ÿÿÿ¤ÿ£ÿ¢ÿ¦ÿ¤ÿ­ÿÿ¡ÿ´ÿ§ÿ¤ÿ¬ÿ¥ÿ©ÿÿÿ©ÿÿ¼ÿÿ¥ÿ«ÿ ÿÿÿÿ­ÿ¡ÿÿ ÿÿÿÿ ÿ ÿÿÿÿÿÿ¦ÿ¡ÿ©ÿÿÿ¦ÿ ÿ¥ÿ°ÿÿ±ÿÿºÿ¨ÿ®ÿ­ÿ®ÿ ÿªÿÿ£ÿ¡ÿ¬ÿ¥ÿ§ÿ§ÿ§ÿ¦ÿªÿ­ÿÿªÿÿÿÿÿ¢ÿ®ÿ¤ÿ ÿÿ¢ÿÿ¥ÿ®ÿ¤ÿ¯ÿÿ¦ÿ²ÿ©ÿ¨ÿ©ÿ¢ÿ¡ÿªÿ«ÿ§ÿÿÿÿ±ÿ¯ÿÿ¥ÿ¯ÿ¤ÿ¯ÿ¥ÿ«ÿÿÿÿÿ©ÿªÿÿ ÿ¼ÿ³ÿÿÿÿ£ÿ©ÿ¯ÿ¬ÿ¡ÿ­ÿºÿµÿ¬ÿ¥ÿ¦ÿ£ÿ¬ÿ¥ÿ¡ÿ·ÿ¯ÿ¨ÿÿÿ¡ÿÿ£ÿ¯ÿ´ÿ¤ÿ ÿ¡ÿ¦ÿÿÿªÿ­ÿ¥ÿ§ÿªÿ¢ÿ¡ÿ¬ÿÿÿ¹ÿ­ÿ«ÿ¤ÿ®ÿÿ¥ÿÿÿÿ¨ÿ®ÿ§ÿ ÿ¡ÿ ÿ ÿªÿ®ÿªÿ¬ÿ©ÿÿ ÿ­ÿ«ÿ¦ÿ·ÿ¥ÿ³ÿ³ÿ­ÿÿ´ÿ«ÿ°ÿ¸ÿªÿÿÿ±ÿ¸ÿ±ÿ¬ÿ£ÿªÿµÿÂÿ½ÿ°ÿÿ¥ÿ®ÿ¡ÿ«ÿ°ÿ³ÿ¦ÿ¯ÿ­ÿªÿ¬ÿ®ÿ¥ÿÿ§ÿ®ÿ°ÿ²ÿ²ÿ¨ÿ«ÿ³ÿµÿªÿ¨ÿªÿ®ÿµÿ­ÿ£ÿªÿ®ÿ±ÿ´ÿ°ÿ³ÿ¸ÿ¬ÿ§ÿ°ÿ±ÿ¶ÿªÿ¼ÿ´ÿ±ÿ°ÿÿ¡ÿ¸ÿ£ÿ¤ÿÿ­ÿ¨ÿ°ÿ¹ÿ¨ÿ¨ÿ´ÿªÿ ÿ¢ÿ¥ÿ²ÿ¤ÿ¢ÿ§ÿªÿ©ÿ­ÿ ÿ°ÿ¯ÿ¦ÿ©ÿ£ÿÅÿÅÿ²ÿ´ÿ®ÿ©ÿ·ÿ³ÿ¤ÿ¥ÿÿ¤ÿ¯ÿ¢ÿ¤ÿ¨ÿ¤ÿ·ÿ³ÿ³ÿ­ÿ­ÿ©ÿ§ÿ­ÿ¨ÿÿ ÿ¦ÿ§ÿÿÿÿ«ÿ«ÿºÿÿÿ¡ÿÿ ÿ ÿªÿ±ÿ¬ÿ­ÿ¯ÿ¥ÿ£ÿ®ÿ¾ÿ¸ÿ¡ÿ ÿÿ¯ÿ¤ÿ¥ÿÿÿGÿRÿÿÿÿ©ÿ¦ÿ¢ÿ£ÿ ÿ°ÿÃÿ²ÿ§ÿ©ÿÁÿ¥ÿ´ÿºÿ§ÿ¦ÿ¨ÿ§ÿªÿ±ÿ²ÿªÿ¤ÿ¬ÿÂÿ«ÿ§ÿ°ÿ²ÿ°ÿ®ÿµÿ©ÿ­ÿ¯ÿµÿ­ÿ¢ÿ£ÿ§ÿ¬ÿ±ÿ±ÿ§ÿ¹ÿ»ÿ©ÿ©ÿ³ÿ¦ÿ¼ÿ®ÿ£ÿµÿ·ÿ¯ÿ®ÿ©ÿ¢ÿ¬ÿÂÿ´ÿªÿ¦ÿ£ÿ¯ÿ£ÿ¯ÿ¬ÿ¡ÿ­ÿ©ÿÿ£ÿ®ÿ¤ÿ¡ÿ¥ÿ¤ÿ¨ÿÿµÿ¥ÿ¤ÿ£ÿÿ²ÿ·ÿ­ÿªÿ§ÿ¦ÿ£ÿÿ©ÿ¤ÿ ÿªÿ­ÿÿºÿ¢ÿÿÿÿÿ®ÿ­ÿ¡ÿ¨ÿ²ÿªÿ¤ÿ ÿ³ÿ£ÿ©ÿ¡ÿ£ÿ¢ÿ©ÿ¯ÿ©ÿ¡ÿ¨ÿªÿ¢ÿ°ÿ¨ÿÿ¥ÿ¡ÿÿÿÿ¯ÿ¶ÿµÿ¬ÿ±ÿ¯ÿÿÿ§ÿ¥ÿ¥ÿ¡ÿ²ÿ ÿÅÿºÿ§ÿ£ÿ ÿÿ¦ÿ«ÿ¢ÿ¦ÿ©ÿ¤ÿ¶ÿÀÿÿÿ¼ÿªÿ¥ÿ¦ÿ¡ÿ¡ÿ©ÿ¨ÿ¨ÿ²ÿ ÿ¬ÿ§ÿ¯ÿ¤ÿÿ¤ÿ«ÿ¡ÿ¤ÿ«ÿ­ÿ©ÿ¡ÿ¯ÿ±ÿªÿ«ÿ¶ÿ·ÿ©ÿ²ÿ¨ÿ¤ÿ§ÿ§ÿ¡ÿ¦ÿ¶ÿ¤ÿ±ÿÿÿ£ÿ¡ÿ£ÿ¤ÿ¥ÿ³ÿ­ÿÿ£ÿ°ÿªÿªÿ®ÿÿ¥ÿÿÿ«ÿ­ÿ£ÿ¢ÿ¦ÿ©ÿ­ÿÿ¡ÿÿÿÿ ÿ°ÿ²ÿ¶ÿ­ÿ¢ÿ£ÿ£ÿÿ¥ÿÿÿ¶ÿ¡ÿÿÿ¬ÿ§ÿ ÿ¥ÿ¦ÿ¤ÿ±ÿµÿ¨ÿÿ ÿÿÿ¥ÿ®ÿ¤ÿÿ­ÿ¡ÿÿ¨ÿ®ÿÿªÿ¡ÿ¹ÿ¤ÿ¨ÿ©ÿ ÿÿ ÿÿ¡ÿ©ÿÿ¯ÿ¦ÿÿ¦ÿ­ÿ¨ÿÿ£ÿªÿ¦ÿ°ÿ£ÿ ÿ§ÿ¬ÿ ÿÿÿ¢ÿÿ¤ÿ´ÿ¯ÿ¨ÿ£ÿÿ£ÿªÿ§ÿ¡ÿ ÿ¡ÿ¡ÿ¢ÿªÿªÿ§ÿ¢ÿ ÿÿÿ¢ÿ¥ÿ£ÿÿÿ©ÿ¡ÿ¡ÿ¥ÿ¡ÿ§ÿ§ÿ§ÿ¤ÿ¤ÿ®ÿ¯ÿ¡ÿ¦ÿ£ÿÿ¬ÿ£ÿªÿ¨ÿÿÿÿÿ¤ÿÿ¡ÿ¡ÿÿ£ÿÿÿÿ¡ÿ§ÿ¬ÿÿÿÿÿ¤ÿ¤ÿ ÿ¢ÿ¦ÿ¨ÿ¦ÿÿÿ¡ÿÿÿÿÿÿ ÿ¡ÿ¬ÿ«ÿÿ¤ÿªÿ®ÿÿÿÿ¡ÿ¡ÿ£ÿ£ÿ£ÿÿ¦ÿ ÿ¨ÿ¨ÿ ÿÿÿÿÿ¤ÿ£ÿ¦ÿ ÿ§ÿ­ÿ¦ÿÿÿÿ¡ÿ¥ÿ¨ÿ£ÿ¬ÿ¥ÿ¦ÿ£ÿ¡ÿ ÿÿÿ©ÿ§ÿ ÿ¤ÿ©ÿ¢ÿÿuÿÿÿÿ¦ÿ ÿ¦ÿ¥ÿÿÿ¦ÿ§ÿ¨ÿ¡ÿ¤ÿ¬ÿ®ÿ¥ÿ¢ÿ¥ÿªÿªÿ¡ÿ©ÿ£ÿ°ÿÿ¥ÿ¢ÿ¥ÿ£ÿÿÿÿÿ¡ÿªÿ ÿÿ¤ÿ¨ÿ§ÿ ÿ£ÿ¤ÿ¦ÿªÿ¡ÿÿ¤ÿ²ÿ¦ÿÿÿ©ÿ§ÿ£ÿÿÿ¥ÿ ÿÿÿ ÿ£ÿ£ÿ¥ÿ¤ÿ¤ÿ©ÿ¦ÿÿ ÿÿ¡ÿÿÿÿ¢ÿ¤ÿ ÿ¡ÿÿªÿ¡ÿÿÿÿ£ÿ§ÿÿ©ÿ«ÿ¡ÿÿÿÿ¦ÿ©ÿ¡ÿ¦ÿ¢ÿÿ§ÿ¢ÿÿÿÿ ÿ ÿÿÿÿÿÿÿ¦ÿ¥ÿ£ÿ§ÿ¡ÿ·ÿÿ¦ÿªÿ¯ÿ®ÿ ÿ¢ÿÿ£ÿ©ÿÿ¢ÿ¤ÿÿÿÿÿ ÿ¦ÿÿªÿªÿÿ£ÿÿÿÿÿ¡ÿÿÿÿÿÿ¦ÿÿ ÿ ÿ©ÿÿ¢ÿÿÿÿÿÿ¡ÿ¥ÿ ÿÿÿ¡ÿÿÿÿÿÿÿÿÿ ÿ¤ÿ ÿÿ£ÿ§ÿÿ¦ÿ¤ÿÿÿ ÿ¢ÿ¤ÿÿÿÿÿÿÿÿÿÿÿÿ©ÿÿÿ¡ÿ¦ÿ¡ÿÿÿÿÿÿÿ¦ÿ¤ÿ¡ÿ ÿÿÿ¢ÿÿÿÿÿÿÿÿÿÿÿ¢ÿ ÿ¢ÿÿÿÿÿÿÿÿÿÿÿÿÿ¡ÿ¡ÿ£ÿ¥ÿÿÿÿÿÿÿÿÿ£ÿ ÿÿÿ ÿÿÿÿÿÿÿÿÿÿÿÿÿÿÿÿÿÿÿÿÿÿÿÿÿÿÿÿÿ£ÿ ÿÿ ÿÿÿ ÿªÿÿÿÿ¦ÿ§ÿÿÿ¡ÿÿÿÿÿ¥ÿÿÿÿÿÿÿÿÿÿÿÿÿÿÿÿÿÿÿÿÿÿ¡ÿ¤ÿ¤ÿÿÿÿÿ¢ÿ ÿÿÿÿÿ«ÿÿÿÿÿÿÿÿªÿ¢ÿ¦ÿÿÿ®ÿ ÿ©ÿ£ÿÿÿÿÿ§ÿ¤ÿ¦ÿÿ¬ÿªÿ®ÿ¬ÿ­ÿ°ÿÿÿ©ÿ©ÿ³ÿ¬ÿÿÿÿ¥ÿ¥ÿ£ÿÿÿ¥ÿ´ÿºÿ´ÿÁÿÿÿÿ­ÿ¤ÿ«ÿ¯ÿ¦ÿ¥ÿªÿ§ÿ¢ÿ¡ÿÿ«ÿ«ÿÿ6ÿºþýþÿÿ¡ÿ¡ÿÿÿ§ÿÿ±ÿÿÿ¢ÿ®ÿ§ÿÿ¡ÿ¢ÿ°ÿ¢ÿ§ÿ£ÿÿÿ¦ÿ¥ÿ«ÿ¬ÿ¨ÿ¤ÿ¡ÿ¨ÿ®ÿ­ÿ£ÿªÿÿ¨ÿ¬ÿ£ÿ£ÿ ÿ§ÿ°ÿ«ÿ¡ÿÿvÿ7ÿ<ÿgÿÿÿÿÿÿÿÿÿÿÿÿÿªÿ ÿÿ²ÿÿÿ ÿÿÿÿ ÿ¡ÿÿÿÿÿ ÿÿÿÿ¤ÿ¤ÿÿÿÿÿÿÿ ÿ¤ÿÿÿÿÿÿÿÿÿÿÿÿÿÿÿ¦ÿ¦ÿÿÿÿ}ÿÿÿÿÿ£ÿ£ÿÿÿÿÿÿÿÿÿ ÿÿGÿ>ÿyÿÿÿÿÿÿÿÿÿÿÿÿÿÿÿjÿvÿÿÿÿÿÿÿ ÿ¢ÿÿ¯ÿ¬ÿÿÿÿ¡ÿ¥ÿ¦ÿªÿ§ÿÿÿÿÿÿ¦ÿÿ²ÿÿ£ÿÿªÿ£ÿÿ¡ÿ§ÿ¦ÿªÿ¬ÿÿ¤ÿ¨ÿ¤ÿÿÿÿ ÿ£ÿ¥ÿ¥ÿ¤ÿ¤ÿÿÿÿÿ ÿ¦ÿ©ÿÿÿ¢ÿÿÿªÿ¨ÿÿÿ¡ÿÿ¤ÿ«ÿ¤ÿ¨ÿ§ÿ¡ÿ¦ÿ ÿÿÿÿ ÿ¤ÿ¥ÿÿÿÿÿÿÿ¥ÿ§ÿ¦ÿ¤ÿ¦ÿ®ÿÿÿ£ÿÿÿÿ¯ÿÿÿ¤ÿ¡ÿ¢ÿ¡ÿÿ£ÿ©ÿ¢ÿÿ¢ÿ¨ÿ©ÿ®ÿ¥ÿ¤ÿ£ÿÿ ÿÿÿÿÿ¤ÿªÿ¦ÿÿÿ©ÿÿÿ¡ÿÿÿÿ®ÿÿÿÿÿÿ¡ÿÿÿ£ÿ¡ÿÿÿÿ ÿÿ¡ÿ¦ÿÿÿ¢ÿÿ«ÿ ÿ±ÿ§ÿÿ¤ÿ§ÿ£ÿÿÿ¬ÿ´ÿ£ÿÿÿÿ¨ÿ ÿ¨ÿÿÿ§ÿÿÿ¡ÿ¦ÿ³ÿÿÿ¤ÿ©ÿÿÿÿÿ¤ÿ©ÿ¦ÿ¡ÿÿÿÿÿ«ÿÿÿÿ¢ÿ®ÿ¢ÿÿ¬ÿÿÿ¡ÿ ÿÿÿÿÿÿ®ÿÿµÿ­ÿ°ÿÿªÿ¡ÿÿÿ§ÿ¨ÿÿÿ ÿ ÿÿÿ°ÿ©ÿ«ÿ­ÿÿ¨ÿ ÿÿÿ­ÿÿ±ÿ¨ÿÿ¢ÿ¡ÿ§ÿ¢ÿÿ¥ÿ¯ÿ£ÿÿ¥ÿ¦ÿ«ÿªÿ¢ÿ¤ÿÿ°ÿ¢ÿ¢ÿ£ÿÿÿ ÿÿ¡ÿÿ±ÿ¯ÿ¤ÿ«ÿ¨ÿÿÿ£ÿ¢ÿ©ÿ¡ÿÿ¦ÿÿªÿ¤ÿÿÿ­ÿ ÿ¢ÿÿÿ¤ÿ©ÿ«ÿÿÿÿÿÿÿÿ¢ÿÿÿÿÿ¤ÿ§ÿ¥ÿÿÿ ÿ­ÿ§ÿÿ·ÿªÿ£ÿ£ÿ¤ÿ¨ÿ¶ÿ¥ÿÿÿ¡ÿÿ¥ÿÿÿ¤ÿÿÿÿ§ÿ¨ÿÿ±ÿ¢ÿÿªÿÿÿ¢ÿÿ¤ÿ¬ÿ´ÿ£ÿ¡ÿÿ ÿ®ÿªÿ ÿ¢ÿÿÿ¡ÿ ÿ¥ÿÿ ÿ¢ÿ®ÿÿ¤ÿÿÿÿÿ ÿªÿÿ¤ÿÿ­ÿÿ¨ÿ¦ÿÿÿÿÿÿ ÿ£ÿ¥ÿ¤ÿÿÿÿ¦ÿ¦ÿ¦ÿ£ÿ¢ÿÿ£ÿÿ ÿÿ¤ÿÿÿÿ¥ÿ©ÿ¤ÿÿÿ¢ÿÿÿÿ¢ÿ¦ÿ£ÿ ÿ¤ÿ©ÿ£ÿÿ¡ÿ¤ÿ®ÿÿÿÿÿ­ÿ§ÿÿÿ±ÿ¤ÿ£ÿÿ®ÿÿ²ÿ§ÿÿ§ÿªÿ¢ÿÿÿ­ÿ¢ÿ¥ÿ¦ÿÿÿÿÿÿÿÿ ÿ¤ÿÿ¥ÿÿ¯ÿÿ£ÿµÿÿ¢ÿ ÿÿÿÿ­ÿ¶ÿ§ÿ¤ÿÿ§ÿÿÿ¡ÿÿ ÿ£ÿÿÿÿÿÿ¢ÿÿÿ ÿÿ¡ÿÿÿ©ÿµÿ«ÿ©ÿÿÿÿÿªÿ§ÿÿ ÿÿ¢ÿÿÿÿ¤ÿÿÿÿÿÿÿÿÿÿÿÿÿÿÿÿÿÿ§ÿ¬ÿÿ ÿ¥ÿÿÿÿÿÿÿ¥ÿ¦ÿÿ¡ÿ¡ÿ²ÿÿÿÿ¤ÿ¤ÿ¢ÿÿÿÿÿÿÿ¡ÿ¤ÿÿÿÿÿ£ÿÿªÿÿÿÿ ÿ§ÿ¨ÿÿ¡ÿÿÿÿÿ«ÿÿÿÿ ÿ§ÿÿÿ ÿ®ÿªÿ­ÿ­ÿºÿªÿ ÿÿÿ¢ÿ§ÿÿÿ£ÿ¦ÿ®ÿ¯ÿ§ÿ ÿÿÿ¦ÿÿÿÿ¢ÿ¢ÿ§ÿÿ«ÿ³ÿÿÿÿÿÿ ÿÿ¦ÿ®ÿ©ÿÿÿ¢ÿ¦ÿ¢ÿÿ¨ÿ¦ÿÿÿ¥ÿ¨ÿ¨ÿ¡ÿÿ®ÿ¸ÿ²ÿ£ÿ¡ÿ ÿ¤ÿ¦ÿ¤ÿ¥ÿÿ ÿ¥ÿ©ÿÿ¡ÿ¥ÿ¨ÿ±ÿ¤ÿ£ÿ²ÿ ÿ®ÿ§ÿ¤ÿ­ÿ¢ÿ²ÿ§ÿ¦ÿ¬ÿÿ£ÿ°ÿ¨ÿ²ÿ£ÿÿÿ£ÿ­ÿ¨ÿ«ÿ­ÿ ÿ¢ÿÿÿ§ÿÿÿ¢ÿÿ¥ÿ¨ÿ«ÿµÿ©ÿ©ÿÿ¢ÿ¦ÿ±ÿÿ¡ÿ§ÿ°ÿ¤ÿÿÿÿÿÿ¢ÿ­ÿ±ÿ´ÿ¤ÿ£ÿ¦ÿ¡ÿ¡ÿ¢ÿ¦ÿ£ÿ¢ÿ¡ÿÿÿÿ¢ÿ«ÿ©ÿÿ£ÿ§ÿ©ÿ¤ÿÿ§ÿ¡ÿ¥ÿÿ ÿ¥ÿÿÿÿ¡ÿ´ÿ´ÿºÿ±ÿ¤ÿ±ÿ·ÿ°ÿ­ÿ°ÿ ÿ©ÿ§ÿ­ÿ®ÿªÿ¦ÿ¢ÿ­ÿ¡ÿ¥ÿ­ÿ£ÿ°ÿ¬ÿÿ¢ÿÿ¢ÿ§ÿÿ¥ÿ§ÿÿÿ¦ÿ¡ÿÿ¬ÿ©ÿ ÿ¥ÿ¯ÿ¢ÿ½ÿ¹ÿ´ÿ­ÿ¢ÿ¢ÿ¥ÿ©ÿ¢ÿÿ°ÿ¥ÿ£ÿ¯ÿ§ÿ³ÿ¸ÿ¶ÿÿ¨ÿÿÿ¡ÿ¸ÿºÿ´ÿºÿ¬ÿ¦ÿ¬ÿ©ÿ­ÿ¤ÿ¤ÿªÿ ÿ¨ÿ¶ÿ¸ÿ¸ÿ¬ÿªÿ¬ÿÿÿ£ÿÿ¡ÿ¬ÿÂÿ«ÿªÿÿ«ÿÿÿ ÿ§ÿ¦ÿÿ§ÿ«ÿ«ÿ ÿ§ÿ«ÿÿ¬ÿ«ÿ¥ÿ°ÿ©ÿªÿ´ÿ®ÿ«ÿ¢ÿ¥ÿÿ¥ÿ«ÿ¦ÿÿÿÿ¦ÿ¯ÿ¯ÿ³ÿ¬ÿÿ¦ÿ­ÿÿÿ¦ÿÿ¦ÿ³ÿÿ©ÿ¨ÿµÿ¤ÿ¤ÿÿÿ¬ÿÿ¥ÿ¾ÿ¯ÿÿÿÄÿ¥ÿ¦ÿÿ¹ÿ£ÿºÿ®ÿÿ ÿ£ÿºÿ«ÿ¦ÿÿ§ÿÿÿªÿ¥ÿÿ¯ÿ°ÿ¥ÿÿÿ¨ÿºÿ®ÿ¤ÿÀÿÆÿ´ÿ¯ÿ±ÿ·ÿ¯ÿ¢ÿ±ÿÿÿ´ÿ§ÿ§ÿ«ÿ¯ÿ³ÿªÿÿÿ¯ÿ¶ÿ«ÿ ÿ®ÿ³ÿºÿªÿ®ÿ¬ÿ­ÿ¬ÿ«ÿ¯ÿ±ÿ¸ÿ¦ÿÿ¦ÿÿ ÿ¯ÿ¤ÿÿÿ¥ÿ¦ÿ¢ÿ§ÿªÿ©ÿ¦ÿÿÿ§ÿ¡ÿÿ©ÿ­ÿ©ÿ­ÿ·ÿ»ÿ¦ÿ´ÿÿ¡ÿªÿÿÿ·ÿÿ±ÿ¤ÿ¿ÿµÿÿ¯ÿªÿ¨ÿÿÿ­ÿ½ÿ±ÿ·ÿ©ÿÿÿ¥ÿ¨ÿ¯ÿ­ÿ¨ÿ¤ÿ¢ÿÿ¤ÿ®ÿ¨ÿ£ÿ£ÿ«ÿ«ÿ¥ÿ­ÿÿÿ§ÿ¯ÿ ÿÿÿ`ÿEÿÿ§ÿ¤ÿ£ÿÿ§ÿ¼ÿ¦ÿ¥ÿ²ÿÿÿ«ÿ¬ÿ¬ÿ©ÿ¤ÿ¥ÿÿÿ ÿ¡ÿ¬ÿ©ÿ¥ÿ¬ÿ§ÿÿÿ§ÿ®ÿ¥ÿ¥ÿªÿ¤ÿ ÿÿÿ§ÿ°ÿ­ÿ¥ÿ¥ÿÿ¨ÿ¤ÿ´ÿ¦ÿ¶ÿ¯ÿÿÿ¡ÿÿ¸ÿÿ¥ÿ§ÿ±ÿ¥ÿÿ¥ÿÿ¸ÿ±ÿ«ÿ»ÿ°ÿ¥ÿ©ÿÿÿ§ÿ°ÿªÿ«ÿ¶ÿ³ÿ¥ÿ¡ÿªÿ¬ÿ§ÿÿÿ©ÿªÿ­ÿ°ÿªÿªÿ±ÿ²ÿÿÿ¤ÿ¬ÿ´ÿÿÿ«ÿ§ÿ£ÿ¦ÿÿ³ÿ¯ÿ²ÿ¯ÿ¡ÿ ÿ¦ÿÿÿÿÿÿÿ±ÿ¬ÿ¤ÿ¢ÿÿ¡ÿ¡ÿÿÿ­ÿ£ÿ¤ÿ¤ÿÿÿÿ ÿÿÿÿÿÿ£ÿ£ÿ¦ÿ©ÿ¦ÿ¢ÿÿÿÿÿ ÿ£ÿ­ÿÿÿÿÿÿ¤ÿ¦ÿ¤ÿªÿÿÿ¡ÿÿ§ÿ¨ÿÿ ÿÿ¥ÿ¨ÿ¢ÿ£ÿÿ¤ÿ¯ÿÿ®ÿ¯ÿÿ­ÿÿÿÿÿÿÿÿ¨ÿ¤ÿÿÿÿ ÿ¢ÿ¦ÿ¦ÿÿªÿ±ÿ¢ÿÿÿ©ÿ¤ÿÿ¡ÿÿÿÿÿÿÿ ÿ­ÿ§ÿÿÿÿÿ«ÿ©ÿÿ¦ÿÿÿ®ÿ¤ÿÿ®ÿ¡ÿÿÿÿ¡ÿÿÿÿ ÿ¨ÿÿÿ ÿÿÿÿÿ¡ÿ¥ÿÿÿÿÿÿÿÿ¯ÿ ÿÿ¡ÿÿ©ÿÿÿÿÿ¡ÿÿÿÿ¤ÿ¹ÿÿÿ«ÿ¯ÿ¬ÿÿÿ¡ÿ¢ÿ ÿ£ÿÿÿÿ ÿªÿ©ÿ¬ÿ£ÿ¯ÿ¢ÿÿÿÿÿÿ0ÿVÿÿ¨ÿ£ÿ«ÿÿ¢ÿ©ÿ¢ÿÿªÿ©ÿ¤ÿÿÿÿÿ¤ÿ©ÿªÿ­ÿ«ÿ°ÿÿÿªÿ»ÿ¹ÿÃÿ·ÿÿÿÿÿÿ«ÿÿ£ÿ«ÿ¡ÿ¯ÿªÿÿ¤ÿ§ÿÿÿ ÿ¦ÿ¡ÿÿÿ£ÿ£ÿ¡ÿÿ¢ÿ¦ÿ¤ÿ¬ÿ®ÿÿ¯ÿÿ¡ÿÿºÿ§ÿ²ÿµÿ¶ÿÿªÿ¢ÿ©ÿ²ÿ¨ÿ¥ÿ«ÿ©ÿ¥ÿ¨ÿ£ÿ ÿ¨ÿ¥ÿ®ÿ¯ÿ«ÿ ÿ¡ÿÿÿªÿ²ÿ«ÿÿ¡ÿÿ£ÿ¯ÿ¤ÿªÿ°ÿ§ÿ§ÿ«ÿ¥ÿ¨ÿ«ÿ§ÿ¡ÿÿÿ¤ÿ¥ÿ¥ÿ®ÿ²ÿ®ÿÿÿÿÿªÿÿ¡ÿÿ²ÿªÿ¬ÿ³ÿµÿ¦ÿ¨ÿ©ÿ©ÿ²ÿ¬ÿ±ÿ¹ÿ°ÿ©ÿÿÿ¬ÿ®ÿ¬ÿ¯ÿ¢ÿ¸ÿµÿªÿÿ­ÿÿÿÿ¢ÿ²ÿ¯ÿ´ÿ£ÿ ÿ¥ÿ¥ÿ¡ÿÿªÿ¹ÿ¯ÿ¤ÿ¥ÿ¨ÿ§ÿ­ÿÿÿ¡ÿµÿÿ¢ÿµÿÿµÿ¥ÿÿÿÿ¤ÿ¥ÿ£ÿÿÿ¡ÿ¬ÿ£ÿ£ÿ³ÿ¨ÿÿ ÿ©ÿ¡ÿ¨ÿ±ÿ«ÿ­ÿ²ÿ®ÿ¢ÿµÿ±ÿ©ÿ«ÿ®ÿªÿ¤ÿ«ÿµÿ®ÿ¡ÿ¡ÿ¦ÿªÿ©ÿ°ÿ ÿ¡ÿ¶ÿªÿ«ÿ¡ÿ£ÿÿ¦ÿ§ÿÿ°ÿ®ÿ¤ÿÿÿ­ÿ®ÿ«ÿ®ÿ¬ÿ§ÿ¯ÿ»ÿ¦ÿ®ÿ²ÿ¤ÿ§ÿÿÿ¡ÿ§ÿ§ÿ¨ÿ´ÿµÿ«ÿ©ÿ©ÿ¥ÿ©ÿ²ÿ¬ÿ«ÿ³ÿ«ÿ´ÿªÿªÿ«ÿÿ©ÿµÿ¢ÿªÿ­ÿ¿ÿÂÿ¯ÿ§ÿ¬ÿ­ÿ§ÿ¡ÿ¢ÿ¦ÿ¡ÿ¬ÿ·ÿ¤ÿ¤ÿÿ¶ÿ«ÿ±ÿ£ÿ¶ÿ¯ÿ´ÿ·ÿ°ÿ©ÿªÿ²ÿ²ÿ£ÿÿÿ­ÿ­ÿÿ¢ÿ«ÿ³ÿ¬ÿµÿ«ÿ±ÿ­ÿªÿ¯ÿ¸ÿ¶ÿ­ÿ¬ÿ«ÿ©ÿ´ÿ©ÿÿ¢ÿ¥ÿ«ÿ©ÿ³ÿµÿ³ÿ£ÿ·ÿ©ÿ£ÿ©ÿÿÿ¨ÿªÿ±ÿ¯ÿ«ÿ´ÿ¡ÿ¤ÿ¥ÿµÿ§ÿ¬ÿÿ~ÿLÿqÿÿÿ¡ÿªÿ«ÿ­ÿ©ÿ©ÿªÿ©ÿ´ÿÿÿ½ÿ°ÿ´ÿ«ÿ¥ÿ¡ÿ£ÿ°ÿ±ÿ®ÿªÿ¦ÿ£ÿ¨ÿÁÿ®ÿ¶ÿ­ÿ±ÿªÿ­ÿ°ÿªÿ©ÿ®ÿ²ÿ«ÿ§ÿ£ÿ§ÿ¹ÿ²ÿÿ¦ÿ¤ÿ§ÿ¡ÿ ÿÿ ÿ¥ÿ¡ÿ¨ÿ«ÿªÿ®ÿ¹ÿ²ÿÿ¦ÿ±ÿ¶ÿ¡ÿ§ÿ«ÿ¯ÿ£ÿ¤ÿ¬ÿ¢ÿ¦ÿ®ÿ¦ÿ¥ÿ©ÿ¤ÿÿ¥ÿ¯ÿ®ÿ°ÿ´ÿ ÿ¤ÿ©ÿ§ÿ®ÿÂÿµÿ§ÿ¤ÿ¥ÿ¡ÿÿ©ÿªÿ¢ÿ­ÿ·ÿÿ±ÿÿ¨ÿ§ÿ¡ÿ°ÿ¯ÿ¯ÿ®ÿ ÿ¢ÿ©ÿÿ­ÿ¬ÿ¤ÿ¯ÿ£ÿ¨ÿ¡ÿ¨ÿ¯ÿ¯ÿ©ÿªÿ§ÿ¢ÿªÿ£ÿ§ÿ±ÿÿÿ£ÿ£ÿ¶ÿ²ÿ¢ÿ ÿ¥ÿ¦ÿ¦ÿ£ÿÿ¢ÿ®ÿÿ«ÿ§ÿ¾ÿ¸ÿ²ÿ¦ÿ ÿÿ¥ÿ©ÿ£ÿ ÿ£ÿÿ§ÿªÿÿÿÿÿ¢ÿ­ÿ«ÿ¬ÿ¦ÿ¤ÿ²ÿ­ÿÿ ÿ¦ÿ¦ÿ«ÿ¢ÿ¬ÿÿÿ¦ÿªÿ®ÿ§ÿÿ¢ÿªÿ®ÿ®ÿ¤ÿ²ÿ¢ÿ¯ÿ±ÿ®ÿ¥ÿ£ÿ¤ÿ¦ÿ¨ÿÿ§ÿÿ¨ÿ¤ÿ¡ÿ¯ÿ§ÿ ÿ¨ÿ«ÿ°ÿ®ÿÿÿ£ÿ¡ÿ¦ÿÿÿÿÿ­ÿ­ÿ¨ÿ¨ÿ©ÿ§ÿÿÿÿÿÿ¡ÿ¨ÿ²ÿ°ÿ¢ÿ£ÿ§ÿÿÿÿÿÿ»ÿÿÀÿ¨ÿ¯ÿ¦ÿ¡ÿ¥ÿ£ÿ¤ÿ¯ÿ®ÿ¬ÿ¥ÿ§ÿÿÿÿ¢ÿ£ÿÿÿ¬ÿ±ÿ´ÿ ÿ ÿ®ÿ¢ÿ¡ÿ«ÿ¤ÿ¢ÿÿÿÿÿ£ÿ©ÿÿªÿ¡ÿÿ¤ÿ¤ÿÿÿÿÿÿÿÿ«ÿ¯ÿ¹ÿ¥ÿÿ¥ÿªÿÿ ÿ«ÿ¥ÿ®ÿ¡ÿ¡ÿÿ°ÿ§ÿ ÿÿ¡ÿ¨ÿ©ÿ¢ÿ¦ÿ¯ÿÿ¡ÿ¯ÿÿÿ¬ÿ¨ÿÿ£ÿªÿ¢ÿ¥ÿ ÿ¦ÿ¨ÿ¤ÿ§ÿ£ÿÿ¢ÿ¥ÿ¤ÿ ÿÿÿÿ¢ÿ«ÿ°ÿÿÿÿÿ ÿÿ£ÿ¥ÿÿ ÿ£ÿ ÿ ÿ¡ÿ¡ÿ¥ÿÿÿÿÿÿÿÿ¤ÿ¬ÿÿÿÿÿÿÿ¢ÿÿ¤ÿ¥ÿ¡ÿ ÿ¢ÿ ÿÿ¦ÿ¤ÿªÿ§ÿ¯ÿ®ÿ©ÿ¤ÿ¢ÿÿÿÿ¤ÿ¢ÿ¢ÿ¨ÿ£ÿÿÿ§ÿ ÿÿ¦ÿ§ÿ¯ÿ¯ÿ ÿ§ÿ¢ÿÿÿÿÿ±ÿÿ¡ÿ ÿÿ¥ÿ§ÿ¢ÿ¡ÿÿ´ÿÿ¡ÿÿ¢ÿÿ~ÿ}ÿÿ¸ÿ¥ÿ·ÿ¥ÿ©ÿ¥ÿ¡ÿ¦ÿ¨ÿ¦ÿ¥ÿÿ«ÿ¤ÿÿÿÿ¡ÿ¡ÿÿ ÿ¦ÿµÿªÿ­ÿ¨ÿ ÿ ÿÿÿÿÿÿ¤ÿ°ÿ©ÿ§ÿ¡ÿ¦ÿ¬ÿ¤ÿ»ÿ®ÿ ÿ©ÿÿÿ¡ÿ±ÿ«ÿ¢ÿ£ÿÿ£ÿ ÿÿ¡ÿ¨ÿ¨ÿÿÿ¢ÿÿ©ÿÿÿ¡ÿªÿ¦ÿÿÿ¡ÿªÿ¡ÿ¡ÿÿÿ¤ÿ ÿÿ¬ÿ«ÿÿÿ¡ÿÿÿ©ÿ ÿ¥ÿÿÿÿÿÿ£ÿ£ÿÿÿÿÿ£ÿ§ÿ¨ÿ¥ÿ¤ÿ°ÿ¿ÿ¢ÿÿ¢ÿ¡ÿÿÿ­ÿ¥ÿ ÿÿªÿ¨ÿ¦ÿ¢ÿ¦ÿ¨ÿ¥ÿ¤ÿ¦ÿÿªÿ­ÿ¢ÿÿ¤ÿ£ÿÿ£ÿ ÿ¨ÿ¥ÿ¤ÿ¡ÿ ÿ¢ÿ¦ÿ¥ÿ¢ÿÿÿÿÿÿÿ¥ÿ ÿÿÿ¢ÿ§ÿ¨ÿ§ÿ¥ÿ£ÿ£ÿ§ÿ¢ÿ ÿ¨ÿÿ ÿ¢ÿÿÿÿÿ¡ÿÿÿÿÿÿÿÿÿÿÿ£ÿÿÿÿ¢ÿÿÿÿÿÿÿÿÿÿÿÿÿÿÿ£ÿ ÿÿ¡ÿ ÿ¢ÿ¦ÿÿÿÿ ÿÿÿÿ ÿ ÿÿÿÿ£ÿ¢ÿÿÿÿÿÿ ÿÿÿÿ£ÿÿÿ¢ÿÿÿÿÿÿÿÿÿÿÿÿÿ ÿ£ÿ£ÿ¤ÿ ÿÿÿ ÿ ÿÿÿÿÿÿÿÿÿÿ¨ÿÿÿÿÿÿÿÿÿÿÿÿÿÿÿÿÿÿÿÿÿÿÿ|ÿ~ÿ}ÿÿÿÿÿÿÿ£ÿ¨ÿÿÿÿÿÿÿÿÿÿÿÿÿÿÿÿÿÿÿÿÿÿÿÿÿÿÿÿÿÿÿÿÿÿÿ¡ÿ ÿ§ÿÿÿÿÿ°ÿ²ÿÿÿÿÿ¯ÿÿÿ ÿ¦ÿ£ÿÿÿÿÿ£ÿÿÿ¡ÿ¤ÿ¥ÿ©ÿ¤ÿ ÿ¡ÿÿ¬ÿ­ÿÿ²ÿ¦ÿÿ¡ÿ£ÿ¨ÿ§ÿÿÿ ÿÿ³ÿ¦ÿ ÿ ÿ¡ÿ¦ÿÿÿÿ ÿ£ÿ¡ÿÿ¡ÿ´ÿÿ°ÿ«ÿ£ÿ©ÿ­ÿ¨ÿ ÿ¡ÿ§ÿ ÿ¯ÿ«ÿÿ²ÿ±ÿÿ'ÿþþIÿÿÿÿÿÿªÿ®ÿ¦ÿ®ÿÿÿ¥ÿ¯ÿªÿÿÿ£ÿµÿ©ÿÿ¨ÿ ÿ¤ÿ¦ÿ§ÿ«ÿÿÿ§ÿÿÿ¢ÿÿÿ ÿ£ÿ ÿÿÿ ÿÿÿ¡ÿ¤ÿ¡ÿÿnÿJÿ>ÿnÿÿÿÿÿÿÿ¨ÿ±ÿÿ¡ÿ­ÿ¦ÿÿ­ÿÿÿÿÿÿÿÿ¢ÿ¥ÿ«ÿÿÿÿÿ¢ÿÿ ÿ¡ÿÿÿÿÿ®ÿÿÿ¡ÿÿÿ¢ÿÿÿÿÿÿÿÿÿÿÿÿÿÿÿ ÿÿ¥ÿÿÿÿÿÿÿÿÿÿÿÿÿÿÿÿÿÿ\ÿ;ÿhÿÿÿÿÿÿ£ÿÿÿÿÿÿ«ÿ¢ÿÿÿ|ÿÿ¢ÿ¤ÿ¡ÿÿ¢ÿ©ÿÿÿÿÿ ÿ¥ÿÿÿÿ¢ÿ¡ÿ§ÿ©ÿ¥ÿ¨ÿÿÿÿÿÿ«ÿÿ£ÿªÿ¥ÿ ÿÿ¨ÿ©ÿÿÿÿ¥ÿ´ÿÿ¡ÿÿÿ¡ÿ¢ÿ ÿ«ÿ¢ÿÿ¢ÿÿÿ¦ÿÿ ÿ¦ÿÿ±ÿÿ ÿ°ÿÿªÿ²ÿÿ¢ÿ£ÿ¢ÿ¡ÿ ÿ ÿ¬ÿ²ÿÿÿÿÿÿÿ©ÿÿ¦ÿ ÿÿÿÿÿÿÿ¥ÿ­ÿ¥ÿÿÿ¨ÿ¯ÿ±ÿÿÿÿ§ÿÿ¢ÿ¤ÿÿÿ¡ÿÿ¢ÿ¤ÿ¥ÿ¬ÿ­ÿ¨ÿ¦ÿ©ÿ´ÿÿÿ¨ÿÿÿÿÿ¢ÿ£ÿ¦ÿ¢ÿÿ¥ÿ¡ÿ£ÿªÿÿÿ¨ÿÿ±ÿÿÿÿÿ¦ÿ§ÿ¢ÿ¤ÿ¢ÿ¥ÿ¡ÿÿÿÿÿ¤ÿ¤ÿÿÿÿÿÿ¢ÿªÿ¤ÿÿ©ÿ¦ÿÿ¤ÿÿÿ¡ÿ¤ÿ¢ÿ¦ÿÿÿÿ²ÿÿ¤ÿ§ÿ¤ÿÿªÿ§ÿªÿÿ£ÿªÿ¥ÿÿÿÿ£ÿÿÿÿ£ÿÿ¢ÿÿ´ÿÿ¢ÿÿÿÿÿÿÿ¥ÿ¤ÿ¢ÿÿÿÿÿÿ§ÿÿ£ÿÿ­ÿÿ¯ÿÿ¯ÿÿÿÿ ÿ§ÿÿÿÿÿÿ¢ÿ¨ÿ¢ÿ¢ÿÿÿÿÿÿÿÿÿ ÿ£ÿ¡ÿÿÿ¨ÿ²ÿ¨ÿÿ¢ÿ ÿÿ§ÿ§ÿÿ ÿÿÿÿ«ÿÿÿ¬ÿ¬ÿÿ¤ÿÿ©ÿÿ ÿ°ÿ¨ÿ ÿ§ÿÿÿÿÿ©ÿ¡ÿÿ§ÿÿÿ¢ÿ ÿ«ÿ¤ÿ£ÿ¦ÿÿ±ÿ ÿÿ©ÿÿÿÿÿÿÿ¢ÿ¬ÿ¢ÿÿÿÿ¦ÿ¤ÿ¡ÿ¡ÿÿÿ§ÿÿ«ÿ¨ÿÿ¢ÿÿ°ÿ°ÿ¦ÿªÿÿÿÿ£ÿ§ÿÿÿÿÿÿÿ¡ÿ¤ÿÿ¡ÿÿ¡ÿ¦ÿ²ÿÿ§ÿ¢ÿÿ°ÿ¥ÿÿÿÿ¥ÿ¨ÿ£ÿ ÿ¨ÿ¡ÿÿÿÿ¨ÿ¨ÿÿÿ«ÿ¥ÿ¬ÿ²ÿ¬ÿÿÿ¯ÿ¨ÿ¤ÿÿÿ°ÿ½ÿÿ¢ÿÿÿÿÿÿÿ¥ÿ¥ÿ¡ÿÿÿÿ ÿÿÿ«ÿªÿÿÿÿÿÿ¨ÿÿÿÿ¢ÿ¨ÿÿÿÿÿÿÿ£ÿ¤ÿ ÿÿÿÿÿ¬ÿ¦ÿÿÿ§ÿ¡ÿÿÿ ÿ ÿÿÿ¦ÿÿ²ÿÿ¢ÿ§ÿÿÿªÿÿÿÿÿÿÿÿ¦ÿÿ¡ÿ­ÿ¯ÿ§ÿÿÿÿ ÿ©ÿ£ÿ¤ÿ¢ÿÿ¶ÿÿ¥ÿ©ÿÿ¶ÿÿÿÿÿ®ÿ²ÿ¨ÿ¡ÿÿ§ÿ¯ÿ¥ÿÿ¡ÿÿÿÿ¦ÿ¥ÿÿÿÿ¢ÿ¬ÿ£ÿÿ§ÿÿÿÿ¤ÿ¥ÿÿ¦ÿ¨ÿÿ¤ÿÿÿÿÿ¡ÿÿ¥ÿ¥ÿ®ÿÿÿÿÿÿÿ¨ÿ¨ÿÿÿÿ¤ÿÿÿ¡ÿÿÿÿÿÿ¢ÿÿ ÿÿÿÿÿ¤ÿ¡ÿ­ÿÿÿÿÿÿ¡ÿ¨ÿÿÿÿÿ¦ÿÿ¥ÿ¨ÿ£ÿÿÿ¬ÿ­ÿ¡ÿÿÿ¤ÿ®ÿÿ ÿ¢ÿÿÿÿÿÿ¢ÿÿ¡ÿÁÿÿÿ¢ÿ¥ÿÿÿ¥ÿÿÿ¤ÿªÿ¤ÿ©ÿµÿ´ÿ­ÿ£ÿÿÿ¨ÿ¢ÿÿÿÿÿ¨ÿ¦ÿÿÿÿÿ¤ÿ©ÿ¤ÿÿ¯ÿ¡ÿÿ¦ÿ±ÿ¤ÿÿÿ¢ÿÿÿÿÿ³ÿÿ«ÿ¬ÿ¤ÿÿÿ¥ÿ¡ÿ¡ÿ£ÿ£ÿ©ÿ«ÿ¢ÿ¥ÿ¨ÿÿ¥ÿ¨ÿÿÿ¥ÿ«ÿÿÿ¨ÿ£ÿÿ¯ÿÿÄÿ¤ÿ©ÿÿªÿÿ¯ÿÿ²ÿÿ³ÿÿ¯ÿ§ÿ¦ÿÿÿ¥ÿµÿÿÿ¤ÿ¦ÿ¢ÿÿÿ³ÿºÿ±ÿ£ÿ©ÿµÿ£ÿÿÿÿÿÿÿÿ ÿ²ÿ´ÿ¨ÿÿ­ÿÿÿÿ¨ÿÿ¡ÿ¨ÿ¦ÿ¦ÿ¥ÿÿÿÿÿ²ÿ¡ÿ­ÿÿ©ÿ¡ÿ¡ÿ¤ÿ¡ÿÿÿÿÿÿÿ¤ÿÿ¤ÿªÿ¥ÿ¥ÿÿ¢ÿ¬ÿ¦ÿ¦ÿÿ ÿÿ¡ÿÿÿ©ÿ­ÿ ÿ¥ÿ°ÿªÿ¯ÿ¾ÿ²ÿ¨ÿ¤ÿ®ÿµÿ¤ÿ§ÿÿ¤ÿ¯ÿÿ¶ÿ¢ÿ¢ÿ·ÿ¤ÿÿ¤ÿ©ÿ¥ÿ ÿÿÿÿÿÿ¡ÿÿ ÿ¦ÿÿ¦ÿ«ÿ§ÿ²ÿ¹ÿ¤ÿ«ÿ¼ÿ¯ÿ´ÿ¡ÿÿ©ÿ§ÿ¤ÿ­ÿ¬ÿ¥ÿ±ÿÿ ÿÿ¤ÿ ÿ¤ÿ·ÿ¬ÿ«ÿ¡ÿ­ÿ³ÿ¦ÿ´ÿ¬ÿÿ¬ÿ­ÿ¤ÿ§ÿ¯ÿ²ÿ¡ÿÿ§ÿ§ÿ­ÿ³ÿ«ÿÿÿ§ÿÿ ÿÿÿ£ÿ£ÿ±ÿÿÿÿ¥ÿ¬ÿ¯ÿÿÿÿ®ÿ¤ÿ²ÿ³ÿ·ÿ³ÿºÿ¯ÿ¤ÿÿ ÿ£ÿºÿÿ¤ÿ§ÿÿ²ÿ¥ÿ¦ÿ£ÿ§ÿ«ÿ­ÿªÿ¡ÿ¥ÿ¬ÿ´ÿ­ÿ¤ÿªÿ«ÿ¥ÿ§ÿ°ÿ«ÿ«ÿ¤ÿ¢ÿ®ÿ°ÿÿÿ§ÿ®ÿ¿ÿ¶ÿ¥ÿ¢ÿ»ÿ«ÿµÿ¬ÿ«ÿªÿ¢ÿÿ©ÿ®ÿ ÿ«ÿ¤ÿ«ÿ±ÿ«ÿ³ÿÿ£ÿ¬ÿ³ÿ°ÿ®ÿÿ¨ÿ°ÿ³ÿªÿ¤ÿ¤ÿ­ÿ¬ÿ³ÿ¹ÿ©ÿ§ÿ¦ÿ ÿ¢ÿ¡ÿÿ¦ÿ°ÿ§ÿ¤ÿ£ÿµÿ§ÿ«ÿ¨ÿÿÿÿ½ÿ§ÿ£ÿÿ³ÿ¨ÿÿ¦ÿ«ÿ²ÿºÿ­ÿ¨ÿ»ÿÿ²ÿ¢ÿ¹ÿ£ÿ¨ÿ´ÿ²ÿ¯ÿ§ÿ¡ÿ©ÿ±ÿ¦ÿ¡ÿ£ÿ¯ÿ¯ÿ¬ÿµÿÿÿ¬ÿ£ÿÿ¢ÿ©ÿ­ÿ¸ÿ ÿ¢ÿÿÿ¢ÿªÿ©ÿÿªÿ ÿ¨ÿ«ÿ³ÿ¨ÿ¨ÿ²ÿÿ¦ÿÿ¬ÿ ÿ¥ÿ£ÿ±ÿµÿºÿ°ÿ£ÿ¢ÿ±ÿ°ÿ§ÿ¡ÿªÿ¯ÿ®ÿªÿ¨ÿ®ÿ¯ÿÿÿ¥ÿ¤ÿ¥ÿ¦ÿ­ÿÿ£ÿ£ÿ©ÿ¥ÿÿrÿ*ÿ]ÿÿ§ÿ¦ÿÿÿÿ»ÿ©ÿ¬ÿ¢ÿÿÿ©ÿ¯ÿ²ÿ¦ÿ£ÿÿÿÿ¥ÿ¢ÿªÿ¨ÿ¡ÿ¡ÿÿÿ£ÿ®ÿªÿ¢ÿ¨ÿ­ÿ©ÿÿ¥ÿ«ÿ ÿ¢ÿªÿ®ÿ©ÿ¢ÿ°ÿ¥ÿ¬ÿ£ÿ©ÿ¥ÿÿ«ÿÿ ÿ¯ÿªÿªÿ¨ÿ¢ÿ ÿ¨ÿµÿ¨ÿ£ÿÿ«ÿ¦ÿ¦ÿÿ®ÿÿÿ¤ÿ£ÿ§ÿ¬ÿ£ÿ©ÿ­ÿ©ÿ­ÿ¨ÿÿÿÿÿ´ÿ¶ÿÿÿÿÿ°ÿÇÿ¡ÿÿ«ÿ©ÿÿÁÿ²ÿ£ÿÿÿÿ©ÿ¤ÿ©ÿªÿ°ÿÿ£ÿÿÿÿÿÿÿ©ÿ«ÿÿÿ¢ÿÿÿÿÿ¨ÿ¦ÿ¢ÿÿÿ¥ÿ¥ÿÿÿÿÿÿÿ¦ÿ¬ÿÿ§ÿÿÿÿÿÿÿ¢ÿ§ÿ£ÿ ÿÿÿÿÿ°ÿ«ÿ¢ÿ¨ÿÿ¥ÿ§ÿÿ¤ÿÿÿ¦ÿ¥ÿÿÿÿ£ÿ¤ÿÿ¥ÿ£ÿ©ÿ§ÿÿÿÿ¤ÿ¡ÿÿ¢ÿ ÿ¥ÿ¤ÿ´ÿ¥ÿ¦ÿ§ÿ°ÿ¦ÿ¯ÿÿÿ¦ÿ¬ÿ¨ÿÿ¡ÿ±ÿ§ÿ¡ÿ«ÿ­ÿ±ÿ²ÿ¢ÿÿ¡ÿÿ®ÿÿ ÿÿÿ¤ÿªÿ®ÿÿ«ÿ§ÿªÿ§ÿÿ¥ÿ¬ÿ«ÿÿÿÿ´ÿ¦ÿÿ§ÿ§ÿ¤ÿ£ÿÿ¡ÿ¢ÿ ÿ ÿÿÿÿÿÿÿÿÿÿ¡ÿ¥ÿÿÿÿÿªÿ¡ÿ­ÿÿtÿhÿÿÿÿ§ÿ±ÿ¾ÿ±ÿ§ÿ£ÿÿÿÿ¦ÿÿÿ±ÿ©ÿÿ©ÿªÿ©ÿ¥ÿÿÿ­ÿ¤ÿ£ÿÿÿÿÿhÿÿ¡ÿµÿÿ£ÿÿ¥ÿ¢ÿ£ÿ ÿ£ÿ¬ÿªÿÿ©ÿ«ÿ¡ÿ¥ÿ¡ÿÿ­ÿ¯ÿ®ÿ¬ÿ¥ÿ£ÿ©ÿ¶ÿ¢ÿÿÿÿ£ÿ§ÿÿ¼ÿÿ¨ÿÿªÿµÿµÿ¨ÿ¢ÿÿÿÿÿ£ÿ¢ÿ¡ÿ¢ÿ¦ÿ¤ÿÿÿÿ£ÿ­ÿ¦ÿ·ÿÿÿÿÿÿ§ÿÿ¥ÿªÿ®ÿÿ«ÿÿ¦ÿ¥ÿ¬ÿ²ÿ¬ÿ«ÿ­ÿ®ÿ¥ÿ¨ÿµÿ«ÿ¨ÿ©ÿ¦ÿÿ­ÿ²ÿ­ÿµÿÿ«ÿ¥ÿÿ©ÿ¤ÿ¡ÿ¯ÿÿ¤ÿÿ¤ÿ£ÿ«ÿ®ÿÿ§ÿ¨ÿÿªÿ¯ÿ¨ÿ¨ÿ²ÿ³ÿ·ÿªÿ¢ÿ¤ÿ£ÿ§ÿ§ÿÿ´ÿ¤ÿ¶ÿ¬ÿªÿ©ÿÿÿ§ÿ¦ÿ©ÿ³ÿµÿ¨ÿÿÿÿ¥ÿ±ÿÁÿµÿ«ÿÿªÿ¤ÿÿ¤ÿÿ°ÿ¦ÿ£ÿ¥ÿ²ÿ¥ÿªÿ¥ÿ¨ÿ§ÿªÿ¬ÿ¢ÿ©ÿ¹ÿ°ÿ ÿ¥ÿ­ÿªÿ¦ÿÿÿ¨ÿ©ÿÿÿÂÿ¯ÿÿªÿ¥ÿ£ÿÂÿ»ÿ«ÿ¦ÿ«ÿ¯ÿ­ÿ¨ÿÿÿ­ÿ ÿ¦ÿµÿ´ÿ¥ÿ«ÿ³ÿ­ÿ¨ÿ¶ÿ®ÿ¥ÿ³ÿ­ÿ¡ÿ§ÿ´ÿ·ÿ¶ÿ®ÿ©ÿ¬ÿ§ÿ ÿªÿ°ÿ­ÿ­ÿ®ÿ¡ÿ±ÿÿ³ÿ¨ÿ£ÿ®ÿ£ÿÿÿÿÿ ÿÿ£ÿ®ÿ¥ÿªÿ©ÿ¨ÿµÿµÿºÿ¥ÿªÿ´ÿ£ÿÿ¦ÿ¢ÿ¡ÿ¬ÿ·ÿ·ÿ»ÿµÿ¬ÿ¬ÿ°ÿ°ÿ´ÿ²ÿÿ¡ÿ¬ÿ·ÿªÿ¨ÿ¹ÿºÿÿ ÿ´ÿÿ®ÿ­ÿÆÿ¿ÿ³ÿ¬ÿªÿ²ÿ±ÿ¤ÿÿÿ¡ÿ®ÿ°ÿ¤ÿ ÿ£ÿ­ÿ¾ÿ§ÿ­ÿ¤ÿ¦ÿ²ÿ«ÿ­ÿ¨ÿ£ÿ­ÿ¯ÿ¨ÿ¥ÿ¬ÿ²ÿ¥ÿÿÿ¯ÿ¾ÿ¦ÿ®ÿ·ÿ¥ÿ¬ÿ±ÿ¸ÿ¹ÿ¶ÿ«ÿ«ÿ²ÿ­ÿ«ÿ©ÿ¦ÿ°ÿ¨ÿ¢ÿ®ÿ³ÿ£ÿ®ÿ±ÿ¿ÿ®ÿ­ÿ´ÿªÿ¦ÿ±ÿ´ÿ­ÿ¤ÿ¡ÿ­ÿÿ¥ÿ©ÿ´ÿ©ÿ¨ÿÿÿhÿÿÿÿÿ¥ÿªÿ¥ÿ ÿ ÿ¨ÿ ÿÿÿÿÿªÿ ÿ³ÿ«ÿ¥ÿ±ÿµÿ®ÿ©ÿ§ÿ¥ÿ§ÿ¥ÿ§ÿ¦ÿ¯ÿ©ÿ©ÿ«ÿ§ÿµÿ­ÿ¦ÿ¤ÿ«ÿ®ÿ§ÿ©ÿ«ÿ§ÿ²ÿ·ÿ±ÿ·ÿ¬ÿ²ÿ§ÿ¡ÿ´ÿ¯ÿ¦ÿ®ÿ§ÿ©ÿ«ÿµÿ²ÿ£ÿ¡ÿ¦ÿ´ÿ¯ÿ¦ÿ¯ÿ«ÿ«ÿªÿ§ÿ§ÿ£ÿ§ÿµÿ®ÿ©ÿ¯ÿµÿÁÿ°ÿÿÿÿ¦ÿ¯ÿ©ÿ«ÿ«ÿ±ÿ¦ÿ£ÿªÿ©ÿ¦ÿ¥ÿ¢ÿ­ÿ§ÿ´ÿ°ÿ¨ÿ´ÿÿªÿºÿªÿ®ÿ¨ÿ ÿ§ÿ¨ÿ¬ÿºÿ©ÿ¥ÿ§ÿ¦ÿªÿªÿ§ÿ®ÿÿ£ÿ±ÿ²ÿ¯ÿ¬ÿ«ÿªÿ¥ÿ­ÿ¡ÿÿÿÿ¥ÿºÿ¥ÿ³ÿ¨ÿ ÿ¡ÿ¢ÿÿÿÿ¥ÿÿ¤ÿ­ÿÿ£ÿ³ÿ£ÿ¨ÿ¨ÿÿÿÿÿÿÿÿ©ÿÿ¦ÿµÿ£ÿ¨ÿ ÿ£ÿ­ÿ©ÿªÿ¬ÿÿ£ÿÿ¤ÿ«ÿ¬ÿªÿ­ÿÿÿÿ¥ÿ­ÿ©ÿ¥ÿ¥ÿ°ÿÂÿ¬ÿÿ±ÿ®ÿµÿ·ÿ©ÿ ÿªÿ®ÿ£ÿÿÿ¡ÿ£ÿ­ÿ¡ÿ£ÿ·ÿ¢ÿ§ÿ§ÿ¨ÿ¯ÿªÿ¡ÿÿ¡ÿÿ¨ÿ°ÿ©ÿ±ÿ ÿ°ÿ¡ÿÿÿÿ¡ÿ¡ÿÿÿÿÿÿ¢ÿ¥ÿ§ÿ©ÿ¯ÿ´ÿ®ÿ£ÿ«ÿ¤ÿ ÿ¯ÿÿÿÿ¨ÿ¥ÿ¬ÿ¬ÿ¤ÿ¦ÿ«ÿ§ÿ¬ÿ©ÿ¨ÿÿÿÿÿÿÿÿ¥ÿªÿ«ÿÿ¡ÿ³ÿ¶ÿ¾ÿ¯ÿ£ÿ­ÿ£ÿÿ ÿ¡ÿ¨ÿ¦ÿÿ¢ÿ¢ÿÿÿ¢ÿÿ¡ÿ¥ÿÿ¡ÿÿÿ ÿÿ­ÿ¢ÿÿ ÿ ÿÿ¤ÿ¦ÿ£ÿ¬ÿ¡ÿÿ¡ÿ¬ÿ¢ÿÿÿÿÿ¡ÿ²ÿ¤ÿ¤ÿÿÿ ÿÿÿÿÿ£ÿ¯ÿªÿ¢ÿ©ÿÿ¦ÿ£ÿÿ¡ÿÿÿ ÿ¡ÿ¢ÿÿÿÿÿÿÿ¢ÿ¥ÿ¦ÿÿÿ¦ÿÿ£ÿ­ÿ£ÿÿ¨ÿ¡ÿ¦ÿªÿ¡ÿÿÿÿÿÿÿÿÿÿÿÿÿÿ£ÿ¢ÿ¤ÿÿ¥ÿ¤ÿ§ÿ¬ÿ¨ÿ£ÿ©ÿ­ÿ§ÿ¦ÿ¥ÿÿÿ­ÿ¥ÿÿÿÿ¥ÿ²ÿ¤ÿÿ¡ÿ¬ÿ£ÿÿ¡ÿ¥ÿ¡ÿÿ¥ÿ§ÿªÿÿÿ¢ÿ«ÿ¨ÿÿÿÿ©ÿÿ¢ÿÿ¡ÿ«ÿ¨ÿ¡ÿ ÿ¡ÿ®ÿ§ÿÿÿÿÿÿÿ¨ÿ¯ÿ¤ÿ¨ÿ±ÿ¨ÿ§ÿ²ÿ²ÿ¬ÿ¦ÿÿÿ©ÿÿÿÿÿÿÿÿÿ¥ÿÿÿ¢ÿ¤ÿ¤ÿ¨ÿ¤ÿÿÿÿÿ¥ÿ¨ÿ¨ÿ¥ÿÿ ÿ¦ÿ£ÿÿ£ÿÿ¢ÿ ÿÿÿÿÿ¡ÿÿÿªÿ¢ÿÿ£ÿ¨ÿ©ÿ§ÿ¦ÿ£ÿ¥ÿ«ÿ¦ÿÿ©ÿ²ÿ¦ÿÿÿµÿ°ÿ¡ÿ©ÿÿÿ¢ÿ£ÿ¥ÿ¬ÿ¥ÿÿÿÿÿ§ÿ¥ÿ¡ÿ¬ÿÿÿÿÿÿÿÿÿÿ¡ÿÿ«ÿ§ÿ£ÿ¢ÿÿÿ¢ÿÿ ÿ³ÿ¦ÿÿÿ¶ÿ©ÿ­ÿ£ÿ ÿ¬ÿµÿ­ÿ«ÿªÿ ÿ¦ÿ­ÿ¤ÿ«ÿ­ÿ§ÿ¢ÿÿÿÿÿ¤ÿ°ÿÿÿÿÿÿ¤ÿ¤ÿ£ÿ¥ÿ©ÿÿ¢ÿ©ÿ¤ÿ¤ÿ¥ÿÿªÿÿÿÿ©ÿÿÿ©ÿ§ÿ ÿÿ ÿÿÿ§ÿÿÿÿÿÿÿ¨ÿ©ÿÿÿÿÿÿÿÿÿÿÿÿÿÿÿ ÿÿÿÿÿÿÿ¡ÿÿÿÿ£ÿÿÿÿÿÿÿ¡ÿÿÿÿÿÿÿÿÿÿÿÿÿÿ ÿÿÿÿÿÿ¡ÿÿÿ¤ÿÿ¡ÿÿ ÿ¢ÿÿÿÿ¡ÿ ÿÿÿ ÿÿ¢ÿÿÿÿ¤ÿ ÿ¡ÿÿÿÿÿÿÿÿÿÿÿÿÿÿÿÿÿÿ¡ÿ ÿÿÿ¤ÿÿÿÿÿÿ¡ÿÿÿÿÿÿÿÿ ÿÿÿÿyÿÿÿÿªÿ¨ÿÿ£ÿÿÿÿÿÿÿÿÿÿ ÿÿÿÿÿÿÿÿÿÿÿÿ¢ÿÿÿÿÿÿÿÿÿ¡ÿÿÿÿ¥ÿ¨ÿÿ¢ÿ¢ÿ£ÿ¥ÿÿÿ¥ÿÿ¢ÿÿÿÿÿÿ£ÿ¡ÿÿ£ÿÿÿ¦ÿ§ÿ¢ÿÿ¥ÿ¤ÿÿÿÿªÿ¢ÿÿ¤ÿÿÿÿÿ¡ÿÿ©ÿªÿÿÿÿÿ¢ÿ¥ÿÿ ÿ ÿÿÿÿÿÿ¡ÿ¥ÿÿ¢ÿ¢ÿÿ§ÿ¥ÿÿ¢ÿ£ÿ¢ÿ ÿÿ¡ÿ«ÿ¯ÿ¸ÿÿÿ¥ÿÿWÿUÿÿÿÿÿ¢ÿÿÿ§ÿ¢ÿ ÿ¡ÿÿ¢ÿ©ÿ¤ÿÿÿÿ°ÿ®ÿÿ¨ÿ®ÿ«ÿ«ÿ¨ÿ¨ÿ§ÿ£ÿ¦ÿ¦ÿÿÿ¥ÿÿ¤ÿ¢ÿ§ÿ¥ÿÿÿ¡ÿÿÿ ÿÿÿjÿ`ÿKÿ>ÿsÿÿÿÿªÿ®ÿÿÿ¨ÿÿÿ¡ÿ§ÿ¤ÿ¢ÿÿÿÿÿÿÿ¡ÿ¤ÿ¤ÿÿÿÿ¦ÿÿÿÿÿ¥ÿÿÿ§ÿ«ÿÿÿ§ÿÿÿ ÿÿÿÿÿÿÿÿ ÿÿÿÿÿÿÿÿÿ¢ÿÿÿÿÿÿÿÿÿÿ£ÿÿÿÿÿÿÿÿ8ÿ,ÿqÿÿÿÿ¦ÿ ÿÿÿÿ¢ÿ¦ÿÿÿÿÿÿÿÿÿÿ¦ÿ¨ÿÿÿ ÿÿÿÿªÿ¬ÿÿÿÿÿÿÿªÿ¥ÿÿÿÿ«ÿÿÿÿÿÿÿÿÿÿ¡ÿ§ÿ¥ÿ¢ÿÿÿ¬ÿ¥ÿªÿÿ§ÿ«ÿ¤ÿ¡ÿ¢ÿ£ÿÿÿÿÿÿÿ¦ÿ¤ÿÿ¬ÿ ÿ£ÿÁÿ¢ÿ ÿ§ÿ ÿ ÿÿÿ¢ÿÿ¡ÿ«ÿ²ÿ¬ÿÿÿ ÿ¬ÿÿ§ÿ¡ÿÿÿ¡ÿÿÿ ÿÿÿ£ÿ ÿÿ¤ÿ©ÿ¡ÿ¨ÿÿ£ÿÿÿÿÿ ÿ¡ÿÿÿ ÿ¡ÿ©ÿ©ÿ¡ÿ±ÿ¯ÿ«ÿÿÿ¹ÿ ÿ¢ÿ¡ÿÿÿÿ£ÿ¤ÿ¡ÿ¡ÿ¡ÿÿÿÿÿ£ÿÿÿÿÿ©ÿÿ ÿÿÿÿÿ¡ÿ§ÿ¥ÿ ÿÿÿ£ÿÿÿÿ¦ÿÿÿÿ©ÿ¬ÿÿ§ÿ¡ÿÿÿÿÿ¡ÿÿÿ¥ÿ¡ÿÿ¤ÿÿ«ÿ±ÿ±ÿ£ÿÿ©ÿÿÿ©ÿÿÿÿ¨ÿ«ÿ ÿÿÿÿ ÿÿÿÿÿ§ÿ¢ÿÿ¢ÿ±ÿÿÿÿ­ÿÿ ÿ¥ÿ­ÿ²ÿ¬ÿÿÿÿÿÿ¢ÿ£ÿ£ÿÿÿÿ ÿÿ¤ÿÿÿ¨ÿ¢ÿ©ÿÿÿÿÿ£ÿ§ÿ©ÿ¥ÿÿ·ÿ¹ÿ¡ÿÿÿ£ÿ®ÿ´ÿÿÿ­ÿ©ÿÿÿ«ÿ¡ÿÿ¡ÿ£ÿ¢ÿ¢ÿ¥ÿÿÿ¡ÿ¢ÿ­ÿ¦ÿÿÿ­ÿ¥ÿÿ¬ÿÿÿÿÿ¤ÿÿÿ¢ÿÿ¡ÿ¦ÿÿÿ¨ÿÿÿ³ÿÿÿÿ£ÿÿÿÿÿªÿ¥ÿÿ§ÿÿÿÿÿÿÿÿ ÿ¦ÿ£ÿÿÿÿÿÿ¥ÿ£ÿ§ÿ³ÿÿ§ÿÿ¡ÿÿÿ®ÿÿ¡ÿÿÿ©ÿ³ÿªÿ«ÿ¸ÿ²ÿ¢ÿ ÿÿÿ¦ÿ ÿ¡ÿ¦ÿ¨ÿ¦ÿ°ÿ¬ÿÿ¨ÿ©ÿÿ§ÿÿÿ¢ÿÿ¥ÿ§ÿ ÿÿ ÿÿÿÿÿÿ ÿ¤ÿÿ¦ÿ¥ÿ ÿ±ÿ¬ÿ¬ÿ´ÿÿ®ÿ§ÿ«ÿÿÿÿ¡ÿÿ£ÿ©ÿ¢ÿÿ¨ÿ¢ÿÿ¢ÿªÿ¤ÿÿÿÿ¯ÿ£ÿ±ÿ§ÿ¦ÿ¨ÿÿÿÿÿ¦ÿ³ÿ¬ÿ¨ÿÿÿÿÿÿÿÿ¤ÿ«ÿ§ÿÿÿÿÿ¢ÿÿÿ¢ÿ¬ÿªÿ£ÿ¡ÿªÿ¢ÿ¡ÿ¬ÿÿ¦ÿÿÿ¤ÿ§ÿ¶ÿ ÿÿ¢ÿ¤ÿÿÿÿÿÿÿÿÿ¤ÿ§ÿ§ÿÿÿ ÿ¥ÿÿÿÿÿ¬ÿ°ÿÿÿÿ«ÿ±ÿÿÿÿ¤ÿ¦ÿ¨ÿÿÿ ÿªÿªÿ¤ÿ¢ÿ­ÿÿÿ¡ÿÿÿÿÿÿÿ¤ÿÿÿÿÿ¬ÿ³ÿ®ÿÿÿ£ÿÿ¨ÿªÿÿÿ¢ÿÿÿÿ¬ÿ±ÿ®ÿÿÿÿÿÿÿ¢ÿÿÿÿÿÿÿÿ¨ÿÿÿ¥ÿÿÿ¨ÿÿÿÿÿ§ÿÿ«ÿ¦ÿ¨ÿÿÿ ÿÿ|ÿÿªÿ§ÿÿÿÿÿÿ ÿ¦ÿ¬ÿ©ÿ¤ÿ«ÿ§ÿ¤ÿÿÿ¤ÿÿÿ£ÿÿ¤ÿÿÿÿÿÿÿÿ¼ÿ©ÿÿÿ ÿÿÿÿÿÿ¨ÿ£ÿ¨ÿ¨ÿ§ÿ§ÿÿ¢ÿªÿ¤ÿ¤ÿ©ÿ ÿÿÿÿÿÿÿ£ÿ¤ÿÿÿ­ÿ­ÿÿ¨ÿÿ©ÿ£ÿ´ÿÿ¦ÿÿ³ÿÿÿ¨ÿªÿÿÿ±ÿ­ÿ¦ÿ³ÿ«ÿ§ÿÿ ÿ£ÿÿÿ£ÿ¥ÿ¥ÿÿÿ¥ÿ­ÿÿÿªÿ§ÿ£ÿ¢ÿ®ÿÿÿÿ¥ÿÿªÿ ÿ£ÿ¤ÿ®ÿ¤ÿÿ ÿÿÿ¨ÿ¯ÿ¥ÿÿÿÿ®ÿ­ÿ¡ÿÿÿÿÿ¦ÿÿ©ÿ©ÿ¢ÿÿÿ¥ÿ ÿÿ©ÿ¢ÿÿ£ÿ®ÿ ÿÿ«ÿ§ÿ¤ÿÿÿÿÿÿ²ÿÿ²ÿ¤ÿÿ¨ÿ¨ÿÿ¦ÿÿ²ÿ³ÿ¥ÿ§ÿ¡ÿ£ÿ¢ÿÿÿ ÿ¨ÿ£ÿ¢ÿ¨ÿ£ÿ£ÿ¦ÿÿ¢ÿ°ÿ¨ÿ­ÿªÿ§ÿ°ÿªÿ«ÿ ÿ ÿÿ ÿÿÿ°ÿ¥ÿ¢ÿ¦ÿ©ÿ¦ÿÿ¦ÿ®ÿ ÿ«ÿµÿ¯ÿ£ÿ¥ÿÿªÿ¨ÿÿ¢ÿ¢ÿÿ­ÿ¥ÿ¡ÿ©ÿÿÿÿ¬ÿµÿ§ÿÿÿÿÿÿÿÿ©ÿ©ÿÿÿ§ÿÿ¨ÿ´ÿ·ÿ´ÿÿÿ¡ÿÿ»ÿ¡ÿ ÿ¯ÿ®ÿ¤ÿ«ÿ£ÿ¯ÿ«ÿ¯ÿ¤ÿ§ÿ®ÿÿÿ¯ÿÿÿ©ÿ¨ÿµÿ¥ÿ­ÿ·ÿ£ÿ¥ÿ£ÿÿ¨ÿ§ÿ«ÿ³ÿ¯ÿ°ÿ§ÿÿÿÿÿÿÿ°ÿ¨ÿ¢ÿ«ÿ¬ÿ©ÿ°ÿ¨ÿ¶ÿÿ²ÿ³ÿÿ¶ÿ¤ÿ¬ÿ¯ÿ¦ÿ¤ÿÿÿ¬ÿ®ÿÿ«ÿ¦ÿÿÿµÿªÿ­ÿ»ÿªÿ ÿ¡ÿ§ÿ¦ÿ£ÿ²ÿºÿ«ÿ¦ÿ¨ÿ¥ÿ¡ÿÿÿ¤ÿ£ÿ¦ÿ³ÿ±ÿ¢ÿ­ÿ·ÿ¹ÿ·ÿ§ÿµÿ¶ÿ¥ÿÿ³ÿºÿ¯ÿ²ÿ¯ÿ±ÿ¯ÿµÿ¬ÿ¦ÿ¡ÿÿ³ÿ±ÿ¯ÿ­ÿ¦ÿ¬ÿ¯ÿ«ÿ¤ÿÿÿ£ÿ¢ÿÿÿ¢ÿ§ÿ ÿÿÿ¦ÿªÿÿ¢ÿÿÿ£ÿ¤ÿ§ÿ§ÿ±ÿ¤ÿÿ°ÿ¶ÿÿÿ°ÿÿ§ÿ¯ÿ£ÿ£ÿ¢ÿÿÿ¦ÿ§ÿµÿ­ÿ¢ÿÿ­ÿ¤ÿ½ÿ¥ÿªÿ°ÿ¦ÿ©ÿ¦ÿ©ÿ¤ÿ®ÿ±ÿ³ÿ»ÿ³ÿÿÿ©ÿ¥ÿ¥ÿ«ÿ©ÿ¥ÿ«ÿ°ÿÿÿ¶ÿ¾ÿ¬ÿ·ÿ­ÿ­ÿÿÿ¸ÿÿÿ«ÿ¥ÿ®ÿªÿÿ«ÿ°ÿ¯ÿÿ©ÿÿ¥ÿ®ÿÿÿ¤ÿªÿ«ÿ£ÿ¤ÿ¤ÿ³ÿ¨ÿÿÿÿ©ÿ¯ÿ¯ÿ³ÿ³ÿ§ÿÿ©ÿ¶ÿ®ÿ£ÿ¤ÿ¥ÿÿ¥ÿ¥ÿÿÿÿSÿÿ{ÿÿ¡ÿ ÿÿ«ÿ¡ÿ®ÿ¯ÿ¤ÿÿÿÿ ÿ©ÿÿ¦ÿ¤ÿ¯ÿ£ÿ ÿ£ÿ¨ÿ¦ÿ¦ÿ ÿÿ ÿ ÿ¢ÿ¢ÿ¡ÿ¦ÿ«ÿ¯ÿ±ÿ«ÿ©ÿ°ÿ¤ÿ ÿÿ¢ÿ ÿ©ÿ«ÿÿÿªÿ¡ÿ§ÿÿ¬ÿ§ÿ±ÿÿ²ÿ°ÿ­ÿÿ§ÿ¢ÿ¬ÿ´ÿ§ÿÿÿÿÿÿ®ÿ©ÿÿ£ÿÿ¤ÿ²ÿ«ÿªÿ©ÿ¢ÿ¨ÿ®ÿ«ÿ¦ÿÿÿ£ÿ¥ÿ¹ÿÃÿ°ÿ¥ÿÿ²ÿ¯ÿ³ÿÿ£ÿÿ¦ÿ¨ÿ£ÿÿÿÿ£ÿªÿÿÿÿ½ÿªÿÿÿ¸ÿ£ÿÿ¨ÿµÿ¥ÿÿÿ¦ÿ¡ÿÿÿÿÿÿ¨ÿ§ÿ ÿ¦ÿ¥ÿÿÿÿÿ¬ÿ²ÿ¨ÿÿÿ«ÿÿ¨ÿ¦ÿ¥ÿ¥ÿÿ¥ÿ«ÿªÿÿÿÿÿÿ¢ÿªÿ¦ÿ²ÿªÿ¢ÿÿÿªÿÿÿ£ÿÿ¢ÿ¤ÿ¢ÿ«ÿ¤ÿÿ¦ÿ²ÿ´ÿªÿÿÿÿ«ÿ±ÿÿÿªÿÿÿ¤ÿ£ÿ ÿ²ÿ³ÿ£ÿ£ÿ¥ÿ¦ÿ¬ÿ¢ÿÿÿ¢ÿ¦ÿ ÿ ÿ¬ÿ¤ÿÿ§ÿ§ÿ ÿÿÿ©ÿ¦ÿÿÿ¢ÿ§ÿÿ­ÿÿ£ÿÿ¨ÿ¢ÿÿ¤ÿÿ«ÿÿ¢ÿÿ³ÿ¬ÿÿ¦ÿ¤ÿ¤ÿ¤ÿÿ£ÿ¤ÿ§ÿ£ÿÿ§ÿ ÿÿÿÿÿÿÿÿÿÿÿ¦ÿÿ«ÿªÿ²ÿ¡ÿ{ÿ>ÿÿÿ­ÿÿ¦ÿ¬ÿÿÿÿÿ¥ÿ¡ÿÿÿ£ÿ¨ÿ¢ÿ¨ÿ¦ÿ°ÿ¯ÿ§ÿÿÿ¤ÿ¨ÿÿÿÿÿ}ÿÿÿ£ÿ·ÿÿÿÿÿÿ¢ÿ£ÿÿ¤ÿ¦ÿ«ÿ¯ÿ¨ÿ¦ÿ©ÿ¨ÿ¥ÿ¡ÿ ÿ¤ÿ¡ÿÿÿÿ¤ÿÿ¦ÿ½ÿÿ¥ÿÿ¢ÿ¬ÿÿ¬ÿÿÿ´ÿ§ÿ¨ÿ­ÿªÿ¨ÿ«ÿ¦ÿ¦ÿ¤ÿ§ÿ«ÿÿÿÿÿÿÿÿÿ¯ÿ²ÿÿÿÿÿÿÿ¥ÿ§ÿÿ´ÿ¯ÿÿ¡ÿÿ¬ÿ¬ÿ¦ÿ¨ÿÿÿÿ¨ÿµÿ¥ÿ©ÿ°ÿÿÿ®ÿ¨ÿÿÿÿ¬ÿ¶ÿÿ¦ÿÿ¥ÿ¬ÿ®ÿ§ÿÿÿ§ÿ°ÿ°ÿ ÿ£ÿ§ÿ¨ÿ«ÿªÿ¯ÿ°ÿ©ÿ´ÿ·ÿ¨ÿ¡ÿ©ÿ¡ÿ­ÿ¸ÿÿ»ÿ¬ÿ®ÿ£ÿ¤ÿ«ÿ¨ÿÿ ÿÿÿÿ¦ÿ®ÿ¬ÿ¤ÿ¢ÿ²ÿ±ÿ´ÿ¨ÿÿÿÿÿÿ§ÿ±ÿÿ¢ÿ¬ÿ£ÿ§ÿ£ÿ¨ÿ§ÿ©ÿ¥ÿ²ÿµÿÿÿ±ÿ§ÿ¥ÿ°ÿ­ÿ ÿÿ¦ÿÿÿ¬ÿÿÿ©ÿ¢ÿÿ¨ÿ¼ÿ¾ÿ¯ÿÿ¢ÿ¹ÿ³ÿ«ÿ®ÿ±ÿ¯ÿ¢ÿ ÿ®ÿ©ÿÿÿ ÿ«ÿ½ÿ¯ÿ¯ÿµÿªÿ­ÿ®ÿ¨ÿ¡ÿ§ÿ¸ÿ»ÿ¸ÿ²ÿ®ÿ°ÿ±ÿ¬ÿ¡ÿ ÿ¥ÿ´ÿ­ÿ¡ÿ¯ÿ­ÿºÿºÿ¥ÿµÿ¬ÿ°ÿ·ÿÿÿ®ÿ®ÿ­ÿ¦ÿ£ÿ©ÿ¬ÿ¸ÿ¼ÿ®ÿ¯ÿªÿ¥ÿÿ¥ÿ­ÿµÿªÿ¤ÿ¦ÿ¹ÿ¸ÿ¼ÿ¯ÿ§ÿµÿ´ÿ¬ÿ©ÿ¦ÿ²ÿ·ÿ¶ÿ¢ÿ¥ÿÿ¬ÿ´ÿyÿÿ¯ÿ«ÿ«ÿ£ÿ±ÿ²ÿ³ÿ¶ÿ¶ÿ²ÿ±ÿ®ÿ¡ÿÿ¬ÿ¯ÿÿ¤ÿÿÿ´ÿ±ÿ¦ÿ©ÿ¥ÿ³ÿ«ÿ­ÿ©ÿ®ÿ¯ÿ«ÿ¦ÿ¡ÿ§ÿµÿ»ÿ©ÿ²ÿ³ÿ¸ÿ°ÿ®ÿ­ÿ¬ÿ§ÿ¦ÿ³ÿ¯ÿ³ÿ¸ÿ§ÿ¦ÿ°ÿ¨ÿ£ÿ§ÿ§ÿ¥ÿ¨ÿ¨ÿ©ÿ³ÿÿ°ÿ³ÿ·ÿ¿ÿºÿ·ÿ´ÿ¬ÿ¤ÿ£ÿªÿ±ÿ²ÿ°ÿ¡ÿ¦ÿ£ÿ§ÿ¥ÿ«ÿªÿ¢ÿÿÿ©ÿ¦ÿ¬ÿ¯ÿ­ÿ­ÿ¦ÿ¤ÿ·ÿÆÿ¯ÿ²ÿ¢ÿÿ«ÿ ÿ­ÿ¹ÿ®ÿÿ¤ÿ­ÿ·ÿ´ÿ³ÿ¼ÿ´ÿ¨ÿ©ÿ£ÿ«ÿ¢ÿ±ÿ®ÿ¸ÿ§ÿÿÿ¥ÿ£ÿ²ÿ®ÿ¡ÿªÿ·ÿµÿ§ÿ¢ÿ¤ÿ§ÿ¨ÿ·ÿ°ÿ¥ÿ¸ÿ¡ÿªÿ³ÿ¯ÿ¢ÿÿ¥ÿ«ÿ«ÿ©ÿ°ÿ¯ÿ¥ÿ¥ÿ­ÿ¯ÿ§ÿ®ÿ°ÿªÿ¨ÿ­ÿ¯ÿ·ÿ²ÿÿ ÿ¢ÿ«ÿ¬ÿ±ÿ£ÿ®ÿ¤ÿÿ¥ÿ ÿÿªÿ¨ÿ¬ÿ°ÿ¦ÿ«ÿ©ÿµÿ­ÿ¨ÿªÿªÿ¦ÿ­ÿªÿ®ÿ°ÿ°ÿ¬ÿ§ÿ©ÿªÿ©ÿ­ÿ§ÿÿ°ÿÿªÿ­ÿ¡ÿ¬ÿ®ÿ­ÿ¬ÿ¬ÿ«ÿ§ÿ¦ÿªÿÿÿÿÿ¨ÿ®ÿ§ÿ±ÿ¯ÿ§ÿÿÿ¡ÿÿÿÿÿÿ¦ÿÿ¡ÿ¯ÿÿ¨ÿªÿÿÿÿÿÿÿÿ­ÿ¥ÿ§ÿ«ÿ£ÿ¡ÿÿ¢ÿ¦ÿ¥ÿ«ÿ©ÿ¢ÿ¢ÿ¤ÿ¦ÿ¹ÿ­ÿ¹ÿ¦ÿÿÿÿªÿ©ÿªÿªÿÿªÿ¸ÿ£ÿ§ÿÿÿ¼ÿ·ÿ¥ÿÿÿ¤ÿÿÿÿ¥ÿ£ÿ¡ÿ¤ÿÿ¶ÿ©ÿ«ÿ¤ÿ¦ÿ®ÿ²ÿ°ÿ¯ÿ©ÿÿ¯ÿ ÿ´ÿÇÿÿÿÿlÿeÿÿÿ¡ÿÿÿÿÿ£ÿªÿÿ§ÿ«ÿ§ÿ®ÿ¬ÿ¥ÿ¬ÿ ÿÿ¡ÿÿ©ÿÿÿÿÿ¨ÿ®ÿ§ÿ£ÿ£ÿ¦ÿ§ÿÿÿÿ_ÿ|ÿÿÿÿ ÿÿ¡ÿ¯ÿ¯ÿÿÿÿ¡ÿ¦ÿ¥ÿ¡ÿ¡ÿÿÿÿÿÿ«ÿ ÿÿÿ¬ÿ¤ÿ£ÿ£ÿ¤ÿ©ÿ£ÿ¢ÿ®ÿÿªÿªÿ§ÿ¤ÿ ÿ£ÿ©ÿ¨ÿ£ÿ«ÿÿÿ®ÿ¥ÿ¡ÿÿÿ¢ÿÿÿ­ÿ¢ÿ¢ÿ«ÿ£ÿÿ®ÿÿÿÿÿ¬ÿ¨ÿ£ÿ¤ÿ­ÿ¨ÿ¡ÿÿ£ÿÿÿÿÿÿ¡ÿ¢ÿÿ¡ÿ¨ÿÿÿ£ÿ«ÿªÿ¦ÿ¤ÿÿ¢ÿ®ÿ¥ÿ ÿ¤ÿ¢ÿ¥ÿ§ÿÿÿ ÿÿÿÿÿÿ­ÿÿÿÿÿ ÿ¥ÿ¨ÿÿÿÿÿªÿ­ÿ ÿÿ­ÿ¨ÿ¤ÿ¢ÿ£ÿ¥ÿÿ£ÿ£ÿÿÿÿÿ ÿÿ¦ÿ¡ÿ¤ÿ¤ÿ£ÿ¤ÿ¥ÿÿÿÿ¢ÿ¤ÿ¢ÿ¢ÿ£ÿ¢ÿ ÿÿÿÿÿÿ©ÿÿ¡ÿ©ÿ¥ÿÿÿ¤ÿ¤ÿ´ÿÿÿÿÿÿ ÿ§ÿ°ÿªÿ§ÿ¤ÿ£ÿ±ÿ¥ÿ¨ÿ¬ÿ¥ÿÿÿÿÿÿÿ¦ÿ ÿÿÿÿÿ¥ÿÿÿ¬ÿ¥ÿ±ÿ¤ÿÿ ÿÿÿ¨ÿ£ÿ¡ÿ¤ÿ¢ÿÿ¡ÿÿÿ¨ÿ¡ÿÿÿ¥ÿÿÿÿ ÿÿ¢ÿ³ÿ¤ÿ¥ÿ¥ÿ¡ÿ¢ÿ§ÿ¦ÿ¡ÿ­ÿÿÿÿÿÿÿ¡ÿÿÿÿÿÿ§ÿ£ÿÿÿ¥ÿ¤ÿ£ÿÿÿ¡ÿÿÿ£ÿ ÿÿÿÿÿÿÿÿÿ¦ÿ¬ÿ©ÿÿ§ÿ ÿ¡ÿ£ÿÿÿÿÿÿÿÿÿÿ¢ÿ¥ÿÿÿÿ¡ÿ­ÿ©ÿ¥ÿªÿ¦ÿÿ©ÿ¤ÿ¦ÿ¥ÿ£ÿ¡ÿÿÿÿÿ·ÿ¨ÿ¢ÿ ÿÿ£ÿ¨ÿÿÿ£ÿªÿ­ÿ ÿ¢ÿ©ÿ¤ÿÿÿ¦ÿ¦ÿÿ ÿ§ÿ«ÿ©ÿ ÿ§ÿ¡ÿÿÿÿ¡ÿÿ£ÿ¢ÿÿÿÿÿ ÿ§ÿ¬ÿ¢ÿÿÿ ÿÿÿÿÿÿÿ¢ÿ¡ÿÿÿ¢ÿÿÿÿÿ¡ÿ¡ÿÿÿ¡ÿ§ÿÿÿÿÿÿÿÿÿÿÿÿÿÿÿÿÿÿÿÿÿÿ­ÿ ÿÿÿÿÿÿÿÿ¢ÿÿ¡ÿ¦ÿ¡ÿÿÿÿÿÿÿÿÿ°ÿ©ÿÿÿ¤ÿ¡ÿÿÿÿÿÿÿÿÿÿ§ÿ¡ÿÿ¡ÿÿÿ¡ÿÿÿÿÿÿ ÿ¤ÿ¤ÿÿÿÿÿÿÿ ÿÿÿÿÿÿ ÿÿÿÿÿÿÿÿÿÿÿ ÿÿÿÿÿÿ¡ÿÿÿÿÿÿÿ§ÿÿÿÿ¡ÿ£ÿÿÿÿÿÿÿÿ£ÿÿÿÿ¢ÿ ÿÿÿÿÿÿÿÿÿÿ­ÿ¢ÿÿ§ÿÿÿÿÿÿÿ©ÿ¢ÿÿ¢ÿ¤ÿÿ«ÿ¨ÿÿ©ÿÿ¢ÿ¡ÿÿ§ÿ§ÿÿÿ¡ÿ¦ÿ­ÿÿÿÿ¢ÿ©ÿ§ÿ¦ÿ¨ÿÿÿÿ ÿ°ÿ¢ÿªÿÿÿ¡ÿÿÿÿ¥ÿ§ÿ¦ÿ¡ÿÿ¦ÿ¢ÿ¬ÿ³ÿ§ÿ¦ÿ§ÿ¨ÿªÿ©ÿ¢ÿÿ·ÿ­ÿ³ÿÿÿ«ÿ¥ÿÿÿÿ¨ÿ¤ÿÿ°ÿ©ÿÿ ÿ©ÿ¡ÿ£ÿÿÿ¢ÿÿÿÿÿ¥ÿ¢ÿ£ÿ¤ÿ®ÿªÿ ÿÿÿÿÿÿÿÿ¢ÿÿÿ£ÿ¢ÿ¯ÿ­ÿ ÿÿ¥ÿªÿ«ÿ¡ÿÿÿ|ÿjÿ6ÿÿþgÿÿ¤ÿ ÿÿÿÿÿÿÿÿ¨ÿÿÿ«ÿ ÿÿÿÿÿÿÿÿÿ¥ÿÿÿ¢ÿÿÿ¥ÿ¤ÿÿÿÿÿÿÿÿ£ÿÿ¡ÿÿÿÿÿÿÿÿÿ ÿÿÿÿÿÿÿÿÿÿÿoÿÿ¨ÿÿÿÿÿÿÿÿÿ ÿÿÿÿÿ+ÿ,ÿnÿÿÿÿ¢ÿÿÿÿÿÿÿÿ¯ÿÿ~ÿÿÿÿ¡ÿÿÿªÿÿÿÿÿÿÿ¬ÿ®ÿ¢ÿ¡ÿÿÿÿÿ¢ÿÿÿÿÿ¤ÿ ÿÿÿÿÿ©ÿ¯ÿ¢ÿ¡ÿ¨ÿ£ÿÿ¡ÿ¡ÿ¤ÿ¨ÿ©ÿªÿ©ÿ¨ÿ¡ÿÿÿÿÿ¥ÿÿÿÿÿ§ÿ¹ÿ¬ÿ£ÿ¡ÿ²ÿ«ÿÿ¨ÿÿÿ¬ÿ¡ÿÿ¥ÿ«ÿ¨ÿ ÿ¤ÿ«ÿ­ÿ ÿ¦ÿÿ°ÿÿÿ¤ÿÿÿ£ÿ£ÿ¢ÿ£ÿÿ¢ÿ¨ÿÿÿÿÿ¦ÿ ÿÿÿÿÿÿÿ ÿ£ÿ¢ÿ¨ÿ¦ÿ¢ÿªÿªÿÿ§ÿªÿ§ÿÿÿªÿÿ¡ÿ¨ÿÿ®ÿ§ÿÿÿÿÿÿÿÿ§ÿÿÿ£ÿÿ£ÿ ÿÿ¡ÿÿÿÿÿÿÿÿ¦ÿÿÿÿ¡ÿÿÿÿÿÿ¬ÿÿÿ®ÿ¢ÿÿ¤ÿ¨ÿ¢ÿÿÿÿ¬ÿªÿ¨ÿ©ÿ£ÿÿÿÿ¤ÿÿ}ÿÿ£ÿÿ£ÿ¤ÿÿÿÿÿÿ¤ÿ¥ÿ ÿÿÿÿ¢ÿ¤ÿÿ©ÿ½ÿÿÿÿ£ÿ ÿ ÿ±ÿ±ÿ¦ÿ¨ÿ£ÿÿ ÿÿÿ©ÿÿÿ¨ÿÿ©ÿ¥ÿÿ¢ÿÿ¡ÿÿÿÿ¡ÿ¦ÿªÿÿÿ£ÿ¢ÿ¤ÿ¡ÿÿÿ ÿÿ²ÿÿ©ÿ¢ÿÿ®ÿ§ÿÿ©ÿªÿ¦ÿÿÿÿÿÿÿ¡ÿ§ÿ ÿÿ¢ÿÿ¤ÿ£ÿ¬ÿ ÿÿÿ¡ÿªÿ«ÿ­ÿ«ÿªÿ¢ÿ¡ÿÿ ÿ¯ÿ¦ÿ¡ÿ¡ÿ¨ÿ·ÿ¿ÿ¶ÿ¡ÿ¥ÿ°ÿ±ÿÿÿ­ÿÿÿÿÿ¦ÿÿ¢ÿ©ÿ«ÿ¢ÿÿÿÿÿÿÿ ÿ¢ÿ ÿÿÿÿ¡ÿ©ÿ¥ÿ¦ÿÿÿÿÿÿ¢ÿÿÿÿÿªÿ¦ÿ¨ÿ®ÿ§ÿ¢ÿ¦ÿÿÿ«ÿÿÿÿÿ ÿ¨ÿºÿ¢ÿ®ÿÿÿ²ÿÿ ÿ£ÿÿÿ©ÿÿÿÿ¤ÿ ÿÿÿÿÿÿÿÿ¦ÿÿÿ¥ÿ¦ÿ¼ÿÿ±ÿÿ£ÿ«ÿ§ÿÿªÿ§ÿ°ÿÿÿ¢ÿÿ¡ÿ£ÿ¤ÿ¥ÿ¡ÿ¦ÿ¥ÿ¦ÿ¯ÿ¡ÿ§ÿÆÿ©ÿ§ÿ ÿÿ®ÿÿÿ¢ÿÿ°ÿ¯ÿÿ¨ÿÿÿÿ¢ÿ¦ÿ¢ÿ ÿ ÿ¦ÿ¦ÿÿÿªÿ¤ÿÿ¡ÿÿÿÿ¶ÿ®ÿ ÿ´ÿ¦ÿÿ¤ÿ¥ÿÿÿÿ¬ÿÿÿÿÿÿ¢ÿ¡ÿ¢ÿ¡ÿÿÿÿ ÿ¡ÿÿÿ¥ÿ©ÿÿÿÿÿÿ¡ÿÿ©ÿ­ÿ¢ÿÿÿ³ÿ ÿÿÿ¥ÿ²ÿ¦ÿ©ÿªÿÿ¦ÿ¢ÿÿ¥ÿ¦ÿ£ÿ¡ÿÿÿ«ÿÿÿ«ÿ ÿÿÿÿ¤ÿªÿ©ÿÿÿ­ÿÿÿÿÿÿ²ÿ´ÿ¢ÿ¢ÿ¡ÿÿÿ¨ÿ¦ÿ£ÿÿÿÿÿÿÿÿ¢ÿ¤ÿ§ÿÿÿÿÿ¢ÿÿÿ°ÿ®ÿ¥ÿ¯ÿ¬ÿ¥ÿÿÿ­ÿÿ£ÿ©ÿÿÿÿ¦ÿÿÿ¦ÿ¤ÿÿ¡ÿÿÿ ÿªÿ´ÿ¶ÿ¥ÿÿ¢ÿ¥ÿ¥ÿÿÿÿ¥ÿ©ÿÿ°ÿ¡ÿ¬ÿÿ£ÿÿÿÿÿÿ¨ÿ³ÿÿÿÿ£ÿ¨ÿÿ¡ÿ¢ÿÿÿ¡ÿ£ÿÿÿÿ£ÿ®ÿ¤ÿÿ¤ÿ©ÿ¢ÿ¡ÿÿÿÿ§ÿ¥ÿ¦ÿÿÿ¡ÿªÿÿÿ ÿªÿÿ¤ÿÿ«ÿÿ¦ÿ©ÿÿ­ÿ¥ÿÿ§ÿÿ¡ÿÿ¯ÿ¢ÿÿÿÿ¦ÿ£ÿÿÿÿ¦ÿ²ÿ°ÿ£ÿÿªÿÿÿ¡ÿÿÿ¦ÿÿ¢ÿ§ÿ¸ÿÿ¥ÿ³ÿÿ±ÿ¡ÿÿÿÿ¡ÿÿÿÿÿ§ÿ«ÿ ÿÿÿ¢ÿÿÿ ÿ¥ÿ¡ÿ£ÿ£ÿÿ§ÿ«ÿ ÿ£ÿ£ÿ ÿ©ÿÿÿ¡ÿ¤ÿÿÿ¦ÿ°ÿ¢ÿ§ÿ£ÿÿÿÿ«ÿÿªÿ¥ÿÿªÿ¥ÿ£ÿ£ÿ ÿ»ÿ¬ÿÿ©ÿ«ÿ§ÿÿÿ ÿ¢ÿ«ÿ©ÿ¨ÿ«ÿ¦ÿÿÿÿÿ©ÿ¦ÿªÿ ÿÿ ÿ£ÿ±ÿ¦ÿ¡ÿ«ÿ©ÿ ÿÿ°ÿ§ÿÿÿÿ©ÿµÿ£ÿÿÿ°ÿ®ÿ§ÿªÿµÿ¸ÿ§ÿ ÿ¡ÿ´ÿÿÿÿÿÿÿ¬ÿ¥ÿ¦ÿ¬ÿ¢ÿ¬ÿ¡ÿÿÿ©ÿ¸ÿ³ÿ«ÿ®ÿ´ÿ¡ÿªÿ°ÿ©ÿ°ÿ¶ÿ­ÿ²ÿ¢ÿ¯ÿªÿ¢ÿ³ÿÿ§ÿªÿÿ»ÿ£ÿÿ¹ÿ¬ÿ½ÿ¦ÿ»ÿ¤ÿÿ£ÿÿÿ¦ÿ§ÿÿ±ÿ£ÿ¢ÿ¦ÿ£ÿÿÿªÿ±ÿ¨ÿÿÿ£ÿ¯ÿ°ÿ´ÿ»ÿ®ÿ ÿ ÿ±ÿ«ÿ¡ÿÿÿÿ¤ÿ¤ÿ¡ÿ¹ÿ§ÿ«ÿ¢ÿ£ÿ¢ÿ ÿ¤ÿ¯ÿÿÿ¸ÿ´ÿ¤ÿÿ¥ÿ¨ÿªÿ¨ÿÿ¤ÿ¸ÿ­ÿ®ÿªÿ¨ÿÿ¡ÿ¤ÿÿ¢ÿµÿ°ÿªÿ§ÿ¦ÿÿÿ­ÿ¬ÿªÿ¬ÿ©ÿ¡ÿ¨ÿ¶ÿ¯ÿ¦ÿ¡ÿ ÿ¢ÿÿ£ÿ¬ÿ«ÿÿ³ÿ»ÿÿÆÿ±ÿ¤ÿ³ÿ«ÿ£ÿ¥ÿªÿ±ÿ²ÿ¥ÿ«ÿ£ÿÿÿ¯ÿ£ÿÿ«ÿ©ÿ£ÿ£ÿ¤ÿ©ÿ±ÿªÿ©ÿ¬ÿ«ÿ²ÿ ÿÿ¡ÿ¬ÿ¶ÿ°ÿ¥ÿ§ÿ®ÿÿÿ¨ÿ«ÿ¶ÿ°ÿ«ÿ¨ÿ¯ÿ´ÿ»ÿºÿÿÊÿ¢ÿ­ÿÿ¦ÿ£ÿ£ÿ«ÿ³ÿ»ÿ§ÿ¤ÿ¯ÿ¤ÿ£ÿ·ÿ²ÿÿ©ÿ¬ÿµÿ¶ÿ£ÿ©ÿ«ÿ¯ÿ°ÿÿÿ¯ÿ¨ÿÿ ÿ§ÿ£ÿÿ¤ÿÿ¢ÿ°ÿ¥ÿ¡ÿ·ÿÿ¤ÿÀÿ´ÿ¹ÿ§ÿ©ÿÒÿ§ÿÆÿ°ÿ·ÿ°ÿÿ ÿ°ÿÀÿ¢ÿÿ¦ÿ®ÿ¯ÿ²ÿ±ÿ´ÿµÿ¬ÿ§ÿ«ÿ¨ÿ¤ÿ¥ÿ°ÿ²ÿ¥ÿ¤ÿ¤ÿ¨ÿ³ÿ®ÿ³ÿ´ÿ¡ÿÿªÿ§ÿÿÿSÿ7ÿ¡ÿ ÿÿÿÿ¥ÿ¯ÿ¥ÿ ÿ¯ÿ¡ÿÿ·ÿ£ÿ·ÿ£ÿ§ÿ®ÿ­ÿ¦ÿÿ¤ÿ®ÿ¥ÿ¥ÿÿÿ¦ÿÿÿ¡ÿ ÿ¥ÿ¨ÿ±ÿ·ÿ¯ÿ¥ÿ¨ÿ±ÿ«ÿÿÿÿ¤ÿÿÿ¥ÿ©ÿ¢ÿ©ÿ¦ÿ ÿ¤ÿ®ÿÿÿµÿ©ÿÿ´ÿÿÿ³ÿµÿ§ÿªÿ ÿ¤ÿ¨ÿ¢ÿ°ÿ¡ÿ¦ÿ¤ÿ¢ÿ±ÿªÿ£ÿ®ÿ°ÿ®ÿ®ÿ©ÿ«ÿªÿ­ÿ¸ÿ°ÿÃÿ½ÿ©ÿ¡ÿ«ÿªÿ¦ÿªÿ¥ÿÿÿ¥ÿÿ§ÿ¯ÿÿ¦ÿÿÿÿÿÿ²ÿÿÿÿ¤ÿÿÿ§ÿ¡ÿ¥ÿ¢ÿ¢ÿªÿ¢ÿÿÿÿ¡ÿ£ÿªÿ¦ÿÿÿÿÿ¢ÿÿÿ ÿ£ÿÿ¡ÿ«ÿ£ÿÿ©ÿ©ÿ®ÿªÿÿ£ÿ¬ÿ£ÿÿÿÿÿÿÿªÿ£ÿ®ÿ£ÿÿÿ¥ÿ®ÿ¡ÿÿ ÿ ÿ¤ÿ¡ÿ¢ÿ£ÿ ÿ¡ÿ£ÿ¯ÿ®ÿ«ÿÿÿÿ¨ÿÿ¡ÿÿÿÿ­ÿ¹ÿÿ¢ÿ ÿÿÿ¬ÿ¥ÿÿ¡ÿ¡ÿÿÿÿÿÿ©ÿ£ÿÿ®ÿ®ÿ ÿ¨ÿ¥ÿÿÿ§ÿÿÿÿ¥ÿªÿ¢ÿÿÿÿ¯ÿ¨ÿ¡ÿÿÿ§ÿ­ÿ®ÿ«ÿ®ÿ¥ÿÿÿ£ÿ¢ÿ¢ÿÿ§ÿ¥ÿ¨ÿ¢ÿ¡ÿ¥ÿÿÿÿÿÿÿÿÿÿÿÿ£ÿÿÿÿ©ÿÿyÿ_ÿÿ ÿ±ÿ§ÿ°ÿÿ¤ÿ¥ÿ ÿ©ÿ¥ÿÿÿÿ¡ÿÿ¢ÿÿÿ§ÿ¦ÿ¦ÿ£ÿÿ¯ÿ²ÿ¡ÿ£ÿ¦ÿÿÿÿÿ¥ÿ¤ÿ¤ÿ¦ÿÿÿÿÿÿÿÿÿ¢ÿÿÿÿÿÿÿÿÿ¡ÿÿÿÿÿ¯ÿªÿÿ³ÿÿ±ÿµÿ·ÿÿÿÿÿ¤ÿ§ÿÿÿ¢ÿÿ¤ÿ¤ÿÿ¡ÿ«ÿÿÿÿ¨ÿÿÿÿÿÿ¢ÿ®ÿ¼ÿÿÿÿÿ¨ÿÿ¥ÿ©ÿ ÿ¼ÿ¯ÿ¡ÿ¡ÿÿ¬ÿÿÿÿÿÿÿÿ¡ÿ£ÿ¥ÿÿÿ¯ÿ¬ÿÿ¤ÿªÿÿ¯ÿ¶ÿ§ÿ£ÿ¦ÿ¦ÿ´ÿ§ÿÿÿÿ¢ÿ¦ÿ­ÿ¯ÿÿ¡ÿ¯ÿªÿ¢ÿ©ÿªÿ¢ÿ´ÿªÿ§ÿ ÿ®ÿ¢ÿªÿ ÿºÿ¹ÿ¥ÿ¤ÿ¢ÿ§ÿ®ÿªÿÿ¦ÿ§ÿÿÿ§ÿ­ÿ¦ÿ¤ÿ¦ÿÿÿÿÿ¨ÿÿ¢ÿ¤ÿÿ©ÿºÿ¡ÿªÿ£ÿªÿ³ÿ¥ÿ¨ÿ«ÿ¨ÿ¥ÿ²ÿ¹ÿÿÿ¦ÿ¦ÿ­ÿ°ÿ¤ÿÿÿ®ÿ¡ÿ¬ÿ½ÿ©ÿÿ ÿÿÿÿÿ¨ÿ­ÿ¬ÿ¬ÿ³ÿ¤ÿ­ÿ¹ÿµÿ³ÿ¨ÿ£ÿ²ÿ·ÿ ÿÿ ÿ¡ÿ±ÿ«ÿ¨ÿ¬ÿ ÿªÿ¡ÿ­ÿ ÿ¡ÿ°ÿ·ÿ¹ÿµÿ¬ÿ­ÿ²ÿ¬ÿ©ÿ§ÿ ÿÿ©ÿ¢ÿ°ÿµÿªÿ°ÿ²ÿ©ÿÿÿÇÿ²ÿ¤ÿµÿ´ÿ³ÿ©ÿÿÿ¬ÿ¿ÿ·ÿÿ¡ÿ«ÿ¨ÿÿ¤ÿ¶ÿ³ÿ±ÿÂÿ¡ÿ­ÿªÿ­ÿ«ÿ®ÿ±ÿ©ÿ«ÿ¶ÿ¹ÿ­ÿ¥ÿµÿ³ÿ½ÿÿÿrÿiÿÿªÿ´ÿÿ£ÿ¹ÿ»ÿ°ÿ²ÿ¶ÿ±ÿ®ÿ¬ÿ¤ÿ¤ÿ°ÿ®ÿÿ¡ÿ¢ÿ¤ÿ¯ÿ§ÿ§ÿ§ÿ¢ÿ¦ÿ­ÿ©ÿ ÿ«ÿ£ÿÿ¶ÿ·ÿ¡ÿÿÿ¢ÿ©ÿ ÿ½ÿ©ÿ ÿ«ÿÿ°ÿ¤ÿ¦ÿ¢ÿ½ÿ»ÿ¨ÿ¬ÿ¯ÿ¦ÿ«ÿ¶ÿ®ÿ¨ÿ³ÿ¯ÿ¨ÿ­ÿ¯ÿ°ÿ¸ÿ§ÿÁÿ²ÿ²ÿ¡ÿ¦ÿ·ÿ½ÿ½ÿ¸ÿ¯ÿ£ÿ°ÿ·ÿÿÿ­ÿ³ÿ·ÿ¤ÿÿÿ®ÿ¯ÿ­ÿ§ÿ¨ÿ®ÿ°ÿ±ÿ½ÿÄÿ²ÿ®ÿ¬ÿ«ÿ¡ÿÿ§ÿ¢ÿ ÿ®ÿ¢ÿ«ÿ§ÿ©ÿ¶ÿ²ÿ¬ÿ°ÿ¯ÿ°ÿ°ÿ«ÿªÿ¸ÿ®ÿ¤ÿÿÿ°ÿ©ÿ¯ÿ²ÿ¨ÿ«ÿ¯ÿ§ÿ±ÿ³ÿµÿµÿ¡ÿ¬ÿ³ÿ¨ÿ¤ÿ£ÿ²ÿµÿ¨ÿ¡ÿ¡ÿ¦ÿ¬ÿ¨ÿ¢ÿ¯ÿ»ÿ§ÿ¥ÿ§ÿ­ÿ¶ÿ¬ÿ°ÿ²ÿ­ÿ«ÿ°ÿ±ÿ±ÿ®ÿÿ¦ÿ´ÿ¡ÿ­ÿÁÿ«ÿµÿÿ ÿ¡ÿÿ¡ÿ§ÿ±ÿ¹ÿ³ÿ®ÿ®ÿ¶ÿ´ÿ°ÿ¡ÿ¨ÿ¦ÿ©ÿ±ÿ®ÿ¦ÿ£ÿ¥ÿ¬ÿ°ÿ©ÿÿÿÿÿ¥ÿ¥ÿµÿ¥ÿÿµÿ´ÿ§ÿ¡ÿ¤ÿ¦ÿ¤ÿ«ÿµÿ ÿÿÿ§ÿ«ÿ¦ÿ¤ÿ£ÿ©ÿªÿ«ÿ¨ÿ¡ÿ¡ÿÿÿ£ÿ¥ÿ»ÿ¡ÿ¨ÿ°ÿÿ¤ÿ£ÿÿ ÿ©ÿ«ÿ¦ÿÿÿ¤ÿ©ÿ¤ÿªÿ©ÿ¦ÿ¦ÿ§ÿÿ¥ÿ­ÿ²ÿ¯ÿÿ¦ÿ£ÿ ÿ¤ÿ±ÿ¢ÿ¥ÿÿ£ÿ«ÿ¤ÿ¥ÿ£ÿÿ¨ÿ±ÿ­ÿ ÿÿÿ¤ÿ»ÿµÿ¸ÿ©ÿÿÿÿ¢ÿ¥ÿ¬ÿ ÿ¥ÿÿ®ÿ´ÿ¥ÿÿ¡ÿªÿ«ÿ¬ÿ±ÿ­ÿ ÿ¬ÿ§ÿªÿ§ÿ£ÿ ÿÿÿùþNÿÿÿÿÿ¡ÿ©ÿ§ÿ©ÿ£ÿ¢ÿÿ¡ÿ¤ÿ¡ÿ ÿÿÿÿ¨ÿ§ÿ¢ÿÿÿ¡ÿ¤ÿ¥ÿ£ÿÿÿ¡ÿ£ÿ¢ÿ¡ÿ¦ÿÿ^ÿÿÿ£ÿÿÿ£ÿ«ÿ®ÿ¥ÿ¥ÿÿÿÿ¥ÿªÿ«ÿ¤ÿÿÿÿ£ÿ¦ÿ¨ÿ«ÿÿÿªÿ£ÿ¢ÿ¨ÿ¨ÿ£ÿÿÿ¤ÿ ÿ´ÿ¸ÿ¢ÿ¡ÿÿÿ¡ÿ ÿÿ ÿÿÿªÿ§ÿ ÿÿ¨ÿ«ÿ¢ÿ ÿ£ÿ ÿÿÿÿÿ¡ÿÿ¤ÿ¦ÿ¥ÿ¦ÿ¨ÿ¢ÿ¢ÿ¨ÿ¢ÿ ÿÿªÿÿÿÿÿÿ¡ÿ ÿÿ¦ÿ®ÿÿ¡ÿ£ÿÿÿ¡ÿ ÿÿ¡ÿÿÿ¤ÿ¢ÿÿÿ¢ÿÿÿÿÿÿ¤ÿÿÿ¯ÿÿÿÿÿ¡ÿ¦ÿ¨ÿÿÿÿÿ§ÿ£ÿÿÿ¨ÿ¡ÿ ÿÿ ÿ§ÿ¡ÿÿÿ ÿ ÿ¡ÿ ÿÿÿ¡ÿÿ¬ÿ¦ÿ¢ÿ§ÿÿÿÿÿ¥ÿ¡ÿÿÿ¤ÿ¦ÿ³ÿÀÿ¶ÿÿÿÿ£ÿ ÿ¶ÿ¸ÿ¨ÿÿÿ¢ÿÿÿ£ÿÿÿÿ¡ÿ¤ÿ¦ÿ¤ÿ ÿ¢ÿ®ÿ ÿÿ¢ÿ¥ÿ£ÿ¡ÿ¥ÿ¦ÿÿ¥ÿ¡ÿ¡ÿ§ÿ£ÿ¢ÿ¢ÿ§ÿ¯ÿ«ÿ ÿªÿÿÿ£ÿ£ÿÿ£ÿ§ÿÿ§ÿÿ ÿ¦ÿ¤ÿ¢ÿ¥ÿ ÿÿ ÿÿ¡ÿ¢ÿÿÿ£ÿ¨ÿªÿ£ÿ¡ÿ¨ÿÿ¬ÿ¦ÿÿ£ÿ¨ÿ¦ÿ¨ÿ ÿÿ«ÿ ÿÿ¡ÿÿÿÿÿÿÿÿ­ÿ¤ÿÿÿ¤ÿ ÿ£ÿ¥ÿÿ¡ÿÿ¡ÿ¨ÿ¤ÿ¡ÿÿvÿÿ®ÿÿÿÿªÿ®ÿ§ÿÿ¥ÿÿ ÿÿÿÿÿÿÿÿÿ¢ÿÿ®ÿ£ÿ£ÿ³ÿ´ÿ ÿ¢ÿ¡ÿÿ¥ÿ¦ÿÿ¤ÿ«ÿ¡ÿ£ÿ¢ÿ¦ÿ­ÿ¢ÿ ÿ©ÿ¥ÿ¤ÿ¡ÿÿÿ¤ÿªÿÿ¡ÿÿ¯ÿ®ÿÿÿ£ÿ¡ÿ§ÿÿ´ÿ¦ÿÿÿ£ÿ¤ÿ¦ÿ¦ÿ¢ÿÿÿ¡ÿ¢ÿ§ÿ ÿÿ¡ÿ£ÿÿ ÿÿÿÿÿÿ ÿÿÿ¯ÿÿÿÿÿÿ ÿ£ÿÿÿÿ¨ÿÿÿÿÿÿÿÿÿÿÿ¦ÿÿÿÿÿÿÿ¡ÿÿÿÿÿÿÿÿÿÿÿÿÿ¡ÿ¥ÿÿÿÿÿÿÿ£ÿ ÿÿÿ¤ÿ£ÿÿÿÿÿÿÿ£ÿ£ÿ¤ÿÿÿ ÿ ÿÿÿÿÿÿÿÿÿÿÿÿÿÿÿÿÿ¢ÿÿÿÿ¢ÿ¡ÿÿÿ°ÿÿÿÿÿÿÿÿÿ¡ÿÿÿÿ§ÿ¦ÿÿÿÿÿÿÿÿÿÿÿ£ÿÿÿÿÿ£ÿ ÿÿÿÿÿÿÿÿÿÿÿÿÿÿ¨ÿÿÿ ÿÿÿÿÿÿ¢ÿÿÿÿÿÿÿÿÿ£ÿ§ÿ¡ÿÿÿ§ÿÿ£ÿÿÿÿÿ¥ÿ¨ÿ§ÿ©ÿªÿ¥ÿ£ÿÿÿ¤ÿÿÿÿ¡ÿªÿªÿÿÿ«ÿ¥ÿ¡ÿ«ÿÿÿ¤ÿ¨ÿ¢ÿ ÿÿÿÿ®ÿ§ÿµÿ¨ÿÿ¤ÿ¯ÿ¨ÿ£ÿÿ¢ÿ©ÿ¥ÿ ÿÿÿ¬ÿ®ÿ«ÿµÿ¬ÿ°ÿ°ÿ°ÿ·ÿ°ÿ«ÿ­ÿ·ÿ¦ÿ­ÿ ÿÿÿÿÿÿ¡ÿªÿÿ±ÿ±ÿÿ¥ÿ°ÿ­ÿ«ÿ¤ÿ¤ÿ¤ÿ¡ÿÿÿ¡ÿÿÿÿ¡ÿÿ°ÿ²ÿ£ÿ¡ÿ¡ÿ¡ÿ¤ÿÿÿÿ¬ÿÿÿÿ¡ÿ¦ÿ¢ÿ ÿ¦ÿ¨ÿ¦ÿ¦ÿ¤ÿ¢ÿÿ{ÿ_ÿÿÿÿ¬ÿ¥ÿÿÿ ÿ®ÿÿ¢ÿÿ¡ÿÿÿÿ¤ÿÿÿ£ÿÿÿÿÿÿÿ¦ÿ£ÿÿÿÿÿÿ«ÿÿÿÿÿÿÿÿÿÿ ÿ¡ÿÿÿÿÿÿ ÿÿÿÿÿÿÿÿÿ®ÿÿÿÿÿÿÿÿÿÿÿÿÿÿÿ ÿ¤ÿÿÿÿ+ÿDÿÿÿÿÿ¡ÿÿÿÿÿÿÿ¦ÿ§ÿ¡ÿÿÿÿÿÿÿÿÿÿÿÿÿÿÿÿ ÿÿ ÿÿÿÿÿ£ÿÿÿÿÿ³ÿ·ÿÿÿ¡ÿ ÿ¡ÿ§ÿÿ¤ÿ£ÿÿ¥ÿ¡ÿÿÿÿÿ¡ÿªÿÿÿÿÿ¢ÿ£ÿ¨ÿ¥ÿÿÿÿÿ¤ÿ©ÿ±ÿ¦ÿÿ¸ÿ¡ÿ¡ÿÿÿ§ÿÿÿ¨ÿ¬ÿ¡ÿÿ¡ÿ¨ÿªÿ¦ÿ¢ÿÿªÿÿ¡ÿÿÿÿÿÿÿÿÿÿÿÿ¡ÿÿÿªÿ¥ÿ¥ÿÿÿÿ¥ÿÿ¡ÿ£ÿ¢ÿ¨ÿ¢ÿÿÿ¤ÿ¢ÿ£ÿ«ÿ£ÿ ÿÿÿÿ ÿ­ÿ¤ÿ¬ÿ©ÿ£ÿ¥ÿ§ÿ¦ÿ¤ÿ¤ÿ¬ÿ¬ÿÿÿ¦ÿÿ¤ÿ¤ÿÿªÿ ÿ¡ÿ¤ÿÿÿÿÿÿÿÿÿÿÿÿÿÿ¡ÿ¬ÿ¤ÿÃÿ£ÿÿ¥ÿ¨ÿ§ÿ­ÿ¦ÿÿÿªÿÿÿÿ¦ÿ£ÿÿÿ£ÿ{ÿ7ÿtÿÿÿÿÿÿÿÿÿÿ¡ÿ£ÿÿ©ÿ ÿ²ÿ¥ÿÿÿ¨ÿ³ÿ£ÿÿÿ¥ÿ£ÿ¨ÿ¬ÿ­ÿ¥ÿÿÿÿÿÿ£ÿ¤ÿÿÿÿÿ¬ÿ§ÿÿ¡ÿÿÿÿÿ§ÿÿÿ¨ÿ§ÿ¢ÿÿÿ­ÿ£ÿÿ¡ÿ¨ÿªÿ¨ÿÿ¥ÿ°ÿÿ±ÿÿÿ¬ÿÿÿÿÿÿÿ ÿ¡ÿÿÿÿÿ¡ÿÿÿÿÿ¤ÿÿÿÿªÿ ÿÿ¥ÿ®ÿªÿ©ÿÿÿ¡ÿ¡ÿ©ÿ­ÿ«ÿ«ÿ¤ÿÿÿÿ¢ÿÿÿÿ­ÿ¦ÿ¢ÿÿ ÿ¤ÿ ÿ£ÿ£ÿ¨ÿ«ÿ¤ÿ¦ÿ¦ÿ ÿ¥ÿ¦ÿ¥ÿ¡ÿÿ ÿ ÿªÿÿ¥ÿ¦ÿÿ¬ÿ§ÿÿ ÿ¢ÿªÿ±ÿ¦ÿ«ÿ®ÿ¢ÿ£ÿ¡ÿÿ¡ÿ¡ÿ ÿÿ ÿ«ÿ¨ÿ ÿÿÿÿÿ±ÿÿ¤ÿÿÿ³ÿÿ¬ÿ ÿÿ¤ÿ©ÿÿÿÿ¨ÿÿÿÿÿ¤ÿ¡ÿÿ©ÿÿÿÿÿÿªÿÿÿÿ¦ÿ²ÿÿÿ¥ÿÿÿ¡ÿ¢ÿÿÿÿ¥ÿ¥ÿ¦ÿ¤ÿÿÿÿ¤ÿ¡ÿ¢ÿ´ÿ§ÿÿÿÿ¥ÿÿ¥ÿ¨ÿÿ§ÿÿÿ¨ÿ«ÿ«ÿ¨ÿÿ¥ÿÿÿÿÿÿÿ¡ÿ¦ÿ¤ÿ©ÿ£ÿÿÿÿ¨ÿ¨ÿ¡ÿÿÿÿ©ÿÿ§ÿ­ÿÿÿÿÿÿ§ÿ£ÿÿÿ¨ÿ¯ÿ¬ÿÿÿ©ÿ¦ÿÿÿ§ÿ¨ÿÿÿÿÿÿÿÿÿÿÿÿ¦ÿªÿÿÿÿ¨ÿªÿ¥ÿ§ÿ£ÿ¦ÿÿÿÿÿ¡ÿ¥ÿ©ÿ«ÿ£ÿÿÿÿ¥ÿ£ÿÿÿÿÿ­ÿÿ®ÿÿ¢ÿÿÿÿÿ£ÿÿ©ÿ³ÿÿÿÿ ÿÿÿÿÿÿ¡ÿÿÿÿ¢ÿ¬ÿ©ÿÿÿÿÿÿÿÿÿ ÿ°ÿÿÿ ÿ³ÿÿÿ ÿ ÿªÿ¢ÿÿ ÿÿ´ÿ«ÿ¤ÿ«ÿÿÿÿÿªÿÿÿÿÿÿÿÿ ÿÿÿ®ÿªÿÿÿ¨ÿ²ÿ§ÿ ÿ¡ÿÿ¦ÿ¦ÿÿÿÿÿÿÿÿÿ¡ÿÿ ÿÿÿÿÿÿ©ÿ¥ÿ£ÿÿÿªÿ¨ÿ£ÿÿ ÿÿÿ­ÿ¡ÿ²ÿ°ÿÿ¢ÿ¨ÿ·ÿÿÿÿÿÿÿÿÿ§ÿÿ£ÿ©ÿÿÿÿÿÿÿ£ÿÿÿÿÿÿ¡ÿÿÿ ÿ§ÿ±ÿ±ÿ¦ÿ¡ÿÿÿ¥ÿ­ÿÿÿÿÿªÿÿ¦ÿ¤ÿÿªÿ¨ÿ§ÿ¨ÿÿ°ÿ°ÿÿ²ÿÿ°ÿ¯ÿ£ÿ£ÿÿ¥ÿ¬ÿÿ¦ÿÿÿÿÿÿ¡ÿ¡ÿ£ÿ¢ÿ¥ÿ¡ÿ¦ÿ°ÿ¥ÿ¤ÿ§ÿÿÿ¦ÿ£ÿÿÿÿ£ÿ°ÿ¢ÿ«ÿ±ÿ¢ÿ¥ÿÿ¡ÿÿ§ÿ ÿ ÿÿ§ÿ°ÿÿ£ÿ²ÿ©ÿÿ¬ÿ­ÿ«ÿÿÿ¢ÿÿÿÿ ÿ¤ÿ¤ÿ¡ÿ¡ÿªÿªÿ¥ÿ¦ÿ¥ÿÿÿ¡ÿÿ§ÿ¥ÿ¢ÿ«ÿ­ÿÿ¡ÿ¡ÿ£ÿ°ÿ©ÿ´ÿªÿ²ÿ¢ÿÿÿÿÿ®ÿ¦ÿ³ÿ¬ÿ¦ÿ¯ÿ¢ÿ­ÿ¡ÿÿÿªÿ®ÿ¦ÿÿ¡ÿÿ¢ÿ°ÿªÿ©ÿ´ÿÀÿºÿ¨ÿªÿ°ÿ¥ÿÿÿÿ¶ÿ¨ÿÿÿ ÿ³ÿµÿÄÿÈÿºÿµÿ£ÿ²ÿ¯ÿÀÿ¨ÿ£ÿ¼ÿªÿ§ÿÿÿ°ÿ»ÿ§ÿ¦ÿ¡ÿÿ³ÿ²ÿ­ÿ£ÿªÿ£ÿÿ¦ÿ¬ÿ¬ÿ§ÿ²ÿ¬ÿÿÿÿªÿ´ÿ¦ÿ¢ÿ£ÿÿ­ÿ°ÿ±ÿ°ÿÿ¢ÿ¶ÿÿ ÿ¤ÿ³ÿ«ÿ®ÿ¨ÿÿ¥ÿ¢ÿ¶ÿÿ«ÿÿ¥ÿ¡ÿ­ÿ¥ÿ´ÿ´ÿªÿ­ÿÿÿ¢ÿ®ÿ¥ÿ©ÿ°ÿ ÿ§ÿµÿ³ÿªÿ­ÿ´ÿ¶ÿ²ÿ ÿÿ«ÿ±ÿ®ÿ¶ÿ¬ÿ£ÿ ÿ¥ÿ©ÿ©ÿ©ÿ§ÿ¢ÿÿ£ÿ¤ÿ³ÿªÿ ÿ´ÿÿÿ¡ÿ¬ÿ«ÿ«ÿ ÿ¨ÿ¸ÿ²ÿ«ÿ¯ÿªÿ¦ÿ®ÿ­ÿ°ÿ«ÿÿ¢ÿ¬ÿ¦ÿÿÿ¦ÿ©ÿ¶ÿ³ÿ¥ÿ±ÿ­ÿÿ£ÿ¥ÿ¨ÿªÿªÿ ÿÿ¢ÿ¤ÿ©ÿÿÿ¢ÿ¡ÿÿ¯ÿ®ÿÿÀÿ¹ÿ»ÿÿ ÿ«ÿ¸ÿ¨ÿ¶ÿÿ«ÿ©ÿ¤ÿÿªÿÆÿ¾ÿ¦ÿ°ÿ­ÿ¦ÿ¤ÿ¥ÿ¤ÿ ÿ¤ÿ¦ÿ¤ÿ¥ÿÿ¡ÿ¨ÿ°ÿ¯ÿ¥ÿ°ÿ­ÿ¨ÿ°ÿ¸ÿ¨ÿÿ¨ÿ©ÿ¶ÿ©ÿÿªÿÿ§ÿÿ¨ÿ§ÿ£ÿ¦ÿ§ÿ´ÿ³ÿ·ÿ°ÿÿ¢ÿ ÿ£ÿ£ÿ¬ÿÿ³ÿ¯ÿ®ÿºÿ®ÿÿÿ¥ÿ£ÿ¤ÿªÿ¨ÿ¢ÿ¦ÿ¤ÿ¬ÿ·ÿ¦ÿ ÿ§ÿ¨ÿµÿ°ÿ¢ÿ´ÿ¨ÿ¢ÿÿKÿzÿªÿ©ÿ®ÿÿÿ«ÿ®ÿ¶ÿÿ¯ÿ§ÿ£ÿ¥ÿÿ²ÿ«ÿ¯ÿ¨ÿ¦ÿ®ÿ­ÿ¯ÿÿÿ£ÿ¤ÿ¢ÿ§ÿÿ¡ÿªÿÿ£ÿÿ§ÿ·ÿ£ÿÿ§ÿ­ÿ®ÿ§ÿÿÿ¦ÿ¢ÿÿ±ÿ¤ÿ ÿ£ÿ§ÿ ÿ¤ÿ§ÿÿ£ÿ¨ÿ¡ÿ£ÿ´ÿ¡ÿÿ´ÿ¥ÿ£ÿªÿ­ÿ©ÿ¬ÿ¥ÿ¥ÿÿªÿÿ¢ÿ¬ÿ£ÿ¤ÿ£ÿ¥ÿ­ÿ®ÿªÿ§ÿ¬ÿ£ÿÿ²ÿ¯ÿ¨ÿ®ÿ¨ÿ«ÿ£ÿÿ¦ÿ£ÿ«ÿµÿ®ÿÿ¥ÿÃÿÿ±ÿ³ÿ¬ÿªÿ¯ÿ´ÿ¥ÿÿ¦ÿªÿ¶ÿ¬ÿÿÿ£ÿÿÿ¡ÿÿÿ£ÿÿÿÿ§ÿÿÿÿÿÿÿ¨ÿ§ÿÿÿ¦ÿ¦ÿ¤ÿªÿÿ¢ÿ³ÿÿ«ÿÿÿ¢ÿÿ¡ÿ¤ÿÿÿÿ§ÿ¢ÿ¡ÿÿÿÿÿÿ¦ÿ¤ÿÿÿ¤ÿ¬ÿ¦ÿÿÿÿ¡ÿ£ÿÿ¨ÿÿÿÿÿÿ©ÿÿ¤ÿÿÿÿÿ§ÿÿÿ¢ÿ±ÿÿÿ¶ÿ§ÿÿÿÿÿÿÿ¡ÿ ÿÿ¡ÿ¤ÿÿ­ÿ©ÿÿ¤ÿ£ÿ«ÿ¦ÿÿ ÿ£ÿÿ¡ÿÿÿ¢ÿ·ÿÿÿÿ¡ÿ¤ÿªÿ­ÿ£ÿ®ÿ£ÿ¨ÿ£ÿ¤ÿ¢ÿ¤ÿÿ¥ÿ ÿÿÿ¡ÿÿÿ¡ÿÿÿÿÿÿÿÿÿÿÿÿÿÿ£ÿÿÿwÿÿÿÿÿ ÿ¢ÿÿÿÿ§ÿÿÿÿÿ©ÿ¥ÿÿÿªÿ¥ÿ©ÿ°ÿ«ÿ ÿ­ÿÿ¢ÿ¬ÿÿÿÿÿ´ÿ®ÿÿ¤ÿ¤ÿ£ÿÿÿÿÿÿÿ¦ÿ£ÿÿ ÿÿÿÿÿÿÿÿÿÿÿªÿ«ÿÿ®ÿ¬ÿ¤ÿ¦ÿÿ¡ÿ¤ÿÿ£ÿ¯ÿ¨ÿªÿÿ°ÿ¢ÿ£ÿÿÿ¦ÿ§ÿªÿ ÿ¥ÿ©ÿÿÿÿ¦ÿÿÿ¨ÿ¤ÿÿÿ ÿ«ÿ³ÿ¤ÿÿÿªÿ­ÿ¶ÿ¥ÿ£ÿ«ÿ¡ÿªÿ¯ÿÿÿ¢ÿ ÿÿ£ÿ±ÿ°ÿ´ÿ´ÿ¡ÿ¥ÿ¨ÿ£ÿ ÿÿÿ¦ÿÿ²ÿ£ÿÿÿ¢ÿÿÿ¤ÿ¡ÿ¯ÿ£ÿ¡ÿ¶ÿ¯ÿªÿ¨ÿ ÿÿ¥ÿ¦ÿ£ÿ¬ÿ ÿ¬ÿ¥ÿ«ÿÿ¥ÿÿÇÿ¢ÿ¢ÿ°ÿ«ÿ¥ÿÿ¦ÿÿ¬ÿ¼ÿ¹ÿ²ÿ­ÿ«ÿªÿ¥ÿ«ÿ®ÿ£ÿ¦ÿ¤ÿ¢ÿ®ÿ¶ÿ¤ÿ¹ÿ¯ÿ¶ÿ§ÿ¦ÿ¬ÿ¥ÿ¢ÿ«ÿÿ¦ÿ±ÿ²ÿ«ÿ«ÿ®ÿ¨ÿ¦ÿ«ÿ¬ÿ¨ÿ¡ÿÿÿÿÿ´ÿ´ÿ¤ÿÿÿÿ¥ÿ¬ÿ¨ÿ¯ÿªÿÿÿ®ÿ²ÿ«ÿ´ÿ·ÿªÿ¡ÿ¥ÿ¬ÿ«ÿªÿ¢ÿªÿ©ÿÿ§ÿ¨ÿ¤ÿÿÿ¡ÿªÿ¤ÿ§ÿ¥ÿ²ÿ¼ÿµÿ®ÿªÿ¤ÿ¨ÿ¬ÿ¥ÿÿ¥ÿ¹ÿÿ°ÿµÿ§ÿ¯ÿ¢ÿ£ÿ¬ÿÿ§ÿ¤ÿ¦ÿ¬ÿ§ÿ®ÿ®ÿ¯ÿ±ÿ«ÿ©ÿ«ÿ©ÿ¥ÿ©ÿ®ÿ°ÿ¦ÿªÿµÿ´ÿÇÿÿ¨ÿ¡ÿÿÿ§ÿ¦ÿ¤ÿªÿ¬ÿ§ÿ£ÿ¬ÿ¹ÿ¤ÿÿ©ÿ³ÿ¦ÿÿÿ¡ÿ£ÿªÿ­ÿ¨ÿ®ÿ¨ÿ¡ÿ¨ÿ±ÿ«ÿ¥ÿ¦ÿ¤ÿ¥ÿ¨ÿ¢ÿ¨ÿ°ÿ®ÿ¡ÿ£ÿ¶ÿ¤ÿ¢ÿªÿ´ÿ¤ÿ¤ÿ­ÿ®ÿ­ÿ¬ÿ§ÿ¬ÿ®ÿ¡ÿªÿÈÿ¼ÿÁÿºÿ¤ÿ»ÿ°ÿ¿ÿ®ÿ©ÿ©ÿ¶ÿ°ÿ¬ÿ¯ÿ±ÿ®ÿ®ÿ²ÿ­ÿ®ÿºÿªÿ¢ÿ¤ÿ´ÿ·ÿ¨ÿ£ÿ¯ÿ©ÿºÿ§ÿÿ¬ÿ»ÿ²ÿªÿ¡ÿÿ¦ÿºÿ¡ÿ¨ÿ¬ÿÿ¬ÿ ÿÿÿ¡ÿ¬ÿ¨ÿ£ÿ©ÿ¯ÿ®ÿ¯ÿµÿ²ÿ¥ÿÿ³ÿ·ÿ©ÿ¶ÿÿ©ÿ¤ÿÿ¦ÿ°ÿ§ÿ¤ÿ¯ÿ±ÿ§ÿ­ÿ»ÿ±ÿ¶ÿ´ÿ¡ÿ³ÿ¤ÿ¡ÿÿÿ´ÿ«ÿ¬ÿ¶ÿ­ÿ«ÿ°ÿ©ÿ¦ÿ©ÿ®ÿ²ÿ¶ÿ²ÿºÿ¥ÿ´ÿ£ÿ´ÿ§ÿªÿ´ÿ¢ÿÿªÿ¬ÿ¬ÿµÿ²ÿµÿ²ÿ­ÿ¯ÿ·ÿ´ÿ®ÿªÿªÿ¥ÿ«ÿ¯ÿ­ÿ§ÿ¢ÿ±ÿ»ÿÿÿ¨ÿÿ§ÿ«ÿ¢ÿ¥ÿªÿ­ÿ¹ÿ½ÿ·ÿ´ÿ®ÿ©ÿ­ÿ¨ÿ´ÿ§ÿ¡ÿ§ÿ¨ÿ»ÿ¸ÿ¦ÿÿÿ¤ÿ¯ÿ¯ÿ¤ÿÿÿ­ÿ·ÿÿ­ÿÿÿ ÿ«ÿ¤ÿÿ£ÿ©ÿ¨ÿ²ÿ¸ÿ¦ÿÿÿ±ÿ­ÿ¡ÿ¬ÿ°ÿ¨ÿ©ÿ¢ÿ¬ÿ¬ÿ¢ÿªÿ«ÿ­ÿ²ÿ¯ÿ«ÿ®ÿ ÿ­ÿ¤ÿÿÿ¥ÿ²ÿ²ÿ¤ÿÿ¢ÿ°ÿ«ÿ©ÿÿ®ÿÿ ÿ¡ÿÿÿ®ÿ´ÿ§ÿ¦ÿ¥ÿ¥ÿÿÿÿ«ÿ²ÿªÿ¦ÿ ÿ¦ÿ¦ÿÿ ÿ¦ÿªÿªÿÿ­ÿÿ¤ÿ§ÿÿªÿªÿ¤ÿ£ÿ¡ÿ¦ÿ³ÿ±ÿ­ÿ¢ÿÿ£ÿ¯ÿ§ÿÿ¦ÿ¤ÿÿ£ÿ¥ÿÿÿ¢ÿ¦ÿªÿ´ÿ©ÿ ÿ|ÿëþ±þÿÿÿÿ¨ÿ¦ÿªÿÿ ÿÿÿÿ£ÿ¢ÿ ÿÿÿÿÿ¯ÿÿ¢ÿ£ÿÿ¡ÿÿÿ£ÿ§ÿ§ÿ¦ÿ¥ÿ¨ÿ·ÿÿÿÿÿªÿ¨ÿÿÿ¡ÿ«ÿ£ÿÿ¢ÿ©ÿ¥ÿ®ÿ¦ÿ¤ÿ¦ÿ ÿ¥ÿ§ÿÿÿ¡ÿ¡ÿ®ÿ¤ÿÿªÿ ÿ¤ÿ´ÿ¯ÿÿÿÿÿ ÿ«ÿ¦ÿ¥ÿ¤ÿ ÿÿ£ÿÿÿÿÿÿÿ¡ÿÿÿ­ÿ§ÿ§ÿ¤ÿÿÿ¦ÿÿÿÿÿÿ©ÿÿÿÿ¥ÿ£ÿ£ÿ¢ÿ ÿ§ÿ§ÿ¥ÿ£ÿÿÿ¢ÿ¢ÿ ÿ¡ÿ¯ÿ¢ÿ¦ÿ ÿªÿ¦ÿÿ ÿ¨ÿªÿ£ÿ¢ÿÿÿ ÿ¢ÿÿÿ ÿÿÿÿ~ÿÿÿÿÿ¨ÿÿÿ¤ÿ¨ÿ§ÿ®ÿ¤ÿÿÿ°ÿªÿ¡ÿÿ¢ÿ¦ÿ¢ÿ ÿ¡ÿ¢ÿ¦ÿ¥ÿ©ÿ¦ÿÿÿÿÿÿÿÿÿÿ¶ÿ§ÿ ÿ ÿÿÿÿÿÿÿÿ¤ÿ¯ÿ¤ÿ£ÿ©ÿ©ÿ¨ÿ¤ÿ£ÿ£ÿ£ÿ°ÿ®ÿ¤ÿÿ ÿ¢ÿ¡ÿÿÿÿÿ§ÿ¢ÿ ÿ±ÿ²ÿÿ°ÿ­ÿÿÿÿÿ¤ÿ¡ÿÿ ÿÿ¥ÿÿÿ¢ÿ¢ÿ¢ÿ£ÿ¦ÿ§ÿÿÿªÿÿÿ«ÿ¦ÿ¬ÿ²ÿ£ÿÿ¥ÿÿ£ÿ¥ÿ¡ÿ¢ÿ¤ÿÿÿ¡ÿÿ¦ÿ£ÿ£ÿÿÿÿ¡ÿ«ÿ£ÿ£ÿÿ«ÿ¤ÿÿ§ÿ¤ÿÿ§ÿÿÿ¦ÿ£ÿ«ÿ©ÿ¤ÿ¬ÿ®ÿÿ£ÿ¸ÿ¦ÿ©ÿ¤ÿÿÿ ÿÿ ÿ¦ÿÿ¢ÿ ÿ¥ÿ£ÿÿÿÿÿ²ÿ¤ÿÿ ÿ¤ÿ¥ÿ¨ÿ¤ÿÿ¦ÿÿ¥ÿÿÿÿÿ ÿ¤ÿÿ¨ÿªÿ¢ÿ¤ÿ¡ÿ©ÿ§ÿ¨ÿ ÿÿ£ÿ£ÿ ÿÿ¢ÿ¨ÿ¹ÿ§ÿÿ ÿÿÿÿÿ¦ÿ´ÿ­ÿ¥ÿÿÿ¢ÿ¦ÿÿ¨ÿÿ«ÿ­ÿÿÿ¢ÿ¤ÿ°ÿ½ÿ¢ÿÿ­ÿ°ÿ£ÿÿ¢ÿ¥ÿÿÿÿ ÿ¤ÿÿÿÿÿ©ÿÿ¢ÿÿÿÿÿÿÿÿÿÿÿÿÿÿÿÿÿÿÿÿÿ©ÿ§ÿ¤ÿÿÿÿÿÿÿÿ¦ÿ ÿÿÿÿÿÿÿÿÿÿÿÿÿ¢ÿ£ÿ ÿÿÿÿÿÿÿÿÿÿÿÿ£ÿ¡ÿÿÿÿ ÿÿÿÿÿ®ÿÿ¢ÿ ÿ ÿÿ¢ÿ ÿÿÿÿÿ£ÿÿÿÿÿÿÿÿÿ¤ÿÿÿÿ~ÿÿÿÿ¡ÿÿÿÿ©ÿÿÿÿÿÿÿÿÿ¥ÿÿÿÿ©ÿÿÿ©ÿ¥ÿÿÿÿÿÿÿÿÿ¡ÿÿÿ£ÿ ÿ ÿÿ£ÿÿÿÿÿÿÿÿÿÿÿ¢ÿÿÿ¥ÿÿ¦ÿÿÿÿÿÿÿÿÿÿÿ¡ÿ¤ÿÿÿÿÿ£ÿ¤ÿ¢ÿÿÿÿÿ¤ÿ¡ÿÿ ÿ©ÿ«ÿ¤ÿ¢ÿ§ÿÿÿ§ÿÿÿÿªÿ¯ÿ«ÿÿÿ¶ÿÿ©ÿ±ÿÿÿ ÿ¥ÿ£ÿ£ÿÿÿÿ­ÿÿ°ÿªÿ¯ÿÿ­ÿ®ÿ­ÿ³ÿ¥ÿÿ¤ÿÿ´ÿÿ¦ÿ­ÿ¤ÿ¬ÿ¢ÿ£ÿ¨ÿ¬ÿµÿ¬ÿ¤ÿ²ÿ¼ÿ¡ÿÿ¢ÿ©ÿ¨ÿ¢ÿÿÿÿÿÿÿ¨ÿ£ÿ£ÿ¥ÿ±ÿ«ÿ¦ÿ¤ÿ¨ÿ§ÿ¡ÿÿÿ¡ÿ¡ÿÿÿ¢ÿ¬ÿ²ÿÿÿÿ¨ÿÿ¦ÿ¤ÿ¤ÿ¤ÿ ÿ¤ÿÿ ÿÿÿÿ§ÿ¨ÿÿÿ¡ÿÿÿÿDÿ$ÿQÿ~ÿÿ£ÿÿÿÿ£ÿÿÿÿ¥ÿÿÿÿÿÿÿ ÿÿÿÿ ÿ¡ÿÿ¢ÿ£ÿ ÿÿÿÿÿÿÿ¡ÿ£ÿÿÿÿÿÿÿÿÿÿÿ ÿÿÿ¤ÿÿÿÿÿ¦ÿÿÿÿÿ§ÿÿyÿvÿÿÿÿÿÿÿÿÿÿÿÿÿÿÿ[ÿ6ÿeÿÿÿÿ¡ÿÿÿÿÿÿ¦ÿ£ÿ¦ÿ¤ÿ®ÿ ÿÿÿÿ¤ÿ¨ÿÿÿÿÿ§ÿÿ£ÿ¡ÿÿÿÿÿÿÿÿ¡ÿªÿ¦ÿÿÿÿ ÿ¡ÿÿ¡ÿ ÿ¦ÿªÿ§ÿ ÿ¤ÿ ÿÿ­ÿ£ÿÿÿÿÿÿ¥ÿÿÿ«ÿ±ÿ±ÿ¢ÿÿÿ ÿ¤ÿ¤ÿ«ÿ¢ÿ¬ÿ¡ÿ£ÿÿÿ¤ÿ¯ÿ¡ÿ¤ÿÿÿÿÿ ÿÿÿÿ§ÿ§ÿÿÿÿ¬ÿ ÿ£ÿÿÿÿ¦ÿ¦ÿÿ¨ÿ¦ÿÿ¤ÿ£ÿ§ÿ©ÿ«ÿ¥ÿ¡ÿ­ÿÿÿ©ÿ¤ÿÿÿ£ÿ¥ÿÿÿÿÿ¥ÿÿÿ¡ÿÿ¤ÿ­ÿ¢ÿ¦ÿ¢ÿ°ÿ«ÿªÿ·ÿ³ÿÿÿ¦ÿ£ÿÿ²ÿ¨ÿ ÿ¦ÿ±ÿÿÿÿ¡ÿ§ÿ¦ÿ£ÿ¨ÿÿÿÿÿÿÿÿÿÿ®ÿ¡ÿÿÿªÿÿ©ÿÿ¥ÿ§ÿÿÿ¤ÿ¨ÿÿÿÿÿÿÿÿ£ÿÿÿÿ¤ÿwÿ-ÿpÿÿÿÿÿÿÿÿÿÿ§ÿªÿÿ¢ÿ¨ÿ¶ÿ¦ÿ£ÿ¢ÿ«ÿÿÿ­ÿªÿ ÿ«ÿªÿ¦ÿ§ÿ ÿÿ¢ÿÿÿÿÿÿÿÿÿÿ§ÿ©ÿÿÿÿÿÿÿÿÿÿ£ÿ¡ÿÿÿ¢ÿ£ÿÿÿÿÿÿÿ¡ÿ©ÿÿÿ¾ÿÿ£ÿ§ÿÿÿÿÿ¡ÿÿ¦ÿªÿÿÿÿÿÿÿÿÿÿÿ±ÿÿÿÿÿÿÿÿ¬ÿ ÿÿÿÿÿÿÿ²ÿ¨ÿÿÿÿÿÿÿ¦ÿÿ¦ÿ£ÿ¡ÿÿÿÿÿ¡ÿÿÿªÿªÿ©ÿ°ÿ©ÿ¥ÿ©ÿ©ÿ²ÿ¦ÿ©ÿ®ÿ­ÿÿÿÿ¡ÿ´ÿ«ÿ²ÿ³ÿÿ¤ÿÿ§ÿ¬ÿÿÿ¬ÿ«ÿ«ÿ­ÿ¤ÿÿ¢ÿ¡ÿ ÿ¢ÿÿÿÿÿÿÿÿ¡ÿ¨ÿÿ¤ÿÿ¢ÿÿÿ¦ÿ¤ÿ£ÿÿÿ¨ÿÿÿÿ¤ÿ¤ÿÿÿªÿ¡ÿÿÿÿ¤ÿ­ÿÿÿÿÿ¥ÿÿÿ¨ÿÿÿÿ¥ÿ¡ÿ¦ÿ¥ÿ£ÿ§ÿ®ÿ¨ÿÿ ÿÿÿ¤ÿ£ÿ¦ÿ ÿ¢ÿÿ¨ÿÿÿÿÿÿ£ÿ©ÿÿ§ÿ¢ÿ§ÿÿÿ©ÿ«ÿ ÿÿ¬ÿ¬ÿÿÿ ÿªÿÿÿÿÿÿ¢ÿÿªÿÿÿÿÿÿ£ÿ²ÿ¬ÿ¡ÿÿÿÿÿÿ©ÿ¨ÿ§ÿ¡ÿ ÿÿÿ©ÿ¥ÿÿ¡ÿ£ÿÿÿÿÿ¨ÿÿÿÿÿÿÿÿÿ¥ÿÿÿ¡ÿ®ÿ¦ÿªÿÿÿªÿ¬ÿ¥ÿ¨ÿÿÿ£ÿÿÿÿÿÿÿÿÿÿ£ÿÿÿ¤ÿÿÿ¦ÿ¢ÿ ÿÿÿÿ¦ÿÿÿ¤ÿÿÿÿ©ÿ£ÿ¤ÿÿÿÿÿÿ ÿ£ÿ¢ÿ¨ÿ¨ÿÿÿÿÿÿÿÿÿ ÿÿÿÿ ÿ¹ÿÿÿÿÿ£ÿÿ¦ÿ¥ÿÿ¤ÿ§ÿ£ÿÿ®ÿÿÿÿ¢ÿ¢ÿÿÿÿ ÿ¤ÿÿÿÿÿÿ¡ÿ£ÿ£ÿ±ÿ¨ÿ¬ÿ­ÿÿÿ§ÿ§ÿ¤ÿ§ÿÿÿÿÿÿ£ÿ ÿÿ©ÿ¢ÿÿÿÿ£ÿ­ÿ©ÿ­ÿÿÿ¤ÿ¥ÿ£ÿÿÿ¡ÿÿ¥ÿ¡ÿ°ÿ­ÿÿÿ¦ÿ´ÿÿ¢ÿÿÿ£ÿÿ ÿÿ¶ÿÿÿ­ÿÿÿÿ°ÿ­ÿ®ÿ±ÿ¤ÿ£ÿ¨ÿ¥ÿ§ÿ¡ÿ¢ÿ§ÿ§ÿ§ÿ­ÿ±ÿªÿÿÿÿ¢ÿÿÿ¥ÿÿÿ£ÿÿ§ÿ´ÿÿ¨ÿÿ ÿÿÿ©ÿÿ¥ÿ ÿ³ÿ¬ÿ·ÿ®ÿ¥ÿ§ÿÿ¥ÿ´ÿ§ÿ ÿÿÿ©ÿ®ÿ¤ÿ©ÿ¤ÿªÿ®ÿÿÿ¦ÿ¥ÿ­ÿ¶ÿªÿ¦ÿ­ÿ¨ÿÿ­ÿ¤ÿÿÿ¢ÿ ÿ®ÿÿ£ÿÿ«ÿ¥ÿ§ÿÿ§ÿÿ«ÿ«ÿÿªÿ¥ÿÿ¥ÿ«ÿªÿºÿ®ÿ¬ÿ¢ÿÿ¡ÿÿÿÿ¥ÿ¨ÿ¦ÿªÿ²ÿ¦ÿÿ¦ÿ¡ÿÿÿ¨ÿ¢ÿÿÿ ÿ¥ÿ·ÿ¥ÿÿ¨ÿ¬ÿ¬ÿ©ÿ¢ÿ±ÿÿÿÿ·ÿ±ÿ£ÿÿ¾ÿ¬ÿÿÿµÿÀÿ¬ÿÿ­ÿ³ÿÿÿ ÿ¬ÿ£ÿÿÿ£ÿ¡ÿÿªÿ²ÿ®ÿ·ÿ´ÿ¶ÿºÿ·ÿÅÿ¶ÿ¯ÿ¥ÿ¨ÿ·ÿ¬ÿÿÿÿÿÿÿÿ¡ÿ±ÿ«ÿ­ÿÿ¼ÿ©ÿ¬ÿÿµÿ¤ÿ¥ÿ¯ÿ¦ÿÿªÿ¯ÿ£ÿÿ ÿ±ÿ­ÿ¡ÿªÿ®ÿªÿ±ÿ®ÿ¨ÿ¥ÿ ÿ§ÿ¦ÿ¥ÿ©ÿ¢ÿ§ÿ¢ÿ¥ÿ­ÿÿ£ÿ²ÿ´ÿÿÿªÿ±ÿ£ÿ¬ÿ¬ÿ¶ÿ¾ÿ©ÿ¯ÿÿÈÿ®ÿ£ÿ«ÿ²ÿ©ÿ¬ÿ§ÿ°ÿ´ÿ´ÿªÿÿ¨ÿ¨ÿ©ÿ©ÿ©ÿªÿ¤ÿ¢ÿ§ÿ«ÿ¨ÿ²ÿ´ÿÿÿªÿµÿ¢ÿÿ¬ÿ¢ÿ£ÿ¡ÿ§ÿ­ÿ¢ÿ¯ÿ ÿ¦ÿªÿ©ÿ¬ÿ¢ÿ¢ÿ¶ÿ£ÿ²ÿÿ¢ÿ´ÿ£ÿÿ¸ÿ³ÿ®ÿ­ÿªÿ¦ÿªÿ¸ÿ¼ÿ ÿ§ÿ¡ÿ¤ÿ¬ÿ¨ÿ§ÿ­ÿ­ÿ­ÿ´ÿ®ÿ©ÿ­ÿ¦ÿÿ¤ÿ´ÿ±ÿªÿ£ÿ¥ÿ°ÿ¥ÿ£ÿÿÿ¤ÿ ÿ£ÿ ÿ¯ÿ³ÿ°ÿ¥ÿ¿ÿ¯ÿ°ÿÿ¦ÿ·ÿ´ÿªÿ±ÿ·ÿ¯ÿ³ÿ¦ÿ ÿ®ÿ­ÿÿÿÿÿ¥ÿ¥ÿÿ ÿ¬ÿ´ÿ¡ÿÿ²ÿ¼ÿ´ÿ¡ÿÿ«ÿ¶ÿ®ÿ±ÿ¬ÿ¤ÿ¦ÿÿÿÿ¤ÿªÿ°ÿ¦ÿÿÿ¤ÿ¸ÿ±ÿ®ÿ´ÿ§ÿÄÿ¦ÿ¬ÿÿ®ÿ®ÿ¤ÿ©ÿÿÿ£ÿ¨ÿ¨ÿÿÿªÿ¡ÿÿ§ÿ²ÿ¹ÿ©ÿªÿ¹ÿ±ÿµÿ°ÿ¦ÿµÿ°ÿ¡ÿÿÿÿ¤ÿÿ¥ÿÿÿcÿÿ¡ÿÿ¤ÿÿ©ÿ¦ÿ£ÿ¥ÿÀÿ°ÿ¥ÿÿÿªÿ©ÿ¤ÿÿ£ÿ£ÿ¥ÿ²ÿºÿ¨ÿ¬ÿ¦ÿ¦ÿ®ÿ°ÿ­ÿªÿ¦ÿ¦ÿ¨ÿ¤ÿ©ÿ®ÿªÿ¥ÿ ÿ¤ÿ«ÿ¨ÿ¤ÿ©ÿ«ÿªÿ£ÿ­ÿÿÿ¨ÿªÿ®ÿ¯ÿÿÿ²ÿ¢ÿ ÿÿ®ÿ¢ÿÿ¯ÿÿÿ©ÿ¬ÿ«ÿ©ÿ°ÿÿ ÿ©ÿ ÿªÿ§ÿÿ¡ÿ¤ÿ£ÿ¤ÿ£ÿ¤ÿ¦ÿ«ÿ¡ÿÿªÿ³ÿ¬ÿ¨ÿ¨ÿ¥ÿ¢ÿÿ¥ÿ§ÿ©ÿ·ÿ¬ÿÿÿÿ´ÿ°ÿÿ®ÿ¢ÿ¢ÿ¦ÿ ÿ¦ÿÿÿ¯ÿÿÿ£ÿÿÿ¬ÿ­ÿ¤ÿ£ÿ¡ÿÿÿÿ¥ÿÿÿÿÿÿ§ÿÿÿ¢ÿ¦ÿ¤ÿ¯ÿ®ÿ¡ÿÿÿ«ÿ´ÿ­ÿÿÿ ÿ ÿ´ÿ¬ÿÿÿÿ®ÿÿÿ£ÿÿ¤ÿ¦ÿÿÿÿÿ¤ÿ ÿ§ÿ¨ÿ¨ÿ¡ÿÿ©ÿ¦ÿÿ«ÿ ÿ£ÿ£ÿ¦ÿ¤ÿ¯ÿ«ÿªÿ¦ÿÿÿÿ®ÿÿÿ£ÿ©ÿÿÿ¬ÿÿÿÿ¦ÿÿÿÿ¡ÿÿÿ¡ÿÿÿ¬ÿªÿÿ§ÿ¨ÿ¨ÿ£ÿÿÿ±ÿ«ÿÿÿÿÿ«ÿªÿÿ¥ÿ©ÿÿ¸ÿ²ÿ¢ÿ°ÿÿ©ÿÿÿÿÿÿ¢ÿÿÿÿÿÿÿ¤ÿ ÿÿ§ÿÿÿÿ¢ÿÿÿÿÿ¡ÿÿ¬ÿÿÿÿÿÿÿÿ­ÿ§ÿ§ÿÿ«ÿ¢ÿÿ¤ÿ­ÿ§ÿ£ÿÿ ÿÿ¥ÿ¯ÿ¡ÿ«ÿ³ÿ¤ÿ ÿÿ¨ÿÿÿ§ÿÿÿ´ÿÿ¯ÿ¦ÿ¬ÿ«ÿÿ¥ÿ£ÿÿ£ÿ¡ÿ¬ÿ¨ÿ£ÿ¥ÿ£ÿ ÿ ÿ¡ÿÿÿÿ£ÿªÿÿÿ¬ÿ¥ÿ­ÿ¨ÿÿÿ¥ÿ¡ÿÿÿ©ÿÿ©ÿ«ÿÿ¤ÿÿÿ¤ÿµÿ³ÿ ÿÿ£ÿ¦ÿ¡ÿÿÿÿ¦ÿÿÿÿÿÿÿ¢ÿ¬ÿ¦ÿÿÿ ÿ®ÿ¤ÿ£ÿ¢ÿ¥ÿ«ÿ¥ÿ¢ÿ®ÿ¨ÿ¤ÿ¦ÿªÿ¬ÿ¯ÿ³ÿ²ÿ­ÿ«ÿ«ÿ«ÿ ÿ¥ÿ¥ÿÿ¬ÿ§ÿ¨ÿ©ÿ®ÿ¦ÿ­ÿ®ÿ ÿÿ«ÿ¨ÿ¸ÿ¦ÿÿ§ÿ´ÿ²ÿ¨ÿÿÿ¯ÿ¬ÿ®ÿ§ÿÿ¢ÿ¤ÿÿÿ¡ÿ¤ÿ¼ÿÿ¥ÿ´ÿªÿÿ¨ÿ©ÿ ÿ¤ÿ¨ÿ´ÿ¼ÿ¶ÿ±ÿ³ÿ®ÿªÿ­ÿ«ÿ¦ÿ©ÿ¬ÿ¯ÿÿ°ÿ¦ÿ¡ÿ²ÿ«ÿÿÿ¸ÿ±ÿ½ÿÿ ÿ©ÿ­ÿ©ÿ®ÿ¼ÿºÿ®ÿ¨ÿ§ÿ«ÿ§ÿÿÿÿ¤ÿ³ÿ§ÿÿÿ­ÿÿ¸ÿ»ÿÿÿ¤ÿÿ ÿ°ÿªÿÿÿ«ÿ©ÿ¤ÿ¦ÿ¯ÿ¼ÿ¢ÿ¬ÿ·ÿ¯ÿ­ÿµÿÿ´ÿ ÿ¨ÿ¥ÿ¢ÿ«ÿ²ÿ¥ÿ«ÿ±ÿ±ÿ°ÿ¥ÿ¤ÿ¬ÿ¨ÿ£ÿÿ¢ÿ±ÿ¢ÿ¥ÿ«ÿ¨ÿ¯ÿ¸ÿ¡ÿ®ÿÿÿ¨ÿ¢ÿ¥ÿ¢ÿ¤ÿ²ÿ«ÿ­ÿ»ÿ³ÿ§ÿ¨ÿ°ÿ©ÿµÿ£ÿ¨ÿ«ÿ½ÿ±ÿµÿ¢ÿ±ÿ«ÿÿÿ§ÿ¤ÿ¢ÿ¨ÿ«ÿ§ÿ¥ÿªÿ´ÿ±ÿÿ¦ÿºÿ©ÿ³ÿÿÿ±ÿ¬ÿ¿ÿ¦ÿ¢ÿ·ÿªÿ¡ÿ¥ÿ±ÿ±ÿ¨ÿ¥ÿ¥ÿ¦ÿ¤ÿ¯ÿ®ÿ¦ÿ¥ÿ­ÿ±ÿ¨ÿ¦ÿ§ÿ¸ÿ¥ÿ¡ÿ²ÿ²ÿµÿ°ÿ¨ÿªÿ±ÿºÿ´ÿ¹ÿ­ÿ¨ÿ½ÿ«ÿ¤ÿ±ÿ©ÿ¥ÿ¥ÿºÿ©ÿ§ÿ¬ÿªÿ­ÿ®ÿ«ÿ©ÿ¥ÿ§ÿ«ÿÿ¬ÿ¨ÿ¥ÿ©ÿ¬ÿ®ÿ¤ÿ¡ÿ¨ÿÿ§ÿ²ÿ¶ÿªÿ£ÿ²ÿ·ÿ¬ÿ¶ÿ¸ÿ»ÿ½ÿ­ÿ¸ÿ¡ÿÿ¤ÿÿ¤ÿ´ÿ¬ÿ±ÿ¼ÿ³ÿ¬ÿ³ÿ«ÿ¥ÿ¬ÿ«ÿ«ÿ¯ÿÃÿ¢ÿ«ÿªÿ£ÿ©ÿÀÿºÿ³ÿ³ÿ­ÿ®ÿ­ÿÿÿ®ÿ¬ÿ§ÿ´ÿ¡ÿÿ¬ÿªÿ­ÿ©ÿ¯ÿ¬ÿªÿ´ÿ°ÿ ÿÿ¥ÿ¯ÿ¬ÿµÿ£ÿªÿ±ÿ£ÿÿ«ÿ¦ÿ¬ÿ±ÿ§ÿ¬ÿ­ÿ¬ÿ´ÿ§ÿ¦ÿ®ÿ¹ÿ¹ÿ±ÿ¦ÿ¶ÿ¯ÿ§ÿ¨ÿ¬ÿ±ÿ·ÿ¯ÿ¢ÿ ÿªÿ¸ÿ®ÿ¥ÿÍÿ§ÿ¯ÿ¯ÿ²ÿ¦ÿ¬ÿµÿ·ÿ¬ÿ¤ÿ§ÿ¥ÿÿ£ÿ¡ÿ§ÿ§ÿÿÿ²ÿ²ÿ±ÿÿÿ£ÿ§ÿ§ÿ¤ÿ ÿÿÿ¤ÿ²ÿ¦ÿÿ®ÿ¨ÿ¦ÿ¡ÿ¡ÿ¢ÿ©ÿ¥ÿ¡ÿ¥ÿªÿ§ÿÿÿ£ÿªÿÿ¦ÿ°ÿ ÿ¤ÿ§ÿ¨ÿ¡ÿÿ£ÿ¦ÿ¤ÿ¦ÿ®ÿ§ÿ©ÿÿ ÿÿÿÿ¢ÿ¯ÿªÿÿÿ¡ÿ°ÿ¨ÿ¢ÿÿ¨ÿ¢ÿ­ÿ¡ÿ¦ÿ£ÿ¨ÿ¥ÿ£ÿ·ÿÂÿ¤ÿÿÿÿ ÿÿ®ÿ¨ÿÿ©ÿ¨ÿ£ÿ£ÿ¡ÿ ÿ ÿ«ÿÿ«ÿªÿÿ¯ÿ¬ÿ§ÿÿÿÿ£ÿ«ÿ§ÿ®ÿ ÿÿ­ÿ§ÿÿ¬ÿ®ÿ¥ÿ¤ÿ©ÿªÿ£ÿÿÿÿÿ°ÿ½ÿ¤ÿÿVÿÚþÿmÿÿÿ¤ÿªÿÿÿ¢ÿÿ«ÿÿÿ¢ÿ¢ÿ¡ÿ¤ÿ§ÿ ÿ£ÿÿ£ÿÿÿ¤ÿ¨ÿ§ÿ±ÿ¬ÿÿÿ¨ÿºÿ­ÿÿÿÿ¨ÿ¢ÿ¡ÿ¦ÿ¢ÿ ÿ¥ÿ£ÿ¢ÿ¢ÿ­ÿ¤ÿ¤ÿÿªÿ¡ÿÿÿ¯ÿ±ÿÿ©ÿÿ¦ÿ«ÿ¥ÿ»ÿ¨ÿ§ÿµÿ¬ÿÿ¢ÿ¥ÿÿÿ¢ÿ¢ÿ¡ÿ¨ÿÿÿÿÿÿÿÿÿÿ¦ÿÿ§ÿ£ÿ¡ÿªÿ§ÿ ÿ¢ÿ ÿ¥ÿ¢ÿ£ÿ¬ÿ¥ÿÿÿ£ÿ¬ÿ¯ÿ«ÿ¨ÿÿÿÿ¤ÿ¢ÿ¤ÿ¢ÿ¡ÿ¥ÿ¥ÿÿ¡ÿ¢ÿ ÿªÿªÿªÿ ÿ£ÿªÿ§ÿÿÿ ÿÿÿ ÿ©ÿ¦ÿ¡ÿÿÿÿÿ}ÿÿÿ¨ÿÿ ÿÿÿÿ¡ÿ ÿ¤ÿ ÿÿ©ÿÿ¡ÿ¥ÿÿ§ÿªÿ£ÿ ÿ£ÿ¤ÿÿ¡ÿ§ÿ¸ÿ¤ÿÿ ÿ¡ÿ¢ÿ¡ÿÿÿÿ³ÿ§ÿ¥ÿÿÿÿÿÿÿÿÿ§ÿ¢ÿÿ¡ÿ¡ÿ¥ÿ¤ÿÿ©ÿ ÿ®ÿ²ÿ¡ÿÿ¨ÿªÿ¨ÿ¬ÿÿzÿÿÿ¢ÿ ÿÿªÿ¨ÿÿ¤ÿ¦ÿªÿ´ÿ¥ÿ ÿ¤ÿ¢ÿ£ÿ©ÿ§ÿ¢ÿÿÿ¨ÿÿ¡ÿ¢ÿ¡ÿ£ÿ¢ÿÿªÿÿÿÿ¢ÿ©ÿÿÿ ÿµÿ®ÿ¢ÿ¨ÿ¦ÿ¥ÿ ÿÿÿ¡ÿÿ¡ÿÿªÿ£ÿÿÿ«ÿ°ÿ¦ÿ³ÿÿ§ÿ ÿÿÿÿÿ¢ÿ¡ÿÿ¦ÿ¡ÿ«ÿ¥ÿÿ¡ÿ­ÿ±ÿ¢ÿ¡ÿ®ÿ§ÿ ÿÿÿÿÿÿ¨ÿ¡ÿ¥ÿ£ÿ¤ÿÿÿyÿÿÿ«ÿ£ÿÿÿÿ¥ÿ­ÿ§ÿ¦ÿÿ¢ÿ§ÿÿ ÿÿÿ¡ÿ¦ÿ§ÿÿ£ÿÿ¡ÿÿ¥ÿ¤ÿ ÿ¢ÿ£ÿªÿ¯ÿ ÿÿ¦ÿ©ÿ±ÿ©ÿÿÿ¡ÿ¨ÿ¬ÿÿÿ®ÿ¨ÿ¥ÿ¡ÿÿ¦ÿ£ÿ¦ÿ§ÿÿÿÿÿÿÿÿ©ÿÿ¤ÿ¢ÿ£ÿ¡ÿ¢ÿ ÿÿ¨ÿ¡ÿÿÿÿ ÿÿÿ¢ÿ§ÿÿÿÿÿÿÿÿÿÿÿÿÿÿÿÿÿÿÿÿÿ ÿ ÿÿÿÿÿÿÿÿÿÿÿÿÿÿÿÿÿÿÿÿ{ÿÿÿÿÿÿÿÿÿÿÿ¡ÿÿÿÿÿÿÿÿ¢ÿÿÿÿÿÿÿÿÿÿÿÿÿÿÿÿÿÿ¢ÿ¢ÿ¡ÿÿÿÿÿÿÿÿÿÿÿÿ¢ÿÿÿÿÿÿÿÿÿÿÿ¡ÿ¢ÿÿÿÿÿÿÿÿÿÿÿÿ£ÿ£ÿÿÿÿÿÿÿÿÿÿÿÿÿÿÿÿÿÿÿÿÿ­ÿ ÿÿÿÿÿÿ¢ÿ ÿÿ¢ÿÿÿÿÿ¦ÿ©ÿ¢ÿÿÿÿÿ ÿÿÿÿ¢ÿ¯ÿÿÿ ÿÿÿÿÿÿÿÿÿ¡ÿ¦ÿ£ÿÿ ÿ§ÿ¥ÿÿÿÿ©ÿÿÿÿ¡ÿ©ÿ¥ÿÿÿÿ¤ÿÿªÿ´ÿ§ÿÿÿ£ÿ¨ÿ¬ÿÿÿÿ§ÿ²ÿ¡ÿ¢ÿÿÿÿ©ÿ©ÿÿÿ¡ÿ­ÿ¥ÿ¼ÿ®ÿ®ÿ­ÿÿ¡ÿÿÿÿ§ÿªÿÿ ÿ¢ÿÿÿ¨ÿÿÿ§ÿ£ÿÿÿÿÿ§ÿÿÿ¨ÿ®ÿ£ÿ¨ÿ¢ÿ¥ÿ ÿÿ­ÿ¥ÿ£ÿ ÿ¥ÿÿ°ÿ£ÿÿ¯ÿ´ÿ¢ÿÿ­ÿ¸ÿ³ÿ¨ÿÿ¡ÿÿ£ÿ¨ÿÿ£ÿ£ÿÿÿÿÿ¡ÿ£ÿ¦ÿÿÿÿ?ÿIÿsÿÿ ÿ¨ÿÿÿ ÿ ÿÿÿÿ ÿÿÿÿÿÿÿÿ ÿ¢ÿ¡ÿÿ ÿÿ ÿ¦ÿ¤ÿ¦ÿ¡ÿÿÿÿÿÿÿÿÿ¥ÿÿÿÿÿÿÿÿ¡ÿ ÿÿÿ¨ÿÿÿ¡ÿ¢ÿÿÿÿ¨ÿÿÿzÿÿÿÿÿÿÿÿÿÿÿÿÿÿÿzÿ:ÿEÿ}ÿÿÿÿÿÿÿ~ÿÿ©ÿ¡ÿÿÿ¢ÿÿ¥ÿ«ÿ¦ÿÿÿ ÿÿÿÿÿ¥ÿªÿ¢ÿ¡ÿÿ ÿÿ£ÿ¡ÿÿ ÿ¡ÿ§ÿÿ§ÿ¦ÿ¨ÿÿ¢ÿÿ ÿ«ÿ¤ÿ¤ÿÿÿÿÿÿ¦ÿ¡ÿÿ§ÿÿ¡ÿÿ©ÿÿ°ÿ§ÿ¡ÿ¦ÿ©ÿ ÿÿ¢ÿ¤ÿ§ÿ¶ÿ¤ÿÿ§ÿ½ÿ©ÿÿ¥ÿ£ÿ¥ÿ¢ÿÿ¢ÿ¦ÿÿÿÿÿÿ¦ÿÿÿÿ§ÿÿÿÿÿÿÿÿÿªÿ©ÿ¡ÿ®ÿ¯ÿ¨ÿ£ÿ¡ÿ®ÿÿÿ¥ÿ¢ÿÿÿÿÿÿ£ÿ¥ÿÿÿÿ ÿÿÿ¥ÿÿÿ¦ÿ³ÿÿÿ§ÿ¡ÿ£ÿ ÿÿ¦ÿ¢ÿ ÿ¡ÿÿÿ¡ÿ¦ÿ©ÿ ÿ«ÿ­ÿÿ¡ÿªÿ¥ÿ¢ÿÿ ÿ¢ÿÿÿÿÿ³ÿ«ÿ¯ÿÿÿ©ÿ¡ÿ«ÿÿ¥ÿ ÿÿÿÿ§ÿ¤ÿ¥ÿÿÿÿ¦ÿÿÿ¨ÿ¨ÿÿÿ ÿÿ ÿÿpÿÿÿ¦ÿ©ÿ¡ÿ£ÿÿÿ¡ÿ¬ÿ­ÿ«ÿ¡ÿÿ£ÿÿÿ°ÿ ÿ¤ÿ¬ÿÿ¢ÿ ÿÿÿ¦ÿ§ÿªÿ­ÿ¥ÿÿÿÿÿÿ¢ÿÿÿÿÿÿ¦ÿÿÿÿÿÿÿÿÿÿÿ¬ÿÿÿÿÿÿÿÿÿÿ£ÿ£ÿ£ÿ¹ÿÿ¬ÿ ÿÿ¨ÿ¦ÿÿÿÿ¢ÿÿ¡ÿ§ÿÿÿ®ÿ©ÿÿÿÿÿÿÿ¼ÿÿ®ÿÿÿÿ¯ÿÁÿµÿÿÿÿÿÿÿÿÿ£ÿªÿ ÿ£ÿ£ÿÿÿµÿÿ¡ÿ¢ÿ±ÿ§ÿÿ ÿÿÿÿÿ¡ÿ¦ÿ£ÿ¡ÿ©ÿ¨ÿÿ¥ÿªÿ ÿ«ÿ¯ÿÿÿÿ¤ÿ®ÿÿ¡ÿÿ ÿÿ§ÿ­ÿªÿ£ÿ¡ÿ«ÿ±ÿ¯ÿ¬ÿ¡ÿÿÿ¡ÿÿÿÿÿÿÿÿ¨ÿÿ¢ÿ¡ÿÿ¡ÿÿÿÿÿ²ÿ§ÿ ÿ¤ÿÿÿÿÿÿÿ£ÿÿÿ¢ÿÿÿÿ¥ÿÿªÿ¨ÿ¢ÿÿ¢ÿ¥ÿÿ©ÿ¤ÿÿÿÿ£ÿ£ÿÿ«ÿ©ÿ¤ÿ¤ÿ¢ÿ ÿÿÿÿÿ¢ÿ­ÿ§ÿÿÿÿ ÿ¡ÿÿÿÿÿ ÿ£ÿ¢ÿÿÿ¢ÿÿÿÿÿ¢ÿ¥ÿ±ÿ¦ÿÿ§ÿ«ÿ£ÿÿÿ¥ÿ£ÿÿ¬ÿ¨ÿ£ÿÿÿÿ ÿÿ±ÿÿ¥ÿ ÿÿÿÿ¢ÿÿ¡ÿ§ÿÿÿÿÿÿ¤ÿ©ÿ¥ÿ¥ÿÿÿÿÿÿ¬ÿ ÿ§ÿ ÿ¢ÿ©ÿ¯ÿ¢ÿ¨ÿ¡ÿ¥ÿÿÿ¢ÿ¦ÿ¬ÿ ÿ¤ÿµÿ©ÿÿÿ¤ÿ§ÿ§ÿÿÿ ÿ§ÿ¡ÿÿÿ¢ÿ ÿÿÿÿÿÿÿªÿÿÿÿ·ÿÿ¦ÿÿÿÿÿ¡ÿ¤ÿ§ÿ¥ÿ¤ÿÿÿÿÿÿ¤ÿ¢ÿ¤ÿ©ÿ©ÿÿÿÿÿÿ£ÿ¥ÿ ÿÿÿÿÿªÿ³ÿ ÿÿÿÿÿ¡ÿÿÿÿÿÿÿÿÿ¢ÿ¥ÿ¢ÿ©ÿ®ÿ¥ÿÿÿÿÿÿÿÿ¤ÿ ÿÿ¢ÿ©ÿ ÿÿÿÿÿÿ¡ÿ¢ÿÿ®ÿ¦ÿÿÿÿÿÿ¡ÿÿÿ¢ÿÿÿÿ¥ÿªÿ©ÿ¡ÿÿÿÿÿÿÿ ÿ«ÿ£ÿÿÿ¤ÿ¦ÿÿÿÿÿÿÿÿ¥ÿ¬ÿ§ÿÿ¦ÿÿ¦ÿÿÿÿ°ÿ¤ÿ¡ÿÿ ÿ¤ÿÿ®ÿ£ÿÿÿ¢ÿ¢ÿ¤ÿÿÿ£ÿ«ÿ ÿ ÿÿ ÿ¨ÿ¯ÿ¥ÿÿ£ÿ¦ÿÿ®ÿÿ¡ÿ«ÿ«ÿ©ÿ­ÿÿ©ÿ³ÿ­ÿÿ¤ÿ¦ÿÿ¦ÿÿ£ÿ¯ÿÿ¢ÿ¬ÿ±ÿ§ÿÿÿ¥ÿ©ÿ£ÿ¢ÿ¡ÿ¥ÿ©ÿ£ÿÿÿÿ®ÿ³ÿ¬ÿ§ÿ¢ÿ¬ÿ¤ÿ±ÿ©ÿÿÿ ÿÿ¥ÿ¢ÿÿ£ÿ¬ÿ¥ÿÿÿ¬ÿÿ¦ÿ¡ÿ¬ÿ¨ÿ§ÿ ÿ­ÿÿ©ÿ²ÿ°ÿªÿÿÿ¤ÿ¨ÿ¥ÿÿ¢ÿ§ÿ£ÿ¦ÿ©ÿ¬ÿ®ÿ¬ÿ¯ÿÿÿ§ÿ£ÿ©ÿ¦ÿÿÿ©ÿ§ÿ¥ÿ©ÿ±ÿ³ÿ¡ÿÿÂÿ¤ÿ¨ÿ£ÿ¤ÿ¼ÿ¸ÿ¬ÿ«ÿ±ÿÿ¨ÿ·ÿ©ÿºÿ·ÿ«ÿ¯ÿ«ÿ³ÿ³ÿÿ ÿÿ ÿ©ÿ¨ÿ¬ÿ©ÿ¡ÿ ÿ¥ÿ¥ÿ¢ÿÿÿ ÿÿÿ°ÿÿ¢ÿªÿ¦ÿ¥ÿÿÿ¢ÿ ÿÿÿ¢ÿÿ«ÿ§ÿ²ÿ±ÿ²ÿ¬ÿ³ÿÿªÿÉÿªÿ¤ÿ®ÿ²ÿÿÿªÿ³ÿ°ÿ¨ÿÿÿ¡ÿ«ÿ¯ÿ¢ÿ¡ÿ£ÿ¢ÿ©ÿ­ÿ¯ÿ«ÿ§ÿ«ÿ¨ÿ©ÿ¢ÿÿ¯ÿ³ÿ°ÿ©ÿ¯ÿ¨ÿ¬ÿ©ÿµÿ¡ÿ®ÿ±ÿ³ÿ§ÿ´ÿ´ÿ±ÿ¤ÿªÿ¸ÿ³ÿ©ÿ§ÿ¸ÿºÿ±ÿ°ÿªÿµÿ¶ÿ©ÿ®ÿ«ÿ¦ÿ¤ÿ¥ÿ¯ÿ¥ÿ¢ÿ¥ÿ¤ÿ±ÿ²ÿ¨ÿÿÿ¯ÿªÿ¥ÿ£ÿ¥ÿ£ÿ«ÿ¸ÿ«ÿ¬ÿ«ÿ«ÿÿÿÿ»ÿ²ÿ´ÿÿ«ÿ²ÿ£ÿÿ²ÿ¼ÿ¬ÿ£ÿ¢ÿ­ÿ³ÿ¯ÿ±ÿ­ÿ«ÿ¯ÿµÿ¦ÿÿªÿ°ÿ¦ÿ¡ÿªÿ®ÿ¯ÿ­ÿ¢ÿ§ÿ®ÿ«ÿ±ÿ§ÿ¦ÿ³ÿ«ÿ­ÿ¯ÿ«ÿ£ÿ¥ÿÿÿ¨ÿ³ÿ«ÿ°ÿªÿ°ÿ¨ÿ¯ÿ¦ÿÿ©ÿÿ§ÿ­ÿ«ÿ¢ÿ­ÿ¯ÿÿÿÿÿÿ¤ÿ±ÿµÿ¬ÿÿ¡ÿ¯ÿ³ÿ­ÿ©ÿ°ÿ»ÿ´ÿ¥ÿ¦ÿ«ÿ²ÿ°ÿ®ÿ°ÿ¦ÿÿÿÿ¥ÿ¯ÿ£ÿ¤ÿ­ÿÿÿ­ÿ¯ÿÿµÿ¦ÿÿ©ÿ¦ÿ®ÿÿ·ÿ°ÿ¥ÿÿÿ®ÿ¡ÿÿ ÿ¸ÿ¦ÿ§ÿÿÿªÿ¶ÿ§ÿ²ÿ¬ÿ¤ÿ¤ÿÿ§ÿ°ÿ©ÿ¡ÿÿÿªÿ«ÿ¹ÿ®ÿÿÿNÿ_ÿ©ÿ±ÿ¥ÿÿÿÿ¤ÿ§ÿ«ÿªÿ±ÿÿ ÿÿÿ±ÿªÿ¨ÿ­ÿ¦ÿÿ ÿÿ¯ÿÿÿ¶ÿ¯ÿ£ÿ§ÿ²ÿ»ÿ£ÿÿ¨ÿ¬ÿ ÿ£ÿ«ÿ§ÿÿÿ¤ÿ­ÿ²ÿ£ÿÿ­ÿÿ¤ÿ£ÿ©ÿ²ÿ±ÿ¥ÿÿ«ÿÿ¡ÿÿÿ®ÿÿÿ§ÿÿÿ­ÿ§ÿ«ÿ£ÿ¯ÿ¢ÿ¦ÿ£ÿ£ÿªÿ¡ÿ ÿ©ÿ«ÿ¤ÿ¦ÿ§ÿ¡ÿ¡ÿ©ÿªÿ¦ÿ±ÿ«ÿ­ÿ¨ÿÿ¬ÿ§ÿ§ÿ«ÿÿÿ¨ÿÿÿ¢ÿÿ²ÿ¡ÿ¥ÿÿ¯ÿÿ²ÿÿÿÿÿÿÿ¢ÿÿÿÿÿÿ¡ÿ¨ÿ¤ÿ©ÿ¤ÿÿ£ÿÿÿÿ ÿ§ÿ±ÿÿ§ÿ ÿÿÿÿÿ°ÿ£ÿÿ¤ÿ¢ÿ´ÿÿÿ³ÿ´ÿ©ÿÿÿÿÿ¦ÿÿÿ¤ÿ ÿ ÿ£ÿÿÿÿ£ÿªÿ¡ÿ¤ÿ¦ÿ¤ÿ¡ÿ£ÿ®ÿ«ÿ£ÿ³ÿ¬ÿ«ÿªÿ¥ÿ©ÿ°ÿÿ¬ÿ´ÿÿÿÿÿ¨ÿ¦ÿÿ¤ÿÿ©ÿÿÿ¤ÿ­ÿ§ÿ¥ÿ¦ÿ¤ÿªÿ§ÿÿ¥ÿ®ÿ­ÿÿÿ ÿ£ÿ¬ÿ¢ÿÿÿÿÿ£ÿ¯ÿÿ¡ÿ§ÿÿ¤ÿÿÿ ÿ ÿ¬ÿ«ÿ«ÿ¦ÿ¨ÿ¦ÿÿÿÿÿÿ§ÿÿ¥ÿ¦ÿÿÿÿ¡ÿ¡ÿÿÿÿÿÿÿÿÿÿ£ÿ©ÿÿ®ÿ­ÿÿÿÿÿÿ¥ÿ°ÿ£ÿ°ÿ¢ÿÿ³ÿ¥ÿ±ÿ®ÿ¨ÿ ÿ ÿ±ÿ¬ÿÿ ÿ¢ÿ¦ÿ¦ÿ§ÿ¨ÿ²ÿÿ¡ÿ¢ÿ ÿ ÿ¢ÿ«ÿÿ¦ÿ³ÿ¥ÿÿ©ÿ¨ÿ¦ÿ¤ÿÿ¡ÿ£ÿÿÿ¤ÿ§ÿ¦ÿ¡ÿ¥ÿ£ÿÿ¡ÿ¦ÿ­ÿÿÿ¥ÿ¤ÿ¨ÿ¯ÿÿÿ­ÿªÿÿÿ­ÿÿ§ÿ­ÿªÿ¸ÿ±ÿªÿªÿ¥ÿÿ¬ÿ§ÿÿ£ÿÿÿÿÿÿÿ¢ÿ¦ÿ¢ÿÿÿÿ©ÿªÿÿ ÿ§ÿ³ÿÿÿ©ÿªÿ¢ÿ©ÿ¤ÿÿ§ÿ¨ÿ¦ÿ¬ÿ¯ÿ°ÿ¨ÿ¥ÿ©ÿ¨ÿ³ÿµÿ¨ÿªÿÿ¡ÿ´ÿµÿ¨ÿ§ÿ«ÿ¤ÿ¡ÿ®ÿ§ÿ ÿÿÿªÿ²ÿ¨ÿ¡ÿ§ÿ¯ÿ¯ÿÿ¥ÿ¯ÿÿÿ¤ÿ¢ÿ¨ÿ­ÿ£ÿ¢ÿÿÿ³ÿ ÿÿ«ÿ¥ÿ¨ÿ·ÿ¦ÿ¨ÿ©ÿ¦ÿ«ÿµÿ§ÿ ÿ¥ÿ£ÿ£ÿ ÿÿÿ£ÿ¢ÿ®ÿÿÿ¢ÿ®ÿ«ÿªÿÿ£ÿ³ÿÉÿ®ÿ¯ÿ¤ÿªÿ«ÿ³ÿ°ÿ³ÿ´ÿ¬ÿ¤ÿ¨ÿ¨ÿ ÿ¤ÿ¥ÿ¥ÿ©ÿ­ÿ¢ÿÿÿ²ÿ¬ÿ³ÿ¿ÿÿÿªÿ¥ÿ¥ÿÿ¦ÿ¦ÿÿÿÿ£ÿ«ÿ«ÿ°ÿ´ÿ«ÿ¥ÿ°ÿÿ·ÿÿ´ÿ¢ÿ¢ÿÿ¨ÿ¦ÿ³ÿªÿ­ÿ¨ÿ«ÿ©ÿ§ÿ­ÿ¬ÿ¨ÿ«ÿ§ÿ¡ÿ®ÿ³ÿ¨ÿÿ©ÿ¥ÿ®ÿ´ÿªÿÿ§ÿ¢ÿ¢ÿÿÿ´ÿ¬ÿÿ°ÿ»ÿ·ÿ¬ÿÿ¤ÿ¨ÿ£ÿ¨ÿ©ÿ³ÿÆÿ¯ÿ·ÿ¬ÿ²ÿ¶ÿÿ­ÿ©ÿ¬ÿ©ÿ§ÿ¬ÿ¬ÿ¤ÿ¤ÿ®ÿ¨ÿ¢ÿ²ÿªÿ ÿ¬ÿÿ¥ÿ¬ÿ®ÿ¶ÿ¦ÿ£ÿ ÿ¤ÿ«ÿ®ÿ½ÿ´ÿÿ¢ÿ¨ÿ¡ÿ¥ÿªÿ¤ÿ¡ÿ±ÿ·ÿ¨ÿ«ÿ²ÿ°ÿ°ÿ¢ÿ­ÿ­ÿ§ÿ°ÿ«ÿ ÿ¤ÿ«ÿ©ÿ§ÿ¬ÿ¤ÿ¬ÿ¦ÿ¯ÿ¯ÿ§ÿ¯ÿÿ¬ÿ¦ÿ¥ÿ©ÿ§ÿ©ÿ§ÿ¦ÿ®ÿ¯ÿ¨ÿ¨ÿ¦ÿÿ«ÿ§ÿ¬ÿ£ÿÿ±ÿ½ÿ©ÿ¡ÿ¥ÿ«ÿ©ÿ°ÿ¬ÿ«ÿ»ÿºÿ§ÿ§ÿ¹ÿ²ÿ¨ÿ£ÿ©ÿ£ÿÿÿ¦ÿ¨ÿ©ÿªÿ²ÿÅÿ»ÿ­ÿ°ÿ©ÿ®ÿ­ÿ¤ÿ¡ÿ§ÿ¸ÿ¢ÿÿ±ÿ©ÿªÿªÿ¨ÿ¤ÿ¥ÿ³ÿ²ÿ£ÿªÿ±ÿ©ÿªÿ´ÿ¦ÿ¥ÿ¡ÿ«ÿ±ÿ­ÿ°ÿ³ÿÿ£ÿµÿ®ÿ§ÿ¬ÿ±ÿ²ÿ£ÿ§ÿ©ÿÿ°ÿ ÿ­ÿ ÿ°ÿ´ÿ¦ÿÿÿÿ©ÿ¬ÿ¥ÿ¬ÿ¢ÿ­ÿµÿ°ÿ¥ÿ¥ÿ©ÿ±ÿªÿ¤ÿ¨ÿºÿ¶ÿ®ÿ­ÿ¨ÿ«ÿ­ÿ¤ÿ¨ÿ£ÿ¢ÿÊÿ¯ÿÿ±ÿ´ÿµÿ·ÿ¦ÿ¢ÿ¦ÿ¦ÿ¹ÿ¼ÿ¢ÿÿ£ÿÿ´ÿÿªÿÿ¢ÿ¥ÿ¤ÿ¥ÿ¥ÿ©ÿ«ÿ§ÿ®ÿ³ÿ°ÿ£ÿ£ÿ§ÿ¡ÿ ÿ©ÿ¬ÿ¤ÿÿÿÿ¬ÿ«ÿÿÿÿªÿÿÿ¥ÿ¢ÿ ÿ²ÿ§ÿÿ¨ÿ²ÿ®ÿ©ÿ¨ÿ«ÿ¨ÿÿÿÿÿÿ£ÿ ÿÿÿÿÿÿ¤ÿ£ÿ£ÿ£ÿ¡ÿ­ÿ§ÿÿ¢ÿ ÿ£ÿ«ÿ°ÿ©ÿ¤ÿ®ÿ²ÿ¢ÿÿ£ÿ ÿ ÿÿ²ÿÿ ÿªÿ£ÿÿ¢ÿ£ÿªÿÿ ÿ°ÿ¢ÿ­ÿ­ÿ±ÿ£ÿÿÿÿ£ÿ¦ÿ§ÿ¬ÿÿ¦ÿÿÿ¦ÿ¡ÿ¢ÿ§ÿ¬ÿ±ÿ®ÿ¡ÿ ÿ¢ÿÿµÿ³ÿÿÿÿPÿ;ÿ`ÿÿ¤ÿ®ÿ ÿ­ÿ¢ÿÿÿ¥ÿÿ£ÿ¥ÿ¦ÿ¤ÿ¥ÿ¦ÿ ÿÿ¡ÿ²ÿÿÿÿÿÿ¡ÿ¥ÿÿÿ¡ÿ¥ÿ©ÿ£ÿ®ÿÿ¤ÿ¡ÿÿ±ÿ¯ÿ§ÿ¦ÿ¤ÿªÿ­ÿªÿ¦ÿ§ÿ©ÿ¨ÿ¤ÿ¤ÿ¡ÿ¬ÿ°ÿÿÿ¡ÿÃÿÿ³ÿ­ÿ«ÿ©ÿ¨ÿ¢ÿÿ£ÿ¦ÿÿ§ÿ ÿ¥ÿÿ ÿÿÿÿ¢ÿ£ÿÿ¤ÿ²ÿ¬ÿÿ¡ÿÿ¡ÿÿ¥ÿ¥ÿ¤ÿ¥ÿ¡ÿ ÿ¡ÿ£ÿ§ÿ¢ÿÿÿ¡ÿ§ÿ¨ÿ¤ÿ¢ÿÿÿ¦ÿÿÿ¤ÿ¶ÿ«ÿ§ÿ¥ÿ£ÿ¢ÿÿ¤ÿ­ÿªÿ¥ÿ¡ÿ£ÿÿÿ ÿÿÿÿÿÿ¡ÿ ÿÿÿÿÿÿÿÿ¤ÿ¨ÿÿ¡ÿÿ£ÿ­ÿ¬ÿ¡ÿÿÿÿÿÿÿÿ¬ÿ£ÿ©ÿ¨ÿ ÿ£ÿ¤ÿÿ¡ÿªÿ´ÿ¯ÿªÿ¨ÿ¤ÿÿÿ­ÿ­ÿÿ²ÿ¥ÿ¡ÿ¢ÿ¢ÿ¡ÿÿ£ÿ«ÿÿ¥ÿ§ÿ¦ÿ¤ÿ¦ÿ¤ÿ§ÿ©ÿ£ÿ¥ÿÿ¤ÿ«ÿ¡ÿÿ«ÿªÿ§ÿ¨ÿÿÿÿ ÿ¦ÿ¦ÿ¢ÿ£ÿ§ÿ«ÿªÿÿ©ÿ´ÿ¢ÿÿÿÿ§ÿÿÿÿÿ¥ÿ­ÿ¤ÿ¢ÿ ÿ¡ÿ¦ÿ¦ÿÿ¢ÿÿÿªÿ¥ÿ¥ÿ¤ÿ«ÿµÿ®ÿÿÿ£ÿ³ÿ¬ÿ§ÿ¢ÿÿ ÿÿÿÿ£ÿ¡ÿÿ¡ÿ¥ÿ¦ÿÿÿÿÿÿ¢ÿÿÿ¤ÿ¡ÿ¢ÿ©ÿÿÿ¥ÿ£ÿÿ ÿªÿ¬ÿ¥ÿ¬ÿ£ÿÿÿÿ¡ÿÿÿ¦ÿ¬ÿ¥ÿ¥ÿ£ÿÿÿÿÿÿÿ¡ÿ ÿÿ©ÿ¦ÿÿÿ¢ÿ ÿÿ ÿÿ ÿÿÿÿÿ£ÿ¢ÿÿ£ÿ¦ÿ ÿ¡ÿ¡ÿ¤ÿÿ£ÿ©ÿ©ÿªÿªÿªÿ¦ÿ¤ÿ ÿ¤ÿ­ÿªÿ¤ÿ¯ÿ£ÿ¨ÿÿ¤ÿ¢ÿ¢ÿÿÿªÿ¢ÿªÿ¡ÿÿÿÿÿÿ ÿ¢ÿ£ÿÿÿÿªÿÿÿ£ÿÿ§ÿ©ÿ£ÿÿÿÿ¡ÿÿ¢ÿ®ÿÿÿÿÿ ÿÿÿ¡ÿ ÿ¦ÿ¨ÿ ÿÿÿÿÿÿÿÿÿ¡ÿ£ÿ£ÿÿÿªÿ¤ÿÿÿÿÿÿÿÿÿÿÿÿÿÿÿÿÿÿÿÿ£ÿ¤ÿÿÿÿÿÿÿÿÿÿÿ¡ÿÿ¡ÿÿÿÿÿÿÿÿ ÿÿÿÿÿÿÿÿÿÿÿÿÿÿÿÿÿÿÿÿÿÿÿÿÿÿ¢ÿÿ¨ÿ¢ÿÿÿÿÿ§ÿ ÿ£ÿÿÿÿÿÿÿªÿ¢ÿÿÿÿÿÿÿÿÿÿÿÿÿÿÿ¥ÿÿÿÿÿÿÿÿÿ£ÿÿÿ¦ÿÿÿÿÿÿÿÿÿÿÿÿÿÿÿ¤ÿ§ÿÿÿ|ÿÿ¦ÿ ÿ£ÿÿ¡ÿ¬ÿ£ÿÿÿÿÿÿÿÿÿÿÿÿ¦ÿ¨ÿ¤ÿ¡ÿ ÿ£ÿ¢ÿ¢ÿÿÿÿ¥ÿ¢ÿÿ«ÿ¬ÿ¤ÿªÿ¢ÿ®ÿ¥ÿ©ÿ¬ÿªÿ¦ÿ§ÿ£ÿ¢ÿÿÿÿ¢ÿ ÿ²ÿÿÿ¤ÿ£ÿ¢ÿ¢ÿÿÿ¥ÿ­ÿÿ¢ÿ¤ÿªÿ­ÿ­ÿ¬ÿ¦ÿ¢ÿ ÿ¢ÿ¨ÿ¢ÿÿ¤ÿ°ÿ ÿÿÿÿÿÿÿÿÿ¨ÿÿ³ÿ¦ÿÿ ÿ®ÿ§ÿÿÿ¤ÿ«ÿ¨ÿ¢ÿÿÿ¢ÿÿÿ¦ÿ§ÿ¤ÿ ÿÿ ÿ ÿ¦ÿ¬ÿ§ÿ ÿ¢ÿÿ¨ÿÿ¡ÿÿ ÿ§ÿ£ÿÿÿÿÿ§ÿÿÿÿÿgÿmÿÿÿÿÿÿÿ¡ÿ¤ÿÿ¢ÿÿÿÿÿ¤ÿÿÿÿÿÿ¥ÿ ÿÿ®ÿÿ­ÿÿÿ ÿ©ÿÿÿÿÿÿÿÿ ÿ¡ÿÿÿÿÿÿ ÿÿÿÿÿÿÿÿÿ¨ÿ{ÿÿ§ÿ¡ÿÿÿÿÿÿ¡ÿÿÿÿÿÿÿ ÿÿÿÿÿÿjÿ$ÿPÿÿÿÿfÿÿ½ÿÿÿÿÿÿ¦ÿ¤ÿ¡ÿÿÿ ÿ¤ÿ£ÿÿ ÿÿÿ¤ÿ¨ÿ£ÿÿÿÿ ÿ ÿ¡ÿ¥ÿ¥ÿ£ÿ£ÿ¨ÿ«ÿÿÿ ÿÿÿ£ÿ¤ÿ¡ÿ¬ÿ¢ÿÿ¢ÿ£ÿ¢ÿ¡ÿÿÿÿÿÿ£ÿªÿÿÿ¬ÿ¸ÿ®ÿÿÿÿÿÿÿÿÿÿÿÿÿ ÿ¨ÿ£ÿªÿÿ¦ÿÿÿÿ¤ÿ ÿÿÿÿ¡ÿ¡ÿÿ¢ÿÿ¥ÿÿÿÿ ÿ£ÿ¥ÿ¢ÿÿÿ£ÿ£ÿ°ÿ¨ÿ£ÿ§ÿÿ¤ÿ£ÿÿÿÿ ÿÿÿÿ ÿ¢ÿÿÿÿÿÿÿ¥ÿ²ÿ¢ÿÿÿÿÿÿÿÿÿÿÿÿÿ ÿ ÿÿÿÿÿ§ÿ ÿ§ÿÿÿ«ÿ©ÿ£ÿÿÿÿÿÿÿÿ¡ÿÿ¯ÿ¦ÿÿÿÿ³ÿ¯ÿ¦ÿ ÿÿ¤ÿÿ¢ÿ­ÿ§ÿÿÿÿÿÿ£ÿÿÿ¯ÿÿÿ£ÿÿÿ¹ÿ«ÿÿÿ¨ÿ£ÿÿ¥ÿ¤ÿ¡ÿ£ÿÿÿ¢ÿÿ¬ÿ¥ÿ­ÿ¬ÿ¨ÿÿ ÿ®ÿ¯ÿ¢ÿÿ¤ÿ¬ÿ¯ÿ£ÿ¡ÿ©ÿ¦ÿ ÿÿ¢ÿ§ÿÿ£ÿ¡ÿÿÿÿÿÿÿÿ¢ÿÿÿÿÿÿÿÿÿÿÿÿÿÿÿÿÿ ÿ ÿÿÿ¤ÿªÿ¤ÿ ÿ¥ÿÿ©ÿ£ÿÿÿ£ÿÿÿ¤ÿÿÿ¬ÿÿÿÿÿÿÿÿ©ÿªÿ ÿÿ¤ÿ§ÿÿÿ¦ÿÿÿ¯ÿ¥ÿÿÿÿ§ÿ¢ÿ¤ÿ©ÿ¦ÿ·ÿ¡ÿÿ¹ÿÿ«ÿ§ÿ³ÿÀÿÿ­ÿÿÿ ÿ ÿ ÿ ÿÿÿÿ¡ÿÿ£ÿ ÿÿ ÿ¸ÿÿÿÿªÿÿÿ¥ÿ¯ÿ§ÿ¨ÿ¥ÿÿ©ÿ¤ÿÿ¦ÿ¡ÿ£ÿ¨ÿ¡ÿÿÿ£ÿÿÿÿÿÿÿÿÿ ÿÿÿÿÿÿÿ£ÿ£ÿ±ÿÿÿÿÿÿÿÿ¹ÿªÿÿ¥ÿ²ÿ³ÿ¢ÿ©ÿ¥ÿÿ¡ÿÿ¦ÿÿÿÿ«ÿÿ¨ÿÿÿÿÿ¢ÿ¦ÿÿ§ÿ¥ÿÿ¢ÿÿÿÿÿÿ£ÿÿ¦ÿÿÿÿÿªÿÿ£ÿ«ÿÿ¨ÿ©ÿÿ©ÿÿ¦ÿÿÿ ÿ¥ÿÿ©ÿ¢ÿÿ¡ÿÿÿÿÿ§ÿÿÿ¤ÿÿ³ÿ¨ÿÿÿÿ£ÿ¨ÿÿ´ÿÿ¤ÿÿ ÿÿÿÿÿÿÿÿÿÿÿÿ¦ÿ®ÿ¤ÿÿÿÿÿ ÿ¥ÿ¤ÿÿ¡ÿ®ÿªÿ¡ÿ¡ÿÿÿªÿÿÿ¬ÿ¢ÿ¢ÿÿÿ¢ÿ¥ÿ­ÿ¬ÿ ÿ¢ÿ¢ÿÿÿÿÿÿÿ¤ÿÿÿÿÿÿ¡ÿÿÿ­ÿ¥ÿÿÿÿ²ÿÿ ÿÿÿÿÿ§ÿÿÿÿÿÿ ÿÿÿÿÿÿ¤ÿ¨ÿ¢ÿÿÿÿÿ¨ÿÿÿÿÿ£ÿ±ÿÿÿÿÿÿÿÿ­ÿÿÿÿÿÿÿÿÿÿÿ¦ÿ¡ÿÿÿÿÿÿÿÿÿÿÿ¦ÿ°ÿÿ¢ÿÿ¨ÿÿÿÿÿÿªÿÿÿ¡ÿ©ÿÿ¡ÿÿÿÿÿ¢ÿÿÿÿÿ ÿ¤ÿ¤ÿ¢ÿÿ¥ÿ¡ÿÿÿÿ§ÿ¡ÿÿ¡ÿÿÿ ÿÿ ÿÿÿÿÿÿÿÿ¼ÿÿ¯ÿ¶ÿÿ§ÿ§ÿ¤ÿ£ÿÿ©ÿÿÿÿÿÿÿÿÿÿ¡ÿªÿ¤ÿ¦ÿ«ÿ¢ÿÿÿ§ÿ¬ÿÿ¤ÿ§ÿ¥ÿÿÿÿ¡ÿ¢ÿ¡ÿ©ÿ¬ÿ«ÿ§ÿ¯ÿÿÿ±ÿ¨ÿ¤ÿ¡ÿÿ±ÿ ÿ¡ÿÿ ÿÿÿ ÿ«ÿÿÿÿ¡ÿ¨ÿ¥ÿÿÿÿÿÿ¤ÿ«ÿ¡ÿÿÿÿÿÿ¦ÿªÿ­ÿ«ÿ ÿÿÿÿ£ÿ±ÿÿ¥ÿÿ¨ÿÿ¨ÿ¨ÿÿ¬ÿ¥ÿ¦ÿ¤ÿ¥ÿ§ÿµÿ¢ÿÿÿÿÿÿÿ¢ÿ®ÿ®ÿ­ÿ²ÿ§ÿ¦ÿ°ÿÿÿÿÿ«ÿ°ÿ£ÿ¥ÿ¦ÿ¤ÿ¥ÿÿ§ÿ¸ÿ¬ÿ²ÿ±ÿ¿ÿÿÅÿ¤ÿ»ÿ¯ÿ³ÿÿ¼ÿ­ÿÀÿÿÿÿÿ­ÿ¨ÿ¡ÿ¬ÿ¨ÿ¤ÿÿ©ÿ¼ÿ½ÿ«ÿ«ÿ¡ÿÿ¤ÿ¤ÿªÿ¯ÿÿÿ¡ÿÿÿ­ÿ°ÿ¤ÿ¢ÿ ÿÿ¬ÿ±ÿÿ­ÿ«ÿ©ÿ£ÿÿ¦ÿ¢ÿÿ«ÿ©ÿ«ÿ¬ÿËÿ¥ÿ±ÿ­ÿ£ÿ¢ÿ©ÿ´ÿ°ÿÿ¡ÿ§ÿÿÿªÿ¯ÿªÿ¥ÿÿ§ÿ¦ÿÿ§ÿ£ÿ¡ÿ¡ÿÿÿÿÿ¡ÿ­ÿ³ÿ«ÿÿ¤ÿ¢ÿªÿ¦ÿ¨ÿªÿ¥ÿ¢ÿ»ÿªÿ¯ÿÿ­ÿ©ÿ¨ÿ®ÿªÿ ÿ£ÿ©ÿªÿ±ÿ¶ÿ­ÿ¥ÿªÿ´ÿ¯ÿ±ÿ«ÿ®ÿªÿÿ§ÿ¨ÿ®ÿ«ÿªÿ¤ÿÿ©ÿ¯ÿ¬ÿ®ÿ©ÿ ÿ¢ÿ®ÿ­ÿ­ÿ©ÿ§ÿ¯ÿ¦ÿ­ÿ²ÿÿ·ÿ©ÿÿÿÿÿ³ÿ¥ÿ¨ÿÿ«ÿ³ÿ¢ÿÿ©ÿ¿ÿ³ÿÿÿµÿ½ÿ­ÿÿ©ÿ«ÿÿ©ÿ¤ÿÿÿÿÿÿ©ÿ´ÿ¨ÿ£ÿ ÿ¦ÿ·ÿ­ÿ«ÿ¦ÿ¬ÿ¶ÿ¦ÿ£ÿ­ÿ¤ÿÿ¨ÿÿÿÿÿÿÿ­ÿ ÿ¢ÿ¨ÿÿ¡ÿ£ÿÿ¸ÿÿ ÿÿÿ ÿÿ£ÿ¬ÿªÿ§ÿÿ¯ÿ·ÿ®ÿ§ÿ¦ÿ¦ÿ®ÿ´ÿ·ÿµÿ¯ÿ¯ÿ©ÿ¨ÿ£ÿ¤ÿ³ÿ¨ÿ£ÿ¡ÿÿ ÿ£ÿ¦ÿ®ÿ¬ÿ£ÿªÿ¨ÿ ÿ¶ÿ£ÿ¤ÿ³ÿ ÿÿÿ­ÿ¬ÿÿ³ÿ¡ÿ£ÿªÿÿÿÿ¦ÿ¦ÿ¤ÿ³ÿ¨ÿÿ¼ÿ²ÿ±ÿ²ÿ¤ÿÿÿ¡ÿ¦ÿªÿ¬ÿ©ÿ¯ÿ¶ÿ¥ÿ¦ÿ¬ÿÿÿÿÿpÿÿ¬ÿªÿÿ¥ÿÿÿ²ÿ¬ÿµÿÿÿ£ÿ®ÿ ÿ£ÿÿ·ÿÿ¢ÿªÿÿ¬ÿ©ÿ¥ÿÿÿ³ÿ§ÿ¡ÿ¡ÿÿ¥ÿÿÿÿÿ®ÿ¬ÿ£ÿ¡ÿ¨ÿ­ÿÿ¡ÿ­ÿ£ÿÿ¨ÿÿ¦ÿªÿªÿ¤ÿ¦ÿÿÿ¨ÿÿÿÿ¢ÿ¯ÿÿ¸ÿ²ÿÿÿ¥ÿ°ÿ£ÿÿ¡ÿÿ¥ÿÿÿ ÿÿªÿ±ÿ¬ÿ¨ÿ®ÿªÿ¡ÿ¢ÿ¨ÿ¦ÿÿ¥ÿ ÿ¢ÿÿ£ÿ¸ÿ¬ÿÿ§ÿÿÿ¬ÿ¦ÿ§ÿ¯ÿ³ÿ¹ÿÿ ÿ¥ÿ«ÿ¬ÿ´ÿ¢ÿ ÿ§ÿÿÿÿÿÿÿÿÿÿÿ ÿ©ÿ¥ÿÿÿÿÿ¡ÿÿÿÿ¦ÿ¯ÿ¢ÿÿÿÿÿÿ¥ÿÿ¥ÿÿÿ¥ÿ¢ÿÿ°ÿÿ§ÿÿ ÿ ÿÿÿ¥ÿÿÿÿ¢ÿªÿ¢ÿÿ ÿªÿ­ÿ§ÿªÿ¨ÿ ÿ£ÿ¥ÿ¦ÿ²ÿ£ÿ°ÿªÿÿ¤ÿ¯ÿ©ÿ¶ÿÿ¨ÿ«ÿÿ¡ÿÿÿ¤ÿÿÿÿÿ©ÿÿ£ÿ¬ÿ¢ÿ¥ÿªÿ¡ÿ¡ÿ­ÿ¦ÿÿ¢ÿ®ÿÿÿÿ­ÿ¥ÿÿÿÿ«ÿ©ÿ¨ÿ£ÿ®ÿÿ§ÿÿÿÿ®ÿÿ§ÿ¦ÿ¡ÿ§ÿÿÿ¢ÿªÿ³ÿÿ«ÿ§ÿ¢ÿªÿªÿ¬ÿ¦ÿÿÿÿÿÿÿÿÿÿÿÿÿÿÿÿ¥ÿÿ£ÿ¥ÿÿÿÿ¨ÿÿ§ÿÿÿ¢ÿÿÿ¯ÿ¥ÿ¨ÿ¤ÿÿÿ¦ÿ³ÿ¯ÿ¬ÿªÿ¨ÿ¦ÿ®ÿ»ÿÿ ÿ£ÿ¬ÿ¤ÿ§ÿ§ÿ«ÿÿ©ÿ³ÿÿ¤ÿ«ÿ¬ÿ¬ÿ¢ÿ¬ÿ²ÿªÿ¨ÿ¢ÿ¡ÿÿ¨ÿ¦ÿÿ£ÿ£ÿ¡ÿÿÿ§ÿ¦ÿ£ÿ¤ÿÿ©ÿ®ÿ¤ÿ¥ÿªÿ¦ÿÿ¤ÿÿÿ³ÿ¥ÿºÿ­ÿ¢ÿ¦ÿ¯ÿ ÿ¦ÿªÿ§ÿÿÿ¡ÿÿ£ÿ¬ÿ¤ÿ«ÿ¤ÿÿÿÿÿÿ²ÿªÿÿ¨ÿÿ¶ÿ©ÿÿªÿµÿ©ÿ«ÿ®ÿÿ¡ÿ¦ÿ¨ÿ¢ÿ£ÿ­ÿ£ÿÿÿ¥ÿ°ÿ°ÿ²ÿ±ÿ«ÿ·ÿ²ÿ¡ÿ¡ÿ¢ÿ§ÿ ÿ¥ÿ¥ÿ¤ÿ²ÿ§ÿÿ¹ÿ·ÿ³ÿ­ÿ¨ÿ§ÿ£ÿÿ¤ÿµÿ´ÿ¨ÿ¬ÿªÿ©ÿ¢ÿ¬ÿ³ÿ®ÿ§ÿµÿÿÿÿ¢ÿ®ÿ¶ÿÿ©ÿªÿ²ÿ°ÿ¨ÿ ÿ ÿ¢ÿÿÿÿ£ÿ±ÿ«ÿ¦ÿÿ¢ÿ¢ÿ¥ÿ¯ÿÿ®ÿ¦ÿÿÈÿÿÿ·ÿÿ¡ÿ¥ÿ¦ÿ¥ÿ¨ÿ­ÿ¥ÿªÿ«ÿÿÿÿ¡ÿ ÿ¡ÿ¥ÿÿÿ£ÿºÿ±ÿ­ÿ¤ÿÿ¨ÿªÿ§ÿ¨ÿ¨ÿ­ÿ¥ÿ ÿ ÿ£ÿÿ ÿ¨ÿ«ÿ±ÿ­ÿ¼ÿ¤ÿ¶ÿ±ÿ©ÿ¥ÿ®ÿÿÿ²ÿ´ÿÀÿ¸ÿ¼ÿ­ÿ¡ÿ¤ÿ®ÿ«ÿ©ÿªÿ§ÿªÿ«ÿ¬ÿ³ÿ¨ÿ¢ÿ°ÿ´ÿ¾ÿ¨ÿ¤ÿÿ¯ÿ¬ÿªÿªÿ­ÿ°ÿµÿ²ÿ©ÿ®ÿ°ÿ³ÿ¸ÿ ÿÿ¨ÿ¦ÿÀÿ¶ÿ»ÿ¦ÿ©ÿ³ÿÿµÿ°ÿ®ÿ§ÿ°ÿ­ÿ£ÿ¨ÿ¯ÿ©ÿ«ÿ¯ÿ¦ÿ°ÿ¸ÿ©ÿ±ÿ·ÿ ÿªÿ®ÿ¢ÿÿ§ÿ¡ÿÿÿ¶ÿ°ÿ²ÿ¥ÿÿ¦ÿªÿÿ£ÿªÿ±ÿ¥ÿ®ÿ´ÿ´ÿ¤ÿ¯ÿ¸ÿ¦ÿ«ÿ®ÿ®ÿ¦ÿ©ÿ­ÿ®ÿ°ÿ°ÿ¯ÿ§ÿ¬ÿ¼ÿµÿ§ÿ«ÿ«ÿ§ÿ³ÿ¤ÿ´ÿªÿ¯ÿ´ÿ¨ÿ­ÿ«ÿ¤ÿ£ÿ¨ÿªÿ¬ÿ¯ÿ¨ÿ§ÿ©ÿ±ÿ¬ÿÿ¯ÿ¿ÿ³ÿ¥ÿ£ÿ§ÿ£ÿ£ÿ¬ÿ¯ÿ¬ÿ±ÿ®ÿ§ÿ¼ÿ¾ÿ·ÿ¢ÿÿ¢ÿÿÿ©ÿ¥ÿÿ¤ÿ±ÿºÿ±ÿ«ÿ©ÿ¦ÿ¬ÿ¬ÿ¬ÿ­ÿ§ÿ°ÿ¬ÿ·ÿ·ÿ¸ÿ¦ÿ¬ÿ·ÿ½ÿ®ÿ¥ÿ¨ÿ§ÿ£ÿ«ÿµÿ§ÿ¯ÿ¥ÿÿ©ÿ¯ÿ°ÿ¥ÿ°ÿ³ÿ¥ÿ°ÿ³ÿ­ÿ²ÿ¶ÿ¶ÿ´ÿ¨ÿÿ¤ÿ¦ÿ¤ÿ«ÿ²ÿ¬ÿªÿ¨ÿ¯ÿ¨ÿÿ¡ÿ¢ÿ ÿªÿ³ÿ®ÿ¯ÿ¯ÿ¯ÿªÿÿ¤ÿ³ÿ§ÿÿÿ¬ÿ¯ÿ¯ÿ¬ÿ¤ÿÿ¡ÿ¡ÿ§ÿ°ÿ²ÿ£ÿ¡ÿ¢ÿ³ÿ¨ÿ®ÿ²ÿ¨ÿ ÿÿªÿ·ÿ¯ÿ¥ÿÿ¨ÿÿ¥ÿ¥ÿ±ÿ¦ÿ§ÿ¥ÿ¢ÿ¡ÿ¤ÿ¨ÿ¤ÿ¤ÿ¬ÿ£ÿ ÿÿ ÿ¹ÿ°ÿ¨ÿ³ÿ³ÿ¤ÿÿÿ£ÿµÿ®ÿ£ÿ¥ÿ¡ÿ­ÿ©ÿ¨ÿ®ÿ°ÿÿ«ÿ­ÿ«ÿ¸ÿ²ÿ£ÿ¨ÿ¤ÿ¬ÿ ÿÿÿÿÿÿ­ÿ´ÿ©ÿ£ÿÿÿ¢ÿ©ÿ§ÿ§ÿ¤ÿÿ¬ÿÿ®ÿ¤ÿ¨ÿ®ÿ®ÿ²ÿ«ÿÿÿ¢ÿ£ÿ¢ÿÿ£ÿ¦ÿ¡ÿ­ÿ¤ÿ©ÿ­ÿ£ÿ¥ÿ¯ÿ¥ÿ¢ÿ ÿ©ÿ­ÿ¸ÿ§ÿ£ÿ¤ÿ©ÿ¥ÿÿÿ¡ÿÿÿ£ÿ¢ÿ ÿ©ÿ¨ÿ¤ÿÿÿÿ£ÿ§ÿ§ÿ¢ÿ¤ÿ¬ÿ¥ÿ°ÿ§ÿ¤ÿ¢ÿ ÿÿÿÿÿÿ´ÿ§ÿ¯ÿÿÿÿ¢ÿÿ­ÿ¬ÿ¬ÿ§ÿÿÿ¢ÿ¥ÿ¡ÿµÿÿÿ°ÿÿ¢ÿªÿ²ÿ²ÿ´ÿ¯ÿÿÿÿ«ÿºÿ¢ÿ£ÿ±ÿ·ÿ®ÿ©ÿ£ÿÿ©ÿ²ÿ¤ÿÿ¢ÿ©ÿ¨ÿ¥ÿ¢ÿÿ©ÿ©ÿÿ ÿ¥ÿ ÿ£ÿ¥ÿ°ÿÿ¥ÿ¢ÿÿÿÿ¡ÿ¥ÿ¯ÿ¯ÿ¢ÿÿÿÿ¦ÿ¡ÿ¤ÿ£ÿÿ¢ÿ¬ÿÿÿ«ÿÿ ÿ ÿ¨ÿ ÿÿ©ÿ©ÿÿ¢ÿ¥ÿÿ§ÿ«ÿÿ¥ÿ¦ÿ¡ÿÿÿ£ÿ¥ÿ£ÿÿÿÿÿ¥ÿ­ÿªÿ©ÿ«ÿ¥ÿ¦ÿ¯ÿÿ©ÿ¦ÿ¤ÿÿ©ÿ§ÿÿÿÿÿ©ÿÿ¢ÿÿÿÿÿÿÿÿ¢ÿ£ÿ³ÿ¨ÿ¤ÿ¥ÿ¯ÿ´ÿ°ÿ¨ÿÿÿ ÿÿ£ÿ£ÿ°ÿÿ¡ÿ£ÿÿ¡ÿ¨ÿ°ÿ¦ÿ«ÿ¦ÿ«ÿÿ ÿ¤ÿÿÿ²ÿ¹ÿ¥ÿ¡ÿ­ÿ«ÿ¢ÿÿÿÿÿÿ¢ÿºÿ¬ÿ±ÿ¦ÿ«ÿ¬ÿªÿ§ÿ£ÿ£ÿ¡ÿ©ÿ¨ÿ ÿÿ¦ÿ ÿÿÿÿÿ¡ÿ¥ÿ®ÿ§ÿ«ÿ¦ÿ¥ÿ®ÿ®ÿ ÿ£ÿ­ÿ£ÿ­ÿÿ¦ÿ¨ÿ¡ÿ£ÿ¡ÿÿ²ÿ ÿ­ÿ©ÿ¢ÿ¡ÿ¨ÿ¥ÿÿÿÿ ÿ¨ÿ£ÿ¨ÿ¦ÿ¡ÿ£ÿ§ÿÿÿ£ÿ¤ÿªÿ®ÿ¤ÿ£ÿ¦ÿ¡ÿÿÿÿ£ÿ«ÿ¬ÿ§ÿ¢ÿ¡ÿ£ÿ¢ÿÿ£ÿ£ÿ¢ÿ§ÿ¦ÿ ÿ¤ÿ©ÿÿÿ¥ÿ¢ÿ£ÿ¢ÿ¦ÿ¯ÿ°ÿ ÿÿ¢ÿÿ ÿ¨ÿÿÿ£ÿ£ÿ¦ÿ¨ÿªÿÿÿÿÿÿÿÿÿÿÿÿÿ¡ÿ¦ÿ¨ÿÿ¢ÿÿÿÿÿÿÿ¢ÿ¥ÿ ÿÿ¨ÿ¤ÿ¥ÿ¢ÿ¢ÿ¥ÿ£ÿ§ÿ¦ÿÿºÿ§ÿ¯ÿªÿÿÿ¡ÿÿÿ¡ÿ¢ÿ£ÿ£ÿ¡ÿÿÿÿÿ¥ÿÿ¦ÿ£ÿÿÿ¡ÿÿÿ¢ÿ ÿ ÿÿÿ¡ÿ¥ÿ¡ÿÿ¤ÿÿ¢ÿ¥ÿ§ÿ¢ÿ«ÿ±ÿ§ÿÿÿÿÿÿ¢ÿÿÿÿÿ¡ÿ¢ÿ¨ÿ¢ÿÿ ÿÿÿªÿ®ÿÿ ÿ¥ÿÿ¤ÿÿÿÿ ÿ©ÿÿÿÿÿÿ¡ÿÿÿ¡ÿ¡ÿÿÿÿÿÿÿÿÿ ÿÿÿÿÿÿÿÿÿÿÿÿÿÿÿÿÿÿÿÿÿ¢ÿ¨ÿÿÿÿÿÿÿÿÿÿÿÿÿÿÿÿÿÿÿÿxÿÿÿÿªÿÿ¢ÿ¡ÿÿÿÿÿÿÿÿÿÿÿÿÿ£ÿÿÿÿ¤ÿ¡ÿ£ÿÿÿÿÿÿÿÿÿÿÿÿÿÿ ÿÿÿ©ÿÿÿÿÿÿ¬ÿÿÿÿÿÿÿÿÿÿÿÿÿÿÿÿÿÿÿÿ©ÿÿÿÿ¤ÿ®ÿÿÿÿÿ¨ÿ§ÿÿÿÿÿÿÿ£ÿ¤ÿÿ£ÿ¢ÿ¡ÿ§ÿ§ÿÿÿÿ ÿ£ÿÿÿÿÿÿ¨ÿ­ÿ¬ÿ³ÿÿ´ÿ¯ÿ¡ÿ¥ÿ¥ÿ«ÿ²ÿ«ÿ ÿÿÿÿÿÿ®ÿ®ÿ¡ÿªÿ¢ÿ ÿ§ÿ¤ÿÿ§ÿ§ÿÿ¡ÿÿ ÿ¤ÿ¥ÿ»ÿ¶ÿ¦ÿÿÿ¢ÿªÿ°ÿ§ÿÿÿ®ÿ£ÿ¡ÿÿÿÿ ÿ¤ÿ¦ÿÿªÿ«ÿ£ÿÿ£ÿ£ÿ ÿ ÿ¥ÿ§ÿ ÿÿ­ÿªÿÿÿÿ¤ÿ²ÿÿÿÿÿ¤ÿ§ÿ£ÿ¦ÿ§ÿ¨ÿÿ©ÿÿÿÿÿ¡ÿ¢ÿÿÿ£ÿ¡ÿÿÿÿ»ÿ£ÿÿÿÿÿÿÿÿÿÿÿÿÿ¡ÿÿ¢ÿ¥ÿ ÿÿÿ¦ÿÿÿÿÿÿÿÿÿ¥ÿÿÿÿ ÿÿÿÿÿ ÿÿ¤ÿÿÿÿ¤ÿÿÿÿÿÿÿÿ©ÿ ÿ ÿÿÿÿÿ¢ÿÿÿÿÿÿÿÿÿÿÿÿÿÿ¢ÿÿÿÿÿÿBÿÿFÿÿ£ÿÿÿxÿÿÿ¢ÿÿÿÿ¢ÿÿ¦ÿ£ÿÿÿ ÿ§ÿÿ ÿÿÿ©ÿ¶ÿÿÿÿÿÿÿ ÿ¡ÿ¨ÿ§ÿÿ¥ÿ ÿÿÿÿ¡ÿÿ ÿÿÿ¥ÿ¢ÿÿ¤ÿ¦ÿÿ ÿ¨ÿÿ¢ÿ ÿÿ«ÿ¢ÿÿªÿ¦ÿ ÿÿ­ÿ®ÿÿÿÿÿ«ÿ¢ÿÿÿ¡ÿ¡ÿ ÿÿ ÿ¨ÿ«ÿÿÿÿ¦ÿ¤ÿÿÿ¡ÿ©ÿÿÿÿ¬ÿÿÿÿÿÿÿ¡ÿ¯ÿÿÿÿ ÿ¢ÿ¥ÿÿ§ÿÿÿÿÿÿÿ ÿÿÿ£ÿ ÿÿÿÿÿÿÿÿÿ£ÿ³ÿÿÿ¡ÿÿÿÿÿÿÿÿÿÿÿ¡ÿÿÿÿÿÿ§ÿÿ¨ÿÿÿÿÿ¢ÿ¡ÿÿÿÿÿÿÿÿÿÿÿÿÿÿ¤ÿ¤ÿÿÿ­ÿ©ÿÿÿ¡ÿ¦ÿÿÿÿÿÿÿ¨ÿÿÿÿÿÿÿÿ©ÿ«ÿÿÿÿ§ÿ£ÿ¢ÿÿÿÿÿÿ¡ÿ£ÿ£ÿªÿªÿÿÿÿ¤ÿ»ÿ¯ÿªÿÿ¢ÿ¬ÿ£ÿÿÿÿÿ¢ÿ£ÿÿ¢ÿ¢ÿÿ¨ÿ¨ÿ¡ÿÿÿ¬ÿÿ§ÿÿÿ¦ÿ£ÿÿÿÿÿÿ©ÿ«ÿ¡ÿÿ£ÿ¡ÿÿ®ÿÿÿÿÿÿÿ£ÿÿ¢ÿÿ¤ÿÿÿÿ¤ÿÿÿ ÿÿÿÿÿÿÿ¸ÿÿÿ©ÿÿÿÿ¥ÿÿÿÿÿÿ ÿÿ¤ÿÿÿÿÿ£ÿ¢ÿ§ÿµÿ­ÿ·ÿ£ÿÿ­ÿ­ÿ®ÿÿ¥ÿ·ÿ¥ÿ¢ÿÿÿ­ÿ¥ÿÿÿÿ¡ÿ«ÿ¨ÿÿ¡ÿ¦ÿ®ÿ¤ÿªÿ¥ÿÿÿÿ³ÿµÿÿ½ÿÿªÿ¨ÿÿÿÿÿÿÿ¢ÿ§ÿÿÿ¥ÿ«ÿ¢ÿÿÿ¥ÿÿ©ÿÿÿ ÿÿÿ ÿÿ©ÿÿ¨ÿÿÿÿÿ¬ÿ¨ÿÿÿÿÿ§ÿÿÿÿÿµÿ¨ÿÿ¡ÿ ÿÿÿÿÿÿªÿÿ¤ÿ¢ÿÿ¥ÿ£ÿÿ­ÿ¢ÿÿÿ ÿ¦ÿÿÿÿÿÿ¢ÿÿÿÿ£ÿÿ§ÿ¥ÿÿ¸ÿ ÿÿ±ÿ ÿ®ÿ²ÿÿ¡ÿÿÿ ÿ¥ÿ¥ÿÿÿÿ¡ÿ¢ÿÿÿÿÿ¦ÿ¢ÿÿÿ¬ÿÿÿ«ÿªÿÿ¡ÿ ÿ­ÿÿÿ¨ÿ¤ÿÿÿÿÿÿÿÿ ÿ«ÿ¨ÿ¦ÿ¤ÿ¡ÿÿÿÿÿÿ¡ÿ«ÿÿ¦ÿÿ¨ÿ«ÿ¯ÿ­ÿÿ­ÿ²ÿÿ¤ÿÿÿÿ¢ÿ£ÿÿÿÿÿÿ ÿ©ÿ§ÿ¡ÿÿÿÿÿÿÿÿÿÿ¡ÿ©ÿÿ§ÿ¨ÿÿÿÿ¦ÿÿÿÿÿÿÿÿ¦ÿÿÿ¦ÿ ÿÿ£ÿÿÿÿÿÿ¢ÿ²ÿ¨ÿÿÿÿÿÿÿÿÿÿ¬ÿ¯ÿÿÿ§ÿ£ÿÿÿÿ ÿÿÿ®ÿ³ÿ®ÿ¡ÿÿ¬ÿ¶ÿÿÿ¡ÿ¡ÿ£ÿÿÿÿÿÿÿÿÿÿ§ÿÿÿ¡ÿ£ÿÿ¢ÿÿ¥ÿ ÿªÿ¡ÿÿ¤ÿ¢ÿÿ¦ÿÿÿÿ ÿ§ÿ£ÿÿ¦ÿÿÿÿÿÿÿÿ¢ÿÿÿÿÿ¢ÿÿ¬ÿ ÿÿÿ ÿÿÿÿÿ¥ÿÿÿ·ÿÿÿÿÿÿ±ÿ¨ÿ®ÿÿ»ÿ¬ÿÿÿÿ«ÿ¢ÿ¢ÿ ÿÿÿÿ«ÿ¨ÿÿ¨ÿ¥ÿÿ¤ÿ¦ÿ§ÿÿÿ§ÿ¥ÿÿ¨ÿÿ¤ÿÿ¤ÿÿ²ÿ¨ÿ§ÿÿÿ¤ÿ¨ÿ¤ÿµÿ¢ÿ ÿÿÿ ÿÿ£ÿÿÿÿÿÿÿ¥ÿ¡ÿ¤ÿ¢ÿ¦ÿ¡ÿÿÿÿªÿ¹ÿ§ÿÿÿ ÿÿÿÿÿ§ÿ¬ÿ°ÿÿÿ£ÿÿ³ÿÿ£ÿÿ¶ÿ­ÿ¤ÿÿ¤ÿ¦ÿ³ÿÿÿ²ÿ¨ÿ´ÿ¬ÿÿÿÿ ÿ¤ÿ£ÿ¯ÿ²ÿ¬ÿ¢ÿ¢ÿÿÿÿÿÿÿ¥ÿ°ÿªÿ§ÿ§ÿ¦ÿÿÿ¢ÿ¤ÿ´ÿ¦ÿ¢ÿÿ³ÿ®ÿ¨ÿ§ÿ°ÿ¯ÿ¯ÿÿ¨ÿ¡ÿ¨ÿ¦ÿ¬ÿ¡ÿªÿ¤ÿÿ­ÿ¤ÿÿ¡ÿ£ÿ­ÿ¬ÿ¥ÿÿÿÿ£ÿ¯ÿ¨ÿ¤ÿ°ÿ¤ÿÿ«ÿ¤ÿ¥ÿ²ÿ¶ÿ§ÿ ÿ¢ÿ¨ÿ®ÿ¡ÿ¢ÿ¨ÿ¤ÿ¯ÿ­ÿÿ¨ÿÿÿ¤ÿ¡ÿ«ÿ«ÿµÿ ÿ±ÿ¥ÿÿ¢ÿÿ¥ÿªÿ¨ÿ±ÿ±ÿ©ÿÿÿ«ÿ§ÿÿÿ£ÿ¨ÿ£ÿ¢ÿ ÿÿÿÿ ÿÿ£ÿÿ¦ÿ±ÿµÿ§ÿ¨ÿ¢ÿ´ÿ©ÿ©ÿÿ¥ÿ±ÿ¹ÿ±ÿ¨ÿ¤ÿ§ÿÿ¨ÿÿ¦ÿÿÿÿ¯ÿ¥ÿµÿ±ÿµÿ­ÿ´ÿÿ¢ÿ®ÿ¦ÿÿÿ¥ÿ«ÿ¯ÿ¨ÿ¬ÿ¢ÿ¢ÿ²ÿµÿ´ÿ¦ÿ¡ÿªÿ³ÿ±ÿ ÿ¢ÿªÿªÿ±ÿ­ÿ¢ÿ§ÿÿ°ÿ°ÿ¦ÿ¥ÿÿÿ¶ÿÿÿ«ÿÿ¤ÿ¥ÿÿ­ÿ§ÿ¸ÿªÿ¦ÿ°ÿ¯ÿ©ÿÿ©ÿ®ÿ¢ÿ¦ÿ©ÿ¦ÿÿÿ«ÿ«ÿ¥ÿ©ÿ¢ÿ¢ÿ¥ÿÿ«ÿªÿ¤ÿ¨ÿ©ÿ¯ÿ¨ÿÿÿÿÿ©ÿ¨ÿ£ÿ£ÿÿ©ÿ¨ÿªÿÿ¢ÿ©ÿÿ²ÿÿ¥ÿ«ÿÿÿ¨ÿÿ£ÿ¦ÿ®ÿ°ÿ©ÿ¢ÿ¨ÿ¨ÿ¥ÿ§ÿ¤ÿ®ÿ­ÿ¢ÿ§ÿ­ÿ²ÿ¯ÿªÿ­ÿ¬ÿ«ÿ«ÿªÿ¨ÿ¥ÿ¢ÿ£ÿ¥ÿ­ÿ§ÿªÿ¨ÿ¨ÿ§ÿ¯ÿ¢ÿ¦ÿ²ÿ°ÿ²ÿÿÿºÿ¡ÿ¨ÿ²ÿ°ÿ­ÿÿ¡ÿ²ÿÿÿÿÿÿÿ¦ÿ¢ÿ¥ÿ¬ÿ§ÿ¦ÿÿÿÿÿ¡ÿ¨ÿ¥ÿÿ¢ÿ©ÿ¦ÿ ÿ«ÿ¥ÿÿÿÿoÿ®ÿ¥ÿÿÿÿÿ½ÿ­ÿµÿ¤ÿ¥ÿÿ¹ÿÿ­ÿ«ÿ ÿ£ÿ¦ÿÿ©ÿÿÿÿÿ¤ÿ¡ÿÿ¨ÿ¬ÿ¦ÿÿÿÿÿÿ¡ÿÿ¡ÿÿÿ­ÿ«ÿ£ÿ¡ÿ ÿ£ÿ¬ÿÿ¸ÿ£ÿ¢ÿ¤ÿ«ÿÿÿ¨ÿ¯ÿÿÿ®ÿ¤ÿ©ÿ¤ÿ¶ÿ¹ÿ£ÿ¦ÿ¬ÿ±ÿ¢ÿÿ¡ÿ¤ÿ¨ÿÿ¡ÿ ÿ ÿ¦ÿ­ÿ®ÿ©ÿ«ÿ¦ÿ¢ÿ§ÿ§ÿ¢ÿÿÿ¥ÿ¡ÿÿ­ÿ·ÿªÿ ÿÿÿÿ¶ÿÿ¨ÿ³ÿ²ÿµÿ­ÿÿ®ÿ¶ÿ³ÿªÿÿÿ£ÿÿ®ÿ ÿ¤ÿ©ÿ±ÿ³ÿÿÿ£ÿ«ÿ¡ÿÿÿÿÿÿ¡ÿ´ÿ¯ÿ£ÿ£ÿ¥ÿÿÿÿÿÿÿ£ÿ£ÿ£ÿ¥ÿÿÿÿÿ¦ÿÿ ÿ¢ÿÿ ÿÿÿ¯ÿÿÿ¢ÿÿÿ£ÿ§ÿ¦ÿ¦ÿÿÿ ÿ©ÿ©ÿ¥ÿ£ÿ¡ÿ³ÿ¡ÿ¢ÿ¢ÿÿ¢ÿ¨ÿÿ»ÿ¤ÿ§ÿÿ­ÿ³ÿÿÿÿ£ÿ¥ÿÿ¨ÿ³ÿÿ«ÿ¦ÿ ÿ¤ÿ«ÿÿÿ¡ÿÿÿ ÿ¤ÿÿÿ¡ÿ¡ÿÿÿÿÿÿÿÿ«ÿ¡ÿÿ¥ÿªÿÿ®ÿ¯ÿ«ÿ§ÿÿÿÿÿ¥ÿ¢ÿÿÿÿ´ÿ¨ÿÿÿÿ¦ÿ¥ÿÿÿÿÿÿÿÿÿÿÿÿÿÿÿÿÿÿÿÿÿ¡ÿÿ®ÿÿ¡ÿÿ ÿ§ÿÿ¦ÿÿ ÿ¨ÿÿÿÿÿÿ ÿ¯ÿªÿÿÿ«ÿªÿªÿÿ³ÿ©ÿ¤ÿ¥ÿÿÿ¾ÿÿµÿÿÿ©ÿ±ÿ­ÿÿ§ÿ¬ÿ²ÿ¨ÿ§ÿ¦ÿ¡ÿ¨ÿÿÿÿÿ§ÿ¬ÿ£ÿ¥ÿ¬ÿ¨ÿ©ÿ¡ÿ§ÿ¨ÿÿ°ÿ«ÿÿÿ®ÿÿ¬ÿ¤ÿÿ«ÿ¬ÿ§ÿÿ©ÿ¤ÿ´ÿ¬ÿ¦ÿ§ÿ°ÿ®ÿÿÿ¤ÿ­ÿ±ÿ¦ÿ¦ÿ¡ÿªÿÿÿ¿ÿÿ¥ÿ·ÿÿ ÿ°ÿÿ·ÿ©ÿ«ÿ©ÿ¯ÿ¤ÿªÿ¦ÿ£ÿÿ¡ÿ¨ÿ¨ÿÿÿ§ÿ¤ÿ£ÿ«ÿ¦ÿªÿ©ÿ«ÿ¥ÿ¡ÿ¯ÿ­ÿ­ÿÿ£ÿÿ¬ÿÿ£ÿªÿ®ÿªÿÿ®ÿµÿµÿ¥ÿÿ¥ÿ«ÿ£ÿÿ¤ÿÿ«ÿ­ÿÿ±ÿÿ²ÿÿÿÿÿ¥ÿ¦ÿÿ¥ÿ¤ÿ°ÿ«ÿ«ÿ¯ÿ®ÿ©ÿ£ÿ¢ÿ£ÿ°ÿ¶ÿ®ÿ±ÿ¬ÿ£ÿÿ²ÿ¶ÿ£ÿÿ»ÿ´ÿµÿ°ÿÿ¶ÿ§ÿ³ÿ´ÿ¤ÿ¬ÿ¨ÿ´ÿ¹ÿ²ÿ«ÿ«ÿªÿÿÿ¤ÿÿ§ÿªÿ¢ÿ£ÿÂÿ®ÿ«ÿÿªÿ¥ÿ®ÿ§ÿÿ¨ÿ±ÿ ÿ§ÿµÿ°ÿ¦ÿ¥ÿ­ÿ°ÿ¥ÿ§ÿ»ÿ¬ÿ§ÿÿÿ¯ÿªÿÿ ÿ³ÿ¨ÿ£ÿ«ÿ°ÿ¥ÿÿ¡ÿ®ÿ¬ÿ®ÿ®ÿ£ÿ¤ÿ¯ÿ®ÿ®ÿ¨ÿ£ÿ³ÿ±ÿ»ÿÿ°ÿ§ÿÁÿ²ÿµÿÿ¤ÿ¶ÿ¬ÿ±ÿ­ÿ¤ÿ§ÿ«ÿ§ÿ¢ÿ¡ÿÿ¢ÿ·ÿ®ÿ±ÿ¥ÿ²ÿ°ÿÿ­ÿµÿ®ÿ«ÿ¯ÿ¨ÿ¡ÿ§ÿ­ÿ®ÿµÿµÿ¬ÿ²ÿ­ÿ¦ÿ«ÿ£ÿ¡ÿ¶ÿ©ÿ²ÿ«ÿ¢ÿ®ÿ¢ÿ©ÿ¥ÿ¥ÿ ÿ¤ÿ¹ÿ¼ÿªÿ¤ÿªÿ³ÿ°ÿÿ¢ÿ®ÿ¬ÿ£ÿÿ§ÿ©ÿ±ÿ£ÿªÿ°ÿ®ÿ±ÿ²ÿªÿ®ÿ°ÿ¦ÿ°ÿ´ÿ©ÿµÿ«ÿ©ÿµÿ¨ÿªÿ¶ÿ­ÿ½ÿ«ÿ½ÿ·ÿ¡ÿÿ£ÿ¤ÿÿ¢ÿ«ÿ¶ÿ·ÿ«ÿ¨ÿ­ÿ£ÿºÿµÿ¯ÿ¥ÿ«ÿ¢ÿ«ÿ­ÿ®ÿ°ÿ¯ÿªÿ©ÿ³ÿ²ÿ¶ÿ¹ÿÿÿÿÿÿ§ÿ²ÿ«ÿ±ÿ³ÿªÿ¦ÿªÿ«ÿ¨ÿ¬ÿ°ÿ°ÿ«ÿ¤ÿ­ÿ¯ÿ¶ÿ©ÿµÿ£ÿ³ÿªÿ¨ÿ§ÿ¦ÿ£ÿ¬ÿ«ÿ©ÿÀÿ­ÿ¡ÿµÿ ÿ°ÿ­ÿ®ÿ­ÿ§ÿ°ÿ·ÿÂÿ·ÿ­ÿ®ÿ²ÿ²ÿ©ÿ©ÿªÿ ÿ¤ÿÿÿ©ÿ·ÿ¯ÿ¡ÿÿÿÿÿÿÿÿÿ®ÿ¶ÿ¢ÿ ÿ¤ÿ¨ÿ©ÿªÿ£ÿ ÿ£ÿÿ«ÿªÿ¦ÿ¨ÿÿÿ¥ÿÿªÿµÿ¡ÿÿ£ÿÿªÿÿ ÿ¸ÿ­ÿÿ¢ÿ¥ÿ£ÿÿÿÿ¤ÿÿºÿ·ÿ ÿÿ¢ÿ¨ÿ©ÿ¦ÿÿÿ¢ÿ¢ÿ ÿ¤ÿ ÿ¦ÿªÿ¼ÿ¤ÿ ÿ¥ÿ­ÿ¥ÿÿÿ¡ÿÿÿ¤ÿ¤ÿ°ÿ¶ÿ³ÿ¹ÿ®ÿÿÿ¨ÿ¬ÿ°ÿ©ÿ¢ÿ¢ÿÿÿ ÿ¥ÿÿÿÿÿ ÿ§ÿ«ÿ³ÿ²ÿ©ÿ¦ÿªÿ©ÿÿ¡ÿ ÿ£ÿÿ®ÿ¦ÿ¬ÿ¬ÿ¦ÿ¬ÿ«ÿ¤ÿ©ÿ°ÿ®ÿ¤ÿ®ÿ²ÿÿ¥ÿ¦ÿ¡ÿÿ£ÿ®ÿ·ÿ°ÿ£ÿ¤ÿ£ÿ±ÿ­ÿ´ÿ®ÿ©ÿ ÿ­ÿ°ÿ¨ÿ§ÿ£ÿÿ¢ÿ«ÿ£ÿ ÿÿ­ÿ½ÿ¥ÿ¬ÿ­ÿ¯ÿ¬ÿ¤ÿ£ÿªÿ«ÿ¯ÿ¦ÿ­ÿ­ÿ¢ÿ£ÿÿÿÿÿÿ¬ÿ°ÿ ÿ¤ÿÿ£ÿ ÿÿ¤ÿÿ¦ÿ£ÿÿ¡ÿªÿ¥ÿ£ÿ¥ÿÿÿ°ÿ¦ÿ£ÿ¨ÿ­ÿ©ÿ¬ÿ­ÿ¦ÿ©ÿÿÿ³ÿ§ÿ¦ÿ­ÿ£ÿ¨ÿ¨ÿÿÿ¢ÿ©ÿ¡ÿÿ§ÿ£ÿªÿ«ÿ¬ÿ¢ÿ ÿ¤ÿ¦ÿ¥ÿ¥ÿ§ÿÿºÿ¤ÿÿÿ£ÿÿÿÿ§ÿ©ÿ«ÿ³ÿÿÿÿ ÿ£ÿÿÿ ÿ ÿ¤ÿ¦ÿ ÿ§ÿ®ÿÿ¶ÿ¦ÿ¡ÿ ÿ¥ÿ©ÿ¨ÿ§ÿ§ÿ§ÿ£ÿ£ÿ¨ÿ ÿ©ÿ±ÿ­ÿ¤ÿ¢ÿ¢ÿÿÿ ÿªÿÿ ÿµÿ¬ÿ¡ÿ¥ÿªÿ¦ÿ©ÿ¯ÿÿ©ÿ¤ÿÿ ÿ¥ÿÿÿÿÿÿÿ©ÿ ÿ­ÿÿÿÿÿÿÿÿ¥ÿ´ÿ¨ÿÿÿ¦ÿ«ÿ¬ÿ¡ÿÿ¡ÿÿ¡ÿÿÿ°ÿ¥ÿÿÿÿ£ÿªÿ®ÿ©ÿ¢ÿ£ÿ¤ÿÿ£ÿ¥ÿ¡ÿ¡ÿ§ÿ¬ÿ§ÿ»ÿ¦ÿ§ÿ¤ÿ£ÿ£ÿÿÿÿÿ¯ÿ©ÿ§ÿ«ÿ®ÿ²ÿ¬ÿ¡ÿ ÿ¥ÿ¥ÿ¯ÿ¡ÿÿ¦ÿ¥ÿÿÿÿÿ¬ÿ¨ÿ©ÿ©ÿ¡ÿ²ÿ§ÿ ÿ¨ÿ©ÿ¡ÿ¨ÿ£ÿÿ«ÿÿ¦ÿ ÿÿÿÿÿ ÿ¢ÿÿ¯ÿ§ÿ¦ÿªÿ¥ÿÿÿÿÿ°ÿ¬ÿ§ÿ¢ÿÿ¦ÿ¯ÿ¢ÿÿ£ÿÿÿ£ÿ£ÿ©ÿ¨ÿ ÿ ÿ ÿÿ¤ÿÿ¤ÿ«ÿ¨ÿ¤ÿ£ÿÿ¦ÿ£ÿ§ÿ°ÿ´ÿ¨ÿÿÿ ÿ¥ÿÿ£ÿ ÿ©ÿ£ÿ§ÿ®ÿ¤ÿÿ ÿ¦ÿÿÿ¢ÿÿÿ¤ÿ¡ÿ¦ÿ«ÿªÿÿÿÿÿÿ¡ÿ¦ÿ¬ÿ£ÿÿÿÿÿÿÿ§ÿ¢ÿ¡ÿÿ¢ÿÿÿÿ¨ÿ«ÿ ÿÿ¤ÿ¥ÿ±ÿ«ÿ§ÿ¯ÿ¥ÿÿ¨ÿ£ÿ»ÿ¨ÿÿ£ÿÿÿ¢ÿ£ÿÿ¢ÿ¶ÿ¦ÿ¬ÿ¦ÿ£ÿ ÿÿÿÿ¢ÿ£ÿ¢ÿ§ÿ­ÿ§ÿÿÿ ÿÿÿÿ£ÿ¤ÿ©ÿ¨ÿ£ÿ¨ÿ¦ÿÿÿÿÿ¦ÿ¨ÿ¡ÿÿÿÿÿÿÿÿÿÿÿÿÿÿÿÿÿÿÿÿ¡ÿÿÿÿÿ¤ÿÿÿÿÿÿÿÿÿÿÿÿÿÿÿÿÿÿ¢ÿÿÿÿÿÿ§ÿ©ÿÿÿÿÿÿÿÿÿÿÿÿÿÿÿÿ¥ÿÿÿÿÿÿÿÿÿÿÿÿÿÿÿÿÿÿÿÿÿÿÿÿÿÿÿÿÿÿ ÿÿÿÿÿÿÿÿ ÿ¡ÿÿÿÿÿÿ¡ÿ¬ÿªÿ¦ÿÿÿ©ÿÿÿ¤ÿÿÿÿÿÿ ÿÿÿÿÿÿÿÿÿ ÿ§ÿ£ÿ¢ÿ¡ÿ¬ÿ¬ÿÿ£ÿÿÿÿÿÿÿÿÿÿÿÿÿÿÿÿÿÿÿÿÿÿ£ÿÿÿÿÿ¥ÿ¦ÿÿÿ ÿÿ¦ÿÿÿ¤ÿÿ¦ÿ£ÿ¢ÿ©ÿ£ÿ¡ÿªÿ¨ÿ¹ÿ¡ÿÿ­ÿ§ÿÿÿÿÿ©ÿ¯ÿÿ°ÿ§ÿÿ¦ÿ¯ÿ°ÿ®ÿ«ÿ¡ÿÿÿÿÿÿªÿ¢ÿ ÿÿÿÿ¡ÿ«ÿ¨ÿ¥ÿ¢ÿ°ÿ£ÿ¬ÿ§ÿ¨ÿÿ¬ÿ¯ÿ¨ÿ£ÿ¡ÿ¶ÿ¬ÿ¡ÿ¶ÿ±ÿ®ÿªÿ ÿÿ¢ÿ¥ÿ¡ÿ¥ÿÿ§ÿ¡ÿÿªÿ®ÿ£ÿ£ÿ¤ÿ£ÿ¤ÿªÿ§ÿÿ§ÿ ÿªÿÿÿÿ­ÿ§ÿÿÿÿÿ¢ÿ¡ÿÿ¥ÿ¦ÿÿÿÿ£ÿ¢ÿ¡ÿ¢ÿ®ÿ­ÿ¤ÿ¦ÿÿÿÿÿÿÿÿÿÿÿÿÿÿÿÿÿÿ¨ÿÿÿÿÿÿÿÿÿ¢ÿ£ÿÿÿÿÿ¢ÿÿÿÿÿÿÿÿÿ¢ÿ£ÿ£ÿÿ ÿ¤ÿÿÿÿ¦ÿ¢ÿÿÿ£ÿ£ÿÿÿÿÿÿÿÿzÿÿÿÿÿÿuÿÿÿÿÿÿÿÿ¢ÿÿ¥ÿÿÿÿÿzÿ%ÿ#ÿeÿÿÿÿ¦ÿÿÿÿÿ£ÿ¥ÿÿ«ÿÿÿÿÿÿÿ¦ÿÿÿÿÿ£ÿ®ÿÿ¦ÿ©ÿ¢ÿ ÿ ÿ¥ÿÿÿÿ¨ÿ°ÿ®ÿÿÿÿ¥ÿÿÿÿÿÿÿÿÿÿÿÿ¤ÿ¦ÿ¢ÿ®ÿÿ©ÿÿ§ÿ§ÿ§ÿ¤ÿ´ÿ­ÿ ÿÿÿÿ¦ÿµÿÿÿÿ ÿ¢ÿ¢ÿ¤ÿ£ÿ¡ÿ²ÿÿÿ«ÿªÿ¤ÿÿÿÿÿÿ¡ÿÿÿÿÿÿÿÿÿÿÿ¢ÿ ÿ¢ÿ¡ÿÿÿÿÿÿ¤ÿ¤ÿÿÿ ÿ¥ÿ ÿ ÿÿÿÿÿÿÿÿ¤ÿ©ÿ¡ÿ©ÿÿÿ¬ÿ¡ÿ¢ÿÿ¦ÿÿÿÿÿ¬ÿ«ÿÿÿÿ¡ÿÿÿ¢ÿÿÿÿÿÿÿÿ¦ÿ¨ÿ¥ÿÿÿ¢ÿ¤ÿÿÿÿÿ£ÿ ÿÿ ÿªÿÿÿ£ÿ¥ÿ¢ÿÿÿÿÿÿÿ¡ÿÿ¡ÿÿ¡ÿÿÿ¦ÿÿÿÿÿ¢ÿ£ÿÿÿ©ÿ¢ÿÿ¥ÿ¡ÿÿ¢ÿ¥ÿ¦ÿÿ ÿ¥ÿÿÿ¤ÿÿÿ²ÿ¯ÿªÿ¢ÿÿÿ ÿÿÿÿÿÿÿÿÿÿ¤ÿÿÿ«ÿ¨ÿÿ ÿÿ´ÿ­ÿÿ¥ÿÿÿ£ÿÿÿÿÿÿ£ÿ¯ÿ«ÿÿÿ ÿ£ÿ°ÿÿ ÿÿ«ÿÿ ÿÿÿ£ÿ§ÿ¦ÿÿÿ¤ÿ¥ÿ¥ÿ§ÿ¬ÿªÿ¢ÿÿ®ÿ¡ÿ¤ÿÿÿÿÿ¢ÿÿ­ÿÿÿ¨ÿÿ­ÿ©ÿÿ¥ÿÿÿ¨ÿÿÿÿ®ÿªÿÿ¦ÿÿÿ±ÿ ÿÿÿ¤ÿÿÿÿ¥ÿ ÿ£ÿªÿ¯ÿ­ÿ£ÿÿ¢ÿ°ÿ¥ÿÿÿÿÿÿ¦ÿ¶ÿ¨ÿÿ¹ÿ©ÿÿ¬ÿ¢ÿÿ¥ÿÿÿÿ¡ÿ¤ÿ¤ÿ¡ÿÿÿÿ£ÿªÿ£ÿÿ¤ÿ¬ÿ¬ÿ®ÿÿ¦ÿ§ÿÿÿÿªÿ°ÿ§ÿÿÿ ÿ¨ÿ´ÿ¬ÿ§ÿ§ÿ¥ÿ­ÿ´ÿ®ÿ«ÿ­ÿ ÿÿÿ¨ÿÿ­ÿÿÿ¬ÿ¥ÿ¦ÿÿ¬ÿ¤ÿÿ¦ÿÿ¤ÿ°ÿªÿ¨ÿ¥ÿÿÿªÿªÿÿÿ£ÿ¢ÿ©ÿ¢ÿ£ÿ­ÿÿ¦ÿ®ÿ±ÿÿÿ­ÿÿÿÿ¦ÿ§ÿ¤ÿ¬ÿ¬ÿ­ÿ¦ÿÿÿÿÿÿÿ¤ÿ¬ÿ¯ÿ«ÿÿÿ§ÿ­ÿÿÿ¥ÿÿ¨ÿ£ÿ®ÿ ÿÿÿÿ¦ÿÿ¥ÿÿÿÿÿÿÿÿÿ£ÿ­ÿªÿ¤ÿÿÿÿÿÿ ÿÿ¡ÿÿ ÿÿÿÿªÿªÿÿÿÿ©ÿ ÿµÿ¡ÿ¡ÿÿÿÿ©ÿ¨ÿÿ¡ÿ¡ÿ§ÿ«ÿÿ¥ÿ¯ÿ¥ÿ£ÿÿÿÿ¦ÿÿÿ¨ÿ¦ÿÿÿÿÿ¡ÿÿ£ÿÿ¬ÿÿÿÿÿÿ©ÿ¨ÿÿ¡ÿ ÿÿÿÿÿÿÿÿÿ ÿ©ÿÿÿÿÿÿÿ£ÿÿÿ¨ÿÿ~ÿ­ÿÿµÿÿ¨ÿÿÿÿ ÿ°ÿ¢ÿ£ÿ£ÿ¥ÿÿÿÿÿÿÿÿÿÿÿÿÿÿÿÿÿ¦ÿ¢ÿÿ©ÿÿ¢ÿ¤ÿÿ¢ÿÿ¡ÿ£ÿÿ§ÿÿªÿÿ¢ÿªÿÿÿ£ÿ¡ÿÿÿÿÿÿÿÿÿ¦ÿ¥ÿ¢ÿÿÿÿÿ¤ÿ°ÿ¥ÿ ÿ¤ÿÿÿ¨ÿÿÿ¦ÿÿ£ÿ£ÿÿ¯ÿÿÿÿ®ÿÿ¢ÿ¦ÿ²ÿÿ§ÿ±ÿªÿ£ÿÿÿ¤ÿ¬ÿ¥ÿ¢ÿÿÿÿ¢ÿ¤ÿ ÿÿÿ¥ÿ¥ÿÿªÿ·ÿ¨ÿ°ÿ¤ÿ¡ÿÿÿ¢ÿ±ÿ¦ÿÿÿ¤ÿ¤ÿÿ¦ÿ·ÿ«ÿ©ÿÿÿÿ¨ÿ¤ÿÿÿÿ£ÿ£ÿ£ÿ£ÿÿÿÿ ÿ¡ÿÿ¡ÿ§ÿ®ÿ¬ÿ¡ÿÿ¦ÿ§ÿÿÿÿ£ÿ¡ÿ²ÿ¤ÿÿ¡ÿµÿÿ¥ÿ¢ÿ ÿ¤ÿ¹ÿÿ¢ÿÿÿ©ÿ ÿÿ®ÿ©ÿÿÿ§ÿÿªÿ±ÿ´ÿ«ÿ¡ÿÿ ÿ¥ÿ¡ÿ¨ÿªÿ¡ÿ¡ÿ¤ÿ¨ÿ©ÿ¶ÿ³ÿ¦ÿ¡ÿÿÿ­ÿ°ÿ¹ÿÿÿªÿ¤ÿ¬ÿÿÿ±ÿ«ÿ¶ÿ¬ÿÿ«ÿ¤ÿ©ÿ§ÿ¤ÿÿÿ©ÿ¬ÿ©ÿ®ÿ¨ÿ«ÿ­ÿ¤ÿ¤ÿ¤ÿ¦ÿ§ÿ¢ÿ ÿ¥ÿ«ÿµÿ´ÿ¯ÿ«ÿÿ§ÿªÿ«ÿ¹ÿ±ÿ©ÿ«ÿ¯ÿ·ÿ¹ÿÿ ÿÿ£ÿ¬ÿ©ÿ¬ÿÿ£ÿ¡ÿÿ¥ÿ«ÿÿ¹ÿ¤ÿ¨ÿ§ÿÿÿ¯ÿ­ÿ¢ÿÿªÿ­ÿ§ÿªÿ¤ÿ¬ÿ§ÿ¡ÿÿÿ£ÿ´ÿ§ÿÿÿÿ¦ÿ¥ÿ«ÿ±ÿªÿ©ÿ§ÿ·ÿµÿ¨ÿ£ÿ±ÿºÿ¬ÿÿ¢ÿ³ÿÿ±ÿ¡ÿ­ÿ£ÿÿ±ÿÿÿ¢ÿ£ÿ©ÿ¬ÿÿ´ÿ§ÿ®ÿ«ÿ¬ÿÿ§ÿ­ÿÿÿ©ÿ©ÿ¬ÿ¬ÿ­ÿ¯ÿ«ÿ®ÿ±ÿ­ÿ®ÿ¨ÿ¦ÿ®ÿ±ÿ°ÿ¥ÿ¦ÿ«ÿªÿ¦ÿ£ÿÿÿ¤ÿ¨ÿ©ÿµÿ§ÿ¡ÿ§ÿ³ÿÿ¡ÿ­ÿÿÿÿÿ®ÿÿ°ÿ¢ÿªÿ§ÿ©ÿ£ÿ¡ÿ¬ÿ¦ÿÿ¡ÿªÿ¯ÿÿ ÿ°ÿ´ÿ¨ÿ§ÿ­ÿ©ÿ©ÿ­ÿ°ÿ«ÿ§ÿ©ÿ ÿ¨ÿ°ÿ¤ÿÿÿ«ÿ¬ÿ­ÿÿÿ¦ÿ¯ÿ²ÿ¨ÿÿ­ÿ©ÿ¡ÿ¦ÿ£ÿ£ÿ©ÿ¤ÿ£ÿ²ÿ¨ÿªÿ§ÿ¦ÿ±ÿªÿ¨ÿªÿ¡ÿ¢ÿ©ÿ¨ÿ­ÿ²ÿ«ÿ©ÿ§ÿ¬ÿ²ÿ´ÿ°ÿ¡ÿ¥ÿ¨ÿ ÿ§ÿ­ÿ¤ÿ¡ÿ­ÿ­ÿ¦ÿ¯ÿ¯ÿ³ÿ£ÿµÿ¢ÿ ÿ²ÿ¦ÿ¥ÿµÿÿ·ÿ¡ÿ¤ÿ¦ÿÿÿÿ¨ÿ§ÿÿ¯ÿÿÿ¦ÿ¡ÿ¨ÿ©ÿ£ÿ¯ÿ²ÿ²ÿ¦ÿÿÿ¤ÿ­ÿ§ÿ¥ÿ¢ÿÿÿ©ÿÿ¡ÿ«ÿÿÿÿÿ«ÿ¢ÿÿ«ÿ¢ÿ¥ÿ¬ÿÿ²ÿÿÿ¢ÿÿ¤ÿÿ§ÿ­ÿ¡ÿÿÿ²ÿ¯ÿ«ÿ¤ÿÿÿ ÿ ÿªÿ¥ÿÿ®ÿ°ÿ¤ÿªÿ·ÿ·ÿ«ÿ£ÿ«ÿ©ÿ¡ÿ¬ÿ¢ÿ¡ÿ­ÿ¡ÿ°ÿ³ÿ»ÿ«ÿÿ ÿ«ÿ±ÿ¢ÿÿ§ÿÿÿ¨ÿÿÿÿÿ¬ÿ£ÿ·ÿµÿ ÿ ÿ£ÿ®ÿ¶ÿ¨ÿ§ÿ®ÿ°ÿ¨ÿ¥ÿ«ÿªÿÿ¤ÿªÿ¬ÿ¦ÿ¡ÿ¥ÿÿ£ÿªÿ¥ÿÿ®ÿ¯ÿ¢ÿ¦ÿÿÿÿ§ÿÿªÿ¼ÿ©ÿ©ÿ¶ÿ¤ÿ¦ÿ³ÿ±ÿ±ÿ¬ÿ¤ÿÿÿ¤ÿ®ÿ¨ÿ¬ÿ±ÿ®ÿ¥ÿ¨ÿ¨ÿ«ÿ¡ÿÿ¢ÿ ÿ¦ÿÿÿÿÿÿÿÿÿÿÿÿÿÿÿ¦ÿÿÿ¿ÿ¦ÿ¢ÿÿÿ®ÿ¶ÿÿÿ¦ÿÿÿÿÿÿÿÿÿ§ÿ¨ÿ¤ÿ©ÿ£ÿ¢ÿÿÿ¡ÿÿ¨ÿ°ÿ ÿÿ¡ÿ¨ÿ­ÿ¦ÿÿÿ¯ÿ¢ÿ£ÿ¤ÿ¨ÿ°ÿÿÿÿ¼ÿÿÿ¯ÿ§ÿÿ§ÿ©ÿ¦ÿ¬ÿ§ÿ ÿªÿªÿ¬ÿ¦ÿ¥ÿ¦ÿ¨ÿ¡ÿÿÿÿ¢ÿ­ÿÿÿÿÿÿ«ÿ­ÿ§ÿ¦ÿÿ¯ÿ¯ÿ§ÿ«ÿÿ±ÿ ÿ±ÿÿÿ³ÿ¢ÿ¡ÿ¡ÿÿÿÿÿ ÿ¡ÿÿÿ¤ÿ¡ÿÿÿÿÿÿÿÿÿÿÿ¢ÿÿÿÿÿÿÿ¨ÿ±ÿÿÿ ÿ®ÿªÿ ÿ©ÿÿÿ£ÿ£ÿ ÿ¡ÿ¡ÿ©ÿÿÿªÿ©ÿ®ÿµÿ«ÿ¡ÿÿ§ÿ°ÿ­ÿµÿ¯ÿ¤ÿÿ©ÿÿÿ·ÿÿ£ÿÿÿ£ÿÿ®ÿµÿ¥ÿ²ÿ¸ÿ²ÿ ÿÿ ÿÿ¤ÿ²ÿ£ÿÿ¦ÿ¦ÿªÿªÿ¤ÿ¦ÿÿ§ÿ©ÿÿ¦ÿ°ÿÿ¢ÿÿÿÿ¤ÿªÿÿ¤ÿ¦ÿ®ÿ©ÿ¡ÿ¬ÿ­ÿ¢ÿÿÿÿ¨ÿ®ÿ ÿÿÿ¬ÿÿ«ÿµÿÿÿÿ§ÿ¶ÿ²ÿµÿ¨ÿÿ¡ÿÿ®ÿªÿ²ÿµÿ§ÿ¯ÿ­ÿ¡ÿ£ÿ¢ÿ¤ÿ§ÿÿÿ¦ÿ«ÿ¬ÿ¢ÿªÿ©ÿ¦ÿ¯ÿªÿ­ÿÿÿ¯ÿ©ÿ¦ÿÿ«ÿ¤ÿ¨ÿÿ¢ÿ­ÿ©ÿ§ÿ¦ÿÿ°ÿ¿ÿ©ÿÿ®ÿ¯ÿ ÿ«ÿ©ÿ¤ÿ¤ÿÿ¤ÿ®ÿÿ¯ÿÿ±ÿ¯ÿ¤ÿ¨ÿ¢ÿ°ÿ®ÿ®ÿ¥ÿ¤ÿ ÿ¥ÿ­ÿ­ÿ¯ÿ©ÿ°ÿ®ÿ¤ÿ³ÿ·ÿ£ÿÿ¥ÿ£ÿÿ¨ÿ¢ÿ¡ÿ¦ÿ·ÿ¬ÿ¤ÿÅÿ­ÿ³ÿ»ÿ¹ÿ¯ÿ¡ÿ¢ÿÿÿÿ¡ÿ¤ÿ°ÿ£ÿÿ¸ÿ®ÿ¯ÿ£ÿ«ÿÿ ÿ©ÿÿ¢ÿ¯ÿ§ÿ±ÿºÿ­ÿ£ÿ¤ÿ­ÿ²ÿªÿ±ÿ¿ÿ¿ÿ¥ÿÿÿ¸ÿ¢ÿÒÿ¬ÿ¤ÿ£ÿ ÿ¢ÿ¥ÿÿ¦ÿ¥ÿ²ÿ®ÿ¨ÿ±ÿ°ÿ¦ÿ®ÿ¶ÿ¥ÿ«ÿ¨ÿ©ÿªÿ­ÿ¡ÿÀÿ¥ÿ¸ÿ¹ÿ­ÿÿ ÿ®ÿ®ÿ§ÿ¥ÿ¥ÿ¤ÿ§ÿ¦ÿ¨ÿ²ÿ¦ÿ ÿ²ÿ¹ÿ³ÿ¬ÿºÿ©ÿ§ÿ¨ÿ­ÿ±ÿ¬ÿ±ÿ«ÿªÿ¯ÿ³ÿ·ÿ¼ÿ´ÿ«ÿ«ÿ©ÿ¥ÿÿ ÿ§ÿ«ÿ­ÿ´ÿ»ÿ¢ÿ¨ÿ´ÿ¦ÿ¥ÿ¢ÿÿÿªÿ§ÿªÿ¦ÿÿ°ÿÿÿ¤ÿÿÿ«ÿ¤ÿÿ­ÿ§ÿ¥ÿªÿ·ÿªÿ´ÿºÿ¬ÿ©ÿ­ÿ²ÿºÿ±ÿªÿ¨ÿ­ÿ«ÿ°ÿ¤ÿ¡ÿ¤ÿÿÿ¨ÿ ÿ©ÿ¶ÿ©ÿ´ÿ¸ÿ¨ÿ§ÿ¬ÿ¶ÿ¹ÿ¥ÿ¥ÿ¨ÿ©ÿ¯ÿ´ÿµÿ°ÿ«ÿÿ¬ÿ·ÿ²ÿ²ÿ²ÿµÿºÿªÿ¢ÿµÿ«ÿ¸ÿÿÿªÿ ÿªÿ·ÿ®ÿ¶ÿ§ÿ¥ÿ®ÿ¯ÿ«ÿ¯ÿµÿ³ÿ²ÿ¤ÿ£ÿ®ÿ¶ÿ­ÿ¤ÿ²ÿ±ÿ»ÿ¥ÿ®ÿ¬ÿ­ÿ±ÿ¯ÿ®ÿºÿ¾ÿ­ÿÿ£ÿ´ÿ¡ÿ£ÿÿ¦ÿ¯ÿ¯ÿ­ÿ°ÿ¯ÿ¬ÿ¥ÿ¥ÿ¥ÿÿ©ÿ³ÿÿ ÿÿÿ¯ÿ¸ÿ°ÿ·ÿ«ÿÿuÿVÿdÿÿ¦ÿ¬ÿ¬ÿ«ÿ­ÿÿ²ÿ¬ÿ®ÿ«ÿ£ÿ£ÿÿÿ©ÿ¨ÿ§ÿ¨ÿÿÿ¨ÿ©ÿ©ÿ­ÿ ÿ¢ÿÈÿºÿ¦ÿ ÿ ÿªÿªÿ±ÿ±ÿ¦ÿ£ÿ£ÿ¨ÿ¨ÿ´ÿ¥ÿ®ÿ¯ÿÿÿ¥ÿ³ÿ±ÿ¦ÿÿ ÿ§ÿ¤ÿÿÿ¢ÿ¯ÿ¡ÿ¤ÿ¯ÿºÿ¯ÿ³ÿªÿÿÿ ÿ¥ÿÿÿ¨ÿµÿ¥ÿ´ÿ¯ÿÿ©ÿ¢ÿ©ÿ«ÿ¡ÿ¤ÿ§ÿ¡ÿ¤ÿ§ÿ§ÿÿÿÿ¨ÿ´ÿ¶ÿÿ§ÿ«ÿ®ÿ¬ÿ¢ÿÿÿÿ£ÿ²ÿ¢ÿ©ÿ ÿ¡ÿ¤ÿ¢ÿ¥ÿ¬ÿ¢ÿÿ¢ÿ©ÿ¬ÿÿ ÿÿ¢ÿÿÿÿ ÿ©ÿ¯ÿ«ÿ¨ÿ¨ÿ§ÿ ÿ¤ÿ¬ÿ¤ÿ©ÿ­ÿ¡ÿ§ÿ³ÿ³ÿ±ÿªÿ¤ÿ¦ÿ¢ÿ ÿÿÿÿ´ÿ£ÿÿ¦ÿ£ÿ¡ÿ ÿ¨ÿ­ÿ¨ÿµÿ¬ÿ³ÿÿÿ¤ÿÿÿÿ¤ÿ©ÿ¥ÿ¦ÿ£ÿÿ¤ÿ ÿªÿÿºÿ°ÿ´ÿÿÿ±ÿ³ÿ§ÿ§ÿÿ°ÿ¥ÿ®ÿ¤ÿÿ¯ÿ¥ÿ¤ÿ§ÿ¡ÿ¡ÿªÿ«ÿ§ÿ®ÿÿÿ©ÿ¢ÿ¦ÿ©ÿ ÿÿÿ¦ÿ«ÿ¡ÿªÿ¡ÿ®ÿªÿ­ÿ©ÿ¨ÿªÿ¨ÿ¤ÿÿÿ¦ÿ¬ÿ«ÿ¶ÿ¦ÿ±ÿ§ÿ ÿ¢ÿ¨ÿªÿ¤ÿ£ÿÿÿÿÿÿÿ¢ÿ¨ÿ£ÿ¡ÿ¤ÿ¤ÿ±ÿÿÿªÿ±ÿ©ÿ ÿ¢ÿ¨ÿ¨ÿ¥ÿ¢ÿÿ®ÿÿ¥ÿªÿÿ¥ÿ¨ÿÿÿÿÿÿÿ¼ÿ ÿ¢ÿ£ÿ¦ÿ£ÿ¨ÿ§ÿ¥ÿ¬ÿ¦ÿ§ÿ¡ÿÿÿÿÿÿÿÿÿÿÿÿÿ ÿÿÿÿÿÿÿÿ¢ÿÿ£ÿÿÿ¡ÿ¢ÿ£ÿÿ¢ÿ¬ÿ¤ÿ¤ÿÿ ÿ¨ÿÿÿÿÿ¥ÿ¡ÿÿ¦ÿ¨ÿ¢ÿ¤ÿ¤ÿªÿ±ÿ¯ÿ­ÿ©ÿÿ¥ÿ®ÿ ÿ¦ÿÿ«ÿ¨ÿ£ÿ ÿÿ¤ÿÿÿ¯ÿ´ÿ¥ÿªÿªÿ£ÿÿ£ÿ¤ÿ¦ÿ¢ÿ¬ÿ¦ÿ¦ÿ£ÿÿÿÿ¥ÿ¨ÿ ÿ­ÿÿªÿ¦ÿÿ¢ÿ¤ÿ¢ÿ§ÿ ÿÿ£ÿ£ÿÿÿÿÿÿÿ©ÿÿ¢ÿÿ¦ÿ®ÿ©ÿÿÿÿÿÿ¬ÿ ÿÿÿÿ£ÿ£ÿÿ¢ÿ ÿ®ÿ¨ÿ§ÿ¡ÿ ÿ ÿ ÿ¦ÿ¦ÿÿ¥ÿÿ¦ÿ©ÿ ÿÿÿÿÿÿÿÿÿÿÿÿÿÿÿ¨ÿÿ¨ÿ£ÿ¦ÿ£ÿÿÿ¥ÿ¡ÿÿ¡ÿÿÿ¢ÿ¡ÿ§ÿ¦ÿÿ¡ÿ ÿÿÿ¢ÿ¢ÿ¤ÿ§ÿ®ÿ­ÿ¡ÿ ÿÿ¢ÿ¦ÿªÿ¶ÿÿ­ÿ ÿ¥ÿ¢ÿ¤ÿ§ÿ¨ÿ¥ÿÿÿ¡ÿ¥ÿ³ÿ±ÿ°ÿ²ÿ¨ÿÿªÿÿ£ÿ§ÿÿ¤ÿ£ÿ¢ÿ¦ÿ ÿÿ¤ÿ¼ÿ­ÿ±ÿ«ÿ«ÿ²ÿ¬ÿÿÿ¬ÿ§ÿ²ÿ£ÿ ÿ¤ÿ ÿ¢ÿ¢ÿ¢ÿÿÿ¤ÿ¥ÿªÿ­ÿ¢ÿ¡ÿ²ÿÿÿ£ÿÿÿÿÿÿÿÿÿÿÿÿÿÿÿ ÿ¤ÿÿÿÿÿÿÿÿÿ¨ÿ¨ÿÿÿÿÿÿÿÿÿÿÿ ÿÿÿÿÿÿÿÿªÿÿÿÿÿ ÿÿÿ ÿ¤ÿ¡ÿÿÿÿÿÿÿÿÿÿÿÿÿÿÿÿ©ÿ¤ÿÿÿÿÿÿÿÿÿÿÿÿÿÿÿÿÿÿÿÿÿ¤ÿÿÿÿÿÿÿÿÿÿÿÿ¡ÿ¡ÿÿÿÿÿÿ¦ÿÿÿÿÿÿ¡ÿ¨ÿ¡ÿ¡ÿ¢ÿÿ¤ÿÿÿÿÿÿªÿÿÿÿÿÿ ÿÿÿÿÿÿ ÿ¡ÿÿÿÿÿÿÿÿÿÿ£ÿ©ÿÿÿÿÿÿÿÿÿÿÿÿÿÿÿ§ÿÿÿÿÿÿÿ¢ÿ¡ÿ¤ÿÿ ÿÿÿÿÿÿÿÿÿÿÿ ÿ ÿÿ¥ÿÿ¥ÿ¤ÿ ÿÿÿÿ°ÿ°ÿ¡ÿ°ÿÿ©ÿ¦ÿ®ÿ«ÿ¤ÿ ÿÿÿwÿ°ÿ£ÿ©ÿ´ÿ°ÿ¨ÿÿÿÿÿ¥ÿ§ÿ¦ÿ¤ÿ¹ÿ¡ÿ´ÿ«ÿ§ÿ¢ÿ¢ÿ¤ÿ¤ÿªÿ¯ÿ ÿ¡ÿÿ³ÿ¹ÿ¶ÿ«ÿ¡ÿÿ£ÿ§ÿ¦ÿªÿÿ¦ÿ§ÿÿ¨ÿ´ÿ«ÿ£ÿ¢ÿ¨ÿ§ÿÿÿÿÿÿÿÿÿÿ§ÿ¯ÿ¡ÿÿÿÿÿÿÿ ÿÿ ÿ£ÿÿ­ÿÿÿ¦ÿ¨ÿ¦ÿÿ ÿ­ÿ¤ÿÿÿÿÿÿÿÿÿÿÿÿÿÿÿ¢ÿ§ÿÿÿÿÿÿÿ¬ÿ¬ÿÿÿÿÿÿÿÿÿÿÿ¢ÿÿÿÿÿ¤ÿ¬ÿ¡ÿÿÿÿÿÿÿÿÿÿÿÿÿÿÿÿÿÿÿÿ©ÿÿÿÿÿÿtÿÿÿÿÿÿÿÿÿÿ¡ÿÿÿÿÿbÿ
ÿ,ÿÿÿÿÿÿ ÿwÿÿÿÿ¢ÿÿ¤ÿ£ÿÿÿÿÿÿÿÿÿÿÿÿ ÿÿ¢ÿÿÿÿÿÿÿ¤ÿ£ÿÿ¥ÿ«ÿÿÿÿÿÿÿ ÿ¢ÿÿÿÿÿ¡ÿ£ÿÿ¤ÿ¦ÿ£ÿ®ÿÿÿ¸ÿªÿÿÿÿ¡ÿ¬ÿ¤ÿÿÿÿÿ§ÿÿÿ ÿÿÿÿªÿ¦ÿ¦ÿ£ÿ§ÿ§ÿÿÿÿÿ¡ÿÿÿ£ÿ´ÿÿÿ¨ÿÿÿÿ ÿÿ¡ÿÿ ÿ¤ÿ¡ÿ¨ÿ­ÿÿÿÿÿ§ÿ¨ÿ ÿÿÿÿ¥ÿ£ÿÿÿÿ¡ÿÿÿ²ÿ®ÿÿÿÿÿÿÿ§ÿ¤ÿÿÿÿ§ÿ¢ÿÿ£ÿ¥ÿ¡ÿÿÿÿÿ¢ÿ©ÿÿÿÿ¡ÿÿÿÿÿ°ÿÿÿÿÿÿÿkÿÿÿ ÿÿÿÿ°ÿ§ÿÿÿÿÿÿÿÿ£ÿ¥ÿ¤ÿ¥ÿÿÿÿÿÿ©ÿ©ÿ¬ÿ§ÿÿ¡ÿÿÿÿÿ£ÿÿÿ¡ÿÿÿÿÿÿ¥ÿÿÿ¡ÿ¡ÿ©ÿÿÿÿÿÿÿ¡ÿÿÿ ÿÿ¤ÿÿÿÿ¤ÿÿÿÿÿÿÿÿÿÿ£ÿ¤ÿ¦ÿÿÿÿÿÿÿÿÿÿÿÿÿ¦ÿ¡ÿ¨ÿ§ÿ¤ÿ°ÿ¡ÿ£ÿÿªÿÿ¡ÿ£ÿ¨ÿ¢ÿ§ÿªÿÿÿ¢ÿ«ÿ­ÿ¯ÿªÿÿ§ÿÿÿ¨ÿÿÿÿÿÿ¸ÿ£ÿÿÿÿÿ¨ÿ©ÿ ÿ ÿ£ÿÿ¡ÿ¨ÿ ÿ¡ÿ¤ÿ¦ÿ¥ÿÿÿÿÿ¼ÿÿÿ§ÿ ÿÿÿÿ¡ÿÿÿÿÿÿÿÿ¢ÿÿ«ÿ¯ÿ£ÿÿ¯ÿÿÿÿÿÿÿÿ±ÿ°ÿ¨ÿÿÿÿÿÿ¤ÿ¤ÿ¤ÿÿÿÿ¢ÿÿÿÿ¢ÿ¶ÿ©ÿ¥ÿÿÿÿÿ¨ÿÿ¬ÿ¢ÿ£ÿÿÿÿÿÿÿÿÿ£ÿ¤ÿÿÿ¡ÿ¨ÿ ÿÿÿÿÿÿÿÿÿÿ¥ÿÿ¨ÿ´ÿ±ÿ ÿ¤ÿ¦ÿÿ£ÿªÿ¤ÿ¥ÿ¡ÿ¡ÿ¨ÿ¤ÿÿÿ§ÿ¬ÿ¬ÿ«ÿ¥ÿ¬ÿÿÿÿÿ¸ÿ°ÿ¥ÿÿ©ÿ¤ÿºÿ ÿ£ÿÿ¢ÿ©ÿÿÿÿÿÿÿÿÿ¦ÿ²ÿ²ÿ§ÿÿÿ¥ÿÿÿÿÿ®ÿÿÿÿ¤ÿ¥ÿÿÿÿÿÿÿÿ¢ÿÿÿÿÿ¢ÿ®ÿ¬ÿÿ§ÿ²ÿ¯ÿ©ÿ¦ÿ¦ÿÿ ÿ°ÿÿÿÿÿÿÿÿ¯ÿ­ÿÿÿ±ÿÿÿªÿÿÿ£ÿ¬ÿ¢ÿ¤ÿ®ÿ¨ÿÿÿÿ¯ÿÿÿ©ÿ¤ÿ§ÿ¦ÿ·ÿ©ÿ§ÿÿÿÿÿÿ¤ÿ¢ÿÿÿ°ÿªÿÿ§ÿ ÿÿ©ÿ«ÿÿÿÿ ÿ¡ÿÿ¢ÿÿÿ©ÿÿÿ®ÿ¤ÿÿ¢ÿÿÿÿ£ÿ¤ÿ¬ÿÿÿÿÿÿ¨ÿÿÿÿÿÿÿÿÿÿ¥ÿ®ÿªÿÿÿ¢ÿÿÿÿÿÿÿÿÿÿÿÿ¢ÿ¤ÿ¡ÿÿ¥ÿ£ÿÿ¤ÿÿÿÿÿÿÿÿÿ«ÿÿÿ§ÿÿÿÿÿ¡ÿÿÿ¢ÿ°ÿ¨ÿÿÿ¥ÿ©ÿ¦ÿ²ÿ©ÿÿÿ¢ÿ¦ÿ¥ÿÿ ÿ¡ÿÿªÿ¨ÿ¯ÿ­ÿÿÿÿÿ¯ÿÿ²ÿÿÿ¨ÿ­ÿ«ÿÿ¬ÿ­ÿÿÿÿ§ÿ®ÿÿÿ¢ÿ®ÿÿÿ¡ÿ¡ÿÿÿ¥ÿ¡ÿ©ÿ§ÿÿ£ÿ±ÿ«ÿ«ÿ«ÿÿ¨ÿ«ÿ¨ÿ£ÿ¬ÿÿÿ£ÿÿÿ¦ÿ¨ÿ¨ÿ«ÿ¨ÿ£ÿÿ¦ÿ¨ÿÿ¤ÿ ÿ«ÿ±ÿ§ÿÿÿÿ¥ÿÿÿ¥ÿÿ£ÿ©ÿªÿ¨ÿÿ¡ÿ¥ÿ¦ÿ£ÿÿÿ£ÿ°ÿ¬ÿ£ÿ§ÿ±ÿ¨ÿ¨ÿÿÿ·ÿ ÿÿÿ¾ÿÿÿÿ¥ÿ¤ÿ´ÿ­ÿ¨ÿ¢ÿÿªÿ¢ÿ ÿÿÿ¦ÿ©ÿÿ«ÿ½ÿ³ÿ¡ÿ¡ÿ¥ÿ©ÿ§ÿ£ÿ¨ÿ¬ÿ±ÿ¡ÿÿÿÿ°ÿ»ÿÿÿ²ÿ¸ÿ©ÿ¯ÿ²ÿÿ´ÿ¡ÿ§ÿ¥ÿ©ÿ«ÿÿÿ£ÿÿ¯ÿµÿ¤ÿ»ÿ©ÿ¨ÿ¬ÿ«ÿ¦ÿ£ÿ¨ÿºÿ¶ÿ£ÿ¨ÿ´ÿµÿ­ÿ¥ÿ§ÿ¦ÿÿÿ°ÿÄÿ±ÿ£ÿ§ÿ²ÿ½ÿ±ÿÿ®ÿ¢ÿ®ÿ´ÿ®ÿ³ÿ¨ÿ¨ÿ£ÿÿ¶ÿ¥ÿÿ´ÿÿ¢ÿ®ÿÿ®ÿ¦ÿ®ÿ§ÿ¡ÿ©ÿ¤ÿÿ©ÿ¬ÿ®ÿ©ÿ§ÿ§ÿÿ£ÿ¸ÿ¯ÿ§ÿ£ÿÿ¦ÿ¦ÿ¦ÿ¤ÿ´ÿ²ÿÿ«ÿ®ÿ£ÿ®ÿ¬ÿ¼ÿ¬ÿ¢ÿ¥ÿ§ÿÿ±ÿ¢ÿ²ÿ¢ÿ«ÿ³ÿ ÿ ÿ¨ÿ«ÿµÿ¡ÿ©ÿ³ÿ¬ÿ£ÿªÿ¨ÿ£ÿ©ÿ«ÿÿ¤ÿ¯ÿ­ÿªÿ§ÿ³ÿ´ÿªÿ©ÿ¯ÿ­ÿ ÿ ÿªÿ¨ÿ©ÿ¹ÿµÿ¯ÿ°ÿ¨ÿ¢ÿ¡ÿ§ÿÿ¦ÿ«ÿÿªÿ¤ÿªÿ³ÿ¤ÿÿ²ÿ¬ÿÿ¤ÿÿ£ÿ§ÿ¤ÿ¥ÿÿ¯ÿ®ÿµÿ¦ÿ­ÿ®ÿ£ÿÿÿªÿ¯ÿ¢ÿ¡ÿ¦ÿ§ÿ°ÿ³ÿ®ÿªÿªÿ¶ÿºÿ«ÿ¨ÿ¨ÿÿ¥ÿ±ÿ²ÿÿ§ÿ±ÿ¬ÿ§ÿÿÿ ÿ±ÿ§ÿÿ¨ÿ¬ÿ§ÿ¨ÿ¥ÿ«ÿ ÿ¢ÿ¥ÿ¨ÿ©ÿ®ÿ¥ÿ«ÿ¥ÿªÿ¨ÿ®ÿ¥ÿ¢ÿ¬ÿ®ÿ©ÿ­ÿ­ÿ¬ÿ«ÿ©ÿ­ÿ´ÿ²ÿ©ÿ£ÿ§ÿ¬ÿ¤ÿ¦ÿ­ÿ¯ÿ¤ÿ«ÿ¦ÿ©ÿ®ÿ¢ÿ±ÿ¨ÿ¸ÿ©ÿ¥ÿ±ÿªÿ¦ÿºÿÿ£ÿªÿÿ¤ÿÿ¦ÿªÿ£ÿÿ¥ÿ«ÿ¥ÿ¢ÿ¨ÿ¡ÿ£ÿ¯ÿ¥ÿ§ÿ³ÿ«ÿ±ÿ³ÿ¢ÿ§ÿ­ÿ§ÿ ÿÿªÿ­ÿ«ÿµÿ¹ÿ±ÿ ÿ ÿ£ÿ¢ÿÿ«ÿ¦ÿªÿ¢ÿÿ¦ÿÿ¢ÿ ÿ¸ÿ ÿ¤ÿ·ÿ°ÿ®ÿ¬ÿ¦ÿ¡ÿÿ¤ÿ§ÿÿ¦ÿ£ÿ§ÿ·ÿ¨ÿ±ÿ¨ÿ­ÿ¤ÿÿÿ¬ÿ½ÿ·ÿ«ÿ«ÿ ÿÿ¨ÿÿÿ¶ÿ´ÿ­ÿÿ¯ÿ°ÿÿÿÿµÿ¢ÿ­ÿÿ ÿ¡ÿ«ÿÿ­ÿÿÿ£ÿ ÿÿ±ÿ¢ÿ±ÿ±ÿ¯ÿ§ÿªÿ¡ÿ²ÿ¸ÿºÿ±ÿ¤ÿ§ÿ¤ÿ£ÿ£ÿ¤ÿ®ÿ¨ÿÿ ÿ¢ÿ§ÿ¥ÿÿ¢ÿªÿ©ÿ¤ÿ¦ÿ¯ÿÿÿÿªÿ¦ÿ³ÿªÿÿÿµÿ¬ÿÿ®ÿºÿ ÿ ÿÿ§ÿ¤ÿ®ÿ¯ÿ¤ÿ«ÿ¬ÿ¥ÿ§ÿ¨ÿ¤ÿ¢ÿ¦ÿÿÿ ÿ¤ÿÿÿÿ¥ÿ¨ÿ¯ÿ£ÿÿÿÿªÿ¤ÿÿÿÿÿ©ÿ£ÿÿ¥ÿÿ§ÿÿÿ±ÿ¢ÿÿÿ§ÿ¨ÿ©ÿ§ÿ±ÿ©ÿÿÿ¬ÿÿÿ¢ÿ§ÿ®ÿ©ÿ¡ÿ£ÿ¦ÿÿ ÿ¨ÿ§ÿ¥ÿ¢ÿÿÿÿÿÿ²ÿÿÿÿ¯ÿ¦ÿ¯ÿÿÿÿ¤ÿÿ§ÿ®ÿ¦ÿ¡ÿÿ¡ÿ°ÿ³ÿ¯ÿ ÿ¥ÿªÿ©ÿ¦ÿÿ¢ÿ¥ÿ¤ÿ¥ÿ¡ÿÿÿÿÿ¡ÿ¥ÿÿ ÿÿ§ÿÿÿ²ÿ±ÿÿ¦ÿ¡ÿÿ¡ÿÿ¤ÿ¤ÿ¬ÿ«ÿ¥ÿ ÿÿ¢ÿÿÿÿÿÿÿÿÿÿÿÿÿÿÿÿ¡ÿÿÿÿÿ¡ÿÿ§ÿ¥ÿÿÿ¤ÿ®ÿ´ÿ¦ÿ¦ÿ¡ÿÿ¢ÿ¤ÿÿÿ«ÿ²ÿ¡ÿÿÿÿªÿ³ÿ§ÿ§ÿ¨ÿ²ÿ±ÿÿ©ÿ±ÿ©ÿ ÿ«ÿ¦ÿ£ÿ¯ÿÿ£ÿÿ­ÿÿÿ§ÿ§ÿ°ÿ®ÿ¡ÿ±ÿÿ£ÿ¦ÿÿÿ§ÿÿÿªÿ¥ÿªÿ§ÿ¢ÿ ÿ¡ÿÿÿ ÿ¦ÿ§ÿ£ÿÿÿ¢ÿÿ¢ÿ®ÿ ÿ°ÿ¨ÿÿ¨ÿ¢ÿÿ¡ÿÿÿ®ÿ­ÿÿÿÿ§ÿ¬ÿ¤ÿÿ¤ÿ©ÿ­ÿ¡ÿÿ ÿ«ÿ¯ÿ¦ÿ§ÿ¡ÿÿ¥ÿ£ÿ¥ÿ ÿ²ÿ³ÿ²ÿµÿÿÿ¤ÿ¥ÿ ÿÿ ÿªÿ²ÿ±ÿ«ÿ¢ÿªÿÿ¡ÿ©ÿ¤ÿ¤ÿ¨ÿ§ÿ¢ÿ¢ÿ¡ÿ¨ÿÿ¢ÿÿ¤ÿÿÿ¬ÿºÿ±ÿ¯ÿ¡ÿ¢ÿ¤ÿÿ®ÿ¶ÿ«ÿ«ÿ¥ÿ£ÿ³ÿÿÿÿºÿ±ÿ¶ÿºÿ£ÿ¤ÿ«ÿ¬ÿ¤ÿ®ÿ¦ÿ§ÿÿ¥ÿ°ÿ°ÿ¯ÿ¨ÿ©ÿ°ÿ®ÿ«ÿ ÿ¦ÿ²ÿ©ÿ±ÿ§ÿÿ«ÿÿÿÿÿ¦ÿ²ÿÿ£ÿ­ÿ¸ÿ½ÿ®ÿ§ÿ§ÿÿÿÿ¡ÿÿ©ÿ«ÿ¦ÿ¤ÿµÿÿ§ÿÿÿ¬ÿ ÿ°ÿªÿ¨ÿ°ÿ±ÿ®ÿ³ÿ±ÿ®ÿ°ÿ¥ÿÿ©ÿ¦ÿ¯ÿ¬ÿ¬ÿ®ÿÿ£ÿ«ÿ§ÿ£ÿ ÿ ÿÿ¡ÿ´ÿ¨ÿ¨ÿ¤ÿ¢ÿ¬ÿ²ÿ©ÿªÿ¯ÿÿ©ÿ´ÿÿªÿ±ÿ¨ÿ¸ÿÿªÿ·ÿÿÿ¥ÿ«ÿ¬ÿ©ÿ¯ÿ¯ÿ«ÿ±ÿµÿ¶ÿ·ÿ¬ÿ°ÿµÿ²ÿ»ÿ¤ÿ¥ÿ±ÿµÿ­ÿ±ÿ¥ÿ§ÿ¯ÿ¶ÿ¯ÿµÿ·ÿ·ÿ³ÿ¬ÿ­ÿ¯ÿ§ÿ©ÿ¥ÿ§ÿ´ÿ¤ÿ«ÿ¶ÿ±ÿ¦ÿÿ§ÿ­ÿ¤ÿ°ÿ¦ÿÿ£ÿÿ¦ÿ¸ÿ¬ÿ£ÿÿ¨ÿ­ÿ­ÿ¨ÿ«ÿ®ÿ¡ÿ¦ÿ¨ÿ´ÿ³ÿ±ÿ¨ÿ´ÿ¾ÿ°ÿ¥ÿ§ÿ²ÿµÿ¬ÿ²ÿ¯ÿ§ÿ§ÿ£ÿ¦ÿ¢ÿ­ÿÿÿµÿ´ÿªÿ§ÿÿ¡ÿ¯ÿ¤ÿÿ§ÿµÿ®ÿªÿ¡ÿ¬ÿ§ÿÿ¯ÿµÿ¹ÿ­ÿ£ÿµÿ¸ÿ¬ÿ§ÿ¦ÿ«ÿ­ÿ¬ÿ­ÿÿÿÿ§ÿ£ÿÿ¸ÿ·ÿ¢ÿ¬ÿ¬ÿ¦ÿ¶ÿ­ÿ¬ÿ®ÿ¬ÿ²ÿ¸ÿ·ÿ¬ÿ§ÿ´ÿ¶ÿ±ÿ³ÿ£ÿÀÿ²ÿ¤ÿºÿ½ÿ­ÿ£ÿ«ÿ¯ÿªÿ¦ÿªÿ¶ÿ§ÿªÿ¸ÿ ÿ®ÿ¦ÿ´ÿ¤ÿ­ÿ§ÿ¡ÿ§ÿ§ÿ ÿ¢ÿ¦ÿ¬ÿ³ÿ£ÿÿ¡ÿ¢ÿ³ÿ¹ÿ¢ÿ°ÿªÿ·ÿyÿ9ÿCÿwÿÿ£ÿ«ÿªÿÿµÿ²ÿ®ÿ©ÿµÿ¯ÿ­ÿÿÿ ÿ§ÿ§ÿªÿªÿ¥ÿ§ÿ­ÿªÿ¥ÿÿ³ÿµÿ¦ÿ­ÿ¥ÿÿ­ÿ¸ÿ¬ÿÿÿÿ²ÿ°ÿ©ÿ¢ÿÿ¨ÿ ÿ ÿªÿ¬ÿ¯ÿ¦ÿ¦ÿ¨ÿ²ÿ²ÿÿÿ©ÿ«ÿ±ÿ¢ÿ¨ÿµÿ°ÿ¬ÿ·ÿÿÿ ÿÿÿÿÿ ÿ­ÿÿ°ÿ¨ÿÿ³ÿ§ÿ©ÿ ÿ ÿ¤ÿ¡ÿªÿ²ÿ©ÿ§ÿªÿÿÿ¨ÿ¹ÿ®ÿ¡ÿ¢ÿÿ¡ÿ§ÿÿ ÿ¤ÿ¨ÿ ÿ§ÿ©ÿ³ÿ¦ÿÿÿ©ÿ©ÿ¥ÿ¥ÿ¤ÿ¨ÿ³ÿ«ÿÿÿÿªÿ¯ÿªÿ­ÿ¬ÿ¥ÿÿ¬ÿ¯ÿ§ÿ¦ÿÿ¤ÿ¡ÿ¥ÿÿ¢ÿ¢ÿ¦ÿ­ÿ­ÿ©ÿ¬ÿ©ÿ ÿ§ÿ©ÿ£ÿ§ÿÿ¡ÿ£ÿ ÿÿ¢ÿ©ÿ¤ÿÿÿ¤ÿ®ÿ¹ÿ²ÿÿÿÿÿÿÿÿ«ÿ¯ÿ¬ÿ ÿÿ¥ÿ«ÿ ÿÿªÿ®ÿ¸ÿ ÿÿÿ¦ÿ±ÿ®ÿ­ÿ¸ÿ®ÿ¯ÿ¥ÿ£ÿ®ÿ ÿ¡ÿ£ÿ¤ÿ«ÿ³ÿªÿÿ§ÿÿ­ÿ¥ÿ ÿ³ÿ´ÿÿÿ¨ÿ®ÿ±ÿ§ÿ¤ÿ¤ÿ©ÿ¢ÿ¤ÿ¬ÿ«ÿ¨ÿ¦ÿ¢ÿÿÿÿ¢ÿ«ÿ¨ÿÿ«ÿÿ¡ÿ¬ÿ¬ÿ®ÿ«ÿÿÿ¡ÿÿ¤ÿÿ ÿ«ÿ®ÿ¦ÿÿÿ¤ÿ­ÿ¡ÿÿ ÿ ÿÿÿÿ¡ÿÿ ÿÿÿÿÿªÿ®ÿÿÿÿÿÿÿÿÿÿ§ÿÿÿÿ¢ÿ­ÿ¨ÿªÿ©ÿÿ¢ÿ°ÿ ÿ¢ÿÿÿÿ¤ÿ¡ÿÿÿÿÿÿÿÿÿÿÿÿÿÿÿÿ¤ÿÿÿÿ ÿ ÿ¡ÿ¢ÿ¥ÿ¦ÿ§ÿ¬ÿÿ©ÿÿÿÿÿ¤ÿ©ÿÿÿ¡ÿ§ÿÿ¢ÿÿ©ÿ¶ÿ«ÿ¨ÿ¥ÿÿ£ÿ¤ÿ¤ÿÿ ÿ£ÿ¢ÿ£ÿ¨ÿ¬ÿ§ÿ©ÿ¯ÿÿ ÿÿÿ¦ÿ§ÿ¡ÿ ÿ¡ÿÿ¡ÿ¦ÿ¡ÿ£ÿÿÿÿÿªÿÿ ÿ¡ÿÿÿ£ÿÿÿ ÿ¢ÿ§ÿ¬ÿÿ¡ÿ¢ÿÿÿÿÿÿÿÿÿÿÿÿ¢ÿ¢ÿÿÿÿªÿ¨ÿÿÿ ÿÿ ÿ¡ÿÿÿÿ£ÿ¨ÿ¤ÿ­ÿÿÿ¡ÿ¥ÿ¨ÿ§ÿ¡ÿ¦ÿ²ÿ§ÿ£ÿ¡ÿ¡ÿ ÿÿ ÿ¤ÿÿÿÿÿ£ÿ¡ÿÿÿ¨ÿ´ÿÿÿ ÿ¥ÿ ÿÿ£ÿ¨ÿ¢ÿªÿÿÿÿÿ¢ÿ¦ÿÿªÿ©ÿÿÿ ÿ¥ÿ¢ÿÿÿ¥ÿ¤ÿÿÿÿ¦ÿ¥ÿ ÿ¤ÿ¯ÿÿÿÿ§ÿªÿ¦ÿ ÿÿÿÿ¡ÿ§ÿ£ÿ¦ÿ¯ÿ·ÿ½ÿ¼ÿ¦ÿ¤ÿ¸ÿ§ÿÿÿÿ¤ÿ£ÿ¢ÿÿ¥ÿ¯ÿ¯ÿ­ÿªÿªÿ«ÿ¤ÿÿ£ÿ£ÿÿÿÿÿ²ÿ¸ÿªÿ ÿÿ£ÿ¢ÿ ÿ¡ÿ¤ÿ§ÿ¤ÿÿÿ ÿ¢ÿ ÿ¦ÿªÿ¦ÿÿÿÿÿÿ¢ÿÿÿÿÿ ÿÿªÿÿÿÿÿÿÿÿÿÿ¡ÿ ÿ§ÿÿÿÿÿÿÿÿÿÿÿÿÿÿÿÿ¡ÿÿ£ÿ¦ÿÿÿÿ¡ÿÿÿÿ ÿÿÿÿÿÿ ÿ ÿÿÿÿÿÿÿÿÿÿÿÿÿÿÿÿÿÿÿ ÿ¥ÿ¢ÿÿÿ¡ÿÿÿÿÿÿÿ¥ÿ¤ÿÿÿÿÿÿÿÿÿÿÿ£ÿ¨ÿÿÿÿÿÿÿÿÿÿÿÿ¢ÿÿÿ­ÿÿÿÿÿÿ¢ÿÿÿÿÿÿÿÿÿÿÿÿÿÿÿÿÿÿÿÿÿÿÿÿÿÿÿÿ ÿÿÿÿÿzÿ{ÿÿÿÿÿÿÿÿ ÿ ÿÿÿÿÿÿÿÿ§ÿ¤ÿ¢ÿÿÿ¤ÿ¤ÿÿÿ¢ÿ¡ÿ«ÿÿÿÿ¬ÿ ÿ¤ÿÿÿÿÿ ÿ ÿ±ÿ¶ÿÿ£ÿ¢ÿ©ÿ¨ÿ¨ÿ£ÿÿÿ~ÿbÿzÿ¤ÿÿ­ÿ³ÿªÿ©ÿ¤ÿ¤ÿªÿ©ÿ¥ÿ£ÿ¡ÿ¥ÿ­ÿÿ¯ÿ¦ÿÿ¥ÿ«ÿªÿªÿ¨ÿÿ¨ÿ°ÿ¡ÿ¢ÿ¨ÿ¨ÿ¤ÿ£ÿÿÿ¡ÿ¤ÿ§ÿÿÿ¬ÿ¦ÿ¤ÿ´ÿ°ÿ ÿ¨ÿ­ÿ¦ÿ«ÿ«ÿÿ£ÿ¤ÿ¦ÿÿ¥ÿÿÿ£ÿ¤ÿ¢ÿÿÿÿÿÿ¡ÿÿ¨ÿ§ÿÿÿÿÿªÿ¦ÿÿ¢ÿ¡ÿ¬ÿ¯ÿÿÿÿÿÿÿÿÿÿÿÿÿÿÿÿÿzÿÿ¦ÿÿÿ¡ÿ ÿÿÿÿÿÿÿÿ¡ÿÿÿÿ¢ÿÿ¢ÿ£ÿÿÿ¢ÿÿÿÿÿÿÿÿÿÿÿÿÿ ÿÿÿÿÿÿÿÿÿÿÿÿÿÿÿÿÿÿÿÿÿÿÿÿÿÿÿÿÿGÿÿHÿÿÿÿÿÿ«ÿÿÿ ÿÿÿÿÿÿ¡ÿ£ÿ¡ÿÿÿÿÿÿÿÿÿ ÿ«ÿ¨ÿ¡ÿÿÿ¦ÿ¦ÿ£ÿ¥ÿ¡ÿ¤ÿÿ§ÿ¡ÿ¨ÿÿ¡ÿ¡ÿ¬ÿ¤ÿÿ¤ÿ¥ÿÿÿ¡ÿ¦ÿÿ£ÿ¤ÿÿÿÿÿÿÿÿÿÿÿÿÿÿÿÿ¡ÿ£ÿÿ¡ÿ¡ÿ§ÿÿ¦ÿ¥ÿÿªÿÿÿ ÿÿÿÿÿÿ¥ÿ¡ÿ°ÿÿÿ¢ÿÿ®ÿÿÿ ÿ¢ÿ©ÿ£ÿÿÿ¢ÿ¦ÿ´ÿÿÿÿ¬ÿ©ÿÿÿÿÿ¤ÿ¥ÿ¡ÿ¨ÿ©ÿÿÿÿ¨ÿ ÿ¥ÿ¨ÿ ÿªÿªÿÿÿ¦ÿªÿ¥ÿÿÿ¢ÿ¥ÿ¡ÿÿÿ ÿÿÿÿÿÿ¢ÿÿÿ¤ÿÿÿÿÿÿÿÿ ÿ¦ÿÿ~ÿmÿTÿyÿÿÿ§ÿ´ÿ§ÿ¢ÿ£ÿÿÿ£ÿÿÿÿÿ£ÿ¨ÿ§ÿÿÿÿÿ ÿÿÿÿ¡ÿ¥ÿÿ¡ÿÿÿÿÿÿÿ¢ÿ¨ÿÿÿ¥ÿ¡ÿ¤ÿÿÿÿÿ¨ÿ­ÿ¡ÿÿÿÿÿÿ¤ÿ¨ÿ¥ÿÿÿ¥ÿÿÿ ÿ¤ÿ¡ÿÿÿ¨ÿ£ÿÿÿµÿÿÿÿÿÿÿÿÿÿÿÿÿÿÿÿÿÿ¤ÿ©ÿ§ÿ¨ÿÿ¥ÿ«ÿÿÿÿ¥ÿÿÿÿ¥ÿ ÿÿ ÿ¦ÿ ÿÿÿÿ©ÿÿªÿ¥ÿÿ¤ÿÿÿÿÿÿÿ¦ÿ¥ÿ¡ÿÿÿ¦ÿ¢ÿÿÿÿÿÿÿÿ¦ÿÿ«ÿ¡ÿ¡ÿÿÿ¬ÿÿÿÿÿ­ÿÿ¡ÿ¢ÿÿÿÿÿ ÿ¡ÿÿÿ©ÿ²ÿÿÿ¢ÿ«ÿ£ÿ±ÿÿÿ¬ÿ®ÿÿ£ÿÿ¢ÿ¦ÿÿÿÿÿ¢ÿ¥ÿ ÿÿÿÿ¢ÿ¡ÿÿÿÿ¬ÿ¨ÿÿÿ ÿÿÿÿ¢ÿ¨ÿ¡ÿÿÿ¨ÿÿÿÿ¥ÿªÿÿÿ¢ÿÿÿÿ¥ÿ³ÿÿ¢ÿÿÿ¨ÿÿÿ¢ÿÿ¤ÿÿ¢ÿ¦ÿ¤ÿªÿ¬ÿÿÿÿ¢ÿªÿ¨ÿ©ÿ©ÿ¢ÿÿÿÿ§ÿ¥ÿÿ£ÿÿÿÿÿªÿÿÿÿ|ÿÿ¢ÿÿ ÿÿ§ÿ¥ÿ¤ÿÿ¨ÿ±ÿÿÿÿ¢ÿ¨ÿ¤ÿÿÿ®ÿ²ÿ¥ÿÿÿÿÿÿÿÿÿÿÿ©ÿ«ÿÿÿÿÿªÿÿÿÿ¡ÿÿÿÿÿ¦ÿ¢ÿ¤ÿ¡ÿ£ÿ«ÿ²ÿ ÿ³ÿ¦ÿ¨ÿ½ÿ­ÿ£ÿªÿ¦ÿÿ¡ÿÿ ÿ·ÿ£ÿÿÿ§ÿ¯ÿ¥ÿÿÿÿ¢ÿ¡ÿ¦ÿ°ÿ«ÿ¨ÿ¥ÿ ÿ©ÿ¡ÿÿ®ÿ¡ÿ¥ÿ ÿ¥ÿ¥ÿ¤ÿÿÿÿÿÿ¢ÿ¡ÿ ÿ¢ÿÿÿ ÿ¤ÿ§ÿÿÿÿ¢ÿ¡ÿ ÿ¡ÿ ÿÿÿÿÿÿÿ¬ÿ¥ÿÿÿÿÿÿÿ¡ÿ¨ÿÿÿÿ¨ÿÿÿÿ¡ÿ ÿÿÿÿÿÿÿÿ¤ÿ­ÿ¯ÿ£ÿ¡ÿ¤ÿÿÿ¤ÿÿÿÿÿÿ ÿÿÿ¥ÿÿÿÿÿ¯ÿ¥ÿ¬ÿÿÿÿÿÿÿ¢ÿ¨ÿ¢ÿÿÿÿÿÿÿÿÿÿÿ¢ÿ¡ÿÿÿÿÿÿÿÿÿ¢ÿ¦ÿÿ ÿÿ¤ÿªÿ¬ÿÿªÿ¦ÿ¢ÿ®ÿ¥ÿÀÿÿÿ«ÿÿÿÿÿ¨ÿªÿ¨ÿ«ÿÿÿÿÿ¢ÿ¨ÿ´ÿ¦ÿÿÿÿ¥ÿ¢ÿÿ ÿ ÿÿ¨ÿ ÿ£ÿ¦ÿ£ÿÿ¤ÿªÿ¬ÿ©ÿÿ­ÿµÿ¦ÿªÿ¥ÿÿªÿ£ÿÿÿ°ÿÿÿ­ÿÿ¬ÿÿÿ³ÿ¢ÿ¡ÿ²ÿ¯ÿ»ÿ¸ÿ¬ÿ¦ÿ£ÿªÿ©ÿ¨ÿÿÿ¥ÿ¦ÿ ÿ§ÿÿ©ÿ°ÿ¯ÿ±ÿÿ¡ÿ¯ÿ®ÿ¨ÿ£ÿÿ¬ÿ¬ÿ¢ÿÿ ÿµÿ¡ÿ§ÿÿ°ÿ©ÿÿÿ¥ÿ¨ÿÿÿ§ÿ¯ÿ©ÿ¯ÿ°ÿÿ¡ÿ§ÿ¥ÿÿ¦ÿÀÿ°ÿÿÿÿÿ¤ÿÿÿÿ¢ÿ£ÿ¬ÿ¦ÿ¢ÿ¥ÿ«ÿ³ÿ¾ÿ°ÿ¬ÿ©ÿ°ÿ£ÿ©ÿÿ­ÿ¥ÿ¥ÿ ÿ¥ÿÿ«ÿ­ÿÿªÿ³ÿ§ÿ£ÿ¼ÿ­ÿ§ÿ°ÿ²ÿ¥ÿ©ÿ­ÿ²ÿ»ÿ¸ÿ±ÿ­ÿ®ÿ²ÿ¸ÿ´ÿªÿ¢ÿÿ¥ÿ©ÿ¬ÿ¦ÿ²ÿ²ÿ¶ÿ°ÿ¢ÿ¦ÿ¢ÿ¢ÿ¬ÿ¥ÿ¸ÿ´ÿ¨ÿ®ÿ©ÿ°ÿ¤ÿÿ©ÿ²ÿ¡ÿ­ÿ§ÿµÿÿ®ÿ°ÿ¬ÿ¸ÿ¯ÿ¡ÿ¦ÿ«ÿªÿ±ÿ±ÿ©ÿ©ÿ¯ÿ±ÿ®ÿ·ÿ±ÿÿ§ÿ§ÿÿÿ®ÿ­ÿ¦ÿ¬ÿ­ÿ¦ÿ¨ÿ¬ÿ«ÿ¤ÿ ÿ¤ÿÿµÿ´ÿ§ÿ«ÿÿ±ÿ­ÿ­ÿ¬ÿ¡ÿ¬ÿ¤ÿÿ³ÿ­ÿ¾ÿ§ÿ­ÿ©ÿ¡ÿ¦ÿ¬ÿ©ÿ¬ÿ®ÿ«ÿ§ÿ¥ÿ­ÿ³ÿªÿ¢ÿ¨ÿ­ÿÿÿ­ÿ¨ÿ¯ÿ¹ÿ®ÿ¨ÿ¬ÿ§ÿ©ÿ°ÿ¯ÿ§ÿ§ÿªÿ¬ÿ«ÿ­ÿ§ÿµÿ©ÿ¢ÿ¾ÿ¬ÿÿ¯ÿ¨ÿ¢ÿ§ÿÿ©ÿ¦ÿ¹ÿ¶ÿ±ÿ¨ÿºÿµÿ§ÿÿ¡ÿ©ÿ©ÿ¢ÿ¤ÿ¥ÿÿ§ÿ¯ÿ¥ÿ­ÿ¯ÿ§ÿ§ÿÿÿ¤ÿ¤ÿ£ÿ­ÿ¯ÿ¢ÿ«ÿ±ÿ¥ÿÿÿ£ÿ¦ÿ²ÿ«ÿÿ¨ÿ§ÿªÿ¬ÿ³ÿ¨ÿ¦ÿÿ¦ÿ¨ÿ­ÿ¬ÿ¥ÿ¯ÿ¯ÿ¡ÿÿ¥ÿ©ÿ­ÿ¯ÿ®ÿ¤ÿ®ÿ°ÿ¢ÿ¤ÿ¬ÿ°ÿ°ÿ¤ÿ£ÿ­ÿ¯ÿ±ÿ¬ÿ«ÿ¬ÿ²ÿ®ÿªÿÿ±ÿ¬ÿÿ¤ÿªÿ°ÿ©ÿÿ¯ÿµÿ³ÿ°ÿ¬ÿ¦ÿ ÿ«ÿ¶ÿ¥ÿ¬ÿ¸ÿ§ÿ§ÿ¨ÿ®ÿ¦ÿ³ÿ²ÿ¦ÿ¨ÿ§ÿ¥ÿ£ÿ©ÿ¢ÿ¥ÿ«ÿ¢ÿ¨ÿ³ÿ¼ÿ±ÿ¦ÿµÿ°ÿ¨ÿ«ÿ¨ÿ¬ÿ¢ÿ¤ÿ­ÿ©ÿ£ÿ¢ÿÿ¦ÿÿ¬ÿ¦ÿÿ®ÿ©ÿ¯ÿ«ÿ¡ÿ«ÿ°ÿ¬ÿºÿ ÿÿ°ÿ®ÿ£ÿ¤ÿ¬ÿ¨ÿ§ÿ¯ÿ®ÿ¦ÿ¥ÿªÿ¯ÿªÿªÿ­ÿ§ÿ¡ÿ ÿÿÿÿ¡ÿ¡ÿ«ÿµÿ¡ÿ ÿ¨ÿ£ÿ©ÿ¶ÿ£ÿÿ©ÿÿÿ£ÿ¦ÿÿ­ÿÿ¤ÿ²ÿÿ¡ÿ³ÿÿ ÿ¡ÿ§ÿ§ÿ©ÿ§ÿ£ÿªÿ­ÿ ÿ§ÿ¬ÿ¢ÿ ÿ¦ÿ¤ÿ ÿÿ ÿ¬ÿ¢ÿÿ©ÿªÿ¥ÿ¡ÿ³ÿ§ÿ£ÿ¶ÿ§ÿ¥ÿ¥ÿÿ¡ÿÿÿ¦ÿ³ÿÿÿ¯ÿ®ÿ£ÿ¶ÿ¹ÿ ÿ¤ÿ¥ÿ«ÿ¡ÿ¯ÿ¬ÿ¢ÿ¯ÿÿ¡ÿ¯ÿ¤ÿ¢ÿ­ÿ²ÿ¤ÿÿ¦ÿ­ÿÿÿ¬ÿ§ÿÿ¨ÿ ÿÿÿÿ§ÿÿªÿ¢ÿÿ«ÿ£ÿÿ¥ÿ§ÿÿÿÿ·ÿÿÿÿÿªÿ¦ÿÿÿÿ«ÿÿ£ÿ®ÿÿÿ¤ÿ¨ÿ¨ÿ¯ÿ¨ÿÿÿÿ­ÿÿ£ÿÿÿÿÿÿÿÿ£ÿÿÿÿ¬ÿ£ÿ¡ÿ«ÿ¤ÿÿ°ÿ¨ÿ¦ÿ£ÿ¦ÿÿÿÿ©ÿ¯ÿ®ÿ£ÿÿÿ£ÿ¤ÿ¥ÿ§ÿ¡ÿ¦ÿ¦ÿ¨ÿ°ÿ¤ÿÿÿ ÿÿÿÿ¨ÿ¨ÿ­ÿ¡ÿ¬ÿÿ¯ÿ±ÿ±ÿ§ÿ ÿ¢ÿ£ÿ¯ÿ­ÿÿÿÿ¤ÿªÿ¡ÿÿÿÿÿÿÿÿÿÿÿÿÿÿÿÿÿ ÿÿ§ÿÿÿ¦ÿÿÿÿ£ÿ§ÿµÿ¯ÿ¢ÿ§ÿÿÿ ÿ¤ÿ¥ÿÿ¦ÿ«ÿÿÿÿ ÿÿÿÿÿªÿ§ÿÿ¸ÿ´ÿ«ÿ©ÿ©ÿ°ÿ ÿ¡ÿµÿÿ¢ÿÿÿÿÿ¡ÿÿÿ²ÿªÿ©ÿ§ÿ¡ÿÿ¤ÿ¬ÿ­ÿªÿÿÿªÿ¯ÿÿÿÿÿÿÿÿ®ÿ¢ÿ¡ÿÿ¢ÿÿ¢ÿ¯ÿ¦ÿ´ÿ«ÿÿ ÿÿ£ÿ­ÿ ÿÿ¨ÿ¬ÿ£ÿ£ÿªÿ¡ÿÿÿÿ«ÿ¢ÿÿªÿ¨ÿ ÿ§ÿªÿÿªÿ®ÿ«ÿ ÿ¡ÿ¸ÿÿÿ¦ÿÿ¦ÿ®ÿ­ÿ§ÿ¢ÿ£ÿ¤ÿªÿ­ÿ§ÿ±ÿ¬ÿÿªÿ¡ÿ¢ÿ¥ÿ©ÿ¥ÿ¥ÿÿ²ÿ ÿ¥ÿ¬ÿ¤ÿ±ÿ­ÿ¦ÿÿÿ®ÿ²ÿ´ÿ§ÿÿ¬ÿ¥ÿ ÿ·ÿ²ÿ«ÿ®ÿ¡ÿ¥ÿ½ÿ ÿÿÿ¶ÿ²ÿ±ÿ¹ÿ¦ÿ¦ÿ¶ÿ«ÿ¬ÿ²ÿ¯ÿ«ÿÿ¡ÿ²ÿ±ÿ®ÿ°ÿ³ÿ´ÿ³ÿ¥ÿ«ÿªÿ²ÿµÿÿ±ÿ°ÿ¯ÿÿ¢ÿ¹ÿ´ÿªÿ¸ÿ§ÿ§ÿ©ÿ¬ÿ¦ÿ£ÿªÿ¬ÿªÿ¤ÿÿ¥ÿ·ÿµÿ¬ÿÿ¬ÿ¨ÿ©ÿ«ÿÿ¤ÿ¬ÿÿ¶ÿªÿ¨ÿ¥ÿ¨ÿ¬ÿ±ÿ·ÿ´ÿ³ÿ´ÿ¯ÿ®ÿ°ÿ«ÿ¬ÿ½ÿªÿ³ÿ³ÿ§ÿÿÿ©ÿ¸ÿ¾ÿÿÿ²ÿ¨ÿ ÿ¬ÿ¬ÿ®ÿ¬ÿÿ£ÿ®ÿ«ÿ¯ÿ ÿªÿ·ÿ«ÿ¬ÿÿ¡ÿ¬ÿÿ©ÿ­ÿ­ÿ³ÿ¥ÿ§ÿ©ÿ§ÿ§ÿ¤ÿ«ÿ±ÿ¬ÿ¯ÿ²ÿ¹ÿ¶ÿÀÿ­ÿÿ¢ÿ²ÿÿ¥ÿ¦ÿ«ÿ®ÿ®ÿ¨ÿ¦ÿ¤ÿ£ÿ¦ÿ¯ÿ³ÿ­ÿ­ÿ¬ÿ¤ÿ¸ÿ¬ÿ®ÿ²ÿ¦ÿ¢ÿ¯ÿ´ÿ¬ÿ«ÿ°ÿ®ÿ¥ÿ­ÿ¨ÿ¢ÿ´ÿ´ÿÿ£ÿ¢ÿ¤ÿ¯ÿ·ÿ«ÿ­ÿªÿ¢ÿ­ÿ»ÿªÿ¯ÿ¹ÿ­ÿ¬ÿ©ÿ¨ÿ¯ÿªÿ¡ÿ«ÿ®ÿ§ÿ¨ÿ§ÿ¨ÿ­ÿ¬ÿ»ÿ¤ÿ®ÿ¶ÿÂÿªÿ¯ÿªÿ¬ÿ¯ÿ±ÿºÿ½ÿ·ÿ©ÿÿ£ÿ¬ÿ©ÿ³ÿ§ÿ¥ÿ¬ÿ´ÿ²ÿ»ÿ«ÿ¨ÿ¬ÿ¤ÿÿÿÿ ÿ«ÿ¤ÿ¥ÿ£ÿÿÿÿ¶ÿ¥ÿ´ÿªÿ­ÿ´ÿµÿ²ÿªÿ§ÿ§ÿ©ÿ°ÿ¬ÿ©ÿ±ÿ¤ÿµÿ·ÿ¢ÿ¼ÿ¤ÿ¦ÿ®ÿ°ÿ«ÿ¢ÿ£ÿ¯ÿ¯ÿ¥ÿ¦ÿ¦ÿ´ÿ»ÿ²ÿªÿ ÿÂÿ­ÿªÿ¥ÿ§ÿ¤ÿ°ÿ²ÿ²ÿ°ÿ«ÿ¯ÿ²ÿ¥ÿ¡ÿ¤ÿ§ÿ­ÿ®ÿªÿ¢ÿÿ¯ÿ\ÿÿÿqÿÿÿ¨ÿ¢ÿÿ£ÿ®ÿªÿ ÿ­ÿºÿ°ÿ®ÿ£ÿ¥ÿ¢ÿ¨ÿ·ÿ¹ÿ§ÿÿ¦ÿªÿ¬ÿ¥ÿ©ÿ´ÿµÿ§ÿªÿ¡ÿ§ÿ¤ÿ§ÿ¢ÿÿ¥ÿ¡ÿ¦ÿ©ÿ¡ÿ¨ÿ¶ÿ¤ÿ ÿ²ÿ¥ÿ©ÿÿ®ÿ¯ÿ²ÿ®ÿ ÿ©ÿ¬ÿ¨ÿ¯ÿ¤ÿ«ÿ«ÿ£ÿ¬ÿ®ÿ¡ÿ¯ÿÿÿ¨ÿÿ¡ÿÿÿ¡ÿ¡ÿªÿ®ÿ¦ÿ ÿªÿÿ£ÿ©ÿ ÿ¢ÿ©ÿ¨ÿªÿ§ÿ ÿ¦ÿÿ§ÿ¢ÿ¥ÿ±ÿ§ÿ¨ÿ¶ÿµÿ¦ÿÿÿ¦ÿ³ÿ«ÿ¿ÿ«ÿ¤ÿ ÿ±ÿ®ÿ¨ÿ®ÿ±ÿ­ÿªÿ¦ÿÿªÿ¥ÿÿ£ÿÿ¥ÿ¢ÿÿ±ÿ¢ÿÿ ÿ¤ÿÿ ÿÿÿ§ÿÿ¨ÿ¨ÿ¦ÿ¡ÿ£ÿ¬ÿ§ÿÿÿ©ÿ¡ÿ¡ÿ ÿ©ÿ§ÿ ÿÿÿÿ ÿ£ÿÿÿ©ÿ¶ÿ­ÿ§ÿ ÿÿ¦ÿ ÿÿ ÿ¦ÿ¯ÿ«ÿÿÿ¤ÿÿ¥ÿ¢ÿ¤ÿ¡ÿ²ÿ½ÿµÿ ÿÿ«ÿ®ÿ¶ÿ±ÿ®ÿ£ÿªÿ¥ÿ¢ÿ§ÿ¢ÿ£ÿªÿ­ÿ¯ÿ®ÿ¦ÿ±ÿµÿ¡ÿÿ±ÿ¥ÿ¢ÿÿÿ¨ÿ°ÿªÿ¢ÿ®ÿ«ÿÿ ÿÿ¬ÿ°ÿ§ÿ¨ÿ¨ÿ¢ÿ£ÿ¡ÿ­ÿ¡ÿÿ¯ÿ ÿ¦ÿ¨ÿ¢ÿ¥ÿ°ÿ°ÿ¤ÿÿÿÿ¡ÿÿ§ÿ ÿ¢ÿ¦ÿÿÿ¦ÿ¡ÿ­ÿ³ÿÿÿÿ¨ÿ§ÿÿÿ¦ÿ¥ÿÿÿ¥ÿ¤ÿ¤ÿ¢ÿ©ÿ¢ÿÿÿÿÿÿÿÿ«ÿ¥ÿ ÿ­ÿÿ­ÿ²ÿÿÿ«ÿ±ÿ¢ÿ¥ÿ¢ÿ¦ÿ¥ÿ¥ÿ ÿÿÿ¢ÿÿÿÿÿÿÿÿÿÿÿÿ¥ÿ¦ÿÿ¥ÿ¤ÿÿ¥ÿ£ÿ¢ÿ ÿ¡ÿ¨ÿ¤ÿÿ£ÿ¯ÿ¡ÿ¡ÿÿ£ÿ£ÿÿÿÿÿÿ©ÿÿ¥ÿ©ÿÿÿ¤ÿÿÿ©ÿ¤ÿÿ£ÿÿÿ¬ÿ¬ÿ¢ÿ¡ÿ¢ÿ ÿ¦ÿÿÿ ÿ¤ÿ¥ÿ¢ÿ ÿÿÿ£ÿÿÿÿÿÿÿ£ÿÿÿÿÿÿ¡ÿ¦ÿ¦ÿ¢ÿÿ¡ÿ©ÿ©ÿÿÿÿÿÿÿÿÿÿ ÿ¢ÿ£ÿ£ÿ±ÿ²ÿ¥ÿ£ÿ§ÿ¥ÿ¥ÿ®ÿ ÿÿ©ÿ£ÿªÿ©ÿ¬ÿ¬ÿÿ¤ÿ·ÿ®ÿ©ÿ£ÿ ÿ¢ÿ¢ÿ¡ÿÿÿ¤ÿ«ÿÿ¡ÿ¥ÿ¦ÿ¤ÿ ÿ ÿ£ÿÿÿ¥ÿ§ÿÿÿ¤ÿ¡ÿÿ¢ÿ¢ÿ ÿÿÿÿÿ£ÿªÿªÿÿÿÿÿÿÿ£ÿ¢ÿÿ¢ÿÿÿÿ¦ÿ¤ÿÿÿ¢ÿÿÿÿªÿ«ÿ§ÿ¢ÿ¡ÿ¥ÿ¢ÿÿÿ ÿ¤ÿ¤ÿ¥ÿ£ÿ£ÿ¦ÿÿ¤ÿ¨ÿªÿ£ÿ£ÿ§ÿ ÿ¡ÿ­ÿ¡ÿ ÿ¥ÿ¤ÿÿÿÿ¨ÿµÿ§ÿ¦ÿ§ÿ¤ÿ£ÿªÿ«ÿ ÿ£ÿ£ÿ©ÿ£ÿ¢ÿÿÿ§ÿµÿ­ÿÿÿ¡ÿ¥ÿÿÿÿ£ÿÿ©ÿ¡ÿÿÿÿÿÿÿÿÿ«ÿ¢ÿ£ÿ­ÿ ÿÿ¥ÿ©ÿªÿÿÿÿ¡ÿÿÿÿÿÿÿÿÿ¢ÿ¥ÿÿÿÿÿÿÿÿÿÿÿÿÿÿÿÿ¡ÿ¦ÿÿÿÿÿÿÿÿÿÿÿ¡ÿ¡ÿÿÿÿÿ¡ÿÿÿÿÿÿ¦ÿÿÿÿÿÿÿÿÿÿÿÿ¡ÿ¥ÿ¦ÿ£ÿÿÿ©ÿ¥ÿÿÿªÿ¢ÿÿÿÿÿÿÿÿ ÿÿÿÿÿÿÿ¤ÿÿÿÿÿÿÿÿÿÿÿÿÿÿÿÿÿÿÿÿ¢ÿÿÿÿÿÿ£ÿÿÿÿÿÿÿÿÿÿÿÿÿÿÿÿÿÿÿÿÿÿÿÿÿÿÿÿÿ ÿÿªÿ§ÿÿÿÿÿÿ ÿÿÿÿÿÿÿÿÿ¥ÿÿ§ÿ§ÿ ÿÿÿ£ÿÿ¡ÿ­ÿ¥ÿÿªÿÿÿ¤ÿÿÿÿÿ¡ÿ ÿ¤ÿ°ÿÿÿ¤ÿ¢ÿ¡ÿ¬ÿ¤ÿÿÿlÿIÿÿ£ÿ¡ÿ¦ÿÿ«ÿ«ÿ©ÿ¨ÿ©ÿ­ÿ©ÿ¢ÿÿ¡ÿ¢ÿ ÿ±ÿ¦ÿ¢ÿ¤ÿ¦ÿ®ÿ®ÿ§ÿ¶ÿ±ÿ­ÿ²ÿ¬ÿ¤ÿ³ÿ¤ÿ ÿÿÿÿ¡ÿ¡ÿ¥ÿÿ¨ÿ¨ÿÿ§ÿ ÿ¦ÿ©ÿ ÿÿÿ£ÿ§ÿ ÿ¡ÿ­ÿ£ÿÿ¤ÿ¥ÿÿÿ£ÿ ÿÿÿÿÿÿ­ÿµÿ¡ÿÿÿÿÿÿ§ÿ¤ÿ¡ÿ¥ÿ¡ÿ£ÿÿÿ¡ÿÿÿÿ¦ÿ§ÿÿÿÿÿÿÿÿÿÿÿÿÿ¡ÿ¡ÿ¦ÿ«ÿÿÿ­ÿ¥ÿÿÿÿÿÿÿÿÿ ÿÿÿÿ¤ÿÿÿ¢ÿÿÿÿÿÿÿ£ÿ¦ÿÿÿÿÿÿÿÿÿÿÿÿÿÿÿÿÿÿÿÿ¡ÿÿÿÿÿ ÿÿÿÿÿnÿÿ#ÿpÿÿÿ£ÿ§ÿÿÿ ÿÿ¡ÿ¤ÿÿÿÿÿÿ¢ÿ¥ÿÿÿ¦ÿÿ¥ÿÿÿ ÿÿÿÿÿÿÿÿÿÿÿÿÿÿ¥ÿªÿ©ÿ«ÿ¢ÿ¢ÿªÿÿ ÿ¤ÿ¦ÿ¢ÿÿÿÿÿ ÿÿ®ÿ ÿÿ¢ÿ¨ÿÿÿÿ¥ÿÿÿ§ÿ¥ÿÿÿÿ¡ÿ¥ÿÿÿ§ÿÿ­ÿ¦ÿÿ¢ÿÿÿ¢ÿÿ¡ÿ¨ÿÿÿÿÿÿÿ©ÿ¤ÿÿÿÿÿ¢ÿ¢ÿ­ÿ¤ÿÿ ÿ¤ÿÿ¢ÿÿÿÿÿ©ÿ ÿÿ¡ÿÿªÿ¦ÿ¢ÿ°ÿ°ÿÿÿ£ÿ²ÿ¬ÿ¢ÿ¡ÿ©ÿ¡ÿ´ÿ¡ÿÿ±ÿ£ÿÿÿÿÿ¢ÿ¢ÿ ÿÿÿ ÿÿÿ¡ÿÿÿ¥ÿÿ«ÿÿ¡ÿÿÿÿÿÿÿÿÿÿÿsÿoÿÿÿÿ¤ÿÿÿ¢ÿÿÿÿÿÿÿÿÿ¡ÿ¦ÿÿÿÿÿÿ©ÿÿ ÿÿÿÿÿ¤ÿÿÿÿÿ¨ÿ¡ÿ ÿ¡ÿÿ¦ÿ¥ÿ¨ÿ¡ÿÿ¡ÿÿÿ¦ÿ¦ÿÿÿÿÿÿÿ¥ÿ£ÿÿÿ ÿ ÿÿÿ|ÿÿ¡ÿ®ÿ±ÿ®ÿ£ÿÿÿÿÿÿÿÿÿÿ£ÿÿÿÿÿÿ ÿÿ{ÿÿÿÿ£ÿÿ¤ÿ¦ÿ¢ÿÿÿ£ÿ§ÿÿ¡ÿÿÿÿÿÿÿÿÿÿÿÿÿ¡ÿ¦ÿ¢ÿ ÿ¥ÿÿÿÿÿÿÿªÿ©ÿÿÿ«ÿ¦ÿÿÿÿÿÿÿÿÿÿ¬ÿÿ¨ÿ ÿÿÿ¦ÿÿ£ÿÿªÿÿ£ÿÿ¡ÿÿÿ¡ÿ¡ÿ¨ÿ¤ÿÿÿÿ¡ÿÿÿ£ÿÿ ÿ®ÿÿ¬ÿ«ÿ§ÿ£ÿÿÿÿÿÿÿÿ¤ÿ¦ÿ£ÿÿÿÿ¡ÿÿ¡ÿÿÿ¬ÿÿÿÿÿ£ÿÿ¥ÿÿÿÿ¦ÿÿ¢ÿ£ÿ¤ÿ¡ÿ¦ÿ¤ÿ£ÿ¦ÿ£ÿÿÿÿ¢ÿÿÿ£ÿ ÿÿªÿÿÿ¢ÿ¦ÿ«ÿ¤ÿÿÿÿ£ÿ¬ÿÿÿ ÿ£ÿ ÿÿÿ¥ÿ¡ÿ¡ÿªÿ¤ÿÿÿÿÿÿ¦ÿ ÿ§ÿ§ÿ«ÿªÿ¥ÿ¡ÿ¢ÿ¯ÿÿÿÿÿ¤ÿ«ÿ¥ÿÿ¢ÿ¥ÿÿÿ¦ÿ ÿÿÿÿ­ÿ±ÿ¥ÿÿÿ¬ÿÿ®ÿ°ÿÿÿ ÿÿ©ÿÿ£ÿ ÿÿÿ¬ÿ²ÿ²ÿÿÿÿÿÿÿ¢ÿÿÿ­ÿµÿÿ§ÿ®ÿ¡ÿ¢ÿÿ²ÿ¥ÿÿªÿÿÿ¢ÿÿÿ¡ÿÿªÿ£ÿ¢ÿ©ÿÿ¨ÿ¡ÿ ÿÿÿÿ§ÿªÿ¦ÿ¥ÿ ÿ§ÿ¦ÿ¤ÿ«ÿÿÿ ÿÿÿÿÿÿ ÿÿÿÿÿÿ­ÿ£ÿÿ£ÿ ÿªÿÿÿÿÿÿªÿ¢ÿÿÿÿÿÿÿÿ¢ÿ¯ÿ­ÿ§ÿÿÿÿÿÿ°ÿÿÿÿÿ¨ÿ¤ÿÿÿ¢ÿÿÿÿÿÿ¦ÿ¤ÿÿÿÿÿÿ ÿÿ¨ÿ¬ÿ§ÿ ÿ¢ÿ£ÿ ÿ¡ÿÿÿ ÿÿÿÿÿ¯ÿ²ÿ«ÿ­ÿÿ²ÿÿ¦ÿÿ¨ÿ§ÿ£ÿ¡ÿÿÿÿ¥ÿÿ ÿÿ§ÿ¤ÿ¦ÿÿÿÿÿÿÿ¤ÿ£ÿÿ¢ÿ¤ÿÿ§ÿ´ÿ©ÿªÿÿÿÿÿÿÿÿ¤ÿÿÿÿ§ÿÿ²ÿÿÿÿÿ£ÿÿÿÿÿ©ÿ£ÿ§ÿ¢ÿ£ÿ©ÿÿÿÿÿ¢ÿ£ÿ¨ÿ­ÿ¢ÿ ÿ©ÿ¤ÿÿ§ÿªÿ¤ÿ¡ÿ­ÿµÿ£ÿ¤ÿ®ÿÿÿ¯ÿ¤ÿ¢ÿÿ¯ÿÿÿ©ÿ¥ÿ³ÿ¨ÿ¢ÿ£ÿÿÿ±ÿ¨ÿ§ÿ©ÿ¦ÿ¦ÿÿÿ®ÿ´ÿ¥ÿÿ¯ÿ¸ÿªÿ¨ÿ©ÿ±ÿ¸ÿ¬ÿ¦ÿÿÿ­ÿÿÿ§ÿÿ°ÿÿ½ÿ§ÿ£ÿ ÿ«ÿ¨ÿ«ÿ«ÿµÿ¢ÿÿ«ÿÿ©ÿ¢ÿ«ÿ¢ÿÿªÿ¯ÿÿÿÿÿÿ¨ÿÃÿ»ÿÿÿÿÿ«ÿ«ÿÿÿ£ÿ¬ÿÿ£ÿ«ÿÿÿ®ÿ¿ÿ½ÿ£ÿÿ¨ÿ°ÿªÿ§ÿ«ÿÃÿ§ÿ¿ÿÿÿ­ÿ¼ÿ¦ÿ¨ÿ©ÿ¨ÿÿ­ÿ§ÿ«ÿªÿ©ÿ ÿ¥ÿ¥ÿ³ÿ¾ÿ·ÿ¯ÿ¬ÿ©ÿ®ÿ´ÿ®ÿ­ÿ¬ÿ£ÿÿ£ÿ§ÿ£ÿ­ÿ§ÿ­ÿµÿ²ÿ©ÿ£ÿ ÿ ÿÿ°ÿ¦ÿ³ÿµÿ¯ÿ¥ÿ¥ÿÿ¦ÿ¿ÿ¦ÿ£ÿ®ÿµÿ¬ÿ²ÿ¶ÿ«ÿ·ÿ·ÿ£ÿ«ÿ®ÿ¨ÿ®ÿ±ÿ¡ÿ¨ÿ¯ÿ¨ÿ©ÿ³ÿ®ÿ£ÿªÿ§ÿ¡ÿÿ§ÿ¥ÿ³ÿ¶ÿ³ÿ¥ÿÿ¥ÿ£ÿÿ¥ÿ¡ÿÿ¯ÿªÿ¤ÿ¥ÿ¦ÿ«ÿ©ÿªÿ¥ÿÿ®ÿ£ÿ§ÿ¬ÿÿ«ÿ ÿÿ¤ÿ©ÿ³ÿ¬ÿ°ÿ®ÿ«ÿ¤ÿ£ÿªÿ«ÿ­ÿ¨ÿ¦ÿ¦ÿ¤ÿ¥ÿ¦ÿ«ÿ§ÿ©ÿ­ÿ§ÿ¦ÿ¢ÿªÿ°ÿ­ÿ¯ÿ§ÿ°ÿ«ÿ²ÿ¹ÿ»ÿ£ÿ°ÿ¯ÿ²ÿ´ÿ­ÿÿ¬ÿÿ£ÿ¬ÿÿ¯ÿ´ÿ©ÿªÿ©ÿ¬ÿµÿ¤ÿÿ¨ÿ¤ÿ¡ÿ«ÿ§ÿ¨ÿ§ÿ¦ÿ¡ÿ£ÿ«ÿ³ÿ³ÿ¤ÿÿÿÿ©ÿ«ÿ ÿ¯ÿÿ ÿ¤ÿ¬ÿ¥ÿÿÿ¤ÿ«ÿ¦ÿ¸ÿ¡ÿÿºÿ§ÿµÿ£ÿÿ³ÿ¦ÿ§ÿ¯ÿ±ÿ¬ÿ«ÿ¦ÿ­ÿ§ÿÿ¡ÿ§ÿ©ÿ¦ÿ§ÿ¤ÿªÿ°ÿ§ÿ«ÿ¯ÿ¯ÿ´ÿ«ÿ©ÿ®ÿ±ÿ²ÿ­ÿ³ÿ©ÿ§ÿªÿ®ÿ£ÿ®ÿ£ÿÿ«ÿªÿ¦ÿ¥ÿÿ£ÿ­ÿ·ÿ¡ÿ·ÿµÿÿºÿ±ÿ¤ÿ°ÿ³ÿ°ÿ¯ÿ¨ÿ²ÿ¨ÿ±ÿµÿ£ÿªÿ©ÿ±ÿ±ÿªÿ¬ÿ¥ÿ¡ÿ¡ÿ¤ÿ¨ÿµÿ´ÿ¥ÿªÿ¨ÿ¥ÿ­ÿ¨ÿ¨ÿÿÿ³ÿ«ÿ¢ÿÿÿÿ¡ÿ¨ÿ¤ÿ¦ÿºÿ¨ÿ£ÿ±ÿÿÁÿÿÿ´ÿÿ«ÿÿÿ©ÿ¨ÿ¨ÿÿÿÿ£ÿ¥ÿ©ÿ©ÿ³ÿ¦ÿÿ¡ÿ¤ÿ¦ÿÿÿ¥ÿ¡ÿÿ¡ÿÿÿ¢ÿ¦ÿ¡ÿÿ±ÿ®ÿªÿ´ÿªÿ¨ÿ¼ÿÿ´ÿÿÿ ÿ«ÿ¨ÿ«ÿÿ¢ÿÿÿ«ÿÿ¢ÿÿÿÿ ÿ¡ÿÿ°ÿ´ÿ®ÿ§ÿÿ ÿ¥ÿ¡ÿ£ÿ¥ÿ©ÿ©ÿÿ¢ÿ­ÿ´ÿ»ÿ§ÿ§ÿ¸ÿÿÿ§ÿ¢ÿ©ÿÿ§ÿ©ÿ­ÿ«ÿ£ÿ£ÿÿ©ÿ®ÿ²ÿ°ÿªÿ«ÿ®ÿÿ®ÿ­ÿ ÿ«ÿ¡ÿÿ ÿÿ¢ÿ­ÿ«ÿ ÿÿ¡ÿÿÿÿ¦ÿ©ÿ¡ÿÿÿÿ§ÿ¡ÿÿÿÿ¥ÿÿ¦ÿÿÿÿ¤ÿ«ÿ¼ÿ£ÿ¦ÿÿ¦ÿÿÿÿ¨ÿÿ¸ÿÿÿÿÿ¡ÿÿÿ¥ÿ¬ÿ¢ÿ¢ÿ¤ÿ£ÿÿÿÿÿÿÿÿÿ¡ÿÿÿÿÿÿ£ÿÿ ÿÿÿ§ÿ§ÿÿ¢ÿ©ÿÿ¡ÿ¨ÿ£ÿÿÿ¤ÿªÿ¬ÿ ÿÿÿÿÿÿ ÿÿ¤ÿ§ÿ©ÿ§ÿ¨ÿ«ÿÿÿÿ¢ÿÿ³ÿ­ÿ°ÿ¬ÿ«ÿ£ÿ­ÿÿ±ÿÿ ÿÿ¡ÿ¢ÿ©ÿ¯ÿ§ÿ£ÿÿ²ÿ¡ÿÿÿÿÿÿÿÿÿÿÿÿzÿ~ÿÿÿÿÿÿÿÿÿÿ¬ÿ¢ÿÿ¨ÿ¡ÿ©ÿ·ÿ¥ÿ§ÿÿ¨ÿ¡ÿ¦ÿ£ÿÿÿ¨ÿÿÿÿ£ÿÿÿ¡ÿ¤ÿÿ­ÿÿ®ÿ¶ÿ£ÿÿ¬ÿ¥ÿµÿ£ÿ·ÿ®ÿ±ÿ³ÿÿÿªÿ¨ÿ°ÿ°ÿµÿÿÿ§ÿ ÿªÿ°ÿ£ÿ­ÿ·ÿ¤ÿÿ¦ÿ£ÿÿÿÿ¦ÿ£ÿ£ÿÿºÿÿ¡ÿÿ­ÿ¢ÿÿ¡ÿ¨ÿ©ÿ ÿÿ¢ÿ¦ÿ¦ÿ ÿÿÿÿ¡ÿ¢ÿ­ÿµÿªÿ¤ÿÿÿ¬ÿ±ÿÿÿ ÿÿÿÿ£ÿÿªÿ«ÿÿÿÿ£ÿ¯ÿ¦ÿÿ¡ÿªÿªÿ­ÿ¬ÿ­ÿ¯ÿ²ÿ¯ÿ¦ÿ±ÿ¯ÿ£ÿ¤ÿ«ÿ¨ÿ¥ÿ©ÿ¢ÿÿÿªÿ­ÿµÿ´ÿ´ÿ¦ÿªÿÿªÿ§ÿ¬ÿ­ÿ¯ÿ¤ÿ¤ÿ¨ÿ¦ÿ©ÿ°ÿ¿ÿ³ÿÿÿÿ¶ÿ¶ÿ­ÿÿ¯ÿÿ¨ÿ·ÿ±ÿ¬ÿ½ÿ¥ÿ®ÿ¯ÿ®ÿ¤ÿÿ¤ÿ°ÿ´ÿ®ÿ±ÿ½ÿ¶ÿ°ÿ¨ÿ¨ÿ¡ÿ©ÿªÿ¯ÿ¡ÿ¯ÿ¯ÿ¨ÿ®ÿ®ÿ°ÿ±ÿ¥ÿ©ÿ¿ÿ­ÿÿÿÿÿÿ¤ÿ¦ÿ¨ÿ«ÿÿ±ÿ°ÿªÿ±ÿÿ¢ÿ­ÿ­ÿÿ¥ÿÿªÿªÿ§ÿÿ¤ÿ©ÿ§ÿ¬ÿ¶ÿ½ÿºÿ±ÿ¶ÿ¹ÿ«ÿ»ÿªÿ¥ÿµÿ¥ÿ³ÿÿ©ÿ¨ÿ¢ÿ±ÿÿ©ÿ©ÿ©ÿ¨ÿ¥ÿ¡ÿ²ÿ±ÿÿÿ±ÿ±ÿ¬ÿªÿ³ÿ¯ÿ¬ÿ±ÿ¢ÿÿ¡ÿÿ­ÿ«ÿ®ÿ¬ÿ¢ÿ³ÿµÿ¦ÿ®ÿ©ÿ¦ÿ¯ÿ©ÿ¶ÿ´ÿ²ÿ³ÿ¤ÿÿ¯ÿÿ¯ÿÿ¹ÿÆÿ³ÿ¯ÿÂÿ«ÿ§ÿ«ÿ¨ÿ¥ÿ£ÿ¯ÿ»ÿ¯ÿ¥ÿ ÿ­ÿ³ÿ¼ÿ®ÿ¥ÿ¤ÿ®ÿ³ÿ©ÿ«ÿ¬ÿ°ÿ´ÿ©ÿ­ÿ¬ÿ§ÿ§ÿ§ÿ©ÿ¬ÿÆÿµÿ­ÿ©ÿ¹ÿµÿ¡ÿ¡ÿ¬ÿ«ÿ±ÿ¿ÿ§ÿ¤ÿ¦ÿ«ÿ³ÿ¥ÿÿ®ÿ­ÿ¬ÿ²ÿ®ÿ²ÿ£ÿ­ÿ¹ÿªÿµÿ§ÿ®ÿ«ÿ¤ÿ¶ÿ­ÿ¨ÿ³ÿ¹ÿ¾ÿÃÿ¸ÿ¢ÿ§ÿ¦ÿ¶ÿ¶ÿ®ÿ©ÿ£ÿ±ÿ¶ÿ²ÿ©ÿ§ÿ³ÿ©ÿ}ÿEÿLÿÿ«ÿ£ÿ¨ÿªÿÿ¤ÿ§ÿÿ¢ÿ¢ÿ¹ÿ£ÿ§ÿ ÿ¡ÿªÿ¯ÿ§ÿ¬ÿºÿ¯ÿ¬ÿ¥ÿÿ¶ÿ°ÿ¨ÿ¯ÿ¡ÿ±ÿÿ¥ÿ©ÿªÿ®ÿ·ÿ¯ÿ«ÿ³ÿ¡ÿ ÿ¼ÿ¦ÿªÿ¦ÿ¥ÿ²ÿ¡ÿ©ÿ­ÿ´ÿ«ÿ·ÿ·ÿ¨ÿ¦ÿ®ÿ­ÿ¢ÿ§ÿ·ÿªÿªÿ¡ÿ¦ÿÿÿ¢ÿkÿÿÿlÿÿ£ÿ²ÿµÿÿÿ¡ÿ§ÿ£ÿÿ¼ÿÿ²ÿ°ÿ¥ÿ¢ÿ¯ÿºÿ´ÿ¥ÿÿ¥ÿ­ÿ³ÿÿªÿ­ÿ©ÿ©ÿ£ÿ¯ÿ®ÿ¯ÿ¬ÿ¦ÿ¯ÿµÿ»ÿÄÿ±ÿ©ÿÿÿ§ÿÿ°ÿ¦ÿ¼ÿ©ÿ±ÿ°ÿ§ÿ§ÿ­ÿ®ÿ§ÿ¡ÿ¦ÿ¦ÿªÿÿÿªÿ²ÿ°ÿ¨ÿÿÿ«ÿªÿ ÿ¨ÿ¦ÿÿ¢ÿ¦ÿÿ¢ÿ¢ÿºÿ¨ÿ¡ÿ©ÿ£ÿÿ¡ÿ¥ÿ¨ÿ£ÿ£ÿÿ ÿ©ÿ¥ÿÿªÿÿ©ÿ­ÿ¦ÿ¡ÿÿÿ§ÿ ÿ¡ÿ¥ÿÿ¨ÿ£ÿ©ÿ³ÿ­ÿ¨ÿ«ÿ¤ÿ ÿ¡ÿ£ÿ¼ÿªÿÿÿÿ·ÿ¯ÿµÿ®ÿ§ÿ¢ÿÿ¥ÿ­ÿ§ÿÿÿÿ¢ÿ«ÿ£ÿ¤ÿ¥ÿ©ÿ«ÿ«ÿ§ÿ¥ÿ¤ÿ§ÿ ÿ§ÿ¢ÿ¡ÿ¥ÿ¦ÿ¬ÿ½ÿ¸ÿ¦ÿÿÿÿÿÿÿ£ÿÿ©ÿ«ÿ¬ÿ ÿÿ¥ÿ¥ÿÿ ÿ¨ÿªÿ¥ÿªÿ³ÿÿ ÿ§ÿ­ÿ¨ÿ§ÿ§ÿ«ÿ°ÿ¡ÿ¦ÿ¨ÿ©ÿÿ¥ÿªÿ«ÿ«ÿ©ÿ¥ÿ©ÿ­ÿªÿ§ÿ£ÿÿ¡ÿ´ÿÿÿÿÿÿ©ÿ§ÿ¤ÿ©ÿ©ÿ¡ÿ¡ÿ ÿªÿ°ÿ­ÿ­ÿ¢ÿÿ ÿÿÿ ÿ¤ÿ£ÿ¢ÿ¡ÿ°ÿ¨ÿ¦ÿ¢ÿÿ ÿ ÿÿÿÿÿ£ÿÿÿÿ¡ÿ¦ÿ¥ÿÿªÿ¿ÿÿÿ ÿ·ÿ¥ÿ¢ÿ¢ÿÿÿÿ ÿ¬ÿ¦ÿÿ«ÿ«ÿ¦ÿÿÿÿÿÿÿÿ£ÿÿ­ÿÿ¥ÿ¬ÿªÿ¥ÿ¢ÿ¢ÿÿÿÿ ÿÿÿÿÿ ÿÿÿÿÿ ÿÿ§ÿÿÿÿÿÿ£ÿ£ÿ£ÿ£ÿ ÿ¦ÿ£ÿ­ÿªÿ¡ÿÿ¥ÿ¤ÿÿÿ¢ÿªÿ ÿ¢ÿ¬ÿ¥ÿ ÿ¥ÿ¦ÿÿÿÿ£ÿÿÿ­ÿ¡ÿ¥ÿ¥ÿÿÿÿÿ§ÿ£ÿÿ£ÿÿÿÿ¨ÿÿÿ¨ÿ®ÿ¢ÿ´ÿ¦ÿÿÿÿ¡ÿ¡ÿÿ¦ÿÿÿÿÿ¢ÿ¦ÿ¡ÿ¦ÿ®ÿ¤ÿ¦ÿÿ§ÿ£ÿ¨ÿ¤ÿ¢ÿ¡ÿÿÿ ÿÿ ÿÿÿÿÿÿÿ¢ÿ ÿ£ÿ§ÿ¡ÿÿ£ÿÿÿÿ¦ÿ¤ÿ¢ÿ«ÿ¡ÿ£ÿ¥ÿ¨ÿ¡ÿÿ¡ÿ¦ÿ¦ÿÿÿ«ÿ®ÿ­ÿ©ÿ¡ÿÿ¡ÿÿÿ ÿ ÿÿ¢ÿ«ÿªÿ¡ÿ§ÿÿ¡ÿÿ¦ÿ¤ÿÿÿ¨ÿÿÿ¢ÿÿÿÿÿÿ©ÿ¦ÿÿ¡ÿ¤ÿ¥ÿÿ ÿ¬ÿªÿÿÿÿ¢ÿ¬ÿ´ÿ©ÿ¡ÿ¢ÿ¤ÿ¤ÿÿÿ¢ÿ¤ÿ ÿ¥ÿ¦ÿ ÿ¥ÿ¡ÿÿÿÿÿÿ£ÿ©ÿªÿÿÿ¡ÿ¦ÿ§ÿ§ÿ¨ÿ¬ÿ³ÿ¬ÿªÿ¤ÿ¡ÿ§ÿ§ÿÿÿ¬ÿ½ÿ¥ÿ§ÿÿÿ¤ÿ¢ÿÿ ÿ£ÿ·ÿ³ÿ¬ÿÿ ÿ©ÿ¨ÿ£ÿ¢ÿÿ¡ÿÿ£ÿ£ÿÿÿÿ¤ÿ ÿ±ÿ£ÿ¡ÿÿÿÿÿÿÿÿ¢ÿÿ¦ÿÿÿ§ÿ©ÿ­ÿ¥ÿÿÿÿÿ ÿÿÿÿÿÿ¤ÿ£ÿÿ¦ÿÿÿÿÿÿÿÿÿÿÿ¢ÿÿÿÿÿ¤ÿÿÿÿÿÿÿÿÿÿÿÿ¡ÿÿÿÿÿÿ ÿ£ÿ£ÿ ÿÿÿÿÿÿÿÿÿÿÿÿÿ ÿ£ÿÿÿÿ£ÿ©ÿ¥ÿÿÿÿ¥ÿ£ÿÿÿÿÿÿÿÿÿÿÿÿ£ÿ¦ÿÿÿ¥ÿ ÿÿ¢ÿ£ÿÿÿÿÿÿÿÿÿÿÿÿÿÿÿ¡ÿÿÿÿÿÿ¡ÿÿ¡ÿÿÿÿÿÿÿÿÿÿÿÿÿÿÿÿÿÿ¢ÿ¡ÿÿÿÿÿÿÿÿÿÿÿÿÿÿÿÿÿÿÿ¡ÿÿÿÿÿÿÿÿÿ ÿ¡ÿÿÿÿ¡ÿÿ¡ÿ¥ÿÿ¢ÿÿ©ÿÿÿ¥ÿ¤ÿÿÿ ÿÿ¦ÿ¦ÿÿ£ÿ¥ÿ©ÿÿ ÿ¥ÿ£ÿ ÿsÿ@ÿÿ ÿÿ¤ÿÿ ÿ£ÿ¡ÿÿ¡ÿªÿ¥ÿÿ¢ÿÿÿ¢ÿ¡ÿ¤ÿ¢ÿÿÿ ÿ§ÿ³ÿ¯ÿ¦ÿ¥ÿ±ÿ´ÿ«ÿ¥ÿÿÿÿÿÿÿ¤ÿ©ÿÿÿ¯ÿÿÿÿÿªÿ°ÿ ÿÿ¥ÿ¡ÿÿÿÿ¤ÿÿ£ÿ¤ÿÿÿ£ÿ¤ÿ¡ÿ¨ÿÿÿÿ®ÿ®ÿ¡ÿ¨ÿ¤ÿÿÿÿÿ ÿ¬ÿÿÿ¨ÿ¢ÿÿÿÿÿ¤ÿ©ÿ£ÿÿÿ¡ÿ¢ÿÿÿ§ÿÿÿ¢ÿÿÿÿÿ ÿÿÿÿ¥ÿ¨ÿÿÿ¢ÿÿÿÿÿÿÿÿÿ£ÿ§ÿÿÿ§ÿÿ¦ÿÿÿÿxÿÿ£ÿÿÿÿÿ©ÿÿÿÿÿÿÿÿÿÿÿÿÿÿÿÿ¥ÿÿÿÿ¦ÿÿÿÿÿVÿ$ÿKÿÿÿÿÿ£ÿÿÿ£ÿÿÿÿÿ ÿ¤ÿÿÿÿÿÿ³ÿ£ÿÿ ÿ£ÿÿÿÿÿÿÿÿÿÿ¤ÿÿÿÿÿÿÿ¢ÿ¡ÿÿ¦ÿ£ÿ ÿÿÿ¦ÿ¢ÿÿÿÿ«ÿÿ°ÿ ÿ«ÿ¶ÿ¥ÿÿÿÿÿÿ¡ÿÿÿ£ÿ§ÿ¥ÿÿÿ ÿ¦ÿÿÿ¤ÿ ÿ¨ÿ®ÿ¨ÿ¢ÿ¡ÿÿÿ¡ÿÿÿ ÿµÿÿÿÿÿÿÿÿ¡ÿÿÿÿ¢ÿ¬ÿ¥ÿÿ¦ÿ©ÿ¤ÿÿÿ¤ÿÿ¡ÿ¤ÿªÿÿ¤ÿÿ¦ÿ¤ÿ¦ÿ£ÿÿÿÿ¢ÿ¡ÿ ÿÿ ÿ«ÿÿ³ÿÿÿ§ÿ¢ÿ£ÿÿ£ÿ©ÿ¤ÿ¡ÿ¡ÿÿÿÿÿÿ®ÿÿÿÿÿ³ÿÿÿ®ÿ§ÿÿÿÿÿÿÿÿ¦ÿÿÿÿÿÿÿÿÿÿÿÿÿÿ¡ÿÿÿÿ£ÿ¬ÿ¤ÿÿÿÿÿÿ®ÿÿÿÿ¯ÿÿÿÿÿÿ¤ÿ¢ÿÿÿÿÿÿÿÿÿÿÿ¥ÿÿÿ ÿÿÿÿÿÿÿÿÿÿÿÿÿÿÿ¥ÿ£ÿÿÿÿ¯ÿ®ÿÿÿ¤ÿÿÿÿ¡ÿ§ÿÿÿ¬ÿ¥ÿÿÿÿÿ¤ÿÿÿÿÿÿÿ¤ÿÿÿÿÿÿ¡ÿÿÿ©ÿ­ÿ¡ÿÿÿÿÿ¤ÿ¢ÿ§ÿÿÿ¢ÿÿÿ¢ÿÿÿÿÿÿ£ÿ°ÿ¤ÿ§ÿÿ¥ÿ¨ÿ¢ÿÿÿÿÿÿÿ¤ÿ¦ÿ£ÿ§ÿÿ¦ÿ¦ÿ«ÿÿÿÿ©ÿ ÿ±ÿ«ÿÿÿÿ¡ÿ¨ÿ¦ÿ´ÿ³ÿ¢ÿ ÿ¤ÿ£ÿ¦ÿÿÿ­ÿÿÿ³ÿÿ¤ÿÿ ÿ¡ÿÿÿÿÿ¢ÿ¢ÿ¢ÿ¥ÿ¥ÿ¤ÿ¡ÿÿ ÿ©ÿÿÿÿÿ¨ÿÿÿÿ§ÿªÿ§ÿ§ÿÿ§ÿ°ÿ¤ÿÿÿ ÿ©ÿ¡ÿ¨ÿ¡ÿÿ³ÿ©ÿÿÿÿÿÿÿÿ«ÿ ÿÿÿÿ ÿ±ÿ¥ÿÿÿÿ¡ÿÿÿ¤ÿ¢ÿÿÿÿÿÿ£ÿÿÿÿ¯ÿ¬ÿ¤ÿÿ¡ÿ¨ÿ­ÿ ÿ­ÿÿÿÿ¢ÿÿÿ´ÿÿÿÿ¨ÿÿÿÿÿÿ¢ÿÿÿ¡ÿÿÿÿÿ¤ÿ¤ÿÿÿÿ°ÿÿ®ÿ§ÿÿÿÿÿ©ÿÿÿ§ÿÿ¤ÿÿ¤ÿ¡ÿÿÿ¢ÿ£ÿÿÿ¨ÿ¨ÿÿÿ±ÿ¥ÿªÿ¤ÿ£ÿÃÿÿ¡ÿÿÿÿÿ£ÿÿÿÿÿ ÿ©ÿ£ÿ­ÿ¤ÿÿÿÿÿÿÿÿ£ÿÿÿÿ ÿ§ÿ¢ÿ¢ÿÿÿ£ÿ¢ÿÿÿÿÿÿÿÿÿÿÿ¡ÿ¤ÿ¡ÿÿÿ¤ÿ´ÿ´ÿÿÿÿÿÿ²ÿ¬ÿÿÿÿÿÿ¥ÿ§ÿÿ¯ÿÿÿ ÿ¨ÿÿ¥ÿ ÿÿÿÿ ÿ¢ÿ¤ÿ¤ÿÿ¢ÿÿÿ¢ÿÿÿ¤ÿ¡ÿÿÿÿÿÿÿÿ¦ÿ¥ÿÿÿÿÿÿ ÿÿÿ¥ÿÿÿÿÿ¢ÿ¡ÿÿ¸ÿÿ©ÿÿ¥ÿÿÿ¡ÿÿ­ÿ¢ÿ¦ÿ ÿÿÿÿ«ÿ³ÿ ÿ¡ÿÿÿÿÿÿÿ¡ÿ´ÿ­ÿ¡ÿÿÿ¬ÿÿÿ§ÿ¢ÿÿÿªÿÿÿÿÿ¨ÿÿ¬ÿÿÿ­ÿÿÿ¦ÿ¦ÿ¡ÿÿÿÿ¦ÿ´ÿ¥ÿ¥ÿ¤ÿÿ¯ÿÿÿÿÿ¥ÿ¦ÿ­ÿ³ÿ«ÿ¤ÿ¯ÿ£ÿ ÿ¤ÿ¢ÿÿÿ©ÿ¶ÿÿ¨ÿÿ¥ÿ¤ÿ§ÿ£ÿ§ÿÿÿÿ¢ÿÿ§ÿ°ÿÿ¥ÿÿÿ§ÿÿÿ©ÿ­ÿ¢ÿÿÿ ÿÿÿÿÿ¨ÿ¨ÿÿ ÿªÿ°ÿ­ÿÿÿ¥ÿ·ÿ¦ÿÿ¡ÿªÿ¤ÿ©ÿÿ£ÿ£ÿÿ²ÿ«ÿÄÿ¦ÿªÿÿÿ¯ÿ¤ÿÿÿ«ÿÿ²ÿ¡ÿÿ¦ÿ«ÿ±ÿÿ¤ÿ¦ÿ¡ÿ±ÿ¯ÿ¢ÿ¢ÿ¦ÿ­ÿ­ÿ±ÿ§ÿÿ¬ÿ®ÿÿ¢ÿÿ¥ÿ¡ÿ³ÿ£ÿ¯ÿ¬ÿÿÿ¤ÿ¤ÿ¾ÿ¡ÿÃÿ¦ÿ»ÿ¤ÿ ÿ±ÿ¼ÿ°ÿ¡ÿ¬ÿ¦ÿ§ÿ¬ÿ£ÿ¡ÿ­ÿ«ÿ«ÿÿÿ¯ÿ²ÿ¨ÿ¬ÿ¬ÿ§ÿ«ÿ¤ÿÿ§ÿ«ÿ ÿÿ¨ÿ£ÿÿ¢ÿ¢ÿ«ÿ¹ÿ³ÿ±ÿ­ÿ°ÿÿ£ÿÿ¦ÿ²ÿ£ÿ ÿªÿ¢ÿ¦ÿ¢ÿ®ÿ§ÿ¤ÿ¦ÿµÿ¯ÿ­ÿ°ÿ§ÿ¯ÿ´ÿ¦ÿªÿ²ÿªÿÿ¤ÿ¦ÿ§ÿ¡ÿÿ©ÿ­ÿ©ÿªÿ©ÿ¦ÿ©ÿ¦ÿ ÿ¥ÿ¬ÿªÿ¨ÿÿÿ¤ÿ¥ÿ¨ÿ­ÿµÿÿ¤ÿÿ£ÿ³ÿ©ÿÿ°ÿ°ÿ¢ÿ©ÿÿ«ÿ­ÿ²ÿÿÿ¢ÿ¡ÿ©ÿ«ÿ²ÿ±ÿ¡ÿ¦ÿ©ÿ¥ÿ±ÿ±ÿ¬ÿ¨ÿÿªÿ®ÿÿ¦ÿ®ÿ©ÿ£ÿªÿ²ÿ¦ÿ ÿ¥ÿ¨ÿ©ÿÿ¨ÿ¢ÿ¡ÿ¦ÿ°ÿ§ÿ¯ÿ«ÿ¬ÿ©ÿ©ÿ­ÿÿÿ³ÿµÿÿ§ÿ­ÿ¦ÿ®ÿ¦ÿ£ÿ¥ÿ¯ÿ³ÿ¥ÿ­ÿ§ÿ¤ÿ¤ÿ¯ÿ°ÿ«ÿ®ÿ¯ÿ§ÿÿ¦ÿ¬ÿ¯ÿ§ÿ¦ÿ¯ÿ¤ÿ³ÿ­ÿ§ÿ¥ÿ ÿªÿ¨ÿ­ÿ¤ÿÿÿ£ÿ¬ÿªÿ«ÿ¬ÿ¦ÿºÿ ÿ¥ÿ ÿ£ÿ¹ÿ£ÿ ÿ¹ÿ¨ÿ±ÿ®ÿÿ£ÿªÿªÿÿ¢ÿ¡ÿ¡ÿ¡ÿ£ÿ§ÿ¥ÿ§ÿªÿ£ÿ£ÿ³ÿ³ÿ®ÿ­ÿ³ÿ±ÿ¦ÿ»ÿ«ÿ¢ÿ£ÿ²ÿ¬ÿ¬ÿ¡ÿ²ÿ­ÿªÿ¨ÿ§ÿªÿ¤ÿ¤ÿ±ÿÿµÿ¶ÿ£ÿ¯ÿ¬ÿ«ÿ¶ÿ¢ÿ©ÿ©ÿ±ÿ«ÿµÿ¯ÿ¯ÿÿ«ÿ¥ÿ©ÿ®ÿ«ÿ®ÿ¬ÿ£ÿÿÿ¦ÿªÿ¦ÿ¡ÿ«ÿ©ÿ©ÿ·ÿ¯ÿ¨ÿÿÿªÿ¤ÿ¡ÿÿvÿÿ¢ÿ«ÿ¬ÿ´ÿ³ÿ¦ÿÿºÿ¢ÿ°ÿ¡ÿ¡ÿ¿ÿ¥ÿ¥ÿ©ÿ¸ÿ±ÿ¨ÿ·ÿ¦ÿ¤ÿ£ÿ¥ÿ¥ÿ«ÿÿÿ¥ÿ¤ÿ¢ÿ§ÿ§ÿ£ÿ¢ÿ ÿ¡ÿ£ÿ¬ÿ°ÿ¥ÿÿ¥ÿ­ÿ¦ÿÿÿÿ´ÿÿ§ÿªÿ°ÿ«ÿ£ÿªÿ¤ÿ»ÿÆÿ«ÿ²ÿ ÿÿ£ÿÿ«ÿ²ÿ°ÿ«ÿ¥ÿ¦ÿÿÿ¨ÿ§ÿ¨ÿ¥ÿÿ¤ÿ¥ÿ¢ÿ¨ÿ©ÿ¦ÿ ÿÿ«ÿ¤ÿÿ¨ÿ±ÿ±ÿ¦ÿÿªÿ§ÿ ÿªÿ¥ÿ®ÿ¦ÿÿ¬ÿÿ©ÿÿÿ¡ÿ©ÿ³ÿªÿ±ÿ¯ÿ¤ÿ¦ÿ­ÿÿÿ©ÿ¦ÿÿ¢ÿ¢ÿ¡ÿ¥ÿ¢ÿÿÿÿ ÿ ÿ¢ÿªÿ¥ÿªÿ¤ÿÿÿÿ­ÿ©ÿÿ«ÿ§ÿ¯ÿÿÿÿ¤ÿ¸ÿÿÿ¢ÿÿ¡ÿÿÿ¤ÿ§ÿ­ÿÿ¦ÿÿÿ§ÿ¨ÿÿÿ®ÿÿÿÿÿ§ÿ±ÿ£ÿ ÿÿ¦ÿ¢ÿÿÿ¦ÿ¥ÿÿÿ¢ÿÿÿ£ÿÿµÿ©ÿÿ¡ÿ®ÿ¥ÿ±ÿ ÿ­ÿ ÿ¥ÿÿ¦ÿ¨ÿÿ£ÿÿÿ¥ÿÿÿÿÿÿ¦ÿ§ÿ£ÿÿ¦ÿ§ÿÿ¤ÿ¡ÿ¢ÿ§ÿ¬ÿ¡ÿ«ÿÿªÿ¡ÿÿÿµÿ¤ÿÿ¢ÿ¯ÿªÿ«ÿ¯ÿÿµÿ¯ÿ¨ÿ¢ÿÿÿÿÿÿÿÿÿÿ~ÿ~ÿÿÿÿÿÿÿÿÿ¡ÿÿÿµÿÿ¦ÿ±ÿÿ«ÿ£ÿ±ÿ¢ÿ¤ÿ²ÿÿ¡ÿ£ÿÿÿÿÿ¡ÿ£ÿ¢ÿÿÿÿ¤ÿÿ¯ÿ¢ÿ©ÿ®ÿÿ¤ÿ°ÿÿÿ ÿ¤ÿ³ÿÿ©ÿÿ®ÿ©ÿÿ±ÿ¢ÿ¥ÿÿ«ÿ§ÿÿ¢ÿ¨ÿÿ¢ÿ±ÿ·ÿ®ÿÿÿ¨ÿÿ ÿÿ¡ÿ¬ÿÿªÿ¨ÿªÿ¡ÿ±ÿ«ÿÿÿ¦ÿ£ÿÿÿÿ£ÿÿÿ¤ÿÿÿÿÿ¦ÿ§ÿ ÿ¦ÿÿÿ¦ÿ ÿ¨ÿÿ¨ÿ¦ÿ©ÿ¥ÿ§ÿ¦ÿ«ÿÿ³ÿ¢ÿ©ÿÿ¤ÿ°ÿ¤ÿ¡ÿ±ÿ²ÿ§ÿ¨ÿ¤ÿÿ§ÿ®ÿ§ÿ¨ÿµÿ²ÿ£ÿ«ÿ§ÿ¦ÿ¥ÿ£ÿ¢ÿÿÿ®ÿªÿ²ÿ¦ÿÿªÿÿ£ÿ ÿ ÿ¤ÿ«ÿ¢ÿ¡ÿ©ÿ­ÿ¬ÿ©ÿ«ÿ¢ÿªÿ¥ÿÿÿ¶ÿ³ÿ´ÿÿÿ­ÿ¹ÿ±ÿ£ÿ¸ÿ«ÿªÿµÿ«ÿ¦ÿ´ÿ®ÿ¯ÿ¶ÿ­ÿ®ÿ¸ÿ¯ÿ«ÿ±ÿ¤ÿ¢ÿÿ ÿ¬ÿÿ¬ÿ¥ÿ£ÿºÿ¤ÿ°ÿ¡ÿ¥ÿ¤ÿ´ÿ¾ÿ§ÿÿ¥ÿ¨ÿ£ÿ¡ÿ¨ÿ°ÿ¬ÿ ÿ ÿÿ¦ÿÿÿÿÿ«ÿ¡ÿÿ®ÿ ÿ¥ÿ¡ÿ¡ÿ¨ÿ§ÿ¨ÿ¤ÿ¬ÿ»ÿ²ÿ¦ÿ¬ÿ­ÿ¨ÿ¬ÿ§ÿ¬ÿ¨ÿ§ÿ³ÿ©ÿµÿÿÿ±ÿ¨ÿªÿ¢ÿÿ¦ÿ°ÿ¹ÿ¯ÿÿ¢ÿ®ÿ¨ÿ®ÿ­ÿ¦ÿ¬ÿ§ÿ¯ÿªÿªÿ§ÿ«ÿÿ£ÿ£ÿ¥ÿ¢ÿÿ®ÿ®ÿ¡ÿ®ÿ¯ÿ¯ÿ±ÿ¦ÿ©ÿ§ÿ¡ÿ¬ÿ¶ÿÿ¡ÿ¥ÿ«ÿ«ÿÿ¢ÿ­ÿ­ÿ¯ÿÿÿªÿªÿ¥ÿ¥ÿ¬ÿ´ÿ±ÿ¬ÿ­ÿ¤ÿ´ÿ½ÿ®ÿ£ÿ£ÿ¥ÿ¬ÿ¦ÿ¤ÿ§ÿ¦ÿ°ÿ³ÿ«ÿ ÿ ÿ¥ÿªÿ®ÿªÿ§ÿ®ÿ¡ÿ¨ÿ«ÿ®ÿÁÿ«ÿ§ÿ¨ÿ§ÿ¾ÿ°ÿ²ÿ¬ÿ©ÿ¦ÿ¥ÿ§ÿ©ÿ¬ÿ±ÿ³ÿ­ÿªÿ¤ÿ¥ÿ»ÿ£ÿ«ÿ²ÿ¯ÿ¤ÿ¬ÿ´ÿ«ÿ§ÿ®ÿªÿ©ÿ®ÿ¨ÿ²ÿ´ÿÿ·ÿÿªÿ¯ÿ®ÿ®ÿ§ÿ«ÿ±ÿ¡ÿ±ÿªÿ_ÿÿ"ÿÿ¥ÿ¡ÿ§ÿ®ÿÿÿ®ÿ®ÿªÿ»ÿ¡ÿ¡ÿ¡ÿªÿ±ÿ®ÿ²ÿ±ÿ­ÿ°ÿ«ÿ¢ÿ¨ÿ¤ÿ´ÿ°ÿ£ÿ³ÿ ÿ±ÿ¨ÿ¯ÿ¨ÿ©ÿ¤ÿ¤ÿ¤ÿ§ÿ¬ÿªÿ¬ÿ¯ÿ¦ÿ½ÿ°ÿ£ÿ¡ÿ°ÿ¢ÿÿ®ÿ¶ÿ¹ÿ²ÿ«ÿ¤ÿ¤ÿªÿ¨ÿ©ÿ½ÿ¤ÿ³ÿ«ÿÿÿÿªÿÿPÿRÿÿ¢ÿ«ÿ¬ÿªÿ¨ÿµÿ¬ÿÿÿÿÿµÿÿºÿ»ÿ®ÿ´ÿ«ÿ¡ÿ«ÿ®ÿ¤ÿªÿ«ÿÿ°ÿ§ÿ¤ÿ¬ÿ¥ÿµÿ³ÿ¬ÿ«ÿ¸ÿ¸ÿ´ÿªÿÿ§ÿ¦ÿ­ÿ§ÿ¦ÿÿÀÿÿ§ÿÿ©ÿ¹ÿ¯ÿ­ÿ¯ÿ§ÿ¥ÿ©ÿ¨ÿÿ¥ÿ§ÿÿ£ÿ¢ÿ¶ÿ£ÿÿ¦ÿ¬ÿ§ÿ«ÿ®ÿ®ÿ¶ÿÿ©ÿÿ±ÿªÿ¦ÿ£ÿ¤ÿÿ¢ÿ§ÿ¢ÿ ÿ¡ÿ¥ÿ¦ÿÿ©ÿ£ÿ¢ÿÿ§ÿ¥ÿ ÿ£ÿµÿ®ÿ£ÿªÿ£ÿ¤ÿ­ÿ¼ÿÿ¦ÿ§ÿ­ÿªÿ¢ÿÿ£ÿ¦ÿ ÿ¢ÿ­ÿ«ÿÿÿ¢ÿ£ÿ¯ÿ¥ÿ¡ÿ§ÿ«ÿ¨ÿ¥ÿ£ÿ£ÿ¥ÿ¨ÿ ÿÿÿªÿ ÿ¤ÿ«ÿ¦ÿªÿ®ÿ­ÿ¥ÿ¤ÿ«ÿÿ¬ÿ²ÿ³ÿ«ÿ¸ÿªÿ§ÿ®ÿ§ÿ©ÿÿÿ¡ÿ£ÿ¨ÿ£ÿ ÿ¦ÿ¨ÿ§ÿÿÿ¡ÿ ÿÿ¦ÿªÿ°ÿ®ÿ­ÿÿÿ¥ÿ¥ÿ¬ÿ¥ÿ¤ÿ£ÿÿ¡ÿ¢ÿ¤ÿºÿ¯ÿ¢ÿ«ÿ¦ÿ°ÿ¬ÿ¤ÿ¤ÿ¦ÿ¤ÿ¦ÿªÿ¨ÿÿ²ÿ«ÿªÿ¡ÿ£ÿ¡ÿ§ÿ«ÿ©ÿªÿÿÿÿÿ¡ÿÿ¤ÿ²ÿ©ÿ£ÿ¡ÿÿÿÿ¡ÿ©ÿ¥ÿÿÿ¯ÿ¯ÿ£ÿ¥ÿ¡ÿÿÿÿÿ ÿÿ¡ÿªÿÿÿ¦ÿ©ÿ¢ÿÿ ÿ¡ÿÿÿ ÿ¢ÿÿÿÿÿÿ¤ÿªÿ°ÿ¢ÿÿ³ÿ¤ÿÿ¡ÿ¡ÿ¢ÿÿÿ¤ÿ®ÿ¡ÿÿ¤ÿÿ­ÿ¦ÿÿÿÿ§ÿ¤ÿÿÿ£ÿ ÿÿ¢ÿ¦ÿÿÿÿÿÿÿÿ£ÿÿÿÿÿÿÿÿ¬ÿ¬ÿ¢ÿ¡ÿ¬ÿ­ÿ°ÿÿÿ£ÿÿÿ¦ÿÿÿÿ¡ÿ¤ÿÿ¥ÿ¬ÿ©ÿ ÿ ÿ°ÿ£ÿÿÿÿÿ¤ÿÿÿ ÿÿ¡ÿ§ÿÿÿ¤ÿ¦ÿÿ ÿ£ÿÿÿÿÿ²ÿ©ÿ¤ÿ¡ÿÿÿ¨ÿ£ÿÿ©ÿ¡ÿÿ¢ÿ¡ÿ§ÿ®ÿ«ÿ£ÿ£ÿ¤ÿ£ÿ¢ÿªÿ®ÿÿÿÿÿÿÿ¥ÿ£ÿ£ÿÿÿÿ ÿÿÿÿÿÿÿ¥ÿ¥ÿÿÿÿÿÿ¤ÿÿªÿ¤ÿÿ£ÿÿÿ¡ÿ¦ÿÿÿÿ¦ÿÿÿÿÿ¤ÿ­ÿÿÿÿÿÿÿ¡ÿ®ÿ©ÿ ÿ¢ÿ¤ÿ¤ÿ¤ÿ£ÿÿ ÿ¥ÿ¡ÿÿÿÿÿÿÿÿ¦ÿ£ÿÿÿ¡ÿªÿÿ¡ÿ¤ÿ¡ÿÿÿ¤ÿ¢ÿ£ÿÿÿÿÿ¢ÿ§ÿªÿÿÿÿÿÿ ÿ ÿÿÿªÿ ÿÿÿ£ÿ©ÿ¥ÿ¡ÿ¢ÿÿ§ÿ²ÿ²ÿ§ÿ¨ÿ±ÿ°ÿ«ÿ¦ÿ­ÿ¯ÿ§ÿ¥ÿ¨ÿ¥ÿ¡ÿ¯ÿ²ÿ£ÿ£ÿ®ÿ®ÿªÿ±ÿ´ÿ­ÿ£ÿ¯ÿ©ÿ¤ÿÿ§ÿ°ÿ¢ÿÿÿ£ÿ¢ÿÿ§ÿ¨ÿÿÿÿ²ÿ¯ÿ¥ÿ®ÿ¥ÿÿÿ¡ÿÿ¤ÿ°ÿÿÿÿÿÿÿÿÿÿÿÿÿÿªÿ¤ÿÿÿÿÿÿ¥ÿÿÿ¤ÿÿÿÿÿÿÿÿyÿÿÿÿÿÿÿÿÿ¡ÿÿÿÿÿÿÿÿÿÿÿ¤ÿÿÿÿÿÿÿ ÿ ÿÿÿÿÿÿÿÿÿÿ¥ÿÿÿÿÿ¦ÿÿÿÿ¢ÿ ÿ£ÿ¢ÿ¡ÿ¥ÿÿÿÿÿÿÿÿÿÿÿÿÿÿÿ¦ÿ¦ÿÿÿÿÿÿ¢ÿÿÿ¡ÿÿÿ¤ÿÿÿÿÿÿÿÿÿÿÿÿÿÿÿÿÿÿÿÿÿÿÿÿÿÿÿÿÿÿÿÿÿÿÿÿÿÿÿÿÿÿÿÿ¥ÿÿÿÿÿÿÿÿÿÿÿ ÿ¡ÿ£ÿ°ÿ¥ÿÿÿÿÿ£ÿÿÿÿÿÿÿ¥ÿÿÿ ÿÿªÿ ÿÿ¢ÿ¤ÿÿÿ¢ÿÿ ÿ£ÿÿ¦ÿ°ÿ¨ÿ£ÿÿÿÿÿhÿJÿÿ¦ÿ¤ÿ¦ÿ¤ÿ¤ÿ£ÿÿÿ¦ÿ±ÿÿ¡ÿÿ¼ÿÿÿ¾ÿ±ÿ¡ÿ©ÿ¤ÿÿÿ¡ÿ¨ÿÿªÿ¸ÿªÿ§ÿ¡ÿÿÿÿÿ£ÿÿ£ÿÿ§ÿÿÿ°ÿ¦ÿ¦ÿ¤ÿÿ£ÿ©ÿ©ÿ©ÿ¥ÿ¤ÿÿÿÿÿÿªÿ¥ÿÿÿ¢ÿÿ¦ÿÿ°ÿ¥ÿ¡ÿÿÿ«ÿ¯ÿÿÿÿÿÿ¢ÿÿ ÿµÿ¤ÿÿÿÿÿ¡ÿÿÿ¡ÿ­ÿ¦ÿªÿÿÿÿÿ¥ÿÿÿÿÿÿ¢ÿÿÿÿÿ ÿÿÿÿÿ ÿÿÿ ÿÿÿ¥ÿ­ÿÿÿ¥ÿÿÿÿÿÿÿÿÿÿÿÿÿÿ¡ÿÿ¦ÿÿÿÿÿÿÿÿyÿÿÿÿÿÿÿÿ£ÿÿÿÿ¡ÿÿÿ0ÿÿPÿÿÿÿÿÿÿÿ¢ÿÿÿÿÿÿÿÿÿÿÿÿ ÿÿÿ£ÿÿ¾ÿÿ§ÿÿÿÿÿÿÿÿ¤ÿÿÿÿÿÿÿÿÿªÿÿÿÿÿ£ÿ ÿÿÿ§ÿ¢ÿ®ÿªÿÿ¤ÿÿ¥ÿªÿ£ÿ£ÿÿÿÿÿÿ¡ÿÿ ÿÿÿ¤ÿÿÿÿ«ÿÿÿÿÿ ÿ¡ÿ ÿ ÿÿÿ§ÿÿ¨ÿÿ¯ÿ£ÿÿÿÿÿ¤ÿªÿ¢ÿ¡ÿ ÿ§ÿ£ÿÿ¢ÿ¨ÿ¥ÿÿÿÿÿ«ÿ¡ÿ¡ÿ ÿ¥ÿÿ£ÿÿÿ¦ÿ²ÿ¨ÿ¥ÿÿ¡ÿÿÿ¤ÿÿ¤ÿ ÿÿÿ ÿÿ£ÿÿ ÿ©ÿ©ÿ¦ÿ¡ÿÿÿÿÿ¬ÿÀÿÿÿÿÿÿÿÿÿÿÿÿ¨ÿ«ÿÿÿÿ¢ÿÿÿ¦ÿ¨ÿÿÿÿÿÿÿÿ¨ÿ¥ÿ¢ÿÿÿÿÿ¢ÿÿÿÿÿ¶ÿÿ©ÿÿÿ ÿ¡ÿªÿÿ¤ÿÿÿ ÿÿÿÿÿªÿ¯ÿ¤ÿÿ¢ÿÿÿ£ÿÿÿÿÿÿ£ÿÿÿ¡ÿ£ÿ¦ÿ ÿÿ¥ÿÿÿÿÿÿ¦ÿÿ¥ÿÿ¨ÿÿÿ¤ÿÿÿ£ÿ¬ÿ¯ÿÿÿÿ¦ÿ¤ÿÿÿÿ ÿ¡ÿÿªÿÿÿÿÿÿÿ¬ÿ¯ÿÿ¤ÿ«ÿµÿ´ÿ¬ÿ©ÿÿÿ¨ÿ²ÿºÿ¤ÿÿ£ÿÿÿ¥ÿ£ÿ²ÿ¤ÿ¥ÿÿ¡ÿÿ§ÿ¡ÿÿ£ÿ ÿÿ ÿ¤ÿ¡ÿ£ÿ¬ÿÿÿ ÿªÿ¬ÿ£ÿÿÿÿÿ¨ÿÿ¤ÿÿ©ÿ ÿ¤ÿ²ÿªÿ¦ÿ¥ÿ¦ÿ¡ÿÿ°ÿ°ÿÿÿÿ£ÿ¨ÿÿÿ§ÿÿ¨ÿ¥ÿ¢ÿÿ ÿÿÿÿ¦ÿÿÿÿ£ÿ¨ÿ¦ÿ©ÿÿÿ¡ÿ«ÿ¡ÿÿÿÿÿÿÿÿÿ§ÿ£ÿÿÿ¡ÿ¬ÿ§ÿ£ÿÿÿÿÿ ÿÿÿÿ±ÿ¤ÿÿÿÿÿ£ÿÿÿ®ÿÿÿÿÿÿ¦ÿ¥ÿÿ ÿÿÿÿ¥ÿ¤ÿÿÿÿ®ÿ³ÿÿÿÿÿÿ«ÿ ÿ¯ÿ¬ÿ¦ÿ´ÿ¦ÿ¼ÿµÿÿÿÿ£ÿÿ£ÿ£ÿ¦ÿ¥ÿ¨ÿ­ÿÿÿÿÿ¡ÿ£ÿÿÿ¡ÿÿ¢ÿ¡ÿÿ¤ÿÿÿÿ©ÿ¨ÿÿÿÿÿÿ ÿÿÿÿÿÿÿÿÿÿÿÿÿ¯ÿ¥ÿÿ¨ÿ¨ÿªÿ±ÿ¥ÿ¦ÿÿÿÿÿ²ÿÿÿÿÿÿºÿ­ÿÿÿÿÿÿ ÿÿÿÿÿ¡ÿÿÿÿÿ ÿ©ÿÿÿÿ¤ÿ¬ÿÿÿÿÿ¤ÿ¥ÿÿÿ£ÿÿÿÿÿÿ¤ÿ¦ÿÿ¥ÿÿÿÿ ÿ¥ÿ¦ÿ¥ÿ¨ÿÿÿÿ¤ÿ«ÿÿÿÿÿ­ÿ©ÿ¡ÿÿÿÿÿÿÿÿÿÿ§ÿÿÿÿÿ§ÿ¡ÿ¨ÿÿ¢ÿ ÿÿ¨ÿÿ¤ÿ¢ÿÿ§ÿ¦ÿ¥ÿ¢ÿÿÿ£ÿÿÿÿÿÿÿÿÿÿÿÿÿ§ÿ«ÿÿÿ ÿªÿÿÿÿ ÿÿ£ÿ½ÿ·ÿÿÿÿÿ¥ÿ¦ÿÿÿÿ¢ÿ¥ÿ£ÿÿ§ÿ©ÿÿÿÿÿ¥ÿ«ÿÿ ÿ¥ÿ¢ÿ¤ÿ´ÿÿÿÿÿÿÿÿÿªÿÿ¡ÿ¥ÿÿ¥ÿÿÿ©ÿ«ÿ­ÿÿÿ£ÿÿ²ÿªÿ¥ÿ²ÿ¦ÿ¨ÿ ÿÿ ÿ¡ÿ¤ÿ­ÿ­ÿªÿ©ÿ¢ÿ°ÿ¤ÿÿ¥ÿÿ¥ÿÿÿ¤ÿ¤ÿ¢ÿ¥ÿ¥ÿÿ¤ÿªÿ¦ÿÿ¥ÿÿ«ÿ©ÿ£ÿµÿ¬ÿ­ÿ«ÿÿÿÿ±ÿ²ÿÿ ÿ£ÿÿÿÿÿªÿÿ£ÿ ÿÿªÿ¨ÿ¨ÿ¦ÿ±ÿ²ÿ¤ÿ¨ÿ¦ÿÿªÿ¡ÿÿ¬ÿÿµÿ§ÿÿÈÿ©ÿ£ÿÿÿ¿ÿ¦ÿÿÿÿ¦ÿÿÿÿÿ¯ÿ°ÿ¨ÿ¶ÿ¨ÿ¤ÿÿÿÿ¤ÿÿÿ¬ÿ¿ÿ±ÿÿÿÿ²ÿ°ÿÿÿÿ©ÿ«ÿ¯ÿ¥ÿ­ÿ£ÿÿÿ¥ÿ³ÿ¬ÿ§ÿ©ÿ¨ÿ²ÿªÿ¶ÿ¿ÿ©ÿ¸ÿ¥ÿ©ÿ©ÿ¢ÿ±ÿ¬ÿ¢ÿ¶ÿ°ÿµÿÿÿ«ÿ©ÿ¯ÿ°ÿ¤ÿªÿ¯ÿÿÿÿªÿªÿªÿªÿ£ÿÿ«ÿ§ÿ¤ÿ±ÿ«ÿ­ÿµÿµÿ¨ÿ¨ÿÿ°ÿ¡ÿÿÿ´ÿ¤ÿ¦ÿ¤ÿ©ÿ¨ÿ­ÿ¥ÿªÿ®ÿ¦ÿ¢ÿ¢ÿ´ÿ¸ÿ°ÿ©ÿªÿ¯ÿ¢ÿÿ«ÿ®ÿ¡ÿÿ¡ÿ¬ÿ¶ÿ±ÿ¬ÿ£ÿ¥ÿ®ÿÿ£ÿ ÿ¥ÿ©ÿ¢ÿ¬ÿ¥ÿÿ°ÿ¦ÿ¬ÿ©ÿ¨ÿ¤ÿ­ÿ¬ÿ¥ÿ©ÿ©ÿÿ¤ÿ¨ÿÿ©ÿ®ÿ²ÿÿÿ­ÿÿÿ§ÿ¡ÿ«ÿ©ÿÿÿ¨ÿ®ÿ®ÿ¬ÿ¨ÿ¤ÿªÿ¢ÿÿ­ÿ³ÿ¥ÿ®ÿ®ÿ ÿ¥ÿ§ÿ¨ÿ¦ÿ­ÿ®ÿ±ÿ®ÿ¯ÿ­ÿ ÿ£ÿ¡ÿÿ«ÿÿÿ¨ÿ¡ÿ°ÿ¸ÿÂÿ ÿ®ÿÀÿ¶ÿ²ÿ¶ÿªÿ«ÿ©ÿÿÿªÿ¥ÿ®ÿ¡ÿ§ÿºÿ³ÿ¯ÿ±ÿ©ÿ§ÿ©ÿ¥ÿ¨ÿ¦ÿ£ÿ«ÿ®ÿªÿ¡ÿªÿ§ÿªÿ®ÿ¤ÿÿ¥ÿ§ÿ¨ÿ¢ÿ¦ÿ©ÿªÿÿ§ÿÿ·ÿ«ÿ®ÿºÿ°ÿ°ÿÿ§ÿ¦ÿ©ÿ­ÿÿ¦ÿ¥ÿÿÿÿ©ÿ©ÿ¤ÿ£ÿ©ÿ©ÿÿÿÿÿÿ£ÿ¬ÿ«ÿªÿ¡ÿÿ·ÿ´ÿ©ÿ¯ÿ¶ÿ§ÿªÿ¯ÿ±ÿ ÿ©ÿ¬ÿ¨ÿªÿ°ÿ§ÿ¤ÿÿ¬ÿ©ÿ¥ÿ£ÿ°ÿ¯ÿ°ÿ£ÿ¢ÿ¤ÿ¸ÿ¨ÿ¯ÿ©ÿ§ÿÿ«ÿÿÿ¯ÿ«ÿ¥ÿ«ÿ£ÿÿ£ÿ¡ÿ¢ÿ¡ÿ¢ÿ¬ÿ«ÿ®ÿ±ÿ©ÿ§ÿÿÿ¨ÿ£ÿÿ|ÿVÿÿ ÿ¯ÿ°ÿ§ÿÿÿÿ­ÿÿ¡ÿÿ¼ÿ¶ÿÿ¨ÿ¦ÿ·ÿµÿ£ÿ±ÿ¦ÿÿ§ÿ¤ÿ¦ÿ«ÿ¡ÿ¨ÿÿÿ¤ÿ ÿ¡ÿ¥ÿ¨ÿªÿ§ÿªÿ©ÿÿÿÿÿÿÿ¨ÿµÿ£ÿ­ÿÿ©ÿ¤ÿ·ÿ¤ÿ¤ÿ±ÿ ÿ¥ÿÿÁÿÿ¸ÿÿÿ³ÿ­ÿ®ÿ¹ÿ¥ÿ¯ÿ­ÿ®ÿ¯ÿ©ÿ§ÿ¢ÿÿÿÿÿÿ£ÿ±ÿ©ÿ¥ÿ¨ÿ¦ÿÿÿÿ¥ÿ©ÿ§ÿ£ÿ¤ÿÿÿ ÿÿÿ¬ÿ¤ÿ ÿÿÿÿ¡ÿ²ÿ°ÿ¸ÿ±ÿ¹ÿÿ ÿÿ¢ÿ¤ÿÿ«ÿ¬ÿ¨ÿ®ÿ¡ÿÿÿ¤ÿÿÿ ÿ£ÿ ÿ£ÿ©ÿ¡ÿ©ÿ¦ÿ§ÿ¡ÿÿ¤ÿ¦ÿ§ÿ³ÿ¤ÿ¯ÿÿ©ÿÿ¤ÿ¯ÿÿªÿ¬ÿ¥ÿ«ÿÿ£ÿ§ÿÿ±ÿ£ÿÿÿÿÿÿ¥ÿ­ÿ³ÿ©ÿÿÿ¤ÿ§ÿÿ£ÿ®ÿ¡ÿÿ¯ÿ­ÿ¦ÿÿ©ÿ©ÿ©ÿÿÿÿ¨ÿ©ÿµÿÿÿ¦ÿ¡ÿ¯ÿ£ÿ¬ÿ£ÿÿÿ¥ÿ ÿ¥ÿÿ ÿ¤ÿÿÿÿÿÿÿÿ¨ÿ¦ÿ¥ÿ£ÿ¤ÿÿÿ¨ÿÿ¡ÿªÿ ÿ£ÿÿÿ¥ÿÿ³ÿ¥ÿ ÿÿÿ§ÿºÿ£ÿ«ÿÿÿ ÿªÿ¤ÿ¢ÿÿÿÿÿÿÿÿuÿÿÿÿÿÿÿ ÿ¢ÿ ÿÿÿÿÿ©ÿÿÿÿÿ£ÿÿÿ¯ÿÿ¥ÿ¦ÿÿ£ÿ¤ÿ£ÿÿ¡ÿ¤ÿ©ÿ­ÿªÿÿÿÿÿÿ¡ÿ§ÿ§ÿªÿÿ«ÿ©ÿÿÿÿªÿÿÿ¦ÿÿÃÿ®ÿ±ÿ¥ÿÿ­ÿ¯ÿÿÿ§ÿÿÿ»ÿ¯ÿÿ§ÿÿÿ¡ÿ©ÿÿÿÿ¨ÿ¦ÿ ÿ°ÿ·ÿ¥ÿÿÿ´ÿ©ÿ¨ÿ¢ÿÿ£ÿÿÿÿÿÿ¡ÿÿÿ¡ÿ£ÿ¢ÿ¢ÿ¡ÿ¤ÿ¤ÿ¡ÿªÿ¤ÿÿÿÿ¤ÿ£ÿÿÿÿÿ¡ÿÿ©ÿ«ÿ®ÿ¢ÿ¨ÿ¢ÿÿ¦ÿ´ÿ¡ÿÿ«ÿºÿ¯ÿÿÿ«ÿ±ÿ¬ÿ¡ÿªÿ©ÿ¡ÿªÿ§ÿµÿÿÿ°ÿÿ¨ÿÿÿ¥ÿ£ÿÿÿ¤ÿ¦ÿ£ÿÿÿ¬ÿ®ÿ§ÿÿÿÿÿÿ¤ÿ ÿÿ¤ÿ¤ÿ§ÿ£ÿÿ®ÿÿªÿÿ¬ÿ©ÿ¬ÿ¡ÿ¢ÿ«ÿ°ÿ¤ÿ¥ÿ¬ÿ¬ÿ±ÿ²ÿ¯ÿ´ÿ²ÿ¦ÿÿ¤ÿÿ²ÿ¡ÿÿ¦ÿ­ÿ¬ÿ¦ÿ®ÿ±ÿ¬ÿ©ÿ¨ÿ¨ÿ­ÿ§ÿ¢ÿ¬ÿ±ÿªÿ¤ÿ ÿÿ£ÿ¦ÿ®ÿ©ÿ«ÿ¬ÿ ÿ²ÿÿÿ¦ÿÿ§ÿ§ÿªÿªÿ¡ÿ¨ÿ¢ÿ¤ÿ±ÿ¬ÿ¤ÿ£ÿªÿ°ÿ¡ÿ§ÿ®ÿ®ÿ¡ÿÿÿ«ÿ¦ÿÿ±ÿ©ÿ¥ÿ ÿ©ÿ©ÿªÿ©ÿ¥ÿ£ÿ£ÿ«ÿ¹ÿ¹ÿ­ÿ¨ÿ£ÿ°ÿ²ÿÿ©ÿ³ÿ¿ÿÿ¢ÿ¤ÿ¨ÿ¤ÿ«ÿ¨ÿ¥ÿ ÿ«ÿ®ÿ²ÿ¶ÿ°ÿ«ÿ ÿÿ­ÿ´ÿ¨ÿ ÿ¦ÿ¡ÿ¶ÿ£ÿ¦ÿ®ÿ¿ÿ¶ÿ£ÿ©ÿ°ÿ©ÿ¦ÿ±ÿ­ÿ¡ÿ«ÿ½ÿ¹ÿ¨ÿ´ÿµÿ°ÿÿÿÿ¥ÿ¥ÿ ÿ¤ÿªÿªÿ°ÿ²ÿªÿ¥ÿ«ÿ®ÿ±ÿµÿ®ÿ¯ÿ­ÿ«ÿ¯ÿÈÿ«ÿ¨ÿ©ÿ¯ÿ¥ÿÂÿ±ÿ¬ÿ±ÿ¬ÿ¥ÿ§ÿ§ÿ¦ÿ¬ÿ¯ÿ«ÿÿ¡ÿ ÿ«ÿ³ÿ¤ÿ¢ÿªÿ§ÿ®ÿ·ÿ®ÿ¡ÿ£ÿ ÿ¡ÿ¤ÿÿ¦ÿ®ÿ¢ÿ²ÿ¬ÿ¡ÿ¥ÿ­ÿÿ ÿ£ÿªÿ©ÿ¨ÿ­ÿ¢ÿtÿ8ÿMÿÿ¡ÿ¢ÿ©ÿ©ÿÿÿ±ÿ©ÿ¢ÿ­ÿÿÿÿ¨ÿ¢ÿ¯ÿ½ÿ¹ÿ¯ÿ«ÿ¬ÿ­ÿ©ÿ¤ÿ¬ÿ¯ÿµÿ¶ÿ ÿ¦ÿ·ÿ°ÿ§ÿ¢ÿ£ÿ¨ÿ¬ÿ¬ÿ¢ÿ¥ÿ·ÿ¨ÿ¥ÿ¨ÿ¸ÿ¬ÿÿ«ÿ§ÿ¶ÿ¨ÿÀÿ²ÿ§ÿ­ÿ¬ÿ¡ÿ ÿ¦ÿ©ÿ±ÿ£ÿ¶ÿ´ÿÿ¢ÿÿ©ÿÿÿÿÿ°ÿ³ÿ«ÿ¡ÿ¤ÿ©ÿ ÿÿÿ¤ÿ±ÿ¯ÿ¤ÿ¦ÿªÿ¢ÿ¯ÿªÿÿ¦ÿ­ÿ¦ÿ¥ÿ¤ÿ§ÿ°ÿ©ÿ¨ÿ«ÿ¥ÿ³ÿµÿ¨ÿ¨ÿ¤ÿ¥ÿ³ÿ®ÿ¡ÿ©ÿ¨ÿ«ÿ¨ÿÿÿ¾ÿ¥ÿ²ÿ¦ÿ¬ÿ·ÿ·ÿ³ÿ«ÿ¡ÿ¥ÿ¬ÿ¢ÿÿ±ÿºÿ£ÿÿ¥ÿ°ÿ¢ÿ¤ÿ­ÿ«ÿ©ÿ§ÿ¢ÿ¨ÿ¬ÿ§ÿ¹ÿ®ÿ«ÿ¡ÿÿ£ÿ¢ÿ ÿ¤ÿ¢ÿÿÿÿ¦ÿ¨ÿÿ­ÿ¯ÿ«ÿÿ®ÿ¨ÿÿ¨ÿ³ÿ«ÿ«ÿ­ÿÿÿÿ ÿÿ°ÿÿ¢ÿ¢ÿ¢ÿÿ­ÿ«ÿ¢ÿ¬ÿ±ÿ¤ÿÿÿÿ²ÿ¤ÿÿ¦ÿ¤ÿÿÿÿÿÿ£ÿ«ÿ¨ÿ¢ÿÿÿÿ¡ÿÿ ÿ¦ÿªÿ¦ÿ¡ÿ¢ÿ¢ÿÿ¨ÿºÿ­ÿÿ¬ÿ¥ÿ¨ÿ¥ÿ ÿÿÿ¦ÿ³ÿ¢ÿÿ¨ÿ£ÿ¦ÿ¥ÿÿÿÿ¡ÿÿ ÿ¨ÿªÿ¯ÿ¯ÿ¦ÿÿ¨ÿ£ÿÿ£ÿ¡ÿÿÿ ÿ¤ÿÿ¥ÿÁÿÿÿÿ©ÿ¦ÿÿÿªÿªÿ¤ÿªÿ¬ÿ­ÿÿ¹ÿ¢ÿ«ÿ§ÿ«ÿ«ÿ ÿÿÿ©ÿ¥ÿ¯ÿÿÿÿÿ®ÿ­ÿ¦ÿªÿ¨ÿ¢ÿ ÿÿÿ¨ÿ¢ÿ«ÿÿ£ÿ¤ÿ¬ÿ©ÿ£ÿ£ÿ¢ÿ¦ÿ¡ÿÿÿ¤ÿ¢ÿÿÿ£ÿ¡ÿÿÿ¦ÿÿÿ¥ÿÿ¥ÿÿÿÿÿ ÿ§ÿ©ÿ«ÿÿ¡ÿ§ÿÿ¥ÿ¢ÿ¢ÿ¡ÿÿÿ¢ÿ°ÿÿÿ­ÿ ÿ¦ÿ¬ÿÿÿ¢ÿ ÿÿÿÿ¤ÿ£ÿÿ£ÿÿÿÿÿÿÿÿÿÿÿÿÿÿ¢ÿ¡ÿÿÿÿÿÿÿ¦ÿ¦ÿÿ£ÿ ÿÿ¤ÿ¡ÿÿÿÿ ÿ¤ÿ¤ÿ£ÿ­ÿªÿÿ¥ÿªÿ£ÿÿ£ÿÿÿ¤ÿ¤ÿ¨ÿ¯ÿ±ÿ°ÿ¨ÿÿÿÿ§ÿ£ÿ©ÿªÿ¢ÿ¤ÿ©ÿ¬ÿ¨ÿ«ÿ¤ÿ¨ÿ¤ÿ§ÿ¨ÿ£ÿ£ÿ¥ÿ ÿ¡ÿ¢ÿ¡ÿ£ÿªÿ¯ÿ«ÿÿÿ¤ÿ©ÿÿÿÿÿÿÿÿÿ¢ÿ¤ÿÿÿÿÿ¡ÿÿÿÿÿÿÿ¦ÿ¬ÿ¦ÿÿÿ£ÿ¢ÿÿÿ¯ÿ©ÿ¤ÿ¦ÿ£ÿ¡ÿ ÿÿÿÿ¨ÿÿÿ§ÿ¬ÿµÿµÿ§ÿ°ÿ±ÿ¤ÿ£ÿÿÿ¥ÿ¤ÿ¡ÿ ÿÿ¨ÿ¡ÿÿÿÿÿÿÿÿ©ÿ£ÿ£ÿÿ¡ÿ±ÿ«ÿÿÿÿÿÿÿ¤ÿ¦ÿ¢ÿ ÿ¡ÿ¡ÿ¡ÿÿ¡ÿÿÿ£ÿ¤ÿ¢ÿÿÿÿ¡ÿ§ÿ£ÿÿÿÿÿ°ÿ¡ÿ«ÿ®ÿÿ¡ÿ¥ÿ¡ÿÿÿ¢ÿ­ÿ¨ÿ¥ÿ­ÿ§ÿ¨ÿ¯ÿ¥ÿ§ÿ®ÿ­ÿ¦ÿ¤ÿ¦ÿ ÿ­ÿ¬ÿ¥ÿ¥ÿ©ÿ§ÿ¢ÿ ÿ¢ÿ¥ÿ©ÿ¤ÿ£ÿ¤ÿ¨ÿ®ÿ¬ÿÿÿÿ¦ÿ®ÿ§ÿ©ÿ¦ÿÿ¡ÿÿÿÿÿ¡ÿ¦ÿ£ÿÿÿÿ¨ÿ³ÿ£ÿ¦ÿ ÿÿÿÿÿÿÿ£ÿÿÿÿÿ¡ÿ©ÿ¤ÿÿÿÿÿÿÿÿÿÿÿÿÿÿÿÿ ÿÿÿÿÿÿÿÿÿÿÿÿÿÿÿÿÿÿÿ¥ÿÿÿÿÿÿÿÿÿÿ ÿÿÿÿÿÿÿÿ¤ÿÿÿÿÿÿÿÿÿÿÿ¥ÿÿÿÿÿÿÿÿÿÿÿÿÿÿÿÿÿÿ ÿ¢ÿÿÿÿÿÿÿ¡ÿªÿÿÿÿ£ÿÿÿÿ£ÿÿÿÿÿÿÿÿÿÿ¦ÿÿªÿÿÿÿÿÿÿÿÿÿÿÿÿÿÿÿÿÿÿÿ£ÿÿÿ ÿÿÿ¡ÿ ÿÿÿÿÿÿÿÿÿÿ£ÿ¥ÿÿÿÿ ÿÿÿ¡ÿÿÿÿÿÿ¢ÿªÿ¡ÿÿÿÿÿÿ¢ÿ¢ÿÿÿÿÿÿÿÿÿÿ£ÿÿ©ÿ©ÿ ÿ¤ÿªÿ¤ÿÿÿ]ÿaÿÿ£ÿªÿ¥ÿ£ÿ¥ÿ§ÿ¥ÿ¦ÿ¯ÿ²ÿÿÿÿÿ¢ÿ¬ÿ¥ÿ§ÿÿÿÿÿÿÿ§ÿÿ«ÿ±ÿªÿ¥ÿ¦ÿ¤ÿ¡ÿ¥ÿ«ÿ¬ÿ§ÿÿÿÿÿÿÿ¬ÿ¡ÿÿ¨ÿ®ÿªÿªÿÿ§ÿ¬ÿ¤ÿ¡ÿÿÿÿ®ÿ¬ÿÿÿÿ¡ÿ«ÿ©ÿ£ÿÿÿÿÿÿÿÿ¦ÿ²ÿÿÿÿÿ¢ÿ¬ÿ¥ÿÿÿÿ¢ÿÿÿÿ¤ÿ®ÿ ÿ«ÿÿÿÿÿÿÿÿ¢ÿ¡ÿÿÿÿÿÿÿÿ¤ÿ¢ÿÿÿÿÿÿ£ÿ¨ÿ ÿÿÿÿÿÿÿÿÿÿÿÿÿÿÿÿ¢ÿ¤ÿ¦ÿÿ¤ÿ¨ÿÿÿÿÿÿÿRÿ5ÿfÿÿÿÿÿÿ§ÿÿÿ©ÿÿÿÿÿ!ÿÿwÿÿÿÿÿÿÿÿÿÿÿÿÿÿÿÿÿ¥ÿ¢ÿÿ¢ÿÿµÿÿÿÿÿ¬ÿ¤ÿÿÿÿ¢ÿ£ÿÿ¢ÿÿÿ¡ÿÿÿÿÿÿ ÿÿÿÿ¢ÿ£ÿÿÿªÿÿÿ¥ÿÿÿ¢ÿÿÿ§ÿ´ÿ©ÿÿÿÿÿ£ÿ¤ÿÿÿÿÿ ÿÿÿÿ£ÿ¦ÿ ÿÿÿ¡ÿ¥ÿÿÿ¡ÿÿÿ¢ÿ±ÿÿ£ÿÿÿÿÿÿÿ¬ÿ¦ÿ ÿÿ£ÿ¥ÿÿ£ÿÿÿÿ¥ÿ®ÿÿ¦ÿ ÿ§ÿ¦ÿ£ÿ£ÿ¡ÿÿÿÿÿ¦ÿÿÿÿÿÿÿÿÿÿÿ£ÿ¡ÿÿÿÿÿ¤ÿ¬ÿ§ÿÿÿÿÿÿ¢ÿ²ÿÿÿÿÿ¤ÿ©ÿÿÿ ÿÿ¤ÿÿÿÿÿ§ÿÿ ÿÿÿ³ÿ©ÿ¥ÿÿÿÿÿ¢ÿ­ÿ£ÿ©ÿ©ÿÿÿÿÿÿÿ²ÿÿÿªÿÿ¤ÿÿÿÿÿÿÿ¥ÿ¢ÿÿÿÿÿÿ§ÿ©ÿªÿ¤ÿ®ÿÿ¤ÿÿÿÿÿ¡ÿÿÿ¢ÿÿÿ¢ÿÿªÿ³ÿ¡ÿÿÿ¢ÿ ÿ¦ÿ©ÿ°ÿÿ¢ÿ§ÿÿºÿÿ ÿ¤ÿÿ§ÿ¦ÿÿÿÿÿ¢ÿÿÿÿ ÿÿ¥ÿ©ÿÿÿÿ£ÿ¢ÿ±ÿ¥ÿ¦ÿÿÿÿ ÿ§ÿ£ÿ©ÿ¦ÿÿÿÿ¥ÿ­ÿ¥ÿ¸ÿ¦ÿÿ§ÿ©ÿÿ©ÿÿÿÿ¢ÿ¬ÿÿ¥ÿ¨ÿÿÿÿ ÿÿÿ«ÿÿÿ¦ÿ£ÿÿÿ©ÿÿÿÿÿÿÿÿ¢ÿÿ©ÿ¢ÿ ÿ¦ÿ¡ÿÿÿÿ©ÿ®ÿÿ£ÿÿÿÿÿÿ ÿÿÿÿÿÿÿÿÿ¡ÿ¨ÿÿÿÿÿ¬ÿ¦ÿÿ¡ÿ¡ÿ¡ÿ ÿÿ§ÿ¢ÿÿÿ ÿ¯ÿªÿÿÿÿÿÿÿ¡ÿ ÿ°ÿ¤ÿ¤ÿ¢ÿÿ¡ÿ¡ÿ¡ÿ¤ÿ ÿÿÿÿ©ÿ§ÿÿ£ÿÿÿÿÿÿÿÿ ÿ¬ÿ©ÿÿÿÿÿÿ¢ÿ¥ÿÿÿÿÿÿÿÿÿÿ ÿ¢ÿÿÿÿ©ÿÿ¡ÿ©ÿÿ¥ÿ ÿ¨ÿ¤ÿªÿ¨ÿÿ¦ÿ¬ÿ¬ÿ«ÿ¤ÿ¦ÿÿÿÿÿ§ÿ¦ÿ¦ÿ£ÿ²ÿ¡ÿ¦ÿ¥ÿÿÿ®ÿ¯ÿÿÿÿ~ÿ¬ÿ¡ÿ¡ÿ¤ÿ ÿÿÿÿ ÿ ÿÿ®ÿ®ÿÿ¤ÿ©ÿ¦ÿ¦ÿªÿ°ÿÿÿ ÿ¡ÿ¤ÿÿ¡ÿÿÿ ÿÿÿÿºÿ«ÿÿÿÿÿÿÿÿÿÿÿ¢ÿÿÿÿÿ§ÿ«ÿ¤ÿÿÿ¤ÿ¦ÿÿ¤ÿ­ÿÿ¡ÿ¨ÿ®ÿ¤ÿÿÿ¡ÿ¬ÿ¥ÿ©ÿÿÿÿ²ÿÿÿÿÿÿÿ«ÿ¥ÿÿÿÿÿÿÿÿÿ¥ÿ«ÿ³ÿ¬ÿ ÿÿÿÿÿ¨ÿÿ ÿ¡ÿÿÿÿÿÿ£ÿÿ®ÿÿ¡ÿÿÿ¥ÿÿÿ¤ÿ¨ÿ§ÿ®ÿ¯ÿ ÿÿ ÿ§ÿÿÿ¦ÿÿÿÿ¤ÿ«ÿÿÿÿ¤ÿ­ÿÿÿÿ®ÿ«ÿÿªÿ²ÿÿ¥ÿ«ÿÿÿÿ£ÿ¦ÿ¤ÿÿ¡ÿ§ÿ«ÿÿÿÿÿÿÿÿÿÿÿÿÿÿÿ­ÿÿÿ£ÿÿÿÿÿªÿÿ§ÿÿÿ§ÿ©ÿÿ¦ÿÿÿÿÿÿ£ÿ°ÿ¤ÿ¤ÿ ÿÿ§ÿ ÿÿ±ÿ°ÿ¥ÿ¤ÿÿÿÿ£ÿ§ÿ¤ÿÿÿ ÿªÿ¦ÿ¤ÿ¬ÿ¦ÿ¢ÿ¢ÿ¤ÿ¤ÿ§ÿÿ­ÿÿ¨ÿÿ©ÿ¨ÿÿ£ÿÿ¢ÿ£ÿÿ°ÿ¢ÿ§ÿÿÿÿÿÿÿ£ÿ«ÿÿÿ©ÿ ÿÿ¦ÿÿÿÿÿ°ÿ¨ÿÿÿÿÿÿ¢ÿÿÿÿÿ¥ÿ ÿÿ¢ÿÿÿµÿÿÿ¶ÿÿ¤ÿÿÿ±ÿ®ÿ¯ÿ¥ÿ¢ÿ®ÿ°ÿ¼ÿ¨ÿªÿ´ÿªÿ ÿÿÿ£ÿªÿ¥ÿ¤ÿ ÿ¤ÿ¨ÿÿÿÿ¯ÿ»ÿ¯ÿ­ÿ¨ÿ¬ÿ¢ÿ©ÿ¬ÿ°ÿ«ÿ£ÿ¡ÿ£ÿ¶ÿ¦ÿ¤ÿªÿ­ÿ±ÿ¤ÿ°ÿ±ÿ¢ÿ¯ÿ«ÿ§ÿ©ÿ ÿ£ÿ°ÿ¯ÿ±ÿ¬ÿªÿ«ÿ¬ÿ¥ÿ©ÿ²ÿ°ÿ¬ÿ¨ÿ¥ÿ¤ÿ¦ÿ¦ÿªÿ¯ÿ¯ÿªÿ¨ÿ¥ÿªÿ©ÿÿ¤ÿ®ÿ«ÿ¹ÿ­ÿ±ÿ ÿ¯ÿ­ÿÿ«ÿÿ¹ÿ¦ÿ¥ÿ¥ÿ¦ÿ±ÿªÿ ÿ¥ÿªÿ§ÿÿÿ¯ÿ´ÿ±ÿ§ÿ¬ÿ·ÿªÿÿªÿªÿ¢ÿ¥ÿ ÿ©ÿ®ÿ¡ÿ©ÿ¥ÿ ÿ§ÿÿ¤ÿ¯ÿªÿ®ÿ¡ÿ²ÿ°ÿ¬ÿ¬ÿ©ÿ¬ÿ¯ÿ®ÿ¥ÿ¯ÿ©ÿ¬ÿ°ÿ¢ÿ¡ÿÿ¬ÿ¦ÿ¸ÿ¥ÿÿ©ÿ®ÿ¨ÿ¦ÿ¤ÿÿ ÿ±ÿ®ÿ¥ÿÿ©ÿ¨ÿ¢ÿ¤ÿ¬ÿ®ÿÿÿÿÿ£ÿ ÿ²ÿ¯ÿÿ¥ÿ¬ÿªÿ¯ÿ¦ÿ©ÿ®ÿ§ÿ©ÿ¤ÿ¥ÿ§ÿ¡ÿ´ÿ ÿÿ«ÿ°ÿ§ÿ¦ÿ«ÿ¯ÿ¤ÿ²ÿ¹ÿªÿ§ÿÿªÿ²ÿÿÿ¢ÿÿ¥ÿ§ÿÿ ÿ¤ÿ¦ÿ­ÿ®ÿªÿ®ÿ»ÿ«ÿÿ¢ÿ ÿ­ÿ³ÿ¬ÿÿ«ÿ§ÿ¬ÿ¯ÿ¦ÿ£ÿ¯ÿ²ÿ´ÿ´ÿ¨ÿ¬ÿ¬ÿ¬ÿ©ÿºÿ±ÿ«ÿ¸ÿ«ÿ±ÿ²ÿ®ÿµÿ¸ÿÿÿÿ¡ÿ¢ÿ ÿÿÿÿÿ ÿ¨ÿ­ÿ®ÿ©ÿ¯ÿ§ÿ¡ÿ ÿ¡ÿ±ÿ´ÿ¥ÿ£ÿ¦ÿ§ÿ¯ÿ«ÿ¯ÿ²ÿÿÿ¨ÿ®ÿ¯ÿ¬ÿ¨ÿ¦ÿ®ÿ¦ÿ§ÿÿ©ÿÿ¨ÿ¯ÿ¢ÿ©ÿÿ¥ÿ´ÿ«ÿÿ°ÿ«ÿ¤ÿÿ¤ÿ¢ÿ¤ÿ¦ÿ¦ÿ²ÿ®ÿªÿªÿ¥ÿ®ÿ¯ÿÿ¤ÿ¬ÿªÿ«ÿ«ÿ®ÿ«ÿ¤ÿ©ÿ¦ÿ¬ÿ£ÿÿ ÿÿlÿ¤ÿ¢ÿ©ÿ¸ÿ¦ÿÿÿ£ÿ«ÿÿÿÿºÿ´ÿÿ©ÿÿªÿ²ÿ©ÿ¢ÿ¡ÿ ÿ¡ÿÿÿ£ÿ¢ÿ¶ÿ­ÿÿ¡ÿÿÿÿÿ ÿ¤ÿ¦ÿ©ÿÿ¢ÿ¢ÿÿªÿ¤ÿ¦ÿ¦ÿªÿ²ÿÿ¤ÿÿ¢ÿ©ÿ¤ÿ©ÿ§ÿºÿ¥ÿÿÿ¬ÿ©ÿ£ÿ¡ÿ ÿÿÿ²ÿ«ÿÿÿ§ÿ ÿÿ¢ÿÿÿÿÿ¨ÿ³ÿ¬ÿ¥ÿ§ÿ¦ÿÿ ÿ°ÿªÿ§ÿ±ÿ¬ÿ ÿ¥ÿ§ÿ®ÿªÿ¨ÿ¬ÿ¥ÿÿÿÿ£ÿÿ¨ÿ¯ÿ¼ÿ¨ÿ«ÿ¯ÿÿÿÿ¡ÿ¦ÿ¨ÿ±ÿ±ÿºÿ§ÿ¡ÿÿÿÿ£ÿ¨ÿ¡ÿÿÿ£ÿÿÿÿÿÿ¢ÿÿÿ¨ÿ£ÿ¡ÿÿ©ÿÿ­ÿÿ£ÿ¦ÿÿ©ÿÿ¡ÿ¦ÿÿÿÿ¨ÿ¤ÿÿ¨ÿÿ¡ÿ­ÿÿ¤ÿ±ÿ­ÿÿÿÿÿÿ«ÿÿÿ¤ÿ ÿ£ÿ£ÿ¢ÿÿÿ¨ÿÿÿÿ±ÿ©ÿªÿÿÿÿ£ÿÿÿÿÿÿÿÿÿÿÿ¢ÿÿÿÿÿÿÿÿÿ£ÿ¥ÿÿ¤ÿ¨ÿ¡ÿÿÿÿÿÿ©ÿ ÿ°ÿÿ¦ÿÿ ÿ¥ÿÿÿ ÿÿ¥ÿ¨ÿ¤ÿ¡ÿÿÿÿ«ÿ¯ÿ¨ÿÿÿÿÿÿÿÿÿÿÿÿÿÿÿÿÿÿÿuÿÿÿ¤ÿ£ÿ¦ÿÿ¬ÿ­ÿÿÿÿÿÿ¨ÿÿÿÿ¥ÿªÿ­ÿ«ÿ¤ÿ§ÿ¬ÿÿÿÿÿÿÿÿÿ©ÿÿÿÿ¥ÿ£ÿÿÿ©ÿ¯ÿ²ÿÿ±ÿ±ÿ¶ÿ°ÿ¡ÿ¯ÿµÿ¦ÿ¸ÿ¨ÿ¬ÿ°ÿÿÿ¡ÿ£ÿÿÿ¢ÿ¥ÿÿÿ¡ÿÿÿ ÿÿ ÿÿ¡ÿÿÿ¯ÿÿ ÿÿÿÿÿ¥ÿ¬ÿÿÿ ÿ¥ÿ®ÿ¬ÿ¬ÿ­ÿ¢ÿÿ£ÿ¨ÿ¢ÿ£ÿ¡ÿ ÿÿ©ÿ¥ÿÿÿ°ÿ§ÿÿ¡ÿÿÿ¦ÿªÿÿ¦ÿÿÿªÿ¦ÿ¨ÿ¤ÿ§ÿ­ÿÿÿ¦ÿ¥ÿÿÿ£ÿ«ÿ£ÿ£ÿ¦ÿ§ÿ¥ÿ©ÿ±ÿ©ÿÿÿ ÿ¤ÿ¬ÿ¢ÿ¦ÿ¥ÿ©ÿ©ÿ ÿ¤ÿ¬ÿ¢ÿÿÿ¥ÿ¨ÿÿ¢ÿ¨ÿ§ÿ ÿ¦ÿ¥ÿ²ÿ±ÿÿ«ÿÿ­ÿ¥ÿÿÿ¤ÿ®ÿ¬ÿ±ÿ´ÿ«ÿ¨ÿ­ÿªÿ«ÿ´ÿ±ÿ®ÿ²ÿÿ£ÿ¥ÿÿ®ÿÿ¡ÿ¤ÿÿ¯ÿ§ÿ«ÿ²ÿ§ÿ¡ÿÿ¡ÿ¥ÿ¢ÿ©ÿ«ÿ§ÿ§ÿ§ÿ­ÿ´ÿ¥ÿÿ¶ÿ¹ÿ¤ÿ©ÿ°ÿÿªÿÿÿÿ­ÿ´ÿ­ÿ¦ÿªÿ¢ÿ¤ÿ©ÿ¦ÿ¡ÿ¢ÿ¤ÿ­ÿ°ÿ ÿ¡ÿ¦ÿ ÿÿ ÿÿ¨ÿ³ÿ«ÿ°ÿ»ÿ²ÿ¨ÿ£ÿÿ©ÿ§ÿ±ÿ¯ÿ£ÿ®ÿ´ÿ¤ÿ ÿÿ¦ÿ²ÿ«ÿ¡ÿÿ¸ÿµÿÿªÿ§ÿ¶ÿ¤ÿ²ÿ¬ÿ­ÿ£ÿ¨ÿ¯ÿ±ÿ´ÿ¶ÿ®ÿ£ÿ¥ÿ¨ÿ°ÿ¶ÿ£ÿ¦ÿ£ÿªÿ´ÿ¨ÿµÿ®ÿ«ÿ·ÿ¬ÿ§ÿ¨ÿ¸ÿ½ÿ²ÿ«ÿªÿ¬ÿ©ÿ©ÿ²ÿ²ÿ¸ÿ¦ÿ ÿªÿÿ¥ÿªÿ¤ÿ±ÿ¨ÿ£ÿ©ÿ§ÿ©ÿ±ÿ«ÿ§ÿ¯ÿ©ÿ£ÿ¨ÿ³ÿ·ÿ¼ÿÿ¿ÿÆÿ´ÿ¥ÿ¸ÿ©ÿ²ÿ®ÿ¬ÿªÿªÿªÿ¬ÿ¬ÿ®ÿ°ÿÿ©ÿ¨ÿµÿ©ÿ«ÿ±ÿ¢ÿ¡ÿÿ¦ÿ¸ÿ¶ÿ¥ÿ«ÿ¶ÿ·ÿ±ÿ©ÿ«ÿ¯ÿ¨ÿ¬ÿ®ÿªÿ¨ÿÿ¤ÿ¡ÿµÿ´ÿ½ÿ«ÿÿÿÿÿ ÿÿ¡ÿ¨ÿ¦ÿÿ¤ÿ©ÿ»ÿÿ¬ÿ«ÿ¸ÿ¹ÿ¶ÿ®ÿ¦ÿ«ÿ²ÿ¯ÿ¦ÿ¢ÿ©ÿ¨ÿ£ÿ«ÿ¨ÿ¥ÿ¬ÿ¢ÿ®ÿ¯ÿ¡ÿÿÿ­ÿ¯ÿ­ÿ¬ÿ¤ÿ¤ÿ«ÿ¦ÿ£ÿ ÿ©ÿ°ÿ¡ÿ¨ÿ¡ÿ£ÿ£ÿ«ÿ«ÿ«ÿ¾ÿ·ÿ¡ÿ¢ÿ¬ÿ²ÿ±ÿ¦ÿªÿ©ÿ£ÿ¤ÿÿÿ¥ÿÿÿ¨ÿ«ÿ°ÿªÿ¡ÿ¢ÿ«ÿÀÿ°ÿ¦ÿ§ÿ¬ÿ¡ÿ­ÿ«ÿ¡ÿÿ«ÿ¢ÿÿ£ÿ¬ÿ°ÿ°ÿ©ÿ¬ÿ¯ÿªÿ¤ÿ­ÿªÿ£ÿ·ÿ¥ÿ¡ÿ©ÿ¨ÿ§ÿ­ÿ±ÿ®ÿ§ÿÿ§ÿ±ÿ ÿÃÿ¡ÿÿÿÿ´ÿ¾ÿ·ÿ©ÿ¥ÿ¨ÿÿÿ±ÿ¶ÿ»ÿ¯ÿ¯ÿ§ÿ°ÿ¥ÿ·ÿ®ÿ¤ÿ¦ÿ¡ÿ ÿ¨ÿ©ÿ´ÿ­ÿÿ«ÿªÿ±ÿ²ÿ§ÿ¤ÿ§ÿ¢ÿÿÿÿ©ÿ¤ÿ¥ÿ©ÿ¯ÿ©ÿ®ÿ·ÿ§ÿ¨ÿ¬ÿ°ÿ¬ÿ¥ÿ¦ÿ¬ÿ³ÿ±ÿÿÿÿÿ¯ÿ ÿ«ÿ­ÿ¯ÿ ÿ£ÿ±ÿ®ÿ¨ÿ«ÿÿÿ«ÿ¤ÿÿ¤ÿ¤ÿ§ÿ¦ÿ­ÿ¯ÿ§ÿ¥ÿ¥ÿÿ¥ÿ¯ÿ´ÿÿ©ÿÿ¡ÿ§ÿ¦ÿ¡ÿÿ¥ÿªÿ¡ÿ¢ÿ²ÿ°ÿÿ§ÿ«ÿ­ÿ¥ÿ ÿªÿªÿ¨ÿªÿÿ¤ÿ³ÿ¥ÿ²ÿ«ÿ¢ÿÿ£ÿ¡ÿÿÿ£ÿ¢ÿ¨ÿÿ¢ÿÿ¤ÿ¢ÿÿ«ÿÿ§ÿ¢ÿÿ¢ÿ©ÿÿÿÃÿÿÿ ÿ¡ÿÿ¢ÿ®ÿ§ÿ¤ÿ©ÿ¥ÿªÿ©ÿºÿ¬ÿÿ¬ÿ­ÿ©ÿ¦ÿ¤ÿÿÿ¥ÿ¢ÿªÿÿÿ°ÿ¶ÿ©ÿ«ÿ¨ÿ«ÿ¦ÿÿÿÿ¦ÿÿ¤ÿÿ ÿÿÿÿÿ¢ÿªÿ¨ÿÿ¡ÿ­ÿÿÿ¡ÿ¡ÿ ÿÿÿÿ¬ÿ¬ÿ¤ÿ¥ÿ²ÿ¢ÿÿÿÿÿ¡ÿ¡ÿ¤ÿ¢ÿ¢ÿ¬ÿÿÿ¹ÿ¦ÿ¢ÿÿÿÿÿ¥ÿÿÿ¬ÿ©ÿ¤ÿ§ÿÿ ÿÿÿ¥ÿ¦ÿ§ÿªÿ ÿÿÿÿÿÿÿÿÿÿÿÿÿÿÿÿ ÿ­ÿ«ÿÿ¢ÿ¤ÿÿ£ÿ£ÿ£ÿ¤ÿ¦ÿ¤ÿ£ÿ¦ÿ¤ÿÿ§ÿÿ¦ÿ®ÿÿ§ÿªÿÿÿ§ÿ¡ÿ¡ÿ­ÿ«ÿ¤ÿÿÿ¥ÿ«ÿ­ÿ´ÿµÿ¦ÿÿÿÿ¨ÿ©ÿ§ÿ¨ÿ«ÿ«ÿ©ÿÿÿ®ÿÿÿÿÿ§ÿ©ÿ¢ÿªÿÿ¤ÿÿÿ ÿ¥ÿ®ÿ­ÿ¥ÿ¦ÿ¡ÿ¡ÿÿÿªÿÿÿÿÿÿÿ¦ÿ¦ÿ¥ÿÿÿÿÿ£ÿ£ÿÿ¥ÿ¤ÿ¡ÿ¢ÿÿÿÿ«ÿ°ÿ¦ÿ¬ÿ ÿ¡ÿ¢ÿ ÿ©ÿ¦ÿÿÿ ÿÿ¡ÿÿ¨ÿªÿ©ÿ¦ÿ¥ÿ«ÿªÿ¨ÿ«ÿ´ÿ²ÿ«ÿ¦ÿ£ÿ¦ÿ§ÿ¡ÿ¤ÿÿÿÿÿÿÿÿÿ¢ÿÿÿÿÿ¤ÿ¢ÿÿÿ¡ÿÿ£ÿÿÿÿÿÿ¡ÿ¡ÿ¡ÿ¥ÿÿÿ ÿ¥ÿÿÿ£ÿÿ¡ÿ¦ÿ²ÿ¡ÿ£ÿÿÿ¢ÿ¦ÿÿÿÿÿÿ¢ÿ¦ÿ¢ÿÿ®ÿ«ÿ¯ÿ¨ÿÿ¥ÿ¡ÿ¶ÿ§ÿ­ÿ«ÿ§ÿ£ÿ ÿ§ÿ¢ÿ©ÿ¢ÿ¢ÿ£ÿ¥ÿ¦ÿ¢ÿÿ ÿ©ÿ¨ÿ¡ÿ ÿ¢ÿ§ÿ©ÿ¥ÿ¥ÿÿÿ¡ÿªÿ¬ÿ®ÿ¯ÿ§ÿÿÿÿ ÿªÿ¥ÿ¡ÿ¢ÿ ÿÿÿ¢ÿ¥ÿ¡ÿ§ÿ§ÿ¥ÿ ÿÿ ÿ¢ÿÿÿÿ¡ÿ¨ÿ¨ÿ¤ÿ¥ÿ¤ÿÿ¡ÿÿÿÿÿÿÿÿÿÿÿÿÿÿÿÿÿÿÿÿÿÿÿÿÿÿÿÿÿÿÿÿÿÿÿÿÿÿÿÿÿÿÿÿÿÿÿÿÿÿÿÿÿÿÿÿÿÿÿÿÿÿ¤ÿÿÿÿÿÿÿ ÿÿÿÿ ÿÿÿÿÿÿÿÿÿ¨ÿÿÿÿÿÿÿ¥ÿÿÿÿ ÿÿÿÿ£ÿÿÿÿÿÿÿxÿÿ£ÿ®ÿÿÿÿÿÿÿÿÿÿÿÿÿÿÿÿÿÿÿÿÿÿÿÿÿÿÿÿÿ¡ÿÿÿ¢ÿÿÿÿÿÿÿ§ÿ¥ÿ¤ÿ¦ÿÿÿÿÿÿÿÿÿÿÿÿ ÿ§ÿÿÿ®ÿÿÿªÿ¢ÿÿÿÿÿÿ¡ÿÿ£ÿªÿ§ÿÿ¥ÿ­ÿ¥ÿ ÿ¦ÿ¦ÿÿyÿMÿÿ¡ÿÿ¦ÿ©ÿ¤ÿÿÿ¥ÿ§ÿ¦ÿ®ÿ·ÿÿ£ÿ£ÿ ÿ ÿ ÿ¨ÿ¤ÿÿ¢ÿ¢ÿÿ§ÿÿ¥ÿ§ÿ¢ÿ§ÿ¤ÿÿÿ ÿ¢ÿ¨ÿÿªÿ­ÿ«ÿ ÿ©ÿ¥ÿÿÿÿÿÿ¡ÿ¡ÿ¨ÿªÿ¢ÿÿ¡ÿ«ÿ¬ÿÿ¢ÿ§ÿ ÿÿ ÿ¡ÿ¨ÿ¬ÿ¡ÿ£ÿÿ°ÿÿÿ¦ÿ§ÿ­ÿ®ÿ¢ÿÿÿ¡ÿÿÿ¢ÿ¢ÿÿÿÿ¢ÿ¡ÿÿÿÿÿÿÿ£ÿªÿ¡ÿÿÿÿÿÿ ÿÿÿÿÿÿÿÿ¨ÿ ÿÿÿÿÿÿÿÿÿÿ§ÿ¤ÿÿÿÿÿÿ ÿÿÿÿÿÿÿÿ¡ÿ£ÿÿ¡ÿÿÿÿÿÿÿgÿéþÀþAÿÿÿÿÿÿÿ¦ÿ¢ÿÿÿÿÿbÿÿ)ÿÿÿ¥ÿÿÿ ÿÿÿÿÿÿÿ|ÿÿÿÿÿ¡ÿ¨ÿ¡ÿ£ÿ{ÿ ÿÿÿÿÿÿ ÿÿÿ¡ÿ¦ÿ©ÿÿÿÿ ÿ§ÿÿÿÿÿÿÿÿÿÿÿÿÿÿ©ÿ¨ÿÿ ÿÿÿ ÿÿÿÿÿÿÿÿÿÿÿ ÿÿÿ¦ÿ£ÿÿÿÿÿÿÿÿ¥ÿ¨ÿ¢ÿ©ÿ¤ÿÿÿÿÿ¦ÿ¦ÿÿÿÿ¡ÿÿ§ÿ¦ÿÿ¦ÿªÿ¦ÿ¢ÿÿ¡ÿ£ÿ§ÿÿ¦ÿªÿ¥ÿ¢ÿ¢ÿ¯ÿÿÿªÿ¤ÿ¤ÿ§ÿÿÿÿ§ÿ³ÿ¡ÿÿÿÿÿ¦ÿÿÿÿÿ¢ÿ ÿÿÿ¢ÿ¦ÿ¬ÿ®ÿÿÿ£ÿÿÿ¨ÿÿ¯ÿÿÿÿÿ ÿÿÿªÿ¥ÿÿÿ ÿÿÿÿÿÿ¡ÿ ÿÿ£ÿ¬ÿÿÿÿÿ£ÿ£ÿ¢ÿ ÿÿ§ÿ­ÿÿÿÿÿÿÿÿÿÿÿÿÿÿÿÿ¦ÿ§ÿÿÿÿÿÿÿÿ¢ÿ ÿÿ ÿ£ÿ¢ÿ©ÿÿ®ÿÿ¤ÿ¨ÿ©ÿ£ÿÿÿ¡ÿÿÿÿ ÿ¦ÿ ÿ¡ÿ«ÿÿ ÿÿ¬ÿÿÿ¢ÿ¤ÿ¦ÿ¦ÿÿÿÿÿÿÿÿÿÿÿÿÿ¡ÿ§ÿÿÿÿ¦ÿÿÿÿ¢ÿ¥ÿÿÿÿÿ£ÿ©ÿ­ÿ®ÿ«ÿ«ÿ¢ÿÿ¦ÿÿÿ¡ÿ§ÿ¡ÿÿÿÿÿ ÿÿÿÿ©ÿ¤ÿ¦ÿ¬ÿ¬ÿÿÿÿÿÿÿ¤ÿÿÿÿÿÿÿÿ¤ÿ¥ÿÿÿÿÿ ÿ§ÿ­ÿ¦ÿ¨ÿ¬ÿÿÿ ÿÿÿÿ¢ÿÿÿÿÿÿÿÿÿÿÿÿÿÿ ÿÿÿ ÿÿÿÿÿÿ ÿ«ÿ´ÿ¡ÿ ÿ¨ÿ¢ÿÿªÿ³ÿÿ©ÿÿ ÿ«ÿ¨ÿ¦ÿ¦ÿÿÿÿ£ÿÿ¦ÿ¥ÿÿ¤ÿ°ÿ²ÿ¢ÿÿÿÿ ÿÿÿ¥ÿ¯ÿÿÿÿÿÿÿÿÿ¦ÿÿÿ¡ÿ£ÿÿÿ§ÿ¨ÿ ÿ®ÿ ÿÿÿÿ ÿ¤ÿÿÿÿ¨ÿ ÿÿ¦ÿÿ©ÿÿÿÿÿÿÿ¢ÿ¢ÿÿÿÿªÿÿ¦ÿ©ÿ¥ÿ£ÿ¡ÿÿÿ¡ÿ¨ÿ£ÿ¥ÿÿ°ÿ«ÿÿ°ÿÿ¡ÿ°ÿ©ÿÿÿ©ÿÿ¢ÿÿÿªÿÿÿÿÿ¥ÿÿ¤ÿ¯ÿ­ÿ¨ÿ§ÿ¬ÿ«ÿ ÿÿ¤ÿ ÿÿ®ÿ¬ÿ¬ÿ£ÿÿÿÿ©ÿÿ¦ÿªÿÿ«ÿÿÿ¡ÿ¢ÿ¦ÿÿÿªÿ ÿÿÿÿÿÿÿ¬ÿ¥ÿÿÿÿÿÿÿÿÿÿÿÿ¦ÿÿÿÿ®ÿ­ÿÿÿÿÿÿÿÿ¬ÿ¡ÿÿÿÿ²ÿªÿÿ£ÿ£ÿ§ÿ¦ÿÿÿ§ÿªÿ ÿ ÿ¡ÿ©ÿÿÿÿÿ ÿÿ£ÿÿÿÿÿÿ£ÿÿ¤ÿ£ÿÿÿÿ¢ÿÿÿÿÿ¦ÿÿ£ÿ§ÿÿÿ¦ÿ¢ÿÿÿÿÿÿÿÿ¢ÿÿÿÿ®ÿ®ÿÿ¢ÿ¤ÿ§ÿ¯ÿÿ§ÿÿÿ¦ÿÿÿ¯ÿÿ ÿ·ÿÿÿ¡ÿ¥ÿ¢ÿÿÿÿÿÿ¨ÿ ÿÿÿ­ÿ¨ÿÿÿÿ¶ÿ¦ÿ«ÿªÿÿ¡ÿ¤ÿÿ¥ÿÿ©ÿÿÿ§ÿ£ÿÿ«ÿÿÿÿÿÿÿ¤ÿ¦ÿ¨ÿ¡ÿÿÿÿÿªÿ£ÿÿ ÿÿÿÿ¢ÿ£ÿÿÿ ÿ£ÿ¤ÿ«ÿ¦ÿÿ¦ÿÿÿ©ÿ®ÿ­ÿ°ÿ§ÿÿ ÿÿ²ÿ¶ÿ¥ÿ¢ÿÿÿ¬ÿ¢ÿ«ÿ¨ÿÿ¬ÿ¬ÿ¡ÿ¢ÿ¥ÿ¥ÿÿÿ§ÿ§ÿ§ÿ©ÿ¥ÿ¬ÿ³ÿ¡ÿÿ ÿÿÿÿ¥ÿ¢ÿ»ÿ¢ÿÿÿÿÿ©ÿÿÿªÿ¯ÿ­ÿÿ©ÿ ÿ¯ÿµÿ§ÿªÿ¥ÿÿ±ÿ­ÿ·ÿ¦ÿ¦ÿ­ÿ¦ÿªÿ¥ÿ¦ÿ¤ÿ¢ÿ£ÿÿÿÿ§ÿ°ÿ«ÿÿÿ¥ÿ«ÿ¬ÿ¢ÿ²ÿ´ÿ´ÿ·ÿ¢ÿ°ÿ¤ÿ°ÿ±ÿ«ÿªÿ©ÿ¯ÿ§ÿ±ÿ©ÿÿ²ÿ¥ÿ¥ÿ¡ÿ¢ÿÿ¶ÿ¤ÿ¥ÿ¯ÿ¤ÿ¤ÿÿ§ÿ¯ÿ¡ÿ¢ÿ¡ÿ¨ÿ©ÿ¥ÿ«ÿ§ÿ©ÿ³ÿ¤ÿÿ©ÿ°ÿµÿ±ÿ¦ÿ¡ÿ¡ÿ¦ÿ§ÿÿ¨ÿ²ÿ±ÿ³ÿ¢ÿ¹ÿ¬ÿ¥ÿ¢ÿ¦ÿ»ÿ¥ÿ«ÿ§ÿ©ÿÿ¬ÿÿÿ¤ÿ ÿ¨ÿ§ÿ¤ÿ¬ÿÿ ÿ¦ÿ§ÿ¡ÿ¤ÿ´ÿ¨ÿ¢ÿ¬ÿ¸ÿµÿ¨ÿ ÿ©ÿµÿ§ÿÿÿ¤ÿ®ÿ¨ÿ¢ÿÿ¦ÿ¡ÿ²ÿ¤ÿ±ÿ´ÿ¡ÿ¢ÿÿÿ±ÿ°ÿªÿÿÿ±ÿ²ÿÿ¨ÿ±ÿ¨ÿ¢ÿ£ÿªÿ¤ÿ¤ÿªÿ´ÿ¥ÿ²ÿ­ÿ¥ÿªÿ¨ÿ¥ÿ«ÿªÿ¡ÿÿ¬ÿ«ÿ§ÿÿÿ¤ÿµÿ¦ÿ¢ÿ«ÿ±ÿµÿªÿ­ÿ¬ÿ¡ÿ¹ÿÀÿ±ÿ£ÿ¤ÿ©ÿ°ÿ¯ÿ±ÿ­ÿ¥ÿÿ¨ÿ´ÿ¨ÿÿ®ÿÿÿ¤ÿÿ©ÿÿÿÿ®ÿÿ¥ÿ§ÿÿÿ ÿ¥ÿ¢ÿ­ÿ²ÿ³ÿÿÿ©ÿ¢ÿÿÿªÿ³ÿ¯ÿ¤ÿ¬ÿ¿ÿ¢ÿ¢ÿ¬ÿ¶ÿ°ÿ¸ÿ·ÿ­ÿ´ÿ´ÿµÿÿÿÿÿÿÿ«ÿ¼ÿªÿ«ÿ«ÿÿÿ¨ÿ²ÿ©ÿ©ÿÿÿ¦ÿÿÿÿÿÿ§ÿ¨ÿ¥ÿ­ÿ¯ÿ«ÿ®ÿ¤ÿ ÿ®ÿµÿ²ÿ¨ÿ¤ÿ¬ÿ´ÿ²ÿ©ÿ­ÿÿ­ÿ³ÿ¬ÿªÿ¢ÿ¯ÿ©ÿÿ¦ÿ®ÿÿ³ÿ£ÿ·ÿ¹ÿ°ÿµÿÿ ÿ°ÿ©ÿÿ¥ÿ¨ÿºÿ¢ÿªÿ«ÿªÿ´ÿ¨ÿ¡ÿ­ÿ°ÿ¦ÿ¤ÿ¬ÿ¬ÿªÿ®ÿ­ÿ«ÿ«ÿªÿªÿ«ÿªÿ«ÿ¯ÿªÿÿ¢ÿªÿ¨ÿÿ£ÿ¥ÿÿÀÿ¬ÿ¤ÿÿ ÿªÿÿ©ÿ­ÿ¥ÿ¸ÿ¡ÿ¬ÿÿªÿ«ÿ¥ÿÿ¢ÿ¡ÿªÿÿ£ÿ©ÿÿ±ÿ¡ÿÿÿ{ÿÿÿÿ£ÿ§ÿÿ¤ÿ¢ÿÿ§ÿ¡ÿÿ§ÿ¬ÿ®ÿ´ÿ¤ÿÿÿ£ÿÿÿÿ¤ÿ¥ÿ¸ÿ­ÿ­ÿÿÿ­ÿªÿ¯ÿ¤ÿ§ÿ ÿ¡ÿ ÿ¤ÿ ÿ ÿ¢ÿ­ÿ¥ÿÿÿÿ£ÿ±ÿ±ÿ£ÿÿÿÿÿ ÿ¤ÿ£ÿÿ¤ÿ®ÿ´ÿ©ÿÿ¡ÿºÿ¶ÿ°ÿ¨ÿÿ¤ÿÿ¨ÿÿ®ÿ¢ÿ§ÿ±ÿ«ÿÿ§ÿ¨ÿÿ¥ÿÿ­ÿ±ÿ¼ÿ´ÿÿ¥ÿ¢ÿ ÿÿ£ÿ¨ÿ¤ÿÿÿÿÿÿÿÿÿÿÿ¤ÿ§ÿ¨ÿ¡ÿÿÿÿ¬ÿÿ©ÿ¡ÿÿÿÿÿ ÿÿ°ÿ¢ÿ©ÿ§ÿ§ÿ§ÿÿ©ÿ¦ÿ¦ÿÿÿ£ÿÿÿÿÿÿÿÿÿ¢ÿ­ÿ²ÿ±ÿ§ÿÿÿ¯ÿ­ÿ¦ÿ ÿ ÿÿ¦ÿÿ­ÿÿ¤ÿÿ¨ÿÿÿÿ«ÿÿ©ÿÿÿÿÿÿÿÿÿÿÿÿ ÿ¡ÿÿ ÿ¤ÿÿÿÿ ÿ¡ÿÿÿ£ÿ·ÿÿªÿ§ÿ­ÿÿÿÿ£ÿ«ÿ¤ÿ©ÿÿÿÿÿÿ¢ÿ³ÿ¤ÿÿÿÿÿÿÿÿÿÿÿÿÿÿÿÿÿÿÿÿÿÿÿÿ¥ÿÿ³ÿ¤ÿ­ÿ¢ÿ¡ÿÿ¬ÿ­ÿ§ÿ¤ÿ¨ÿ°ÿ¬ÿ¨ÿ¯ÿ ÿÿÿ¡ÿÿÿÿÿÿÿÿÿÿÿÿ¦ÿ¦ÿ_ÿÿ°ÿ¨ÿ¬ÿ³ÿ¡ÿÿ¤ÿ¬ÿÿµÿ§ÿÿÿ­ÿ¸ÿ¤ÿÿÿ§ÿ§ÿ§ÿ±ÿºÿ¤ÿÿÿ©ÿ©ÿÿÿ£ÿ°ÿÿÿ¤ÿÿÿÿ±ÿÿÿÿÿ¤ÿ­ÿ£ÿÿ ÿ­ÿ³ÿ¥ÿ¦ÿ¨ÿ¤ÿ ÿÿÿÿÿ£ÿÿ£ÿµÿ£ÿÿ«ÿ­ÿ¡ÿÿ¦ÿµÿÿ±ÿ§ÿÿÿ¢ÿ±ÿ·ÿ¯ÿµÿ¤ÿ¡ÿ«ÿ¢ÿÿ£ÿ¤ÿ©ÿ©ÿ£ÿÿ«ÿ¤ÿ¤ÿÿªÿ¸ÿÿ®ÿÿÿ¥ÿ£ÿ¯ÿ§ÿ³ÿ°ÿ­ÿ®ÿ­ÿ©ÿ®ÿ¦ÿ¡ÿ¥ÿ¨ÿ®ÿ«ÿ«ÿ£ÿ¦ÿÿÿ£ÿ¤ÿµÿ ÿ½ÿ ÿ§ÿ§ÿ§ÿÿ¦ÿÿ§ÿÿ©ÿ±ÿ¾ÿµÿ¥ÿ¥ÿ¦ÿ«ÿ«ÿ¤ÿÿ¡ÿ ÿ¤ÿ£ÿ ÿ®ÿ¯ÿÿÿ®ÿ¨ÿ³ÿ­ÿ¬ÿ¢ÿ¡ÿÿÿ©ÿ±ÿ®ÿ§ÿ¢ÿ¦ÿ¨ÿ¡ÿ¦ÿ®ÿ¦ÿ¢ÿ®ÿªÿ£ÿ£ÿ ÿ®ÿ®ÿÿ­ÿªÿ²ÿ·ÿ¨ÿ°ÿ¯ÿ ÿÿ¡ÿ¦ÿ¥ÿ¤ÿ§ÿ«ÿ­ÿ¢ÿ¢ÿ¤ÿ«ÿ§ÿ¥ÿ¯ÿ¯ÿªÿ¥ÿ¡ÿÿªÿ­ÿ¦ÿ§ÿ¢ÿ ÿ¢ÿ¥ÿ­ÿ©ÿ£ÿ¦ÿÿÿÿ¢ÿ°ÿ³ÿ§ÿ±ÿ¤ÿ°ÿ¥ÿ¥ÿ«ÿ¶ÿ³ÿ«ÿ¬ÿ²ÿ­ÿ®ÿµÿ°ÿ°ÿ«ÿ«ÿµÿ¨ÿµÿ®ÿÿ±ÿ«ÿ°ÿ©ÿ­ÿ¤ÿÿ¡ÿ¯ÿ¼ÿ¬ÿªÿ²ÿ§ÿÿ£ÿªÿ®ÿ®ÿºÿ¬ÿªÿ¾ÿ§ÿ£ÿ¯ÿ¥ÿ«ÿ¨ÿ©ÿ§ÿ¡ÿ¬ÿ³ÿ°ÿ¬ÿ¬ÿ­ÿ¡ÿ¥ÿ¯ÿ¤ÿ¬ÿÎÿ°ÿ©ÿ¯ÿ ÿ¢ÿ©ÿ²ÿ·ÿ´ÿ»ÿ³ÿ®ÿ«ÿÿ¤ÿ¹ÿ¬ÿ±ÿ´ÿ¸ÿ¯ÿªÿ¯ÿÿÿÿ©ÿ«ÿ¯ÿ¤ÿÿÿ©ÿ¶ÿ¶ÿ®ÿ¶ÿ°ÿ±ÿ ÿ¤ÿ¿ÿÿÿÿ·ÿ©ÿÁÿ³ÿ¬ÿ®ÿ ÿ¬ÿ­ÿ ÿ¦ÿ«ÿ£ÿÿ©ÿ¡ÿ­ÿ«ÿ§ÿ¯ÿ«ÿ²ÿ¯ÿ¥ÿ¤ÿ®ÿ¹ÿ²ÿ£ÿ§ÿ±ÿ®ÿ¬ÿ«ÿ¡ÿªÿ°ÿ­ÿ¬ÿ¬ÿÿÿ£ÿ§ÿªÿ©ÿ¤ÿ¤ÿ¤ÿ¦ÿ±ÿ®ÿ¤ÿÿ§ÿ­ÿÿ­ÿºÿ¬ÿ»ÿ½ÿ¬ÿ®ÿ±ÿ§ÿ£ÿ«ÿ±ÿµÿµÿ©ÿ°ÿ¨ÿ¡ÿ´ÿªÿ£ÿ³ÿ°ÿ«ÿ¦ÿ¨ÿ§ÿ¤ÿ¢ÿ§ÿºÿ¿ÿ¯ÿÿ·ÿ²ÿ¢ÿºÿ­ÿ°ÿ¶ÿÿÿ ÿ ÿ¥ÿªÿ§ÿÿ ÿ´ÿ®ÿ«ÿ²ÿªÿ³ÿ©ÿ©ÿ´ÿ«ÿ¢ÿ¦ÿ§ÿ¨ÿ©ÿ¡ÿ¯ÿ¬ÿ©ÿªÿ®ÿ¼ÿªÿ´ÿ®ÿªÿ¬ÿ©ÿ¨ÿ­ÿ¨ÿ©ÿ»ÿ¥ÿ°ÿ¸ÿµÿ¬ÿ¶ÿªÿ¼ÿ«ÿ©ÿªÿ¬ÿ¸ÿ¯ÿÿ ÿÿ¢ÿÿÿÿ¦ÿÿ¨ÿÿÿ£ÿ¡ÿ§ÿ¦ÿÿ¢ÿ¢ÿ£ÿ¢ÿ­ÿ°ÿ£ÿ¥ÿÿ¦ÿªÿ¡ÿÿ¨ÿ­ÿªÿ¢ÿ£ÿ ÿÿÿ¦ÿ©ÿ¢ÿÿÿ¡ÿ¢ÿÿ£ÿ±ÿ¥ÿÿÿÿ¢ÿ¤ÿ­ÿ£ÿ­ÿ¯ÿ¥ÿ¤ÿ¢ÿÿÿÿÿÿ£ÿ§ÿÿÿ¢ÿ¥ÿÿÿ±ÿ·ÿ£ÿÿ­ÿµÿÿ¤ÿ£ÿ¤ÿ§ÿÿ¦ÿ¦ÿ¡ÿ©ÿªÿÿÿªÿ§ÿ«ÿ§ÿÿ§ÿ£ÿÿ¤ÿ¡ÿÿ ÿÿÿ¬ÿÿ£ÿÿ¤ÿÿÿ ÿ ÿÿÿ¨ÿ¡ÿ§ÿ§ÿ£ÿ¤ÿ¬ÿ¦ÿ´ÿ¬ÿÿÿ¥ÿ¡ÿ¤ÿ¨ÿ´ÿ®ÿ¤ÿ¨ÿ¯ÿªÿÿÿ¡ÿÿ¦ÿµÿ¾ÿ·ÿÿªÿÿÿ¨ÿªÿªÿ¡ÿÿÿÿÿÿÿ ÿÿÿÿÿÿ§ÿ­ÿ ÿ¡ÿ¦ÿ ÿ®ÿ§ÿ®ÿ®ÿ§ÿ£ÿ ÿ ÿ¥ÿ©ÿ§ÿ¤ÿ¬ÿÿ ÿ¤ÿ§ÿ©ÿ¤ÿ¤ÿ§ÿ£ÿ¥ÿ­ÿºÿ¨ÿ ÿ ÿ¢ÿÿÿÿÿÿ¡ÿ ÿ ÿ³ÿ¥ÿ¡ÿÿÿÿÿÿ¢ÿ¥ÿÿ®ÿ¤ÿÿÿÿÿÿÿÿÿÿÿÿÿ¢ÿÿÿ¤ÿ¤ÿÿÿÿ·ÿ¸ÿ¤ÿ ÿ®ÿ¦ÿ£ÿ©ÿ­ÿ¦ÿ¤ÿ­ÿ ÿªÿ¯ÿÿ£ÿ©ÿ§ÿ¡ÿÿÿ ÿ¥ÿ¡ÿÿ¢ÿ·ÿªÿÿ¥ÿ©ÿ¡ÿÿÿÿ¦ÿ®ÿ¬ÿ¢ÿ¢ÿ§ÿ®ÿµÿ¥ÿ©ÿÿ¡ÿ¬ÿ¤ÿÿÿÿ ÿ®ÿ¦ÿªÿÿÿ¢ÿ¢ÿ¦ÿ¤ÿÿÿ¨ÿ­ÿÿ­ÿªÿ ÿÿÿÿÿÿÿ¡ÿ¯ÿÿ ÿÿÿ¢ÿ¦ÿ¢ÿ£ÿÿÿ£ÿÿÿÿÿ¤ÿ£ÿ¥ÿªÿ«ÿ ÿ ÿ©ÿ¥ÿ£ÿ¤ÿÿÿÿ§ÿ¨ÿÿ ÿÿÿ¥ÿªÿ¨ÿ­ÿÿ©ÿ®ÿ¡ÿ ÿ¨ÿ¬ÿ©ÿ¢ÿ¡ÿ¡ÿ¡ÿ«ÿÿÿ¨ÿªÿÿ ÿÿÿ¨ÿÿÿªÿ­ÿ¥ÿÿ¨ÿ¦ÿ¤ÿÿÿÿÿÿ£ÿÿÿÿ¤ÿ¢ÿ¡ÿ¡ÿÿÿÿ¥ÿ¨ÿÿ¡ÿÿ¥ÿªÿÿ¦ÿÿÿÿÿÿÿÿÿ¬ÿ¦ÿ¥ÿ©ÿ«ÿ¥ÿ£ÿ®ÿ¥ÿ­ÿªÿ¢ÿ ÿÿÿ¬ÿ²ÿ­ÿ¥ÿ²ÿ¯ÿªÿ´ÿ¥ÿ¥ÿ¨ÿ£ÿ¨ÿ¤ÿ ÿ ÿ ÿ¢ÿ¨ÿÿÿ£ÿÿÿ£ÿ¤ÿÿÿ¡ÿÿ¢ÿ§ÿ¢ÿÿ¢ÿ¦ÿ¢ÿÿÿÿ¡ÿÿ ÿ¤ÿÿÿÿÿÿ¡ÿ ÿÿÿÿÿÿÿÿÿÿÿÿÿÿÿÿÿ©ÿÿÿ¦ÿ¡ÿÿÿ ÿÿÿÿÿ¢ÿÿÿÿÿÿÿÿÿÿÿÿ¨ÿÿÿÿÿ§ÿ«ÿÿ¦ÿ¤ÿÿÿÿÿÿÿÿ¨ÿ¢ÿÿÿÿÿÿÿÿÿÿÿÿÿ¡ÿ¡ÿ§ÿÿÿÿÿÿÿ£ÿÿÿ£ÿÿÿÿÿÿ¡ÿÿÿ§ÿ¢ÿÿÿÿÿÿÿ£ÿÿÿ ÿÿÿÿÿÿÿÿ±ÿÿ£ÿ¢ÿÿ¦ÿ¢ÿÿ ÿÿÿÿÿÿÿÿÿÿÿÿÿÿÿÿÿ ÿÿÿÿÿÿÿÿÿÿ£ÿÿÿÿÿÿÿÿÿÿ£ÿÿÿ ÿ¦ÿÿÿ¡ÿÿÿÿÿÿ¡ÿÿÿ¹ÿÿÿ©ÿ¢ÿÿÿ¢ÿÿÿ¢ÿÿÿÿ ÿ¤ÿ©ÿÿÿ¡ÿÿ¢ÿÿiÿEÿÿ·ÿ¦ÿ¦ÿ²ÿ¦ÿÿÿ¢ÿªÿ°ÿÿ°ÿ£ÿÿ¦ÿ·ÿ§ÿ§ÿ­ÿÿÿÿ¡ÿ ÿ¥ÿÿ£ÿ¬ÿ ÿÿÿÿÿ¥ÿ¦ÿÿ¤ÿ¢ÿÿ§ÿÿÿÿÿ¡ÿÿÿÿ ÿ¡ÿ¤ÿªÿ©ÿÿÿ¬ÿ²ÿ±ÿ°ÿ¯ÿ£ÿÿ¤ÿÿÿ¡ÿÿ¥ÿ ÿÿÿ ÿ¨ÿ¨ÿÿÿÿÿ¡ÿ ÿÿÿÿÿÿÿÿÿÿÿÿÿ¤ÿÿÿÿ ÿÿÿÿÿÿÿÿÿ¡ÿ¤ÿÿÿÿ¥ÿ¦ÿÿÿÿÿÿÿÿÿÿÿÿÿ¢ÿÿÿÿÿ ÿÿÿÿÿÿÿÿÿÿÿÿ£ÿÿÿÿÿÿ'ÿeþ^þ3ÿÿÿÿ ÿÿÿÿÿÿÿÿÿEÿÿJÿÿ¢ÿÿÿ¥ÿ«ÿÿÿÿÿÿÿÿ}ÿÿ¢ÿÿ§ÿ£ÿÿÿ¤ÿÿÿ®ÿ§ÿÿÿ ÿÿ¤ÿÿÿ¦ÿÿ¦ÿ£ÿ©ÿ¥ÿ¡ÿÿ¡ÿ£ÿ¢ÿ ÿ§ÿÿÿÿ¡ÿ ÿÿÿÿ¢ÿÿÿÿÿÿÿÿÿÿÿ ÿÿÿÿÿÿÿÿÿ®ÿ ÿ¤ÿÿÿ ÿ£ÿ¡ÿ¡ÿÿÿÿ ÿÿÿÿÿÿÿÿ¡ÿ¡ÿÿÿ ÿÿÿ¡ÿ©ÿ«ÿÿÿ¤ÿ«ÿÿ¢ÿ®ÿ¹ÿ®ÿ ÿ¢ÿ ÿÿÿÿÿ ÿÿÿ ÿ£ÿ°ÿ¤ÿÿÿ¡ÿÿ§ÿÿÿÿÿÿÿÿ¡ÿ¨ÿ©ÿ¤ÿÿ¡ÿÿ¡ÿÿwÿ¡ÿ¶ÿÿ¨ÿÿÿÿÿÿÿÿ§ÿ ÿ¡ÿ¨ÿ¢ÿÿÿÿÿ£ÿÿÿÿÿÿÿÿÿÿÿÿÿÿÿ£ÿÿ£ÿ ÿÿÿ ÿ¤ÿÿ¨ÿÿ­ÿÿÿÿÿÿÿÿÿÿÿÿÿÿÿªÿÿÿÿ¤ÿ¤ÿÿÿÿ¦ÿÿ£ÿ¦ÿ«ÿ«ÿÿÿÿÿ¦ÿÿ§ÿ§ÿ£ÿ¥ÿÿÿÿÿÿÿ£ÿÿ£ÿÿÿ¢ÿ¥ÿÿÿ¢ÿ¦ÿ¥ÿÿÿÿÿ¨ÿÿÿÿÿÿÿ ÿ°ÿ ÿ©ÿÿÿ¢ÿÿÿÿÿ ÿÿÿ§ÿ¡ÿ¡ÿÿÿ¤ÿÿ¤ÿÿ«ÿÿÿÿ¡ÿ ÿ¦ÿÿÿÿÿÿÿÿÿÿÿÿÿ ÿÿÿÿÿÿÿÿ«ÿÁÿÿÿÿ ÿÿÿªÿ¬ÿ£ÿ¢ÿ ÿÿÿ¤ÿ®ÿÿÿÿÿÿÿÿ­ÿÿÿÿÿ¤ÿ¥ÿÿÿÿÿÿÿÿÿÿÿ©ÿ£ÿÿÿÿ²ÿÿÿ£ÿÿÿ´ÿÿ ÿ¯ÿ ÿ¦ÿÿÿÿÿÿÿÿ ÿ«ÿ¨ÿ ÿÿÿÿ¬ÿ¡ÿÿÿ¥ÿ¬ÿ¡ÿ¢ÿ£ÿÿÿÿÿ§ÿÿÿ£ÿ§ÿÿÿ ÿªÿ ÿ¡ÿÿÿÿÿ¢ÿ¤ÿÿ¥ÿ¨ÿÿ¨ÿ¬ÿ¡ÿÿ¡ÿºÿÿÿÿÿÿÿ ÿÿÿÿ¥ÿ§ÿ«ÿ£ÿ¡ÿ¦ÿ¨ÿ¦ÿÿ¤ÿ«ÿÿÿÿÿ­ÿ¨ÿ¦ÿ¬ÿ§ÿ§ÿ¥ÿ£ÿÿÿ¢ÿ«ÿÿÿ¢ÿ¦ÿÿÿ©ÿ­ÿÿÿÿÿÿÿÿ¥ÿÿÿÿÿ¦ÿ¦ÿ£ÿ¡ÿ¡ÿÿÿÿ­ÿ¤ÿ®ÿ¡ÿÿªÿÿÿÿÿÿ¦ÿ¦ÿ¯ÿ¥ÿÿÿÿÿÿÿ¥ÿÿÿÿÿÿÿÿ¥ÿÿÿÿÿÿ¢ÿ´ÿÿÅÿÿ©ÿÿ¯ÿ¢ÿÿÿ©ÿ¦ÿ ÿÿÿÿÿ¨ÿ«ÿ¤ÿÿÿÿÿ¢ÿ ÿªÿ¦ÿÿÿ¤ÿÿÿÿÿÿÿ¢ÿÿ ÿÿÿ¢ÿªÿÿ´ÿ¢ÿÿÿÿÿÿÿÿÿÿÿÿÿÿÿ¦ÿÿÿÿ£ÿ ÿÿÿÿÿÿ¬ÿ«ÿ°ÿÿ¢ÿÿÿÿ²ÿ³ÿ«ÿ¯ÿÿÿrÿÿÿ¬ÿªÿ£ÿ¦ÿ«ÿªÿ ÿÿÿÿ¡ÿÿÿÿÿÿ ÿ±ÿ«ÿÿÿ¤ÿ¡ÿÿ¨ÿªÿ¦ÿ¢ÿÿ¦ÿÿÿ§ÿ¢ÿ©ÿ£ÿÿ¡ÿÿªÿÿÿÿÿÿ ÿÿÿÿÿÿ¦ÿ¦ÿ«ÿÿÿ ÿÿÿÿÿ¨ÿ¤ÿ¨ÿ¨ÿÿ¤ÿ©ÿ ÿÿÿÿÿÿ©ÿ¬ÿ¨ÿ·ÿ¡ÿ¡ÿÿ°ÿ®ÿÿ®ÿÿ£ÿÿÿ«ÿ½ÿ´ÿ´ÿ±ÿÿ¢ÿ¥ÿ¦ÿ­ÿ¦ÿÿÿÿ´ÿ­ÿ¦ÿ£ÿ¥ÿ¤ÿÿÿ¥ÿÿ²ÿªÿ±ÿ¨ÿ ÿ£ÿ¢ÿ£ÿ«ÿ¦ÿªÿ¨ÿÿ¹ÿ¤ÿ¡ÿÿÿ°ÿ¯ÿ¥ÿ¤ÿ¡ÿ¢ÿ ÿ§ÿ©ÿ£ÿ©ÿÿÿÿÿÿ¤ÿ§ÿ ÿ ÿ¦ÿ§ÿ ÿÿ©ÿªÿ¨ÿ¬ÿ§ÿ¢ÿ¨ÿÿ¡ÿ¬ÿ¥ÿ«ÿÿ®ÿ§ÿ°ÿ©ÿ¡ÿ¯ÿ¥ÿ¬ÿ¥ÿÿ°ÿÿÿ¤ÿ¡ÿ¥ÿ¼ÿ£ÿ¡ÿ©ÿ¦ÿ¡ÿ¡ÿ£ÿ¦ÿÿ¡ÿ¡ÿÿ¤ÿ¶ÿ°ÿ¡ÿ¢ÿ§ÿ©ÿÿÿ¤ÿ³ÿ²ÿ¥ÿ¢ÿ¦ÿ ÿ§ÿ¡ÿ ÿ¸ÿ¸ÿ²ÿ¯ÿªÿ·ÿ©ÿ¦ÿÿ¸ÿªÿ­ÿ ÿÿ§ÿÿÿÿÿÿ®ÿ¨ÿ°ÿ¬ÿÿ¢ÿ¨ÿ©ÿ¨ÿÿ«ÿ³ÿ§ÿ¤ÿ°ÿ«ÿ²ÿ¹ÿ³ÿ³ÿ¬ÿ¥ÿ£ÿÿÿ®ÿ£ÿÿ£ÿ²ÿ¦ÿªÿ¯ÿ§ÿªÿÿ®ÿ³ÿºÿµÿ¨ÿ¤ÿ²ÿ¤ÿ¯ÿÿÿ¼ÿ¬ÿ¶ÿ¦ÿ«ÿ£ÿ®ÿ°ÿÿ¤ÿ£ÿÿ¦ÿÿ°ÿ·ÿ«ÿ©ÿ­ÿ­ÿ§ÿ¡ÿ¨ÿ¥ÿ¡ÿ®ÿ¬ÿ¤ÿ«ÿ®ÿ·ÿµÿ¡ÿÿ ÿªÿ®ÿ»ÿ¤ÿ¦ÿ¡ÿ«ÿ¼ÿ®ÿ£ÿ£ÿ ÿ²ÿªÿÿ«ÿ¯ÿ¯ÿ«ÿ«ÿ²ÿÿ¸ÿ²ÿÿ¨ÿµÿÿÿ®ÿ«ÿ¢ÿ¢ÿ«ÿ ÿ¥ÿ³ÿ­ÿ±ÿ°ÿ©ÿ­ÿ±ÿ­ÿ¬ÿ¯ÿªÿ§ÿ°ÿ´ÿ¡ÿ¨ÿ¡ÿ©ÿ¥ÿ´ÿÿ¯ÿ ÿ®ÿ¦ÿÿÿÿ«ÿªÿ ÿ¬ÿ¨ÿ½ÿ¯ÿÿÿ¦ÿÿ³ÿ¨ÿ¥ÿ°ÿ­ÿ¸ÿ£ÿ¤ÿ£ÿÿ¢ÿ³ÿ¹ÿ°ÿ¤ÿ«ÿ¶ÿ¼ÿºÿ³ÿ´ÿ»ÿ­ÿÿ¢ÿ§ÿ¤ÿ­ÿ£ÿ©ÿ´ÿ¹ÿ¯ÿ®ÿ¸ÿ¢ÿ³ÿµÿªÿ¨ÿ«ÿÿ«ÿ£ÿ¬ÿ¢ÿÿ¾ÿÿ¯ÿ¤ÿÿ©ÿ¡ÿ§ÿ±ÿ¡ÿ¦ÿ´ÿ¸ÿ´ÿ«ÿ¬ÿ¯ÿ¨ÿÿÿ©ÿ£ÿ¥ÿ¥ÿÿ£ÿ¢ÿ£ÿ¨ÿ¦ÿ¬ÿ¦ÿÿ£ÿ¨ÿ°ÿ®ÿ¯ÿ¢ÿ¦ÿªÿ¨ÿ¸ÿ¨ÿ­ÿ´ÿÿÿÿ¹ÿ«ÿÿºÿ¦ÿ©ÿ¢ÿ±ÿÿÿ£ÿÿÿ«ÿ£ÿ¬ÿ°ÿ£ÿ¦ÿÿ¤ÿÿpÿÿÿÿ§ÿ£ÿÿ¤ÿ¦ÿ¢ÿ¢ÿÿÿÿ«ÿ®ÿ§ÿ¤ÿ¬ÿ©ÿ«ÿ©ÿ ÿ¤ÿ­ÿ·ÿ®ÿ´ÿÿ¤ÿ³ÿ¯ÿ¨ÿÿ­ÿ£ÿ¢ÿÿ®ÿ§ÿ¨ÿ§ÿ¦ÿ¨ÿ³ÿ¶ÿºÿ¬ÿ©ÿ£ÿÿ¥ÿªÿ²ÿ¯ÿ±ÿ»ÿ¨ÿÿ²ÿ¸ÿ©ÿ§ÿ£ÿÿ¯ÿ»ÿ«ÿÿ£ÿ¬ÿÿ°ÿÀÿ±ÿ·ÿÿÿµÿ§ÿ¯ÿÿ¦ÿ±ÿ¤ÿÿ¦ÿ«ÿªÿ¢ÿÿ²ÿµÿ§ÿ¤ÿÿÿ¡ÿÿÿÿ¢ÿ£ÿ¡ÿÿÿÿ¤ÿ¬ÿÿ ÿ¡ÿÿÿÿ§ÿÿ©ÿÿÿÿÿ¡ÿÿÿ£ÿ©ÿ¡ÿ§ÿÿÿÿªÿ¨ÿ¦ÿÿÿÿ¡ÿÿÿÿ¦ÿ­ÿ¨ÿÿÿÿÿ¤ÿ¢ÿÿÿÿÿÿÿÿ ÿ©ÿµÿÿ£ÿ«ÿ¶ÿÿÿÿÿ¨ÿ¥ÿ«ÿÿÿÿ¢ÿÿÿÿÿÿÿÿ ÿÿ ÿªÿÿÿÿÿ©ÿ¢ÿÿÿ¢ÿªÿÿ¤ÿ«ÿ­ÿ«ÿ¡ÿÿ¥ÿÿ ÿÿÿ¥ÿÿ¦ÿÿÿÿ¡ÿ¢ÿÿÿÿÿÿÿÿÿÿ{ÿÿÿÿÿÿÿÿÿÿ~ÿ|ÿÿÿ§ÿÿÿ¦ÿªÿ¹ÿÿ§ÿ²ÿ¥ÿ®ÿ­ÿ¢ÿÿ¢ÿ®ÿ¡ÿÿ¤ÿ¨ÿ ÿÿÿÿÿ¢ÿ¤ÿÿÿÿÿ¥ÿÿ6ÿ`ÿÿÿ§ÿÿÿÿ¢ÿ¬ÿÿ®ÿ£ÿ®ÿÿÿ¯ÿ®ÿ£ÿ ÿ ÿ¤ÿ¤ÿ«ÿ²ÿ¥ÿÿÿÿÿ§ÿ®ÿ½ÿÿÿ¤ÿ£ÿ¥ÿ£ÿÿ²ÿÿ¨ÿÿÿÿÿÿªÿÿÿ¦ÿÿÿ ÿ¢ÿÿÿÿ¡ÿÿÿÿÿ´ÿ®ÿªÿ¯ÿ±ÿ·ÿ¡ÿ¤ÿªÿªÿ»ÿ²ÿ¡ÿ¥ÿ²ÿ¤ÿÿ¨ÿ­ÿ«ÿ«ÿ«ÿ¥ÿÿ¢ÿ¦ÿ¨ÿ¯ÿÿ¡ÿ¤ÿ£ÿ«ÿÿ­ÿ«ÿÿ±ÿ¦ÿÿ¯ÿ£ÿ¢ÿ¡ÿµÿ³ÿ«ÿ¦ÿ¢ÿ§ÿ¶ÿ®ÿ¨ÿ¬ÿ«ÿ«ÿ¦ÿ¥ÿ¥ÿ¤ÿÿ©ÿ°ÿ¦ÿ¬ÿ ÿªÿ­ÿÿ´ÿ¢ÿ¨ÿ¥ÿÿ¦ÿ¢ÿ¢ÿªÿ®ÿ©ÿ ÿ¤ÿ®ÿ¬ÿ©ÿ¥ÿ¡ÿ¥ÿ¡ÿ¦ÿªÿ¹ÿ°ÿ¹ÿ§ÿÿ®ÿ«ÿ¬ÿ«ÿªÿ£ÿ¦ÿ¤ÿ§ÿÿÿ°ÿ«ÿ©ÿ²ÿ¦ÿÿ¡ÿ©ÿ¨ÿµÿ³ÿ¤ÿ¦ÿ ÿ¯ÿ«ÿªÿ¥ÿ²ÿ¦ÿ³ÿºÿºÿ´ÿ«ÿªÿ¬ÿ«ÿ¦ÿ¥ÿ§ÿ§ÿ®ÿ¶ÿ¬ÿ¨ÿ¬ÿ®ÿ«ÿ¢ÿªÿ£ÿ°ÿ²ÿ®ÿ­ÿ°ÿÿ¢ÿ¯ÿ­ÿ¯ÿ¯ÿ§ÿ±ÿ¼ÿ·ÿµÿ¤ÿ¬ÿ¢ÿ¨ÿ³ÿ·ÿ©ÿ­ÿ±ÿ²ÿ­ÿ§ÿ¬ÿ¸ÿ»ÿ°ÿ¬ÿ°ÿ©ÿ¬ÿ·ÿ²ÿ«ÿ­ÿªÿ¶ÿ¯ÿ¤ÿ¬ÿ¶ÿÃÿ·ÿ¡ÿ²ÿ­ÿ§ÿ ÿ¬ÿµÿ­ÿ°ÿ®ÿ£ÿ¡ÿ¤ÿ­ÿµÿ¯ÿ©ÿ¬ÿªÿµÿºÿ­ÿ­ÿÿ¢ÿ£ÿ©ÿºÿ¯ÿ¢ÿ«ÿ«ÿ°ÿ´ÿ­ÿ¤ÿ£ÿ±ÿªÿ¬ÿ®ÿµÿ±ÿÿ«ÿ§ÿ ÿ¢ÿ¼ÿÂÿ¯ÿ¦ÿ£ÿ±ÿµÿ¥ÿ£ÿ¯ÿ±ÿ¦ÿ¦ÿ±ÿ´ÿ§ÿ£ÿªÿ¡ÿ¬ÿ²ÿ£ÿ¥ÿ­ÿÿ¢ÿ©ÿ£ÿ£ÿ«ÿ·ÿµÿ§ÿ«ÿ¯ÿ¦ÿ¯ÿ¶ÿ ÿÿÿ«ÿ²ÿ¬ÿ¨ÿ¦ÿ¥ÿ¬ÿ¯ÿ¯ÿªÿ ÿ¡ÿ¦ÿ«ÿ¦ÿªÿ£ÿ¨ÿ¢ÿ²ÿªÿÿ ÿ±ÿ±ÿ£ÿ³ÿºÿ±ÿ·ÿ«ÿªÿªÿ³ÿ¢ÿ´ÿ¢ÿ¢ÿÿ¨ÿ®ÿ¯ÿ¸ÿ¶ÿ£ÿÿ¢ÿ¦ÿ¯ÿ±ÿ­ÿÿ¢ÿ¯ÿ£ÿ¢ÿ±ÿ±ÿ©ÿ¯ÿ¥ÿ¯ÿ®ÿ©ÿ¥ÿÿÿ°ÿ®ÿªÿ§ÿ¤ÿ¥ÿ³ÿ³ÿ£ÿ¶ÿ¬ÿ«ÿ®ÿ­ÿªÿ¨ÿ¨ÿ§ÿ¨ÿ¯ÿÿÿ´ÿ¥ÿ¢ÿÃÿ®ÿ¬ÿ©ÿ¦ÿ®ÿ§ÿªÿ­ÿ¦ÿ¥ÿ¢ÿ©ÿ¹ÿ±ÿ£ÿ­ÿÂÿ¬ÿ®ÿ³ÿ´ÿ§ÿ ÿªÿ­ÿ±ÿ¶ÿ«ÿ¸ÿÿ§ÿÿÿÎÿ²ÿ²ÿ³ÿÿ¢ÿ¯ÿµÿ´ÿ©ÿ¡ÿ£ÿ¦ÿ§ÿ²ÿ­ÿ®ÿ°ÿªÿ®ÿ¥ÿ¨ÿªÿªÿ®ÿ«ÿ ÿ ÿ¥ÿ¬ÿ§ÿ°ÿªÿ ÿ¬ÿ¯ÿÿÿ£ÿÿÿÿÿ ÿ©ÿ©ÿ­ÿ¢ÿ©ÿÿÿ©ÿÿÿ¦ÿ¥ÿ¢ÿ¦ÿ¦ÿÿÿ£ÿ¨ÿÿÿÿÿÿ£ÿ¢ÿÿÿ£ÿ¨ÿªÿÿÿÿÿ£ÿ­ÿ£ÿ¤ÿÿÿ¢ÿ ÿÿÿªÿ¬ÿ¦ÿ ÿ¯ÿ«ÿ¨ÿ¡ÿ§ÿ¥ÿ£ÿªÿ­ÿ¥ÿÿ¨ÿ­ÿ§ÿ£ÿ¤ÿ°ÿ©ÿ¤ÿÿÿ¨ÿ§ÿÿ ÿ¥ÿ ÿ ÿ«ÿ¨ÿÿ¢ÿ¢ÿ ÿ§ÿªÿ ÿ¡ÿªÿÿ²ÿÿ£ÿÿÿÿ¤ÿ ÿÿÿÿÿ¡ÿ§ÿ§ÿ£ÿªÿ¸ÿÿ¯ÿ¯ÿ£ÿ¨ÿ­ÿ§ÿ¦ÿ¤ÿ¨ÿ¨ÿ±ÿ¦ÿ³ÿ¬ÿ©ÿ©ÿ¥ÿÿ ÿ§ÿ¦ÿÿ ÿ§ÿ ÿ¢ÿ¨ÿ ÿ£ÿ©ÿ¤ÿÿ ÿÿ¢ÿÿ£ÿ£ÿ¤ÿÿ¨ÿ¦ÿÿÿÿÿÿ ÿ£ÿÿÿ§ÿ©ÿÿÿ¡ÿ¤ÿÿ¡ÿ¢ÿÿÿÿÿ£ÿÿÿ¤ÿÿÿ£ÿ¢ÿÿ§ÿ ÿ©ÿ¢ÿÿÿÿ ÿ¡ÿ©ÿ£ÿ ÿ®ÿ§ÿ¤ÿ ÿ¡ÿÿÿ£ÿªÿ¤ÿ®ÿ§ÿÿÿÿÿÿÿ ÿÿÿÿÿÿÿ¡ÿÿÿÿÿÿÿ ÿ©ÿ¯ÿ¸ÿ¡ÿÿÿ£ÿ©ÿÿÿÿÿÿ§ÿ§ÿ¢ÿ¤ÿ©ÿ¡ÿÿÿ¥ÿ¦ÿ ÿ ÿ¬ÿ¤ÿ«ÿÿÿÿÿ£ÿªÿÿÿªÿ©ÿ¤ÿ¦ÿ¤ÿ¥ÿ±ÿ¶ÿ©ÿ¦ÿÿ¦ÿ£ÿªÿªÿ¥ÿÿÿ ÿ»ÿ¶ÿ¢ÿÿ ÿÿ ÿ¡ÿÿÿ¤ÿ¨ÿ¤ÿ²ÿÿÿÿ ÿÿÿ¢ÿÿÿ£ÿ¨ÿ¤ÿ£ÿÿÿ¥ÿ©ÿ¢ÿÿÿÿÿÿÿÿ ÿ¡ÿÿÿ«ÿ ÿ¢ÿ¥ÿ£ÿÿÿÿÿ¢ÿªÿ§ÿÿÿ§ÿ¦ÿ¡ÿ ÿ¤ÿ¤ÿÿªÿ«ÿ°ÿ©ÿ¡ÿÿÿÿ¡ÿ¤ÿ§ÿ«ÿÿÿ¨ÿ«ÿ¯ÿªÿÿÿ ÿÿÿ¡ÿ¨ÿ¤ÿÿ¥ÿ¯ÿ¨ÿ¢ÿ¡ÿ«ÿ¤ÿÿ£ÿÿÿÿ¦ÿÿÿ¡ÿ¡ÿÿÿ«ÿÿÿÿÿªÿ¬ÿ¨ÿ¨ÿÿÿÿÿÿÿÿÿ«ÿÿÿ¦ÿ°ÿ¨ÿ±ÿ®ÿ©ÿ¤ÿ ÿ£ÿ©ÿÿÿ±ÿ°ÿ¯ÿ®ÿ¨ÿ¤ÿ¤ÿ¦ÿ¡ÿ±ÿ¢ÿÿ§ÿ£ÿÿ ÿ¢ÿ£ÿ¥ÿ¨ÿ¡ÿ§ÿ¦ÿ¡ÿ¡ÿ¢ÿ¡ÿ¥ÿ£ÿÿÿÿÿÿÿÿ¥ÿÿ«ÿ¤ÿ¡ÿ¤ÿÿÿ ÿÿÿÿÿÿÿÿ ÿÿÿÿÿÿÿÿÿÿ¢ÿÿÿÿÿ£ÿÿÿÿÿÿÿÿÿÿÿÿ¢ÿÿÿÿÿÿÿÿÿÿÿÿÿÿÿÿÿÿ£ÿÿÿ¤ÿÿÿÿÿÿÿ¦ÿ«ÿÿÿÿÿÿÿÿÿÿÿÿÿÿÿÿ ÿ¢ÿÿÿÿ¡ÿÿÿÿÿ¨ÿ¦ÿÿÿÿÿÿÿÿÿ¢ÿ¢ÿÿÿÿÿ ÿ«ÿÿÿÿÿ­ÿªÿ ÿ¡ÿ£ÿ£ÿ¨ÿ¡ÿ©ÿ ÿÿÿÿÿ ÿ ÿÿÿÿÿÿÿÿÿÿÿÿ¤ÿ¢ÿÿÿÿÿÿÿÿÿÿÿÿÿ£ÿ¢ÿÿÿÿÿÿÿÿ¡ÿ¡ÿÿÿÿ ÿ¢ÿÿ ÿÿÿÿÿÿÿÿ¡ÿ§ÿÿÿÿÿÿÿªÿ¨ÿÿÿ¢ÿÿÿÿ¥ÿ ÿÿ¢ÿ¡ÿÿÿÿMÿGÿÿµÿ´ÿ­ÿ¬ÿ¢ÿÿ£ÿ³ÿ¶ÿ¡ÿÿÿªÿ£ÿÿ«ÿ¤ÿ©ÿ¯ÿ¨ÿÿÿ¡ÿ©ÿ¤ÿ°ÿÿ®ÿ§ÿÿÿ¨ÿ«ÿ«ÿ¬ÿ«ÿ¬ÿÿÿÿ ÿÿ¡ÿÿÿ¤ÿ¦ÿ£ÿÿÿ¡ÿ¡ÿ¬ÿ©ÿ¬ÿ³ÿ©ÿ¤ÿ­ÿ°ÿ¥ÿ¢ÿ©ÿÿÿÿ¡ÿ£ÿ ÿ©ÿªÿÿÿÿÿÿÿ¡ÿ¡ÿ¢ÿÿÿÿÿÿÿÿ¤ÿÿÿÿÿ¬ÿ¬ÿÿ²ÿÿªÿÿÿÿÿÿÿÿÿ¢ÿÿÿÿ©ÿ¦ÿÿÿÿÿ¬ÿ«ÿÿÿ ÿ¡ÿÿÿÿÿÿÿÿÿÿÿÿ¡ÿÿÿÿÿ¢ÿÿÿÿÿÿÿÿpÿìþ7þwþÿÿÿÿÿÿÿÿ¤ÿÿ¤ÿÿÿ'ÿÿtÿÿ¦ÿÿÿÿ¢ÿÿÿÿÿÿÿ~ÿ{ÿÿ¦ÿÿÿ¦ÿÿÿÿ¢ÿÿ¥ÿªÿÿÿ¥ÿ£ÿ ÿÿÿ¢ÿ¤ÿ±ÿÿ³ÿÿÿ ÿ¢ÿÿ¤ÿ£ÿ¦ÿÿÿÿÿÿ´ÿ¬ÿÿ±ÿÿÿ¥ÿ«ÿ¦ÿ ÿÿ¡ÿ¢ÿ¢ÿ¡ÿÿÿ¤ÿÿÿÿÿÿ ÿÿ«ÿ¨ÿ¡ÿ¤ÿÿÿÿ ÿÿÿÿÿ¤ÿªÿ¡ÿÿ®ÿÿÿÿ¢ÿÿ ÿ¡ÿÿÿÿ§ÿÿÿ¯ÿ´ÿÿ¨ÿÿ©ÿ¡ÿÿÿÿÿÿÿÿÿÿÿÿÿ©ÿÿÿ¢ÿÿÿÿÿÿ¢ÿÿÿÿÿÿ§ÿ©ÿ¢ÿÿÿ ÿÿÿÿ«ÿ³ÿÿ³ÿÿÿÿÿÿÿÿÿ¡ÿÿÿ¤ÿ¥ÿ§ÿÿÿ¡ÿÿ£ÿÿÿÿÿÿÿÿ¡ÿÿ¥ÿ¦ÿÿ©ÿ¦ÿ¤ÿÿ¥ÿÿÿ§ÿ§ÿÿ§ÿ¯ÿÿÿÿÿÿÿÿÿÿÿ£ÿÿÿÿ©ÿªÿ¨ÿ¤ÿ¨ÿÿ£ÿ£ÿÿ¡ÿ£ÿÿÿÿÿÿÿÿÿÿªÿ¨ÿÿÿ ÿ«ÿ°ÿÿ£ÿÿ¤ÿ¥ÿ¤ÿÿÿÿ¦ÿ«ÿ ÿÿ§ÿ¬ÿ¢ÿÿ¦ÿ¡ÿ ÿ¥ÿÿÿ¡ÿ£ÿÿjÿÿÿÿÿÿÿ¢ÿªÿ­ÿ´ÿ¸ÿ§ÿÿ£ÿªÿÿÿÿ©ÿ¢ÿÿÿÿ ÿ£ÿ¡ÿÿÿÿ¤ÿÿÿÿÿÿÿÿ£ÿµÿ°ÿªÿ¢ÿÿÿ ÿ¥ÿÿÿÆÿ¤ÿÿÿÿ¨ÿÿ¤ÿÿÿ¡ÿ¤ÿÿÿÿÿÿÿ£ÿ¡ÿÿ¡ÿ¢ÿÿÿÿÀÿ¤ÿÿÿÿ¥ÿÿ ÿ¬ÿ¦ÿÿÿÿÿÿ¥ÿÿÿ³ÿ°ÿÿÿÿÿ¤ÿ©ÿÿ¨ÿÿÿÿ¯ÿ©ÿ¤ÿÿÿÿ¥ÿÿÿÿÿÿÿÿÿÿ£ÿ¬ÿ¢ÿÿÿ¥ÿ°ÿ­ÿ¡ÿÿÿÿ¨ÿ³ÿ¡ÿÿÿÿ£ÿÿÿÿªÿÿÿÿÿÿ¤ÿ¤ÿ­ÿ¶ÿ°ÿ¤ÿÿÿÿÿÿÿÿÿ£ÿ¢ÿ¥ÿÿÿÿÿÿÿÿ©ÿ§ÿÿÿ¢ÿ¡ÿ£ÿÿÿ¥ÿÿÿÿÿ¦ÿ£ÿ«ÿ¥ÿ£ÿÿÿÿ°ÿÿÿ¯ÿ¢ÿ¯ÿ ÿÿÿÿ¢ÿ¯ÿÿÿÿÿÿÿÿÿÿ¡ÿ£ÿÿÿÿ¦ÿ ÿÿ¬ÿÿ¥ÿ¼ÿÿ°ÿÿÿ°ÿÿÿÿÿÿ§ÿ¤ÿ­ÿ¬ÿÿÿÿ¤ÿÿÿ£ÿÿÿ¢ÿ­ÿ¥ÿ¤ÿ ÿ¢ÿ¡ÿÿ ÿ·ÿ§ÿ¯ÿ§ÿÿ§ÿ«ÿÿ¡ÿ´ÿÿÿÿÿ ÿ¥ÿ«ÿ¤ÿÿÿÿÿÿÿÿ¦ÿ¦ÿÿÿ ÿ£ÿÿÿÿÿÿÿÿ¡ÿÿ¤ÿÿ£ÿÿ¡ÿÿ©ÿ¤ÿ®ÿ¤ÿ¢ÿ§ÿÿÿÿÿ¤ÿÿÿÿ¨ÿ¨ÿ ÿÿÿÿÿÿ£ÿ¦ÿªÿ¦ÿÿÿÿÿÿÿ©ÿÿÿ¢ÿÿÿ ÿ£ÿ®ÿªÿÿÿÿÿ ÿ¢ÿÿ­ÿ¹ÿ£ÿÿÿÿ¢ÿÿÿÿ£ÿ¢ÿÿÿÿ¤ÿÿÿÿÿÿªÿÿ ÿÿ¤ÿ¦ÿÿÿ­ÿÿ§ÿÿÿÿÿ©ÿ£ÿÿÿªÿ©ÿÿÿÿÿÿ ÿÿ¡ÿ¤ÿ¡ÿ©ÿ¤ÿÿÿÿÿÿÿ£ÿ¬ÿªÿ®ÿ°ÿ©ÿ§ÿ©ÿÿÿ²ÿ ÿÿªÿ§ÿ©ÿÿ£ÿªÿ¤ÿÿ©ÿ«ÿÿ¡ÿ©ÿ«ÿ¨ÿªÿ©ÿÿÿÿ¨ÿ¦ÿ¬ÿ°ÿÿÿ§ÿ ÿ¨ÿ¶ÿªÿ¢ÿ«ÿ£ÿÿ¢ÿÿªÿ¢ÿ¯ÿ¬ÿÿ£ÿ±ÿ©ÿ«ÿ«ÿ¤ÿµÿ¡ÿ¢ÿ§ÿªÿ©ÿ¢ÿ¯ÿ«ÿÿ£ÿ¡ÿ ÿ«ÿ ÿÿÿ¢ÿÿÿÿÿ¦ÿªÿ¨ÿ£ÿ¥ÿ­ÿ«ÿÿÿ¬ÿ³ÿ¬ÿ§ÿ¢ÿÿÿ£ÿ«ÿ©ÿ°ÿ§ÿÿ§ÿ ÿµÿ«ÿÿ±ÿÿ¦ÿ«ÿÿ¹ÿ ÿÿ¥ÿÿ¨ÿ¢ÿÿªÿÿ£ÿ£ÿÿ«ÿ£ÿ¦ÿ­ÿÿÿ¨ÿ®ÿªÿÿÿ«ÿ©ÿÿÿÿ¢ÿ¡ÿ§ÿ©ÿÿÿÿ¢ÿ¯ÿ¡ÿ°ÿ¤ÿÿ¬ÿ²ÿ§ÿªÿ­ÿ£ÿ ÿ¯ÿ¯ÿ¥ÿÿ¥ÿ¨ÿÿÿ½ÿ®ÿ±ÿ±ÿ¨ÿ¢ÿÿ¨ÿ´ÿ¡ÿ¢ÿÿ¢ÿ¥ÿ¦ÿ¯ÿ¦ÿÿÿÿ ÿ°ÿÿÿÿÿµÿ¶ÿ²ÿ¸ÿ©ÿÿ«ÿÿÿÿÿÿ¬ÿ¶ÿ©ÿÿ¯ÿ§ÿ«ÿ³ÿÿ®ÿÿÿ¸ÿ´ÿ¶ÿÿÿ®ÿºÿµÿ°ÿÿ¨ÿ¨ÿ«ÿ¯ÿÿÿÿ°ÿ«ÿ¨ÿ³ÿ¥ÿ¦ÿ®ÿ ÿ§ÿ¤ÿÿ§ÿ¢ÿ«ÿªÿÿ¨ÿ£ÿ¬ÿ¬ÿ²ÿ·ÿÿ§ÿ¶ÿ­ÿ£ÿÿ¤ÿ³ÿ²ÿ«ÿÿ¹ÿÿ­ÿ¨ÿºÿÿ¾ÿ¬ÿÿ©ÿ«ÿ¤ÿ±ÿÿ¤ÿ ÿ³ÿªÿ ÿ¦ÿÿÿ­ÿ³ÿµÿ·ÿ¥ÿÿ«ÿ¯ÿ±ÿÿ¡ÿÿÿ¢ÿ¦ÿµÿ¯ÿ±ÿ¹ÿÂÿºÿ¤ÿ«ÿ®ÿ§ÿ«ÿ§ÿ¬ÿ¿ÿ³ÿ«ÿ£ÿÿÿ¦ÿÿ¶ÿÿ®ÿ¶ÿ®ÿÿÿ¥ÿÿ¥ÿ£ÿªÿªÿ¤ÿÿ¯ÿ³ÿ®ÿ¢ÿ§ÿ¹ÿ­ÿ¨ÿ«ÿ ÿ ÿªÿ¢ÿ³ÿ«ÿ¤ÿ©ÿ¤ÿ¢ÿ«ÿÿ¨ÿ§ÿ¨ÿÿÿÿ¯ÿ¬ÿ­ÿÿÿ¤ÿ£ÿ·ÿ·ÿ²ÿ¾ÿ°ÿ¢ÿÿÿ¡ÿ¯ÿµÿ¡ÿ©ÿ²ÿµÿ¡ÿÿ§ÿ¯ÿ­ÿ¦ÿÿ¨ÿ±ÿ§ÿ£ÿ£ÿÿ¢ÿÿ¤ÿ¤ÿ£ÿ¦ÿªÿ¢ÿ«ÿ®ÿ±ÿºÿ­ÿ¯ÿ­ÿºÿÿÿ¡ÿ±ÿÿÿ°ÿ¯ÿÿªÿ¶ÿ ÿÿ§ÿÿÿ¢ÿ¦ÿ£ÿ£ÿ¢ÿÿ¤ÿ¢ÿÿÿÿÿ¥ÿ©ÿ£ÿÿ¢ÿ¨ÿ¥ÿÿÿÿÿ®ÿ°ÿ¬ÿ®ÿ°ÿ¦ÿÿ¥ÿ¬ÿ°ÿÿªÿÿ¨ÿÿµÿÿ·ÿ¥ÿ¢ÿ§ÿ ÿ·ÿ·ÿ¥ÿ£ÿ¢ÿ¦ÿ¥ÿÿÿ­ÿÁÿ¬ÿÿ¯ÿ·ÿ»ÿµÿ§ÿ¦ÿ­ÿ©ÿÿ©ÿ³ÿªÿÿÿ¥ÿÿÿÿ²ÿ°ÿ´ÿ¥ÿ²ÿ«ÿ³ÿ¾ÿ¡ÿÿÿÿ£ÿ£ÿ¥ÿÿ£ÿÿ£ÿ°ÿÿÿ¦ÿ°ÿ¹ÿ¬ÿÿÿ¡ÿ¥ÿ¯ÿ¥ÿÿÿÿ¤ÿ¢ÿÿÿÿ£ÿ«ÿÿÿÿÿÿÿÿÿ¤ÿÿÿÿÿÿÿÿÿ¥ÿ¥ÿÿ¡ÿÿªÿÿ¡ÿ¡ÿÿ ÿ¦ÿ¬ÿ¢ÿÿÿ ÿ¤ÿÿÿÿ£ÿÿÿ¢ÿÿÿÿÿÿ¨ÿÿ¤ÿ­ÿÿ¡ÿÿ¯ÿ§ÿÿÿÿ¾ÿ§ÿ¦ÿ³ÿ®ÿ©ÿÿ ÿÿÿÿ ÿ¢ÿÿÿªÿ¢ÿÿ¬ÿ¢ÿÿÿÿÿ§ÿ§ÿ ÿÿÿ ÿ£ÿ§ÿ¬ÿ¸ÿ¢ÿ£ÿÿÿªÿÿ£ÿÿ ÿ­ÿ¤ÿÿÿÿ ÿÿÿÿÿÿÿÿÿÿÿÿÿÿÿ~ÿÿÿÿÿÿÿÿªÿ¨ÿ³ÿ¯ÿ£ÿ¢ÿ¸ÿ­ÿ ÿÿÿÿÿ ÿÿÿ©ÿ¤ÿ¨ÿ¬ÿÿÿÿ¡ÿÿ£ÿÿ¤ÿ¬ÿ§ÿ ÿÿ¥ÿÿXÿcÿÿ¨ÿ¯ÿÿÿ¡ÿ§ÿ¥ÿÿÿ²ÿ¯ÿÿÿ¨ÿªÿ£ÿÿ¡ÿ¦ÿªÿ¥ÿ¥ÿ«ÿ¦ÿ¥ÿÿÿ¡ÿ¨ÿ©ÿÿÿ¬ÿÿÿÿ ÿ¨ÿ¬ÿÿªÿÿ¥ÿÿÿ¨ÿÿ¡ÿ¡ÿ©ÿ§ÿ£ÿÿÿÿ¡ÿ¦ÿÿ ÿÿÿ¦ÿ¢ÿÿ°ÿ¸ÿ¸ÿ±ÿ¦ÿ ÿÿ±ÿÿ¥ÿÿÿÿÿÿÿ¬ÿ°ÿ±ÿ¬ÿ£ÿ§ÿ¤ÿ¦ÿ­ÿÿ¡ÿÿÿÿ®ÿ°ÿ£ÿ¡ÿ¥ÿÿ¨ÿ¹ÿ±ÿÿÿµÿ¨ÿ§ÿ£ÿÿ¨ÿ²ÿ«ÿ­ÿ°ÿ±ÿ«ÿÿ¤ÿ¯ÿ«ÿ¢ÿ¨ÿ§ÿ£ÿ±ÿÅÿ¡ÿ¨ÿ¥ÿÿ¯ÿ¸ÿ¹ÿ¶ÿ«ÿ¡ÿ§ÿ£ÿ¤ÿ¢ÿ¥ÿ¨ÿ¨ÿ¬ÿ²ÿ©ÿÿ§ÿ§ÿ­ÿ©ÿ»ÿ¥ÿ²ÿ¥ÿ¡ÿ¤ÿ«ÿ§ÿ§ÿ©ÿ¨ÿ¯ÿ±ÿ¶ÿ¢ÿÿÿÿÿ¡ÿ§ÿ©ÿ¤ÿ¨ÿ¨ÿ§ÿ²ÿ©ÿ ÿ¦ÿÿÿÿ±ÿÿ¹ÿ¦ÿ³ÿ´ÿ·ÿ¢ÿ«ÿ´ÿ¦ÿ¥ÿ·ÿ·ÿ£ÿ¥ÿ¸ÿ²ÿ¬ÿ¸ÿ¬ÿ±ÿ¡ÿ£ÿ«ÿ¯ÿ±ÿ¹ÿ»ÿ¶ÿ·ÿªÿ­ÿ­ÿ´ÿ·ÿ¯ÿ®ÿ©ÿ§ÿ·ÿ¶ÿ¹ÿ·ÿÿ®ÿ¿ÿ²ÿ·ÿ±ÿ¸ÿÿ«ÿ®ÿ®ÿªÿ®ÿ­ÿ¯ÿ±ÿ¯ÿ±ÿ«ÿªÿ±ÿ¢ÿ§ÿ´ÿ¦ÿ±ÿ¯ÿÂÿ»ÿÿµÿ§ÿ¡ÿ¬ÿµÿ«ÿ«ÿ¸ÿ­ÿ®ÿ½ÿ·ÿ¯ÿ¯ÿ®ÿ¯ÿµÿ¹ÿ£ÿ§ÿ¢ÿ¶ÿÿÿ¦ÿ·ÿºÿ¬ÿÿ¤ÿ¨ÿ¨ÿ©ÿ¨ÿ¤ÿ£ÿ¨ÿ¥ÿ§ÿ»ÿ¯ÿ¯ÿ¬ÿ¸ÿ¡ÿ¹ÿ£ÿ§ÿ¢ÿ®ÿ³ÿ ÿ©ÿ¬ÿ°ÿµÿ§ÿ ÿÿÿ¤ÿ­ÿ¨ÿ¬ÿ­ÿ©ÿ¨ÿ­ÿ­ÿªÿ¦ÿ¡ÿ°ÿ´ÿ°ÿ¨ÿ©ÿµÿ°ÿ¤ÿ¯ÿ¯ÿ¬ÿ£ÿ¶ÿ§ÿÿ¦ÿ·ÿ³ÿ¨ÿ§ÿ§ÿ©ÿ®ÿ´ÿ¬ÿ ÿÿÿÿ´ÿ©ÿ¤ÿ¢ÿ²ÿ¬ÿ®ÿ²ÿ¢ÿ­ÿ±ÿ®ÿ¨ÿ¢ÿÿ¦ÿ¨ÿÿÿ¨ÿ«ÿªÿ¤ÿ²ÿÿ·ÿ·ÿ¨ÿ©ÿ±ÿ¹ÿ¨ÿ¢ÿ§ÿ¦ÿ©ÿ¬ÿªÿ¥ÿÿ¢ÿµÿ¯ÿ³ÿ³ÿ¬ÿ³ÿ¬ÿ°ÿ°ÿ¬ÿ¬ÿ¨ÿ®ÿ¹ÿ¯ÿ­ÿ¨ÿ«ÿ¨ÿ¦ÿÿÆÿ²ÿ§ÿ¦ÿµÿ´ÿªÿ¬ÿ±ÿ«ÿ¨ÿ¨ÿÿÿ§ÿ«ÿÿ´ÿ¦ÿ§ÿÿ¡ÿ¤ÿÿ®ÿÁÿ²ÿ©ÿ¯ÿ«ÿ²ÿ§ÿ§ÿ¯ÿ¨ÿªÿªÿ¯ÿ«ÿªÿ¨ÿ±ÿ°ÿ²ÿ®ÿ£ÿ²ÿ¡ÿ®ÿ¨ÿ±ÿ©ÿÿ¤ÿ¢ÿ¤ÿ¤ÿ¯ÿ°ÿ­ÿ­ÿªÿ¤ÿÿÿ¥ÿ®ÿÿ¦ÿ®ÿ©ÿªÿÿ¢ÿ£ÿ£ÿ«ÿ¬ÿ¦ÿ²ÿ©ÿ¨ÿ¬ÿ¡ÿ³ÿÿÿ¢ÿ®ÿ¼ÿ§ÿÿ¤ÿªÿ¬ÿ«ÿ²ÿ¯ÿ©ÿ¨ÿÿÿ¨ÿÿÿ£ÿ¥ÿ¢ÿÿÿ¦ÿÿÿ­ÿ¢ÿÿ¥ÿ ÿ ÿ«ÿ©ÿ©ÿ¦ÿÿ¡ÿ©ÿÿÿÿ§ÿÿ«ÿ²ÿ«ÿ¨ÿ¨ÿ ÿÿÿÿÿ¨ÿ³ÿªÿ³ÿ¤ÿ±ÿ£ÿ³ÿ¯ÿ©ÿ«ÿ®ÿªÿ¡ÿ¤ÿÿ¥ÿ¬ÿ«ÿ·ÿÿ­ÿ¢ÿÿ¢ÿ¡ÿ ÿªÿ¯ÿ¥ÿÁÿ³ÿ¾ÿÿÿ¨ÿ£ÿªÿ¥ÿÿ¡ÿ³ÿ©ÿ ÿ®ÿ¨ÿ£ÿÿ£ÿ¶ÿ¨ÿÿÿÿÿÿÿµÿ°ÿÿ£ÿ£ÿ ÿ ÿÿ¥ÿ¯ÿ²ÿ­ÿ¥ÿÿ ÿ£ÿ®ÿ«ÿ¢ÿ¥ÿ£ÿ«ÿ±ÿ°ÿ¨ÿÿÿÿÿÿÿ¡ÿ¡ÿ¤ÿ¦ÿ§ÿ§ÿ§ÿ¥ÿÿÿ ÿ¨ÿ¥ÿÿ¡ÿ¨ÿ¦ÿ©ÿ£ÿÿ£ÿÿ©ÿÿÿÿ®ÿ¦ÿÿÿ¥ÿ£ÿ ÿÿÿÿ£ÿÿÿÿÿÿ¢ÿ¢ÿ ÿ ÿ ÿ ÿÿ¦ÿ¤ÿ®ÿ«ÿ¢ÿ¡ÿ®ÿ´ÿ¥ÿ©ÿ¢ÿ©ÿ¤ÿ¨ÿ¢ÿ¢ÿ¥ÿ§ÿ«ÿ¯ÿ¨ÿ¢ÿ¯ÿ¦ÿ ÿÿÿÿÿÿÿÿÿÿÿÿÿÿÿÿÿÿÿÿ£ÿ¤ÿÿÿ£ÿ¤ÿ£ÿ¥ÿ¤ÿ ÿÿ ÿ©ÿÿ«ÿ«ÿ¦ÿ ÿ¡ÿ¥ÿ©ÿ©ÿÿ¡ÿÿÿ¦ÿ­ÿ¥ÿ¡ÿ¬ÿ³ÿªÿ ÿ¤ÿ£ÿÿÿ¨ÿ§ÿÿÿ«ÿ©ÿ¥ÿ¡ÿÿÿÿ£ÿ¨ÿ¤ÿ¢ÿ¦ÿ©ÿµÿ ÿ¡ÿ¡ÿÿ ÿ¦ÿ¨ÿ©ÿ¨ÿ¡ÿ¨ÿ©ÿÿÿÿÿÿ¬ÿ®ÿÿÿ£ÿ­ÿ¥ÿ¥ÿ¢ÿÿ£ÿ¬ÿ¡ÿ ÿÿÿ¦ÿ¢ÿÿÿ¥ÿ§ÿ ÿ£ÿ ÿÿÿ¢ÿ«ÿ§ÿÿÿÿ¢ÿ©ÿ¨ÿ ÿ¨ÿ©ÿÿ¡ÿ¬ÿ¢ÿÿÿ¤ÿÿÿ¬ÿ®ÿÿÿ¤ÿÿ¤ÿÿ£ÿÿ ÿ£ÿ¤ÿªÿ±ÿ¦ÿÿÿÿ¦ÿ¦ÿ¥ÿªÿ¬ÿ¦ÿ¡ÿÿÿ©ÿ²ÿ¨ÿ¡ÿ¢ÿ¡ÿ ÿ¦ÿ¤ÿ¥ÿªÿ¥ÿ¢ÿ£ÿÿÿªÿÿÿÿÿ¤ÿ«ÿ§ÿÿÿ¡ÿÿ¡ÿÿÿÿ¦ÿÿÿÿ¨ÿ£ÿ³ÿ¶ÿ¶ÿ«ÿ¡ÿ£ÿªÿ¨ÿ§ÿ§ÿ«ÿ§ÿ¥ÿ­ÿ¬ÿ¡ÿ¢ÿ¥ÿ´ÿ¤ÿÿ¢ÿÿÿ ÿÿ¥ÿªÿÿÿÿÿÿ¤ÿ ÿ§ÿ¥ÿÿÿÿÿ£ÿÿÿÿ¤ÿÿ«ÿ¥ÿ¥ÿ¡ÿÿÿ¬ÿ®ÿÿÿÿÿÿÿÿÿÿÿÿÿÿÿÿ¢ÿ¤ÿÿÿÿÿªÿÿÿÿÿÿÿÿÿÿÿÿÿÿÿÿÿÿÿ©ÿ£ÿ¦ÿ¦ÿ¡ÿÿÿÿÿÿÿÿÿÿÿÿÿÿÿÿÿªÿ¡ÿ£ÿÿÿ ÿ ÿÿ ÿ¥ÿÿÿ ÿÿÿÿÿÿÿ¤ÿ¦ÿÿÿÿÿ£ÿÿÿÿÿÿÿÿ£ÿÿÿÿ¢ÿ£ÿ¢ÿÿÿ¦ÿ¤ÿ§ÿÿÿÿÿÿÿÿÿÿÿ£ÿÿ¡ÿ¢ÿÿÿÿÿÿÿ¤ÿÿÿÿ¢ÿ ÿÿÿÿÿÿ¡ÿÿÿÿÿÿ«ÿ¢ÿÿÿÿÿÿ¥ÿÿÿÿÿ¡ÿ¢ÿÿÿÿÿÿÿ¥ÿ¢ÿ¢ÿ ÿÿÿ¡ÿÿÿÿÿÿÿÿÿÿ¥ÿ¢ÿ¡ÿ£ÿÿ ÿ±ÿ§ÿ´ÿ­ÿÿÿ¢ÿÿ£ÿ ÿ¡ÿ¢ÿÿÿÿ-ÿfÿÿ ÿµÿ®ÿ ÿ¡ÿ ÿÿ«ÿ®ÿ ÿ¦ÿ©ÿÿ«ÿÿÿÿÿÿ¤ÿ ÿÿ¦ÿ¥ÿ¥ÿªÿÿ ÿ¤ÿ¢ÿÿ¢ÿ£ÿ©ÿ¸ÿÿ¡ÿ¬ÿÿÿÿÿÿ¤ÿ¤ÿ¡ÿ¢ÿ£ÿÿÿ¤ÿÿ¨ÿ ÿ®ÿ®ÿªÿ§ÿÿÿ§ÿ§ÿÿÿÿÿÿÿ ÿ£ÿ°ÿÿÿÿÿ ÿÿ¢ÿÿÿÿÿÿÿÿÿ ÿ ÿ¬ÿ´ÿÿ¢ÿ¯ÿÿÿ¦ÿÿÿÿÿÿÿÿÿ ÿÿÿÿÿÿÿ¦ÿªÿÿÿÿ¢ÿ¨ÿÿ©ÿÿÿ¢ÿÿÿÿÿ¢ÿÿÿÿÿÿ¡ÿÿÿÿÿ«ÿÿÿÿÿÿÿÿvÿõþþÿÿÿ©ÿ~ÿ´ÿ~ÿÿÿÿÿ¢ÿÿdÿÿ)ÿÿÿ¡ÿÿÿÿÿÿÿÿÿÿÿÿÿÿÿ ÿÿÿÿÿÿÿ ÿ¡ÿ£ÿÿÿ£ÿÿÿÿÿÿ°ÿ®ÿÿ£ÿÿ¢ÿÿÿ®ÿ ÿ¦ÿÿÿÿÿ¤ÿ¥ÿ£ÿªÿ¦ÿ«ÿÿ¦ÿ¥ÿÿ§ÿÿÿ ÿ¢ÿ¦ÿ¥ÿÿÿÿÿÿÿÿÿ¤ÿÿÿ¢ÿ ÿÿÿÿ¡ÿ¨ÿ¢ÿÿÿÿ¯ÿ©ÿ£ÿ³ÿ¨ÿÿÿÿ©ÿ§ÿ©ÿ³ÿÿÿ ÿÿÿ¥ÿ¢ÿ¦ÿÿ²ÿ ÿÿ°ÿ¢ÿÿ¯ÿÿÿÿÿÿÿÿÿ£ÿ«ÿ¥ÿÿ¦ÿÿÿ¢ÿÿ ÿ¥ÿ¨ÿÿÿÿ­ÿ®ÿ¡ÿ©ÿ°ÿ¨ÿ¨ÿ¥ÿ¬ÿÿ¤ÿ¡ÿÿÿÿÿÿÿÿÿÿÿÿÿÿÿ¤ÿ£ÿÿÿÿÿÿÿÿÿ£ÿÿÿÿÿÿÿÿÿÿÿ}ÿ¢ÿÿ¨ÿÿÿ¡ÿÿªÿÿ¥ÿ£ÿÿ¥ÿ¢ÿÿÿÿÿÿ£ÿ£ÿ¤ÿÿÿÿ ÿ«ÿÿÿ±ÿ¥ÿÿ¡ÿÿÿÿ¥ÿ³ÿªÿÿÿÿ¡ÿ´ÿÿ¤ÿÿÿ½ÿÿ¶ÿÿ£ÿ¨ÿ¢ÿªÿ ÿÿÿÿ¥ÿ¨ÿ¡ÿ¥ÿ¬ÿ¡ÿÿ®ÿ¢ÿÿÿÿÿ¬ÿÿÿÿ`ÿ~ÿÿÿÿ¡ÿ®ÿ§ÿ¥ÿ¥ÿ§ÿ¢ÿÿ ÿ®ÿÿÿ¥ÿ¡ÿÿ¤ÿÿÿÿ¡ÿ¯ÿÿÿÿÿÿÿ¨ÿ¬ÿ£ÿ¢ÿµÿ¯ÿ ÿÿÿÿÿÿ©ÿÿÿ¥ÿÿÿÿÿ§ÿ¥ÿ¨ÿÿÿÿ£ÿ¤ÿÿÿÿ¥ÿ¢ÿÿÿÿÿªÿ¨ÿÿÿ¢ÿ¯ÿ¬ÿÿÿ¤ÿ¥ÿÿÿ¨ÿ¡ÿÿÿ«ÿ ÿÿ¦ÿ ÿ¨ÿµÿÿÿ¢ÿÿÿÿ¢ÿ¬ÿ´ÿÿÿÿ£ÿ¨ÿ§ÿÿÿÿ¢ÿ©ÿ¦ÿÿÿÿÿÿÿ£ÿ¬ÿÿÿ¯ÿ¤ÿ ÿ©ÿ¤ÿ£ÿÿÿ£ÿ¤ÿ³ÿ¢ÿÿÿÿ ÿÿÿÿÿ°ÿ¦ÿÿÿ§ÿ«ÿÿ©ÿ¡ÿ°ÿ©ÿÿÿÿÿÿÿÿÿªÿÿÿÿ¤ÿÿÿÿÿÿÿÿÿ ÿÿÿ¦ÿ¢ÿ¡ÿÿ¥ÿÿÿÿ¡ÿÿ­ÿÿÿÿ£ÿ­ÿÿ¢ÿ§ÿÿÿ£ÿ ÿÿÿÿªÿ©ÿ©ÿ¤ÿ¡ÿ£ÿ£ÿ ÿÿÿÿ¥ÿ£ÿÿ ÿ£ÿªÿÿÿ©ÿÿ®ÿ´ÿÿ£ÿÿÿ¡ÿÿÿÿÿÿ¨ÿ©ÿ¬ÿ©ÿ£ÿ¡ÿ§ÿ¥ÿÿÿ¨ÿÿÿÿ£ÿÿÿÿÿ£ÿ¢ÿ ÿ¦ÿ ÿ°ÿºÿÿÿ¦ÿ¢ÿ ÿ®ÿÿÿÿÿÿÿÿÿ ÿÿÿÿÿ ÿ¢ÿ¦ÿ£ÿÿÿÿÿÿ£ÿÿÿÿÿ°ÿ¨ÿÿÿÿÿÿÿÿÿªÿÿÿÿ ÿ ÿÿÿÿÿÿÿ¤ÿ¬ÿ¥ÿÿÿÿÿÿÿÿªÿ£ÿÿÿÿ«ÿ©ÿ¡ÿ­ÿÿÿÿÿÿÿ­ÿÿÿÿÿÿÿÿÿÿÿÿÿ¡ÿÿÿÿÿÿ¡ÿªÿ§ÿÿÿ¤ÿ¦ÿ©ÿÿÿÿÿÿ³ÿÿÿÿ©ÿÿÿÿ ÿÿ§ÿÿÿÿ¬ÿÿ ÿÿÿÿ§ÿÿÿÿ ÿÿÿÿ¢ÿ¡ÿÿ©ÿ¨ÿÿÿÿ£ÿÿÿ£ÿ®ÿ£ÿ­ÿÿ¥ÿ°ÿªÿ¥ÿ·ÿ¹ÿ°ÿÿ§ÿªÿÿªÿ®ÿ¤ÿ®ÿÿÿÿÿ¢ÿÿÿ¢ÿ¡ÿ ÿ¢ÿ¢ÿ«ÿ¥ÿ¥ÿ ÿÿ¡ÿ£ÿÿÿÿÿÿ¢ÿ¨ÿÿÿ¦ÿªÿºÿ¥ÿ ÿ ÿ§ÿ§ÿ§ÿªÿ¦ÿ«ÿªÿ³ÿÿ°ÿ£ÿÿÿ¨ÿ®ÿ¤ÿÿ¤ÿÿ¨ÿªÿ§ÿ¡ÿ¢ÿ©ÿ¬ÿ§ÿ©ÿ ÿ§ÿ¬ÿ¦ÿªÿ©ÿ¦ÿ¥ÿ ÿ¥ÿ¬ÿ«ÿ­ÿ®ÿ¡ÿÿÿ²ÿºÿ³ÿ¯ÿÿªÿ©ÿ§ÿ®ÿ ÿÿ°ÿ¥ÿ²ÿ­ÿ§ÿ¿ÿÿ¡ÿ¡ÿ¢ÿ§ÿÿ¨ÿ§ÿÿÿÿ¬ÿ²ÿ£ÿ£ÿ­ÿªÿÿ£ÿ¡ÿ¤ÿ§ÿÿÿ£ÿ«ÿÿÿ©ÿ°ÿ¨ÿ©ÿ¤ÿ£ÿÿ¡ÿªÿ°ÿ­ÿ®ÿÿªÿ¶ÿµÿ¤ÿµÿ£ÿÿÿ¬ÿ¬ÿ±ÿÿ¬ÿÿ¡ÿ­ÿ¢ÿ­ÿ¼ÿ¤ÿ­ÿ³ÿ¨ÿ¦ÿÿ§ÿ¶ÿ¬ÿ§ÿÿ¨ÿ¶ÿÿ¡ÿ¢ÿÿ¤ÿÿÿ­ÿ·ÿ°ÿ¢ÿ©ÿ½ÿ´ÿ¥ÿÿªÿ´ÿ©ÿ£ÿ£ÿ¨ÿ«ÿ«ÿ«ÿ¶ÿ£ÿ«ÿ«ÿ½ÿ¡ÿÿ¥ÿÿ{ÿ®ÿ«ÿ ÿÿÿ¯ÿ¨ÿ²ÿ´ÿ­ÿ«ÿ¦ÿÿ­ÿ¯ÿ®ÿ¬ÿ¡ÿ°ÿ·ÿµÿ·ÿ®ÿ°ÿ°ÿªÿªÿ­ÿ«ÿ©ÿÿÿ§ÿ©ÿ¾ÿ«ÿ´ÿ¨ÿ±ÿ¬ÿ©ÿÿ­ÿ¤ÿ¯ÿ¯ÿ¤ÿÿ³ÿªÿ¸ÿ¬ÿ­ÿÿ¡ÿ ÿ­ÿ¸ÿ±ÿ¦ÿ¤ÿÿÄÿ½ÿ§ÿ¥ÿ¤ÿ¡ÿ§ÿ­ÿ«ÿ¦ÿ¨ÿ®ÿ«ÿ¦ÿ¦ÿÿÿ·ÿ¶ÿ¦ÿ¤ÿ±ÿ¨ÿÿ«ÿ²ÿ§ÿ¹ÿÿÿÿªÿ¡ÿ²ÿ®ÿÿ¡ÿ¨ÿ¶ÿ¤ÿµÿ²ÿÿ¬ÿ¹ÿ ÿ¹ÿ¬ÿ­ÿ©ÿ°ÿÿ®ÿÿ£ÿ«ÿ¦ÿÿ¢ÿ¬ÿÿÿ¥ÿÿÿ¡ÿ ÿÿÿÿÿÿ¤ÿ¨ÿÿÿ ÿÿ¶ÿ¯ÿÿ ÿ¦ÿºÿ«ÿ£ÿ±ÿÿ¥ÿÿÿ¦ÿ¤ÿºÿ¦ÿÿ¯ÿ©ÿ¦ÿ«ÿÿÿºÿªÿÿ°ÿ®ÿ£ÿ¡ÿªÿ¯ÿ´ÿªÿ§ÿ¦ÿ¨ÿªÿ£ÿ¦ÿ¢ÿ ÿ¢ÿÿ¯ÿ¡ÿÿ£ÿ£ÿ¢ÿ£ÿ©ÿ°ÿ°ÿ®ÿ±ÿ¡ÿ«ÿ¡ÿ¦ÿÿ¤ÿ£ÿÿ ÿ¦ÿÿ²ÿ«ÿ®ÿ«ÿÿÿÿ£ÿ­ÿÿÿ¦ÿÿÿÿÿ¡ÿÿÿ¥ÿ©ÿªÿ¥ÿ¨ÿ§ÿ¤ÿ®ÿ©ÿ¤ÿ«ÿ°ÿ¬ÿ¯ÿ·ÿ¥ÿÿÿ£ÿ¨ÿ¦ÿ©ÿ¤ÿÿ¯ÿ ÿ«ÿÿªÿ°ÿÿ¬ÿÿÿÿÿÿÿÿ©ÿ©ÿÿ¦ÿ­ÿ¢ÿ¤ÿ®ÿ¬ÿ±ÿ¢ÿ ÿ§ÿ­ÿ°ÿÿÿ°ÿ¸ÿ£ÿÿªÿ©ÿªÿ³ÿ¨ÿÿ§ÿÿ£ÿ ÿ¥ÿ¿ÿÂÿªÿ£ÿ§ÿªÿ¡ÿ³ÿÿ­ÿ±ÿ­ÿ­ÿ¦ÿ¦ÿ²ÿ­ÿÿÿ£ÿ¦ÿ ÿ­ÿ¼ÿªÿÿÿÿ¦ÿÿÿ ÿ¤ÿÿÿÿÿ¢ÿ£ÿ¤ÿÿÿ¡ÿÿÿÿÿ£ÿÿÿ¥ÿÿÿ³ÿÿ ÿÿ¤ÿ¡ÿÿÿÿÿ¬ÿ·ÿ¦ÿÿÿÿ¢ÿÿÿ¡ÿ¦ÿ­ÿÿÿÿÿ ÿ ÿÿ¨ÿÿ¬ÿ²ÿÿÿ ÿÿÿÿÿÿ³ÿ©ÿÿ¢ÿÿÿ¨ÿ¶ÿ¨ÿÿ£ÿ³ÿ­ÿÿÿ­ÿ¨ÿ ÿ£ÿÿÿÿÿÿ°ÿ®ÿÿÿÿÿ¨ÿ¥ÿ°ÿ¹ÿÿÿÿ«ÿªÿ§ÿ©ÿÿ£ÿ£ÿ£ÿ®ÿÿ§ÿ¦ÿÿÿÿÿÿÿÿÿÿÿÿÿÿÿÿÿÿÿÿÿÿÿ­ÿÿ¡ÿ³ÿÿÿ±ÿ«ÿÿªÿÿÿ§ÿªÿÿ¤ÿ¦ÿ§ÿ§ÿ©ÿ¤ÿÿÿÿÿªÿ¤ÿ¤ÿ¢ÿ¢ÿÿÿ¤ÿÿÿÿÿ¨ÿ±ÿ­ÿÿ§ÿ·ÿÿ©ÿÿ¤ÿ´ÿÿÿÿ¡ÿ§ÿ¥ÿÿÿ ÿÿÿÿÿ©ÿÿ§ÿ«ÿÿ¥ÿ¢ÿ«ÿÿ­ÿÀÿ¤ÿ«ÿÿÿÿÿÿ«ÿÿªÿ¡ÿÿ¦ÿ¥ÿ®ÿ¯ÿ¡ÿÿÿÿ¨ÿ°ÿ§ÿÿÿÿªÿÿÿ¤ÿ½ÿ¹ÿÿÿÿÿ¤ÿÿ±ÿÿ¦ÿÿÿªÿ§ÿ«ÿµÿ´ÿ­ÿ¥ÿ§ÿ©ÿ©ÿ«ÿ¦ÿ©ÿÿ¡ÿÿ©ÿ­ÿ¡ÿÿÿ©ÿ ÿ°ÿ±ÿ§ÿ©ÿ³ÿ§ÿ¬ÿ¥ÿ¢ÿÿ§ÿ¨ÿ¬ÿ­ÿ®ÿ©ÿ¢ÿ±ÿ±ÿ¯ÿÿ®ÿ£ÿ¡ÿÿ®ÿµÿ¡ÿ¡ÿ­ÿ­ÿ­ÿ­ÿ­ÿ¨ÿÿªÿ«ÿÿÿÿ ÿ¢ÿ ÿ¦ÿ¨ÿ¤ÿ­ÿ­ÿ©ÿªÿ©ÿ ÿ±ÿ©ÿ¢ÿÿ©ÿ¡ÿ­ÿ©ÿ¦ÿ°ÿ´ÿ³ÿ°ÿ¥ÿÿÿ¡ÿ¨ÿ¦ÿÿÿ ÿ¤ÿªÿ¹ÿ£ÿ¯ÿ¼ÿ ÿ¸ÿÿ§ÿÿ¶ÿ´ÿ§ÿ­ÿ®ÿ¿ÿÃÿ­ÿÿ§ÿ¸ÿ½ÿ²ÿ¯ÿºÿ¹ÿ²ÿºÿ¬ÿ¬ÿ¥ÿ ÿµÿ£ÿªÿ¹ÿ´ÿ®ÿ³ÿ¦ÿ§ÿ°ÿ¸ÿ´ÿ³ÿ°ÿ¨ÿ±ÿµÿ¦ÿªÿªÿ¢ÿ ÿ¤ÿ¬ÿµÿÿªÿ©ÿ©ÿ²ÿ¨ÿ¹ÿ­ÿÿ¶ÿ¶ÿ¬ÿ®ÿ¬ÿ°ÿ±ÿÿ£ÿ°ÿ¬ÿ·ÿ°ÿµÿ¬ÿ§ÿ¬ÿ¤ÿ¢ÿ¨ÿ£ÿ¥ÿ¥ÿ¤ÿ£ÿ®ÿ®ÿ¤ÿÿ ÿ·ÿ§ÿ­ÿ¥ÿÿÿ¢ÿ¡ÿ®ÿÿ±ÿÄÿ¯ÿ©ÿ¢ÿ ÿ§ÿ¦ÿ¬ÿ²ÿ©ÿ¤ÿ§ÿ©ÿ©ÿ¨ÿÿÿ¥ÿ·ÿÿ­ÿ§ÿÿ°ÿ¿ÿÂÿ°ÿ±ÿªÿ ÿ§ÿ°ÿ¬ÿ¦ÿ§ÿ£ÿ¬ÿ¤ÿ±ÿ¨ÿ¨ÿ¤ÿªÿ¯ÿµÿÿ¥ÿ´ÿ¼ÿ®ÿ£ÿ¤ÿ©ÿ¯ÿªÿ«ÿ¸ÿÐÿ²ÿ«ÿÿ¦ÿ«ÿ¡ÿÿ®ÿ®ÿ¿ÿ°ÿ¢ÿ§ÿ§ÿ¥ÿÿ~ÿ¡ÿ¦ÿ¥ÿ­ÿ¨ÿ¬ÿ¥ÿ£ÿ­ÿ¥ÿ¬ÿ¨ÿ±ÿ´ÿ§ÿÿ¦ÿ­ÿ¬ÿ¯ÿ®ÿ°ÿ´ÿªÿ§ÿ¡ÿ«ÿ ÿªÿ¡ÿ¦ÿ´ÿ³ÿ´ÿ°ÿªÿ«ÿ«ÿ©ÿ¨ÿÿ¬ÿ®ÿ®ÿ°ÿ®ÿ³ÿ°ÿ°ÿ¬ÿ¥ÿ¢ÿ¥ÿ«ÿ­ÿ«ÿ«ÿ°ÿ©ÿ¯ÿ­ÿ£ÿÿÿ«ÿªÿ¨ÿ·ÿ­ÿ¥ÿ¬ÿ±ÿ«ÿ¦ÿ¦ÿ¡ÿ¥ÿ£ÿ¨ÿÿªÿ®ÿ¥ÿµÿ²ÿ©ÿ¥ÿ°ÿ´ÿªÿ¨ÿ¬ÿ§ÿ©ÿ®ÿ»ÿ±ÿÿ ÿ®ÿ©ÿ¢ÿ´ÿ¹ÿ°ÿ«ÿ«ÿ¡ÿ ÿ­ÿªÿ¦ÿ´ÿ¶ÿ®ÿÿ ÿ§ÿ²ÿ«ÿ¨ÿ£ÿªÿ¯ÿ§ÿ£ÿ¥ÿ ÿ¥ÿ ÿ¨ÿ©ÿµÿ¦ÿ®ÿÿ¦ÿ¨ÿ¤ÿ§ÿ©ÿ¨ÿ¬ÿ°ÿ¡ÿÿÿ ÿ½ÿ°ÿ¢ÿÿ¡ÿ§ÿ®ÿ¯ÿ£ÿÿÿ¦ÿÿ­ÿ£ÿÿÿÿÿÿÿÿ¢ÿ«ÿ´ÿ°ÿÿÿ¢ÿ ÿ¥ÿ¤ÿÿ²ÿ¸ÿÿÿ¡ÿ¡ÿ¡ÿ¢ÿ£ÿ¨ÿ²ÿ­ÿ¦ÿ§ÿ´ÿªÿ°ÿ¶ÿ¬ÿ¢ÿÿÿ§ÿ¦ÿ¨ÿ®ÿ©ÿ§ÿ¤ÿÿ­ÿÿÿ£ÿ­ÿ­ÿ§ÿ©ÿÿ©ÿ¯ÿ­ÿ«ÿÿ§ÿÿÿÿÿ ÿÿÿ¤ÿ³ÿ¢ÿÿ·ÿ£ÿ¢ÿ©ÿ£ÿ ÿÿÿªÿ©ÿÿµÿ¬ÿ¦ÿÿ ÿ­ÿ§ÿÿÿÿ«ÿ±ÿ ÿ§ÿÿÿ£ÿ ÿÿ¨ÿ¯ÿ¦ÿ¦ÿ©ÿ¥ÿ¡ÿÿÿÿ°ÿÿÿÿÿ¤ÿ¶ÿ·ÿ¤ÿÿ¡ÿÿÿÿÿÿ§ÿ¤ÿ¡ÿÿ¡ÿ¨ÿ ÿÿ«ÿÿ¡ÿÿÿ ÿªÿ«ÿ§ÿÿÿÿÿ¡ÿ¢ÿÿ©ÿ«ÿ®ÿ¤ÿ£ÿ«ÿ§ÿÿÿÿÿªÿÿÿÿÿÿ¤ÿ¡ÿ¤ÿ¬ÿ¤ÿÿÿÿÿ¥ÿ¢ÿÿ¡ÿ§ÿ§ÿ°ÿ±ÿ ÿ­ÿ ÿ¢ÿÿ¢ÿ¥ÿ¤ÿ£ÿ¦ÿªÿ¢ÿ£ÿÿ«ÿªÿÿÿÿÿÿ~ÿyÿ|ÿÿÿ¢ÿÿÿÿÿÿÿÿÿÿ±ÿ£ÿ£ÿ¨ÿ¨ÿ«ÿ«ÿ¤ÿ¢ÿ¦ÿÿÿ°ÿ¢ÿ£ÿ´ÿ³ÿ©ÿ¦ÿ£ÿ ÿ§ÿÿ«ÿ­ÿ¨ÿÿ¦ÿ ÿÿ ÿ©ÿ¹ÿ¤ÿÿÿÿÿÿÿ ÿÿ©ÿ¦ÿÿ¡ÿÿ¢ÿ¤ÿ©ÿ©ÿ¦ÿ¨ÿ¡ÿ«ÿªÿ¸ÿÿ¢ÿ¢ÿ ÿªÿ¬ÿ¡ÿ¦ÿ ÿÿ£ÿ¡ÿÿ¡ÿ¥ÿ£ÿÿÿÿÿ£ÿ±ÿ¯ÿ¥ÿ£ÿ¡ÿÿÿ¨ÿ ÿÿÿÿ¡ÿ¢ÿ£ÿ£ÿ¢ÿÿ¥ÿ£ÿ©ÿ¥ÿ¬ÿÿÿÿÿ ÿ¢ÿ¨ÿ©ÿÿÿ¥ÿ©ÿ¤ÿªÿ¢ÿ¬ÿ ÿ¡ÿ¬ÿ¨ÿ­ÿ¯ÿ¤ÿ¢ÿÿÿªÿ ÿÿÿÿ£ÿªÿ¥ÿÿ§ÿÿ¢ÿ©ÿ¥ÿ ÿÿÿ ÿ¦ÿ ÿ²ÿ¨ÿ¤ÿ¤ÿ ÿÿ¡ÿ§ÿÿ¥ÿ§ÿ©ÿ¨ÿ¦ÿ§ÿ¡ÿ¡ÿ¯ÿ²ÿ¦ÿ§ÿÿÿ°ÿ§ÿ¢ÿÿ ÿÿÿÿ¤ÿÿÿÿÿ£ÿÿ£ÿ©ÿ®ÿ¨ÿ©ÿ±ÿ§ÿµÿ¤ÿ­ÿ¤ÿ§ÿ®ÿ°ÿ¯ÿ¦ÿÿ§ÿ¯ÿ«ÿ«ÿ¨ÿ£ÿ¤ÿ¦ÿÿªÿÿ©ÿÿ§ÿÿÿ¥ÿÿÿ¡ÿ¤ÿÿÿÿ¥ÿ¡ÿÿÿ«ÿÿ¢ÿ¥ÿ±ÿ°ÿ¦ÿÿÿÿ¦ÿÿÿÿÿÿÿÿÿÿÿÿÿÿ¨ÿ¤ÿÿ¡ÿ¯ÿÿÿÿÿ¥ÿ£ÿÿÿÿÿ¨ÿÿÿÿ¡ÿÿÿÿ ÿ¡ÿÿÿÿ ÿ¨ÿÿÿÿÿÿÿÿÿÿ¡ÿÿÿÿÿÿÿÿ¬ÿ³ÿ¥ÿÿÿÿ£ÿ¦ÿ§ÿ¦ÿ ÿÿÿÿÿÿÿÿÿÿÿ|ÿÿÿ¡ÿ£ÿÿÿ ÿÿÿÿÿÿÿÿÿ ÿ¢ÿ ÿÿÿÿÿÿÿÿÿ©ÿ¥ÿ¢ÿÿÿÿ ÿÿÿÿÿÿÿÿÿÿ¡ÿ¥ÿÿÿÿÿÿÿ ÿÿÿÿ ÿÿÿÿÿÿ¦ÿÿÿÿÿÿ ÿ¦ÿÿÿÿÿÿÿÿÿÿÿÿÿÿÿ¡ÿÿÿÿÿÿÿ¡ÿÿÿ¥ÿÿÿÿÿ ÿÿ¢ÿ¡ÿ£ÿ©ÿÿÿ¨ÿÿ¡ÿ«ÿ¡ÿªÿ§ÿÿ¤ÿ¦ÿÿpÿÿÿÿ¢ÿÿ­ÿºÿ·ÿ³ÿ­ÿ¦ÿ¬ÿÿ ÿ§ÿ¨ÿÿ¦ÿ¥ÿÿÿÿÿÿÿ±ÿÿ¤ÿÿ¢ÿÿÿÿ¡ÿÿ¦ÿ¶ÿ©ÿÅÿ¶ÿ¥ÿ¦ÿÿÿÿÿ¤ÿ¥ÿ¡ÿÿÿ¡ÿÿ¦ÿÿªÿ¡ÿÿ£ÿ¨ÿ¨ÿ¨ÿ ÿÿÿ¨ÿ¡ÿ·ÿ£ÿ­ÿ§ÿ¥ÿ¡ÿÿÿÿÿÿ¥ÿ©ÿÿÿÿÿÿÿÿ¡ÿ¤ÿ£ÿÿÿÿÿÿÿÿÿ ÿÿÿÿÿÿÿÿÿÿÿÿÿ¡ÿÿÿÿÿÿÿ¡ÿÿÿÿÿÿÿÿÿÿÿÿÿÿÿÿÿÿÿÿÿ¢ÿÿ®ÿÿÿÿÿÿÿÿÿWÿ9ÿvÿÿÿÿÿÿÿÿÿÿÿÿÿOÿ(ÿPÿÿÿÿÿÿ³ÿÿÿÿÿÿÿÿÿÿÿÿÿÿÿÿÿÿÿ¢ÿÿÿÿÿÿÿÿ ÿÿÿ©ÿÿÿÿÿ¬ÿÿÿÿÿ£ÿ§ÿÿ ÿ ÿÿÿÿ§ÿ¦ÿ©ÿÿ£ÿÿÿÿÿÿÿ ÿ¤ÿ¨ÿ¤ÿÿÿ¥ÿÿÿÿ¦ÿÿÿ¦ÿÿÿÿÿÿ¤ÿ©ÿÿÿÿÿ¨ÿÿÿ¬ÿÿÿÿ ÿ¢ÿ¤ÿ ÿ¬ÿ§ÿÿÿÿÿÿ§ÿ©ÿ¡ÿ·ÿ¯ÿÿ¨ÿ³ÿÿ°ÿ¤ÿÿ ÿ«ÿ°ÿªÿÿÿ£ÿ¢ÿ§ÿÿ¨ÿÿÿ¤ÿ ÿ ÿ¤ÿÿÿÿÿÿ¤ÿ¤ÿ¢ÿÿ£ÿÿÿ¤ÿ¥ÿ ÿÿÿÿÿ¢ÿ¢ÿÿ¦ÿ¨ÿÿÿÿÿÿÿÿÿuÿÿÿÿÿÿÿ¡ÿ ÿ©ÿÿ¢ÿ¨ÿÿÿÿÿÿ ÿÿ£ÿ¬ÿ«ÿ¯ÿÿÿ~ÿ¡ÿÿ¦ÿµÿÿÿ¦ÿÿÿÿÿÿÿÿ¢ÿ¬ÿÿÿÿ ÿÿÿªÿÿ ÿ¦ÿÿÿÿÿ¯ÿ¯ÿ¢ÿÿÿÿÿÿÿÿÿ­ÿÿÿ¤ÿ®ÿÿÿ¦ÿ¡ÿÿ¢ÿ ÿÿ¤ÿ¨ÿ¤ÿ«ÿ¦ÿ¢ÿ¥ÿÿ¡ÿÿÿÿÿÿÿÿoÿQÿrÿÿÿÿÿ¡ÿÿ ÿ¤ÿ ÿÿÿ¤ÿÿÿÿÿÿ¯ÿ¤ÿÿÿ¥ÿ®ÿ¢ÿ¢ÿÿÿ¢ÿÿÿ¢ÿÿÿ¡ÿÿÿÿÿ ÿ£ÿ¤ÿÿ·ÿ«ÿ§ÿÿÿÿÿ¨ÿ£ÿ¦ÿ¨ÿÿ¡ÿ£ÿÿÿ£ÿ§ÿ°ÿ£ÿÿÿÿÿÿ ÿÿÿ«ÿÿÿÿ ÿÿÿ©ÿ¢ÿÿÿÿÿÿÿÿµÿ¥ÿÿ¢ÿÿ¤ÿÿÿ«ÿÿÿ¦ÿ ÿÿ ÿ¥ÿÿÿ£ÿ¤ÿ ÿÿÿ¯ÿ®ÿÿÿ©ÿ­ÿÿÿÿÿ¡ÿÿ¤ÿÿÿ§ÿ¥ÿÿ¤ÿÿ±ÿÿ¥ÿ³ÿÿ±ÿ¤ÿ£ÿ¸ÿ£ÿÿÿÿÿÿÿÿ¥ÿÿÿÿ¡ÿÿÿ¡ÿÿÿÿ¡ÿ¥ÿ£ÿ®ÿÿÿÿÿÿÿÿÿÿÿ§ÿ£ÿ ÿÿ£ÿ¡ÿÿ¤ÿÿÿÿ©ÿ¡ÿ®ÿ¡ÿÿ¨ÿÿ¹ÿ£ÿÿÿÿÿÿ¤ÿ¤ÿ£ÿªÿ¢ÿÿÿÿ©ÿ¡ÿÿÿ£ÿ®ÿ¢ÿÿÿ ÿÿªÿ£ÿ§ÿ©ÿÿÿ ÿÿ ÿÿ¡ÿÿÿÿÿÿÿÿÿ§ÿ¬ÿ±ÿ ÿÿ¢ÿÿ£ÿ¥ÿÿ ÿ¤ÿÿ ÿ¨ÿµÿÿÿÿÿÿÿ¨ÿ­ÿÿÿÿÿ¯ÿÿ¢ÿÿÿÿ«ÿÿÿÿ¢ÿ£ÿ¨ÿ¬ÿÿÿÿÿ¤ÿ¡ÿÿÿÿ¡ÿÿÿÿ¥ÿÿÿÿÿ§ÿ§ÿÿÿÿÿ¤ÿÿÿÿ®ÿÿÿÿÿ¡ÿÿÿÿ£ÿ ÿÿ§ÿ©ÿÿ£ÿ¦ÿ£ÿ¥ÿÿÿÿ¨ÿ©ÿÿ|ÿÿ¬ÿ­ÿ¤ÿ¬ÿÿÿÿÿÿÿ§ÿ ÿ¡ÿÿÿÿÿÿ¡ÿÿÿÿÿÿÿÿÿÿÿÿ¤ÿ¤ÿÿÿ ÿÿ£ÿÿÿ£ÿÿÿ¥ÿ¡ÿÿÿ ÿ¤ÿ¥ÿÿÿ¢ÿ«ÿÿÿ£ÿ£ÿÿÿ¥ÿÿÿ©ÿ ÿÿÿ ÿ§ÿ¢ÿÿ ÿÿÿ¥ÿ®ÿ§ÿ¢ÿ¥ÿ©ÿÿ ÿ¬ÿ¥ÿÿ«ÿÿÿ¡ÿ¨ÿÿ­ÿ¤ÿ­ÿÿ«ÿÿ®ÿ¯ÿÿ«ÿ¬ÿ­ÿ£ÿÿÿ¢ÿÿÿÿÿÿ£ÿÿÿÿ¤ÿ¢ÿ¤ÿ¡ÿÿÿÿ¨ÿ£ÿÿ²ÿ«ÿÿÿ¦ÿ¬ÿ¬ÿÿÿÿ®ÿ¾ÿ£ÿÿ«ÿ®ÿ½ÿ¶ÿ¡ÿ¹ÿ§ÿÿÿ¤ÿ¢ÿ«ÿ ÿ§ÿÿ£ÿ ÿ£ÿ¥ÿ¤ÿ§ÿ¨ÿ¨ÿ®ÿ¡ÿ¤ÿ¢ÿÿ¥ÿ§ÿ ÿÿÿ¤ÿ¢ÿ¡ÿ¨ÿ¬ÿ¡ÿÿ£ÿ«ÿ¦ÿ´ÿ±ÿÿ¤ÿ¤ÿ£ÿ®ÿ ÿÿÿ¨ÿ»ÿ¡ÿ®ÿ­ÿ¥ÿ¤ÿÿ«ÿ¢ÿ¥ÿ©ÿÿ£ÿÿÿ£ÿ¤ÿ®ÿ¯ÿ¶ÿ¯ÿ¡ÿ¨ÿ«ÿ§ÿ¤ÿÿÿÿÿ¬ÿ§ÿ°ÿ¿ÿ½ÿ±ÿ¬ÿ£ÿ¯ÿÿÿ¢ÿÿ±ÿ¦ÿÿ«ÿ±ÿ¤ÿ«ÿªÿ¬ÿÿÿ²ÿ¤ÿ£ÿ¦ÿ±ÿ¢ÿ¬ÿ¢ÿÿ»ÿ¯ÿ¶ÿµÿ«ÿ¬ÿ´ÿ¯ÿ©ÿ¥ÿÿÿ¨ÿ¥ÿÿ£ÿ­ÿ¬ÿµÿ¸ÿ²ÿ­ÿ£ÿ ÿ£ÿ§ÿ ÿ ÿ©ÿ§ÿÿ ÿ¬ÿÿ ÿ¤ÿ®ÿÈÿÿ¨ÿÿ½ÿ²ÿÿ©ÿÿ¬ÿ£ÿÿÿÿÿ´ÿÿ ÿ±ÿ§ÿ©ÿ©ÿ¡ÿÿ¦ÿ±ÿ­ÿÿ ÿ¢ÿ³ÿ²ÿªÿºÿ²ÿ¢ÿÿ¨ÿ³ÿ¤ÿÿ§ÿ¢ÿ¥ÿ ÿ ÿ«ÿ¸ÿ¡ÿ§ÿ©ÿºÿªÿ¢ÿ¥ÿ©ÿÿ¨ÿ­ÿÿ¨ÿ±ÿ¨ÿ®ÿ®ÿÿ¢ÿ¶ÿ²ÿ¦ÿ¯ÿ¯ÿ«ÿ§ÿ°ÿÿÿ­ÿªÿ¥ÿÿ¦ÿ°ÿ¬ÿ§ÿ«ÿÿÿ¡ÿÿÿ®ÿ®ÿ¯ÿ³ÿÿªÿ­ÿ§ÿ¦ÿ§ÿ¨ÿ£ÿ¹ÿÂÿ«ÿ®ÿºÿ½ÿ³ÿ£ÿ²ÿ©ÿ§ÿÿÿªÿ¨ÿÿ§ÿ²ÿ ÿ¢ÿ¦ÿ¥ÿÿ¡ÿ©ÿÿ¡ÿÿ£ÿ«ÿÿÿÿ¢ÿ¡ÿ¥ÿ´ÿ±ÿ§ÿ¨ÿ«ÿ¨ÿÿÿ£ÿ¤ÿªÿ´ÿ¶ÿ®ÿÿÿ¥ÿÿÿÿÿ«ÿ ÿÿ§ÿ®ÿÿ¨ÿ¥ÿ©ÿ²ÿ«ÿ«ÿ´ÿ³ÿ¬ÿÁÿ·ÿ§ÿ©ÿ£ÿ©ÿÿÿ«ÿ²ÿªÿ§ÿ®ÿ¥ÿ¨ÿ¨ÿÿ¥ÿ¦ÿ¥ÿ§ÿ§ÿªÿ¦ÿ§ÿ£ÿ£ÿÿÿ¥ÿªÿ¬ÿµÿ ÿ©ÿ·ÿ¨ÿ¡ÿÿÿ¦ÿ ÿ§ÿÿÿ±ÿÿ¬ÿ±ÿÿ¢ÿ¤ÿ§ÿ°ÿ£ÿ¨ÿµÿ¡ÿÿ¤ÿ¥ÿ¢ÿ¡ÿ¢ÿ£ÿ¥ÿ«ÿ±ÿ±ÿ¦ÿ£ÿ³ÿ±ÿ¤ÿ«ÿ«ÿ¡ÿ¢ÿ«ÿÿÿ¡ÿ¦ÿÿ¤ÿ§ÿ¡ÿ®ÿ¸ÿÿ¬ÿ©ÿ¨ÿ¡ÿÿ³ÿÿ¡ÿÿ¡ÿ®ÿÿ¨ÿ¥ÿÿÿ¢ÿ°ÿ¨ÿ§ÿ¸ÿ§ÿ ÿÿ¢ÿ­ÿ§ÿ¤ÿÿÿ ÿ¬ÿÿÿÿÿÿ¥ÿ¯ÿ«ÿÿ¬ÿÿ¯ÿ¹ÿ´ÿ²ÿÿÿ¯ÿÿµÿÿ£ÿ´ÿ¦ÿ­ÿ¦ÿ¨ÿ§ÿ®ÿ¤ÿ£ÿÿ£ÿ¥ÿ¤ÿ ÿÿÿÿÿ¤ÿ¥ÿÿÿ£ÿÿÿÿªÿ¢ÿ§ÿ¢ÿ£ÿ¥ÿ¤ÿ¦ÿÿÿ©ÿÿ¢ÿÿÿªÿ{ÿÿ¹ÿÿÿÿÿ©ÿÿ ÿÿ¦ÿ°ÿªÿ¤ÿÿÿ¢ÿ¤ÿ ÿ¥ÿ©ÿ§ÿ§ÿ ÿÿÿÿ¦ÿ¦ÿ ÿªÿÿ«ÿ«ÿÿ±ÿ«ÿÿÿÿ¨ÿÿÿÿ¹ÿ§ÿÿÿµÿÿÿÿÿÿ£ÿÿÿÿÿÿ£ÿ¬ÿÿÿÿÿ ÿÿ¤ÿ¨ÿ¤ÿÿ¦ÿ£ÿªÿ§ÿ©ÿÿÿªÿÿÿ¦ÿ¨ÿ¦ÿÿÿ¬ÿÿªÿÿÿÿÿÿÿÿÿÿÿÿÿÿÿÿÿÿÿÿÿzÿÿÿÿÿÿ¶ÿÿÿÿÿÿÿ ÿÿªÿ±ÿ¢ÿÿÿÿÿÿÿÿÿ¡ÿ ÿ¡ÿÿ ÿÿÿ¦ÿÿÿ¤ÿ§ÿÿÿÿ«ÿªÿÿÿ¸ÿÿ¡ÿ¢ÿÿ§ÿ¥ÿ ÿ¨ÿ§ÿ£ÿÿ¤ÿ¥ÿÿÿ¦ÿªÿÿÿªÿÿ¥ÿÿ¡ÿ¤ÿ©ÿ¨ÿÿÿ«ÿ«ÿÿ§ÿÿ ÿÿÿÿªÿ­ÿÿÿ­ÿ­ÿ¯ÿ ÿÿ¥ÿ£ÿ«ÿ²ÿÿÿÿÿ°ÿÿ¢ÿ ÿ¶ÿ­ÿÿÿ¢ÿ¤ÿ¤ÿÿ£ÿ®ÿ«ÿÿÿ±ÿªÿÿ¯ÿ¾ÿ¿ÿ¬ÿÿÿÿ­ÿ³ÿºÿ¨ÿ¦ÿ°ÿ²ÿ¦ÿÿ¢ÿ®ÿ²ÿÿÿºÿ¢ÿ¥ÿ¥ÿÿ¨ÿÿ¡ÿÿ§ÿ©ÿ¨ÿ§ÿ£ÿÿÿ°ÿ«ÿ¤ÿÿ­ÿ§ÿ©ÿÿ§ÿ©ÿ¢ÿÿµÿ·ÿÿ£ÿªÿ­ÿ¡ÿÿÿ¶ÿ¯ÿ ÿ¬ÿ³ÿ¯ÿ¬ÿ¦ÿ¨ÿ©ÿ¤ÿªÿ ÿ¡ÿÿ¢ÿ³ÿ©ÿ¤ÿ±ÿÿ®ÿ¨ÿÿ­ÿ°ÿ£ÿ«ÿ­ÿ¦ÿ¨ÿ¤ÿ¦ÿ¢ÿÿ¢ÿ¡ÿÿ®ÿ´ÿ¦ÿÁÿ©ÿªÿ´ÿ­ÿ«ÿ´ÿ­ÿ¥ÿºÿ²ÿ£ÿ§ÿÿ¤ÿ²ÿ®ÿ°ÿ³ÿ¬ÿ¨ÿ¥ÿªÿ¬ÿ®ÿÿ£ÿ­ÿ ÿªÿ¦ÿ§ÿ²ÿ¦ÿ¡ÿ©ÿ¢ÿ§ÿ¨ÿ·ÿ´ÿ¯ÿ«ÿ¦ÿ®ÿ¬ÿÿÿÿÿ¨ÿ¢ÿ¯ÿ¯ÿ³ÿ¯ÿ³ÿ ÿ¤ÿºÿ¼ÿ³ÿ§ÿ©ÿ°ÿ­ÿ¬ÿ®ÿ¬ÿªÿ¨ÿ¬ÿ«ÿ¥ÿ´ÿ¶ÿ¬ÿªÿµÿ¶ÿ©ÿ«ÿªÿ®ÿÿªÿ²ÿ³ÿ°ÿµÿ³ÿ°ÿ­ÿ ÿ¨ÿ©ÿ¥ÿ¬ÿÿÿ«ÿ¶ÿ¯ÿºÿ©ÿ«ÿ­ÿ¯ÿ¨ÿ¦ÿ¬ÿ¹ÿ²ÿ¢ÿ¤ÿ­ÿ´ÿªÿ¥ÿ¨ÿ¦ÿ°ÿ³ÿÿ¹ÿ½ÿ¨ÿ¬ÿ¨ÿ¶ÿ³ÿ­ÿ½ÿ±ÿ©ÿ®ÿ¦ÿ­ÿ±ÿ§ÿ²ÿ¯ÿ²ÿ·ÿ ÿ«ÿ¯ÿ¯ÿºÿ§ÿÿ¨ÿ·ÿ©ÿ¢ÿ®ÿ¶ÿ®ÿ£ÿªÿ´ÿ¶ÿ¬ÿ§ÿ¹ÿµÿÿ¯ÿ®ÿ²ÿ¶ÿ±ÿ§ÿªÿ®ÿ­ÿ¢ÿÿÿ¤ÿ ÿ²ÿµÿªÿÿ«ÿ¨ÿ°ÿ®ÿ³ÿ¦ÿ²ÿ³ÿ´ÿ¬ÿ¨ÿ°ÿ¯ÿ­ÿ°ÿ©ÿ£ÿ©ÿ¸ÿÐÿ°ÿ ÿ¬ÿ³ÿ¯ÿ¹ÿ¼ÿ¹ÿµÿ§ÿ¡ÿªÿ²ÿ©ÿÿ¾ÿ½ÿ¦ÿ­ÿ¯ÿ¨ÿ³ÿ¯ÿµÿ°ÿ¤ÿ­ÿ¬ÿÿÿ©ÿ ÿ®ÿ«ÿªÿ©ÿ»ÿ£ÿÿ©ÿ¯ÿ¶ÿ­ÿªÿ¤ÿªÿªÿ¡ÿ§ÿªÿ£ÿÿ£ÿ¤ÿ©ÿÿ§ÿ¥ÿ­ÿ§ÿ¬ÿ¯ÿ²ÿ°ÿµÿ°ÿ¡ÿµÿ¨ÿ®ÿ½ÿ ÿ¡ÿ°ÿ°ÿ«ÿ°ÿ´ÿ­ÿ¯ÿªÿ§ÿ®ÿ²ÿ«ÿÿ®ÿ±ÿ¦ÿ»ÿ§ÿ¢ÿ³ÿ¦ÿ¢ÿªÿªÿ³ÿ¸ÿ±ÿ±ÿ¯ÿ¯ÿ°ÿ¿ÿ®ÿ§ÿÿ¦ÿ©ÿ¬ÿ«ÿ«ÿ«ÿ®ÿ¬ÿ¦ÿ©ÿ¦ÿ¦ÿ¸ÿÿ¤ÿ¢ÿÿ®ÿµÿ¯ÿ¹ÿ½ÿ­ÿ¡ÿÿÿ¢ÿÿ¥ÿ¬ÿ¡ÿ¨ÿÿ¦ÿ ÿÿ¤ÿ¬ÿ°ÿªÿÿ¢ÿ§ÿÿ¡ÿ¦ÿ¤ÿ£ÿ¤ÿ¥ÿ±ÿ°ÿªÿ¬ÿ¨ÿ¢ÿ³ÿ³ÿ¦ÿ²ÿÿ¢ÿ¢ÿ©ÿ±ÿ¯ÿªÿ£ÿ¡ÿ¤ÿ ÿÿ§ÿÁÿ¡ÿ³ÿ«ÿ¢ÿÿÿ£ÿªÿªÿªÿ§ÿ©ÿ³ÿ«ÿ«ÿÿÿ§ÿÿÿ¤ÿ¥ÿÿÿÿÿ¤ÿ¥ÿ¢ÿªÿ¦ÿ ÿ¥ÿ¤ÿ¨ÿ´ÿ©ÿÿ¤ÿÿÿ©ÿÿÿÿ¢ÿªÿ£ÿ£ÿ¬ÿ²ÿ«ÿ£ÿ®ÿ¯ÿÿÿ¥ÿ¦ÿ§ÿÿÿ¶ÿ¾ÿ«ÿ ÿ¡ÿ§ÿ°ÿ£ÿÿÿ¥ÿ§ÿÿ¥ÿªÿÿÿ ÿ¡ÿ¦ÿÿÿ¨ÿ¢ÿ¹ÿ³ÿ¤ÿ£ÿ§ÿ¥ÿ§ÿªÿ£ÿÿÿÿ¥ÿ¦ÿ¤ÿ¡ÿ ÿ ÿÿÿÿ ÿÿ¡ÿ£ÿ¡ÿÿÿÿÿÿ¢ÿÿ¨ÿÿÿ¤ÿÿÿÿ£ÿ¦ÿ¨ÿ¦ÿ¤ÿÿÿ¨ÿ ÿ£ÿ«ÿ¥ÿ¡ÿ£ÿ¥ÿ¥ÿ¢ÿ¤ÿ¶ÿÿÿÿÿ ÿ¤ÿ¢ÿ¡ÿ©ÿ¥ÿ£ÿÿ¨ÿ¢ÿÿÿÿÿÿÿÿ{ÿ ÿ¢ÿ¨ÿ¤ÿ£ÿ¤ÿÿÿÿÿ§ÿ·ÿ¨ÿÿÿÿ ÿ©ÿ¥ÿÿªÿ±ÿ¥ÿ«ÿ³ÿÿÿ¶ÿ±ÿ§ÿ¥ÿ¤ÿ¥ÿÿÿÿ¦ÿ¤ÿ¢ÿ¤ÿ¦ÿ§ÿ¥ÿ¢ÿ¢ÿ®ÿ¤ÿÿ ÿÿÿ¦ÿÿÿ¦ÿ¥ÿÿ£ÿªÿ¥ÿ£ÿ£ÿ©ÿ®ÿªÿ¬ÿ°ÿ ÿ®ÿ¦ÿ®ÿÿÿ£ÿ¤ÿ¨ÿÿÿ¡ÿªÿ¤ÿ¤ÿ¢ÿ¡ÿ¡ÿ£ÿ«ÿ¬ÿ£ÿªÿ¡ÿ¢ÿ¢ÿÿÿÿÿ¢ÿ°ÿÿÿ¢ÿ¢ÿ¨ÿªÿ¤ÿ ÿ£ÿ¬ÿ ÿÿ ÿÿÿ¡ÿ¤ÿ¨ÿ¢ÿ¥ÿ­ÿÿÿ¤ÿ§ÿÿÿ£ÿ¥ÿ¡ÿ¢ÿ¨ÿ¦ÿ­ÿ«ÿ§ÿªÿ¤ÿÿªÿ¬ÿ¤ÿ¤ÿÿÿ¤ÿ¬ÿ¡ÿÿ¡ÿÿÿ«ÿ¥ÿÿ ÿ¢ÿÿ ÿ¥ÿ¯ÿ¡ÿ©ÿ¦ÿÿ¢ÿ¢ÿÿÿ¢ÿ¡ÿ¥ÿ®ÿ¨ÿÿ ÿÿÿ¢ÿÿÿÿÿ¤ÿ±ÿ¤ÿÿÿÿÿÿ¡ÿÿÿÿÿ£ÿ¥ÿ¥ÿ¦ÿ¥ÿ¥ÿ«ÿ±ÿ­ÿºÿ®ÿ¯ÿ¤ÿ£ÿ¥ÿ¯ÿ¶ÿ¨ÿÿ®ÿ®ÿ³ÿ¸ÿ³ÿ©ÿ§ÿ¯ÿ§ÿ§ÿÿ¨ÿ©ÿ¡ÿÿÿ£ÿÿÿÿ®ÿÿÿÿÿÿÿÿÿ¡ÿ¢ÿÿ¡ÿÿÿÿÿ¡ÿ¢ÿ¥ÿÿÿÿÿÿÿÿÿÿÿ¡ÿ ÿÿÿÿÿ¦ÿÿ¢ÿÿÿ©ÿ¢ÿÿÿÿ¤ÿ¬ÿÿÿ ÿ¡ÿÿÿÿÿÿÿÿÿÿ§ÿ¤ÿÿÿÿÿÿÿÿÿÿÿÿÿÿÿÿÿjÿÿ¢ÿÿÿÿÿÿÿÿÿ¥ÿÿÿÿÿÿÿÿÿÿÿÿÿÿÿ ÿÿÿ ÿÿÿÿÿÿÿÿÿ¡ÿÿÿÿÿÿÿ¡ÿ£ÿÿÿÿÿÿÿÿÿÿÿÿÿÿÿÿÿÿÿÿÿÿÿÿÿÿÿÿÿÿ¨ÿ ÿÿÿÿ ÿÿÿÿÿÿÿ­ÿ¡ÿÿÿÿÿÿÿÿÿÿÿÿÿ¦ÿÿÿÿÿÿÿÿÿ ÿÿÿ¤ÿ¡ÿÿÿ¢ÿÿÿÿÿÿ¤ÿ¥ÿÿ§ÿ ÿ®ÿ®ÿ¢ÿ¥ÿ§ÿ¡ÿ£ÿ§ÿÿRÿÿÿ¦ÿÿÿªÿ­ÿ§ÿ©ÿ²ÿ¬ÿ£ÿÿ²ÿ­ÿ¤ÿ¢ÿ¯ÿ¯ÿ¥ÿÿÿ}ÿyÿÿ¹ÿ­ÿ¥ÿ©ÿÿÿÿ¨ÿ¦ÿ§ÿ¬ÿ¡ÿÿÿ·ÿ§ÿ¨ÿÿÿÿÿ¢ÿ¨ÿ¬ÿ§ÿÿ ÿÿÿ­ÿÿ ÿ¥ÿ¤ÿ§ÿÿÿ¤ÿ¨ÿÿ­ÿ¢ÿÿÿÿÿÿ¦ÿÿÿ¢ÿÿÿÿ­ÿÿ¢ÿÿÿÿÿ¡ÿ ÿÿÿ¢ÿ¦ÿ¡ÿÿ¢ÿ¥ÿÿÿÿÿÿÿÿÿÿÿÿ¢ÿÿÿÿ¡ÿÿÿÿÿÿÿÿÿÿ ÿÿÿ²ÿÿÿÿÿÿÿÿÿÿÿÿÿÿÿÿ ÿ§ÿÿÿÿÿÿÿÿÿpÿ~ÿÿÿÿÿÿÿ ÿÿ¡ÿÿÿÿÿDÿ0ÿsÿÿÿÿÿÿÿ¢ÿÿÿÿÿÿÿÿÿÿÿ¨ÿÿÿÿ¢ÿÿÿ ÿÿÿÿÿ ÿÿÿ ÿÿÿ¥ÿÿ©ÿÿÿ ÿÿÿÿÿÿ¦ÿÿÿÿÿÿÿÿÿÿÿ¨ÿÿÿÿÿ¡ÿ¤ÿÿÿÿ¡ÿÿÿÿÿÿ¯ÿÿÿÿÿÿ£ÿÿÿÿÿÿ£ÿÿÿ£ÿÿÿÿÿÿÿÿÿ£ÿ«ÿÿÿ¦ÿ¢ÿ ÿÿÿÿÿ¤ÿ«ÿ³ÿÿÿÿ£ÿ¥ÿ¡ÿ§ÿ¦ÿ¢ÿ¨ÿ©ÿÿÿÿÿÿÿ¡ÿ¦ÿÿÿÿ¨ÿÿ¤ÿ ÿ§ÿÿÿÿÿÿÿ¢ÿÿÿÿÿÿÿÿÿÿ£ÿÿ ÿÿ¦ÿ±ÿÿÿÿÿÿÿÿÿÿ­ÿ¨ÿ¤ÿÿÿÿ¦ÿ¥ÿ¢ÿÿÿ¥ÿ£ÿÿÿÿÿÿÿ¥ÿÿ«ÿ¥ÿ§ÿ®ÿÿÿ­ÿÿ¯ÿ£ÿ¢ÿ§ÿÿÿÿ§ÿ¦ÿÿ£ÿ£ÿÿ¦ÿÿÿ¢ÿ£ÿÿÿÿ ÿÿÿ«ÿÿ£ÿ¬ÿÿÿÿÿÿÿÿÿÿ ÿÿÿÿ£ÿ°ÿÿÿ£ÿ¦ÿ¡ÿ«ÿ¤ÿÿÿ¡ÿ¡ÿÿ¡ÿ°ÿ¥ÿ¢ÿÿÿ¢ÿÿ¡ÿÿÿÿÿmÿqÿ_ÿsÿÿÿÿÿÿÿÿÿÿ ÿ ÿÿÿÿÿ ÿ¦ÿ©ÿÿÿÿÿÿÿ¡ÿ ÿÿÿÿªÿªÿÿ ÿ¢ÿÿÿ ÿ¤ÿ«ÿÿ§ÿ¢ÿ°ÿ¡ÿÿÿÿÿÿÿ¨ÿ¥ÿ£ÿ¥ÿ¢ÿ£ÿ§ÿ¥ÿ£ÿ©ÿÿÿÿÿ¦ÿ¡ÿÿÿÿÿÿ¨ÿ¢ÿÿÿ¢ÿ«ÿÿÿ¢ÿÿÿÿÿÿÿÿ¤ÿÿ®ÿ«ÿÿ²ÿ±ÿªÿ®ÿÿÿ©ÿÿ§ÿÿÿ¤ÿ£ÿ¢ÿÿ¦ÿ§ÿ¡ÿ¦ÿ±ÿ®ÿÿÿÿÿ¢ÿ ÿ£ÿ¦ÿ¬ÿ¨ÿ¢ÿ¯ÿ§ÿÿÿ¯ÿ¯ÿ¥ÿ£ÿÿ¦ÿÿÿÿÿ¢ÿ¡ÿ¥ÿ¨ÿ§ÿ§ÿ¦ÿÿÿÿ¡ÿ¦ÿÿ³ÿÿÿ£ÿ¡ÿ¥ÿÿ³ÿ¤ÿÿÿÿÿÿÿÿÿÿ«ÿ°ÿ¡ÿÿ¢ÿÿÿÿÿ ÿ£ÿÿÿÿÿÿ¨ÿÿ ÿºÿ£ÿÿªÿÿÿ«ÿÿÿÿÿÿ¡ÿ­ÿ¨ÿÿÿÿÿ¡ÿ¦ÿÿÿÿÿÿÿ§ÿÿ¡ÿ¡ÿÿÿÿÿÿÿ¡ÿÿÿÿ§ÿÿ¢ÿ ÿ ÿ§ÿ¥ÿ£ÿ¨ÿÿÿ¦ÿ©ÿ¡ÿÿÿÿ£ÿÿÿÿ¥ÿ¡ÿ¦ÿÿ ÿÿÿÿÿ´ÿ§ÿÿ¡ÿ£ÿÿÿÿÿÿÿÿÿÿÿÿÿÿÿÿ¤ÿÿ¤ÿÿÿÿ¢ÿ¤ÿÿÿÿÿÿÿÿÿ¤ÿÿÿ¢ÿ¨ÿÿÿÿÿÿ¡ÿ£ÿÿÿ¢ÿ¦ÿ ÿÿÿÿ¨ÿ®ÿ¤ÿÿÿÿÿÿ¦ÿ¡ÿÿ¤ÿ¥ÿÿÿÿ¦ÿ£ÿÿÿÿ¦ÿÿ¤ÿ§ÿ©ÿÿÿÿ«ÿ©ÿ¨ÿÿÿÿÿÿÿÿÿÿÿÿÿÿ¢ÿ¡ÿÿÿÿÿ ÿÿ¦ÿÿ¡ÿÿÿ£ÿÿÿ¥ÿÿ³ÿ¡ÿ¢ÿÿÿÿ§ÿÿ¢ÿ¢ÿ­ÿÿÿ§ÿÿÿÿ¦ÿªÿÿÿ¦ÿÿÿÿÿÿ£ÿ¢ÿÿÿÿÿ¯ÿ§ÿÿwÿÿÿÿ£ÿ¤ÿ¦ÿÿÿ ÿ±ÿ¡ÿ¤ÿ«ÿÿ¢ÿ¡ÿ ÿÿ£ÿÿ¢ÿ¦ÿ¡ÿ¯ÿÿÿ¢ÿ¢ÿ¤ÿ¢ÿ£ÿ¥ÿÿÿ¡ÿ¤ÿ°ÿ©ÿÿÿÿÿ ÿ ÿ©ÿÿÿÿÿµÿ²ÿ®ÿÿ¯ÿ±ÿ±ÿªÿ©ÿ¢ÿ®ÿÿ ÿ£ÿ ÿ­ÿ©ÿ£ÿÿÿ¥ÿ¤ÿ§ÿ¡ÿ ÿÿ£ÿ§ÿ¤ÿ©ÿÿÿ ÿ£ÿ¥ÿ¢ÿ¨ÿ ÿÿ£ÿ¥ÿ¤ÿ¨ÿ¤ÿ£ÿ«ÿ¡ÿªÿ­ÿÿÿÿ§ÿ«ÿ ÿ ÿ¢ÿÿ¯ÿ£ÿ¹ÿÿ°ÿ­ÿÿÿÿ¬ÿ¨ÿ¢ÿ°ÿ¨ÿ¡ÿÿÿ§ÿ±ÿ©ÿ«ÿ³ÿ·ÿ¬ÿ¦ÿ²ÿ´ÿ¨ÿ£ÿ¡ÿ©ÿ¬ÿÿÿ¥ÿ¡ÿªÿ£ÿ¥ÿ¹ÿÿ²ÿÿ³ÿ®ÿÿÿ£ÿ¨ÿ²ÿÿ¿ÿ¤ÿÿ¼ÿ©ÿ§ÿ ÿªÿÿ ÿ²ÿµÿ£ÿÿ¥ÿ®ÿ¹ÿÿÿ§ÿ±ÿÿÿÿ°ÿ­ÿ­ÿ²ÿ©ÿ¦ÿ§ÿ°ÿ¨ÿ¤ÿ«ÿ¡ÿÿ¥ÿ§ÿ¨ÿ¥ÿ¬ÿ­ÿ§ÿ«ÿÿ°ÿ«ÿÿÅÿÿ±ÿ¬ÿ¿ÿºÿ¬ÿ¸ÿ¦ÿÿºÿ´ÿÿÿ£ÿªÿ§ÿ®ÿ°ÿ¢ÿ ÿªÿ¡ÿÿ¦ÿ±ÿ´ÿ©ÿ¤ÿ£ÿ¨ÿ¤ÿ¢ÿ®ÿªÿ¨ÿ©ÿ¤ÿªÿ©ÿ¤ÿ®ÿ®ÿ¢ÿ¸ÿ¹ÿ§ÿ«ÿ¢ÿÿ¦ÿ£ÿÿ¦ÿ¨ÿÿ³ÿÿ¥ÿÿ²ÿªÿÿÿ¿ÿ¢ÿ¥ÿ³ÿ¡ÿ°ÿªÿ¹ÿ·ÿ§ÿÿÿ£ÿ­ÿ«ÿ¦ÿ¦ÿ¨ÿ«ÿ ÿÿ«ÿ¦ÿ ÿ¨ÿÿ¦ÿ³ÿªÿ§ÿ¥ÿ¨ÿ¯ÿ©ÿªÿ¨ÿ¤ÿ§ÿ°ÿ¡ÿ¨ÿ¯ÿÿ°ÿªÿÿÿ¥ÿªÿÿÿ¢ÿ±ÿÿ£ÿ¶ÿ¨ÿ±ÿÿÿÿ¤ÿ¦ÿ©ÿ³ÿ¥ÿÿ®ÿµÿ°ÿªÿ¢ÿÿÿ£ÿ¬ÿ«ÿ§ÿÿ§ÿ±ÿ®ÿ¤ÿÿªÿ¤ÿ«ÿ¥ÿµÿ´ÿÿÿ£ÿ¡ÿÿ¯ÿºÿ³ÿµÿÿ£ÿÿºÿ»ÿÿ­ÿÿ¥ÿªÿ«ÿ¨ÿ¡ÿ¨ÿªÿ©ÿ§ÿÿ¤ÿºÿ½ÿ·ÿªÿ³ÿ²ÿ®ÿ´ÿ±ÿ¨ÿ¥ÿ§ÿ§ÿ¡ÿ§ÿ¶ÿ±ÿ¨ÿ©ÿªÿºÿ¶ÿ±ÿ±ÿ£ÿ¯ÿ¤ÿÿ´ÿ¤ÿ«ÿ¯ÿ¦ÿ®ÿ¬ÿ¡ÿ§ÿÿÿ£ÿ±ÿªÿÿÿ£ÿ­ÿ¤ÿ¢ÿ§ÿ®ÿ¥ÿ£ÿ¡ÿ§ÿ¨ÿ¥ÿ¡ÿ£ÿ§ÿ­ÿ±ÿªÿ¢ÿ¡ÿ¢ÿÿÿ¤ÿ©ÿ¡ÿÿ¢ÿÿÿÿ£ÿÿ¡ÿ¡ÿ¦ÿ¿ÿ¸ÿ¢ÿ¦ÿ¦ÿ©ÿ£ÿ¨ÿ§ÿÿ³ÿ ÿ§ÿ¬ÿÿÿÿ­ÿÿ¢ÿ¦ÿ¦ÿ£ÿ¯ÿ¢ÿ¢ÿ¢ÿ ÿ¨ÿ¨ÿ«ÿ¨ÿÿÿ¨ÿÿÿ¦ÿ¤ÿ²ÿ ÿ¬ÿ­ÿ®ÿÿ ÿªÿ¢ÿÿ ÿÿªÿÿ©ÿ¬ÿªÿ¼ÿ£ÿ°ÿ¶ÿªÿÿÿÿÿ©ÿ¨ÿ§ÿ£ÿ¨ÿÿÿ«ÿ¡ÿÿÿ®ÿ¨ÿ¢ÿ ÿÿ¡ÿÿÿ ÿ¡ÿÿÿ ÿ«ÿÿÿ¡ÿ§ÿÿÿÿ§ÿÿÿÿ£ÿÿÿ¨ÿÿ£ÿÿ¤ÿ¦ÿ³ÿ®ÿÿ ÿÿÿÿÿ¢ÿ£ÿ¡ÿ¢ÿ¡ÿ¯ÿ¦ÿÿ¥ÿ¢ÿ¢ÿ¢ÿÿÿ©ÿ©ÿÿ¢ÿ¨ÿ¥ÿÿ·ÿ¯ÿ¡ÿ¥ÿ£ÿÿÿÿ¦ÿ¦ÿ¢ÿ£ÿ ÿ¤ÿÿÿÿ¨ÿ¡ÿ£ÿÿÿ¦ÿ¢ÿÿ«ÿ¡ÿªÿ¢ÿ¥ÿ­ÿ«ÿÿ¡ÿ¤ÿ©ÿÿ¬ÿÿÿ¯ÿÿÿÿ¦ÿ¥ÿÿÿÿÿ¢ÿÿÿÿÿÿÿÿÿÿÿÿÿÿ|ÿÿÿuÿnÿÿsÿwÿÿÿ¢ÿÿÿÿÿÿ¢ÿÿ²ÿÿ«ÿ¥ÿÿ¥ÿ¨ÿ¸ÿ¦ÿÿ ÿ£ÿÿÿÿ¦ÿ£ÿ£ÿ¦ÿÿÿ®ÿ´ÿ¤ÿÿ¢ÿªÿ¡ÿÿÿ±ÿ¤ÿÿÿªÿ ÿÿ¦ÿ§ÿÿ²ÿªÿÿ§ÿ¤ÿ¥ÿ¢ÿÿ«ÿ©ÿ¡ÿ¥ÿÿ©ÿ¸ÿÿ¢ÿºÿ§ÿ¦ÿ¡ÿ¾ÿ¯ÿÿ§ÿ ÿÿ¶ÿÿÿ¢ÿÿ¡ÿÿÿÿ§ÿ©ÿ¬ÿ¯ÿ¤ÿ¢ÿ£ÿÿ¥ÿÿÿÿÿÿ¥ÿÿÿ¥ÿªÿ¥ÿ¨ÿÿªÿÿ§ÿ£ÿ£ÿ¦ÿ«ÿ¥ÿ¥ÿ¯ÿ¤ÿ¬ÿ¯ÿ©ÿ§ÿ¢ÿªÿªÿÿÿÿÿÿÿ¦ÿ¶ÿ±ÿ¨ÿ­ÿ¤ÿµÿ¤ÿªÿÿÿ¢ÿÿuÿÿ£ÿ¨ÿÿ§ÿªÿ¥ÿ¥ÿ¥ÿÿÿªÿ§ÿÿÿ¥ÿ¨ÿºÿ£ÿ¬ÿ¤ÿ§ÿ´ÿ¼ÿ³ÿ¦ÿ¡ÿ¯ÿ·ÿ®ÿ¡ÿ¥ÿ²ÿ§ÿ¤ÿÿ§ÿÂÿ¾ÿÿÿ¯ÿ³ÿµÿ¾ÿ©ÿ®ÿ¬ÿ¬ÿ¯ÿ¬ÿÂÿ­ÿ¨ÿ¬ÿ ÿ¥ÿ¦ÿ¤ÿ¥ÿ¯ÿ¨ÿ ÿÿÿÿ¡ÿ¡ÿ£ÿ¤ÿ«ÿ©ÿÿ©ÿ¡ÿ§ÿ£ÿ¥ÿÿ¢ÿÿ²ÿ®ÿÿ¥ÿ¨ÿ¢ÿ¬ÿ²ÿ¸ÿµÿ¨ÿ¤ÿªÿ¬ÿ«ÿ¥ÿÿÿ¨ÿ«ÿ ÿ¢ÿ·ÿ¢ÿ³ÿ²ÿ¨ÿ®ÿÿ¯ÿ«ÿ¨ÿªÿ©ÿ£ÿ¥ÿ±ÿ³ÿ¬ÿªÿ¦ÿ¬ÿ©ÿ¯ÿ§ÿ¥ÿ²ÿ§ÿ¶ÿ¾ÿ´ÿ¸ÿªÿ²ÿ²ÿ¦ÿ­ÿ³ÿ´ÿ²ÿ¯ÿ¯ÿ®ÿ®ÿ­ÿ¢ÿ°ÿ²ÿ¬ÿ³ÿ·ÿ´ÿ®ÿ¸ÿ¶ÿ¥ÿ¢ÿ«ÿ¬ÿ³ÿ®ÿ®ÿ«ÿ¤ÿ­ÿµÿ¦ÿÿÿ¬ÿ¬ÿ£ÿ½ÿ°ÿ¡ÿ«ÿ¡ÿ£ÿ¢ÿ¬ÿ·ÿ¬ÿªÿ¬ÿ¨ÿ¤ÿ¥ÿ¬ÿ¯ÿ«ÿ¯ÿ¶ÿ¬ÿ²ÿ³ÿ¯ÿ´ÿ²ÿ­ÿ©ÿ©ÿ­ÿ¥ÿªÿ£ÿÿ«ÿ³ÿ¯ÿ±ÿ·ÿ¯ÿ¥ÿ¥ÿµÿ³ÿ£ÿ°ÿ©ÿ±ÿ²ÿ±ÿ¥ÿ ÿ²ÿ­ÿ¥ÿ¬ÿ²ÿ©ÿ¥ÿ±ÿ°ÿ¬ÿ§ÿ¥ÿ±ÿ¤ÿ­ÿ°ÿÿ¯ÿ°ÿ§ÿ©ÿ¿ÿµÿ­ÿ©ÿÿÿÿ­ÿ¹ÿ¯ÿ ÿªÿ¾ÿ¬ÿ¶ÿ²ÿ¶ÿ¤ÿ²ÿ­ÿ«ÿªÿ­ÿ­ÿ°ÿ¶ÿ«ÿ¨ÿ§ÿ£ÿ¯ÿ§ÿÿ¦ÿ ÿ·ÿ¥ÿ ÿ¤ÿ¤ÿ­ÿ¯ÿ«ÿ«ÿ­ÿ¨ÿ¦ÿ³ÿÆÿ¤ÿ¬ÿ¹ÿÿ®ÿ³ÿ®ÿ³ÿ¥ÿ¬ÿ©ÿ«ÿ²ÿ§ÿ­ÿ·ÿ¨ÿªÿ¥ÿÿÂÿ¡ÿ¼ÿ¦ÿ¡ÿ¢ÿ¦ÿÿ§ÿ°ÿ¬ÿ°ÿ²ÿ£ÿ¥ÿ­ÿÿªÿÿÿ°ÿ§ÿÿ¢ÿ´ÿ®ÿ°ÿÁÿ²ÿÿ£ÿ¥ÿ¡ÿ­ÿºÿÿ¦ÿ©ÿªÿ¥ÿÿ§ÿ²ÿ©ÿ«ÿ´ÿ±ÿ±ÿ¦ÿ§ÿ§ÿ³ÿµÿ¥ÿ¯ÿ½ÿµÿªÿ®ÿ´ÿ¯ÿ±ÿ´ÿ¬ÿ¨ÿÿªÿ°ÿ©ÿÿ¨ÿ«ÿ£ÿ¡ÿ­ÿ¯ÿ­ÿ®ÿ­ÿ¬ÿªÿ©ÿ¥ÿ¯ÿÿ©ÿ ÿ¢ÿ°ÿ¯ÿÿÿ¡ÿÿÿÿÿ³ÿ³ÿ©ÿ¨ÿ¤ÿ¥ÿ ÿªÿ¤ÿ¦ÿ¨ÿ¤ÿ£ÿ¢ÿÿ£ÿ¥ÿÿÿ§ÿÿªÿ¨ÿ¢ÿÿÿ¡ÿ¦ÿÿÿ¡ÿ¦ÿ¡ÿÿÿÿ¨ÿ¨ÿ¥ÿ¥ÿ§ÿ¦ÿ¤ÿ¥ÿ¥ÿ ÿ©ÿ»ÿÿ¡ÿ¡ÿ¢ÿÿÿÿÿÿÿ¦ÿÿ¦ÿ°ÿ£ÿÿÿªÿÿ ÿ¬ÿ§ÿÿÿÿÿ¥ÿÿÿ­ÿ·ÿ¨ÿ¯ÿµÿªÿ¡ÿ£ÿ°ÿµÿ§ÿ§ÿ§ÿÿ¡ÿ¢ÿ¢ÿ­ÿ©ÿ¬ÿ©ÿ§ÿªÿ¥ÿÿ ÿ¦ÿ£ÿºÿ¦ÿ£ÿ«ÿÿÿ®ÿ¹ÿ·ÿ¨ÿ°ÿ£ÿÿÿÿ¦ÿ®ÿÿÿ¢ÿ§ÿ¡ÿÿ£ÿÿÿ«ÿ¢ÿÿÿÿÿÿÿÿÿÿ­ÿÿ¨ÿ§ÿ¢ÿÿÿ¢ÿ£ÿ¢ÿÿ¡ÿ¨ÿÿÿÿÿÿÿÿÿÿÿÿ¢ÿ£ÿÿÿ²ÿÿÿÿ¡ÿ¢ÿÿÿÿÿ ÿ¨ÿ®ÿ¢ÿÿÿ¤ÿ«ÿ¨ÿ£ÿ£ÿ§ÿ©ÿÿ ÿ§ÿ¦ÿ¡ÿ¢ÿÿ ÿ¦ÿ ÿ¤ÿ¡ÿÿ ÿÿÿÿÿÿ{ÿÿ£ÿ¢ÿ£ÿ®ÿ ÿ¤ÿ¤ÿ¡ÿÿÿÿ°ÿºÿ¨ÿÿÿÿ¡ÿµÿ©ÿÿ¤ÿ£ÿ©ÿ£ÿ¡ÿ£ÿ£ÿ¡ÿ¡ÿ¥ÿ¦ÿ©ÿ©ÿÿ¤ÿ¡ÿ¡ÿÿÿÿ¥ÿ©ÿ ÿÿÿ¨ÿ«ÿ§ÿ¡ÿ ÿÿ§ÿ¥ÿÿ¡ÿ¡ÿÿ¡ÿ¨ÿ¤ÿ¡ÿÿ¡ÿ¨ÿ¢ÿÿ±ÿªÿ¤ÿµÿ§ÿ¢ÿÿÿ¬ÿµÿÿÿÿ¨ÿ¨ÿ ÿ§ÿ©ÿ ÿÿ§ÿ¡ÿÿ¤ÿÿÿÿÿÿ¦ÿÿÿ¡ÿ ÿ©ÿ£ÿ¦ÿ§ÿ¤ÿ¥ÿ¥ÿ¢ÿ¤ÿÿÿ³ÿ¡ÿÿÿ¥ÿ¢ÿ£ÿ«ÿ¡ÿÿ¡ÿ¯ÿªÿÿÿ§ÿ¡ÿ¦ÿÿÿ ÿ¦ÿ¥ÿ£ÿ¢ÿ ÿ£ÿ¢ÿÿ§ÿ°ÿªÿÿ¤ÿ¬ÿÿ¡ÿÿÿÿ®ÿ¦ÿÿÿ¡ÿªÿ¹ÿ»ÿ§ÿÿÿÿ¢ÿ§ÿ§ÿ£ÿ ÿÿ¨ÿ£ÿ¦ÿ£ÿÿÿÿ¥ÿ£ÿÿÿÿÿÿ¡ÿ¤ÿÿÿ¤ÿÿ ÿÿÿ£ÿ§ÿªÿ¨ÿ¤ÿÿÿÿ§ÿ¢ÿÿÿ®ÿ·ÿ¤ÿ¤ÿ§ÿªÿ´ÿ»ÿ£ÿ¯ÿµÿ°ÿ¹ÿ°ÿ¤ÿªÿ¯ÿÿ¦ÿÿªÿ¦ÿÿÿÿ¤ÿªÿ§ÿ§ÿ¥ÿ¬ÿ ÿ£ÿ£ÿ§ÿ­ÿÿÿÿ½ÿªÿ¢ÿ¡ÿ£ÿ¤ÿÿÿµÿ¢ÿ¦ÿ£ÿ ÿ ÿ¢ÿ ÿÿ¥ÿ¤ÿªÿÿ±ÿÿÿÿÿÿÿÿÿÿÿ ÿÿÿÿÿ¢ÿÿÿÿ¢ÿ¢ÿ¢ÿÿÿÿÿÿÿÿÿ¤ÿ¥ÿÿÿÿÿÿÿÿ ÿÿÿÿÿÿ£ÿ¢ÿ¢ÿÿÿÿÿÿÿÿÿÿÿÿ£ÿÿÿÿÿ£ÿÿÿÿÿÿÿÿÿÿÿÿÿÿÿÿÿÿÿÿÿÿ¢ÿÿÿÿÿÿÿ¢ÿÿÿÿÿÿÿÿÿÿÿÿÿÿÿÿÿÿÿÿÿÿÿÿÿÿÿÿÿÿÿÿÿÿÿÿÿÿÿÿÿÿÿ­ÿ¨ÿÿÿÿÿÿÿÿÿÿÿÿ¢ÿÿÿÿÿÿÿ¡ÿ¥ÿ¡ÿ­ÿÿ§ÿ¦ÿ¡ÿÿÿÿÿ ÿÿÿÿÿ ÿÿ¡ÿÿ¦ÿ§ÿÿ¡ÿ£ÿ¤ÿ©ÿÿÿ;ÿ.ÿÿÿ¨ÿ®ÿ¡ÿÿÿ¥ÿ¨ÿ·ÿ­ÿÿ¹ÿ¢ÿ£ÿ¨ÿ«ÿ¯ÿ¨ÿ¤ÿÿqÿlÿÿ³ÿ§ÿÿ¢ÿÿ¥ÿ¦ÿ©ÿ¯ÿ¤ÿÿÿÿ¨ÿ¥ÿÿ©ÿÿ¥ÿ­ÿ¢ÿ£ÿ°ÿ³ÿ¨ÿÿÿ¡ÿ¢ÿÿ ÿ¦ÿ§ÿ¢ÿ¥ÿ§ÿÿÿÿ¦ÿÿ¥ÿÿ¡ÿÿÿÿÿÿÿ£ÿ¦ÿ¤ÿÿ ÿÿÿÿ§ÿ°ÿ£ÿ ÿ¥ÿ£ÿ¢ÿÿÿÿ­ÿÿÿÿÿÿÿÿÿÿ£ÿ¦ÿÿÿ ÿÿÿÿÿÿ´ÿ©ÿÿÿÿÿÿÿÿ£ÿÿ§ÿÿÿÿÿÿÿÿÿÿÿ¢ÿÿÿÿÿÿÿÿÿÿÿ¡ÿÿÿÿpÿÿÿÿÿÿÿÿÿÿÿÿÿÿkÿ7ÿ>ÿÿÿÿÿÿÿÿÿÿÿÿÿÿÿÿÿÿÿ¥ÿÿÿÿÿÿÿÿÿÿÿ ÿ¨ÿÿÿÿÿÿÿÿÿÿÿÿÿÿ§ÿ¢ÿ£ÿÿÿÿÿÿÿÿÿÿÿ¡ÿ©ÿ ÿÿÿ ÿ°ÿ«ÿÿÿÿ¦ÿÿ|ÿzÿÿÿªÿÿÿÿÿÿÿÿÿÿÿÿ¡ÿ¢ÿ ÿ¤ÿÿÿÿÿÿÿ¨ÿÿÿ¥ÿÿ£ÿ ÿÿ®ÿ­ÿÿ¢ÿÿÿÿ«ÿÿÿ¡ÿ©ÿÿÿ¥ÿ¦ÿ¨ÿ¡ÿÿÿÿÿÿÿ¢ÿÿ¬ÿ¤ÿÿÿ®ÿÿÿÿÿÿÿ§ÿ ÿÿÿÿÿÿÿÿÿ²ÿÿÿ ÿÿÿÿÿ ÿ£ÿÿÿÿ¯ÿÿÿ¥ÿÿÿ ÿÿ¨ÿÿÿ¦ÿÿ¢ÿÿÿÿ ÿÿÿÿ¦ÿÿÿÿ ÿÿÿÿ£ÿ¨ÿ¤ÿ¢ÿ³ÿ ÿ¤ÿ¦ÿ¥ÿÿÿÿÿ ÿ©ÿÿÿÿÿÿ¨ÿÿ¢ÿ£ÿ°ÿÿÿÿÿÿÿ¥ÿ¨ÿ®ÿ¢ÿÿÿÿÿÿÿªÿ¦ÿÿ¥ÿÿªÿÿÿ§ÿÿ¤ÿªÿ±ÿ´ÿ¡ÿÿÿÿÿ¢ÿÿÿÿÿÿÿÿÿÿÿÿÿÿÿÿiÿYÿlÿÿÿÿÿÿÿÿ©ÿÿ ÿÿ£ÿ®ÿ¦ÿÿ¯ÿ¡ÿÿ¢ÿÿÿÿ¤ÿÿÿÿÿÿÿÿÿÿÿµÿ²ÿÿÿÿ³ÿ©ÿ¢ÿ©ÿ ÿÿÿÿÿÿ ÿ ÿÿÿÿ«ÿ­ÿ¤ÿÿÿªÿ¡ÿÿ¥ÿÿ®ÿ©ÿ~ÿÿÿ¥ÿÿÿÿÿ¦ÿ«ÿ¤ÿ¥ÿÿÿ¢ÿÿÿÿÿ§ÿÿ¡ÿ¢ÿ­ÿ­ÿ ÿ²ÿªÿ¯ÿ¬ÿÿÿÿÿÿÿÿ¡ÿ¢ÿ£ÿ¢ÿÿÿÿÿ¢ÿ¦ÿ¤ÿÿÿÿÿÿ ÿÿ ÿ­ÿÿÿÿÿªÿ®ÿÿÿÿ¡ÿ¡ÿÿÿÿÿÿ¥ÿÿÿ¤ÿÿÿÿ¤ÿÿ¡ÿ¥ÿÿ¯ÿÿ¥ÿÿ£ÿÿÿ«ÿ®ÿÿÿÿÿÿ¡ÿ¨ÿÿÿªÿ´ÿªÿÿÿÿÿÿÿ ÿ«ÿ ÿ¢ÿ£ÿ¶ÿÿÿ¡ÿÿÿ£ÿ£ÿ°ÿ¡ÿÿÿ ÿ ÿ ÿ¡ÿÿÿ¨ÿ¬ÿ¤ÿÿ¤ÿ§ÿ¡ÿÿÿÿÿÿÿÿ«ÿÿ¤ÿ¤ÿÿÿÿÿÿÿÿÿ ÿÿ¤ÿ¦ÿ¤ÿÿ¢ÿ§ÿ¢ÿÿÿÿ¦ÿ ÿÿ£ÿÿÿÿ¦ÿÿÿÿÿÿÿµÿÿ«ÿÿÿÿÿÿÿÿ ÿÿÿÿÿÿÿÿÿÿÿÿÿ¥ÿÿÿÿÿ¤ÿÿÿÿ¨ÿ¡ÿÿÿÿÿÿÿÿÿ®ÿÿÿÿÿÿÿÿÿÿ¥ÿÿÿÿÿÿÿÿÿÿÿ¡ÿ¦ÿ¤ÿÿÿÿÿ¢ÿÿÿ¤ÿÿÿÿ¥ÿ¥ÿÿ ÿÿÿÿÿ¥ÿÿÿ¡ÿÿÿÿÿÿÿ ÿ¥ÿÿÿÿÿÿÿÿÿÿÿÿÿÿÿÿÿ¢ÿ¨ÿ ÿ¨ÿ¬ÿÿÿ¡ÿÿÿÿÿ¯ÿ¤ÿ­ÿÿÿÿÿÿÿÿ£ÿÿ­ÿ©ÿ¤ÿ®ÿ¤ÿ ÿ¦ÿÿÿÿÿÿÿ¡ÿÿÿ¤ÿ¤ÿÿÿ£ÿ¥ÿÿÿ¥ÿÿÿÿ²ÿÿÿÿÿ¦ÿ¯ÿ£ÿÿ§ÿÿ©ÿ²ÿÿÿ ÿ¡ÿ¥ÿÿÿ¥ÿÿÿ¥ÿ¥ÿ©ÿÿ£ÿ¦ÿÿ¥ÿ¡ÿÿ®ÿ­ÿ¬ÿ¥ÿ¥ÿ¤ÿªÿ¡ÿ¢ÿÿ«ÿÿÿ¯ÿÿ±ÿ®ÿ ÿ°ÿ¡ÿ¡ÿ©ÿ¤ÿ°ÿÿ­ÿÿÿ§ÿ¦ÿÿÿÿ§ÿ«ÿ­ÿªÿ©ÿ©ÿ ÿÿ ÿ©ÿ¤ÿ ÿ¨ÿ¨ÿªÿ±ÿ¬ÿ¦ÿ³ÿ®ÿ§ÿ±ÿ£ÿ©ÿ´ÿ®ÿÿ§ÿªÿ°ÿÿÿ§ÿ¥ÿ¯ÿ°ÿ¡ÿ§ÿ¢ÿ¢ÿÿ£ÿ«ÿÿ¢ÿ¦ÿ®ÿ¸ÿ¤ÿÿ´ÿ«ÿ©ÿ¡ÿÿ¯ÿ©ÿµÿ´ÿÿ§ÿ­ÿ¯ÿ«ÿ¢ÿ¬ÿ£ÿÿ«ÿ«ÿ¤ÿÿÿ°ÿ¬ÿÿÿÿ®ÿªÿ¥ÿ­ÿ¥ÿ¯ÿÿ¥ÿÁÿ¯ÿ­ÿ©ÿ£ÿÿ¡ÿÿ¥ÿ£ÿ§ÿ¨ÿ­ÿ¾ÿ«ÿ«ÿÿÿÿÿµÿ¬ÿ¤ÿ ÿÿ¦ÿ¨ÿÿ£ÿ¬ÿ«ÿ¦ÿ¥ÿ«ÿ°ÿ£ÿÿ ÿÿ±ÿªÿ¨ÿ¢ÿ¢ÿÿ¢ÿ¯ÿ±ÿÿ³ÿÿ¦ÿ´ÿÿ¦ÿ©ÿ©ÿ¨ÿµÿ¸ÿ£ÿÿ¨ÿ¥ÿ¨ÿ®ÿ¤ÿ­ÿÿ¦ÿ§ÿ¢ÿªÿ¦ÿ°ÿ°ÿ®ÿ¬ÿ°ÿ©ÿÿÿ¡ÿªÿªÿªÿ®ÿ¦ÿ§ÿ«ÿ°ÿ¨ÿ¥ÿ­ÿ§ÿÿªÿ²ÿ¨ÿ¯ÿ²ÿÿ±ÿ¦ÿÿ®ÿ²ÿÿ¬ÿ§ÿ£ÿ¥ÿ¥ÿªÿ¡ÿÿ«ÿ°ÿ©ÿ±ÿ·ÿ¬ÿ®ÿÿ±ÿ±ÿ®ÿ¢ÿ®ÿ·ÿÿ¡ÿµÿ´ÿ¬ÿ¡ÿÿ§ÿ±ÿ¦ÿ«ÿ§ÿ¢ÿ¯ÿ«ÿÿÿºÿ«ÿ£ÿÿ¤ÿ¡ÿ¦ÿ§ÿ°ÿÿÀÿ©ÿ£ÿ¨ÿ¸ÿÿÿ´ÿÿÿ²ÿ­ÿ ÿ©ÿ®ÿ¨ÿ´ÿ·ÿÿÿ»ÿ¬ÿÿ¢ÿÿ¬ÿ¤ÿÿÿªÿ®ÿ¯ÿ°ÿ¥ÿ«ÿ¬ÿÿÿÿÿ ÿ¤ÿ¯ÿ¦ÿÿ¯ÿ­ÿ¯ÿ±ÿÿ±ÿ³ÿ¥ÿÿÿ¬ÿ«ÿÿ¼ÿÿªÿ°ÿ¬ÿ£ÿ¸ÿ³ÿ¥ÿ§ÿ®ÿ²ÿ£ÿ¥ÿÿ¶ÿ«ÿ©ÿ«ÿÿ¤ÿ¨ÿÿ®ÿºÿ®ÿ¨ÿ­ÿ¯ÿ¥ÿÿ¡ÿÿÿ²ÿ¸ÿ²ÿ¯ÿ¤ÿ¥ÿ§ÿ¤ÿ¯ÿ ÿÿÿÿÿ¦ÿ´ÿ»ÿ¢ÿ«ÿ«ÿ¨ÿÿÿÿ ÿµÿ°ÿ¤ÿ³ÿÿ³ÿ¢ÿÿ§ÿ¤ÿ ÿ¢ÿ¡ÿ¡ÿ®ÿ­ÿ¢ÿÿ¨ÿ­ÿ¨ÿ¡ÿÿ¢ÿ£ÿ¡ÿÿ¢ÿªÿ®ÿ£ÿ¨ÿ£ÿÿÿ¥ÿÿ¤ÿ ÿ²ÿ¿ÿªÿ­ÿ¡ÿ¥ÿÿ£ÿ©ÿ©ÿ©ÿµÿÿ­ÿ¦ÿ¤ÿÿ ÿ¯ÿÿÿÿ¢ÿ¦ÿ ÿÿ¦ÿªÿ¤ÿ¦ÿ¤ÿÿÿ£ÿ§ÿ¥ÿ¦ÿ¦ÿªÿ³ÿ¤ÿ¨ÿ±ÿ£ÿÿ§ÿ±ÿ§ÿ§ÿ²ÿ¨ÿÿ¿ÿÿ£ÿµÿ¯ÿ°ÿ§ÿ±ÿ ÿ¥ÿ¤ÿÿÿªÿÿÿ©ÿ´ÿ¡ÿÿÿÿÿÿÿÿ¦ÿ¡ÿ¤ÿÿ£ÿ£ÿÿÿÿÿÿÿÿ§ÿ¥ÿ¡ÿÿÿÿÿ©ÿÿ{ÿÿÿÿÿ¦ÿ£ÿÿÿÿ¥ÿ§ÿ±ÿ¨ÿ§ÿ¥ÿÿÿÿ£ÿ¤ÿ£ÿ£ÿ¤ÿ®ÿ¦ÿÿ ÿÿÿÿÿ¡ÿ¢ÿÿÿÿÿÿÿÿ©ÿ¦ÿªÿÿÿÿÿÿ¥ÿÿÿÿÿÿÿÿÿ©ÿ¸ÿ°ÿÿ©ÿ¨ÿÿÿÿ±ÿ¥ÿ¯ÿ¡ÿÿ¦ÿ£ÿÿÿÿ ÿÿÿ©ÿÿ«ÿÿÿ¤ÿ ÿÿÿÿ¡ÿÿÿÿÿÿÿÿÿÿÿÿÿÿÿÿÿ~ÿ~ÿÿÿÿÿÿÿÿ£ÿÿ²ÿ¡ÿÿÿ¥ÿ¢ÿÿÿ¨ÿ¦ÿÿ¤ÿÿÿ¢ÿ¨ÿ¨ÿÿÿ£ÿÿÿÿÿÿ§ÿ§ÿ¬ÿ¤ÿªÿ¢ÿÿ¡ÿ ÿ¸ÿÿÿ¤ÿ²ÿÿ§ÿ¦ÿ¨ÿÿªÿªÿÿ©ÿªÿ¨ÿ¢ÿ¦ÿ¯ÿ´ÿ©ÿÿ ÿ§ÿ¢ÿ«ÿ¬ÿ¥ÿ¦ÿ£ÿ¡ÿÿ¦ÿÿÿÿ¥ÿÿÿÿ©ÿÿÿÿÿ ÿ¦ÿ¢ÿ ÿ¥ÿ¥ÿ°ÿªÿ«ÿ¨ÿÿÿÿÿ¨ÿ§ÿÿ¡ÿÿ¥ÿªÿ©ÿÿÿÿ¥ÿ£ÿÿÿ«ÿ¤ÿ ÿ ÿ¦ÿ´ÿ¯ÿÿ¤ÿ°ÿºÿ©ÿÿ¨ÿÿÿ£ÿ¡ÿ¨ÿ­ÿ®ÿ¥ÿÿÿ¤ÿ«ÿÿ©ÿ¨ÿ«ÿÿYÿÿ®ÿ§ÿ¦ÿ£ÿ¦ÿ¡ÿ¦ÿ¨ÿ£ÿ¦ÿ§ÿ¥ÿ¦ÿ¢ÿ¥ÿ¢ÿ¬ÿ¡ÿ ÿ¡ÿ©ÿ½ÿÃÿ¥ÿ°ÿÿ°ÿ²ÿ²ÿ¡ÿ ÿ§ÿ´ÿªÿ£ÿ§ÿ¦ÿªÿ¤ÿÿ«ÿ§ÿ¦ÿ²ÿ¨ÿªÿ¢ÿ¯ÿ¬ÿ¡ÿ³ÿ ÿ¢ÿ£ÿ©ÿÿÿ´ÿ©ÿ®ÿ¨ÿÿ£ÿÿÿ«ÿ©ÿ¨ÿªÿ§ÿ¡ÿÿ¤ÿ©ÿÿ©ÿºÿ¤ÿ²ÿÿ¤ÿ°ÿ¤ÿ¬ÿºÿµÿµÿ¥ÿ ÿ¬ÿ®ÿ´ÿ¹ÿ±ÿ´ÿ©ÿ¡ÿµÿ«ÿ®ÿ¤ÿ¤ÿ»ÿ«ÿ¹ÿ·ÿ§ÿ©ÿ§ÿ»ÿ±ÿ¢ÿ«ÿ¨ÿ«ÿ³ÿ³ÿ°ÿ­ÿ§ÿÿ¤ÿ¯ÿµÿ®ÿÿ¶ÿ±ÿ¡ÿ§ÿ§ÿ ÿÿ©ÿ£ÿ©ÿ¨ÿ¼ÿÀÿºÿ¹ÿ´ÿ¯ÿ±ÿ°ÿ­ÿ®ÿ¨ÿµÿµÿ²ÿ£ÿ³ÿ¼ÿµÿ§ÿ¬ÿ³ÿ³ÿµÿ¶ÿ°ÿ¥ÿ§ÿ¯ÿªÿ¨ÿ®ÿ©ÿ¥ÿ¡ÿ©ÿ´ÿ½ÿ°ÿ¯ÿ±ÿ¨ÿªÿ³ÿ±ÿ±ÿ¡ÿÿ®ÿ°ÿ¬ÿ±ÿ®ÿ¦ÿ®ÿµÿ¬ÿ¿ÿ«ÿ²ÿ±ÿ«ÿ±ÿ²ÿ¶ÿ©ÿ£ÿ²ÿªÿ«ÿ´ÿ«ÿ©ÿ®ÿ­ÿ¸ÿµÿ«ÿ¯ÿºÿÀÿ¸ÿÿ¡ÿ©ÿ­ÿ¶ÿ§ÿ¨ÿ¬ÿ¨ÿ£ÿ¦ÿ©ÿªÿ°ÿ¯ÿ¦ÿ§ÿ©ÿ­ÿ£ÿ¶ÿ©ÿ¢ÿ¨ÿ ÿÿªÿ«ÿ¥ÿªÿ§ÿÿÿ§ÿ±ÿ¬ÿ¦ÿ¥ÿ¸ÿ­ÿÿ«ÿ°ÿ¯ÿ¢ÿ°ÿ§ÿ«ÿ©ÿ¦ÿ§ÿªÿ¦ÿÿ¡ÿ£ÿ¬ÿ¢ÿ¤ÿ²ÿ¤ÿÿªÿ¡ÿ«ÿ¤ÿ´ÿ¸ÿ°ÿ¨ÿ©ÿ¬ÿ¬ÿ¨ÿÿ©ÿ£ÿ¤ÿ¶ÿªÿ«ÿ²ÿ£ÿ³ÿ«ÿ¬ÿ«ÿ±ÿ´ÿªÿ¨ÿ¸ÿ»ÿ¡ÿ¬ÿÿ¡ÿ£ÿÁÿ¸ÿ®ÿ°ÿ³ÿ§ÿ­ÿ¹ÿ²ÿ«ÿ±ÿ°ÿ®ÿ´ÿÿ­ÿ¬ÿÿ¸ÿ§ÿ ÿ£ÿ®ÿ¯ÿ±ÿ­ÿ«ÿªÿ£ÿ±ÿºÿ£ÿ¦ÿ¹ÿ¡ÿ·ÿ·ÿÀÿ£ÿ ÿ°ÿ¥ÿ£ÿ¬ÿ¯ÿµÿ²ÿ©ÿ§ÿ²ÿ³ÿÿ¼ÿ®ÿ²ÿ±ÿºÿ¶ÿ«ÿ¢ÿ­ÿ·ÿ§ÿ¹ÿ¹ÿ¤ÿ¥ÿ¥ÿ¥ÿ¢ÿÿ¤ÿ¬ÿ¦ÿ¦ÿ£ÿ§ÿ±ÿ®ÿ®ÿªÿ¡ÿÿ¥ÿ¯ÿÿ¯ÿ¦ÿÿ¬ÿ¹ÿ¢ÿÿÿ¤ÿ¹ÿËÿ¤ÿ¹ÿ§ÿ°ÿ¡ÿÿ ÿ©ÿªÿ¤ÿ¡ÿ¦ÿ§ÿ ÿ§ÿ£ÿÿ¬ÿ§ÿ¶ÿ¢ÿÿÿÿÿÿÿÿ¡ÿ¡ÿ ÿ®ÿªÿ¥ÿ§ÿ§ÿ£ÿ ÿÿ¢ÿ§ÿ©ÿ¥ÿ¢ÿ ÿ¢ÿ¨ÿ¡ÿÿÿ©ÿ¡ÿ«ÿ¦ÿÿ¦ÿ¬ÿ¥ÿ¤ÿ¯ÿ¥ÿÿ¢ÿÿÿ«ÿ§ÿ§ÿ¥ÿ¤ÿ£ÿ¡ÿ§ÿ¥ÿ®ÿªÿµÿÿ«ÿ¨ÿÿ¨ÿ¢ÿÿÿ¤ÿ³ÿÿÿÿ¤ÿÿ©ÿ£ÿ¬ÿ¢ÿ£ÿ­ÿ£ÿÿ¢ÿªÿ§ÿ§ÿÿ¬ÿÿÿÿÿÿ¢ÿªÿ¯ÿ¦ÿÿÿÿÿ ÿÿÿ¦ÿ®ÿ¥ÿÿ¤ÿ­ÿÿ«ÿÿÿ«ÿ¢ÿ«ÿ¦ÿÿ¡ÿ¡ÿ¡ÿ§ÿÿÿªÿ ÿÿ ÿ¡ÿ ÿ ÿ¡ÿ¦ÿ¨ÿ¡ÿÿ¢ÿ¢ÿ ÿÿÿÿÿÿ£ÿ§ÿÿÿÿÿÿ©ÿ¤ÿÿÿÿÿÿÿ¤ÿ§ÿÿÿÿ ÿ£ÿ¢ÿ¡ÿ ÿÿ¥ÿ­ÿ£ÿÿ±ÿªÿÿÿÿÿ¥ÿ¥ÿ¦ÿÿ¨ÿ¦ÿÿÿÿÿÿÿÿ¡ÿ ÿ³ÿÿ£ÿÿÿ£ÿÿÿÿ¦ÿ¬ÿ¤ÿÿÿÿ¥ÿ¯ÿ¡ÿÿÿÿÿÿÿ¸ÿ¢ÿÿÿÿÿ¤ÿªÿ£ÿ£ÿ«ÿ£ÿÿ¢ÿ¢ÿ§ÿ§ÿ¢ÿ¡ÿ¢ÿ§ÿµÿ ÿªÿ¤ÿ¡ÿ©ÿ¦ÿ ÿ¡ÿ ÿ¥ÿ¢ÿÿÿÿÿÿ¢ÿÿÿÿ¡ÿ ÿ¡ÿ¢ÿÿÿÿ ÿ®ÿ ÿÿÿ¡ÿ ÿ¦ÿ¬ÿ¨ÿ ÿÿ£ÿ¦ÿ¢ÿ¦ÿ¢ÿÿÿ¡ÿÿÿÿÿ¤ÿ·ÿ©ÿ£ÿ¢ÿÿÿ¥ÿ¢ÿÿ¡ÿÿÿ¯ÿ¢ÿ°ÿ°ÿªÿ«ÿÿÿ¤ÿÿ ÿ²ÿªÿ ÿ§ÿ¨ÿÿ¥ÿÿÿ¡ÿ¦ÿªÿ°ÿ¨ÿÿÿÿÿÿÿ¡ÿÿÿÿ¢ÿ¨ÿ¢ÿÿ ÿ¦ÿ¡ÿ«ÿªÿ¢ÿªÿ ÿ¦ÿ¿ÿ¥ÿÿÿ ÿÿÿ ÿ¥ÿÿªÿÿÿ¡ÿ ÿÿ¤ÿ¢ÿ ÿÿ ÿ£ÿÿÿÿªÿ¢ÿÿÿÿ ÿÿÿ¦ÿ«ÿªÿ¡ÿ´ÿ³ÿ¯ÿ°ÿ®ÿ©ÿ¯ÿ³ÿ«ÿ©ÿ ÿ¬ÿ­ÿªÿ²ÿ²ÿ¢ÿ¸ÿ¨ÿ¤ÿ¨ÿ®ÿ¬ÿ¦ÿ§ÿ¯ÿ£ÿÿ¢ÿÿÿÿÿ¢ÿ®ÿ¨ÿ«ÿ­ÿ£ÿ¡ÿ¢ÿÿÿ¨ÿ¤ÿªÿÿ¡ÿ«ÿ§ÿÿÿ¨ÿ£ÿªÿ«ÿ¤ÿÿÿ ÿ ÿÿÿ¢ÿ¸ÿ§ÿ¤ÿÿ§ÿªÿ£ÿ¢ÿ¥ÿÿÿÿÿÿÿÿÿÿÿÿ¨ÿÿÿÿ¢ÿÿÿÿÿÿÿÿ¢ÿÿÿ¢ÿÿÿÿÿ¡ÿÿÿÿÿÿÿÿÿ ÿÿ¢ÿ³ÿÿÿÿÿÿÿÿÿÿÿÿÿÿÿÿÿ¡ÿÿÿÿÿÿÿÿ¡ÿÿÿÿÿÿÿÿÿ¢ÿÿÿÿÿ£ÿÿÿÿÿÿ¢ÿ¡ÿÿÿÿÿÿÿÿÿÿÿÿÿÿÿÿÿÿÿ¡ÿÿ©ÿÿÿÿÿÿÿÿÿÿÿÿÿÿÿÿÿ ÿ¡ÿÿÿ¡ÿ¥ÿÿÿ}ÿÿÿ ÿÿÿÿÿÿÿ¡ÿÿ¡ÿÿÿÿÿÿ¨ÿÿ¹ÿ®ÿÿÿ¹ÿ¦ÿÿÿÿ¦ÿ¦ÿ¢ÿ©ÿÿÿÿÿÿ£ÿÿÿ¡ÿ£ÿ£ÿ­ÿ¡ÿyÿ ÿ]ÿÿ²ÿ±ÿÿÿÿ²ÿªÿÿ¦ÿ¥ÿ¥ÿµÿ²ÿ«ÿ©ÿªÿ­ÿ¨ÿ¦ÿ¢ÿyÿqÿÿ§ÿ©ÿÿ¡ÿ«ÿªÿ«ÿ¦ÿ§ÿ³ÿ©ÿÿ¤ÿ£ÿÿÿ¢ÿÿ¢ÿ¬ÿ¥ÿ¤ÿ®ÿ¨ÿ¢ÿ¨ÿÿ¦ÿ©ÿªÿ¢ÿ§ÿ¨ÿ¢ÿÿÿÿ¦ÿ°ÿ£ÿ¤ÿÿ ÿ¤ÿ¥ÿ£ÿ£ÿÿÿÿ¢ÿ©ÿÿÿÿÿÿÿÿÿ¢ÿÿ¥ÿ¥ÿÿÿ±ÿ©ÿÿÿÿÿÿÿÿÿÿÿÿ¤ÿ ÿÿÿÿÿÿ ÿ ÿÿÿÿÿ¡ÿ©ÿÿÿÿªÿ¢ÿ¢ÿÿÿÿÿÿÿÿÿÿÿÿ¡ÿÿÿÿÿÿÿÿÿÿÿÿÿÿxÿÿ ÿÿÿÿÿÿÿÿÿÿÿÿRÿ+ÿ\ÿÿÿÿÿÿ¦ÿ ÿÿÿ¦ÿ¤ÿÿÿÿÿÿÿÿÿÿÿÿÿ¡ÿÿÿÿÿÿÿÿ£ÿ ÿ¥ÿÿÿÿÿÿÿÿÿÿÿ£ÿ¦ÿ¢ÿÿÿ ÿÿ¡ÿ¡ÿÿÿ¦ÿÿÿÿÿÿÿ¢ÿ¬ÿÿÿªÿÿÿ¨ÿÿÿÿ³ÿÿ¡ÿ¡ÿÿ£ÿ¦ÿ¥ÿÿÿ¡ÿ¤ÿ£ÿÿÿÿÿÿÿ¡ÿÿÿÿÿÿÿªÿ©ÿÿÿ£ÿ¤ÿÿÿÿ¾ÿ³ÿ¢ÿªÿÿÿÿ¥ÿÿ­ÿªÿÿÿ¢ÿÿÿÿÿÿÿ¦ÿÿºÿ ÿÿÿ±ÿÿ ÿ£ÿ¡ÿÿÿÿÿ©ÿ®ÿÿÿ ÿ©ÿ ÿÿÿ ÿ¡ÿ¦ÿÿÿÿ¤ÿÿÿ¡ÿÿÿ¨ÿ£ÿÿÿÿÿ¢ÿÿ°ÿÿÿÿÿ¡ÿÿÿÿÿÿ¦ÿÿÿ§ÿ±ÿ«ÿÿÿÿÿÿÿ¤ÿ¥ÿ¥ÿ«ÿ§ÿÿÿÿÿ£ÿ¢ÿÿ®ÿÿÿÿ£ÿÿÿÿÿÿÿÿÿ¡ÿÿÿÿ­ÿ¯ÿ¦ÿ¡ÿÿÿÿÿÿ¢ÿ£ÿ¢ÿ ÿÿÿ­ÿÿÿÿ¦ÿÿÿ¢ÿ¨ÿÿÿ«ÿÿÿÿÿÿÿÿ¥ÿÿ±ÿ¯ÿÿÿÿÿÿÿÿÿoÿnÿÿÿÿÿÿÿÿªÿÿÿÿ¥ÿ£ÿ®ÿ¡ÿ¬ÿ¢ÿ¦ÿ¡ÿÿÿÿÿÿÿÿÿ£ÿ ÿÿÿÿÿÿÿÿvÿÿ§ÿÿÿ¯ÿÿÿ¡ÿÿÿÿÿÿÿÿÿ¤ÿ©ÿ¡ÿÿÿ¥ÿÿÿ¡ÿ¡ÿÿ£ÿÿÿÿ¦ÿ¡ÿÿÿÿÿªÿÿÿÿÿ ÿ ÿÿÿÿ©ÿÿÿÿ¢ÿ¨ÿ¡ÿ³ÿ¬ÿÿ¤ÿÿÿ¨ÿÿÿÿÿ£ÿ£ÿÿÿÿÿÿÿÿÿÿ ÿÿÿ§ÿÿÿÿÿ¥ÿÿÿÿÿÿ¥ÿÿÿÿÿÿÿÿÿÿ¥ÿ«ÿÿÿÿÿÿÿÿÿ£ÿ ÿ¥ÿ®ÿÿÿªÿÿÿ¥ÿÿÿ ÿÿÿÿÿÿÿÿ¡ÿ¢ÿ¡ÿ¨ÿªÿ£ÿÿÿÿ¨ÿÿ­ÿÿÿÿÿÿÿ±ÿ§ÿÿ«ÿÿ´ÿÿÿÿÿÿÿ­ÿ£ÿ¥ÿµÿ¨ÿÿÿ¦ÿªÿ£ÿÿÿÿÿÿÿÿÿ§ÿÿÿ¢ÿÿÿÿ¦ÿ£ÿÿ ÿ§ÿÿÿ¨ÿÿÿÿ¢ÿ¬ÿÿÿÿÿÿÿÿ£ÿÿÿÿ ÿÿÿµÿ¦ÿÿ§ÿµÿÿÿÿÿÿÿÿÿÿÿÿÿ ÿÿÿÿÿÿÿÿÿ¢ÿÿÿÿÿÿÿ¦ÿÿÿÿÿÿÿÿÿ¤ÿÿ¤ÿÿÿ¥ÿÿÿ¨ÿÿ¢ÿ³ÿ¥ÿÿÿÿÿÿÿÿÿÿÿÿ¬ÿ³ÿ ÿÿÿ±ÿ¯ÿ¦ÿÿ¢ÿ³ÿÿÿÿÿÿÿÿ®ÿ¦ÿÿ ÿ§ÿÿÿÿ¦ÿÿÿÿÿÿÿÿÿÿÿÿÿÿÿÿÿÿ¡ÿÿÿÿÿÿ ÿ£ÿÿÿ§ÿ¦ÿÿÿÿÿÿÿ¨ÿÿ¦ÿÿÿÿÿÿÿÿÿÿ ÿÿ£ÿÿÿÿÿÿÿÿÿ¨ÿ°ÿ¤ÿÿÿÿÿÿ¡ÿÿÿÿÿ¦ÿÿÿÿ·ÿÿÿ¥ÿ¦ÿ§ÿ¯ÿ§ÿÿ«ÿÿÿ©ÿÿ¨ÿÿ¯ÿÿÿÿÿ ÿ¦ÿ¥ÿÿ£ÿ¨ÿÿÿÿÿÿÿ¢ÿ¥ÿ±ÿ­ÿ©ÿ©ÿ¶ÿ¡ÿ ÿÿ¤ÿ¡ÿ ÿ£ÿÿ¦ÿ­ÿÿ¦ÿ®ÿ³ÿ¢ÿ­ÿ­ÿÿ±ÿÿÿ¥ÿ£ÿÿÿÿÿ¤ÿ¥ÿªÿ«ÿ­ÿ¦ÿ£ÿ¢ÿ¤ÿ«ÿ§ÿ¥ÿ¥ÿ¢ÿ¦ÿ ÿÿ¯ÿ¦ÿÿ®ÿ®ÿÿ¢ÿ«ÿ­ÿ®ÿ¥ÿÿ®ÿ°ÿªÿ¦ÿ°ÿ´ÿ¥ÿÿÿ³ÿ³ÿ¥ÿÿ§ÿ¨ÿ¦ÿ­ÿ´ÿ³ÿ¯ÿ¦ÿ¬ÿ®ÿ¯ÿ ÿÿ«ÿ­ÿµÿ¸ÿ±ÿ±ÿ«ÿ§ÿ¢ÿÿ¡ÿÿ¥ÿ¤ÿÿªÿÿ£ÿ¨ÿÿ°ÿ§ÿ¶ÿ¥ÿ¯ÿ±ÿ©ÿ¹ÿ©ÿ¤ÿ­ÿÿ¤ÿ±ÿ´ÿªÿ©ÿ¡ÿ¬ÿÿ®ÿºÿÿ°ÿ¥ÿ«ÿ³ÿÿ¡ÿ«ÿ¹ÿ¬ÿÿ¥ÿ«ÿ£ÿ¢ÿ¥ÿ¦ÿ¶ÿ³ÿÿ¤ÿ¬ÿ­ÿ¨ÿÿ§ÿ¨ÿ¬ÿ§ÿ¬ÿ¯ÿ®ÿªÿ¦ÿ¡ÿ¨ÿªÿ¨ÿ¨ÿ¤ÿ£ÿÿÿ¡ÿºÿÿ¹ÿ¤ÿ§ÿ§ÿÿ¸ÿ¹ÿªÿ¨ÿÿÿÿ¦ÿ³ÿÿªÿºÿ¯ÿ«ÿ©ÿµÿ¬ÿ¢ÿ«ÿ¦ÿ§ÿ©ÿ ÿ«ÿ¯ÿ©ÿ«ÿ«ÿ±ÿÿ ÿÿÿÿ§ÿªÿ±ÿ£ÿ¢ÿ¯ÿ«ÿÿ©ÿ¥ÿ·ÿÿ«ÿ¹ÿ¨ÿÿ¢ÿ ÿ«ÿ¢ÿ¶ÿ±ÿ®ÿ¯ÿÿ¯ÿÿªÿ«ÿ­ÿ¤ÿ¥ÿ¨ÿÿÿ¬ÿ¸ÿ©ÿÿ£ÿ§ÿ¬ÿ®ÿ«ÿ¤ÿÿ¢ÿ´ÿÿÿÿÿÿ§ÿ«ÿÿ­ÿ¯ÿ¨ÿ ÿ²ÿ­ÿ°ÿ°ÿ¹ÿ¡ÿÿ·ÿ¢ÿÿ¯ÿ¦ÿ°ÿ©ÿ²ÿ®ÿ®ÿ¨ÿÿÿ®ÿ¦ÿ£ÿ£ÿÿ ÿªÿ±ÿ§ÿÿÿ¢ÿµÿ¾ÿ³ÿµÿÁÿ°ÿ£ÿ ÿÿ£ÿ«ÿ¢ÿ¢ÿ»ÿ­ÿ¨ÿ£ÿÿ£ÿÿ£ÿÿÿÿÿÿÿÿ¤ÿÄÿ½ÿ¡ÿÿÿ²ÿ¶ÿ¡ÿ©ÿ­ÿ±ÿÿªÿ£ÿ·ÿ½ÿ²ÿ¯ÿÿÿ¦ÿ¢ÿÿÿ¤ÿ§ÿÿÿÿÿ¨ÿ©ÿÿªÿ¹ÿ«ÿ¢ÿ¡ÿ¨ÿ­ÿÿ¨ÿÿdÿ{ÿÿÿ ÿ­ÿ§ÿÿ®ÿ¬ÿÿ°ÿÿ¨ÿ¬ÿ©ÿ­ÿÿ²ÿ¡ÿÿ£ÿ ÿ ÿ¢ÿÿÿÿ»ÿ¡ÿÿÿ£ÿ®ÿªÿ¡ÿÿ¥ÿ¬ÿ¡ÿÿ¥ÿ»ÿ²ÿ¦ÿ®ÿ¥ÿ¢ÿ¥ÿ¡ÿ¨ÿ¡ÿ®ÿ´ÿ¤ÿ¬ÿ§ÿ°ÿÿÿÿ®ÿÅÿ«ÿ¡ÿ«ÿ¥ÿ¦ÿªÿ£ÿ±ÿÿÿÿÿ©ÿ ÿÿ ÿ©ÿªÿ¯ÿ°ÿ©ÿ¥ÿ¨ÿ¨ÿÿÿÿÿ­ÿ«ÿ¯ÿ©ÿ£ÿ¡ÿ ÿ²ÿÿ®ÿ ÿ±ÿ¨ÿÿ­ÿªÿÿ¤ÿÿ¨ÿ²ÿ¢ÿ«ÿÿ¬ÿÿ¨ÿ¡ÿ ÿµÿªÿ«ÿ°ÿÿÿ©ÿ«ÿ§ÿ§ÿ¦ÿÿÿÿ¢ÿ£ÿÿÿÿ¨ÿÿÿÿ¢ÿ ÿ§ÿ¢ÿÿÿÿ®ÿÿÿ­ÿÿ¡ÿÿÿªÿ¨ÿ£ÿÿÿÿ¯ÿ«ÿ­ÿ­ÿ¦ÿ¦ÿ¡ÿ¡ÿ«ÿ­ÿ¥ÿ£ÿ¨ÿ¡ÿÿÿÿÿÿÿÿÿÿÿªÿÿÿÿ¬ÿªÿ¤ÿ¢ÿªÿ¤ÿ¡ÿÿ ÿ¡ÿ¢ÿ£ÿ ÿ¦ÿ©ÿ¢ÿ±ÿ³ÿ·ÿ¬ÿÿ«ÿµÿ¯ÿ¦ÿ¡ÿ«ÿ¯ÿ§ÿ´ÿ®ÿÿ¡ÿÿÿªÿ¯ÿ¡ÿÿÿÿ¢ÿÿÿÿ¢ÿÿÿÿÿ§ÿÿÿÿÿÿÿÿÿÿ¡ÿÿÿÿÿÿÿÿÿÿÿÿÿÿ¨ÿÿÿ¶ÿÿ©ÿ«ÿ³ÿ³ÿÿÿ¢ÿÿ¢ÿÿÿÿÿ¤ÿÿÿ«ÿªÿ©ÿÿÿÿ¤ÿÿÿÿ¡ÿ°ÿ¥ÿÿÿ°ÿ£ÿ«ÿÿÿ°ÿ¬ÿÿ¬ÿªÿ«ÿÿ ÿ¨ÿ§ÿ¬ÿ°ÿ¦ÿ¦ÿ§ÿªÿ³ÿ®ÿ¤ÿ ÿÿÿ­ÿ³ÿ®ÿ©ÿ¨ÿ¥ÿÿÿÿÿªÿÿ¤ÿ£ÿ¥ÿÿ£ÿ ÿÿÿ¦ÿ¤ÿ«ÿ¤ÿÿÿÿÿ¦ÿ§ÿÿÿÿ£ÿ¨ÿ±ÿµÿ¬ÿÿÿ¤ÿ¡ÿÿÿÿ¡ÿÿÿ¤ÿ¨ÿ¨ÿÿÿ«ÿ¶ÿ®ÿ¤ÿ§ÿ¬ÿ¨ÿ§ÿ¥ÿ ÿ¢ÿ ÿ£ÿ¨ÿ©ÿ¬ÿ§ÿ­ÿÿ©ÿ¡ÿ®ÿ ÿÂÿ°ÿ¯ÿ«ÿÿÿÿÿ¦ÿ³ÿÿ¥ÿªÿÿÿ£ÿ£ÿ ÿ­ÿ«ÿ®ÿ©ÿÿ¬ÿ¦ÿÿÿ«ÿ¼ÿ´ÿ§ÿÿ£ÿ­ÿ§ÿ¤ÿ¢ÿ¨ÿ»ÿµÿÿ¡ÿµÿ°ÿÿÿ¤ÿ§ÿ¦ÿ«ÿÿ ÿ¼ÿ¯ÿ£ÿ¥ÿ¹ÿ°ÿ¬ÿ­ÿ»ÿ¦ÿ¡ÿ²ÿªÿ¨ÿ£ÿ¢ÿ­ÿ¥ÿÿ©ÿ£ÿ ÿ«ÿ£ÿ£ÿ§ÿ§ÿ²ÿ£ÿ©ÿ­ÿ®ÿ¥ÿÿ¨ÿµÿ¦ÿªÿ¨ÿ­ÿÿ ÿ®ÿ®ÿÿ¡ÿ­ÿ²ÿºÿ¬ÿ§ÿ¦ÿ ÿ¥ÿ©ÿ¤ÿ¬ÿ¿ÿ³ÿ¨ÿ¡ÿ­ÿ´ÿ®ÿ¬ÿ®ÿ¨ÿ¤ÿ¬ÿ­ÿ©ÿ©ÿªÿªÿ¦ÿ¦ÿ°ÿ±ÿÀÿ¨ÿ§ÿ©ÿ¦ÿ¼ÿ¢ÿÿ¬ÿµÿ®ÿ£ÿ ÿ¨ÿ­ÿ¦ÿ ÿÿªÿ³ÿ²ÿ·ÿ©ÿ©ÿ¼ÿ¶ÿµÿ¤ÿ®ÿµÿµÿ®ÿ­ÿ¯ÿ±ÿ°ÿ²ÿ«ÿ§ÿ¯ÿ¹ÿµÿ«ÿ¯ÿ¶ÿ´ÿ¦ÿ©ÿ¾ÿ¦ÿ»ÿ³ÿ£ÿ¤ÿ§ÿ¡ÿ¸ÿ°ÿ¦ÿÿ¬ÿ°ÿ®ÿ»ÿ¸ÿ¢ÿ£ÿ§ÿ¨ÿ¿ÿ¥ÿ°ÿµÿµÿ¸ÿ²ÿ©ÿ¦ÿ¨ÿ­ÿ§ÿ¡ÿ¡ÿªÿ´ÿµÿ´ÿ¯ÿÿÿÿ©ÿ ÿ ÿ«ÿ¤ÿ°ÿ¡ÿ«ÿ«ÿÿ«ÿ¬ÿ£ÿ¨ÿ°ÿ¬ÿ«ÿ±ÿ«ÿÿ¯ÿ³ÿ©ÿÿÿ¦ÿ§ÿ¨ÿ¡ÿ£ÿ¤ÿ¨ÿ¶ÿ¯ÿ£ÿ¨ÿ¯ÿ¬ÿ§ÿ§ÿªÿ±ÿ¯ÿ¥ÿ§ÿ±ÿ²ÿ¨ÿ¬ÿ£ÿ¯ÿ®ÿ©ÿ­ÿ­ÿ¨ÿ§ÿ§ÿ²ÿ¶ÿ¥ÿ¢ÿÿ£ÿ¥ÿ´ÿÿ±ÿ¶ÿ¦ÿÿÿ¦ÿ²ÿ¿ÿ¾ÿ«ÿ®ÿ²ÿªÿÿ©ÿ±ÿªÿ¶ÿ¬ÿ«ÿ¥ÿ¥ÿ¥ÿ¬ÿ¯ÿ®ÿ¯ÿ¨ÿ¨ÿ²ÿªÿ¯ÿ§ÿÿ¶ÿ¢ÿ·ÿ¦ÿ ÿ±ÿ«ÿ±ÿ°ÿ§ÿ¯ÿ³ÿ¨ÿ¬ÿ£ÿ¶ÿ¯ÿ©ÿ¯ÿ¦ÿ²ÿ§ÿ¬ÿ´ÿ³ÿ¬ÿ¨ÿ¤ÿ§ÿ°ÿªÿ·ÿ¤ÿ­ÿ·ÿÂÿ¹ÿ¹ÿ´ÿ­ÿ®ÿ­ÿ¥ÿ«ÿ±ÿ­ÿ°ÿ§ÿ¡ÿ¥ÿ°ÿ¤ÿ®ÿÿ¯ÿ±ÿ¸ÿ­ÿ¨ÿ£ÿ¢ÿ¥ÿ¥ÿÿÿ·ÿ³ÿÿ²ÿ¯ÿ§ÿ¤ÿÿÿ©ÿ¡ÿ ÿªÿ«ÿ¬ÿ¦ÿ¦ÿ«ÿÿ¨ÿ¢ÿÿÿÿ°ÿ©ÿÿ§ÿ©ÿ¦ÿ³ÿ«ÿÿ±ÿ¦ÿÿ ÿªÿÿ§ÿ§ÿ¢ÿÿ§ÿ­ÿ¤ÿ¨ÿ£ÿ¬ÿ©ÿÿ¥ÿ°ÿ¬ÿ¢ÿ¢ÿ¡ÿ¤ÿ¨ÿ±ÿ´ÿ¤ÿ²ÿ½ÿ©ÿ¨ÿ©ÿ¦ÿ¢ÿ ÿ¡ÿ ÿ¤ÿ¦ÿ ÿÿÿÿ¥ÿÿ°ÿ¡ÿ¢ÿÿ­ÿ¨ÿ«ÿ­ÿ¥ÿ¨ÿ¯ÿµÿ ÿÿ´ÿÿ¨ÿ¶ÿ©ÿ°ÿ­ÿ¤ÿ£ÿ¤ÿ£ÿ¨ÿ¤ÿ«ÿ£ÿÿªÿ¢ÿ¬ÿªÿ£ÿ¢ÿ¡ÿ ÿ¨ÿ±ÿ¢ÿ°ÿÿ¢ÿ¨ÿ ÿ¯ÿ§ÿ£ÿ¢ÿÿ£ÿ¦ÿ¦ÿ¯ÿÿ¨ÿ¥ÿÿ­ÿ°ÿ¥ÿÿÿÿ©ÿ­ÿ¤ÿÿÿ ÿÿÿÿ¥ÿ©ÿ¨ÿ¡ÿ ÿ¨ÿÿ ÿÿÿ¤ÿ°ÿ©ÿÿÿÿÿÿÿÿªÿµÿ¡ÿ²ÿ©ÿÿÿÿ¢ÿ§ÿÿÿÿ£ÿ¥ÿ¢ÿ¡ÿÿ ÿ¡ÿÿÿ¢ÿ¥ÿ¢ÿ±ÿÿÿ©ÿªÿÿ¢ÿ¤ÿ¢ÿ§ÿ ÿ¢ÿÿÿÿÿÿ£ÿ¢ÿÿÿÿ¤ÿ¦ÿ£ÿ¬ÿ°ÿÿÿÿÿÿÿ«ÿªÿ ÿ±ÿ£ÿÿÿÿÿÿnÿyÿÿÿ¯ÿÿÿÿÿ§ÿÿÿÿÿ¤ÿÿÿÿ¥ÿ°ÿ¤ÿ ÿ¤ÿ£ÿ ÿÿÿÿÿ¢ÿ¡ÿÿÿÿÿ¥ÿ«ÿ¡ÿÿ¥ÿÿ§ÿ¨ÿ¯ÿ§ÿÿ¡ÿ¬ÿ§ÿÿ­ÿ¤ÿÿ§ÿÿÿÿÿÿ£ÿ¨ÿ¢ÿ¢ÿÿÿ¢ÿ¥ÿÿÿÿ¤ÿÿ¦ÿ³ÿ¦ÿÿ¢ÿ§ÿ¤ÿÿ¡ÿ¤ÿ¦ÿÿ¯ÿ¨ÿ£ÿ ÿ£ÿ§ÿ¡ÿ¡ÿ¤ÿ£ÿÿ¤ÿÿÿ¡ÿÿÿ¢ÿÿ§ÿ£ÿÿÿ¤ÿ¡ÿÿÿ¤ÿ¨ÿ ÿ¦ÿÿ¨ÿ¥ÿÿÿÿÿÿÿ¡ÿ¤ÿ¤ÿ£ÿ£ÿ¢ÿ£ÿ¤ÿÿ¡ÿÿÿ¦ÿ§ÿ¡ÿÿÿÿ¢ÿÿ¢ÿÿÿÿÿ¦ÿ«ÿ¡ÿÿ¢ÿ«ÿ¦ÿ·ÿ­ÿÿ¡ÿÿÿ®ÿÿÿÿ£ÿ¡ÿÿÿ§ÿÿ¦ÿÿÿ¡ÿ¢ÿ¢ÿ¢ÿÿÿÿÿ ÿ¡ÿÿÿ¥ÿ°ÿ¬ÿÿÿÿÿ¡ÿ£ÿ£ÿ»ÿ­ÿ¢ÿ´ÿ·ÿ®ÿ¦ÿ¢ÿ§ÿ¶ÿµÿ²ÿ©ÿ²ÿ±ÿ£ÿ¥ÿªÿ¡ÿ ÿ©ÿ¨ÿ¨ÿ¡ÿÿÿ²ÿ¥ÿ ÿÿ ÿ¬ÿ¦ÿ ÿ ÿÿ¨ÿ¥ÿ®ÿ¯ÿ¦ÿ§ÿ¥ÿÿÿ¢ÿ ÿ¤ÿ¢ÿ¢ÿ¢ÿÿÿÿ ÿ¤ÿ¦ÿÿ¢ÿÿÿ¡ÿÿÿÿÿ­ÿ§ÿªÿÿÿ¦ÿÿÿÿÿÿ¢ÿ¦ÿÿÿÿÿÿÿÿ¤ÿÿÿ¡ÿÿÿÿÿÿ¡ÿÿÿ ÿÿÿÿÿÿÿÿÿÿ~ÿÿ¢ÿÿÿÿÿÿÿÿ¤ÿÿÿÿÿÿÿÿÿÿÿ¦ÿÿ«ÿ ÿÿÿ¡ÿ¢ÿÿÿÿÿÿÿ¢ÿÿÿÿÿÿÿÿ ÿ¢ÿÿÿÿÿÿ¥ÿ¢ÿÿÿÿÿ§ÿÿÿÿÿÿÿÿÿÿÿÿÿÿ¤ÿ¥ÿÿÿÿÿÿ¢ÿÿÿÿÿÿÿÿÿÿ¡ÿÿÿÿÿÿÿ ÿÿÿ ÿÿÿÿÿÿÿ¥ÿ ÿÿÿÿÿÿÿ¢ÿ¡ÿ¤ÿÿÿÿÿÿ¢ÿÿÿ¦ÿªÿ«ÿ¨ÿ§ÿÿÿ§ÿªÿÿÿ¥ÿÿÿÿ¢ÿ£ÿ®ÿ¢ÿÿÿ£ÿ©ÿÿÿYÿ7ÿÿÿÿ¨ÿ©ÿ¤ÿªÿ®ÿ§ÿ¢ÿ®ÿ¦ÿ¢ÿ§ÿ­ÿ¤ÿ¢ÿ¦ÿ¨ÿ¦ÿÿÿÿÿÿÿ°ÿ£ÿ¢ÿ¦ÿ£ÿ¤ÿ­ÿ±ÿ­ÿ¥ÿ©ÿ¹ÿ¢ÿÿÿÿÿÿÿ ÿ©ÿ¥ÿÿ¨ÿ©ÿÿÿ¡ÿÿ¥ÿ¢ÿÿ¢ÿ£ÿÿÿÿÿ ÿ«ÿ¢ÿ®ÿ¤ÿ¤ÿ£ÿ ÿÿÿªÿ£ÿÿ ÿÿÿÿÿ¡ÿÿÿÿÿÿÿÿÿ®ÿ¤ÿÿ¤ÿÿÿÿÿÿÿÿÿÿÿ¨ÿÿÿÿÿÿÿ£ÿÿÿ§ÿ¥ÿÿ£ÿÿÿÿ¨ÿ£ÿÿÿÿÿÿÿÿÿ£ÿ¨ÿÿÿ¡ÿ¨ÿÿÿÿÿ ÿÿÿÿÿÿÿÿÿÿÿ£ÿÿÿÿ¢ÿÿÿÿÿÿyÿBÿ7ÿsÿ¢ÿ«ÿÿÿÿ­ÿÿÿÿÿÿÿÿÿÿ£ÿÿÿÿÿÿÿÿÿÿÿÿ¡ÿ¦ÿÿÿÿ ÿÿÿÿÿÿÿÿ¥ÿÿÿÿÿ¦ÿ¥ÿ£ÿ«ÿ­ÿ£ÿ¤ÿ ÿÿ¥ÿÿ¡ÿÿÿÿÿÿÿÿÿtÿÿÿÿÿ¡ÿÿÿÿ§ÿªÿ¥ÿ¤ÿ¤ÿ£ÿ¤ÿ ÿÿÿªÿ¥ÿÿÿÿ£ÿÿÿ¥ÿÿÿ|ÿÿÿÿÿÿÿÿÿÿÿÿ¤ÿªÿÿ ÿÿÿÿÿ ÿÿ¦ÿ©ÿÿÿÿÿÿÿ®ÿÿÿ ÿÿÿÿ°ÿ¡ÿÿÿÿÿÿÿÿÿÿÿÿÿÿÿ¯ÿ«ÿ¦ÿÿ¡ÿ ÿ±ÿÿÿÿÿ ÿ ÿ¥ÿ£ÿÿÿÿÿÿÿ®ÿÿ ÿ­ÿ¥ÿ ÿÿÿÿÿÿÿ¦ÿ©ÿÿÿÿÿ±ÿ¥ÿÿ¡ÿÿÿÿÿ§ÿ§ÿÿ¢ÿÿÿÿÿÿÿÿÿ¢ÿ¦ÿ¯ÿÿÿ²ÿÿÿÿ©ÿÿÿÿÿÿÿ¢ÿ¨ÿ£ÿÿ¢ÿ¥ÿ¡ÿÿÿÿ¬ÿÿÿ¢ÿÿ¡ÿ¢ÿÿÿÿ ÿ¨ÿ¢ÿÿÿ ÿ¬ÿ¤ÿÿÿÿÿ³ÿ¨ÿ³ÿÿ ÿ¦ÿ¡ÿ¨ÿÿ¡ÿ¤ÿÿÿ¡ÿ¡ÿÿÿÿÿÿÿÿÿÿ¤ÿ«ÿ«ÿÿÿÿ£ÿÿ¢ÿ¤ÿÿÿÿÿ¥ÿ ÿ¨ÿ¦ÿÿÿÿÿÿÿÿÿÿÿÿÿ¡ÿÿÿÿ³ÿÿ ÿ¤ÿ ÿ£ÿÿÿÿÿÿÿ¡ÿ¡ÿÿÿ®ÿ­ÿÿµÿ¢ÿÿ¡ÿÿ¡ÿ¯ÿÿÿÿ¢ÿÿÿÿ¥ÿ£ÿÿÿÿÿÿÿÿÿ£ÿÿÿÿ ÿ ÿ£ÿÿ±ÿÿ¢ÿÿÿ°ÿÿÿÿÿÿ ÿÿÿÿÿÿ¢ÿ¨ÿÿÿÿ ÿ¥ÿªÿ¡ÿÿªÿÃÿÿÿÿ¡ÿ¡ÿÿÿ¥ÿÿ§ÿÿÿ§ÿ¦ÿ ÿ¡ÿÿÿ¥ÿ£ÿ¦ÿ£ÿ¦ÿ¡ÿÿ ÿ§ÿÿ¨ÿ¬ÿÿÿ¼ÿÿ®ÿ¡ÿ¡ÿÿ¥ÿÿÿ§ÿÿÿÿªÿ²ÿªÿ ÿÿÿÿÿÿÿÿ ÿ¦ÿ©ÿÿÿ¤ÿ§ÿ¶ÿ ÿÿÿ¢ÿÿÿÿ¤ÿ ÿ¡ÿÿÿ¤ÿÿÿ«ÿ£ÿÿ ÿ¨ÿ¤ÿÿÿÿÿÿÿÿÿÿÿ¥ÿÿÿÿÿÿ«ÿÿ¡ÿ¡ÿ¨ÿ ÿÿÿÿ¥ÿ¢ÿÿÿÿÿÿ¡ÿ£ÿ¡ÿ¦ÿ¡ÿ¡ÿÿÿ«ÿ§ÿ§ÿ¨ÿ¤ÿÿÿªÿ ÿÿÿÿ¦ÿÿÿÿÿÿÿÿ ÿÿÿÿÿÿ¢ÿÿÿÿÿÿÿÿÿÿ¢ÿÿÿÿÿÿÿÿ£ÿ¡ÿÿÿ¥ÿÿ¢ÿ ÿ¥ÿÿÿ¦ÿ¥ÿÿÿ¬ÿ¡ÿÿÿÿÿÿÿÿÿ¥ÿ£ÿÿ¡ÿÿªÿ­ÿ©ÿÿÿ¨ÿÿ«ÿÿÿÿÿ¦ÿ¨ÿ¨ÿÿÿÿÿÿÿÿÿÿÿ¢ÿÿÿ¦ÿÿÿ¢ÿ£ÿÿÿÿÿÿÿ¡ÿÿÿÿ£ÿÿÿÿÿÿ§ÿµÿ¡ÿÿ¡ÿ©ÿ¤ÿÿ«ÿ¢ÿÿ¥ÿ¨ÿ¤ÿÿÿ¤ÿÿ®ÿ©ÿÿÿÿ¡ÿ¢ÿÿÿÿÿ©ÿ©ÿ¢ÿ£ÿ«ÿ¤ÿÿ¦ÿ´ÿ¨ÿ¡ÿÿÿ¢ÿ­ÿ¨ÿÿÿÿ¸ÿÿ¡ÿÿ¡ÿÿ ÿ¡ÿ¤ÿ¦ÿÿÿ¥ÿÿ¢ÿÿ£ÿÿÿÿÿÿ¤ÿ¤ÿ¤ÿ©ÿ¥ÿÿÿ ÿÿÿÿÿÿ§ÿ¢ÿÿ©ÿ¨ÿÿ¥ÿÿÿ¤ÿÿÿÿÿÿ­ÿ©ÿ­ÿºÿ¥ÿÿ¤ÿªÿ¨ÿ¢ÿÿ£ÿÿÿÿÿÿ ÿ ÿ ÿ§ÿ¥ÿ¯ÿªÿÿÿÿ ÿªÿ«ÿ£ÿ ÿÿ¢ÿ¦ÿÿ£ÿ¤ÿ³ÿ«ÿ§ÿÿ¢ÿÿÿ¬ÿ¸ÿµÿ§ÿÿ±ÿÿÿ±ÿ£ÿ¹ÿ´ÿ«ÿ¡ÿÿ©ÿÿ ÿÿÿ¢ÿ¬ÿ·ÿÿ§ÿ°ÿ§ÿ¦ÿ¥ÿ¯ÿ¯ÿªÿ ÿÿ¬ÿµÿ«ÿ¢ÿ«ÿ°ÿ«ÿ¥ÿ¦ÿ«ÿ¬ÿ ÿ¦ÿºÿ¡ÿ®ÿÇÿ°ÿ²ÿ­ÿÁÿÿ¤ÿ­ÿÿ½ÿ£ÿ½ÿ¬ÿ¥ÿÿ¤ÿ°ÿ«ÿ³ÿ¬ÿ£ÿÿ­ÿ¦ÿ¥ÿ§ÿ§ÿ°ÿ¥ÿ ÿ¦ÿ«ÿ±ÿ¨ÿ¤ÿ§ÿ¬ÿ®ÿ©ÿ­ÿ§ÿÿ¨ÿ©ÿÿ­ÿ®ÿ ÿ¡ÿ±ÿ®ÿµÿ¡ÿÿ ÿ¶ÿÿ¤ÿ§ÿÿÿ®ÿ¢ÿ­ÿ©ÿ¸ÿ¹ÿ¬ÿ¡ÿÿ­ÿ²ÿ¡ÿÿÿ¥ÿÿ ÿ­ÿ¤ÿ§ÿ²ÿ¦ÿ°ÿªÿ¥ÿ«ÿ®ÿµÿ°ÿ¢ÿÿ ÿ«ÿµÿ¯ÿ®ÿ«ÿ¯ÿ¦ÿÿªÿÿÿ ÿ¯ÿ¬ÿÿ¤ÿ¬ÿ¯ÿÿ²ÿ¡ÿ¬ÿ§ÿÿ¸ÿ¥ÿ¥ÿ²ÿÿ£ÿ¨ÿ¥ÿ±ÿ¤ÿ¤ÿÿ¡ÿ®ÿ¨ÿ¢ÿ¨ÿ¥ÿªÿ¦ÿÿÿ®ÿ«ÿ¨ÿªÿ§ÿªÿ­ÿ´ÿ·ÿ±ÿ­ÿ­ÿ®ÿ¥ÿ¨ÿ¥ÿ¡ÿÿªÿ²ÿ¢ÿ¡ÿ¨ÿªÿ ÿÿ¤ÿ±ÿ¨ÿ£ÿÿ£ÿ©ÿ®ÿÿ¶ÿÿ¯ÿ­ÿªÿ³ÿ¶ÿ¨ÿ°ÿÿ¦ÿÿ§ÿ°ÿÿ¬ÿ±ÿ±ÿ©ÿÿÿ¤ÿ«ÿªÿ§ÿ®ÿ¬ÿ¨ÿ«ÿ¦ÿ§ÿ¸ÿµÿ¢ÿ¤ÿ¯ÿ¥ÿ©ÿÿÿ°ÿ­ÿ ÿ¡ÿÿÿÿ«ÿ¡ÿ¡ÿªÿ©ÿÁÿ§ÿ³ÿÿ®ÿªÿ·ÿ°ÿ¬ÿ¬ÿ¬ÿªÿ¤ÿ£ÿ§ÿÿ¶ÿ®ÿ²ÿ©ÿÿÿ¡ÿ²ÿ´ÿ³ÿ«ÿÿÿÿ«ÿ®ÿÿ¤ÿ ÿ«ÿªÿ¢ÿÿ¡ÿ¥ÿÿÿ ÿÿ ÿ¢ÿÿÿ½ÿ§ÿ¯ÿ¨ÿ©ÿªÿªÿÿÿÿ«ÿªÿ©ÿ¨ÿ¦ÿ¥ÿÿ ÿÿ³ÿ±ÿ¬ÿ¥ÿ ÿ¡ÿ§ÿ±ÿ«ÿ¢ÿ¥ÿ ÿ¤ÿ­ÿ ÿ¤ÿ¶ÿ³ÿ©ÿ£ÿ­ÿ´ÿÿÿÿ­ÿÿ«ÿ¦ÿ¬ÿÿªÿ¨ÿÿÿÿ´ÿ¦ÿ¬ÿªÿ¬ÿ£ÿ¦ÿÿ±ÿ§ÿÿÿÿ¥ÿ£ÿÿÿªÿ¬ÿ°ÿ«ÿÿÿ¦ÿ¯ÿ¥ÿÿÿÿ¡ÿ¤ÿ­ÿ§ÿ¬ÿ¢ÿÿ®ÿÿ¡ÿÿ©ÿÿÿ¤ÿÿ¨ÿÿÿ£ÿ±ÿ§ÿ¥ÿÿ¥ÿÿÿÿÿªÿ¢ÿ£ÿ¥ÿ¥ÿ­ÿ¦ÿÿ¡ÿÿÿÿÿ ÿ¡ÿ¨ÿ¨ÿ¬ÿ¡ÿÿ¡ÿ¡ÿÿÿ¢ÿ¯ÿ¦ÿÿÿÿ§ÿÿtÿ¥ÿ¬ÿ¨ÿÿÿ±ÿ®ÿ°ÿ¡ÿÿÿÿÿ¤ÿ¬ÿ©ÿ°ÿ¦ÿÿ£ÿ¨ÿ ÿÿ¦ÿ£ÿÿÿÿ¤ÿ§ÿ¡ÿ ÿÿÿÿ©ÿÿÿ¢ÿ¨ÿ°ÿ©ÿÿ§ÿ¥ÿ¡ÿÿÿÿÿ£ÿÿÿÿÿ¬ÿ¬ÿÿ¤ÿ¡ÿÿ¡ÿ©ÿ¦ÿ¤ÿ­ÿ¦ÿÿÿ£ÿ ÿªÿÿÿ¯ÿ¨ÿ¦ÿÿ¤ÿ¥ÿ¨ÿÿ£ÿ¤ÿ¤ÿÿÿÿ¥ÿ¨ÿÿÿÿÿÿÿÿÿÿÿÿÿÿÿÿÿÿÿÿuÿÿÿÿÿÿÿÿÿ¦ÿªÿ¯ÿ©ÿÿÿÿÿÿ«ÿÿ¢ÿ¶ÿ¤ÿÿÿÿÿÿ¡ÿÿÿ¥ÿ£ÿÿ¥ÿªÿÿÿÿÿ§ÿÿÿÿÿÿÿÿ§ÿÿ·ÿ«ÿ¥ÿ©ÿ¤ÿ ÿ§ÿ¢ÿ¨ÿ£ÿ¬ÿ§ÿ¡ÿ¡ÿÿÿ¢ÿ¡ÿ£ÿ¢ÿ¢ÿ¨ÿÿÿ¦ÿ§ÿ¥ÿÿÿÿÿ ÿÿÿÿÿÿ®ÿ¬ÿ ÿ©ÿ¤ÿÿªÿÿÿÿÿ§ÿÿÿÿ¢ÿ¦ÿÿÿÿÿÿªÿÿ¯ÿ«ÿÿ¥ÿªÿÿ¦ÿ¢ÿ«ÿ§ÿ«ÿ©ÿ§ÿ¬ÿ¤ÿ¥ÿ¢ÿÿ¤ÿ ÿ ÿ¦ÿ¤ÿ©ÿ«ÿ¢ÿ«ÿ®ÿÿªÿ­ÿÿÿ§ÿ¶ÿ¡ÿ£ÿÿ¢ÿ°ÿ ÿ§ÿÿ¨ÿ½ÿ±ÿ¡ÿ§ÿ¥ÿ¢ÿ¦ÿ¦ÿ³ÿ±ÿ¨ÿ¹ÿ³ÿ¢ÿÿÿ³ÿ°ÿ¦ÿÿ¨ÿ¨ÿ¢ÿÿÿ¨ÿ¯ÿ¬ÿÿÿ®ÿ¯ÿ ÿ§ÿ°ÿ¬ÿ®ÿªÿ¢ÿªÿ¦ÿ ÿ£ÿ§ÿÇÿ ÿ²ÿ¥ÿ¾ÿµÿ¯ÿ¬ÿ©ÿ®ÿÿÿªÿ ÿÿ¦ÿ¡ÿ¡ÿ¨ÿ¢ÿ£ÿ¨ÿ¥ÿ®ÿÿ«ÿ§ÿ´ÿªÿÿ­ÿ³ÿºÿ³ÿ«ÿ©ÿ¯ÿ´ÿ¶ÿ²ÿªÿ§ÿ©ÿ®ÿ°ÿ«ÿ²ÿ¼ÿ¶ÿ¼ÿ´ÿ®ÿ¡ÿ¹ÿ«ÿºÿ´ÿºÿ¯ÿÿ¦ÿ°ÿ¨ÿ¥ÿ£ÿ¦ÿ©ÿ«ÿ®ÿ¯ÿ®ÿ­ÿ²ÿ®ÿµÿ¤ÿ°ÿ²ÿ¡ÿ¸ÿÿ¢ÿ­ÿ³ÿ³ÿ»ÿ«ÿ¡ÿ£ÿ©ÿ¤ÿ§ÿ®ÿ§ÿªÿ¸ÿ®ÿ´ÿ¯ÿµÿ¶ÿ§ÿ£ÿ¯ÿ¿ÿ¬ÿ¦ÿ¨ÿ®ÿ§ÿ¥ÿ­ÿ©ÿ¯ÿµÿ²ÿ®ÿ®ÿ¾ÿ¬ÿ ÿ¢ÿ®ÿ®ÿ°ÿ¯ÿÿ­ÿ¬ÿ¥ÿ©ÿ«ÿ°ÿ¦ÿ°ÿµÿ®ÿ¯ÿ²ÿ§ÿÿÿ¥ÿ¯ÿ¥ÿ±ÿ³ÿ®ÿ«ÿ¼ÿ£ÿµÿ½ÿ¸ÿ­ÿÿÿ¥ÿ¦ÿ¢ÿ©ÿ¬ÿ¥ÿ®ÿ¤ÿ§ÿ§ÿ£ÿªÿÿ­ÿ¢ÿ²ÿ²ÿ¯ÿ«ÿ¦ÿÿ¨ÿ®ÿ¬ÿ°ÿ²ÿ±ÿ¡ÿ¨ÿµÿ³ÿÿ«ÿªÿ¢ÿ¬ÿ§ÿ«ÿ¯ÿ¸ÿ·ÿ¦ÿÿ¡ÿ­ÿ­ÿ¬ÿ§ÿ¯ÿ²ÿÀÿ±ÿÿ¯ÿ´ÿ°ÿ¬ÿ¦ÿªÿ¯ÿ¸ÿ¶ÿ¯ÿ®ÿ©ÿ«ÿ´ÿ¨ÿ¡ÿ§ÿÿ¦ÿ¡ÿ¯ÿ£ÿ±ÿ¶ÿ«ÿ¤ÿ¥ÿ§ÿ¯ÿ±ÿ­ÿ·ÿºÿ£ÿ¯ÿ¢ÿ¦ÿ«ÿ¥ÿ·ÿ¯ÿ¬ÿ¦ÿ¥ÿ£ÿ§ÿ¨ÿ°ÿ´ÿ­ÿ±ÿ¹ÿ§ÿÿ¤ÿ¢ÿ©ÿ»ÿµÿÉÿ°ÿ§ÿ¹ÿ­ÿ¤ÿ²ÿ³ÿªÿ³ÿ¬ÿ¥ÿµÿÿ©ÿ¦ÿ£ÿµÿ¤ÿÿ¦ÿ¬ÿ®ÿ§ÿÿÿÿÿÿ©ÿ³ÿÿ¬ÿÌÿ¥ÿ´ÿÿ¨ÿ®ÿÿ¥ÿ­ÿ¨ÿªÿÿÿªÿ¬ÿ¬ÿ¥ÿ ÿ²ÿ©ÿ¯ÿ¦ÿÿÿ«ÿ¬ÿ¥ÿ©ÿ¢ÿ¦ÿ¬ÿ®ÿ«ÿ«ÿ ÿ£ÿÿ¦ÿ¦ÿ ÿÿ¦ÿ©ÿ¢ÿÿ®ÿ©ÿ©ÿ¨ÿ°ÿ§ÿÿ§ÿ¡ÿÿÿ£ÿ§ÿ¤ÿ¬ÿÿ¤ÿ«ÿ¦ÿ£ÿ¨ÿ¯ÿÿ¨ÿ¬ÿ£ÿ ÿ£ÿ¨ÿ«ÿ¡ÿÿ¯ÿ¥ÿªÿ¬ÿ°ÿ¯ÿ©ÿ£ÿÿÿ¦ÿ ÿ©ÿ´ÿ¡ÿ©ÿ³ÿÿ°ÿ ÿÿ¡ÿ£ÿÿÿ£ÿÿÿÿÿÿÿ¨ÿ¤ÿ©ÿ¤ÿ¢ÿ¤ÿ¤ÿ¥ÿ¥ÿÿÿ¥ÿÿ«ÿ¨ÿ¢ÿÿ«ÿ¬ÿ°ÿªÿ ÿÿÿ¡ÿ¤ÿ¦ÿ®ÿÿ©ÿ¦ÿÿ§ÿÿÿÿÿÿÿ¦ÿ¤ÿ©ÿÿ¢ÿÿ¬ÿ¤ÿ ÿÿÿÿ£ÿ¢ÿ¦ÿ´ÿ­ÿ®ÿÿ£ÿ£ÿ£ÿ ÿ£ÿ«ÿ°ÿ®ÿ¦ÿÿÿÿÿ§ÿÿÿÿ§ÿªÿ£ÿ¤ÿ£ÿÿÿÿÿÿ¬ÿ¨ÿ¢ÿÿÿÿÿ«ÿ¶ÿµÿ«ÿªÿ¼ÿ³ÿ©ÿ¢ÿÿ ÿ¤ÿÿÿ«ÿ¥ÿ¡ÿ¥ÿ¡ÿ§ÿ§ÿ¢ÿÿÿÿÿ¡ÿ©ÿ¡ÿ²ÿ¥ÿ£ÿÿÿÿ­ÿ¬ÿ ÿÿÿ¢ÿÿÿÿ§ÿ¨ÿÿÿÿ¡ÿ ÿÿÿÿÿÿÿÿÿÿ¡ÿ©ÿ¨ÿ¨ÿÿÿÿÿÿÿÿÿ¢ÿ¡ÿ£ÿÿÿÿÿÿÿÿÿ£ÿ£ÿÿÿÿ¥ÿ«ÿÿ ÿ£ÿ¤ÿ¢ÿÿÿ¥ÿÿÿÿ£ÿ£ÿªÿ£ÿ¤ÿ®ÿ£ÿÿ¢ÿ¡ÿ¨ÿ¯ÿ®ÿÿÿ ÿ£ÿÿÿ¥ÿ ÿ¢ÿ©ÿÿÿÿ¡ÿÿÿ£ÿ¤ÿ§ÿÿÿ¥ÿ¡ÿÿ¢ÿ¥ÿ£ÿÿ¡ÿ¦ÿ¤ÿ¢ÿ¡ÿ¦ÿ¢ÿÿÿ¢ÿÿ£ÿ ÿ¢ÿ¤ÿ£ÿ¥ÿ¢ÿÿÿ¡ÿ£ÿ¥ÿÿÿ¥ÿ¤ÿ£ÿ©ÿ²ÿ¢ÿÿÿÿÿ£ÿÿÿ¡ÿ¥ÿ¤ÿÿÿ¢ÿ¢ÿ ÿ ÿ¡ÿÿÿÿ¢ÿÿ§ÿ¥ÿ¢ÿ¢ÿ¨ÿ«ÿ¤ÿÿ¤ÿ¥ÿ¡ÿ ÿ¡ÿ¢ÿÿÿÿ£ÿÿ£ÿ ÿÿ¢ÿ¤ÿ¦ÿ¦ÿ¡ÿ¡ÿ¥ÿ¯ÿ¥ÿªÿ¡ÿÿÿ¢ÿ¦ÿÿ¶ÿ¥ÿ¥ÿ§ÿ£ÿ¡ÿ¢ÿ ÿÿ­ÿ ÿÿ ÿ ÿÿÿ ÿÿÿ¢ÿ§ÿ©ÿ¥ÿ ÿÿÿ®ÿ£ÿÿÿÿÿ¯ÿ¨ÿÁÿ¬ÿ¤ÿ°ÿ¯ÿ¦ÿ£ÿ ÿ¥ÿ®ÿ°ÿ´ÿ¸ÿµÿ±ÿªÿ¥ÿ°ÿÿ¢ÿ§ÿ§ÿ°ÿ²ÿ¥ÿÿµÿ¬ÿ¥ÿ£ÿªÿ®ÿ¨ÿÿÿ¥ÿ ÿ©ÿ ÿ¢ÿ¤ÿ£ÿ£ÿÿÿ§ÿ©ÿ£ÿ£ÿÿÿÿÿÿÿÿÿÿ¡ÿ ÿÿ¡ÿÿÿÿÿÿÿ¨ÿÿÿ¢ÿ ÿÿÿÿ§ÿ ÿ¦ÿ¢ÿÿÿÿÿ¥ÿÿÿÿÿ­ÿÿÿÿ¡ÿ ÿÿ ÿÿÿÿÿÿÿÿÿÿÿÿÿÿ ÿÿÿÿÿÿÿÿÿÿÿÿÿÿ£ÿÿÿÿÿ­ÿÿÿÿÿÿ¥ÿÿÿÿÿÿÿÿ¢ÿÿÿÿ¡ÿÿÿÿÿ¡ÿÿÿÿÿ¡ÿ¢ÿ§ÿÿÿÿÿ£ÿÿÿÿÿÿ ÿÿÿÿÿÿÿÿÿ¡ÿÿÿÿ£ÿ©ÿÿÿÿÿÿÿÿÿÿÿÿÿÿÿÿÿÿÿÿÿÿÿÿÿÿÿÿ¤ÿÿÿÿÿÿÿÿÿ£ÿÿÿÿÿÿÿÿÿ³ÿÿÿ¦ÿÿ¥ÿÿÿ¡ÿÿÿÿÿ©ÿÿÿ§ÿÿ¨ÿ¬ÿ¡ÿÿ¤ÿ±ÿ¦ÿ|ÿ*ÿVÿ¦ÿ ÿ±ÿ¡ÿÿ¤ÿ¥ÿ¤ÿ©ÿ ÿ§ÿ­ÿÿÿÿÿÿ¥ÿ¥ÿ¦ÿÿÿÿ®ÿÿ ÿ°ÿ¦ÿ£ÿªÿ¤ÿÿÿÿ¡ÿ¦ÿ¡ÿ¤ÿ¥ÿ§ÿ¢ÿÿÿªÿ¥ÿ¡ÿ¨ÿÿ¤ÿºÿ¥ÿ®ÿ ÿ´ÿÿÿ®ÿ«ÿ«ÿ¦ÿÿ£ÿ¤ÿ¥ÿ«ÿ­ÿ±ÿªÿ¡ÿ¢ÿ¤ÿÿÿÿÿÿÿÿ ÿÿ·ÿÿÿ ÿÿÿ¤ÿÿÿÿÿ©ÿÿÿÿÿÿÿÿÿÿÿ¢ÿÿÿ§ÿÿÿÿÿÿÿ¡ÿÿ¥ÿ¨ÿ ÿÿÿÿÿÿÿÿÿÿÿÿÿÿÿÿÿ ÿÿÿÿ£ÿÿÿ¥ÿ¥ÿÿÿÿÿÿÿÿÿÿÿÿÿÿÿ ÿ ÿÿÿÿÿ ÿpÿ2ÿKÿ~ÿÿÿÿÿÿÿÿÿÿÿ ÿÿÿÿÿÿÿÿÿÿÿÿÿÿÿ ÿ ÿÿÿÿÿÿÿÿÿÿ¥ÿÿÿÿÿ§ÿÿ¦ÿ¥ÿ£ÿ£ÿ ÿ¤ÿ¡ÿ¡ÿ¢ÿ¦ÿÿ§ÿÿÿ¯ÿ­ÿÿÿÿÿÿÿÿÿÿÿÿÿÿÿ¤ÿÿ©ÿ§ÿ¨ÿ©ÿÿÿ¡ÿÿÿ¥ÿ§ÿ©ÿ ÿÿ«ÿ ÿÿ±ÿÿÿÿÿ¢ÿÿÿÿ¥ÿ ÿÿ©ÿ³ÿ¬ÿÿ§ÿÿÿ¦ÿÿ¡ÿÿÿÿÿ¤ÿ­ÿ§ÿÿÿÿÿ°ÿÿÿÿÿ¡ÿÿÿÿÿÿ¤ÿ¤ÿÿÿÿÿÿÿÿÿÿÿªÿÿ«ÿÿÿ¡ÿ¨ÿÿÿÿÿÿ¢ÿÿÿÿÿÿÿvÿÿÿ¨ÿ¶ÿªÿÿ¤ÿÿÿÿÿ¢ÿ¤ÿ¥ÿÿÿÿÿÿ¤ÿÿÿ«ÿÿ¤ÿÿÿ§ÿ©ÿ£ÿÿÿÿÿÿ£ÿÿÿÿÿ¥ÿÿÿÿÿÿ§ÿÿ§ÿÿÿ£ÿÿÿÿ£ÿÿÿÿ¡ÿ ÿÿÿÿÿ ÿÿ ÿÿÿÿ¡ÿÿ§ÿÿÿÿ£ÿ®ÿ¦ÿÿÿÿ©ÿÿÿÿÿÿ©ÿÿÿÿÿÿÿ¤ÿ ÿÿÿÿ§ÿ­ÿÿÿÿ¢ÿÿÿÿ¬ÿ¡ÿ£ÿ¶ÿÿ§ÿÿ¡ÿÿÿ¦ÿ³ÿ¥ÿ¬ÿ£ÿÿ¢ÿ¡ÿ¡ÿÿÿÿÿÿÿÿÿÿÿ¡ÿ¤ÿÿÿÿÿªÿ£ÿªÿÿÿ«ÿÿÿ¢ÿÿÿÿ£ÿ¦ÿ¢ÿÿ£ÿ¤ÿÿÿÿ¦ÿ£ÿÿÿÿÿ¥ÿªÿÿÿÿÿ¨ÿ³ÿ«ÿ¢ÿ¦ÿÿÿÿÿÿÿ¢ÿÿÿ£ÿÿ¦ÿÿ¢ÿÿÿÿ¦ÿÿÿÿÿÿ¢ÿ¡ÿÿ¤ÿ§ÿÿÿÿ¡ÿÿÿ¡ÿÿ§ÿ¶ÿ®ÿ¥ÿÿÿÿÿÿ«ÿÿÿÿÿÿ¥ÿÿÿÿÿÿÿÿÿ£ÿ ÿ¥ÿªÿ¬ÿ°ÿÿ¥ÿ¬ÿÿÿÿÿÿÿ¡ÿÿÿ¨ÿ ÿÿÿÿÿ£ÿ¢ÿÿ¡ÿ£ÿ¡ÿ¦ÿ©ÿÿÿ¬ÿ´ÿ«ÿÿÿ£ÿ£ÿªÿ ÿÿªÿ°ÿªÿ£ÿ©ÿÿÿ©ÿÿÿÿÿÿ¢ÿ¢ÿÿÿ ÿ§ÿ£ÿÿ¤ÿªÿ¤ÿÿÿÿÿÿ¡ÿÿÿÿ²ÿÿÿÿÿÿ±ÿÿ¢ÿ¦ÿÿÿÿÿÿÿÿ¡ÿÿÿ²ÿ¨ÿÿÿ£ÿ­ÿÿÿÿÿ¡ÿ¬ÿÿÿÿÿÿÿ§ÿÿÿÿ ÿÿÿÿÿÿÿÿÿÿÿÿÿÿ¢ÿÿÿÿÿÿÿÿÿÿÿÿÿÿÿÿÿÿ¡ÿÿ ÿÿÿÿÿÿÿ£ÿÿ¦ÿ¢ÿÿÿ¥ÿ¤ÿ ÿÿÿÿÿÿÿÿ¡ÿÿÿ²ÿ¥ÿÿÿ¡ÿÿÿÿ¢ÿ¨ÿÿÿ¤ÿ£ÿ­ÿÿÿ¥ÿÿÿÿÿÿÿ¢ÿªÿÿÿÿ¡ÿ¬ÿ¨ÿÿÿÿÿÿÿÿÿÿÿÿÿÿ£ÿÿÿÿÿÿ ÿ§ÿÿÿÿÿ³ÿ¨ÿ©ÿ§ÿ©ÿÿ¬ÿ£ÿÿÿÿ¢ÿÿ©ÿÿ¢ÿÿÿÿÿÿÿÿÿ¥ÿ¨ÿ­ÿ¦ÿÿÿ ÿ¥ÿ®ÿ£ÿ¬ÿÿÿ³ÿÿ¢ÿ¢ÿÿ§ÿÿÿ­ÿÿÿÿ¡ÿ®ÿÿÿ ÿ¦ÿÿÿ ÿÿÿÿ£ÿ¥ÿÿÿ¬ÿ«ÿ¬ÿ¦ÿ¡ÿ£ÿ£ÿ¡ÿ ÿ¤ÿ¡ÿÿÿÿÿ§ÿÿÿ±ÿÿ¥ÿÿÿÿÿÿ£ÿ¬ÿ¹ÿÿ¤ÿ©ÿ£ÿÿ¨ÿ±ÿÿ¦ÿ§ÿ ÿÿ¢ÿªÿÿÿÿ­ÿ¦ÿÿ²ÿ«ÿ¤ÿ©ÿ¤ÿÿÿ¢ÿÿÿ ÿÿÿÿÿ§ÿ°ÿ¡ÿÿÿ·ÿÿÿ§ÿ£ÿ¶ÿ¯ÿ®ÿ¦ÿÿÿÿÿ®ÿ¶ÿ¢ÿ´ÿ¢ÿ¶ÿ´ÿÿ°ÿÿ¦ÿ£ÿÿÿÿ¤ÿ¢ÿÿ¦ÿ²ÿ§ÿ­ÿºÿ©ÿÿÿ¢ÿÿÿ¬ÿ¬ÿÿÿ¯ÿ²ÿÿ¢ÿ±ÿ¢ÿ®ÿ³ÿ¨ÿ´ÿ¨ÿ¨ÿ¬ÿ ÿ ÿ²ÿªÿÿ©ÿ¨ÿ¡ÿÿÿ£ÿ¸ÿµÿ ÿ¢ÿÿÿ°ÿ¡ÿÿÿÿÿ ÿ¤ÿ¥ÿªÿ¨ÿ§ÿ¯ÿ¯ÿ«ÿ­ÿªÿ¢ÿÿ¡ÿ¯ÿ¡ÿ ÿ³ÿ§ÿÿÿÿ¹ÿ¡ÿÿÿªÿ©ÿ£ÿ¯ÿ¥ÿ©ÿ¥ÿ¥ÿ£ÿ´ÿ«ÿ°ÿ®ÿÿ£ÿ©ÿ®ÿ§ÿÿÿ®ÿ²ÿ°ÿ¤ÿ¤ÿ¬ÿ¬ÿ«ÿ³ÿ ÿÿ¨ÿ³ÿ¯ÿ®ÿ­ÿªÿ©ÿ¥ÿ¥ÿ§ÿ­ÿ§ÿ¦ÿ¶ÿ£ÿªÿÿÿ¡ÿ¶ÿ¿ÿ¬ÿÿÿ¢ÿÿ«ÿÿ©ÿ¾ÿ£ÿ¬ÿÿÿ´ÿ¡ÿÿÿªÿ²ÿ§ÿ ÿÿ¡ÿ±ÿ¥ÿÿ¢ÿ­ÿ°ÿ¨ÿ§ÿ²ÿ³ÿ¥ÿ¨ÿ¬ÿ§ÿ¤ÿ©ÿ´ÿ´ÿ®ÿ©ÿ©ÿ©ÿ¥ÿ²ÿ°ÿ¨ÿ¥ÿ¢ÿ­ÿªÿ¦ÿ«ÿ°ÿÿÿ¤ÿ¡ÿªÿÿ¤ÿ¢ÿ£ÿÿ¥ÿºÿ²ÿ¨ÿ¡ÿÿ¯ÿ©ÿ­ÿ®ÿ¡ÿ¤ÿ¥ÿ¤ÿ¨ÿÿ´ÿ¯ÿ¢ÿÿ ÿ©ÿ¤ÿÿÿÿÿ¡ÿÿ¦ÿ«ÿ°ÿ¾ÿ§ÿÿ¯ÿ¨ÿ¬ÿÿÿ¥ÿ»ÿ¦ÿÿÿ¬ÿªÿ¨ÿ©ÿ©ÿ£ÿ¥ÿÿ²ÿ®ÿ¦ÿ§ÿºÿ¸ÿ«ÿ¶ÿ¨ÿÿÿ£ÿ¦ÿ·ÿ¢ÿ©ÿ§ÿ¢ÿ¦ÿÿÿ¥ÿ­ÿ²ÿ§ÿÿÿÿÿ©ÿ«ÿ§ÿ©ÿ£ÿ³ÿ­ÿÿÿÿªÿÿÿ¯ÿ¢ÿ±ÿ¥ÿÿÿÿ£ÿ§ÿ¯ÿ³ÿÿ ÿ ÿÿ¦ÿÿ¯ÿÿÿÿÿÿÿÿ¤ÿ©ÿÿÿÿ£ÿÿÿÿÿ¦ÿ¤ÿÿÿ±ÿ¤ÿ¨ÿ¡ÿ«ÿªÿÿ©ÿ»ÿ¡ÿÿ¡ÿ¥ÿÿ¨ÿÿ¡ÿÿÿ¸ÿÿ£ÿÿ§ÿ¦ÿ¥ÿ´ÿ¨ÿÿ§ÿ£ÿ¢ÿ©ÿ ÿ ÿ¤ÿ¢ÿ¦ÿ¥ÿÿ§ÿ¦ÿ¦ÿ¦ÿÿÿ¤ÿ¬ÿ°ÿ£ÿ ÿ£ÿ¡ÿ©ÿ«ÿ£ÿ³ÿ¢ÿ ÿ¦ÿÿ­ÿ ÿ°ÿÿÿ¥ÿ¦ÿ©ÿ¦ÿÿÿÿÿ§ÿÿÿ ÿÿÿ°ÿ¨ÿ¦ÿ¡ÿÿÿÿÿÿÿ¦ÿ¢ÿÿ¦ÿÿÿ¢ÿÿÿÿÿ¢ÿ ÿÿÿÿÿ¤ÿÿÿ ÿÿµÿÿÿÿÿÿ¯ÿ¥ÿ¬ÿ¤ÿ¥ÿ¡ÿÿÿ ÿÿÿÿ¤ÿ©ÿ¡ÿ ÿ¡ÿÿÿÿÿÿÿÿ²ÿ¨ÿÿ¢ÿÿÿ ÿ ÿÿ¢ÿ¬ÿÿ©ÿ­ÿÿÿ§ÿÿÿÿ ÿÿ£ÿÿÿÿÿÿ¡ÿ±ÿ¯ÿ¤ÿÿÿÿÿÿÿ£ÿÿÿÿÿ¢ÿ¨ÿÿÿ¨ÿÿÿ¥ÿÿÿÿÿÿ¢ÿÿÿÿ¤ÿÿ¡ÿÿÿÿÿÿÿÿÿÿÿÿÿÿÿÿÿÿÿxÿÿÿÿÿÿÿÿÿÿªÿ¨ÿÿÿÿÿÿÿÿÿÿ©ÿÿÿÿÿÿ¯ÿ¤ÿÿ ÿÿÿ«ÿ§ÿÿ¥ÿ¶ÿ©ÿ¦ÿ£ÿÿÿÿ¤ÿ³ÿÇÿÿÿÿ­ÿ§ÿÿªÿÿÿÿÿ£ÿ¤ÿ¥ÿ ÿÿÿÿÿ ÿÿÿÿÿÿÿÿ«ÿ­ÿ°ÿÿÿÿÿ¢ÿ±ÿÿÿÿ¥ÿ«ÿ«ÿ¢ÿÿ ÿÿÿÿÿÿ¡ÿ¢ÿ ÿ¦ÿÿÿÿÿªÿ¦ÿÿ£ÿ¡ÿ«ÿªÿ®ÿÿÿ¤ÿÿ¡ÿ ÿªÿ ÿ ÿ¨ÿ«ÿ«ÿÿ ÿÿ¨ÿµÿ¨ÿÿÿÿ§ÿ¤ÿ£ÿ®ÿ¤ÿ¦ÿ°ÿ£ÿ±ÿÿ ÿ¡ÿªÿµÿ³ÿ¢ÿÿ­ÿ±ÿ¢ÿ¦ÿ¥ÿªÿ­ÿ¨ÿ¢ÿ¨ÿªÿ§ÿ¬ÿÿ¢ÿ©ÿ«ÿ¦ÿ°ÿÿ­ÿªÿ±ÿ¡ÿ¨ÿ£ÿ¡ÿÿÿ£ÿ²ÿ®ÿ¢ÿÿ¦ÿ§ÿ£ÿ¢ÿÿ¤ÿ¥ÿÿ¤ÿ£ÿ¨ÿÿÿÿ²ÿ¤ÿ¯ÿ«ÿ²ÿ¤ÿÿ¨ÿµÿ´ÿ¦ÿÿ£ÿ¤ÿ©ÿ°ÿ³ÿ­ÿ£ÿ ÿ¡ÿ¥ÿ¬ÿ³ÿÿ ÿ¢ÿ¢ÿªÿ§ÿ¥ÿ¯ÿ¨ÿªÿ²ÿ¨ÿ¹ÿ¦ÿ³ÿ¸ÿÿ§ÿ®ÿ©ÿµÿ±ÿ¦ÿ©ÿ±ÿ£ÿ­ÿ°ÿ¡ÿªÿ¬ÿ»ÿ©ÿ¨ÿªÿªÿ©ÿ°ÿ³ÿ­ÿ£ÿ­ÿ³ÿ¬ÿ©ÿ­ÿ«ÿ©ÿ±ÿ¦ÿ®ÿ®ÿ¦ÿ®ÿ¬ÿ·ÿ§ÿ©ÿ¥ÿ¥ÿ¹ÿ¹ÿ¹ÿ°ÿ¿ÿµÿ£ÿ¦ÿ°ÿ±ÿ²ÿ¶ÿªÿ¦ÿ£ÿ¨ÿ®ÿÿ©ÿ³ÿ»ÿ®ÿ¨ÿ±ÿªÿ¡ÿ¦ÿ«ÿ«ÿ³ÿ¯ÿªÿ¬ÿ¨ÿ¦ÿªÿªÿ§ÿ¬ÿ ÿÿ«ÿÿ«ÿ²ÿ©ÿ¨ÿ®ÿ©ÿ°ÿ´ÿ·ÿªÿ¬ÿ³ÿ«ÿ¦ÿ¥ÿ­ÿ©ÿ¦ÿªÿ¦ÿ³ÿ«ÿ¶ÿ£ÿ¯ÿ¹ÿ·ÿ¬ÿ£ÿ®ÿ­ÿ³ÿ²ÿ¦ÿ®ÿ¶ÿ¦ÿÿ¢ÿ¨ÿÿ£ÿ§ÿÀÿ­ÿ½ÿ¬ÿ´ÿ¢ÿÿÿ£ÿ®ÿ¸ÿµÿ«ÿ¯ÿ²ÿ­ÿ¯ÿ®ÿ¬ÿªÿ°ÿ§ÿ¢ÿ¤ÿ¶ÿ¬ÿ±ÿ­ÿ©ÿÿÿ±ÿ³ÿ·ÿ¯ÿµÿÆÿµÿ¡ÿ¤ÿ²ÿ²ÿ©ÿ¥ÿ­ÿ²ÿ©ÿ´ÿ³ÿ¯ÿ¯ÿªÿ«ÿ«ÿÿÿ¤ÿ¨ÿ«ÿÿ«ÿ©ÿ¡ÿ¥ÿ¡ÿ¢ÿ¡ÿ«ÿ¯ÿ­ÿ¯ÿµÿµÿ©ÿµÿÿ§ÿ¥ÿ¥ÿ ÿ¥ÿ¶ÿ²ÿ¯ÿ¨ÿ©ÿ­ÿ±ÿ±ÿ©ÿ«ÿ¶ÿ¦ÿ§ÿ¡ÿªÿ­ÿ¤ÿ¢ÿªÿ«ÿ¨ÿªÿ©ÿ¨ÿ±ÿ²ÿ±ÿ¹ÿ³ÿ¦ÿ«ÿ£ÿÿÿ§ÿ¥ÿ¤ÿÿÿ£ÿ¤ÿÿÿÿÿ§ÿ¤ÿ­ÿ¸ÿªÿ¹ÿ¹ÿ¥ÿÈÿ¢ÿ¦ÿ®ÿÿ¤ÿ©ÿ¢ÿ£ÿ¡ÿÿ¶ÿ±ÿ¬ÿ«ÿµÿ°ÿ§ÿ¦ÿ­ÿ¤ÿ ÿ¦ÿ´ÿ·ÿ«ÿ¤ÿÿªÿ§ÿ¡ÿ¶ÿ¡ÿ­ÿ¬ÿ±ÿ¬ÿ«ÿ¬ÿ®ÿ¬ÿ¦ÿ¨ÿ­ÿ£ÿ±ÿ¤ÿ¥ÿ²ÿ¦ÿ¥ÿÿ¦ÿ¤ÿÿÿ¡ÿ ÿ¥ÿ ÿÿÿÿÿ±ÿÿÿ¯ÿ©ÿ©ÿ¨ÿ¨ÿªÿ£ÿ£ÿ¦ÿ©ÿµÿ¬ÿ­ÿ«ÿ¡ÿÿzÿÿÿÿ©ÿÿÿÿ¦ÿÿÿÿ¨ÿ¨ÿÿÿÿ¤ÿ¡ÿÿÿÿÿ¦ÿÿÿ±ÿ£ÿ¢ÿ¢ÿÿÿ¥ÿ§ÿ®ÿªÿÿ°ÿ¶ÿ²ÿ¢ÿÿ«ÿªÿ¢ÿ ÿÿ ÿ¥ÿ­ÿ°ÿ¦ÿÿªÿªÿÿ¡ÿ£ÿ£ÿ¢ÿ ÿÿÿ¢ÿÿÿÿÿÿÿÿ¡ÿ£ÿ¥ÿ¥ÿ£ÿ¦ÿ´ÿ»ÿ±ÿ ÿªÿ£ÿ§ÿ ÿÿÿ¨ÿ©ÿ¡ÿ¢ÿ¤ÿÿ©ÿÿÿ¤ÿ¡ÿ ÿ®ÿ«ÿ¥ÿ®ÿ©ÿÿÿÿ¢ÿ§ÿ¨ÿ©ÿ§ÿ¦ÿ¡ÿÿ¥ÿ«ÿÿ«ÿ§ÿ¢ÿ¹ÿ§ÿ±ÿ¤ÿ ÿ¡ÿ¡ÿ¡ÿ¢ÿ®ÿªÿ¥ÿÿÿ¨ÿ¤ÿ¥ÿ¦ÿÿÿÿÿÿ³ÿ®ÿ¡ÿ¢ÿ¤ÿÿ§ÿ©ÿÿÿÿÿ¡ÿ£ÿÿÿ¢ÿ¢ÿÿÿÿÿÿÿÿÿÿ¡ÿÿÿÿ}ÿÿ ÿ¦ÿ¡ÿÿÿÿÿÿÿÿÿ¡ÿ¦ÿ«ÿ¥ÿÿ©ÿ«ÿ¥ÿ¥ÿ£ÿ ÿÿ ÿÿÿÿÿ§ÿ¢ÿ¦ÿ©ÿ¦ÿ¤ÿ¢ÿÿÿÿ¨ÿÿ«ÿ£ÿÿÿ¡ÿ£ÿªÿ¡ÿÿªÿ¤ÿ­ÿ¦ÿÿÿ¤ÿ¡ÿ ÿ¦ÿ¦ÿ¢ÿÿÿ¯ÿ¦ÿ¦ÿªÿÿÿÿÿ¦ÿÿ¥ÿÿÿÿ¡ÿ£ÿÿ¦ÿÿ£ÿÿÿÿÿÿ ÿ¦ÿ¢ÿÿ£ÿÿ ÿ¤ÿ§ÿ¥ÿ ÿÿ ÿ¡ÿ£ÿ¢ÿÿ¡ÿ¤ÿ¡ÿ¨ÿ­ÿ¥ÿ¦ÿ£ÿ¢ÿÿ£ÿ ÿÿÿ¡ÿ¡ÿÿ©ÿÿÿÿ ÿ¥ÿ©ÿ¦ÿÿ ÿ¤ÿªÿ ÿ¢ÿÿÿ¡ÿ¡ÿÿÿ§ÿ­ÿÿÿÿ¡ÿ¢ÿÿÿÿÿÿ¢ÿ ÿ¤ÿ¡ÿ©ÿ´ÿ¦ÿ¤ÿ¤ÿ¡ÿ¡ÿÿÿ¡ÿÿÿ©ÿÿªÿ©ÿ¥ÿ¯ÿ¬ÿ£ÿ¥ÿ¦ÿÿ ÿÿÿ ÿ¤ÿ¡ÿÿÿÿ­ÿ¡ÿÿ ÿÿÿ ÿ¦ÿ®ÿ¦ÿÿ¨ÿ«ÿ{ÿ~ÿÿ«ÿ£ÿ­ÿ°ÿ¬ÿ§ÿ ÿÿ°ÿ¯ÿ¦ÿ¨ÿ·ÿ·ÿ­ÿ­ÿ¢ÿÿ¤ÿ£ÿ¬ÿ§ÿ¤ÿ­ÿ²ÿ«ÿ±ÿ²ÿ¤ÿ¦ÿ©ÿÿÿÿÿ¬ÿ ÿÿ¡ÿ£ÿ¨ÿ¥ÿ©ÿ®ÿÿ¦ÿÿ¨ÿ¢ÿ ÿ ÿ ÿÿÿÿÿ¥ÿ£ÿ ÿÿÿÿÿÿ¥ÿÿÿÿÿÿ¤ÿ¥ÿÿÿÿÿªÿ¡ÿÿÿÿÿÿÿÿÿÿ°ÿÿÿ ÿÿ¡ÿÿÿÿ¥ÿÿÿÿÿÿÿÿÿÿ ÿÿÿÿÿÿÿÿÿÿÿÿÿÿÿ¢ÿÿÿÿÿ ÿ ÿ ÿÿÿÿÿÿÿÿÿÿÿ¢ÿÿÿ¤ÿ¥ÿÿÿ¡ÿÿÿ£ÿÿÿ¥ÿ¢ÿ§ÿ§ÿÿÿÿÿÿÿ¥ÿ£ÿÿÿÿÿÿÿÿÿ ÿÿ ÿ£ÿ¡ÿÿÿ¦ÿ«ÿÿÿ ÿ¤ÿÿÿÿÿÿÿÿÿÿÿÿ£ÿÿÿÿÿÿÿÿÿ¢ÿÿÿÿÿÿ¢ÿÿÿÿÿÿÿÿÿÿÿÿÿÿÿ ÿÿÿÿ£ÿÿ©ÿ¢ÿ¡ÿ¥ÿ¢ÿ ÿ¡ÿÿÿÿÿ­ÿÿÿÿÿÿ¨ÿ«ÿ¢ÿ¢ÿ ÿÿÿÿÿÿ¡ÿ§ÿ£ÿÿÿÿ ÿ¨ÿªÿ¨ÿ±ÿÿÿÿ¢ÿ¢ÿªÿ®ÿ£ÿÿÿÿ²ÿ§ÿµÿ¤ÿ¨ÿªÿ£ÿ ÿ¤ÿ¥ÿÿÿªÿ¦ÿ¢ÿ£ÿ§ÿ¨ÿ ÿÿ£ÿ¤ÿ¢ÿÿÿÿÿÿÿ£ÿ§ÿ ÿ£ÿÿÿ¢ÿ¤ÿÿªÿ¨ÿ¢ÿ¦ÿ¯ÿ¯ÿ¬ÿ¡ÿÿ ÿÿÿ¡ÿÿÿ«ÿ¤ÿµÿ ÿ ÿÿÿÿÿ¢ÿ£ÿÿÿÿ ÿ¢ÿ ÿÿÿÿ£ÿÿÿ ÿ¤ÿ ÿÿ¡ÿ¥ÿÿ ÿªÿÿ~ÿÿ¥ÿ£ÿÿ­ÿ ÿÿÿÿÿÿ¢ÿÿÿÿÿÿÿÿÿÿÿÿÿÿÿÿÿÿÿÿÿÿÿÿÿ¡ÿÿÿÿÿÿÿÿÿÿÿÿÿÿÿÿÿZÿÿgÿÿ ÿ¥ÿÿÿÿ¦ÿÿÿÿÿ ÿÿÿÿÿÿÿÿÿÿÿÿ ÿÿÿ¤ÿÿÿ ÿ£ÿÿ ÿ¡ÿÿ¦ÿ¥ÿ§ÿÿÿÿ¡ÿ¢ÿ ÿÿ§ÿ®ÿ¤ÿÿÿÿÿ¡ÿ®ÿ¥ÿÿ¨ÿÿ¡ÿ¡ÿ¢ÿ¢ÿªÿ¥ÿÿÿÿ§ÿªÿÿÿÿÿ¤ÿÿÿ¡ÿ¢ÿÿÿÿÿ£ÿ¥ÿ¡ÿÿ¡ÿ§ÿ¦ÿÿ£ÿ£ÿÿÿÿÿÿÿÿ ÿ¨ÿ¥ÿ¡ÿ¦ÿ¢ÿÿÿ¡ÿÿ´ÿÿÿ®ÿ©ÿ§ÿ¢ÿÿÿÿ¤ÿ§ÿ§ÿ­ÿ®ÿÿÿ£ÿ¤ÿ§ÿÿ©ÿ¡ÿÿ®ÿªÿ®ÿÿÿ ÿÿÿÿÿÿÿÿÿ¯ÿ¡ÿÿÿ¢ÿÿÿÿÿÿÿÿÿÿÿÿÿÿÿÿÿÿÿÿÿÿÿÿÿÿÿÿÿ¡ÿ¥ÿ¨ÿªÿÿÿÿÿÿÿÿ¨ÿÿ¥ÿ¤ÿÿ£ÿÿÿÿÿÿÿ£ÿ¬ÿ£ÿÿÿÿÿÿÿÿÿ¢ÿÿÿ ÿ¦ÿ©ÿ¡ÿÿÿ ÿÿÿÿÿÿÿÿÿÿÿÿÿÿ¡ÿÿ¨ÿ¨ÿ¡ÿÿÿÿÿÿ¡ÿÿ¢ÿÿÿÿÿÿÿÿÿ¡ÿªÿÿÿÿÿÿ£ÿÿÿÿÿÿÿÿÿÿÿÿÿÿÿÿÿ«ÿÿÿ­ÿÿ}ÿÿ¡ÿ£ÿ£ÿÿ ÿ©ÿ¢ÿÿÿÿÿ«ÿ¡ÿÿÿ£ÿÿ¦ÿ¡ÿ°ÿ¨ÿÿÿÿÿÿ¤ÿ®ÿÿ ÿ¯ÿÿÿÿÿÿÿ§ÿ¬ÿ¥ÿÿÿÿ«ÿ¡ÿÿÿ£ÿ§ÿÿÿÿÿÿÿÿ£ÿ©ÿÿÿ ÿ¨ÿ§ÿÿ¢ÿ¬ÿ£ÿÿÿ¨ÿÿÿ¤ÿÿ¢ÿ¦ÿÿ¨ÿÿÿªÿÿÿÿÿÿÿÿ¡ÿÿÿÿÿÿÿÿÿ ÿ¡ÿÿÿÿ¢ÿÿÿÿÿÿÿ ÿÿÿÿÿ¢ÿÿ¤ÿ£ÿÿÿÿÿÿÿÿÿ¡ÿ¡ÿÿÿ¦ÿ¨ÿÿÿ ÿÿ§ÿÿ¨ÿ£ÿ¡ÿÿÿÿ£ÿÿÿÿÿÿÿ¡ÿÿÿÿÿ¢ÿ²ÿ¤ÿÿÿÿÿ¦ÿÿ£ÿÿÿÿ£ÿ¥ÿ¥ÿ£ÿÿÿÿÿÿÿÿ©ÿÿÿÿ¥ÿ¥ÿÿÿÿ¡ÿ§ÿ¦ÿÿÿÿÿÿÿ¬ÿÿ¦ÿÿÿ ÿÿ¡ÿ£ÿÿªÿÿ¡ÿ¯ÿÿÿÿÿÿÿÿÿÿ¢ÿÿÿÿ¥ÿ ÿÿÿÿÿÿÿÿÿÿÿÿÿÿ ÿÿÿÿ¤ÿÿÿÿÿÿÿÿ ÿ£ÿ¡ÿÿÿ£ÿ¡ÿÿÿÿÿÿÿÿÿÿÿÿÿÿ ÿÿÿÿÿÿ¡ÿÿÿ ÿ¦ÿªÿÿÿ ÿ©ÿ¢ÿÿÿÿÿÿÿÿÿÿÿÿÿÿÿ¡ÿÿÿÿÿÿÿÿÿÿÿÿ¨ÿ£ÿÿÿÿÿÿÿÿÿÿÿÿ¤ÿÿÿÿ¢ÿÿÿÿÿÿÿÿÿÿÿÿÿ¡ÿÿÿÿ¥ÿÿÿ¦ÿ£ÿÿ ÿªÿÿÿÿÿÿÿ}ÿÿ¡ÿÿÿ­ÿ¤ÿ¢ÿ´ÿÿÿÿÿÿ ÿÿ¨ÿ£ÿ¢ÿ¨ÿ£ÿ¢ÿ£ÿ£ÿÿÿÿÿÿ ÿ¢ÿ®ÿ°ÿ®ÿÿÿ©ÿÿÿÿÿ¨ÿÿ£ÿÿÿ¯ÿÿÿ£ÿ¥ÿ¥ÿÿÿÿÿÿÿ±ÿ¤ÿ¤ÿ±ÿ¥ÿ¡ÿ ÿ¢ÿ¨ÿ¦ÿÿ ÿ©ÿÿÿÿÿ¥ÿ¡ÿÿ£ÿ¸ÿ©ÿÿ¢ÿÿ¤ÿ£ÿ¡ÿ¢ÿ¶ÿ±ÿ©ÿÿÿ²ÿÿ¯ÿªÿÿ¨ÿªÿ¬ÿ¡ÿÿÿÿÿÿÿÿ¬ÿ¼ÿ¨ÿÿ¡ÿ¥ÿ´ÿÀÿ¯ÿ ÿ¡ÿ£ÿ­ÿÿ¥ÿ¤ÿÿ§ÿ¨ÿ«ÿ¢ÿ­ÿµÿ­ÿ·ÿ·ÿ·ÿµÿÿÿ«ÿ½ÿ²ÿ®ÿÿ®ÿ¤ÿ®ÿ±ÿÿ ÿ§ÿ¬ÿ¤ÿÿ ÿ¡ÿ¨ÿ­ÿ§ÿ§ÿªÿ¨ÿ·ÿ¯ÿ§ÿ©ÿ¤ÿÿÿ°ÿ©ÿ¨ÿ¥ÿ«ÿªÿ®ÿ¦ÿ¢ÿ§ÿ³ÿ«ÿ¶ÿ¢ÿ¢ÿ¬ÿ­ÿ¢ÿÿ²ÿ£ÿ¸ÿªÿ©ÿ¥ÿÿ¦ÿ¢ÿÿ§ÿ¥ÿÿ§ÿÿ¢ÿ±ÿ´ÿºÿ¬ÿÿÿ¥ÿ¤ÿ ÿ¡ÿ¡ÿ¤ÿ¯ÿ®ÿ¯ÿ¯ÿ¤ÿªÿ¯ÿ¨ÿ¦ÿ¥ÿ®ÿªÿÿ­ÿ¯ÿÿ¡ÿÿ²ÿ³ÿ¨ÿ§ÿ¤ÿ«ÿ³ÿ­ÿºÿ®ÿÿ¬ÿ¬ÿ°ÿÿ ÿ´ÿ¤ÿÿªÿ´ÿ«ÿ¥ÿ£ÿ±ÿ¸ÿ±ÿ¤ÿ¡ÿ«ÿ¯ÿ­ÿ­ÿ¤ÿ¢ÿ®ÿ­ÿ¦ÿ¦ÿ©ÿ¬ÿ¬ÿ¤ÿÿ¨ÿ®ÿ¨ÿªÿµÿ¦ÿ¤ÿÿ¦ÿ¬ÿ©ÿ±ÿªÿÿÿ¡ÿ¡ÿ®ÿ£ÿ¯ÿ¶ÿ±ÿ£ÿÿÿ¦ÿ°ÿÿÿ®ÿªÿ®ÿ«ÿ ÿ¦ÿ©ÿ¦ÿ¥ÿ ÿ©ÿ²ÿªÿ¦ÿ­ÿ¨ÿ¡ÿ¡ÿ¦ÿ¬ÿ¥ÿ¨ÿ±ÿ©ÿ¢ÿ¦ÿ²ÿ£ÿ£ÿ±ÿ±ÿ²ÿ¤ÿ ÿ¤ÿ¬ÿ´ÿ«ÿ¤ÿÿ©ÿ¥ÿÿ ÿ¨ÿªÿÿ¥ÿ¦ÿ¥ÿ±ÿ¨ÿ£ÿÿÿ¢ÿ¡ÿ¨ÿ¸ÿ«ÿ®ÿ°ÿ§ÿ¢ÿ ÿ¨ÿ¨ÿ¨ÿ¤ÿ¤ÿ«ÿ¡ÿÿªÿ¥ÿ¨ÿ«ÿ¨ÿ±ÿ«ÿªÿ²ÿ§ÿÿÿ ÿ·ÿ¥ÿÿ¯ÿ¥ÿÿ®ÿ£ÿ£ÿÿÿ¸ÿ°ÿ©ÿ ÿÿ¢ÿ¼ÿ²ÿ´ÿ«ÿÿ ÿ¥ÿÿ­ÿ£ÿ§ÿÿ¥ÿ ÿªÿ«ÿ£ÿ¦ÿ¤ÿÿÿÿ£ÿ¦ÿÿÿÿÿ£ÿ¦ÿªÿ¨ÿ©ÿ§ÿ²ÿ¦ÿÿ§ÿÿ°ÿºÿ°ÿ ÿ¥ÿ¬ÿ¸ÿ«ÿÿ¯ÿÂÿ·ÿ¬ÿÿÿ£ÿ§ÿªÿ²ÿ°ÿÿªÿ¸ÿÁÿ¨ÿÿ¥ÿ²ÿ¯ÿ·ÿ«ÿ¨ÿ ÿÿ ÿ®ÿ¨ÿ£ÿ§ÿ®ÿ£ÿ¡ÿªÿ¤ÿ¢ÿÿ¥ÿÿ ÿ­ÿ¤ÿ£ÿ£ÿ¤ÿÿ«ÿ²ÿ ÿªÿÿÂÿ³ÿ¢ÿÿªÿ£ÿÿ´ÿÿÿ²ÿ®ÿ ÿ¤ÿÿ ÿ¤ÿ§ÿ¯ÿ«ÿÿÿ ÿÿ ÿÿ ÿ£ÿÿ£ÿ¢ÿ§ÿ¨ÿ¦ÿ­ÿ±ÿ¢ÿ¨ÿ¦ÿ¥ÿÿ¦ÿ¦ÿ°ÿ¢ÿÿÿ§ÿ¦ÿªÿ¦ÿÿÿ§ÿ«ÿ¡ÿ¥ÿ¡ÿÿÿ ÿ¨ÿ£ÿ¡ÿÿÿÿ¥ÿ²ÿ´ÿÿÿ¥ÿ¨ÿÿÿ¤ÿ¡ÿ¡ÿ¥ÿÿÿ ÿ¥ÿ§ÿÿ¦ÿ®ÿÿÿ¡ÿ¬ÿ«ÿªÿÿÿÿ¨ÿÿÿ¬ÿ¥ÿÿ¡ÿÿÿÿªÿ£ÿÿÿ¢ÿ©ÿ±ÿ²ÿ¥ÿÿÿÿÿÿ¥ÿ«ÿ ÿÿÿÿ ÿ¤ÿªÿÿÿ ÿ©ÿÿ¥ÿ¦ÿ¤ÿÿÿ¤ÿÿÿ£ÿ¥ÿ¥ÿÿÿÿ¥ÿÿÿ¥ÿ§ÿªÿ¦ÿÿ ÿ£ÿÿÿ¤ÿ¤ÿ ÿ ÿÿÿ¡ÿÿÿÿÿÿÿÿÿÿÿÿÿÿÿÿÿÿ¢ÿÿÿÿÿÿÿÿÿ ÿÿÿÿÿÿÿÿÿÿÿÿÿÿÿÿ ÿÿÿÿ¦ÿ ÿÿÿÿÿÿÿÿÿ¢ÿÿÿÿÿÿÿÿÿÿÿ¡ÿ¤ÿÿÿÿ£ÿ£ÿ¢ÿÿ¡ÿ¤ÿ¤ÿÿ°ÿ°ÿ§ÿÿÿ¡ÿ¦ÿÿÿ¬ÿÿ¤ÿ©ÿÿÿÿÿ ÿÿ ÿ¡ÿÿÿÿÿÿÿÿÿÿ ÿ ÿ¥ÿÿÿ£ÿÿ¦ÿÿ ÿÿÿ£ÿÿÿ ÿ³ÿÿÿ©ÿÿ¦ÿÿ¢ÿ¯ÿÿÿÿ©ÿªÿÿ§ÿÿÿÿ¡ÿ³ÿÿÿ°ÿÿÿÿ¥ÿÿÿ©ÿ¥ÿ§ÿ¡ÿÿ ÿÿÿ§ÿ§ÿ ÿÿÿÿ¤ÿ¥ÿÿ ÿ«ÿ¬ÿ°ÿÿÿ©ÿ¬ÿÿ­ÿÿ°ÿÿ¡ÿ°ÿ¶ÿ®ÿ¦ÿ¡ÿÿÿ®ÿµÿ­ÿÿÿ ÿ§ÿÿÿªÿ¤ÿ·ÿ«ÿ£ÿ¶ÿ­ÿ¡ÿ£ÿÿ¢ÿÿÿ¢ÿªÿ¨ÿ¨ÿ¨ÿªÿ§ÿ®ÿªÿÿ¤ÿ§ÿ¦ÿµÿ½ÿ·ÿ¨ÿ­ÿ¬ÿ¹ÿ«ÿ³ÿ«ÿ®ÿ ÿªÿ¥ÿ©ÿ®ÿ«ÿªÿ¢ÿ ÿ­ÿ¨ÿ¥ÿ¨ÿ¤ÿ¤ÿ£ÿªÿ¯ÿ¯ÿ¥ÿ¡ÿ£ÿÿ¾ÿ²ÿ«ÿ´ÿ ÿ±ÿ°ÿ£ÿ¢ÿ¢ÿ¬ÿªÿ¢ÿ¯ÿ·ÿ²ÿ¾ÿÄÿ°ÿ®ÿ´ÿ´ÿ­ÿ°ÿ©ÿ·ÿªÿ¡ÿÿµÿºÿ£ÿ±ÿÄÿ²ÿ±ÿ¥ÿ­ÿ²ÿ¥ÿ¡ÿ¨ÿ¨ÿ©ÿ®ÿ¢ÿ¦ÿ­ÿ­ÿ¥ÿ¢ÿ¦ÿ®ÿ¨ÿ¸ÿ©ÿ§ÿ¦ÿ¦ÿ©ÿ¯ÿ­ÿ´ÿªÿ§ÿ­ÿªÿ­ÿ¥ÿ£ÿªÿ§ÿªÿ¤ÿ¯ÿ¸ÿ«ÿµÿ¹ÿ±ÿ§ÿ§ÿ¯ÿªÿªÿ²ÿ²ÿ¯ÿ°ÿ¬ÿ«ÿ¬ÿªÿ§ÿ¬ÿ¢ÿ®ÿÿ¦ÿ®ÿ¢ÿÁÿ¼ÿÁÿ¢ÿ ÿ±ÿ§ÿ¨ÿ¼ÿ¿ÿ·ÿ°ÿ¦ÿ¨ÿ­ÿ­ÿ¢ÿ£ÿ¾ÿ³ÿ°ÿ±ÿªÿ®ÿ²ÿµÿ¦ÿ±ÿµÿ¸ÿ«ÿÿ¨ÿ±ÿ°ÿ£ÿÿ£ÿ¯ÿ¢ÿÿ£ÿ®ÿ»ÿ£ÿ³ÿ ÿÿÿ¦ÿ¾ÿÁÿ²ÿ¦ÿ¨ÿ¼ÿ³ÿ§ÿ¤ÿ¯ÿ£ÿ¹ÿ§ÿ°ÿ§ÿ©ÿ­ÿ¼ÿ®ÿ¡ÿÿÿ­ÿ­ÿ©ÿªÿ¦ÿ²ÿ¢ÿ­ÿ§ÿ¯ÿºÿ«ÿÿ«ÿ·ÿ§ÿ¤ÿ®ÿ®ÿ±ÿ¬ÿ¦ÿ«ÿ¤ÿ£ÿ©ÿ¦ÿ­ÿÿ£ÿ­ÿ¯ÿ¨ÿ«ÿ£ÿ²ÿ¸ÿ²ÿ«ÿ¥ÿ¯ÿÃÿÀÿ¤ÿÿÿgÿÿ ÿ·ÿ¬ÿ®ÿ±ÿ¨ÿ¯ÿ¯ÿ­ÿ­ÿ¨ÿ­ÿ·ÿ®ÿ«ÿ­ÿ¤ÿ´ÿÿ±ÿ±ÿ£ÿ³ÿ§ÿ´ÿµÿ¨ÿ©ÿ¶ÿ´ÿ¨ÿµÿ¾ÿ¹ÿ¤ÿ£ÿªÿ¤ÿ¦ÿ£ÿ ÿ£ÿÿyÿkÿÿÿÿ©ÿ²ÿ¯ÿ¼ÿ­ÿÿ°ÿ¨ÿ ÿ¥ÿ°ÿ´ÿ¨ÿ¬ÿ«ÿÿ ÿ§ÿ«ÿ°ÿ©ÿ­ÿ¹ÿ¥ÿ°ÿ©ÿ¸ÿ³ÿ¥ÿ¬ÿ´ÿªÿ§ÿ¦ÿÿ¬ÿ¦ÿ³ÿ¥ÿ¦ÿ¹ÿªÿ°ÿ´ÿ¦ÿ°ÿ¹ÿ°ÿªÿ¬ÿªÿ ÿ¨ÿÿÿ­ÿ­ÿ ÿÿªÿ¬ÿÿÿ¥ÿ±ÿ§ÿÿÿÿ¢ÿÿÿÿ£ÿ¡ÿ¢ÿ ÿ ÿ¥ÿ©ÿ«ÿªÿÿ ÿ¬ÿÿ¬ÿÿÿrÿÿÿÿ«ÿ¶ÿ¨ÿ¡ÿ¬ÿ«ÿ©ÿÿÿÿÿÿ ÿÿªÿ§ÿÿÿ¨ÿ¡ÿ£ÿÿÿ©ÿÿÿÿÿ¢ÿ¢ÿ¡ÿ¦ÿ§ÿÿ¢ÿ«ÿ¢ÿÿªÿªÿ´ÿ¯ÿ£ÿ¥ÿ§ÿ©ÿ±ÿ¬ÿÿÿ¥ÿ­ÿÿ¥ÿ ÿÿ£ÿ©ÿ£ÿ¡ÿªÿÿ¤ÿÿ£ÿ¢ÿ­ÿ¥ÿ¢ÿ¦ÿ£ÿ¦ÿ§ÿ¨ÿ´ÿ¶ÿ«ÿÿ«ÿ¦ÿ¦ÿ¡ÿÿÿ¨ÿ­ÿªÿ¢ÿÿÿÿÿÿÿ¯ÿ¤ÿ±ÿ¬ÿ¥ÿ§ÿ¨ÿ¨ÿÿ¡ÿÿ®ÿ°ÿ°ÿ¢ÿÿ¥ÿ±ÿ²ÿ¦ÿÿ¥ÿ©ÿÿÿ¢ÿ ÿÿÿ¦ÿ ÿÿÿ¢ÿ¨ÿ¦ÿÿÿÿ¢ÿ§ÿÿÿÿÿÿ ÿ¥ÿÿ©ÿÿÿÿ¦ÿ ÿÿÿ¦ÿ¢ÿÿ±ÿ¢ÿÿ¡ÿÿÿÿÿÿ¡ÿÿÿ¥ÿ¢ÿ­ÿ¢ÿÿ_ÿLÿyÿÿÿÿ¤ÿÿ ÿÿÿÿÿÿÿÿ©ÿ°ÿ¡ÿµÿÿ§ÿÿÿÿ¡ÿ ÿÿÿ£ÿ ÿ¤ÿ©ÿ¨ÿ§ÿ¦ÿ¦ÿ£ÿ ÿ¢ÿÿ§ÿÿ°ÿÿÿ¯ÿ®ÿ¥ÿ¡ÿÿÿ¤ÿÿ¥ÿ¥ÿ©ÿ§ÿ¤ÿ¡ÿÿ§ÿ ÿ¨ÿÿ¤ÿ¤ÿ§ÿ ÿÿÿ¡ÿ ÿ¨ÿ·ÿ¤ÿ¢ÿÿÿÿÿÿÿ¥ÿÿ¦ÿ«ÿ¡ÿ¡ÿ®ÿ­ÿ£ÿ¢ÿ¥ÿ ÿ¢ÿÿÿ¡ÿ¤ÿ¥ÿÿ ÿ­ÿ§ÿ«ÿ¦ÿÿ ÿ¢ÿ¢ÿ¤ÿ¡ÿÿÿ«ÿÿÿªÿ§ÿÿÿ£ÿ ÿ¨ÿ¶ÿ²ÿ¢ÿÿ¢ÿÿ¤ÿ¨ÿ¡ÿÿÿÿÿ¢ÿ£ÿ ÿ¥ÿ©ÿ¥ÿ¡ÿÿ ÿÿ|ÿÿÿÿÿÿ¨ÿ¬ÿÿ ÿÿ¡ÿ¡ÿªÿ°ÿ£ÿ¤ÿ¤ÿÿ¦ÿÿ¡ÿ¤ÿ ÿÿ¦ÿ¤ÿ ÿÿÿ¥ÿ®ÿ¤ÿÿÿÿ¥ÿ¡ÿÿ ÿ©ÿ¦ÿ¡ÿÿÿ¥ÿ¡ÿÿ¡ÿÿÿÿ ÿ¡ÿÿÿ­ÿ¨ÿÿwÿ ÿ¬ÿ³ÿ¶ÿ·ÿ³ÿ­ÿ£ÿÿ¤ÿ­ÿ©ÿ©ÿ©ÿ©ÿ¨ÿ©ÿ±ÿÿ­ÿ¢ÿ£ÿ¦ÿ¨ÿ´ÿÂÿ´ÿ¥ÿ¥ÿ ÿ¢ÿ¤ÿÿÿ¥ÿ¡ÿ ÿ¤ÿÿ°ÿ©ÿ£ÿÿÿ ÿ¢ÿ¡ÿÿÿ ÿ£ÿÿÿÿÿÿÿ¢ÿ¡ÿ¢ÿ°ÿ£ÿÿÿ¡ÿ©ÿÿ´ÿ¤ÿÿÿ¤ÿ£ÿÿÿ©ÿÿ¢ÿÿÿÿÿÿÿ¤ÿÿÿÿÿÿÿÿÿÿÿÿÿÿÿÿÿÿ ÿ¢ÿ¦ÿ§ÿÿÿÿÿÿÿÿ¢ÿÿÿÿÿÿ¤ÿÿÿÿÿÿÿÿÿ£ÿ¢ÿ¤ÿ£ÿ ÿÿÿ¢ÿ§ÿÿÿÿÿÿÿ ÿÿÿ¡ÿ©ÿÿÿ ÿÿÿÿÿÿÿÿÿÿÿÿ¡ÿÿÿÿÿÿÿÿÿÿÿÿÿÿÿÿÿÿÿÿÿÿÿÿÿÿÿÿÿÿÿÿÿÿÿÿÿÿÿÿÿÿÿÿÿÿÿ¡ÿ ÿ ÿÿÿÿÿÿÿÿÿÿÿÿÿÿÿÿ¥ÿÿÿÿ§ÿÿ¡ÿ ÿÿ¯ÿ¬ÿ ÿ¤ÿ¤ÿÿÿÿ¥ÿÿ¡ÿÿÿ ÿ¢ÿ§ÿ©ÿ£ÿ§ÿÿ^ÿNÿÿªÿ§ÿ¡ÿÿ¥ÿ¨ÿ¡ÿ¨ÿªÿ¬ÿ£ÿ´ÿ£ÿ±ÿ¦ÿ®ÿ§ÿÿ¥ÿÿÿÿ«ÿ¯ÿÀÿ¦ÿ¨ÿ£ÿ ÿÿÿÿ§ÿÿ ÿ´ÿ­ÿ ÿ¦ÿ¢ÿ ÿÿ ÿÿÿ¡ÿ¥ÿÿÿ²ÿ¦ÿ£ÿ©ÿ¢ÿÿÿÿÿÿÿÿ¤ÿ£ÿÿ ÿ¡ÿ©ÿ²ÿ¢ÿ£ÿ£ÿÿÿ¨ÿ¢ÿÿÿÿÿ¢ÿÿÿÿÿÿÿ£ÿ ÿ¢ÿ¢ÿ¡ÿÿ¡ÿÿÿÿÿÿÿÿ¢ÿÿÿ«ÿ¢ÿ«ÿÿÿ­ÿ¯ÿÿÿÿÿ¨ÿÿÿÿÿ£ÿÿ§ÿ¡ÿÿÿ¦ÿÿÿÿÿÿÿÿÿÿÿÿÿÿÿÿÿÿÿÿÿÿÿÿÿÿÿÿÿÿÿÿÿÿÿÿÿtÿ?ÿÿqÿÿ~ÿÿÿ®ÿÿÿÿÿÿÿÿÿÿÿÿÿ¢ÿÿÿÿÿÿ ÿÿÿÿÿÿÿÿ£ÿ¡ÿÿÿÿªÿÿÿ¤ÿ¡ÿÿÿÿÿ®ÿ°ÿ¢ÿÿÿÿÿÿ§ÿÿÿÿ¢ÿ£ÿ¡ÿ¢ÿÿÿÿ¥ÿÿÿ¤ÿÿÿÿÿÿ¡ÿÿ¤ÿ¦ÿ£ÿÿÿÿÿÿ ÿ¥ÿÿÿÿÿ¥ÿ£ÿ¤ÿÿÿÿÿÿ£ÿÿÿ±ÿ«ÿÿ¥ÿ¤ÿ¡ÿÿÿÿ¢ÿÿ¤ÿ¨ÿ¤ÿ ÿ ÿ ÿÿÿ¤ÿ ÿÿ¥ÿ¢ÿÿÿÿÿ¦ÿ ÿÿ¬ÿ¢ÿ ÿÿÿÿ¢ÿ¤ÿÿÿ§ÿÿÿÿÿ¥ÿ ÿÿÿÿÿÿÿÿÿÿÿÿÿÿÿ¢ÿ£ÿ©ÿÿ¦ÿÿyÿ¢ÿ­ÿÿÿ¥ÿÿ¥ÿªÿ¬ÿ¥ÿ ÿ¡ÿ¡ÿ¦ÿ¨ÿ¢ÿ§ÿ¢ÿÿÿÿÿÿÿÿ®ÿ¨ÿ¥ÿÿÿÿÿ¡ÿÿ¢ÿ¤ÿÿ ÿÿÿ¦ÿ£ÿÿÿÿÿÿÿÿÿ¦ÿÿÿ¦ÿÿÿÿÿÿÿÿ¨ÿ ÿÿÿ£ÿ¥ÿÿÿ£ÿ¦ÿÿÿÿÿÿ¤ÿÿÿÿ¤ÿ ÿ£ÿ£ÿ¢ÿ¶ÿ¢ÿÿÿÿÿÿÿÿÿÿÿÿÿÿÿÿÿÿ{ÿyÿÿÿ¤ÿÿÿÿÿÿ¥ÿÿ¦ÿ±ÿÿºÿ´ÿ£ÿÿ¢ÿ¢ÿªÿ¤ÿÿÿ¢ÿ§ÿÿÿÿÿÿÿ ÿ£ÿÿ­ÿÿÿ ÿÿÿ¨ÿ¨ÿÿÿÿÿ£ÿ¢ÿÿÿ¡ÿ®ÿ°ÿ«ÿÿÿ­ÿÿÿÿÿÿ·ÿ°ÿ¡ÿÿÿªÿ§ÿÿ¡ÿ§ÿ¤ÿÿÿ ÿ£ÿ ÿ¡ÿ£ÿÿÿ¨ÿ°ÿ©ÿÿ ÿÿÿÿ¦ÿ²ÿÿÿ¡ÿÿÿÿ¤ÿÿÿ¦ÿ®ÿ«ÿÿÿÿ°ÿÿÿÿÿÿ¦ÿÿÿÿªÿ¡ÿÿ ÿ¸ÿÿ§ÿ ÿÿÿÿÿÿÿ¢ÿÿÿÿÿÿÿÿÿÿÿÿÿ¡ÿÿÿÿ£ÿ¦ÿ¢ÿ¡ÿ¤ÿÿÿÿÿ ÿ¢ÿÿÿÿÿÿÿ¡ÿ¡ÿÿ¤ÿÿÿ§ÿ¤ÿÿÿ£ÿÿÿÿÿÿÿÿÿÿ¢ÿ ÿÿÿÿÿ¢ÿ¤ÿ£ÿ¡ÿÿÿÿ£ÿÿÿÿÿÿÿ¬ÿÿ£ÿ¥ÿ ÿÿÿÿÿÿÿÿ¦ÿÿÿÿ³ÿºÿÿ²ÿ ÿÿÿÿÿÿÿÿÿ£ÿ§ÿ­ÿ¡ÿÿÿÿ¦ÿÿÿÿ¢ÿÿÿÿÿÿÿÿÿ ÿÿÿÿÿÿÿÿ£ÿÿÿÿÿÿÿÿÿÿÿÿÿ¡ÿ ÿ§ÿÿÿÿÿÿ£ÿÿÿÿÿÿ¢ÿÿ¢ÿÿ°ÿ¨ÿÿÿÿ£ÿ¢ÿÿÿÿªÿ£ÿÿÿ ÿ ÿ§ÿ§ÿÿÿÿÿÿÿÿÿÿÿÿÿÿÿÿÿÿÿÿÿÿÿÿÿ¡ÿÿÿÿÿÿÿÿÿÿÿÿÿÿÿÿÿÿÿÿÿÿ¦ÿ¦ÿ¡ÿÿÿÿÿÿÿ«ÿÿÿÿÿÿ¦ÿ¡ÿÿªÿÿÿÿÿÿ¤ÿ¨ÿ§ÿ©ÿ¤ÿÿÿÿÿÿÿÿªÿ¦ÿ¦ÿ¨ÿªÿ§ÿÿ¬ÿ¦ÿ¥ÿ¡ÿÿÿÿÿ£ÿ­ÿ£ÿ¤ÿÿªÿÿ¡ÿÿÿ¦ÿ¡ÿ®ÿÿ¥ÿªÿ¤ÿÿÿ£ÿ°ÿ©ÿÿÿÿÿÿ±ÿ¯ÿ§ÿ­ÿ¦ÿÿÿÿ¤ÿ¦ÿ¥ÿÿ¢ÿÿÿÿ§ÿ©ÿÿÿ§ÿ¥ÿÿ¦ÿ¥ÿ¥ÿ°ÿÿ¤ÿ ÿÇÿ¸ÿ§ÿÿ«ÿ²ÿ¢ÿÿªÿÿÿ«ÿÿ©ÿ¨ÿÿ­ÿ¥ÿÿ ÿºÿ¬ÿ§ÿ§ÿ«ÿ¤ÿÿÿ£ÿÿ¡ÿ¢ÿ ÿ¡ÿ£ÿ²ÿÿ£ÿ©ÿÿ¤ÿ¹ÿÿ­ÿ¢ÿÿÿÿ¯ÿ¦ÿÿ¯ÿ¢ÿÀÿ£ÿ¢ÿ§ÿ§ÿ¨ÿ®ÿµÿ£ÿ«ÿ¡ÿ®ÿÿ ÿ±ÿ¬ÿ«ÿ¨ÿ§ÿ¨ÿ°ÿµÿ°ÿ­ÿ ÿÿ­ÿ²ÿ§ÿ¢ÿ°ÿ«ÿ§ÿ¨ÿÿ¦ÿ£ÿ¥ÿµÿ¹ÿ²ÿÿ£ÿ¤ÿ¦ÿ£ÿÿ­ÿÿÀÿ¦ÿÿ§ÿ¬ÿ´ÿ¤ÿ¤ÿ¨ÿ®ÿÿ¥ÿ«ÿÿ°ÿµÿ§ÿ¤ÿÿªÿ¨ÿ©ÿÿ¤ÿ§ÿ¢ÿ¬ÿ©ÿ¦ÿ¦ÿ¡ÿ§ÿ±ÿ³ÿ«ÿ¦ÿ¡ÿ¥ÿ¤ÿ¤ÿ£ÿ©ÿ©ÿÿ¡ÿºÿ­ÿ£ÿÿ£ÿ±ÿ©ÿ¬ÿ¤ÿ¢ÿ³ÿ·ÿ¥ÿ¡ÿ§ÿ²ÿ¨ÿÿªÿ¯ÿ¨ÿ¬ÿÿ°ÿ¯ÿ£ÿ£ÿ¤ÿ«ÿ­ÿ¦ÿ¦ÿ§ÿ­ÿ°ÿ¦ÿ¨ÿ¨ÿ ÿ ÿ¥ÿ¨ÿ¥ÿ­ÿ¯ÿ©ÿ©ÿ§ÿ£ÿÿ¥ÿ°ÿ²ÿ¥ÿ¥ÿ®ÿ¡ÿ¥ÿ¨ÿ£ÿ±ÿ«ÿ­ÿ§ÿ­ÿÿÿ£ÿ¯ÿ«ÿ§ÿÿ¨ÿ¢ÿ£ÿ­ÿ¨ÿ¨ÿ£ÿ ÿªÿ¡ÿÿ¦ÿªÿ£ÿÿÿ¤ÿ¤ÿ£ÿ¬ÿªÿ§ÿªÿ¤ÿÿ¢ÿ°ÿ§ÿ§ÿ°ÿ®ÿ ÿÿ£ÿÿ§ÿ¯ÿµÿ¡ÿÿµÿ«ÿ«ÿÿ©ÿ©ÿ¡ÿ«ÿ³ÿ®ÿ©ÿÿ³ÿ«ÿ¡ÿÿ«ÿ¢ÿ´ÿªÿ²ÿ®ÿ®ÿªÿ£ÿ¦ÿ°ÿ²ÿ¯ÿÿÿªÿ§ÿ«ÿ°ÿµÿ¯ÿ¬ÿ´ÿ¨ÿ¨ÿ¯ÿ¯ÿ£ÿ§ÿ§ÿ¶ÿ®ÿ§ÿ³ÿ¥ÿ¨ÿ¹ÿ ÿÿÿÿ©ÿÿÿ§ÿÿ¤ÿªÿ¤ÿ®ÿ±ÿÿ®ÿ¢ÿÿ¥ÿªÿ©ÿ¡ÿ°ÿ¬ÿ©ÿ¬ÿ ÿÿ¨ÿ¦ÿ¢ÿ§ÿ¡ÿÿ¦ÿÿÿ«ÿ¬ÿ©ÿ±ÿªÿ ÿ¦ÿªÿ¥ÿ¤ÿ¥ÿÿ¦ÿÁÿµÿ ÿ¤ÿ©ÿ³ÿ§ÿÿÇÿÿ³ÿ¤ÿ¦ÿ¡ÿÿ¦ÿ¡ÿÿ¥ÿÃÿ¢ÿ¡ÿ»ÿ ÿÿ¢ÿ¤ÿ®ÿ³ÿ¤ÿ ÿ¬ÿ¸ÿ­ÿÿÿ£ÿ¬ÿ±ÿ£ÿªÿªÿÿÿªÿÿÿÿ¡ÿ¯ÿµÿ¢ÿ ÿ¢ÿÿ¨ÿ¢ÿÿªÿ£ÿ®ÿÿ¬ÿÿ°ÿ£ÿ©ÿÿ£ÿ©ÿ¨ÿÿ£ÿ ÿ ÿ¦ÿ«ÿ±ÿ«ÿÿÿ¢ÿ£ÿÿÿÿÿÿÿÿÿ¢ÿ©ÿ«ÿ³ÿ¦ÿ¡ÿ¨ÿ¦ÿÿ³ÿ©ÿ ÿÿÿ­ÿÿ£ÿÿ¥ÿ¢ÿÿ¡ÿÿÿÿ¡ÿÿÿÿ¡ÿ¢ÿÿ ÿÿÿ¨ÿ¯ÿ¶ÿ´ÿ¥ÿÿ¤ÿÿÿÿÿ¡ÿÿÿ§ÿÿ¡ÿÿÿ§ÿÿÿÿ³ÿ²ÿ§ÿ£ÿÿÿÿ°ÿ¤ÿÿ³ÿ²ÿÿÿÿÿÿ¨ÿ¢ÿÿ ÿÿ ÿ¢ÿ¦ÿ¦ÿÿÿÿÿÿ©ÿ¦ÿ¢ÿÿÿÿÿ®ÿªÿÿÿ¤ÿ¦ÿÿÿ§ÿ£ÿÿÿ®ÿ£ÿ±ÿ¡ÿªÿÿ¤ÿÿÿ©ÿÿ£ÿ«ÿ¯ÿ®ÿÿÿÿÿÿ¦ÿÿ¡ÿ¤ÿÿÿ£ÿÿÿÿÿÿÿ¹ÿ­ÿÿÿÿ«ÿªÿÿÿÿ²ÿ¤ÿÿÿ{ÿÿ¡ÿÿÿÿ ÿ±ÿ¥ÿÿÿÿÿÿÿÿÿÿÿÿÿÿ ÿÿÿÿÿÿÿÿÿÿÿ£ÿÿÿ¦ÿÿÿÿ£ÿ¨ÿÿÿ¡ÿ©ÿ£ÿÿÿ¡ÿÿÿÿÿÿÿ¦ÿ¯ÿ­ÿ ÿÿÿ¶ÿÿÿ£ÿÿÿ¨ÿÿ°ÿ¥ÿªÿ­ÿ£ÿ®ÿ¥ÿ¦ÿÿÿÿÿÿÿ§ÿ£ÿÿÿÿÿ¤ÿÿÿÿ¦ÿÿÿÿÿÿÿ¢ÿ®ÿÿªÿÿ¤ÿ¬ÿ¡ÿÿÿ§ÿµÿÿÿ¦ÿ§ÿÿÿ©ÿ ÿ ÿÿÿ ÿÿÿ¬ÿÿªÿ¯ÿ¦ÿ¬ÿ ÿ¢ÿÿÿ¬ÿ«ÿ¡ÿÿÿ¦ÿ©ÿ¨ÿ ÿÿÿÿÿÿ¤ÿ¡ÿÿ§ÿµÿ»ÿ¿ÿ¢ÿÿ±ÿ¨ÿÿ»ÿ©ÿÿÿ¤ÿ±ÿ¿ÿ¬ÿ¦ÿ¯ÿ§ÿ ÿ­ÿ±ÿÿbÿMÿÿ´ÿ¨ÿ¥ÿÿÿ¯ÿ©ÿ¦ÿ´ÿ£ÿÿ¤ÿ¡ÿ¨ÿ¥ÿ«ÿ«ÿ¢ÿ«ÿ®ÿ­ÿ½ÿµÿ±ÿ´ÿ¦ÿ¥ÿ³ÿ®ÿ©ÿ«ÿ§ÿ­ÿ­ÿ®ÿÿ´ÿÀÿ§ÿÿ¢ÿ±ÿ¬ÿ¢ÿÿ®ÿ¶ÿÿÿ£ÿÿ¢ÿ¤ÿ¨ÿªÿ¥ÿ©ÿ£ÿÿ©ÿ­ÿ°ÿ¥ÿ¶ÿ¹ÿ¯ÿªÿ¢ÿ½ÿªÿ©ÿ¡ÿ¯ÿªÿ¬ÿ¢ÿ¢ÿ·ÿ¶ÿ±ÿ·ÿ¬ÿ§ÿ³ÿ´ÿ²ÿ¤ÿ«ÿ¿ÿ«ÿ¬ÿ¡ÿ³ÿ¹ÿ¥ÿ¨ÿÀÿ®ÿ©ÿ£ÿ¬ÿªÿ¡ÿ¢ÿ¥ÿ¤ÿ«ÿ«ÿ¤ÿ¨ÿ¨ÿ±ÿ¢ÿÿ°ÿ¾ÿ¢ÿÀÿªÿ¹ÿ¥ÿ¯ÿµÿ§ÿ³ÿ¼ÿ³ÿ­ÿ¥ÿªÿ²ÿ°ÿ´ÿ«ÿ¯ÿ¬ÿ¨ÿ§ÿ°ÿ¶ÿ³ÿ¾ÿ£ÿ¨ÿ·ÿ±ÿ¯ÿ¦ÿ«ÿ·ÿ·ÿ°ÿ«ÿ­ÿ±ÿ¬ÿ¨ÿ±ÿ¦ÿ­ÿ¼ÿºÿ¹ÿ ÿªÿ¶ÿ¨ÿ¸ÿ§ÿ¸ÿ¸ÿµÿ³ÿ®ÿ¯ÿ²ÿ­ÿ¦ÿ°ÿ¼ÿªÿ¨ÿ¯ÿ«ÿ«ÿ®ÿ¯ÿ¬ÿ²ÿ¯ÿ°ÿ²ÿ«ÿ°ÿ¤ÿÿ©ÿ²ÿ¬ÿ¡ÿ¨ÿ°ÿ¸ÿ ÿ£ÿªÿ£ÿÿ»ÿ»ÿªÿ¨ÿ«ÿªÿ®ÿ­ÿ±ÿ§ÿ©ÿ¼ÿ§ÿ£ÿÿ©ÿ¥ÿ¸ÿ£ÿÄÿ¤ÿ°ÿ¿ÿ²ÿ©ÿÿÿÿªÿ¤ÿ¢ÿ±ÿ¢ÿ¢ÿ¤ÿÿÿªÿÿ¤ÿ ÿ­ÿ²ÿ§ÿ­ÿ­ÿ¦ÿ­ÿ§ÿ¡ÿ®ÿ®ÿ¬ÿ³ÿ£ÿ±ÿ¡ÿ«ÿªÿ¥ÿÿ«ÿ¬ÿ°ÿ­ÿ±ÿ®ÿ¡ÿ¨ÿ´ÿ©ÿ ÿ¤ÿsÿÿÿÿÁÿ¯ÿ©ÿ²ÿ©ÿ®ÿ¤ÿ¥ÿ®ÿ²ÿ¹ÿ¸ÿ¨ÿ¥ÿ¦ÿªÿ±ÿ¨ÿ®ÿ°ÿ¯ÿ¦ÿ¯ÿ£ÿÿ­ÿµÿµÿ°ÿ¦ÿ«ÿ¶ÿªÿ¯ÿ®ÿ¢ÿ³ÿ¦ÿ«ÿ¢ÿ¥ÿÿoÿnÿÿÿÿÿ¦ÿ¬ÿ³ÿ¨ÿ¤ÿ¬ÿ¡ÿ®ÿ£ÿÁÿÁÿ±ÿ­ÿ¥ÿ¢ÿ¥ÿ¡ÿ¤ÿ²ÿ¯ÿ¯ÿ¦ÿ¦ÿ¶ÿ³ÿ±ÿ¥ÿ¦ÿ´ÿªÿÿ¦ÿªÿ¬ÿ´ÿ°ÿ§ÿ¤ÿ±ÿ­ÿÿ¥ÿ½ÿ£ÿ£ÿ¥ÿ©ÿ©ÿ¤ÿ¦ÿ¢ÿ©ÿ¥ÿ¦ÿ§ÿ²ÿ ÿ¡ÿ§ÿ£ÿÿÿ¤ÿ«ÿ¨ÿ¤ÿ®ÿ¤ÿÿ¢ÿÿÿ¬ÿ¯ÿ¹ÿ¥ÿÿ«ÿ¥ÿÿ¥ÿÿÿ£ÿÿÿÿ_ÿ{ÿ¦ÿ£ÿÿ ÿ¨ÿ§ÿÿ£ÿ£ÿÿÿÿÿ·ÿÿÿÿ¢ÿ§ÿ ÿ¢ÿ±ÿ¦ÿÿ¥ÿ®ÿÿ¦ÿÿÿ¥ÿ¦ÿ¨ÿ°ÿ¬ÿ¢ÿ¡ÿ¡ÿ¨ÿªÿªÿºÿ£ÿ ÿ®ÿ­ÿªÿ©ÿ¤ÿ¦ÿ«ÿÿÿªÿ°ÿ¤ÿ¦ÿÿÿ¦ÿ ÿÿ¤ÿ¬ÿ¨ÿÿÿ¨ÿÿ¡ÿÿ­ÿ«ÿ ÿ ÿ¡ÿÿÿ£ÿ¤ÿ©ÿÿ®ÿ¦ÿ©ÿÿÿ«ÿ³ÿ©ÿ ÿ ÿÿÿÿÿµÿ ÿÿÿ¡ÿ ÿ£ÿ¦ÿ¥ÿªÿ§ÿÿ¦ÿ´ÿ®ÿ¦ÿÿ¨ÿ°ÿªÿ ÿÿÿ£ÿÿ±ÿÿÿ¦ÿ¡ÿÿ¡ÿ£ÿ¢ÿ ÿ¡ÿ¤ÿ¤ÿÿÿÿ¤ÿÿ¡ÿÿÿ¡ÿ©ÿ±ÿÿÿÿÿ¡ÿ¡ÿÿÿÿ¡ÿÿÿ¯ÿ¢ÿÿ¦ÿÿÿÿÿ¡ÿ¢ÿ ÿ£ÿÿÿ ÿÿÿnÿmÿÿ£ÿÿÿ¥ÿÿ¯ÿÿÿÿÿÿÿ¡ÿ©ÿÿÿÿ§ÿ¢ÿ§ÿ¨ÿ¥ÿ ÿÿ¡ÿ¢ÿ¢ÿ¡ÿÿ¬ÿ¢ÿ¡ÿ¨ÿ¬ÿ©ÿ¤ÿ£ÿÿÿ¥ÿ¦ÿÿÿ¤ÿ¤ÿ£ÿÿÿÿÿ ÿ§ÿ¥ÿ®ÿ¤ÿÿÿÿ©ÿ ÿ¬ÿÿÿÿ¥ÿÿÿ¤ÿÿÿÿ§ÿ£ÿ¨ÿ¤ÿÿÿ¡ÿÿÿ¢ÿ¡ÿ¢ÿÿ°ÿÿÿ¡ÿ©ÿ­ÿ¢ÿ¢ÿ¬ÿÿÿ¡ÿ§ÿÿÿ£ÿ²ÿ«ÿ«ÿ¡ÿÿ°ÿ¨ÿÿ¨ÿ©ÿÿÿ£ÿÿ¥ÿ ÿ¥ÿ£ÿ¢ÿ¡ÿ ÿ¥ÿ°ÿ¾ÿ«ÿÿÿ¤ÿ§ÿªÿ¦ÿÿÿ ÿÿ­ÿÿÿµÿ²ÿ¤ÿ¤ÿ¡ÿ¢ÿÿtÿÿÿÿÿ£ÿ¯ÿ¥ÿ¢ÿÿÿÿ ÿ­ÿ¯ÿÿÿÿÿ ÿ­ÿÿ¢ÿ¡ÿÿ¢ÿ§ÿÿÿ£ÿÿ¡ÿ ÿÿÿÿÿªÿ¡ÿÿÿÿÿÿÿÿÿ¤ÿ¥ÿÿÿÿ¦ÿµÿ©ÿÿÿ¢ÿÿÿ¡ÿ¨ÿ®ÿ±ÿ®ÿ­ÿ­ÿ¥ÿ¬ÿÿ¡ÿ¯ÿ²ÿ¥ÿÿÿ¡ÿ¹ÿÿÿ¡ÿ©ÿ°ÿ©ÿ¦ÿ¸ÿ³ÿ®ÿ¢ÿ¥ÿ¡ÿ¤ÿªÿ¬ÿ§ÿÿÿ¦ÿ¤ÿ£ÿÿÿÿÿ¤ÿ«ÿ¤ÿÿÿÿ¦ÿÿÿÿÿÿÿÿÿ§ÿ¯ÿ ÿÿÿÿ¥ÿ¨ÿ§ÿ ÿÿÿÿ ÿÿÿ©ÿ£ÿÿÿÿÿ¥ÿÿÿ§ÿÿ¢ÿÿÿÿÿÿÿÿÿÿÿÿÿÿÿÿÿÿÿ£ÿ£ÿ­ÿÿÿÿ¡ÿÿÿÿÿÿÿÿ¦ÿÿÿÿÿÿÿÿ|ÿ¡ÿÿ²ÿÿÿÿÿÿ¡ÿÿ ÿÿÿÿÿÿÿÿ¡ÿ¥ÿÿ ÿÿÿÿÿÿÿÿÿÿÿÿ ÿ¦ÿÿÿ¡ÿÿÿÿÿÿÿÿÿÿÿÿÿÿÿÿÿÿÿÿÿÿÿÿÿÿÿÿÿ«ÿÿÿÿÿÿ¢ÿ ÿÿÿÿÿµÿÿÿÿÿÿÿÿ¡ÿ¢ÿÿÿ£ÿÿÿÿ ÿÿÿÿ ÿ®ÿ¨ÿÿÿÿÿÿÿÿ§ÿ¥ÿÿ¡ÿ£ÿÿÿ£ÿÿÿÿÿÿ£ÿ¦ÿ ÿ§ÿ²ÿÿÿYÿ]ÿÿ¦ÿ¢ÿÿÿ¨ÿ¬ÿ¢ÿ¦ÿ§ÿ£ÿÿ¬ÿ«ÿ®ÿ£ÿ¬ÿ²ÿ­ÿ«ÿ¡ÿÿÿÿ²ÿ ÿÿÿªÿªÿ¡ÿÿÿ¥ÿ¤ÿ¤ÿµÿ©ÿÿ¨ÿ£ÿÿÿ§ÿ®ÿ¦ÿÿÿ ÿ¥ÿ¹ÿ¡ÿ ÿÿ®ÿªÿ¤ÿÿÿÿ§ÿ£ÿ¡ÿ©ÿÿ¡ÿÿ¢ÿ¥ÿÿ¤ÿ§ÿÿÿÿÿÿÿ¢ÿÿÿÿÿÿÿÿÿ¥ÿÿ¤ÿ¢ÿÿÿ§ÿÿÿÿÿÿÿ¥ÿÿÿÿÿÿÿÿÿÿÿÿÿÿÿÿÿÿÿÿÿÿ ÿÿ¡ÿ¢ÿ¤ÿÿÿÿÿÿÿÿÿÿÿÿÿÿÿÿ¢ÿÿÿÿÿÿÿÿÿÿÿÿÿÿÿÿÿÿÿÿÿÿPÿOÿÿÿÿÿÿÿÿÿÿkÿnÿÿÿÿÿÿÿ£ÿÿÿÿÿÿÿÿÿÿÿÿÿÿÿ ÿ¢ÿÿÿªÿ¢ÿ¦ÿÿ¢ÿÿÿÿÿÿ¦ÿ£ÿÿÿÿ¡ÿÿ¥ÿ£ÿÿÿÿÿÿÿÿ¥ÿ¤ÿ¡ÿ ÿÿÿÿÿ ÿ¤ÿÿ£ÿ ÿÿªÿ«ÿ¤ÿ ÿ¡ÿÿÿÿÿÿ¤ÿ£ÿ¡ÿÿÿ£ÿ§ÿÿÿÿ ÿ«ÿÿÿ£ÿ«ÿ ÿÿ©ÿªÿ°ÿÿÿ¤ÿÿ¦ÿÿ£ÿÿÿÿ¡ÿÿÿ¡ÿ©ÿ¢ÿÿÿÿÿ ÿÿÿ°ÿ¥ÿ§ÿ¡ÿÿÿÿÿÿÿÿÿ¡ÿÿÿÿªÿ¦ÿÿÿÿÿ¡ÿÿÿÿÿÿÿÿÿÿ¤ÿ¢ÿ¤ÿ£ÿ¯ÿÿÿÿÿ³ÿÿÿÿÿÿÿ¦ÿÿÿ¢ÿ¨ÿ£ÿ¡ÿ ÿ§ÿÿÿ¥ÿ¥ÿÿÿÿÿ¥ÿ­ÿ¦ÿ ÿÿ¤ÿ¬ÿ¡ÿÿ§ÿ«ÿÿÿÿÿ¬ÿÿÿÿÿ£ÿÿÿÿÿÿÿÿ¤ÿÿÿÿÿÿÿÿ£ÿ ÿÿÿÿÿ©ÿÿÿÿÿ ÿÿÿÿÿÿÿÿ¥ÿ¬ÿÿÿ ÿ ÿ«ÿÿ¦ÿÿÿÿ£ÿÿÿÿÿÿÿÿÿÿÿÿzÿ^ÿFÿUÿÿÿÿÿ¦ÿÿÿÿ¡ÿ£ÿÿÿÿÿ¤ÿÿÿªÿÿÿ¨ÿªÿ¢ÿÿÿ©ÿ§ÿÿ§ÿ¢ÿ¢ÿÿªÿÿÿ®ÿ¦ÿ ÿ ÿÿÿÿÿ¡ÿÿÿ¢ÿ¨ÿ©ÿÿÿÿÿÿÿ­ÿ¡ÿÿÿÿÿÿ¯ÿÿÿÿ­ÿ¦ÿ¥ÿÿÿÿ£ÿÿÿ©ÿ£ÿÿÿ¢ÿ©ÿ­ÿÿ§ÿÿ¤ÿÿÿÿ§ÿªÿ¡ÿÿÿ©ÿ§ÿ¡ÿÿ ÿ¬ÿ¢ÿÿÿ£ÿ©ÿÿÿÿ®ÿªÿÿÿÿ¬ÿ¤ÿÿÿÿÿ¸ÿÿ¥ÿ£ÿÿÿÿÿÿÿÿÿªÿªÿÿÿÿÿÿÿÿÿÿÿ ÿ¨ÿ¶ÿ¦ÿ¡ÿ«ÿ§ÿ¦ÿÿ¤ÿ¬ÿÿ¦ÿÿ¡ÿÿ¤ÿ©ÿ¢ÿÿ¦ÿ¯ÿ¨ÿÿÿÿÿÿ¬ÿ ÿ¨ÿÿÿÿ ÿÿÿÿÿ ÿ¦ÿÿ¡ÿ¦ÿÿ¡ÿ­ÿ¨ÿÿÿÿÿ¢ÿ ÿÿÿÿÿÿ¦ÿ®ÿ£ÿÿÿ¥ÿÿ¦ÿÿÿÿÿªÿ¤ÿµÿÿÿ­ÿ¤ÿÿ¡ÿÿ£ÿ¨ÿ«ÿ¨ÿ ÿÿÿÿÿ¢ÿÿ¢ÿÿÿÿÿÿÿÿ¤ÿÿµÿÿÿÿÿÿÿ§ÿÿÿÿÿÿÿÿ©ÿ¡ÿÿÿÿÿÿÿÿÿÿÿÿ¥ÿ¥ÿÿÿÿÿÿÿÿÿÿÿÿÿÿÿ©ÿÿªÿÿÿÿ¨ÿÿÿÿÿ ÿ­ÿªÿÿÿ£ÿ¬ÿÿÿÿÿÿÿÿ¤ÿÿ¢ÿÿÿÿ¤ÿÿÿÿÿÿ¨ÿÿÿÿÿÿ ÿ£ÿÿÿÿÿÿ¡ÿÿÿÿ¨ÿ¡ÿ ÿÿÿÿÿÿÿ ÿÿÿÿ®ÿ¢ÿÿÿÿ£ÿ´ÿ¬ÿ ÿªÿÿÿÿÿÿxÿÿ¦ÿÿ¯ÿ ÿÿ¡ÿµÿÿÿÿ§ÿÿÿÿ¡ÿÿÿÿÿÿÿÿ ÿ¤ÿÿÿ¦ÿ¡ÿ¥ÿ ÿÿÿÿÿÿÿ¢ÿÿµÿ¡ÿ¦ÿ­ÿÿÿÿ¤ÿ¤ÿÿ¢ÿªÿ¦ÿ«ÿ©ÿ«ÿ²ÿÿÿ¡ÿÿ¦ÿ¯ÿ¨ÿÿ§ÿ¨ÿ ÿ¢ÿ ÿÿ¤ÿ´ÿªÿ¢ÿÿÿÿ«ÿ©ÿÿÿ°ÿÿÿ¨ÿÿ¡ÿ³ÿ¢ÿÿ®ÿ¥ÿ²ÿ²ÿÿ®ÿ ÿ¦ÿ¡ÿ¢ÿÿÿÿÿÿÿ£ÿ³ÿ²ÿÿ©ÿ£ÿ¥ÿ±ÿ¬ÿºÿ»ÿ¯ÿ«ÿ¥ÿ¯ÿ±ÿ«ÿ¬ÿÿ¢ÿ­ÿÿÿ£ÿÿ«ÿÿÿªÿ¥ÿ²ÿ¡ÿÿ¡ÿ§ÿÿÿ¶ÿ¯ÿ£ÿÿÿ¢ÿ¡ÿÿ£ÿªÿÿÿ¦ÿ¥ÿ¥ÿ§ÿÿ¡ÿ¢ÿ¢ÿ¯ÿµÿ¨ÿªÿ°ÿ¥ÿ£ÿ©ÿ¥ÿÿ£ÿ´ÿ®ÿ¢ÿ¥ÿ£ÿ«ÿ¢ÿ§ÿ²ÿ»ÿ·ÿ¨ÿ´ÿ§ÿ©ÿ¬ÿ¨ÿ¦ÿ ÿ«ÿ¢ÿ©ÿ®ÿÿ½ÿÿ¨ÿ¨ÿ§ÿ§ÿÿ­ÿ¤ÿ¥ÿ²ÿÿ¡ÿ¡ÿ ÿ¤ÿ¥ÿÿ¥ÿ¨ÿ¬ÿ²ÿ­ÿ¬ÿÿÿ¥ÿ¡ÿ©ÿ©ÿªÿ¤ÿ ÿ«ÿ©ÿÿ°ÿ§ÿ¢ÿÿ³ÿ®ÿÿÿ¢ÿ§ÿªÿÿ¡ÿ§ÿ³ÿ·ÿ§ÿµÿ¤ÿ§ÿÿ¤ÿ©ÿÿ¦ÿ§ÿÿªÿªÿ¦ÿ¤ÿ©ÿ¯ÿ¨ÿÿÿ¤ÿ¨ÿªÿ«ÿ­ÿ«ÿ¤ÿ ÿ£ÿªÿ©ÿ§ÿ©ÿ£ÿ ÿ©ÿªÿÿªÿ±ÿ®ÿªÿ®ÿ±ÿÿ¤ÿ¢ÿ¥ÿªÿªÿ¨ÿ©ÿ£ÿÿ©ÿÿ¾ÿªÿ«ÿÿ©ÿªÿÿ¡ÿ²ÿ¬ÿ¥ÿ¥ÿ©ÿ§ÿ©ÿÿ¢ÿ©ÿ£ÿ¥ÿ®ÿ¬ÿ ÿ©ÿªÿ¢ÿ§ÿ¤ÿÿÿÿ±ÿ®ÿ§ÿ¨ÿÿÿ®ÿ¤ÿ©ÿ¨ÿ¯ÿ°ÿÿ©ÿ°ÿ²ÿÿ¡ÿ¤ÿ¡ÿ¦ÿ«ÿ¨ÿ¤ÿ£ÿ¶ÿ­ÿ§ÿÿ¯ÿ§ÿ°ÿ¡ÿ²ÿ©ÿ­ÿ°ÿ¤ÿ²ÿ®ÿ¨ÿ²ÿ¤ÿÿ£ÿ¦ÿ ÿ¨ÿ²ÿ©ÿ¬ÿ±ÿ¦ÿ¥ÿ­ÿ±ÿ¢ÿ©ÿ«ÿ¥ÿ°ÿ£ÿ§ÿ±ÿ³ÿ¬ÿ©ÿ¦ÿ£ÿªÿªÿÿªÿ©ÿ·ÿ£ÿ©ÿ¡ÿ¡ÿÿÿ©ÿªÿÿ¥ÿ«ÿ°ÿ¥ÿ«ÿ´ÿ ÿ ÿ¯ÿµÿ°ÿ£ÿ²ÿ±ÿ ÿÿ¦ÿ¤ÿ¥ÿ¦ÿÿÿÿ«ÿ£ÿÿ«ÿ«ÿ£ÿÿ¡ÿ£ÿ¨ÿ£ÿÿªÿ¾ÿ©ÿ«ÿ°ÿºÿ¶ÿ³ÿÿªÿªÿÿÿÿ³ÿ°ÿ¥ÿ´ÿÿ¥ÿÿÿ£ÿ¥ÿ®ÿÿ¨ÿ§ÿÿÿÿ¥ÿÿÿ­ÿ§ÿ¡ÿÿÿÿ¦ÿ³ÿ¨ÿ®ÿ°ÿÿ«ÿÿ¡ÿ£ÿ¢ÿÿ¡ÿ´ÿ¤ÿ²ÿÿÿÿÿÿ¥ÿÿ¡ÿ¡ÿÿÿ¥ÿÿ¢ÿ§ÿ¬ÿ®ÿ¯ÿ¢ÿ¦ÿ¬ÿ¡ÿ¡ÿ¨ÿ£ÿ¡ÿÿÿ§ÿ¤ÿÿÿÿ¢ÿ©ÿ¯ÿ©ÿÿ¡ÿ¦ÿ¤ÿ«ÿ¹ÿÿÿ¥ÿ´ÿ ÿ«ÿÿ¢ÿ¸ÿÿÿÿÿÿÿªÿÿÿ ÿ£ÿ¢ÿÿ¤ÿÿ¥ÿµÿ¯ÿ§ÿ¬ÿÿÿ£ÿÿ¢ÿÿÿ¢ÿÿÿÿÿÿÿ­ÿ°ÿÿ±ÿÿ¥ÿ®ÿ¦ÿÿÿ|ÿ¤ÿ ÿÿÿ£ÿ©ÿÿ¡ÿ¡ÿ ÿÿÿÿÿÿ£ÿ¢ÿÿÿÿÿÿÿ¥ÿ¤ÿ¡ÿ¯ÿ¢ÿÿÿÿÿ¡ÿÿ«ÿªÿ©ÿÿÿ¤ÿ ÿÿÿ¤ÿ©ÿ¦ÿ¢ÿ¨ÿÿÿÿÿÿ¤ÿ£ÿ§ÿ¤ÿ ÿÿÿ¤ÿÿÿ¥ÿ£ÿ¨ÿ¤ÿÿ§ÿ°ÿ¥ÿ¦ÿÿÿÿÿÿ¡ÿ§ÿÿ¦ÿ¯ÿÿÿÿÿ¥ÿÿ§ÿÿÿÿÿÿÿ¦ÿÿÿ£ÿÿÿ}ÿÿÿÿÿÿÿÿÿÿÿÿÿ£ÿÿÿÿÿÿÿÿ¤ÿ¢ÿÿÿ¬ÿÿÿÿÿªÿÿÿÿ«ÿ¦ÿÿ¢ÿ¨ÿ£ÿÿ§ÿ¨ÿÿ¡ÿÿÿÿÿ¤ÿÿÿ¢ÿÿ¢ÿªÿ³ÿ£ÿÿ¦ÿÿ¡ÿÿÿ¯ÿ´ÿÿÿ ÿÿÿÿ¨ÿ´ÿ¥ÿ¨ÿ«ÿÿ£ÿ«ÿ­ÿÿÿ«ÿªÿÿÿÿ¤ÿ ÿÿ¡ÿÿ¦ÿÿ¤ÿ©ÿ©ÿ§ÿÿ ÿ£ÿÿ£ÿ¨ÿÿÿ¤ÿ ÿÿÿÿÿ³ÿÿ¤ÿÿÿ¡ÿ¡ÿÿ¤ÿ§ÿÿÿ¦ÿÿ¥ÿ¡ÿÿ¦ÿ¢ÿ«ÿ²ÿ§ÿÿÿ¬ÿ¥ÿÿÿÿ¦ÿ¦ÿ¦ÿ«ÿ¦ÿ·ÿ¡ÿ¸ÿ¬ÿ ÿ¦ÿÿ¦ÿRÿyÿ­ÿ­ÿªÿ£ÿ ÿ¶ÿ´ÿ²ÿ¡ÿpÿèþÓþaÿÿ©ÿÿÿ©ÿ¦ÿ·ÿºÿ°ÿ¯ÿ§ÿ ÿ©ÿ¤ÿ§ÿªÿ³ÿ¦ÿ®ÿ´ÿ«ÿµÿ®ÿ«ÿ²ÿ®ÿ§ÿ©ÿ­ÿ¯ÿ®ÿ£ÿ©ÿÿÿ¯ÿÿ£ÿ ÿ¢ÿ±ÿÿ¢ÿ·ÿ«ÿ¯ÿ´ÿÿ©ÿ«ÿ®ÿ¥ÿ¥ÿªÿ£ÿ©ÿ®ÿ¢ÿ¢ÿ¡ÿ®ÿ·ÿ¢ÿÿ´ÿ¡ÿÿ¥ÿ¯ÿªÿ¬ÿ«ÿ·ÿªÿ°ÿ­ÿ§ÿ°ÿ·ÿ±ÿ°ÿ¸ÿµÿªÿ¨ÿ¬ÿ¤ÿ§ÿ§ÿ©ÿ¾ÿ®ÿºÿ®ÿ³ÿ±ÿ³ÿ©ÿ£ÿ±ÿ±ÿ°ÿ§ÿ©ÿ©ÿ¥ÿªÿ¨ÿªÿ¬ÿ¤ÿ¯ÿ«ÿ±ÿ¯ÿ¼ÿ®ÿÂÿ§ÿµÿ¥ÿ°ÿ­ÿ®ÿºÿ°ÿÿ¨ÿ¬ÿ¬ÿ¯ÿÿÿ¤ÿ«ÿ¦ÿºÿ±ÿ§ÿ¿ÿ¶ÿ±ÿ¡ÿ¢ÿ·ÿ´ÿ®ÿ¦ÿ¯ÿ´ÿ¬ÿ¯ÿµÿ²ÿ±ÿ®ÿ¤ÿ®ÿ«ÿÿÂÿ¶ÿ·ÿ¢ÿ¤ÿ£ÿ ÿ­ÿ£ÿÿÿ¶ÿ¼ÿ·ÿ²ÿ·ÿÂÿ´ÿ¢ÿ³ÿªÿ£ÿ§ÿÿÿ¡ÿ®ÿ ÿ¨ÿÿ¶ÿµÿ¥ÿ¦ÿ§ÿ ÿ¨ÿ´ÿ«ÿ¤ÿ¢ÿªÿ©ÿ¢ÿ³ÿ§ÿ£ÿ£ÿ§ÿ¸ÿ»ÿ´ÿ¤ÿ«ÿªÿ¦ÿÿ¤ÿ²ÿ®ÿ¦ÿ£ÿÿ¤ÿ©ÿ­ÿ¢ÿ½ÿ§ÿ¶ÿ»ÿ²ÿ£ÿÿÿÿ¨ÿ¬ÿ³ÿ´ÿÿÿÿ ÿªÿªÿ£ÿ²ÿ¥ÿ°ÿ¢ÿ¡ÿ¦ÿ°ÿ­ÿ«ÿ§ÿ¤ÿ­ÿ®ÿ¨ÿ°ÿ¬ÿ³ÿ«ÿªÿ©ÿ®ÿ£ÿ¨ÿ®ÿµÿµÿ°ÿ¬ÿ¤ÿ¨ÿ©ÿÿ¤ÿ«ÿÿmÿÿªÿ²ÿÿ¬ÿºÿ²ÿ¦ÿ¤ÿ§ÿ®ÿ·ÿ¸ÿ¬ÿ ÿ¡ÿ ÿ¯ÿ¢ÿ­ÿ¦ÿÿ®ÿ§ÿ¿ÿ«ÿÿ¤ÿ¦ÿ¨ÿ¨ÿÿÿ¶ÿ­ÿ¤ÿ¹ÿ®ÿ¶ÿ«ÿ°ÿ¢ÿ£ÿ¡ÿwÿuÿÿÿ¡ÿ£ÿªÿµÿ¬ÿ¬ÿ­ÿ±ÿ¬ÿ¤ÿ¢ÿ­ÿ¨ÿ®ÿ¥ÿªÿ¯ÿ¤ÿ©ÿ³ÿ«ÿ·ÿ³ÿªÿ°ÿ°ÿµÿªÿ¦ÿªÿ°ÿ¬ÿ­ÿªÿ¢ÿ§ÿ¬ÿ®ÿ¡ÿ¦ÿ¡ÿ·ÿ«ÿÿ¨ÿ¾ÿ¯ÿ±ÿ¸ÿ®ÿ¡ÿ¡ÿ¨ÿ¢ÿ¤ÿ¥ÿ¨ÿ¯ÿ¥ÿ®ÿ¬ÿ§ÿ£ÿ¡ÿÿ ÿ¦ÿ¢ÿ§ÿÿÿ¨ÿÿ¨ÿ¢ÿ£ÿ ÿ§ÿ¨ÿ§ÿ©ÿ¨ÿ¥ÿ£ÿ ÿÿsÿ}ÿbÿ;ÿÿ¶ÿ£ÿ ÿ£ÿªÿ¨ÿ¢ÿ¯ÿ¸ÿ´ÿ¢ÿ®ÿªÿ¨ÿ¦ÿÿ¤ÿ­ÿ¦ÿÿ ÿ¤ÿ¥ÿ£ÿ¯ÿ³ÿ§ÿ£ÿ¢ÿ ÿ«ÿ§ÿ¥ÿ¨ÿ¨ÿÿÿ±ÿ³ÿ¼ÿ¸ÿ¦ÿ£ÿ­ÿ¸ÿºÿ©ÿÿÿ¥ÿ¨ÿÿ ÿ«ÿ­ÿ¦ÿ¢ÿÿÿ¨ÿ¦ÿ¥ÿ«ÿ©ÿ ÿ£ÿÿÿÿÿÿÿÿ«ÿ¨ÿ¥ÿ£ÿÿÿ ÿ®ÿÿ¸ÿ§ÿ§ÿ¤ÿÿ¥ÿ§ÿÿÿ¡ÿÿÿ­ÿ ÿ½ÿ£ÿ©ÿ¥ÿ ÿ¥ÿ¦ÿ¥ÿ¥ÿ¡ÿ¨ÿÿÿ§ÿ¤ÿ«ÿ«ÿ¦ÿ£ÿªÿ«ÿ ÿÿÿÿÿÿ©ÿ®ÿÿÿªÿ©ÿÿÿ£ÿ¦ÿ¨ÿÿ¦ÿÿ§ÿ¤ÿÿÿÿ ÿÿÿ¢ÿÿÿÿ¢ÿÿÿ¥ÿ¡ÿ ÿÿ¥ÿ­ÿ¡ÿ®ÿÿÿ¥ÿ£ÿ¡ÿÿÿÿ¤ÿÿ­ÿ£ÿ¬ÿ¨ÿÿÿ¡ÿ¢ÿ¡ÿÿÿÿ¢ÿ¢ÿÿyÿÿÿÿ£ÿ¥ÿÿÿÿ¥ÿ¢ÿ¡ÿ£ÿÿÿ¥ÿ¦ÿ ÿ¡ÿ ÿ¦ÿ¥ÿÿªÿ©ÿ¨ÿ«ÿ«ÿ¨ÿ ÿÿ®ÿ¡ÿÿ¡ÿ¡ÿ ÿ¡ÿÿÿ¢ÿªÿ£ÿ¢ÿ¡ÿÿ ÿ¡ÿÿ£ÿ¦ÿÿ¦ÿ¡ÿÿÿ¤ÿÿÿ ÿÿÿ¤ÿ¦ÿ¢ÿ ÿÿÿ§ÿ¦ÿ¡ÿ¢ÿ¤ÿ¤ÿ ÿÿ«ÿÿÿÿÿÿÿÿÿÿ¢ÿ£ÿ ÿ¥ÿ¥ÿ¦ÿ©ÿ¨ÿ ÿÿÿ²ÿ¦ÿÿ£ÿÿÿ¢ÿ§ÿ ÿ§ÿ£ÿ©ÿÿÿ¢ÿÿ ÿ§ÿ¬ÿ£ÿÿÿ¥ÿ®ÿ­ÿ£ÿÿÿ¢ÿÿ¥ÿ¨ÿ¯ÿ£ÿÿÿÿ¥ÿÿpÿjÿÿÿÿ¡ÿ£ÿ¦ÿ¢ÿ¢ÿÿÿ ÿ¥ÿÿÿ¥ÿ¦ÿ¬ÿ ÿÿ£ÿ¤ÿ¡ÿÿÿ¥ÿ£ÿÿÿ¢ÿÿ¢ÿÿÿÿÿ¤ÿ ÿ£ÿ ÿÿÿÿÿÿÿÿ ÿ£ÿÿÿÿÿ©ÿ§ÿ ÿÿ¢ÿÿÿ¥ÿ¥ÿ¦ÿ°ÿ²ÿ«ÿ¨ÿÿ½ÿ ÿ¤ÿ§ÿ¯ÿ°ÿ¥ÿÿÿÂÿ¡ÿ©ÿ¬ÿ¨ÿ­ÿ­ÿ¥ÿ®ÿªÿ³ÿ¬ÿ§ÿ¤ÿ¦ÿ¨ÿ£ÿ ÿ ÿ£ÿ£ÿ²ÿÿÿÿÿÿ¤ÿ©ÿ ÿÿÿ¡ÿ¨ÿ¥ÿ¡ÿÿÿ¸ÿÿ¡ÿÿÿ¤ÿªÿ¤ÿÿÿÿ ÿÿÿÿÿÿ¢ÿ ÿ ÿÿÿÿÿÿÿÿ ÿÿÿÿÿÿ ÿÿÿÿÿÿÿÿÿÿÿÿÿÿÿÿ ÿ ÿÿÿÿÿÿÿÿÿÿÿÿÿÿ£ÿÿÿÿÿÿ¥ÿÿÿÿÿÿÿÿÿÿÿÿÿ ÿÿÿÿÿÿÿÿÿÿÿÿÿ¥ÿÿÿÿÿÿÿÿ ÿÿ©ÿÿÿÿ£ÿÿÿÿÿÿÿÿÿÿÿÿÿÿÿ ÿÿÿÿÿÿ£ÿ¢ÿÿÿÿÿÿÿÿÿÿÿÿÿÿÿÿÿÿÿ¦ÿÿÿÿÿÿÿÿÿÿÿ­ÿÿÿÿÿÿÿÿÿÿÿ¸ÿ¡ÿÿÿÿ®ÿ ÿÿ¤ÿÿÿ¡ÿ¡ÿ£ÿ¢ÿ¥ÿÿÿÿÿÿ«ÿ­ÿªÿ¶ÿ¤ÿ®ÿÿQÿÿ°ÿ§ÿ¢ÿ¦ÿ£ÿ¤ÿ§ÿÿÿ¡ÿ©ÿÿÿÿ¥ÿÿ§ÿ®ÿÿÿÿÿÿ¨ÿ©ÿ²ÿ¤ÿ¥ÿ³ÿªÿÿÿ£ÿ¥ÿ§ÿÿÿ£ÿ£ÿ¤ÿ¡ÿÿ¥ÿÿÿÿ¢ÿÿÿÿÿ³ÿÿÿ§ÿ¨ÿ¢ÿÿÿ¢ÿ¨ÿ²ÿ¤ÿ¬ÿÿÿÿÿ¡ÿÿÿÿ ÿÿÿÿÿ¢ÿÿÿÿÿÿÿÿÿÿÿ ÿÿÿÿ¡ÿ®ÿÿÿ£ÿ ÿÿ¨ÿ®ÿ ÿÿÿÿÿ«ÿtÿÿÿÿÿÿÿÿÿÿÿÿÿÿÿÿÿÿÿ¢ÿÿÿÿÿÿÿ£ÿÿÿÿÿÿªÿÿÿÿÿÿÿÿÿÿÿÿÿªÿÿÿÿÿÿÿÿÿÿÿ|ÿBÿVÿÿÿÿÿÿÿÿÿÿ5ÿ2ÿyÿÿÿÿÿÿÿÿÿ£ÿÿÿÿÿÿÿÿÿ ÿÿÿÿÿ¢ÿ ÿÿÿ¤ÿ¡ÿÿÿÿÿÿÿÿÿ ÿÿÿÿÿ¸ÿÿÿÿÿÿÿÿÿÿ£ÿ¦ÿÿÿÿÿ¤ÿÿÿÿªÿÿÿ¦ÿ¦ÿ¢ÿ¢ÿ¡ÿ¢ÿ¢ÿÿ ÿ ÿÿÿÿÿ£ÿªÿ®ÿÿ¡ÿÿÿÿÿÿ¨ÿ£ÿ¡ÿÿ ÿ¨ÿ§ÿÿ¬ÿ£ÿ£ÿÿ£ÿ§ÿ¢ÿÿÿ¡ÿÿÿ§ÿ§ÿÿÿ¡ÿ¨ÿ ÿ¬ÿ¾ÿÿÿÿÿÿÿÿ¥ÿ£ÿÿÿÿÿ¡ÿ¤ÿ ÿÿ¢ÿ¬ÿ ÿ³ÿ¥ÿÿ¢ÿÿÿÿÿÿÿÿ¥ÿÿ¤ÿªÿÿ¡ÿ¨ÿÿÿuÿÿÿÿÿÿ¤ÿÿÿÿÿÿ¡ÿ£ÿÿÿªÿ¦ÿÿÿÿªÿªÿ¤ÿÿÿÿÿÿÿÿÿÿÿÿ ÿ§ÿ¥ÿÿÿÿÿÿÿ¡ÿ¥ÿ ÿÿÿÿÿÿÿÿÿÿÿÿ­ÿ¨ÿ ÿÿÿÿÿÿ­ÿÿ¥ÿ¦ÿ¤ÿÿ¤ÿ¬ÿÿÿÿÿÿÿÿÿ¥ÿÿÿÿÿ ÿÿÿÿ ÿÿ£ÿÿÿÿÿÿÿÿÿÿÿÿÿfÿ/ÿ
ÿÿYÿÿÿÿÿÿÿ©ÿ±ÿÿÿÿÿÿÿÿÿÿ ÿ«ÿ¬ÿ ÿÿÿÿ¢ÿÿ ÿÿ¦ÿÿªÿ¡ÿ£ÿ¢ÿ¥ÿÿÿÿÿÿ®ÿµÿ£ÿ¢ÿ©ÿÿ¡ÿ¢ÿÿ¨ÿÿ¢ÿ¢ÿÿÿ¬ÿ«ÿ«ÿÿ§ÿ¥ÿÿÿ¡ÿ¢ÿ¢ÿÿÿÿÿ¥ÿÿ ÿ²ÿ¡ÿ¢ÿªÿ§ÿ­ÿ§ÿÿ·ÿÿÿÿ¡ÿÿÿÿ£ÿÿÿ ÿ¤ÿÿÿ©ÿÿÿ§ÿ£ÿ¡ÿ ÿÿÿ¢ÿ¨ÿ¦ÿ¥ÿ ÿÿ¬ÿ§ÿ¨ÿÿÿÿ±ÿ¢ÿ£ÿ§ÿ¢ÿÿÿ ÿ ÿÿÿÿÿ¥ÿ¡ÿÿÿÿ«ÿÿÿÿ¡ÿÿÿÿ¥ÿ¯ÿÿ­ÿ¦ÿÿÿÂÿ¤ÿÿÿ¥ÿ­ÿ¯ÿÿÿ¥ÿ¡ÿ¤ÿ§ÿ¡ÿÿÿÿÿÿ©ÿÿÿÿÿ¥ÿ­ÿÿÿ~ÿÿ¦ÿ§ÿ¥ÿ¡ÿ¨ÿÿÿÿÿÿ¦ÿ§ÿ¤ÿ©ÿ¡ÿÿÿÿ¡ÿÿÿ£ÿÿ ÿÿ¦ÿÿÿÿ£ÿ£ÿÿÿ¦ÿÿ ÿÿÿÿÿÿÿ£ÿ§ÿ£ÿÿÿÿÿÿÿÿÿÿÿÿÿÿÿÿÿÿ¡ÿ°ÿ«ÿÿÿÿÿÿªÿÿÿÿÿ ÿÿÿ¥ÿÿÿ ÿÿ§ÿÿÿÿÿÿ«ÿ£ÿÿÿÿÿÿ¦ÿÿxÿ|ÿÿÿÿ­ÿ©ÿÿÿÿÿ¨ÿÿÿÿÿ ÿÿ ÿ¡ÿ ÿÿÿ ÿÿ£ÿÿÿÿÿÿÿÿÿÿÿÿÿ£ÿ¡ÿ¡ÿÿÿÿÿÿ¯ÿÿÿÿÿÿ¢ÿ¥ÿ ÿÿÿÿÿªÿ ÿ«ÿ¤ÿÿÿÿÿ¡ÿ®ÿ«ÿÿÿ¤ÿ¤ÿÿÿÿÿÿÿÿÿ¤ÿ£ÿÿÿÿÿÿ±ÿ±ÿ ÿÿÿ¥ÿ¥ÿ ÿÿ¨ÿªÿ£ÿ²ÿ¥ÿ±ÿ£ÿÿÿ¢ÿÿÿÿ¡ÿ©ÿ²ÿ±ÿÿÿÿ¢ÿ«ÿ¬ÿ§ÿ¥ÿÿ¥ÿ¤ÿÿÿÿÿÿ©ÿ¨ÿ§ÿªÿÿÿÿÿ®ÿÿÿ£ÿ¢ÿ§ÿ¯ÿ£ÿ¤ÿÿÿÿÿ«ÿ¯ÿ ÿÿ¥ÿ©ÿ¡ÿ¦ÿ¢ÿÿ¢ÿ±ÿ®ÿ¬ÿ¨ÿ£ÿ­ÿ£ÿ«ÿ¤ÿÿ§ÿ©ÿÿÿ¦ÿ³ÿÿ¤ÿÿ¹ÿ¬ÿÿ­ÿÿ¬ÿ¡ÿ¢ÿ¦ÿ¡ÿ£ÿÿÿÿ¬ÿ­ÿÿÿ£ÿÿÿÿ«ÿ¨ÿÿ£ÿªÿ¥ÿ¤ÿÿ¡ÿ¦ÿ£ÿ¯ÿ¥ÿÿ¡ÿÿ§ÿ°ÿ£ÿ¥ÿÿÿÿÿ§ÿ¬ÿÿÿ¡ÿ¢ÿÿÿ­ÿªÿ±ÿ¤ÿÿÿÿÿ®ÿÿªÿÿ¦ÿ²ÿ®ÿÿ¤ÿ©ÿªÿ§ÿ©ÿ«ÿªÿ¢ÿÿÿÿÿÿÿ¥ÿ±ÿ¥ÿÿªÿ§ÿ©ÿ©ÿ©ÿ®ÿ®ÿ­ÿ¬ÿ©ÿ«ÿ­ÿ«ÿÿ¡ÿ¨ÿ¡ÿ°ÿ³ÿÿ¯ÿÿÿ¯ÿ¤ÿ¡ÿ ÿ¨ÿ¦ÿ ÿ©ÿ¡ÿ¡ÿ§ÿ¤ÿ§ÿ¨ÿ¡ÿ¥ÿ¤ÿ®ÿ¸ÿ³ÿ­ÿ ÿ£ÿ©ÿÿ¡ÿ³ÿ¶ÿ°ÿ¤ÿ¨ÿ³ÿ¡ÿ§ÿ¡ÿÿ­ÿ±ÿ°ÿ©ÿ¦ÿÿ°ÿ¢ÿÿ­ÿ©ÿ­ÿ­ÿªÿ¹ÿÿ ÿÿ­ÿ¦ÿÿÿÿ¤ÿ¨ÿ¤ÿ«ÿªÿ°ÿ©ÿ¥ÿÿÿ¬ÿ©ÿ©ÿ®ÿ¨ÿ¨ÿªÿ¤ÿ¥ÿ­ÿªÿ§ÿ¤ÿÿ¥ÿ·ÿ°ÿÿ§ÿ¨ÿ¦ÿÿ ÿ¡ÿ¦ÿ¢ÿ®ÿ¨ÿ«ÿ®ÿ¢ÿ§ÿ©ÿ¥ÿ­ÿ¢ÿ®ÿµÿ¯ÿ¡ÿ¯ÿ­ÿ¯ÿ¦ÿ­ÿ«ÿ¯ÿ¶ÿ§ÿ©ÿ±ÿ ÿÿ¡ÿ¬ÿ«ÿ©ÿ¨ÿ¤ÿ¬ÿªÿ¤ÿ©ÿ¡ÿÿ ÿ¦ÿ³ÿ¨ÿÿ ÿ£ÿ ÿµÿ¯ÿ«ÿ¬ÿ£ÿ©ÿ¥ÿ¢ÿ©ÿ¨ÿÿ£ÿÿ¦ÿªÿÿÿ§ÿÿ ÿ§ÿ©ÿ¤ÿ£ÿ´ÿ¯ÿÿ¯ÿ¬ÿ¥ÿ¨ÿ¥ÿ¬ÿ¦ÿÿ¥ÿ¤ÿ¨ÿ¢ÿÿÿÿªÿ©ÿ­ÿ²ÿ©ÿÿÿ£ÿÿ¢ÿ¦ÿÿÿ¥ÿ¡ÿªÿ¯ÿ§ÿ©ÿ¶ÿ ÿÿµÿÿ¬ÿ§ÿ¼ÿ¨ÿ¨ÿ¡ÿ¤ÿ¤ÿÿªÿ³ÿÿ¤ÿ¢ÿ¬ÿÿ ÿ¨ÿ¡ÿ ÿ©ÿ²ÿ¥ÿ¦ÿ·ÿ±ÿ¥ÿÿÿÿ¡ÿÿÿ ÿªÿ­ÿ¢ÿ£ÿ¤ÿ¤ÿªÿ£ÿ¤ÿÿ¢ÿÿÿ©ÿ±ÿ¯ÿ¤ÿÿ°ÿ¥ÿ­ÿ¤ÿÿ§ÿÿµÿ°ÿ±ÿ¯ÿ­ÿªÿ«ÿ¨ÿ¦ÿÿÿÿ§ÿÿÿÿÿÿÿÿÿ£ÿÿ¤ÿ¤ÿÿ¤ÿ¡ÿ¥ÿ¢ÿ§ÿÿ¥ÿ¶ÿ¬ÿÿ«ÿ ÿ¦ÿÿÿ®ÿ¥ÿ¥ÿÿ²ÿ­ÿ°ÿ²ÿÿÿ¬ÿ²ÿÿÿ¤ÿ¥ÿ¨ÿ®ÿ©ÿ¬ÿ¯ÿ ÿ¢ÿ¦ÿ£ÿ¢ÿ¨ÿ¨ÿ¥ÿªÿ±ÿ¯ÿ«ÿ£ÿÿÿÿ§ÿ¯ÿ«ÿÿ¦ÿ©ÿ¬ÿ©ÿ·ÿ¥ÿÿ¢ÿºÿ­ÿ©ÿ£ÿÿ¼ÿÿÿ¥ÿ¨ÿÿ¨ÿªÿÿÿªÿ³ÿ¨ÿ¤ÿ­ÿ ÿÿ¦ÿ¨ÿ¡ÿ¤ÿ ÿ ÿ¢ÿ ÿÿÿÿÿÿÿÿÿ¡ÿ ÿ¥ÿÿ¨ÿ«ÿ¡ÿÿÿÿÿÿÿÿ¢ÿÿÿÿÿ¢ÿ¤ÿ¸ÿÿÿ£ÿÿÿ¦ÿ§ÿÿÿÿÿÿÿ¤ÿÿÿÿÿÿ¥ÿªÿ¤ÿ¢ÿÿÿÿÿ©ÿÿÿÿÿÿÿ ÿ«ÿ¥ÿÿÿÿÿÿÿ¥ÿ°ÿÿÿÿÿÿ¡ÿ­ÿ¦ÿ§ÿ®ÿ¦ÿ¬ÿÿÿ§ÿÿÿªÿÿÿÿ£ÿÿÿÿÿ£ÿÿ­ÿ£ÿÿÿÿÿÿÿÿ¢ÿÿÿÿÿÿÿ¢ÿÿÿÿÿÿÿÿÿÿÿÿÿÿÿÿ¦ÿ¥ÿ¤ÿªÿÿÿÿÿ­ÿ¦ÿÿÿ¤ÿ¡ÿÿÿÿÿ ÿÿÿÿÿ§ÿªÿ«ÿ¦ÿÿÿ ÿÿ£ÿÿ¤ÿ¥ÿ§ÿ¹ÿ¡ÿÿ©ÿÿÿÿ²ÿÿÿ­ÿÿÿÿÿÿÿÿ ÿÿ£ÿÿÿ°ÿ®ÿ¤ÿ¦ÿ¥ÿÿÿ¥ÿ°ÿ ÿ­ÿ¦ÿ¡ÿÿÿÿÿÿ¤ÿÿÿ©ÿ¡ÿ©ÿ§ÿ£ÿ¤ÿ ÿ¥ÿ¦ÿªÿ°ÿ¯ÿ¤ÿ¡ÿ¨ÿ¨ÿ¨ÿ§ÿÿÿÿÿ¡ÿ¦ÿÿÿÿµÿ­ÿÿÿ°ÿ´ÿÿÿ£ÿ­ÿ¦ÿ ÿ¦ÿ­ÿ¬ÿÿÿ¬ÿ­ÿ ÿÿ¤ÿ®ÿ¤ÿ¡ÿ¯ÿªÿ¨ÿ¨ÿ«ÿ¥ÿ®ÿÿ©ÿÿrÿÿ¬ÿ±ÿ¢ÿ«ÿ©ÿ­ÿ²ÿ®ÿ­ÿÿÿËþNÿÿ¡ÿ¬ÿ®ÿ£ÿ­ÿ»ÿ²ÿ±ÿ¹ÿÿÿ¡ÿÿ¦ÿ¤ÿ®ÿ¦ÿ­ÿ¶ÿ«ÿ¨ÿ¦ÿ§ÿªÿ¤ÿ¢ÿ¦ÿ§ÿ±ÿ«ÿÿ¤ÿ£ÿÿ«ÿ ÿ©ÿ­ÿ´ÿ³ÿ­ÿ«ÿ©ÿ§ÿÿÿ¨ÿ¥ÿ¯ÿ¨ÿ®ÿ°ÿ¨ÿ¤ÿ©ÿ®ÿ«ÿªÿ¢ÿ­ÿ²ÿ¤ÿ­ÿ§ÿÿ£ÿ§ÿ§ÿ®ÿ¨ÿ¸ÿ½ÿ±ÿ´ÿ°ÿ®ÿ±ÿ®ÿ«ÿ­ÿ³ÿ¶ÿ«ÿ¦ÿ¸ÿÃÿ¶ÿ©ÿ¡ÿ®ÿ ÿ«ÿ£ÿ·ÿ¹ÿ¥ÿ±ÿªÿ¯ÿ¨ÿ°ÿ´ÿ®ÿ«ÿ«ÿ§ÿ¨ÿ­ÿ¥ÿ¢ÿ®ÿ¦ÿ¯ÿ¨ÿ¯ÿÀÿ¾ÿ«ÿµÿÿªÿÿ¶ÿ±ÿ¶ÿ³ÿ­ÿ¸ÿÁÿ²ÿªÿ¶ÿ³ÿ¢ÿÿ¢ÿ¯ÿ°ÿÀÿ½ÿ¢ÿ¡ÿ«ÿ¤ÿ²ÿ¨ÿ¨ÿ²ÿ¦ÿÿªÿ´ÿ¬ÿªÿ®ÿ£ÿ¨ÿ¤ÿÿ°ÿ©ÿ¬ÿ¬ÿ£ÿ¢ÿ«ÿ¦ÿÿÿÿªÿ·ÿ²ÿ©ÿ«ÿ­ÿ¨ÿ¡ÿ£ÿ¬ÿªÿ¦ÿÿ¡ÿ±ÿ«ÿÿÿ¢ÿ±ÿ«ÿªÿ«ÿ³ÿ¬ÿµÿ³ÿ¢ÿ«ÿ¨ÿ®ÿ®ÿ¡ÿ·ÿÿÿ´ÿ¡ÿ«ÿ²ÿ¤ÿ½ÿ«ÿ ÿ¡ÿÿ¤ÿ¡ÿ ÿ¯ÿ¨ÿ¡ÿÿªÿ£ÿÿªÿ°ÿµÿ°ÿ°ÿ§ÿÿÿÿÿ ÿ¯ÿ¨ÿ¡ÿªÿ¦ÿÿµÿ°ÿÿÿºÿ¢ÿ ÿÿÃÿ¯ÿ¬ÿ­ÿªÿ®ÿ¯ÿ¥ÿ¡ÿ­ÿ¸ÿºÿ¬ÿ¢ÿ«ÿ¶ÿªÿ°ÿ­ÿ®ÿ°ÿ³ÿ²ÿ¶ÿ¬ÿ ÿ°ÿ¶ÿ¢ÿªÿ ÿ©ÿÿ¬ÿ¤ÿ­ÿ§ÿ¦ÿ¢ÿ¬ÿ®ÿ®ÿ´ÿ®ÿ¤ÿ¡ÿ¢ÿ­ÿ´ÿ¢ÿ½ÿ¥ÿ ÿ¼ÿ¨ÿ³ÿ¬ÿÿ¦ÿ³ÿµÿ¤ÿÿ¥ÿ¯ÿÿ£ÿ¨ÿ¸ÿ²ÿÿ¦ÿ£ÿ£ÿ¦ÿvÿpÿÿÿ¢ÿ¯ÿ²ÿ°ÿ®ÿ¥ÿ¥ÿ£ÿ¯ÿ±ÿªÿ¨ÿ¢ÿ£ÿªÿ¤ÿÿ¦ÿªÿ£ÿ¦ÿ®ÿ¶ÿ©ÿ«ÿ¦ÿ²ÿ´ÿ·ÿ­ÿ±ÿ±ÿ¯ÿ§ÿÿ¢ÿ§ÿ¦ÿ¬ÿµÿ§ÿ¦ÿ¨ÿªÿ®ÿ®ÿ¦ÿ¤ÿ¦ÿ£ÿªÿ±ÿ§ÿ¬ÿ°ÿ¨ÿ«ÿ¦ÿ±ÿ¨ÿ¯ÿ²ÿªÿ¤ÿÿ¢ÿ©ÿ¤ÿ¡ÿ¢ÿ§ÿ«ÿÿ¡ÿÿ³ÿÿ¡ÿ¤ÿ¥ÿ§ÿ¢ÿÿÿ­ÿ°ÿÿxÿJÿ^ÿÿ­ÿ ÿ¤ÿ©ÿ¬ÿ¬ÿªÿ¬ÿ§ÿ¢ÿ¢ÿÿ«ÿ¡ÿÿªÿÿ¬ÿ¡ÿÿ§ÿªÿ¥ÿ§ÿ­ÿ¢ÿ¦ÿ¡ÿ¨ÿÿ©ÿ ÿÿÿ ÿ¢ÿ¦ÿ«ÿ§ÿ©ÿ¹ÿ£ÿ ÿ§ÿºÿ¨ÿ¤ÿ£ÿ¦ÿ­ÿ¨ÿ¢ÿ¥ÿÿÿÿ©ÿÿÿ¢ÿ¢ÿ£ÿ¥ÿ¨ÿ©ÿ¦ÿ­ÿ¡ÿ°ÿ©ÿ£ÿ¯ÿ¦ÿÿ¬ÿ·ÿ¶ÿ§ÿÿ©ÿ¥ÿªÿ¸ÿ°ÿ¨ÿ¯ÿ«ÿ¤ÿ¥ÿ¢ÿÿÿÿÿ®ÿÿ ÿ¼ÿ«ÿªÿ¶ÿªÿ©ÿ©ÿÿÿ¦ÿªÿÿ¦ÿ£ÿ¥ÿ§ÿÿÿ¡ÿ§ÿ¤ÿ£ÿ§ÿÿÿÿÿÿÿÿ£ÿ£ÿ£ÿ¢ÿ ÿ¥ÿ«ÿÿ«ÿÿ¯ÿ¤ÿÿÿÿ¤ÿÿÿÿÿªÿ¦ÿ¦ÿ£ÿ¥ÿ¢ÿ¢ÿÿÿ¡ÿ¤ÿ¤ÿ¦ÿÿ¤ÿ¨ÿ¨ÿ£ÿÿÿÿÿÿ¥ÿ£ÿÿÿÿ ÿÿÿÿ ÿ£ÿ¢ÿÿ¥ÿÿÿÿÿÿÿ¢ÿÿÿÿÿÿ£ÿÿÿ¤ÿ¥ÿ¡ÿ¦ÿ¯ÿ£ÿ¡ÿ©ÿÿ±ÿ¡ÿ¡ÿ¨ÿ«ÿªÿ¢ÿ¡ÿ¦ÿÿ¡ÿ£ÿ«ÿ§ÿ£ÿ¦ÿ¦ÿ¡ÿ§ÿ¨ÿ®ÿ¨ÿ«ÿ®ÿ¨ÿ£ÿ¤ÿ ÿÿ¡ÿ¡ÿÿÿ¢ÿÿÿÿÿ¥ÿ§ÿÿÿ£ÿÿÿÿ£ÿ¡ÿ ÿ¡ÿÿ¢ÿ¢ÿÿÿÿ¦ÿÿÿÿÿÿ ÿÿÿ¢ÿÿÿ¢ÿ£ÿ¤ÿ ÿÿ­ÿ¢ÿ¤ÿÿÿÿÿ§ÿ®ÿ®ÿ°ÿ¤ÿ¡ÿ¡ÿ ÿÿÿÿÿÿÿÿ¥ÿÿ¬ÿ¦ÿ¢ÿ¥ÿ¡ÿÿ¥ÿÿ¢ÿ£ÿ¡ÿ§ÿ§ÿ¢ÿÿÿ]ÿdÿÿÿ£ÿ£ÿ ÿ ÿ¡ÿ¡ÿÿ¢ÿªÿ¨ÿÿÿ£ÿ¢ÿ£ÿ°ÿÿÿ¥ÿ¢ÿÿ¥ÿ¬ÿ£ÿÿ¢ÿ¡ÿÿÿÿÿÿ ÿ®ÿ¢ÿÿ¢ÿÿÿÿÿÿÿÿÿÿÿÿÿ¢ÿ£ÿ¢ÿÿÿÿÿ ÿÿÿ¥ÿ­ÿ±ÿ­ÿ¨ÿÿÁÿ¨ÿ´ÿ´ÿ­ÿ°ÿ²ÿ¨ÿ®ÿ¿ÿ¦ÿ¬ÿ¨ÿ¤ÿªÿ­ÿ¦ÿ®ÿ¦ÿ¨ÿ³ÿ¢ÿ¤ÿ©ÿ¤ÿÿ¦ÿ£ÿ£ÿÿ«ÿ¡ÿHÿ2ÿvÿÿ¢ÿÿÿÿÿ¨ÿªÿ¤ÿ¦ÿ­ÿÿÿ¦ÿÿÿÿÿÿ¢ÿ¢ÿ¢ÿ ÿÿÿÿÿÿÿ¢ÿ¡ÿ¢ÿÿ¤ÿÿÿ§ÿÿÿÿÿÿÿÿÿÿÿÿÿÿÿÿÿ«ÿÿÿÿÿÿ¥ÿÿÿ¤ÿ|ÿÿÿÿÿÿÿÿ¡ÿÿÿÿ¡ÿ¤ÿÿÿÿÿÿÿÿÿ¡ÿÿÿÿÿÿ¢ÿÿÿÿÿÿÿÿÿÿxÿÿÿÿÿÿÿÿ¢ÿ ÿÿ ÿÿÿÿÿÿ©ÿÿÿ ÿ¢ÿ¢ÿÿÿÿÿÿÿÿÿÿÿÿÿÿÿÿÿÿÿÿÿÿÿÿÿÿÿÿÿÿÿÿÿÿÿÿÿÿÿÿÿÿÿÿÿÿÿÿÿÿÿÿ¦ÿÿ©ÿ ÿÿÿ¡ÿ¡ÿÿÿÿ¡ÿ­ÿ¡ÿÿ¥ÿÿÿÿÿÿ¡ÿ©ÿ ÿÿÿ©ÿ£ÿÿ£ÿ¢ÿ¥ÿ§ÿ ÿ¤ÿ©ÿ¥ÿÿaÿÿªÿ¬ÿ§ÿ¯ÿ«ÿ£ÿªÿÿ¦ÿ¦ÿ²ÿ²ÿ¥ÿÿ­ÿ¶ÿ«ÿÿÿÿ ÿÿÿ¢ÿÿ©ÿ ÿ¢ÿ§ÿ©ÿ¢ÿÿ©ÿ¨ÿ ÿ£ÿÿÿÿ®ÿ¡ÿÿ©ÿ´ÿ­ÿ§ÿ«ÿÿ¥ÿ´ÿÿ­ÿÿ¥ÿ¬ÿ¡ÿ¢ÿ¤ÿ¡ÿ¥ÿ£ÿ©ÿ«ÿÿÿÿÿÿÿ¥ÿÿ«ÿ³ÿÿÿ¢ÿÿÿÿÿ¡ÿ¡ÿÿÿÿÿÿ ÿ®ÿ ÿÿÿ£ÿ§ÿÿÿ®ÿ£ÿÿÿ ÿÿÿÿ¨ÿÿÿÿÿÿÿÿÿÿÿÿÿÿÿ¨ÿÿÿÿÿÿÿÿÿÿÿÿ£ÿÿÿÿÿ¡ÿ©ÿÿÿÿÿ}ÿÿÿÿÿÿÿÿÿÿÿÿÿÿÿÿÿÿÿÿyÿTÿFÿsÿÿÿÿÿÿÿÿÿÿ=ÿ-ÿsÿÿÿÿÿÿÿÿ ÿ´ÿ¢ÿÿÿÿÿÿÿÿÿÿÿÿÿ¡ÿ¦ÿ¦ÿ¢ÿ£ÿÿÿ¢ÿ¢ÿÿ¤ÿ¥ÿ¡ÿ£ÿ¢ÿ¡ÿÿÿÿÿÿÿÿÿÿÿ£ÿ¡ÿÿÿÿ¨ÿ¤ÿÿÿ¡ÿÿ ÿÿÿ¤ÿ ÿÿÿ ÿ¤ÿÿÿÿÿÿ²ÿÿ¥ÿÿÿ©ÿ¤ÿ¡ÿÿÿ ÿÿ£ÿ ÿÿ ÿÿ¢ÿ¤ÿ§ÿ¥ÿ£ÿ ÿ·ÿÿ¦ÿÿ«ÿ«ÿ¢ÿÿÿÿÿÿ§ÿ¥ÿ¦ÿ§ÿÿÿ¦ÿ£ÿÿÿÿÿ ÿÿÿÿ¦ÿ¥ÿÿ¥ÿÿÿÿ ÿÿÿÿ«ÿ£ÿªÿ£ÿÿÿÿÿÿÿÿÿÿÿÿ|ÿÿÿ­ÿÿÿÿÿÿÿÿÿÿÿ¡ÿÿ ÿÿÿ¢ÿÿÿÿ¥ÿªÿÿÿÿ ÿ¥ÿ®ÿÿÿ¢ÿÿÿÿÿÿÿÿÿ«ÿÿÿ¦ÿµÿÿ¨ÿÿÿ¨ÿÿÿ ÿÿÿÿÿÿÿÿÿÿÿÿÿ¢ÿÿÿ±ÿÿÿ¤ÿÿÿÿ¤ÿÿ¡ÿ ÿÿÿÿ§ÿ²ÿ¡ÿÿÿ®ÿ¥ÿ¨ÿÿÿÿ¤ÿÿ¢ÿÿÿÿÿÿÿÿ ÿ¡ÿÿÿÿÿÿÿÿÿHÿÿÿ[ÿ@ÿ\ÿoÿÿÿµÿ±ÿ§ÿÿÿ¦ÿÿ§ÿ¦ÿÿÿÿÿ©ÿÿÿÿÿÿ¦ÿÿÿ±ÿÿ§ÿ£ÿÿÿ¦ÿ¬ÿ¢ÿ¡ÿ­ÿ¤ÿ¡ÿ±ÿ£ÿÿ©ÿ£ÿÿÿÿÿÿÿÿ ÿ­ÿÿ±ÿ¡ÿÿ©ÿ¨ÿÿ¢ÿ¢ÿ¡ÿ¤ÿÿ¡ÿÿÿÿÿÿ³ÿ ÿÿ¨ÿ£ÿµÿ©ÿ ÿ­ÿÿÿÿÿ­ÿÿÿ°ÿ­ÿ¯ÿÿ£ÿ®ÿ¦ÿÿÿÿ«ÿ¢ÿ¡ÿ©ÿÿÿÿ¢ÿ¥ÿ£ÿ¥ÿÿÿ´ÿªÿÿÿÿ¨ÿ£ÿ¡ÿÿÿÿÿÿÿÿÿÿÿÿ©ÿÿÿÿ§ÿÿÿÿÿÿÿÿÿÿÿ¦ÿÿ£ÿÿÿÿÿÿÿÿÿÿÿÿÿÿÿÿÿÿ ÿ§ÿÿ£ÿÿÿ§ÿÿÿ¢ÿÿ¦ÿÿÿ¡ÿ­ÿªÿÿ¥ÿÿÿÿÿ¡ÿ¦ÿ¢ÿÿÿ§ÿ¢ÿÿªÿ¢ÿÿ¦ÿ¤ÿÿÿÿ¢ÿ¶ÿ²ÿÿ§ÿÿÿ¢ÿªÿ£ÿÿÿÿÿÿÿ¤ÿÿÿÿÿÿÿ¡ÿÿÿÿÿÿÿÿÿÿÿÿÿ¦ÿ¡ÿÿ ÿÿÿ§ÿÿÿ ÿÿÿÿÿÿ¢ÿÿÿÿÿ£ÿ£ÿ¦ÿÿÿÿÿÿ£ÿÿÿÿÿ¦ÿÿÿÿÿ§ÿÿÿÿÿÿÿÿÿ¡ÿÿ¡ÿ¦ÿÿÿÿ ÿÿªÿ¥ÿÿ¢ÿ£ÿÿÿÿÿÿ¢ÿÿÿÿÿÿÿÿÿ ÿÿÿ¦ÿÿÿÿÿ£ÿÿÿÿÿÿÿÿÿÿÿÿÿÿ¢ÿ¯ÿÿÿÿÿÿÿÿÿ ÿÿ¡ÿ£ÿÿÿÿ ÿÿÿ¥ÿ ÿ§ÿ¥ÿÿÿÿ²ÿÿÿÿÿÿ¦ÿÿ¶ÿÿ§ÿ©ÿ ÿÿ¤ÿÿ¢ÿÿÿÿ¦ÿ¨ÿÿÿ¥ÿªÿ¬ÿ²ÿ®ÿ¡ÿ§ÿ¦ÿÿ©ÿ¥ÿ¡ÿÿÿÿÿÿÿªÿÿÿ¨ÿÿ£ÿªÿ©ÿ¤ÿ©ÿ©ÿÿÿÿÿÿ¥ÿ¦ÿÿÿ¥ÿ¤ÿ ÿ®ÿªÿ¤ÿÿ«ÿ±ÿÿÿ¤ÿ©ÿ ÿ«ÿ­ÿ¬ÿ°ÿÿÿ¡ÿÿ®ÿ£ÿÿ¥ÿ¤ÿÿÿÿ¡ÿ°ÿ¤ÿÿÿÿ§ÿ ÿÿÿÿ¢ÿ©ÿ«ÿÿÿÿÿ©ÿÿÿ¥ÿ¤ÿ§ÿ£ÿ¢ÿ¡ÿ ÿ¡ÿÿ£ÿÿÿÿ°ÿ©ÿ§ÿ¥ÿÿÿÿ ÿ«ÿÿ©ÿÿÿ´ÿ¨ÿ¬ÿ§ÿ¶ÿ§ÿÿ¦ÿÿ¥ÿÿ¯ÿ¨ÿ¬ÿÿ§ÿÿÿ ÿ ÿ°ÿ­ÿ­ÿ±ÿ²ÿ¦ÿµÿ°ÿ¢ÿ ÿ§ÿ±ÿ°ÿ¤ÿ¡ÿ¥ÿ¥ÿ¥ÿ£ÿ¢ÿ¨ÿ´ÿ¯ÿ¢ÿ¡ÿ¦ÿ±ÿ¯ÿ©ÿ£ÿ®ÿ¯ÿ¤ÿÿ ÿªÿ£ÿÿ¡ÿ­ÿÿ­ÿ ÿ¡ÿ¥ÿÿÿ­ÿ¥ÿ ÿ¡ÿ©ÿÿ§ÿ®ÿ£ÿÿ¬ÿ³ÿ¥ÿ¨ÿ§ÿ§ÿ¦ÿ¢ÿ¬ÿ®ÿ¤ÿ¢ÿ«ÿ°ÿ¦ÿ«ÿ½ÿ´ÿ¨ÿ¦ÿ«ÿµÿ¢ÿ¤ÿ¢ÿÿªÿ©ÿªÿ¬ÿ´ÿÿ½ÿÿÿ±ÿ¦ÿ§ÿ«ÿÿ¥ÿÿÿ¢ÿ¹ÿ«ÿ£ÿÿ¤ÿ«ÿªÿ®ÿ¦ÿ¬ÿ­ÿ£ÿ¤ÿ¥ÿ£ÿ´ÿ®ÿªÿ«ÿ¦ÿ§ÿ¨ÿ£ÿ¢ÿªÿ¬ÿ°ÿ¥ÿÿ¬ÿ´ÿ¡ÿÿ¡ÿ¦ÿ¡ÿÿÿ¬ÿ¦ÿ¨ÿÆÿ ÿ©ÿ®ÿÿ¥ÿ³ÿ³ÿ¤ÿ°ÿÿ ÿ²ÿ§ÿµÿ¤ÿ¬ÿ°ÿ¬ÿ¨ÿ®ÿ©ÿ§ÿ©ÿ¥ÿÿ¡ÿÿ¡ÿ¡ÿÿ©ÿ¬ÿ§ÿ©ÿªÿªÿ¤ÿ£ÿ¨ÿ³ÿ®ÿÿ¦ÿ ÿÿ¦ÿ§ÿ­ÿ¡ÿ©ÿ¯ÿÿ ÿ¤ÿ ÿ¯ÿÿ¬ÿ¥ÿ²ÿ²ÿÿ­ÿ³ÿÿÿ¯ÿ¥ÿ£ÿÿ­ÿªÿÿÿªÿ ÿÿ¡ÿ ÿ¨ÿ¡ÿ¡ÿÿ­ÿ«ÿÿÿÿ©ÿ±ÿªÿ¤ÿ¢ÿÿÿÿ¤ÿ²ÿªÿÿÿ ÿ ÿ¡ÿ£ÿ¤ÿ¨ÿ¸ÿ©ÿÿ³ÿÿ§ÿ¥ÿ­ÿ¡ÿ¥ÿÿ®ÿ¥ÿ§ÿ®ÿ§ÿÿ£ÿ¤ÿ°ÿÿ¢ÿ¯ÿ¯ÿ³ÿ¥ÿªÿ ÿ¡ÿ³ÿ®ÿ§ÿ¢ÿÿÿÿÿ ÿ¨ÿ®ÿ¦ÿÿ§ÿ¦ÿ¥ÿªÿÿ¢ÿ«ÿ§ÿÿ¡ÿ¨ÿ«ÿÿ­ÿÿ¯ÿ°ÿÿ¤ÿ©ÿ³ÿ ÿ ÿ´ÿ¥ÿ­ÿ´ÿÿ¢ÿÿ ÿÿÿ¢ÿ°ÿ¡ÿ¯ÿªÿÿÿ¥ÿ´ÿ²ÿ¬ÿ¯ÿ¬ÿ«ÿ¢ÿÿÿ¦ÿ§ÿ¡ÿÿÿ¸ÿ¹ÿ°ÿ¤ÿÿ¤ÿ§ÿ¤ÿ¬ÿ³ÿ¹ÿ¥ÿ«ÿÿÿªÿÿÿ³ÿ¯ÿ»ÿÿ§ÿªÿ«ÿÿÿÿ¨ÿ«ÿÿÿ³ÿ³ÿ®ÿ¥ÿ¡ÿ­ÿµÿ±ÿ­ÿ§ÿ¤ÿ§ÿÿ¦ÿªÿªÿ§ÿ¬ÿ§ÿ«ÿ¯ÿ¦ÿ¦ÿÿÿ«ÿ°ÿ¤ÿ¥ÿ¦ÿ³ÿ£ÿÿ±ÿ£ÿÿ³ÿ ÿ¥ÿ¤ÿªÿ©ÿ¥ÿªÿ£ÿ¡ÿÿÿÿÿÿÿ ÿ¡ÿÿÿÿÿ¢ÿ¢ÿÿÿ§ÿªÿ£ÿ¤ÿ¨ÿ¯ÿ¦ÿ«ÿÿÿÿÿÿÿÿ©ÿªÿ¦ÿ£ÿÿ®ÿ¶ÿ¤ÿ¨ÿÿ¢ÿÿÿÿÿ©ÿÿÿ ÿÿÿÿ¢ÿ¢ÿ§ÿ ÿÿÿ¥ÿ¯ÿ¦ÿÿ¤ÿ ÿÿÿÿ ÿ§ÿÿÿÿ¨ÿ ÿ°ÿÿÿÿÿ£ÿ§ÿ­ÿªÿÿÿÿÿÿ ÿ«ÿÿÿ¨ÿ¤ÿ£ÿÿÿ¦ÿÿÿÿ¥ÿ¨ÿÿÿÿÿ§ÿÿÿÿÿÿÿ¦ÿ­ÿ ÿÿÿ¨ÿÿÿ}ÿÿÿÿÿÿÿÿÿÿÿÿÿÿÿÿÿ ÿ¦ÿÿÿ¢ÿ§ÿÿ¬ÿÿÿÿÿ¡ÿ©ÿÿ£ÿÿ ÿÿÿÿÿÿ¥ÿ¤ÿÿÿ«ÿ¯ÿÿÿÿÿÿ¦ÿ¡ÿÿ­ÿ²ÿ©ÿ¥ÿ§ÿÿÿÿÿÿ§ÿÿÿÿ­ÿÿÿ©ÿªÿ ÿÿÿÿÿ ÿÿÿ£ÿ¦ÿ¡ÿÿÿÿÿÿÿ­ÿªÿÿÿÿÿÿ¡ÿ«ÿ£ÿÿ©ÿÿ¤ÿÿÿÿ¥ÿ§ÿ®ÿ±ÿ¬ÿÿÿ ÿ¤ÿ¡ÿ¤ÿªÿÿÿÿÿ¢ÿ¤ÿ±ÿÿÿ¨ÿ¹ÿ®ÿ«ÿÿ°ÿÿ¦ÿÿÿÿ£ÿ³ÿ©ÿ§ÿ¥ÿÿ¢ÿªÿ£ÿÿ¦ÿ¯ÿ¤ÿ¡ÿ«ÿ­ÿ±ÿ¯ÿ¥ÿ¤ÿ ÿÿ¬ÿ¨ÿ©ÿÿªÿ£ÿ¡ÿ¬ÿ©ÿ¡ÿ£ÿ¶ÿ½ÿªÿ}ÿoÿÿªÿ§ÿ ÿ²ÿ¦ÿ¡ÿ´ÿ³ÿÈÿºÿ¤ÿÿ¥ÿ¥ÿ®ÿ¨ÿ¥ÿ¡ÿ±ÿ²ÿ­ÿ©ÿ¦ÿ¦ÿ§ÿ ÿ¡ÿ¡ÿ¡ÿ±ÿ­ÿÿ¸ÿ±ÿ¦ÿ¥ÿÿ«ÿ®ÿ¤ÿ¬ÿ¢ÿ´ÿµÿ²ÿÿ²ÿ²ÿÿÿ©ÿ£ÿ¤ÿ¯ÿªÿ¦ÿ«ÿ­ÿ®ÿ§ÿ¢ÿ©ÿ¨ÿ½ÿ¤ÿ«ÿ£ÿ­ÿªÿ«ÿ§ÿ³ÿ¸ÿ»ÿ«ÿ¯ÿ¸ÿ±ÿ©ÿªÿ°ÿ¶ÿ²ÿ«ÿ¬ÿ¤ÿ´ÿ¿ÿ¯ÿ¾ÿ¡ÿ«ÿ¶ÿÿÔÿ¨ÿ³ÿ¹ÿÿ²ÿ³ÿ­ÿ¨ÿ¢ÿ ÿ¤ÿ¦ÿªÿ­ÿ¦ÿ§ÿ«ÿ¥ÿ¬ÿªÿ«ÿ¸ÿ¬ÿ«ÿ ÿÿ§ÿ§ÿ¹ÿ±ÿªÿ¤ÿ§ÿ©ÿ®ÿ°ÿ­ÿ°ÿ¨ÿÿÿ¤ÿ³ÿ¥ÿ«ÿ³ÿ­ÿ«ÿ³ÿ¢ÿ£ÿ¢ÿ¤ÿ¡ÿÿÿ¤ÿ§ÿ¥ÿ§ÿ©ÿªÿ­ÿ£ÿ£ÿ ÿ¤ÿªÿ®ÿ ÿÿ°ÿ¨ÿ®ÿ¬ÿ§ÿ¥ÿ³ÿ¯ÿ©ÿ¥ÿ¬ÿ·ÿ­ÿ¢ÿ¡ÿ¤ÿÿ¤ÿªÿ¬ÿ¤ÿ§ÿ¥ÿµÿ«ÿ«ÿ­ÿ¬ÿ±ÿ²ÿ³ÿ¦ÿ¦ÿ±ÿ©ÿ­ÿ¥ÿ¤ÿ¹ÿ­ÿ«ÿ°ÿ ÿ¡ÿ°ÿ¯ÿ§ÿ¬ÿªÿ ÿÿ©ÿ®ÿ¯ÿ¬ÿÿÿÿªÿÿÿ¨ÿ±ÿºÿ­ÿ¥ÿ©ÿÿÿÿÿ¥ÿªÿ§ÿ®ÿ¯ÿ¦ÿ¥ÿ³ÿ¢ÿ¢ÿ ÿ¾ÿ¥ÿ­ÿÂÿ­ÿ¤ÿ£ÿ¡ÿ¬ÿ¶ÿ·ÿ±ÿ­ÿ²ÿ¹ÿ»ÿ¦ÿ¥ÿ«ÿ³ÿ¯ÿ²ÿ¨ÿ¬ÿ´ÿ·ÿ³ÿ°ÿ¥ÿ°ÿ¹ÿ¡ÿ¢ÿ³ÿ ÿ¤ÿ¨ÿ¶ÿ«ÿ¥ÿ¥ÿ²ÿ»ÿ°ÿ¬ÿ´ÿ²ÿ©ÿ¨ÿ¨ÿ¥ÿ²ÿ®ÿªÿ¾ÿ©ÿ¬ÿ½ÿ¦ÿ¦ÿµÿ¯ÿ®ÿ±ÿ«ÿÿÿ§ÿ¸ÿºÿ«ÿ·ÿ¥ÿ­ÿ¢ÿ´ÿ«ÿÿ¨ÿÿÿÿ ÿ¥ÿ²ÿ¬ÿ©ÿ­ÿ¦ÿ©ÿ¡ÿ±ÿªÿ²ÿ¢ÿ¦ÿ²ÿ­ÿ¤ÿªÿ²ÿ¬ÿ§ÿ­ÿ§ÿ¨ÿ¯ÿ·ÿÿ°ÿ­ÿ®ÿ«ÿ­ÿ¨ÿ¤ÿªÿªÿ£ÿ¥ÿ«ÿ¯ÿ´ÿÿÿ§ÿ®ÿ§ÿ·ÿ¬ÿ¢ÿªÿ²ÿ³ÿ«ÿÿ¤ÿ®ÿªÿ©ÿ§ÿ¼ÿ¨ÿ¤ÿ¬ÿ¨ÿ¤ÿ¡ÿ£ÿ£ÿÿÿ ÿ¤ÿ¤ÿ¢ÿÿÿ£ÿÿÿ¨ÿ®ÿ±ÿ­ÿÿÿ®ÿ²ÿÿcÿRÿÿ±ÿ¥ÿ£ÿ«ÿ¨ÿ§ÿ®ÿ®ÿ¤ÿ¤ÿ­ÿÿÿ¨ÿÿ´ÿ®ÿÿÿÿ¨ÿ§ÿÿ¢ÿ¦ÿ§ÿ¦ÿÿ°ÿÿÿ«ÿ¡ÿÿÿÿ£ÿ¤ÿÿÿ¢ÿ«ÿ£ÿÿÿµÿ¦ÿ¥ÿ¬ÿ³ÿ·ÿ¯ÿ§ÿªÿÿÿÿ²ÿÿÿÿÿÿÿ ÿ¡ÿªÿµÿ¬ÿÿ¢ÿ©ÿ¸ÿ¤ÿÿÿÿÿÿ ÿ¤ÿÿ«ÿªÿ¼ÿ­ÿ²ÿ´ÿ¬ÿ¨ÿ ÿÿÿ ÿ±ÿ¡ÿÿÃÿªÿ¤ÿ©ÿ±ÿ¦ÿÿÿ¨ÿ¨ÿÿÿÿ»ÿ§ÿ¡ÿÿÿÿÿ¡ÿ§ÿ§ÿÿÿ¤ÿÿ¢ÿÿÿ¬ÿ°ÿ¦ÿ¡ÿ¡ÿ ÿ£ÿ¥ÿ¤ÿ¦ÿ§ÿªÿ¢ÿ£ÿÿÿ¥ÿ¡ÿÿÿÿ£ÿ¬ÿÿ¡ÿÿ­ÿ¶ÿ©ÿ¢ÿÿ©ÿ¦ÿ ÿÿ¨ÿ¢ÿ©ÿ§ÿÿÿ ÿÿÿÿÿ ÿÿÿ¤ÿÿÿÿÿ ÿÿÿÿÿÿÿÿÿÿ¡ÿ ÿ ÿÿ­ÿÿÿÿÿÿÿ¦ÿ«ÿ±ÿ§ÿÿ£ÿ£ÿ©ÿ ÿ¥ÿ£ÿ¤ÿªÿ©ÿ¡ÿ¤ÿ®ÿ¨ÿ¦ÿ®ÿ¥ÿ ÿ¡ÿ ÿ ÿ¥ÿªÿ§ÿªÿ ÿÿÿÿÿÿÿ ÿÿÿÿ¢ÿÿÿÿÿ¡ÿ§ÿ¨ÿÿ£ÿÿÿ ÿ§ÿ¢ÿÿÿÿ¡ÿÿÿ ÿÿÿÿÿÿÿÿ¨ÿ¡ÿÿÿÿ¢ÿÿÿÿ©ÿªÿ·ÿÿÿÿÿÿÿ¦ÿ©ÿ¬ÿ®ÿÿ¢ÿ£ÿ£ÿÿÿÿÿ ÿ´ÿÿ§ÿ£ÿÿ¡ÿ«ÿ«ÿ¦ÿÿÿÿÿ¦ÿ­ÿ«ÿ¬ÿ¬ÿÿÿÿÿÿÿÿÿÿÿÿÿÿ¢ÿ¥ÿ£ÿÿÿÿ¦ÿºÿµÿªÿ¤ÿ¯ÿ¤ÿÿ¢ÿªÿ¥ÿÿ¥ÿ¥ÿÿÿÿ¦ÿªÿ¢ÿ¡ÿÿ¨ÿ¤ÿ¢ÿÿÿÿ¤ÿ¢ÿÿ§ÿÿÿ¥ÿ©ÿ£ÿÿÿÿ¢ÿÿÿÿÿÿ§ÿ¯ÿ¥ÿ¥ÿ´ÿ¬ÿ¼ÿ²ÿ§ÿ¬ÿ¯ÿ©ÿ§ÿ®ÿ²ÿ¹ÿ©ÿ²ÿªÿ¨ÿ¯ÿ¬ÿ ÿ¥ÿ¨ÿ§ÿ¸ÿ¬ÿ¯ÿ­ÿÿ ÿ ÿÿ±ÿ¥ÿ§ÿ¢ÿIÿ	ÿLÿÿÿ¥ÿÿÿ¥ÿ©ÿ¥ÿ¦ÿ®ÿ¡ÿ¤ÿÿ£ÿ¤ÿ¤ÿÿÿ¥ÿ¨ÿÿ¡ÿ£ÿÿÿÿÿ¤ÿ¥ÿ§ÿ¤ÿ¬ÿÿªÿÿÿÿÿÿ¤ÿÿÿÿÿÿÿÿÿÿÿÿÿÿÿÿÿÿÿÿÿÿÿÿÿÿÿÿÿÿÿÿÿÿÿÿÿ¡ÿÿÿÿÿÿÿÿÿÿÿÿÿÿÿ¥ÿ¥ÿÿÿÿÿÿ§ÿªÿÿfÿzÿÿ¡ÿÿÿÿÿÿÿÿ¥ÿ­ÿÿÿÿÿÿÿÿ¤ÿ ÿÿ ÿ ÿÿÿÿÿ ÿ¢ÿÿÿÿÿÿÿÿ¢ÿÿÿÿÿÿÿÿÿÿÿÿÿÿÿÿÿÿÿÿÿÿÿÿÿÿÿÿÿÿÿÿÿÿÿÿÿÿÿÿÿÿÿÿÿÿÿÿ£ÿ§ÿÿ¡ÿÿÿÿÿÿ¡ÿ¯ÿÿÿ¦ÿÿÿÿÿÿÿ¥ÿ¢ÿ§ÿ¡ÿÿÿpÿÿ¤ÿ¢ÿ¥ÿ¥ÿ£ÿ¥ÿ­ÿ¨ÿ¬ÿ¨ÿ ÿ«ÿ¤ÿÿ¢ÿÿ¦ÿ½ÿºÿ ÿÿªÿ´ÿ°ÿ¢ÿ¡ÿÿÿÿÿ ÿ¤ÿ¢ÿ©ÿ¦ÿ©ÿ¦ÿÿÿ¦ÿ«ÿ¤ÿ¡ÿ©ÿ«ÿ«ÿ¹ÿ¥ÿÿ£ÿ­ÿ®ÿÿ£ÿ§ÿ§ÿ§ÿ¦ÿ¢ÿ ÿ¤ÿ£ÿ«ÿÿÿÿÿªÿ£ÿ¨ÿ©ÿÿÿ¨ÿªÿÿÿiÿ£ÿ¤ÿÿ ÿ ÿÿ¢ÿ§ÿ«ÿ²ÿ¨ÿÿÿÿ¢ÿ¤ÿ¢ÿÿÿÿÿÿÿ ÿ©ÿÿ¤ÿ ÿÿÿÿÿÿÿÿÿÿÿÿÿÿÿÿÿÿÿÿÿ ÿÿ¢ÿÿÿ ÿÿÿÿÿÿ¡ÿ ÿÿÿÿÿÿÿÿÿÿÿÿÿÿÿÿÿÿÿÿÿÿ ÿÿuÿ[ÿcÿÿÿÿÿÿÿÿÿÿÿjÿjÿÿÿ¡ÿ¦ÿÿÿÿÿ¤ÿ©ÿ¤ÿÿÿÿÿÿÿÿÿ ÿÿÿ¢ÿÿÿ¡ÿÿÿÿÿÿ¡ÿ§ÿ²ÿ­ÿ ÿ¤ÿ¨ÿ¢ÿ¡ÿ©ÿÿÿÿÿ¥ÿ¡ÿÿÿÿ¢ÿÿÿÿ ÿÿ¦ÿÿ¤ÿÿ¤ÿÿÿ¥ÿ¥ÿÿÿÿÿÿÿ ÿ£ÿ£ÿ¤ÿÿÿÿ©ÿÿÿÿÿÿ¡ÿ©ÿ¦ÿ¢ÿÿÿ¡ÿÿÿ£ÿ¦ÿ¢ÿ¨ÿ¯ÿ¢ÿ¤ÿÿÿÿ£ÿÿÿÿÿÿ¤ÿ¢ÿ¬ÿ¦ÿÿÿ§ÿ¦ÿÿÿÿªÿ±ÿ«ÿÿÿ§ÿÿÿ¢ÿ£ÿ ÿ¡ÿÿÿªÿÿÿÿ¥ÿÿ ÿÿÿ¤ÿ£ÿ§ÿ¥ÿ¢ÿ¦ÿÿÿ£ÿÿÿÿÿÿÿÿÿ¯ÿÿÿÿÿ ÿ¨ÿ ÿÿÿ¢ÿ£ÿ¯ÿ¡ÿÿÿ¤ÿ¡ÿÿ¢ÿ¡ÿÿÿÿ¡ÿÿÿ¥ÿ ÿÿÿÿÿ§ÿÿÿÿ²ÿÿ­ÿ«ÿÿÿÿÿ ÿ§ÿ§ÿ ÿÿÿÿÿÿÿÿÿÿÿÿ©ÿÿÿÿÿÿ¤ÿÿÿ¥ÿ§ÿ¢ÿÿÿÿÿ¦ÿÿÿÿ¦ÿ¬ÿ¬ÿ¢ÿÿ§ÿ§ÿÿ ÿÿÿÿ¢ÿ¬ÿÿÿ¦ÿÿÿ£ÿÿ¡ÿ­ÿÿÿÿÿÿzÿ%ÿ&ÿAÿ_ÿdÿÿ¨ÿ ÿ ÿ ÿÿ«ÿ¤ÿ¡ÿ ÿÿÿÿÿ¤ÿÿÿÿÿÿ¢ÿ¥ÿÿ¨ÿ ÿÿÿÿÿ¡ÿ­ÿ ÿÿÿ¥ÿ¨ÿÿÿÿÿÿÿ¡ÿÿ¢ÿªÿÿ£ÿÿ ÿÿ¡ÿ¡ÿÿ«ÿ¨ÿÿÿÿ¤ÿ£ÿÿÿÿÿÿÿÿ§ÿ§ÿÿÿ¡ÿ¡ÿ¡ÿÿ ÿÿÿ¨ÿ ÿ ÿÿ¢ÿÿÿÿÿ£ÿÿÿÿ ÿÿ¡ÿ¢ÿÿ¦ÿªÿÿÿ¬ÿ¤ÿÿ¢ÿ¢ÿ¡ÿ¥ÿ ÿÿÿÿ¦ÿ ÿ¡ÿÿÿÿ¤ÿ ÿ¢ÿ ÿÿÿÿÿ§ÿ¤ÿÿ§ÿ¨ÿÿÿÿ¡ÿÿÿ«ÿ¤ÿ½ÿ¢ÿÿ¡ÿÿÿ­ÿ¥ÿÿÿ¦ÿ¢ÿÿÿÿÿÿÿÿÿ¡ÿ ÿÿÿ¢ÿ¢ÿ¡ÿÿ£ÿÿÿÿÿ¢ÿ£ÿÿÿ«ÿÿÿ£ÿÿÿÿÿ¢ÿ£ÿÿÿÿ¥ÿ£ÿÿÿÿÿÿ£ÿ¡ÿÿ¢ÿÿÿ±ÿÿÿÿÿÿ¤ÿÿÿ¡ÿÿÿÿÿÿÿÿÿÿÿÿÿ ÿÿÿÿÿÿÿÿÿ¢ÿ¥ÿÿ¬ÿ¡ÿÿ ÿÿÿ¢ÿÿ¤ÿÿÿÿ ÿÿÿÿÿÿÿ ÿ®ÿ®ÿ¯ÿ¢ÿÿÿÿÿÿ£ÿ°ÿÿÿÿ ÿÿÿÿÿÿÿ ÿÿÿÿÿÿ£ÿÿ§ÿ¥ÿÿÿÿÿ¢ÿ©ÿ¢ÿÿÿÿÿÿÿÿÿ¤ÿ¤ÿÿÿÿÿÿÿÿÿÿÿ£ÿÿÿ ÿÿÿÿÿÿ ÿÿÿÿ¡ÿÿ¦ÿ§ÿÿÿÿ ÿ¥ÿÿÿÿÿÿÿÿ¤ÿÿÿ¨ÿ­ÿÿÿÿÿ£ÿ«ÿ¬ÿ®ÿÿ©ÿ¦ÿ­ÿÿÿ¤ÿ¡ÿÿÿÿÿ¨ÿÿÿÿ£ÿÿÿÿÿ¡ÿÿÿÿ¢ÿ¤ÿ¥ÿ¤ÿÿÿ¯ÿ¯ÿ¡ÿ©ÿ¥ÿÿ©ÿ¥ÿ¦ÿÿÿÿÿ ÿ­ÿ©ÿ©ÿ¢ÿ«ÿÿ ÿ©ÿ¢ÿ«ÿ¬ÿ¡ÿÿ¡ÿÿ¥ÿ¡ÿÿ¤ÿÿÿÿ¬ÿ¦ÿ³ÿ¯ÿ¦ÿ¡ÿÿÿÿÿÿ ÿÿ¬ÿ§ÿÿÿÿÿ¡ÿÿ¨ÿÿÂÿÂÿ¢ÿ ÿ¡ÿÿ­ÿ½ÿ²ÿÿÿªÿ«ÿ§ÿÿ¥ÿªÿ¤ÿÿ¦ÿªÿ¯ÿ«ÿ­ÿ¬ÿ¬ÿ©ÿ¥ÿ¥ÿ«ÿ£ÿÿ¡ÿ¨ÿ©ÿªÿ¬ÿ¦ÿÿÿ¢ÿ¨ÿ¬ÿ¡ÿ©ÿ¬ÿ¨ÿ¨ÿ©ÿÿ°ÿ¹ÿÿ´ÿ¶ÿ¬ÿ¦ÿ¥ÿ§ÿ¨ÿµÿÿ²ÿ¤ÿÿÿ£ÿªÿ­ÿ§ÿ¨ÿ¥ÿÿ­ÿ­ÿ°ÿÿÿ¤ÿ¸ÿªÿ ÿ§ÿ¤ÿ§ÿ·ÿ±ÿ¨ÿªÿ¦ÿ§ÿ©ÿ¬ÿ°ÿ­ÿ°ÿ²ÿÿ¤ÿ¬ÿ§ÿÿÿ²ÿ¥ÿ¢ÿÿÿªÿ¤ÿªÿ£ÿ°ÿ©ÿ¦ÿÿ¦ÿ§ÿ©ÿÿ¤ÿªÿÿÿ±ÿ¦ÿ«ÿ´ÿÿ ÿ¬ÿ³ÿ§ÿ©ÿ­ÿ¦ÿ ÿÿ¡ÿ§ÿ¨ÿ¡ÿÿ£ÿ§ÿ¬ÿ°ÿ¬ÿ¦ÿ¦ÿ¨ÿ«ÿ¡ÿ®ÿªÿ¤ÿ¡ÿ¤ÿ¤ÿÿ«ÿ¨ÿ¶ÿÿÿ¨ÿ£ÿ©ÿ¹ÿÿÿ¡ÿÿ©ÿ±ÿ¬ÿ§ÿ©ÿ±ÿ¤ÿ¥ÿ¶ÿ©ÿ£ÿ£ÿ¢ÿ¯ÿ¦ÿ§ÿ²ÿ©ÿ¦ÿ¬ÿ®ÿ§ÿ¢ÿªÿªÿ¨ÿ¯ÿ¬ÿ«ÿ¢ÿ¤ÿ±ÿ£ÿ¢ÿ¥ÿªÿ¨ÿÿÿ¬ÿ¯ÿÿ´ÿÿ±ÿ¯ÿÿ ÿ­ÿ´ÿ¤ÿ§ÿÿÿ¡ÿÿ§ÿ§ÿÿ£ÿ²ÿ¬ÿÿÿ¨ÿ¯ÿ¨ÿ¦ÿ¯ÿ¢ÿ¥ÿÿÿ©ÿÿÿ¥ÿ°ÿ¹ÿµÿ­ÿ­ÿ©ÿ ÿÿÿºÿ±ÿ§ÿÿ ÿ¤ÿÿ¡ÿ©ÿÿ£ÿ¡ÿ¬ÿ®ÿªÿ¡ÿ²ÿÿÿ°ÿ´ÿÿÿ­ÿÿÿ¬ÿÿ¯ÿ§ÿÿ¤ÿÿ¢ÿ¦ÿ¤ÿ¢ÿÿ¦ÿ¤ÿÿ¨ÿ¥ÿ£ÿ¢ÿ«ÿ¶ÿ¨ÿÿÿ¢ÿÿÿ¨ÿ°ÿ«ÿÿÿÿ¦ÿªÿ¤ÿÿÿ¬ÿµÿ¢ÿ®ÿ¨ÿ¢ÿ¨ÿ§ÿ ÿ¥ÿ¨ÿ¤ÿÿ°ÿ§ÿÿ£ÿªÿ®ÿµÿ¨ÿ§ÿ°ÿ·ÿ·ÿ§ÿ¨ÿÿÿ¥ÿ¨ÿ¬ÿ©ÿÿÿ¦ÿ©ÿ¢ÿ£ÿ¦ÿ¥ÿ ÿ³ÿ´ÿªÿ®ÿÿ¥ÿ¯ÿ¤ÿ¨ÿ§ÿ ÿ¢ÿ¦ÿµÿ©ÿÿ¦ÿÿ¶ÿ¬ÿ¤ÿ¦ÿ¨ÿ¡ÿ¤ÿ£ÿ¢ÿÿ©ÿ­ÿÿÿ¬ÿµÿ°ÿÿÿÿÿÿ ÿ§ÿ§ÿ¡ÿ¨ÿ¢ÿÿ¥ÿ¥ÿ°ÿ¬ÿ¢ÿ ÿ¡ÿ ÿ£ÿ ÿ¥ÿ¡ÿ³ÿ«ÿ¼ÿÿªÿ£ÿ¡ÿÿ³ÿ£ÿÿªÿ²ÿ¡ÿ­ÿ«ÿ®ÿÿ¦ÿ£ÿÿ£ÿ¢ÿ¡ÿ¬ÿ©ÿ ÿÿ´ÿ³ÿ¬ÿ£ÿ¤ÿ­ÿ§ÿ¢ÿÿÿ¥ÿ ÿ¡ÿÿÿ ÿÿÿ ÿÿ§ÿÿ¦ÿ¬ÿÿÿ©ÿ¨ÿ­ÿ¦ÿµÿÿÿ¶ÿ¡ÿ©ÿ¨ÿ¢ÿ ÿÿÿ¡ÿ®ÿ­ÿÿ ÿÿÿÿÿÿ¢ÿ®ÿ®ÿ©ÿ¦ÿÿ§ÿ¬ÿ¡ÿ¢ÿÿÿÿÿÿ ÿ¤ÿ¦ÿ±ÿÿÿÿÿÿÿ¦ÿ¡ÿ§ÿÿÿÿ¤ÿÿÿÿ£ÿÿÿÿ£ÿ·ÿ´ÿÿÿÿ¤ÿ©ÿÿÿ©ÿ¥ÿÿÿÿ ÿÿÿÿÿ£ÿÿÿÿÿ¨ÿ³ÿ¦ÿ ÿ¤ÿÿ§ÿÿ¨ÿ¡ÿÿ©ÿ§ÿ¦ÿÿÿ¤ÿ¦ÿÿÿÿ¥ÿÿÿÿÿÿÿÿ¤ÿÿÿ¥ÿ¤ÿ¤ÿ¤ÿÿÿÿÿ ÿÿÿ¬ÿ®ÿÿ ÿºÿÿ¢ÿÿÿÿÿÿÿÿÿÿÿÿÿÿÿÿÿÿÿÿ}ÿÿ¡ÿÿÿÿ®ÿ ÿÿ£ÿÿ ÿÿ ÿ ÿ¡ÿÿ¡ÿÿÿ£ÿÿ ÿÿÿÿÿ©ÿ£ÿ¤ÿ ÿÿÿ©ÿÿÿÿ­ÿ¥ÿÿÿ¥ÿÿ ÿÿÿ¡ÿ¢ÿ¥ÿ ÿ­ÿÿÿ¨ÿÿÿ«ÿÿÿÿ¬ÿ©ÿÿÿ¢ÿÿÿÿÿÿ¤ÿÿÿÿÿÿ­ÿ¨ÿÿÿÿÿ§ÿÿ©ÿ ÿ¡ÿ¡ÿÿÿ©ÿÿ¢ÿÿ¡ÿ£ÿ§ÿ¢ÿ§ÿ¦ÿÿÿÿªÿ£ÿ¯ÿ¤ÿÿ¡ÿ¤ÿÿ¨ÿÿ£ÿÿ ÿ§ÿ®ÿÿÿ¹ÿÿÿ²ÿ¹ÿ¶ÿ­ÿ©ÿ¥ÿªÿ®ÿ©ÿ£ÿÿ¤ÿ²ÿ§ÿ¡ÿ¤ÿ¤ÿ­ÿ§ÿ«ÿÿÿÿ¤ÿªÿ®ÿ£ÿ¶ÿ§ÿÿÿ§ÿ¯ÿ²ÿ¨ÿ³ÿ°ÿ¡ÿ¨ÿÿÿ¬ÿÿ¦ÿÿÿ¥ÿ¥ÿ¯ÿ­ÿÿ¤ÿ§ÿµÿ´ÿ¢ÿ¢ÿ§ÿ§ÿ±ÿªÿÿÿ¤ÿ¥ÿ¤ÿ¤ÿÿÿ§ÿ«ÿ§ÿ®ÿ°ÿÿ¥ÿ¦ÿ¨ÿ¤ÿ¥ÿ¨ÿÿ°ÿ¢ÿ´ÿ¢ÿ­ÿ§ÿ¨ÿ­ÿ¥ÿÿÿªÿ´ÿ°ÿ©ÿ¨ÿ¬ÿ¯ÿ¢ÿ¦ÿÿ´ÿ®ÿ»ÿ£ÿ¬ÿ¬ÿ©ÿ«ÿ£ÿªÿ¾ÿ¬ÿ¶ÿ·ÿ¬ÿ°ÿ¯ÿ¬ÿ«ÿ¢ÿ¦ÿ¶ÿµÿ¤ÿ©ÿ¤ÿ®ÿ¶ÿ­ÿ¢ÿªÿªÿ ÿÿ¥ÿ®ÿ¦ÿ¢ÿ¶ÿ¨ÿ¦ÿ°ÿ²ÿ­ÿ­ÿ³ÿ±ÿ­ÿ´ÿ²ÿ°ÿ°ÿ®ÿ©ÿ«ÿµÿÿ°ÿ®ÿ´ÿ°ÿ©ÿ£ÿ¥ÿ­ÿ²ÿ­ÿ¤ÿ¦ÿ­ÿ¬ÿ¯ÿ»ÿ±ÿ±ÿ²ÿÿ³ÿ½ÿªÿÆÿ£ÿ¯ÿ´ÿ¨ÿ£ÿ¢ÿ¦ÿ°ÿ¯ÿªÿ§ÿ¨ÿ°ÿ¯ÿªÿ¢ÿÿ¥ÿ¥ÿ­ÿ«ÿ«ÿ²ÿ·ÿµÿÿªÿ°ÿÿ©ÿ«ÿ«ÿªÿ ÿ¤ÿ§ÿÿ ÿ©ÿÿÀÿ²ÿ¨ÿ¦ÿ³ÿ±ÿ¥ÿ¸ÿ¯ÿ©ÿ§ÿ®ÿ§ÿ¢ÿ­ÿ¨ÿ¢ÿ¨ÿÿ°ÿ½ÿ·ÿ®ÿ»ÿ²ÿÿ³ÿ°ÿ¥ÿ±ÿ¶ÿ§ÿÿ¨ÿ§ÿ§ÿ®ÿ©ÿ©ÿ¹ÿ­ÿ¡ÿ©ÿ±ÿªÿ¸ÿ§ÿ¡ÿ´ÿ¨ÿÿÿ«ÿµÿ­ÿ£ÿ¢ÿ¤ÿ¢ÿ¦ÿ¯ÿ°ÿ¦ÿ£ÿ±ÿ§ÿ¸ÿÿÿ ÿ¡ÿ¤ÿ²ÿ³ÿ´ÿ¸ÿ³ÿ°ÿ°ÿ©ÿ§ÿ±ÿªÿ®ÿ¬ÿªÿ§ÿ¯ÿ¹ÿ³ÿ®ÿ¯ÿªÿ´ÿ¼ÿ©ÿ¢ÿ²ÿ¥ÿ£ÿ¢ÿÿ³ÿ¾ÿ»ÿÁÿ¡ÿ¦ÿ§ÿ­ÿ®ÿ¦ÿªÿ¯ÿ«ÿ­ÿ¢ÿ¤ÿ¬ÿµÿ©ÿ®ÿ¬ÿ¢ÿ¯ÿµÿ­ÿ¯ÿ®ÿ°ÿµÿ¸ÿ¸ÿ±ÿ¦ÿ¢ÿªÿ¥ÿµÿ¨ÿ¤ÿ ÿ´ÿ­ÿÿÿ ÿ«ÿ«ÿ¢ÿ©ÿªÿ§ÿ¬ÿ©ÿ»ÿ¨ÿ±ÿÿ±ÿ«ÿ¢ÿ ÿ§ÿ®ÿµÿ½ÿ¹ÿ¬ÿ¢ÿ¢ÿ¯ÿ¿ÿ¬ÿ§ÿ¦ÿÿ¢ÿ¤ÿ¨ÿ°ÿ°ÿ©ÿ¨ÿ¬ÿ¨ÿ¥ÿ¤ÿ­ÿ´ÿ²ÿ¯ÿ²ÿ³ÿ¨ÿ ÿ¨ÿ¨ÿ ÿÿ¤ÿ¬ÿ£ÿ£ÿ²ÿ´ÿ¶ÿ®ÿ¦ÿÿ ÿ ÿ ÿ¡ÿ ÿ ÿ¦ÿ¤ÿ ÿ¢ÿ¢ÿ©ÿ ÿÿ¬ÿ»ÿ«ÿÿ¢ÿ¢ÿÿÿÿhÿÿwÿÿ¥ÿ¥ÿ©ÿ«ÿ¦ÿ£ÿ©ÿ¨ÿ¦ÿ­ÿ­ÿ¥ÿ°ÿ¤ÿÿ¬ÿ³ÿ¢ÿ¡ÿ¢ÿ¨ÿ¥ÿ¡ÿ¡ÿ¡ÿ§ÿ°ÿ§ÿÿ¢ÿ¢ÿµÿ«ÿÿ¨ÿ©ÿ¥ÿ¤ÿÿÿ¡ÿ©ÿ£ÿ¥ÿ ÿÿÿ ÿ¥ÿ°ÿµÿ¯ÿ¡ÿÿ ÿ¤ÿ¦ÿÿÿÿÿ£ÿ¡ÿ¤ÿ¤ÿ¡ÿ¨ÿ±ÿ©ÿÿ¢ÿ¨ÿÿ¨ÿ¯ÿ£ÿªÿ¬ÿ¥ÿ§ÿ©ÿ£ÿ«ÿ ÿÿ¥ÿ¬ÿ´ÿ²ÿ§ÿÿÿÿ¡ÿ¨ÿ¢ÿ²ÿ·ÿ ÿ«ÿ ÿ«ÿ©ÿ¢ÿÿÿÿrÿyÿ~ÿ§ÿ¢ÿ£ÿ ÿÿ¢ÿ ÿ¤ÿ©ÿ¥ÿ¤ÿ¡ÿ¡ÿ°ÿ¡ÿÿ£ÿ©ÿªÿ¦ÿ£ÿ¡ÿÿ¡ÿ¤ÿ¯ÿ£ÿ¬ÿÿ¡ÿ§ÿÿÿ¤ÿ ÿÿÿÿ§ÿ¤ÿÿ§ÿ¡ÿ£ÿ£ÿ£ÿ¡ÿÿ ÿ¡ÿÿ¬ÿ§ÿÿÿ¤ÿ ÿÿ¢ÿ£ÿ¢ÿÿÿµÿ¥ÿ ÿÿ£ÿ¤ÿÿÿÿ£ÿ­ÿÿÿÿÿÿÿÿÿÿ¥ÿ²ÿ±ÿÿÿÿÿÿÿ¤ÿ©ÿ¯ÿ±ÿ ÿ§ÿ£ÿ¤ÿ£ÿÿÿ¥ÿ«ÿ¨ÿÿ£ÿ¯ÿ£ÿ§ÿ¨ÿ«ÿ­ÿ­ÿ­ÿ¥ÿÿ¡ÿ£ÿ£ÿÿÿ¡ÿ©ÿ§ÿÿÿÿÿÿÿÿÿÿÿÿ¤ÿ¦ÿ¤ÿ ÿ©ÿÿ¨ÿÿÿ ÿÿ¤ÿªÿ¥ÿÿÿ¤ÿÿÿÿ ÿ£ÿÿÿÿªÿÿÿ¥ÿªÿ¡ÿÿ¡ÿ£ÿ£ÿ¦ÿÿÿÿÿ¤ÿ©ÿ°ÿ´ÿ¢ÿ¡ÿÿ£ÿÿÿÿ¢ÿÿÿ¨ÿ¥ÿ¥ÿÿ¢ÿÿ§ÿ«ÿ¤ÿ£ÿÿÿÿ«ÿ¥ÿ¯ÿ§ÿ¢ÿÿxÿrÿ¥ÿ£ÿÿÿÿÿÿÿÿÿÿ¥ÿÿÿÿÿÿ ÿ ÿ¥ÿ ÿÿ£ÿ£ÿ¢ÿ¡ÿÿÿÿ¢ÿ¦ÿ¤ÿ£ÿ¡ÿÿÿ¢ÿ ÿ ÿ§ÿ ÿ£ÿ¨ÿ¢ÿ¡ÿ¡ÿ¡ÿ¤ÿ¨ÿÿÿ§ÿ£ÿÿ£ÿ§ÿÿÿ¦ÿÿÿ¢ÿÿ¤ÿ°ÿ§ÿ­ÿÀÿ®ÿ§ÿ¦ÿ¬ÿ©ÿ¬ÿ¶ÿ³ÿ¦ÿ¥ÿ©ÿ¦ÿ­ÿ°ÿ°ÿ±ÿ§ÿÿÿ¨ÿ¬ÿ¬ÿ¦ÿ©ÿ¬ÿ¢ÿ ÿ¤ÿ©ÿªÿ¥ÿ¤ÿ£ÿfÿ&ÿKÿÿÿ¯ÿ ÿÿÿÿÿÿÿ«ÿÿÿÿ¨ÿ©ÿ£ÿÿÿ¦ÿÿÿÿÿ¡ÿÿÿ¡ÿ¦ÿ²ÿÿ¢ÿÿÿ¡ÿ¤ÿÿÿ§ÿÿÿÿÿÿÿÿÿÿÿÿÿÿÿÿÿÿÿ ÿÿÿÿÿÿÿÿ ÿÿÿÿÿÿÿÿÿÿÿ¡ÿÿÿÿÿÿÿÿ¡ÿÿÿÿÿÿÿÿÿÿÿÿÿÿÿ¦ÿÿÿ{ÿ{ÿÿ ÿÿÿ|ÿÿÿÿ£ÿ¨ÿÿ~ÿÿÿÿÿÿÿ¤ÿÿÿ ÿÿÿÿÿÿÿÿÿÿÿÿÿÿÿÿÿÿÿÿÿÿ£ÿÿ£ÿÿÿÿÿÿÿÿÿÿÿÿÿÿkÿRÿcÿÿÿÿÿÿÿÿÿÿÿÿÿÿÿÿ¢ÿ°ÿÿÿÿ¡ÿÿÿ¡ÿÿÿ¢ÿÿÿÿ®ÿªÿ£ÿÿ£ÿÿÿ¦ÿ¡ÿÿ¤ÿ£ÿ£ÿ¦ÿ¬ÿ¥ÿtÿÿ ÿ§ÿÿ¢ÿÿÿ©ÿªÿ«ÿ«ÿ ÿ¬ÿ¦ÿ¬ÿ´ÿ¦ÿÿÿ©ÿ§ÿÿÿÿ²ÿ²ÿ§ÿªÿ¢ÿÿ}ÿyÿÿÿ¢ÿ«ÿ´ÿÿ·ÿ§ÿ¡ÿÿÿ¤ÿÿ¤ÿ°ÿ±ÿ¯ÿÿÿÿ±ÿ¬ÿ¬ÿ£ÿ§ÿ²ÿªÿÿÿÿÿ«ÿÿÿ¥ÿ«ÿ¥ÿ£ÿ¨ÿ¥ÿÿÿÿÿ£ÿ£ÿÿbÿÿ§ÿÿÿÿ¡ÿ¡ÿÿ¡ÿ¥ÿÿÿ¤ÿÿÿÿªÿ²ÿ¦ÿ¡ÿÿÿ¥ÿªÿ¡ÿ£ÿ¤ÿªÿÿÿÿÿÿÿÿ ÿÿÿÿÿ¨ÿÿÿÿÿÿ ÿÿÿÿÿÿÿ¥ÿ¥ÿÿÿÿÿÿÿÿÿÿ ÿÿÿÿÿÿÿqÿÿÿ¥ÿÿÿÿÿÿÿÿÿÿcÿKÿuÿÿÿÿÿÿ¤ÿÿÿÿÿ{ÿÿÿÿÿªÿÿÿÿÿ¬ÿÿªÿÿÿÿÿÿÿÿÿ¤ÿÿÿÿÿÿÿÿÿÿÿÿÿ ÿ¡ÿ¤ÿ£ÿ ÿ¥ÿ¯ÿ´ÿªÿÿÿÿ¢ÿÿ¡ÿÿÿÿÿÿÿ¦ÿÿÿ©ÿ£ÿ£ÿÿÿ¦ÿ¢ÿÿ«ÿ§ÿ§ÿÿ ÿ ÿÿ ÿ¦ÿ¬ÿÿÿÿÿªÿÿÿÿÿÿ£ÿ¢ÿÿ ÿÿ¢ÿ©ÿ¢ÿÿÿ¥ÿÿÿ­ÿÿÿÿÿÿÿÿÿÿÿ¨ÿ¢ÿ ÿ¤ÿ¦ÿ­ÿ¬ÿÿÿ¡ÿÿ ÿ«ÿ©ÿ£ÿÿÿ ÿÿÿ¤ÿ±ÿ§ÿÿÿÿ¤ÿ©ÿÿÿªÿÿÿÿÿÿÿÿÿÿÿÿÿ¥ÿ£ÿ¥ÿÿ~ÿ~ÿÿÿÿ¥ÿÿÿÿ¡ÿÿÿÿÿÿÿÿ©ÿ§ÿÿ¨ÿÿÿ©ÿ ÿ©ÿÿÿÿÿ§ÿÿÿÿÿ£ÿ¡ÿÿÿÿÿÿ ÿÿÿ¤ÿ«ÿÿ°ÿ£ÿÿ­ÿªÿ£ÿÿÿÿ©ÿÿÿÿÿÿÿ¯ÿ¤ÿ£ÿ¯ÿÿÿÿÿ¢ÿÿ¡ÿ¡ÿÿ ÿ¤ÿ£ÿ ÿÿÿ ÿÿÿ¡ÿ¤ÿÿ ÿ¯ÿ£ÿ¡ÿ¢ÿ«ÿ±ÿÿ¤ÿ­ÿ¤ÿÿ ÿÿÿ¢ÿ¦ÿÿzÿÿ¢ÿÿ¯ÿÿÿÿ_ÿTÿ$ÿ;ÿMÿ|ÿ}ÿÿÿÿ¤ÿÿÿÿÿ ÿÿÿÿÿÿÿÿ³ÿÿ­ÿÿÿªÿÿÿ¡ÿÿÿ©ÿÿ¢ÿ£ÿÿ¡ÿÿÿÿÿÿÿÿ¬ÿÿÿÿ¨ÿ²ÿÿÿÿÿÿÿÿ¤ÿÿÿÿÿÿÿ ÿ ÿÿÿÿÿ§ÿ©ÿ ÿ°ÿ¢ÿ£ÿÿÿÿÿ ÿÿÿÿ ÿÿÿ¡ÿ©ÿÿÿÿÿÿÿÿÿÿ¢ÿÿÿÿ¦ÿ§ÿÿÿ£ÿÿÿÿ¢ÿ¹ÿ¶ÿ¤ÿ ÿ£ÿ¢ÿÿÿÿÿÿ¬ÿ®ÿ¡ÿÿÿªÿÿÿ£ÿ°ÿ¡ÿÿÿ¥ÿÿ§ÿ§ÿ®ÿÿ­ÿÿ¦ÿ¬ÿ©ÿÿ±ÿ±ÿÿÿ¥ÿÿÿ ÿ ÿÿÿÿÿÿ­ÿÿÿ¥ÿ¦ÿ§ÿÿÿÿÿ¤ÿ¨ÿÿ¬ÿÿÿÿÿÿ¨ÿÿ¨ÿÿÿ§ÿÿÿ¤ÿ¢ÿÿÿÿÿÿÿ¥ÿÿÿÿ¦ÿÿÿ¨ÿ¡ÿ¤ÿÿÿ¨ÿÿÿ¢ÿ¦ÿÿ£ÿÿÿÿÿÿÿÿÿÿÿÿÿÿÿÿÿÿÿÿ¢ÿ¡ÿÿ¡ÿ¤ÿÿ ÿÿÿÿÿÿÿÿÿÿÿÿÿÿÿÿÿÿÿÿ¨ÿ¢ÿÿÿÿ¢ÿÿÿÿÿÿÿÿÿÿÿÿÿÿÿ¨ÿÿ«ÿÿÿ¤ÿ¬ÿ©ÿÿÿÿÿÿÿÿÿÿÿÿÿÿÿÿÿ¢ÿÿÿÿÿÿÿÿÿ£ÿÿÿÿÿ¦ÿÿÿÿ¢ÿÿÿÿÿÿÿÿ¢ÿÿ§ÿÿÿÿ¡ÿ¢ÿÿÿÿÿÿÿÿÿÿÿÿÿÿÿÿÿ£ÿ«ÿÿ¨ÿÁÿ¯ÿÿÿ´ÿÿÿ¢ÿªÿÿÿÿÿÿÿÿÿ ÿÿÿ¢ÿ ÿ¡ÿ¡ÿ¥ÿ£ÿ¦ÿ£ÿÿÿÿ¤ÿÿÿÿ¥ÿ£ÿ ÿ¨ÿÿ©ÿÿÿ¢ÿ¶ÿ£ÿ¨ÿ¨ÿ®ÿÿ¥ÿ°ÿ ÿ§ÿÿ¥ÿ¦ÿÿ«ÿÿÿÿÿÿÿ¨ÿ¯ÿ«ÿ«ÿ«ÿ¢ÿ¦ÿ²ÿ¦ÿÿÿ¤ÿÿÿ£ÿ¡ÿÿÿ£ÿªÿ§ÿÿ¢ÿ²ÿ¥ÿªÿÿ¯ÿÿ¤ÿ®ÿ ÿ«ÿÿÿÿÿ©ÿÿ¢ÿ³ÿÿ¹ÿ§ÿ ÿ§ÿ£ÿÿ°ÿ±ÿ­ÿ«ÿ¨ÿ¦ÿ£ÿ ÿ¡ÿ¤ÿ¨ÿ«ÿ©ÿ ÿ¢ÿ¨ÿ£ÿ¦ÿ ÿÿÿÿ¡ÿ±ÿ ÿ ÿ¥ÿ®ÿ¦ÿ¸ÿ©ÿ®ÿÿÿ£ÿÿ³ÿ ÿ»ÿ¬ÿÿ£ÿÿ£ÿ¨ÿ«ÿ¤ÿ©ÿÿ¡ÿ©ÿ²ÿ£ÿÿ£ÿ§ÿ¦ÿ¥ÿ¥ÿ¡ÿ«ÿ¹ÿ¯ÿ©ÿ«ÿ¢ÿ¡ÿªÿ¯ÿ±ÿ¨ÿ«ÿ´ÿ¢ÿ§ÿ©ÿÿÿªÿ®ÿ§ÿ¢ÿÿÿ¦ÿ«ÿ©ÿ ÿ®ÿ¶ÿ¨ÿ°ÿªÿ«ÿ§ÿÿ ÿ¦ÿÿ ÿ¹ÿ»ÿ«ÿªÿÿ§ÿ¦ÿ°ÿ·ÿ°ÿ±ÿªÿÿ¤ÿ ÿÿ¬ÿ­ÿÿÿÿ¢ÿ¨ÿ±ÿ´ÿ¦ÿÿÿÿ®ÿÿ§ÿ¯ÿ¸ÿ¬ÿ¥ÿ²ÿ ÿÿÿ¨ÿªÿ¦ÿ»ÿ¶ÿ¨ÿ§ÿÿ¢ÿªÿ¦ÿ©ÿ¤ÿÿ±ÿÿ£ÿ­ÿÿ¤ÿ¢ÿ§ÿ¤ÿÿÿÿ©ÿ¤ÿÿ±ÿ«ÿ¡ÿ§ÿ­ÿ±ÿ¥ÿÿÿÿÿ¥ÿ§ÿ«ÿ©ÿÿ«ÿ©ÿ«ÿ©ÿ¦ÿ£ÿ­ÿÿ­ÿ©ÿ¨ÿ£ÿÿ¡ÿ§ÿÿ¬ÿÿÿ¡ÿªÿ®ÿ¦ÿÿ¥ÿ¬ÿ¢ÿ§ÿ ÿÿ¡ÿ©ÿ¹ÿ°ÿ´ÿ¦ÿÿ£ÿÿÿ§ÿ¬ÿ­ÿ­ÿ±ÿ±ÿ¥ÿ¥ÿÿÿ²ÿ¿ÿ°ÿ¥ÿ¢ÿ£ÿ ÿ£ÿ§ÿÿÿªÿ£ÿ·ÿ ÿ§ÿ¤ÿ¦ÿÿ©ÿ³ÿÿÿÿ ÿÿ°ÿ©ÿÿ ÿ´ÿ¤ÿÿ­ÿµÿ«ÿÿÿÿÿÿªÿ©ÿ¥ÿ¦ÿ¨ÿ¬ÿ¦ÿ¥ÿªÿ¦ÿÿÿ¦ÿÿ¡ÿÿÿ¬ÿµÿ¯ÿ±ÿ¦ÿÿ§ÿ¯ÿ°ÿ¬ÿ©ÿÿ­ÿ¡ÿ­ÿÿ¥ÿÿ¨ÿ´ÿÿªÿ©ÿ©ÿªÿ¬ÿ°ÿ¬ÿ¨ÿ°ÿªÿ¥ÿ¦ÿ¥ÿ¢ÿÿ¤ÿ²ÿ¥ÿÿ¢ÿ¨ÿ´ÿ­ÿ¨ÿ¦ÿ¡ÿ¨ÿ®ÿ¯ÿ«ÿ¨ÿ¦ÿ§ÿ¢ÿ©ÿÿªÿÿÿ¤ÿ¨ÿ¥ÿÿÿÿ£ÿ²ÿ¡ÿ¬ÿÿÿ¦ÿ®ÿ£ÿÿ¥ÿªÿ§ÿ£ÿ§ÿ©ÿÿ¤ÿ¢ÿ ÿ¬ÿ¤ÿ ÿ¨ÿ¨ÿ§ÿ¤ÿÿÿ§ÿ²ÿ¦ÿÿÿ©ÿ¥ÿ°ÿ¤ÿ°ÿ­ÿÿÿ«ÿ®ÿ´ÿ®ÿÿÿÿ³ÿ§ÿÿ«ÿ§ÿ§ÿ§ÿ£ÿ­ÿ«ÿ»ÿ¸ÿ¡ÿÿÿ©ÿ·ÿ¡ÿ§ÿ¸ÿ°ÿÿÿªÿ¶ÿ¬ÿÿÿÿ¨ÿ¬ÿ¥ÿ ÿ ÿ«ÿÿ«ÿ£ÿ¡ÿ¨ÿ¡ÿ¥ÿ£ÿ§ÿ£ÿ ÿÿ©ÿ­ÿÿ·ÿÿÿ¬ÿ²ÿ²ÿÿ§ÿÿÿÿÿµÿ®ÿ¡ÿÿÿ©ÿÿÿÿÿ§ÿ¯ÿ°ÿ­ÿ©ÿ§ÿ¢ÿ«ÿ¬ÿÿÿ¤ÿÿ¦ÿÿ­ÿ¢ÿ¨ÿ¢ÿÿÿÿ|ÿÿ¥ÿ¢ÿ§ÿÿÿ¨ÿªÿÿ¡ÿÿÿÿÿÿ£ÿ¬ÿ®ÿÿ§ÿ¨ÿ¡ÿ§ÿ£ÿ¢ÿ¨ÿÿÿ£ÿÿÿ£ÿÿ¤ÿ ÿ´ÿªÿ¦ÿÿÿÿ¦ÿ«ÿ¡ÿÿÿ¥ÿÿ§ÿÿÿÿÿ ÿÿ£ÿ¤ÿÿ§ÿ§ÿÿ¨ÿ¢ÿ§ÿ¥ÿÿÿ¥ÿÿ ÿ¡ÿÿ¤ÿ¥ÿ¡ÿÿÿÿÿÿ±ÿÿÿ¤ÿ°ÿÿÿÿ§ÿ­ÿÿÿÿÿ¤ÿÿmÿ}ÿÿÿÿÿ¤ÿÿÿÿ¡ÿÿÿyÿÿÿÿÿÿ¨ÿ¤ÿÿÿÿÿÿ¢ÿ¡ÿÿÿÿÿÿ ÿÿ¬ÿ¡ÿÿÿÿ¦ÿÿÿÿÿªÿ¯ÿ¡ÿÿÿªÿ©ÿ£ÿ£ÿÿÿÿÿ ÿ¤ÿ­ÿ±ÿ°ÿÿÿÿÿÿÿ´ÿ«ÿªÿÿ¡ÿÿÿ¤ÿ¥ÿ ÿÿÿÿÿ¦ÿ«ÿÿÿ§ÿÿ ÿ£ÿÿÿ¥ÿÿ¢ÿÿ¦ÿ¨ÿ¡ÿ£ÿÿ£ÿ­ÿÿÿÿÿÿ«ÿ¬ÿ­ÿ¦ÿªÿ©ÿÿÿ­ÿ¯ÿ±ÿÿ¡ÿ­ÿÿÿÿ ÿ£ÿªÿÿ§ÿµÿ¨ÿÿ£ÿ£ÿ°ÿÁÿÿ­ÿ©ÿ¡ÿ©ÿ¯ÿ¯ÿ«ÿ£ÿ¥ÿ±ÿ®ÿ§ÿ«ÿ¥ÿÿÿ«ÿÿ£ÿ¡ÿ¡ÿ¢ÿ§ÿÿ¡ÿ¨ÿ¥ÿ§ÿ¨ÿ«ÿ£ÿÿ¯ÿ¨ÿÿ®ÿ ÿÿÿÿÿ­ÿÿÿÿ°ÿ°ÿÿ®ÿÅÿ©ÿÂÿ¥ÿÿ­ÿ¤ÿ¬ÿ©ÿÿÿÿ§ÿ§ÿ ÿÿÿ¢ÿªÿ ÿ¦ÿµÿ¡ÿ«ÿ§ÿ¤ÿ ÿ¥ÿÿ³ÿ¤ÿ¯ÿ¦ÿ ÿ´ÿ²ÿ²ÿ­ÿ¯ÿªÿ¤ÿ¡ÿ£ÿ£ÿ«ÿ¶ÿ³ÿ­ÿÿ¨ÿ®ÿ±ÿ¬ÿ¬ÿ°ÿ¡ÿµÿ©ÿ­ÿ¢ÿ¥ÿ²ÿ´ÿ¸ÿ¶ÿ§ÿ¦ÿ­ÿ¨ÿ¡ÿ¥ÿ«ÿ®ÿªÿÿ¬ÿ±ÿªÿµÿ¸ÿ´ÿ»ÿ§ÿ±ÿ®ÿ¼ÿµÿ©ÿ¹ÿ©ÿ¥ÿ¼ÿÄÿ³ÿ¤ÿ£ÿªÿ­ÿ´ÿ¼ÿ¯ÿ¨ÿ¬ÿ¬ÿ¥ÿ®ÿºÿ¬ÿ·ÿ°ÿ´ÿ¨ÿ¢ÿ¨ÿ°ÿ«ÿªÿ©ÿ¢ÿ£ÿ¯ÿ´ÿ³ÿ¹ÿ³ÿ³ÿ´ÿ²ÿ ÿ¦ÿÿ§ÿ¡ÿªÿ©ÿ´ÿ²ÿ®ÿ·ÿ¶ÿ«ÿ¥ÿ¥ÿ«ÿ¬ÿªÿ±ÿ£ÿ ÿ¢ÿ ÿ¦ÿ²ÿ¥ÿ²ÿ¹ÿ»ÿ©ÿ©ÿ®ÿ ÿ®ÿ¬ÿ±ÿ²ÿ©ÿ±ÿ®ÿ ÿ¤ÿ­ÿ¹ÿ¡ÿ®ÿ¨ÿ¥ÿ·ÿ¬ÿ£ÿ¦ÿ³ÿ¸ÿ¬ÿ¬ÿ­ÿ­ÿ«ÿ£ÿ£ÿ¨ÿ¢ÿ«ÿ¶ÿµÿ°ÿ±ÿ¯ÿ·ÿ¬ÿ©ÿ¯ÿ«ÿ¤ÿ¬ÿ­ÿ«ÿ¯ÿ«ÿ±ÿ·ÿªÿ²ÿ«ÿÿ´ÿ±ÿ¡ÿ®ÿ¨ÿ¢ÿºÿ£ÿ¢ÿ£ÿ´ÿ²ÿÿuÿgÿxÿÿ¤ÿ«ÿ¬ÿ­ÿ®ÿ£ÿ»ÿ®ÿ£ÿ±ÿ°ÿ¬ÿ£ÿ©ÿ¸ÿ°ÿªÿµÿ¶ÿ­ÿ¦ÿ¯ÿºÿ´ÿªÿ©ÿ¦ÿ®ÿµÿ®ÿ®ÿ©ÿ­ÿ²ÿ¬ÿ¡ÿÿ®ÿ½ÿ¯ÿ¯ÿ¸ÿ®ÿ¬ÿ´ÿ¥ÿ®ÿ¬ÿ¨ÿ²ÿ­ÿ´ÿ¯ÿ¨ÿ®ÿ·ÿ´ÿ¤ÿ£ÿ«ÿ³ÿ§ÿ©ÿ­ÿªÿ«ÿ©ÿ©ÿ°ÿ·ÿ³ÿ·ÿ·ÿ¨ÿ§ÿ¬ÿ¢ÿ­ÿ¡ÿÿ«ÿªÿ ÿ¬ÿ¥ÿÿ ÿÿ¢ÿ£ÿ¤ÿ¬ÿªÿ¬ÿ¨ÿ´ÿ«ÿÿ²ÿ¢ÿ¦ÿ©ÿ¤ÿÿÿ¦ÿ¨ÿ¤ÿ¥ÿ¥ÿ¥ÿ»ÿÉÿ ÿ¬ÿºÿ²ÿ®ÿ­ÿ¤ÿ¨ÿ¨ÿªÿ±ÿ³ÿ¯ÿ©ÿ£ÿ«ÿ©ÿ´ÿ©ÿ«ÿ§ÿ¸ÿ¹ÿ±ÿ±ÿ±ÿ§ÿÿ«ÿ¶ÿ«ÿªÿ¦ÿ¤ÿ³ÿ¦ÿ¥ÿ¦ÿ£ÿ©ÿ¥ÿ§ÿ§ÿ£ÿ«ÿªÿ¡ÿ°ÿ§ÿ¢ÿ¬ÿÿ§ÿ¬ÿªÿ¨ÿ¬ÿµÿ¸ÿ£ÿxÿ<ÿ
ÿÿ¡ÿ¢ÿ¡ÿ¦ÿ ÿ¤ÿ§ÿ¥ÿ¥ÿ§ÿ§ÿ¤ÿ¦ÿ±ÿ®ÿ¡ÿ´ÿ¢ÿ¤ÿ²ÿ¤ÿÿ¥ÿ£ÿ¡ÿ¬ÿ£ÿ¨ÿÿ ÿ¨ÿºÿ·ÿ©ÿ§ÿ¹ÿ¬ÿ§ÿ§ÿÿÿ¢ÿ©ÿ¡ÿªÿ±ÿ¢ÿÿÿÿªÿ«ÿ§ÿ¤ÿÿ ÿ¦ÿ¦ÿÿÿÿ ÿ£ÿ¢ÿ©ÿ¯ÿªÿªÿ«ÿÿÿÿ©ÿ¢ÿ¦ÿ©ÿÿ¡ÿ¦ÿ£ÿÿÿ¤ÿ¨ÿ«ÿ¨ÿ¶ÿÿ«ÿ¬ÿ¦ÿÿÿÿ£ÿ¨ÿ¦ÿºÿ´ÿÿ£ÿÿÿÿ¢ÿ©ÿ¡ÿÿcÿ`ÿÿ©ÿÿ¤ÿ©ÿ¤ÿ¤ÿ¤ÿ«ÿªÿ¦ÿ¦ÿ£ÿ£ÿ´ÿ¤ÿÿ§ÿªÿ¤ÿ ÿ¡ÿ£ÿ­ÿºÿ¬ÿ¢ÿ¥ÿ ÿÿ¢ÿ¢ÿÿÿ¥ÿ ÿÿÿ ÿ£ÿÿ¨ÿ¦ÿ£ÿ ÿÿ¥ÿªÿ¥ÿÿ¢ÿ¡ÿµÿÿÿÿÿ§ÿ©ÿ£ÿ¤ÿªÿ¡ÿ¡ÿ¯ÿ¤ÿ ÿÿ©ÿ¢ÿÿÿÿÿªÿ§ÿ£ÿÿ¡ÿ ÿÿÿ}ÿÿ§ÿ°ÿ¨ÿÿ¢ÿ¢ÿ£ÿ¢ÿ§ÿÿÿ¡ÿ©ÿ®ÿ¤ÿ§ÿ²ÿ£ÿ ÿ¢ÿ£ÿ£ÿ ÿÿÿ¡ÿÿ«ÿªÿ£ÿ«ÿªÿ¦ÿ¢ÿ ÿ¤ÿ ÿÿÿ¡ÿ¬ÿ«ÿ¤ÿÿÿ¨ÿ¤ÿÿÿÿ ÿÿÿ¢ÿ¥ÿ£ÿÿÿ§ÿÿÿÿÿÿ£ÿ®ÿ¯ÿÿÿ§ÿ¡ÿÿÿÿÿ¡ÿÿÿ£ÿ«ÿ¡ÿÿ ÿ¡ÿÿÿ¡ÿÿÿ£ÿ¦ÿÿ¢ÿÿ§ÿ©ÿ³ÿ´ÿÿÿÿÿÿÿ¢ÿ ÿÿÿÿ¯ÿÿÿ´ÿ¢ÿÿÿÿ£ÿ£ÿ¤ÿÿ¹ÿ¢ÿÿ¤ÿ¡ÿÿrÿzÿ¡ÿÿÿÿ¢ÿ ÿÿÿ¥ÿªÿ§ÿ¨ÿ¡ÿÿÿÿ¡ÿ¦ÿ¤ÿ£ÿ ÿÿ¨ÿÿÿÿÿ ÿ¥ÿ«ÿ£ÿÿÿÿÿÿÿ ÿ©ÿÿÿ¢ÿ¤ÿÿ ÿ¦ÿ¨ÿ¢ÿÿ ÿ ÿÿÿÿ§ÿ«ÿÿÿ¨ÿÿÿÿ¦ÿ¢ÿÿªÿ·ÿ§ÿ¥ÿºÿ®ÿ®ÿ³ÿµÿ¶ÿ¶ÿµÿ¬ÿ®ÿ¬ÿ§ÿ¯ÿ³ÿ¬ÿ£ÿ¡ÿ£ÿµÿªÿ¬ÿ³ÿ§ÿÿ§ÿ±ÿ¦ÿ¦ÿ¢ÿ£ÿ¦ÿ¤ÿÿZÿ]ÿÿÿÿ¥ÿ¥ÿ¢ÿÿÿ¥ÿµÿªÿÿÿÿÿÿ¢ÿ§ÿªÿ¦ÿ¦ÿÿÿ¢ÿ¡ÿ ÿ¡ÿ¡ÿ£ÿ¢ÿÿÿÿÿ¨ÿ«ÿ¥ÿ¦ÿ®ÿÿÿÿÿ¢ÿÿÿÿÿÿÿÿÿ¢ÿÿÿÿÿÿ¡ÿÿÿÿ¢ÿÿÿÿÿÿÿÿ¤ÿÿÿÿÿ¥ÿ£ÿÿÿÿÿÿÿ ÿÿÿÿ ÿÿÿÿÿÿÿÿÿ£ÿÿÿÿÿÿÿÿÿÿÿÿÿÿÿÿ¢ÿ¢ÿÿÿÿÿÿÿÿÿÿÿÿÿÿÿÿÿÿÿÿÿÿÿÿÿ¢ÿÿÿ¢ÿÿÿ ÿÿÿÿÿÿÿÿÿÿÿÿÿÿÿÿÿ§ÿvÿhÿ6ÿ;ÿjÿÿÿÿÿÿÿÿÿÿ¢ÿÿÿÿÿ¡ÿµÿ ÿÿÿÿ¤ÿÿÿÿÿ¡ÿ¡ÿÿÿÿÿÿÿ§ÿ¥ÿÿ¡ÿ£ÿ¢ÿ§ÿ¤ÿ ÿ¡ÿ¦ÿÿnÿÿÿÿ¡ÿ¤ÿ ÿÿ²ÿÀÿ¯ÿ ÿ¢ÿ ÿ®ÿ«ÿ¨ÿ£ÿÿÿÿÿÿÿ¤ÿ¥ÿ°ÿ¦ÿªÿ­ÿÿxÿvÿÿÿ¥ÿ¾ÿ¯ÿÿÿ¦ÿ­ÿ¡ÿ ÿ£ÿ¢ÿ§ÿªÿ¢ÿ¯ÿ®ÿÿÿ®ÿ«ÿ­ÿ§ÿ­ÿ­ÿÿÿÿÿ¤ÿ¬ÿÿ¦ÿ«ÿ´ÿ£ÿÿ ÿ¡ÿÿÿÿÿÿ£ÿÿÿÿÿÿÿÿÿÿÿÿÿ£ÿÿÿÿÿ±ÿ¨ÿ®ÿ§ÿÿÿÿÿ ÿÿ ÿÿ£ÿ¤ÿÿÿÿÿÿÿÿ¥ÿÿÿÿÿÿÿÿÿÿ¦ÿ©ÿ¥ÿ¡ÿÿ£ÿ¨ÿ£ÿÿÿÿ®ÿÿÿÿÿÿ§ÿ¥ÿÿÿÿÿÿtÿÿÿÿÿÿ«ÿ¨ÿÿÿ ÿÿÿÿgÿRÿ}ÿÿÿÿÿÿÿÿÿÿvÿiÿÿÿÿ¡ÿÿÿÿÿÿÿÿÿÿÿÿ¨ÿ¤ÿÿÿ£ÿ¢ÿÿÿÿÿÿÿÿÿ¨ÿÿÿÿÿ£ÿ§ÿÿÿÿÿÿ«ÿ­ÿÿÿ¤ÿÿÿ ÿÿÿÿÿÿ¦ÿ¢ÿÿ¡ÿ£ÿÿÿÿÿ ÿÿªÿ ÿÿ£ÿ¤ÿÿÿÿÿ ÿÿÿsÿÿ°ÿÿÿ£ÿÿÿÿ¤ÿÿÿÿÿ¦ÿ£ÿ¢ÿ£ÿÿÿÿ²ÿÿÿÿÿÿ«ÿ§ÿÿÿ ÿ¬ÿªÿÿÿÿ¢ÿ ÿÿÿÿÿÿ¨ÿ«ÿ¡ÿÿ ÿÿÿ¢ÿ§ÿ²ÿÿÿÿ£ÿÿ¢ÿÿÿÿÿªÿÿÿÿ¢ÿÿÿÿÿÿÿÿ¬ÿÿÿÿ}ÿÿÿ©ÿÿÿÿ¡ÿ¢ÿÿÿÿÿÿÿÿ£ÿ¡ÿÿ§ÿÿÿ¶ÿ¢ÿ©ÿ®ÿÿÿ¤ÿÿÿÿÿ¡ÿ¡ÿÿÿÿÿÿÿÿÿÿÿ¤ÿ¡ÿ­ÿ£ÿÿÿÿÿÿÿ¤ÿ¯ÿÿÿÿÿÿÿÿ®ÿÿ£ÿ¢ÿ¤ÿÿÿÿÿÿÿÿÿÿÿ¡ÿ¦ÿ¤ÿªÿ¥ÿÿÿÿÿ¦ÿ¡ÿÿÿÿ¤ÿ¤ÿÿÿªÿ°ÿ¡ÿ¢ÿÿÿÿÿÿ²ÿÿÿ¹ÿÿ®ÿ¥ÿÿÿÿfÿVÿ7ÿCÿKÿoÿÿÿÿÿ¥ÿ£ÿÿ¤ÿ£ÿÿÿÿÿ¤ÿ¡ÿµÿÿ¤ÿ¤ÿ£ÿÿÿÿÿÿ¨ÿ§ÿÿÿ²ÿ´ÿ§ÿÿÿÿÿ¨ÿ ÿÿÿÿ ÿÿ§ÿ¨ÿÿ¢ÿ¢ÿÿÿ¥ÿ¤ÿ©ÿ¤ÿÿÿ¦ÿ¤ÿ¤ÿ£ÿÿÿÿÿÿ©ÿ©ÿ ÿÿÿ­ÿ´ÿÿ£ÿ³ÿ¢ÿÿÿÿ©ÿÿÿ ÿ¯ÿ¬ÿÿÿÿÿÿ¦ÿ¢ÿ£ÿ¡ÿÿÿÿÿÿ¢ÿ¦ÿÿÿÿÿ¤ÿ°ÿ­ÿÿ¢ÿ£ÿÿÿÿÿÿÿÿ¥ÿÿÿ¢ÿ£ÿÿÿ­ÿ¯ÿÿ©ÿ£ÿ£ÿ¥ÿÿÿÿ©ÿÿÿ©ÿªÿ¦ÿÿÿ¨ÿ¥ÿÿÿÿÿ£ÿ¢ÿ ÿ¦ÿ§ÿÿ¡ÿ¨ÿ¤ÿÿÿ¡ÿ¥ÿÿ§ÿÿÿ©ÿªÿÿÿ¤ÿ¡ÿÿÿ¢ÿ©ÿ¬ÿ§ÿÿÿ¨ÿ¢ÿÿÿÿÿÿÿÿÿÿÿÿ«ÿÿÿ¦ÿ¨ÿ¤ÿªÿÿÿÿ¦ÿ¤ÿÿÿ¡ÿÿ¡ÿÿÿÿ¢ÿ¢ÿÿÿÿÿÿÿÿÿ¤ÿ¦ÿÿÿÿÿÿÿÿ£ÿÿÿÿÿÿÿ~ÿÿÿÿÿÿÿÿÿÿÿ«ÿÿÿ£ÿÿÿÿÿ ÿ¯ÿ£ÿÿÿÿ ÿ¥ÿÿÿ¢ÿÿÿÿÿÿÿÿÿ¬ÿÿ¡ÿ¡ÿ¤ÿ¦ÿÿÿÿÿÿÿÿÿÿ¢ÿÿÿÿÿÿ¢ÿÿÿÿÿÿÿÿÿÿ ÿÿÿÿÿÿÿ§ÿ³ÿ¢ÿÿÿÿ£ÿÿÿ ÿÿÿ¥ÿÿÿ¡ÿ¦ÿÿ|ÿÿÿ¥ÿÿÿ«ÿ®ÿ§ÿ§ÿÿÿ¥ÿ¢ÿªÿÿÿÿÿ¨ÿ²ÿÿÿ¨ÿ¡ÿÿÿ§ÿ±ÿÿÿ ÿÿ¢ÿ¥ÿÿÿ¥ÿ¥ÿ¢ÿ¤ÿ§ÿ¦ÿ£ÿ¥ÿ£ÿ£ÿ§ÿ ÿÿÿÿ¡ÿÿÿ¤ÿÿÿÿÿ¥ÿ¤ÿ©ÿ¨ÿ­ÿ¥ÿÿªÿÿ²ÿ°ÿÿ´ÿ£ÿÿ¾ÿ¡ÿÿÿÿ¢ÿÿÿÿÿ ÿÿÿ¡ÿ ÿ¢ÿ§ÿ¨ÿ­ÿ°ÿ£ÿÿ¤ÿ©ÿªÿ¡ÿÿ ÿ­ÿÿÿ¦ÿ¬ÿ£ÿ¤ÿ®ÿ·ÿÿÿ©ÿÿµÿ¤ÿÿÿ¬ÿÿ©ÿ¦ÿ¬ÿ³ÿÿ¥ÿÿÿ¨ÿ£ÿÿ¦ÿ¤ÿ¤ÿ­ÿ±ÿÿÿÿ¡ÿ¤ÿ§ÿ®ÿ­ÿ£ÿ¦ÿ±ÿ¨ÿ ÿ ÿÿ¤ÿÿ ÿ¶ÿ¦ÿ§ÿ ÿ¦ÿ¬ÿ·ÿ¡ÿ±ÿÿ¨ÿ¥ÿ¦ÿ­ÿ¬ÿµÿ¥ÿÿ³ÿÿ ÿ¨ÿ¨ÿ¦ÿ¨ÿÿÿ¦ÿ³ÿ©ÿ®ÿ«ÿÿ¤ÿ£ÿ¥ÿ¦ÿ«ÿµÿªÿ£ÿ­ÿ©ÿ¢ÿ¨ÿ®ÿ±ÿ¬ÿ¨ÿ¨ÿ£ÿªÿ¯ÿ¡ÿ£ÿµÿ§ÿ³ÿ¤ÿ¥ÿÿ§ÿ³ÿÿÿÿ§ÿ¸ÿ·ÿ§ÿ±ÿ¡ÿ ÿ¥ÿÿ£ÿÿ°ÿºÿ²ÿ´ÿ ÿ¨ÿ¦ÿ©ÿ°ÿ¢ÿ¥ÿ¹ÿ¶ÿ§ÿÿÿ§ÿ­ÿªÿ¦ÿ ÿ§ÿ¨ÿ¤ÿ£ÿ±ÿ°ÿ¬ÿÿ«ÿÿ£ÿÿ¯ÿ¼ÿ ÿ»ÿ¬ÿÿ¢ÿ¨ÿ¨ÿ¯ÿ«ÿ±ÿ¥ÿÿ¶ÿ ÿ¯ÿ£ÿ¡ÿ ÿÿ¼ÿ¯ÿªÿ©ÿ¤ÿ¤ÿ°ÿ­ÿ¨ÿÿÿÿ¡ÿ¤ÿ¡ÿ³ÿºÿ¦ÿÿ¨ÿ°ÿ«ÿ¨ÿ®ÿ§ÿ¢ÿ¥ÿ¡ÿ§ÿ©ÿÿ ÿ«ÿ©ÿ¡ÿ§ÿ¨ÿ¬ÿ¨ÿ²ÿ¥ÿÿ£ÿ¡ÿ¬ÿ´ÿÿ²ÿÿÿ­ÿ­ÿ£ÿ§ÿ»ÿ®ÿ£ÿªÿ¨ÿ­ÿ¡ÿÿ®ÿÁÿ­ÿ­ÿªÿªÿ¡ÿ¤ÿ£ÿÿ¥ÿªÿ«ÿ®ÿ¬ÿ­ÿÿÿ¡ÿÿ¬ÿ½ÿªÿÿ©ÿ²ÿ·ÿµÿ±ÿÿ©ÿÿ¥ÿ¨ÿ¬ÿÿ¯ÿÿ©ÿ¥ÿÿ°ÿÿ¸ÿÿ¡ÿÿÿ ÿ§ÿ¡ÿÿ§ÿ®ÿ´ÿ£ÿ¬ÿªÿ ÿÿÿ¢ÿ£ÿÿ¡ÿ¡ÿ©ÿ¨ÿ¢ÿ®ÿ®ÿªÿ¬ÿ­ÿ¥ÿ«ÿÿªÿ­ÿ ÿ²ÿ®ÿ°ÿ­ÿ©ÿ¬ÿ¯ÿ£ÿ¢ÿ¯ÿÿ¨ÿÿUÿ3ÿÿ®ÿÿ®ÿÿ£ÿÿÿ¤ÿ¬ÿ¬ÿ±ÿ¥ÿ§ÿªÿ­ÿ¦ÿ¡ÿ£ÿ±ÿ ÿÿ§ÿªÿµÿ®ÿ³ÿµÿ§ÿ°ÿ¤ÿ ÿ¥ÿÿ¦ÿÿÿ¨ÿÿ¤ÿÿÿÿ ÿªÿ¨ÿÿÿÿ©ÿ¯ÿ¡ÿÿÿ¤ÿ°ÿÿÿ¨ÿÿ¤ÿ®ÿ°ÿ«ÿÿ§ÿ®ÿ¯ÿ³ÿ­ÿ®ÿ°ÿ¡ÿÿ ÿªÿ³ÿ²ÿ«ÿ¦ÿ¤ÿÿªÿ¨ÿ«ÿ¦ÿ®ÿ©ÿ§ÿ¢ÿ¢ÿ§ÿ¥ÿ¢ÿ§ÿ¥ÿ¢ÿ¬ÿ®ÿÿ§ÿÿÿ¸ÿÿÿ£ÿÿ©ÿ«ÿ¨ÿ§ÿªÿ¥ÿÿ£ÿ«ÿ±ÿ­ÿÿ³ÿ³ÿ¢ÿ¨ÿ¡ÿ®ÿ´ÿÿ¤ÿ¦ÿ¨ÿ®ÿ¦ÿ­ÿ´ÿÿ§ÿÿÿÿÿ¦ÿ§ÿÿ°ÿÿÿ¦ÿÿ¢ÿÿ«ÿ®ÿÿ¦ÿÿÿ ÿÿªÿ¤ÿ¦ÿÿ¡ÿ¢ÿÿÿ¡ÿÿÿ¢ÿ¥ÿ¬ÿ·ÿªÿÿÿÿÿ¢ÿ³ÿ¢ÿ§ÿ©ÿ¬ÿÿÿ£ÿªÿÿÿrÿÿÿ´ÿÿ¯ÿÿÿ ÿÿ«ÿ§ÿÿÿÿÿ­ÿ¤ÿÿÿ¢ÿ©ÿ«ÿ¯ÿÿÿ¨ÿ¬ÿ­ÿ¬ÿÿÿÿ ÿ©ÿ¡ÿ£ÿ¥ÿ£ÿÿÿÿ¨ÿÿÿÿ£ÿ£ÿÿ©ÿÿÿÿÿÿÿ ÿÿÿ¬ÿ¬ÿ¢ÿ ÿÿªÿ­ÿÿ¡ÿ§ÿ ÿ¥ÿ¡ÿÿÿ¨ÿ¥ÿÿÿÿÿÿÿÿÿ¢ÿ ÿÿÿÿÿÿÿÿÿÿ{ÿ~ÿÿÿÿÿÿÿÿÿÿÿÿÿÿÿÿ§ÿÿÿ©ÿ¡ÿÿÿÿÿÿÿÿÿÿÿÿ¨ÿÿ¤ÿÿ¦ÿ ÿÿÿÿÿÿÿ¡ÿ¢ÿ«ÿ­ÿ¢ÿÿÿ£ÿ ÿÿÿÿÿÿÿªÿªÿ­ÿÿ©ÿÿÿÿÿÿ¤ÿ®ÿÿ¥ÿ³ÿ¶ÿ¯ÿ£ÿ©ÿªÿÿÿÿÿ¨ÿ ÿ¤ÿ¢ÿÿ¡ÿ¤ÿ®ÿÿÿÿ§ÿÿÿ§ÿ¡ÿ©ÿ¯ÿ¢ÿÿ«ÿÿÿÿÿ£ÿ§ÿ¤ÿªÿ§ÿ¤ÿªÿ¢ÿÿÿ¦ÿ²ÿ±ÿ©ÿ²ÿ©ÿÿÿÿÿºÿ¤ÿ£ÿ£ÿÿ¦ÿ£ÿÿÿÿ²ÿÿÿÿ ÿ¤ÿ«ÿ¦ÿ¥ÿ¢ÿÿÿ§ÿ¤ÿ¢ÿ§ÿªÿ©ÿ«ÿ£ÿ§ÿÿ¡ÿÿ«ÿ¨ÿÿ§ÿ¢ÿ´ÿ¯ÿ¦ÿ£ÿ¬ÿ±ÿ ÿÿ¤ÿ§ÿ¬ÿ­ÿªÿ©ÿ¦ÿÿ¤ÿ£ÿ­ÿ¦ÿ¡ÿ®ÿÿÿªÿÿ«ÿ¨ÿªÿÿ§ÿ¢ÿ¡ÿÿ³ÿ®ÿ¢ÿ¢ÿ ÿ©ÿ¦ÿÿ°ÿ¹ÿ³ÿµÿ®ÿ©ÿ°ÿ¤ÿ¥ÿ°ÿÿ¦ÿÿ¥ÿ«ÿ§ÿ¸ÿ­ÿ·ÿªÿ©ÿ§ÿ§ÿÿÿ¡ÿ£ÿÿÿ¦ÿ²ÿ©ÿ¡ÿ£ÿªÿ¶ÿªÿ¬ÿ±ÿªÿ®ÿ©ÿ©ÿ¶ÿ´ÿªÿÿ¥ÿ©ÿ¨ÿªÿ§ÿ¦ÿ§ÿ©ÿ«ÿ£ÿ©ÿ¸ÿ´ÿªÿ¡ÿ·ÿ©ÿ«ÿ§ÿºÿÄÿÀÿ¹ÿ´ÿ«ÿ³ÿ¯ÿªÿ¯ÿªÿ©ÿ®ÿ¤ÿ±ÿ°ÿ¢ÿ¦ÿÿ¡ÿ¬ÿ´ÿ¯ÿ¨ÿ²ÿ©ÿ¡ÿ²ÿ´ÿ²ÿ­ÿ¤ÿ¨ÿ«ÿ°ÿ¶ÿ¬ÿ­ÿ»ÿ¶ÿ¸ÿÇÿ¬ÿ¥ÿÁÿ·ÿ·ÿ°ÿµÿ ÿ³ÿ·ÿ¨ÿµÿ°ÿªÿ¦ÿ¥ÿ¨ÿ©ÿ±ÿªÿ£ÿ ÿ¡ÿ¯ÿ±ÿÿ¹ÿ¬ÿ¬ÿ±ÿ¯ÿ¥ÿ¡ÿ°ÿ«ÿ£ÿ¡ÿ©ÿ·ÿ¾ÿ¶ÿ¨ÿ´ÿ±ÿÿ¨ÿÿ³ÿºÿÿÿ¢ÿ´ÿºÿ±ÿ¯ÿ±ÿ¯ÿ­ÿ«ÿ°ÿ¯ÿ¦ÿ­ÿ±ÿ°ÿ²ÿ ÿ²ÿ«ÿ¢ÿ¦ÿÿÿµÿ­ÿ¥ÿ¯ÿ²ÿ©ÿ¢ÿÿ¤ÿªÿ¦ÿ¤ÿ¨ÿ¤ÿ¦ÿ´ÿ´ÿ¢ÿ¢ÿÿ¡ÿ¬ÿ®ÿÿ&ÿ»þ¥þþþ{ÿ¨ÿµÿ¦ÿ³ÿÿ ÿ³ÿ±ÿ°ÿ¤ÿ¤ÿ¡ÿªÿªÿ³ÿ«ÿ¥ÿªÿ±ÿ·ÿ¬ÿ¦ÿ¶ÿÂÿ·ÿ®ÿ®ÿ³ÿ´ÿªÿªÿ­ÿ¯ÿ¯ÿªÿ¤ÿ£ÿ®ÿ²ÿ­ÿ·ÿºÿ¥ÿ­ÿ£ÿ¿ÿ°ÿ¨ÿ­ÿ¯ÿ·ÿ©ÿ¯ÿµÿ³ÿ³ÿ¬ÿ¨ÿ´ÿµÿ¢ÿªÿ«ÿ¯ÿ¥ÿ¯ÿ§ÿÿ©ÿ±ÿ¦ÿ©ÿ­ÿ¤ÿ£ÿªÿ«ÿ©ÿ­ÿ¨ÿ£ÿÿÿ¬ÿ¸ÿºÿ´ÿ¨ÿ¡ÿÿªÿ²ÿ¯ÿ³ÿ°ÿ·ÿ£ÿÿ³ÿ¨ÿ¬ÿ«ÿÿÿ¢ÿ¬ÿ«ÿ¥ÿ¥ÿ¤ÿ§ÿ­ÿ¹ÿ­ÿ¿ÿ»ÿ§ÿ¤ÿ¤ÿ¥ÿ«ÿ¦ÿ£ÿ©ÿ¯ÿ²ÿ®ÿ­ÿªÿ©ÿ¯ÿ°ÿ¥ÿ£ÿ´ÿµÿ±ÿ²ÿ¨ÿ¥ÿ¥ÿ§ÿ²ÿ©ÿ¬ÿ ÿ¤ÿ²ÿÿÿÿÿ¶ÿ¬ÿ¥ÿ ÿÿ ÿ§ÿ¥ÿ´ÿ¥ÿÿ¬ÿ ÿ ÿ¡ÿ ÿ«ÿ¨ÿ¡ÿ¢ÿ£ÿÿIÿ ÿÿ«ÿ±ÿ§ÿ¨ÿ­ÿ±ÿ±ÿ¥ÿ§ÿ¨ÿ¥ÿ¨ÿÿÿ­ÿ±ÿ±ÿ ÿ¡ÿªÿ¢ÿÿ¨ÿ ÿ£ÿ°ÿ§ÿ£ÿÿÿÿ©ÿªÿ¢ÿ¡ÿªÿ¢ÿ¢ÿ¦ÿ©ÿ§ÿÿÿ©ÿ¥ÿ­ÿ§ÿÿÿÿÿ§ÿ§ÿ¨ÿ©ÿ§ÿ·ÿ¨ÿÿÿ¥ÿ£ÿ¥ÿ¥ÿ¤ÿ§ÿ«ÿ®ÿ§ÿ¡ÿ©ÿ¢ÿªÿ£ÿ¥ÿ©ÿ¬ÿ¯ÿªÿÿ¥ÿ¦ÿÿ¯ÿ®ÿ¨ÿ±ÿÿÿÿÿÿÿÿ¬ÿ«ÿ£ÿ¯ÿ·ÿªÿ§ÿ§ÿÿÿ§ÿÿÿÿ_ÿKÿÿ¥ÿ¢ÿ©ÿ£ÿ¨ÿ¦ÿ°ÿ­ÿ¦ÿ¢ÿ¡ÿ¦ÿ§ÿ¯ÿ¢ÿÿ§ÿÿ¤ÿ¢ÿ«ÿ¬ÿ¡ÿÿÿÿ¶ÿÿ©ÿ«ÿªÿ ÿ¡ÿ£ÿÿÿÿ­ÿ¢ÿÿ¨ÿ¡ÿ­ÿ¨ÿ¥ÿ£ÿ ÿÿ¡ÿ¥ÿ¦ÿÊÿÿÿ¡ÿ¡ÿ¨ÿªÿ¤ÿ¢ÿ©ÿªÿÿ¥ÿÿÿ¤ÿÿ¡ÿÿÿÿÿÿ ÿ£ÿ£ÿ°ÿ¡ÿÿuÿÿ¢ÿ£ÿ¢ÿ¦ÿ¦ÿ¡ÿ§ÿ§ÿÿªÿÿÿÿÿ£ÿ¦ÿ£ÿ ÿ­ÿ«ÿ¥ÿ¤ÿ£ÿ¦ÿ§ÿ£ÿ ÿÿ¤ÿ¬ÿÿÿÿÿÿ¢ÿ¡ÿ¢ÿ¢ÿ¡ÿÿÿÿÿ¢ÿ¯ÿ°ÿ¬ÿ¢ÿÿÿÿÿÿ¥ÿ£ÿÿÿÿ¤ÿ¤ÿÿÿ¤ÿÿÿ«ÿ§ÿÿ§ÿ¦ÿ©ÿÿÿÿÿÿÿÿÿ£ÿÿÿÿÿÿÿÿ£ÿ¦ÿ¡ÿ²ÿÿ½ÿ¥ÿÿÿ¨ÿ¥ÿÿ¢ÿ¦ÿÿÿÿ¢ÿ¡ÿ¤ÿ¢ÿÿÿ©ÿ¤ÿ±ÿÿÿÿÿ ÿ¢ÿÿÿ°ÿ¢ÿ ÿ£ÿÿzÿwÿÿ§ÿ³ÿ¢ÿ£ÿ£ÿÿÿÿ¦ÿµÿ¬ÿ«ÿ«ÿÿ«ÿ§ÿ£ÿ£ÿ¥ÿ©ÿ©ÿÿªÿ£ÿÿ¢ÿ¥ÿÿÿÿ¡ÿ¡ÿÿÿÿ¥ÿÿÿ¢ÿÿÿ ÿªÿ ÿÿ ÿ ÿÿ ÿ¢ÿ£ÿÿ£ÿÿÿ ÿ ÿ£ÿÿÿÿÿÿÿÿ©ÿ­ÿ§ÿ¾ÿ¯ÿ­ÿ¨ÿ§ÿ­ÿ±ÿ®ÿ±ÿ£ÿ´ÿ¶ÿ°ÿ®ÿ®ÿ©ÿªÿÿ¤ÿ¦ÿ¡ÿ¢ÿ¬ÿ©ÿÿ¦ÿ©ÿ²ÿÿÿ ÿ¤ÿ£ÿÿÿjÿ}ÿÿ ÿ²ÿ²ÿ¨ÿ ÿÿÿ¤ÿµÿÿ£ÿ¡ÿÿ¡ÿÿÿ¥ÿÿ¬ÿ¤ÿ¡ÿÿÿÿÿ¢ÿ¢ÿ¢ÿÿÿÿÿ¤ÿ¨ÿ£ÿÿÿÿ¡ÿÿ ÿ ÿ¡ÿÿÿÿÿÿÿÿÿÿÿÿÿÿÿÿÿÿÿÿÿÿÿÿÿÿÿÿÿÿ¤ÿÿÿÿÿÿÿÿÿÿÿÿÿ¡ÿÿÿÿÿÿÿÿÿ ÿÿÿÿÿÿ¥ÿ¢ÿÿÿÿÿÿÿÿÿÿ¢ÿÿÿÿÿÿ£ÿ§ÿÿÿ¡ÿÿÿÿÿÿÿÿÿÿÿÿÿÿÿ¢ÿ ÿÿÿÿÿ ÿÿÿÿÿ©ÿÿÿÿÿÿÿÿÿÿÿÿÿÿÿNÿ4ÿMÿvÿÿÿÿÿÿÿÿÿÿÿÿÿÿ£ÿ©ÿ¤ÿÿÿÿ¢ÿÿÿ¢ÿÿÿÿÿÿÿÿµÿÿÿ¡ÿ¦ÿÿÿÿÿÿ£ÿÿÿÿ}ÿÿÿÿÿ¡ÿÿÿ ÿ¯ÿÿ¢ÿ ÿ¥ÿÿÿÿÿÿ£ÿÿ ÿ§ÿ ÿ©ÿ ÿ¨ÿ£ÿÿ®ÿ¢ÿÿÿÿÿ¢ÿ£ÿÿÿÿ§ÿÿÿÿ«ÿ¬ÿÿÿ®ÿÿ¬ÿÿ¦ÿ¥ÿ§ÿ¨ÿ©ÿªÿÿÿÿÿÿÿ²ÿÿÿ¬ÿ¯ÿÿÿÿÿ£ÿªÿ¢ÿÿÿÿÿ¨ÿÿÿÿÿÿÿÿÿ¡ÿ£ÿµÿ¡ÿÿÿÿÿÿÿ¬ÿ£ÿÿÿ ÿÿÿÿÿÿÿÿÿÿÿÿÿÿÿÿÿÿÿ£ÿÿÿ¦ÿ¡ÿ ÿÿÿÿÿÿÿ ÿÿÿÿÿÿÿÿÿÿ ÿÿÿÿÿÿÿÿÿÿÿÿÿÿÿÿÿÿÿÿÿaÿfÿÿÿÿÿÿÿÿÿÿÿlÿ\ÿÿ¡ÿ¡ÿÿÿÿ¶ÿÿÿÿ±ÿªÿÿÿÿÿÿÿÿÿÿÿÿ¨ÿÿÿÿ¬ÿ ÿÿÿÿÿÿÿÿ£ÿÿÿÿÿ ÿÿµÿ¥ÿÿ©ÿ¢ÿÿÿ ÿ¢ÿÿÿÿÿ¢ÿÿ ÿÿÿÿ¡ÿÿÿÿÿÿÿÿÿÿ ÿ ÿÿ¢ÿÿ¤ÿÿ¢ÿ¬ÿ¢ÿÿÿÿ ÿ¢ÿ¡ÿÿÿÿ¦ÿÿÿ¦ÿÿÿÿ±ÿ¯ÿÿÿ ÿÿÿÿÿ¨ÿ´ÿÀÿ¶ÿ¨ÿÿ§ÿ¨ÿ¤ÿ¡ÿÿÿ¨ÿ¢ÿÿ¥ÿ¡ÿÿÿÿ¤ÿ«ÿÿ¥ÿÿÿ¢ÿÿÿÿ¡ÿ²ÿ¯ÿÿÿÿÿ£ÿ¡ÿ¡ÿ¡ÿÿÿÿÿ§ÿ¢ÿÿ¡ÿÿÿÿ¦ÿ§ÿÿÿ ÿ£ÿ ÿÿ¡ÿ§ÿ¦ÿ¡ÿÿÿÿÿ¦ÿ¨ÿÿÿ¡ÿ ÿ£ÿÿÿÿÿÿ£ÿÿÿ¥ÿÿÿÿÿÿÿÿÿ¡ÿÿ¤ÿÿ§ÿ£ÿÿÿÿÿÿÿÿÿÿÿÿÿÿ¢ÿÿÿÿÿ¢ÿÿ¢ÿÿÿÿÿÿÿÿÿÿÿÿ¢ÿÿ ÿ¢ÿ©ÿÿÿ¤ÿ¡ÿÿÿÿÿÿÿÿÿ¡ÿ¥ÿÿÿÿÿ¨ÿ®ÿÿ ÿ¡ÿÿÿÿÿÿÿ±ÿ£ÿÿÿUÿ^ÿHÿVÿbÿiÿÿÿ©ÿªÿÿÿÿÿ¤ÿ¥ÿÿÿÿÿÿÿ³ÿÿ«ÿ§ÿÿÿÿÿÿÿ¢ÿÿÿÿÿÿ¢ÿÿÿÿ¢ÿ¥ÿ¬ÿÿ°ÿÿ¦ÿÿ£ÿÿÿ ÿ¬ÿ¢ÿ ÿ ÿÿ¦ÿ®ÿªÿ¥ÿ¡ÿÿÿ¢ÿÿÿ ÿÿ¨ÿÿÿÿ¥ÿÿÿÿªÿÿÿÿ ÿÿÿÿÿ©ÿ¦ÿ¦ÿªÿ¡ÿ¢ÿ£ÿ¥ÿ«ÿÿÿ«ÿ£ÿÿÿ£ÿ¥ÿÿ¡ÿ£ÿÿ¤ÿÿÿÿ¥ÿÿÿ£ÿÿÿÿÿÿÿÿÿ¦ÿÿÿÿ¤ÿÿÿÿÿ ÿªÿÿÿÿªÿÿÿÿÿÿÿÿ¢ÿ¢ÿÿ¢ÿ¥ÿÿÿÿÿÿÿÿ ÿ¡ÿÿ ÿÿÿÿÿ¦ÿÿ¦ÿªÿ©ÿ¡ÿÿÿ¢ÿ¢ÿÿÿÿÿ ÿ£ÿÿ¡ÿ«ÿ©ÿ¥ÿ ÿÿ¡ÿ¬ÿÿÿ¢ÿ¬ÿ¡ÿ£ÿ¸ÿÿ§ÿ¨ÿ©ÿ«ÿÿ¦ÿÿÿÿ¢ÿÿÿ¡ÿ¢ÿÿÿÿÿÿÿÿÿÿÿÿ ÿÿ¡ÿ±ÿ¢ÿÿ£ÿ£ÿÿÿÿÿÿ ÿÿÿÿÿÿÿÿÿÿªÿ¡ÿ¦ÿ ÿÿÿÿÿÿÿÿÿÿÿÿ£ÿÿÿÿÿÿÿÿÿÿÿÿÿÿÿ£ÿÿÿ¡ÿÿÿÿ¡ÿÿÿÿÿÿÿÿÿÿÿ£ÿÿÿÿ ÿ§ÿÿÿÿÿÿÿÿÿÿÿÿÿ ÿ£ÿ¬ÿÿÿÿÿÿÿ ÿÿÿÿÿÿÿÿÿÿÿÿ©ÿÿÿÿÿ¦ÿ¤ÿÿÿÿÿÿÿÿÿ ÿÿÿÿ ÿÿ¬ÿ¥ÿÿÿ¥ÿ¥ÿÿ¬ÿ¤ÿ¦ÿÿÿÿÿÿÿÿÿÿÿÿÿ¦ÿ¦ÿ¡ÿ¢ÿ£ÿ ÿ¦ÿ¡ÿÿÿÿ¤ÿ¯ÿ¦ÿ¢ÿ¡ÿ£ÿÿÿ¢ÿ£ÿ©ÿ¥ÿ§ÿÿÿ¡ÿÿÿÿ¤ÿ­ÿ©ÿÿÿÿÿÿÿÿÿ¢ÿÿ¦ÿÿ¥ÿ¬ÿ£ÿÿÿ£ÿÿÿ¥ÿªÿ§ÿÿÿ«ÿÿÿ¤ÿ¡ÿ ÿÿÿÿ¥ÿÿÿÿ¬ÿ³ÿ³ÿ¹ÿ©ÿ£ÿ©ÿÿ¡ÿªÿ®ÿÿ©ÿ·ÿ¯ÿÿ±ÿ£ÿÿ ÿÿ£ÿ¨ÿ¡ÿ§ÿÿÿ¤ÿ ÿ£ÿ«ÿ³ÿ¥ÿÿ ÿ¨ÿ¤ÿ¢ÿÿÿ£ÿ£ÿÿ©ÿ¯ÿ®ÿ¬ÿ¡ÿ£ÿ¯ÿ¬ÿ®ÿªÿ«ÿ¯ÿ²ÿªÿÿµÿ ÿÿÿ®ÿ¨ÿ©ÿ³ÿ¨ÿ®ÿ¬ÿ¨ÿ¡ÿ£ÿ§ÿ§ÿ¬ÿªÿ¡ÿ¦ÿ¥ÿ«ÿ«ÿ©ÿ®ÿ¤ÿÿ§ÿ®ÿ©ÿ®ÿ°ÿ®ÿ©ÿ¤ÿ£ÿ¥ÿÿ­ÿ²ÿ¨ÿ±ÿÿÿÿ¦ÿ¢ÿ±ÿ«ÿ¤ÿÿ¢ÿ¢ÿ©ÿ¬ÿ£ÿ²ÿ£ÿÿ§ÿÿ°ÿÿÿ±ÿÿ¢ÿÿÿ¨ÿªÿ¬ÿ¥ÿ§ÿ³ÿ°ÿ ÿÿ¤ÿÿÿÿÿ¤ÿ¯ÿ©ÿ ÿ«ÿÃÿ»ÿªÿÿ¡ÿÿÿÿ©ÿ¢ÿ«ÿ¦ÿ°ÿÿÿÿ¬ÿ¬ÿÿ§ÿÿÿ©ÿÿÄÿ­ÿÿÿÿ©ÿ°ÿ«ÿ¤ÿ«ÿ«ÿ«ÿ¢ÿ¦ÿ°ÿ£ÿ³ÿ¯ÿ­ÿªÿ¤ÿ©ÿÿÿ¯ÿ¬ÿ£ÿªÿ¢ÿÿ¶ÿÿ¢ÿ©ÿ¢ÿÿÿ£ÿÿÿ¥ÿÿ¤ÿ¤ÿ¡ÿ°ÿÿ¤ÿ¯ÿ·ÿ§ÿÿ¡ÿÿ®ÿ°ÿ±ÿ®ÿÿÿÿÿ­ÿ£ÿÿÿ ÿ£ÿ¶ÿ§ÿ ÿ¥ÿ©ÿ«ÿ¶ÿ°ÿ£ÿÿ¤ÿ°ÿ£ÿÿ£ÿÿ¥ÿªÿÿÿ«ÿ¬ÿ¥ÿ©ÿ¹ÿ¶ÿ«ÿ¨ÿ§ÿ§ÿ¥ÿÿµÿÿ­ÿ¯ÿ»ÿ²ÿÿ²ÿÿ¡ÿÿÿÿ¦ÿÿ¨ÿ¥ÿ³ÿ¯ÿ ÿ¥ÿÿÿ´ÿ©ÿÿÿ¡ÿ¤ÿ¡ÿÿÿ©ÿ¯ÿÿÿ­ÿ«ÿÿÿ¬ÿ²ÿ²ÿÿ¥ÿ¢ÿÿ¬ÿ«ÿ°ÿ´ÿ ÿ§ÿ¹ÿ¡ÿ¥ÿ¸ÿÿ¦ÿÿÃþMþ_ÿ§ÿ¬ÿ¥ÿ ÿ§ÿÿÿÿ¨ÿªÿµÿ§ÿ®ÿªÿ¥ÿ£ÿ¤ÿ¬ÿ±ÿ ÿ¤ÿ±ÿ±ÿ«ÿ¥ÿ´ÿµÿ¬ÿ­ÿ ÿÿ¤ÿÿÿÿÿ¥ÿ¤ÿÿÿÿªÿ¦ÿ¬ÿ¥ÿ¦ÿ¬ÿÿ¥ÿ´ÿÿ§ÿ£ÿÿ¬ÿÿÿÿÿ¢ÿ­ÿªÿ£ÿÿ¡ÿ¦ÿ«ÿ®ÿ­ÿ©ÿ©ÿÿÿ¦ÿ ÿ¡ÿÿÿ¤ÿÿÿ³ÿ©ÿ¥ÿ©ÿÿÿ¡ÿ¨ÿªÿ§ÿ²ÿÿ ÿÿ°ÿ§ÿÿ ÿ¤ÿ¡ÿÿ¬ÿÿ¨ÿÿ£ÿ¤ÿ§ÿ§ÿÿ©ÿÿÿ£ÿ£ÿ©ÿ£ÿ ÿ¬ÿÿÿ¬ÿ¡ÿ¡ÿ©ÿÿÿÿ¤ÿ©ÿ£ÿÿ¤ÿÿÿÿÿÿÿ¨ÿÿÿ¨ÿ©ÿ¤ÿ ÿÿ¿ÿªÿ«ÿ­ÿ®ÿ£ÿÿ ÿÿ£ÿ¤ÿÿ£ÿ¡ÿ§ÿÿÿ ÿ¡ÿÿÿÿÿ¦ÿ°ÿªÿÿÿÿÿªÿ±ÿ¦ÿÿÿ ÿÿÿ¨ÿ°ÿ¬ÿÿ|ÿ¦ÿÿÃÿ ÿ¨ÿÿ ÿ¢ÿ¤ÿ®ÿ©ÿ§ÿ ÿ ÿÿÿÿ¥ÿ¨ÿ¦ÿ¸ÿºÿ¯ÿ¦ÿ¤ÿ§ÿ¥ÿ¤ÿÿ¢ÿ¤ÿÿÿÿÿ·ÿ¯ÿ£ÿÿÿÿÿ©ÿ¢ÿ£ÿ±ÿÿ ÿ¤ÿ§ÿ²ÿÿÿÿÿÿÿÿÿ¡ÿÿÿÿ¡ÿ¢ÿÿÿ¥ÿ£ÿÿÿÿ¢ÿ ÿÿÿÿÿÿÿÿªÿ¨ÿÿ ÿ¢ÿÿ¡ÿ¦ÿÿÿÿÿÿÿÿÿÿÿÿÿÿÿÿÿÿÿÿÿÿÿÿÿÿÿÿÿÿÿÿÿÿÿ¶ÿÿÿÿÿÿ¦ÿ¦ÿÿÿ¥ÿÿ ÿÿÿ­ÿ§ÿÿ ÿ¢ÿÿÿÿ©ÿÿÿÿÿÿÿÿ¥ÿ³ÿÿÿ¤ÿÿ¡ÿÿÿÿ®ÿÿÿ«ÿ¶ÿ§ÿÿÿ£ÿ¬ÿ­ÿÿÿ©ÿªÿ®ÿ®ÿ¡ÿ«ÿ£ÿÿ¢ÿ¥ÿÿÿ¥ÿ¬ÿÿÿÿÿ²ÿ ÿÿ£ÿÿÿÿÿ©ÿ§ÿ ÿ­ÿªÿ¢ÿ§ÿ¡ÿÿÿÿ§ÿªÿ¬ÿªÿ«ÿ¥ÿ ÿ§ÿÿ®ÿ«ÿ³ÿÿÿ±ÿ«ÿÿÿÿÿ«ÿºÿ¤ÿÿ ÿ´ÿ¬ÿ§ÿ¤ÿÿÿ£ÿ¡ÿÿ©ÿ¶ÿ±ÿ±ÿ¡ÿÿÿÿ¨ÿ­ÿ±ÿ¤ÿÿ ÿ¯ÿ¬ÿ¬ÿ¡ÿ¬ÿ«ÿªÿ§ÿ¬ÿ²ÿ­ÿ¯ÿ²ÿ·ÿ³ÿÿ¦ÿ¥ÿ¨ÿ ÿ²ÿ²ÿ«ÿ®ÿ¤ÿ¦ÿÿ¥ÿ¨ÿ²ÿ°ÿ¥ÿ¥ÿ¢ÿ²ÿ«ÿ±ÿ«ÿ£ÿ¨ÿÿÿ¯ÿ¶ÿ¶ÿ±ÿ±ÿ¯ÿºÿÿ¯ÿ¶ÿ¡ÿÿÿ­ÿ­ÿ¢ÿ¨ÿ£ÿ«ÿ³ÿ«ÿ¦ÿ©ÿªÿ¨ÿ¯ÿ¼ÿ³ÿ¤ÿ¥ÿ¤ÿ¨ÿÿ¬ÿ¦ÿ´ÿ²ÿÀÿ­ÿµÿ±ÿµÿÿ³ÿ®ÿ±ÿ®ÿ§ÿ±ÿ²ÿ¬ÿ¯ÿ²ÿ±ÿ¯ÿ¯ÿ®ÿ­ÿ¶ÿ²ÿÿªÿ»ÿ°ÿ¸ÿ¨ÿ°ÿ²ÿ®ÿ¯ÿ­ÿ¸ÿ²ÿ­ÿ±ÿ°ÿ©ÿ¤ÿªÿ°ÿ³ÿºÿ¨ÿ²ÿ¤ÿ¥ÿ¥ÿ°ÿ¬ÿ¦ÿµÿ®ÿÿ«ÿ³ÿµÿ´ÿ¯ÿªÿ©ÿ«ÿ®ÿ¶ÿ¹ÿ¯ÿ´ÿ¯ÿ¥ÿ´ÿ©ÿ ÿ¯ÿÿ¿ÿ ÿÿ¯ÿ­ÿ°ÿºÿÀÿ·ÿªÿªÿªÿ£ÿ¥ÿ¨ÿ£ÿ¢ÿ§ÿ¸ÿ­ÿ©ÿ·ÿ¬ÿ°ÿ³ÿ©ÿ§ÿÿªÿ¯ÿ¨ÿ¨ÿ¯ÿ­ÿ¯ÿ¸ÿ¨ÿÿ¬ÿ®ÿ¯ÿ¯ÿ¬ÿ¶ÿ²ÿ¬ÿ¹ÿ¼ÿ¸ÿ¨ÿ¯ÿ¢ÿ«ÿµÿ´ÿ·ÿ®ÿ«ÿ¶ÿ«ÿ²ÿ·ÿ¡ÿªÿ°ÿÿ°ÿ´ÿ£ÿ´ÿ¥ÿ¥ÿ²ÿ´ÿ®ÿ¬ÿ«ÿªÿ®ÿ¨ÿ¥ÿ³ÿ¬ÿ­ÿ©ÿ´ÿ©ÿ¬ÿÿÿ­ÿ¦ÿnÿiþ©ý¹ý|þaÿ©ÿ¶ÿ®ÿ«ÿ°ÿ®ÿ¤ÿªÿ¡ÿªÿ²ÿ«ÿ°ÿ·ÿ¬ÿ¦ÿ£ÿ¥ÿ¯ÿ¬ÿ ÿ£ÿ­ÿ¨ÿÂÿ¤ÿ±ÿ¶ÿ§ÿ´ÿ§ÿ²ÿ´ÿªÿªÿ¨ÿ¶ÿ½ÿ«ÿ«ÿ®ÿ®ÿ·ÿ¹ÿ©ÿ¹ÿÿ«ÿ²ÿ§ÿ¬ÿªÿ¥ÿªÿ´ÿ°ÿªÿ´ÿµÿ­ÿ§ÿ©ÿ­ÿ¶ÿÿ«ÿ­ÿÿ ÿ¯ÿ¬ÿ§ÿ©ÿ§ÿ£ÿ¤ÿ¢ÿÿÿ¦ÿ´ÿ³ÿ ÿ£ÿ°ÿ°ÿ«ÿ²ÿ±ÿ§ÿ¤ÿ«ÿ¬ÿ§ÿ±ÿ®ÿµÿ¯ÿ´ÿ­ÿ±ÿ¥ÿÿ£ÿ¯ÿ«ÿ¢ÿÿÿÿ¢ÿ³ÿ¯ÿµÿ®ÿ¿ÿ¿ÿ®ÿ«ÿ®ÿ¯ÿ«ÿ±ÿÿÿ£ÿ«ÿ³ÿ«ÿµÿ±ÿ¯ÿÿ¨ÿ¬ÿ®ÿ¨ÿ²ÿ³ÿ¯ÿ°ÿ²ÿ¯ÿ©ÿ«ÿÿÿÿ¤ÿ¡ÿ®ÿ¡ÿ ÿ®ÿ­ÿ¦ÿÿÿ ÿ¤ÿ¦ÿ£ÿ¤ÿ¯ÿ¥ÿ¨ÿ¥ÿ©ÿ«ÿ¬ÿÿÿªÿÿzÿyÿÿ£ÿ ÿ¤ÿ­ÿ«ÿ´ÿ¦ÿÿªÿ°ÿ®ÿªÿÿÿ¥ÿ­ÿ­ÿ¦ÿ«ÿ£ÿ®ÿ«ÿ©ÿ¥ÿ¥ÿ£ÿ«ÿ·ÿ ÿ¢ÿÿ ÿ¦ÿÿ¨ÿ¢ÿÿÿ§ÿ¶ÿ¬ÿÿÿ¨ÿ¦ÿ«ÿ£ÿÿÿÿ¬ÿªÿÿÿ¬ÿµÿºÿ¦ÿ°ÿÿ®ÿ ÿÿ¤ÿ¥ÿ¡ÿ§ÿªÿ§ÿ©ÿªÿ°ÿ«ÿÿÿ£ÿ°ÿ¨ÿ¢ÿÿ©ÿ¬ÿ«ÿµÿ¯ÿ¤ÿ§ÿ¬ÿ ÿÿÿÿÿÿ¢ÿ£ÿ§ÿªÿªÿ­ÿ¢ÿ­ÿ ÿÿ°ÿ ÿÿ{ÿQÿ]ÿÿÿ¸ÿÿÿ ÿ ÿ°ÿ£ÿÿ ÿ£ÿ§ÿ§ÿ¯ÿ ÿ«ÿ£ÿÿ¡ÿÿ¯ÿ¬ÿ ÿ¨ÿ¦ÿÿ©ÿ®ÿ£ÿªÿ³ÿ±ÿ­ÿÿÿÿ ÿ²ÿ§ÿ¢ÿ­ÿ¤ÿ¢ÿ§ÿÿÿ¥ÿÿÿ£ÿ¥ÿÿ¦ÿÿ±ÿÿÿÿ¡ÿ¡ÿ§ÿ«ÿÿ¥ÿ¡ÿ£ÿªÿ«ÿ«ÿ¥ÿ¡ÿ£ÿ¡ÿÿÿÿÿÿ«ÿÿÿÿ¥ÿÿ ÿ©ÿ­ÿ¢ÿ£ÿÿÿ£ÿ¥ÿ¤ÿ¡ÿÿ ÿ¢ÿÿÿ ÿ ÿÿÿÿ¥ÿ£ÿ¢ÿ¥ÿÿÿ¤ÿÿÿÿÿÿÿ¤ÿ¯ÿÿÿªÿ ÿ¡ÿ ÿÿÿ¡ÿ ÿÿ ÿ£ÿÿÿÿ¦ÿÿÿÿÿªÿÿÿÿ©ÿÿÿÿÿ¢ÿ¤ÿ¢ÿ¯ÿÿÿÿÿ£ÿÿÿÿ¦ÿÿÿÿÿÿ¦ÿ¥ÿ ÿ£ÿ¦ÿÿÿÿÿÿÿ¨ÿ¡ÿÿ¨ÿ¦ÿ¤ÿÿ«ÿ¤ÿ£ÿ¢ÿÿÿÿÿÿ ÿÿÿÿÿÿ¤ÿ¤ÿ¬ÿ¦ÿÿ«ÿÿ|ÿzÿÿÿªÿªÿ£ÿ£ÿÿ§ÿ¨ÿ­ÿªÿ£ÿ¤ÿ¨ÿ¯ÿ ÿ°ÿ¦ÿÿÿÿÿ§ÿ£ÿÿÿ¡ÿ£ÿ¡ÿÿ ÿÿÿ¥ÿ¥ÿ ÿªÿ­ÿÿÿÿÿÿÿ¤ÿÿ¡ÿÿÿÿÿÿÿÿ¨ÿ ÿÿÿÿ ÿÿ§ÿ¡ÿ¡ÿ¡ÿÿÿmÿÿ­ÿÅÿ¯ÿ¬ÿ³ÿ´ÿ²ÿªÿµÿªÿÿ«ÿ²ÿµÿ±ÿ§ÿ§ÿ¤ÿ°ÿ¯ÿÿ¨ÿ§ÿÿÿ¤ÿ£ÿÿ±ÿ¨ÿ¥ÿ¦ÿ¤ÿ ÿÿÿÿÿÿ¥ÿ§ÿ¦ÿ¥ÿ¡ÿÿÿÿªÿªÿ¥ÿ¡ÿ£ÿ¥ÿÿÿÿÿÿ¡ÿÿÿ¡ÿÿÿÿÿ§ÿ¥ÿÿÿÿ ÿ£ÿÿÿÿÿÿÿ¥ÿÿÿ¡ÿÿÿ§ÿÿÿÿ|ÿÿÿ¨ÿ¦ÿÿÿ¡ÿÿÿÿÿÿ£ÿ¢ÿÿ ÿÿ¡ÿÿÿÿÿÿÿÿÿÿÿÿÿÿ ÿÿÿÿÿÿÿÿÿÿÿÿÿÿÿÿÿÿ¡ÿ£ÿÿÿÿÿÿÿÿÿÿÿÿÿÿÿÿÿÿÿÿÿÿ«ÿÿÿÿÿÿÿÿÿÿÿÿÿÿÿÿÿÿÿÿÿÿÿÿÿÿÿÿ ÿÿÿÿÿÿÿ¡ÿÿÿÿlÿ6ÿ6ÿiÿÿÿÿÿ±ÿ¦ÿÿÿÿÿÿÿÿÿÿ³ÿÿ¥ÿÿÿÿÿ¡ÿ ÿÿÿÿÿÿÿÿÿ«ÿ£ÿ ÿÿÿÿÿÿÿÿÿÿÿÿÿÿÿÿÿ£ÿ²ÿ±ÿ§ÿÿ­ÿ¦ÿÿÿÿÿÿ ÿÿÿ£ÿÿªÿ¡ÿ¤ÿ ÿÿªÿ«ÿ ÿ­ÿ·ÿ¥ÿ¯ÿ«ÿÿÇÿ©ÿ£ÿ¨ÿ¡ÿÿ£ÿ¦ÿÿÿ«ÿ¥ÿ£ÿ¡ÿ¤ÿÿ¡ÿ§ÿ©ÿ¤ÿ£ÿ¤ÿÿÿÿÿ²ÿÿ ÿ¥ÿÿÿ ÿ¥ÿªÿ¡ÿÿ¡ÿÿÿÿÿªÿÿÿÿÿÿÿÿ¤ÿÿ¬ÿ£ÿ ÿ§ÿÿÿ¤ÿÿÿÿÿÿÿÿÿÿÿÿÿÿÿÿÿÿÿÿÿÿÿÿ|ÿÿ§ÿÿÿÿÿÿÿÿÿÿ ÿÿÿ¤ÿÿ¦ÿzÿÿÿÿÿÿÿÿÿÿÿÿÿÿ¡ÿÿÿÿÿÿÿÿÿÿÿÿpÿQÿxÿ~ÿÿÿÿÿÿÿÿÿÿÿÿÿÿÿÿÿÿ¤ÿÿÿÿÿ§ÿ«ÿÿÿÿÿÿÿÿÿÿÿÿÿÿÿ¤ÿÿÿÿÿ¢ÿÿÿÿÿÿ®ÿ±ÿ¯ÿÿÿ¥ÿ¤ÿÿ­ÿ§ÿÿÿ¢ÿ ÿÿÿÿÿ¡ÿÿ£ÿÿÿÿ¡ÿ¡ÿÿÿÿÿÿÿÿÿÿ ÿ«ÿÿÿ£ÿÿÿÿÿÿÿÿ¡ÿ¡ÿÿÿÿÿ«ÿ ÿÿ§ÿÿ§ÿ¢ÿ¢ÿ¦ÿ ÿÿÿÿ¨ÿ¢ÿÿ¢ÿÿÿ¬ÿÿÿÿÿÿ ÿ¢ÿÿ«ÿ¨ÿÿÿÿÿÿ¡ÿ§ÿ¥ÿÿ ÿÿ¥ÿ¡ÿ«ÿÿÿÿÿÿÿ ÿÿÿÿ¢ÿ¬ÿ£ÿÿÿÿÿ§ÿÿÿÿÿÿÿÿÿÿ¤ÿ¥ÿÿÿÿÿ ÿÿ ÿ ÿÿÿ¦ÿÿÿÿ¨ÿÿÿÿÿÿÿ¤ÿ£ÿÿÿÿ¢ÿÿÿÿÿÿÿÿ£ÿ¨ÿÿ§ÿÿÿÿÿªÿ§ÿ¢ÿ§ÿÿÿÿÿÿ¥ÿÿÿ©ÿÿÿ ÿÿ¢ÿÿÿÿÿÿ ÿ ÿ¢ÿÿÿÿÿÿÿÿÿÿ¥ÿÿ ÿÿÿ§ÿÿ¢ÿÿÿ«ÿÿÿÿÿÿÿÿ¦ÿ«ÿªÿ¢ÿÿÿ¥ÿÿÿÿÿ¥ÿ¯ÿ­ÿ¡ÿÿÿÿvÿpÿdÿdÿlÿÿÿÿÿÿÿ¤ÿ¡ÿ¢ÿÿÿÿÿÿ¦ÿ·ÿÿÿÿÿÿ¬ÿ¡ÿÿÿÿ¤ÿ¥ÿÿÿÿ¤ÿÿÿ§ÿ£ÿ¯ÿ¨ÿªÿ¦ÿ£ÿ¢ÿÿ ÿÿÿ¥ÿ§ÿÿÿÿÿÿÿÿÿÿÿÿÿÿÿÿÿ¡ÿ±ÿ¢ÿÿÿÿ·ÿµÿÿ¤ÿÿÿ¥ÿÿÿÿÿÿ¥ÿ£ÿÿÿ ÿÿÿÿÿÿ§ÿÿÿÿÿÿÿ¤ÿ ÿ¥ÿÿÿÿÿ­ÿÿÿÿÿÿ£ÿ¢ÿÿÿÿ¦ÿ¥ÿÿ¤ÿÿ£ÿ¯ÿ¡ÿÿÿ¢ÿÿÿÿÿ«ÿÿÿ¤ÿÿÿÿÿ¢ÿ©ÿ¨ÿ£ÿ¡ÿÿÿ¤ÿÿÿÿÿÿ¦ÿÿÿÿ¥ÿ ÿ¨ÿÿ¬ÿ¤ÿ ÿ©ÿ¡ÿ«ÿÿÿÿÿÿÿ ÿ ÿÿ£ÿÿ¥ÿªÿÿÿ¢ÿ ÿÿÿ¥ÿÿÿÿ¢ÿÿÿÿÿ«ÿÿ§ÿÿÿÿÿ¤ÿÿÿÿÿÿÿÿÿÿÿÿÿÿÿÿ¢ÿÿ¦ÿ£ÿÿÿ§ÿ±ÿÿÿÿÿÿ¥ÿ¤ÿ ÿ ÿÿÿÿÿÿÿ£ÿ¤ÿ¦ÿÿÿÿÿÿÿÿÿÿÿÿÿ¨ÿ©ÿÿÿÿÿÿÿÿ¥ÿÿÿÿÿ¡ÿ¯ÿÿÿ ÿÿÿÿÿÿÿÿÿÿÿÿ ÿ¥ÿ¢ÿ¥ÿÿÿÿÿÿÿÿÿÿÿÿÿÿÿ£ÿÿÿ¸ÿÿ¢ÿÿ{ÿ¢ÿ­ÿªÿÿÿÿÿÿÿÿÿ¥ÿÿÿÿ¢ÿÿÿÿÿÿÿÿÿÿÿÿÿÿÿÿ¤ÿ¤ÿ¡ÿ§ÿÿÿÿÿ´ÿÿ¦ÿ­ÿÿ©ÿÿÿÿÿÿÿÿÿÿÿÿÿÿÿÿ¤ÿ¡ÿÿÿÿ¥ÿ¦ÿ¢ÿ¢ÿÿÿ©ÿ ÿÿ©ÿ¢ÿ¤ÿÿ ÿ¥ÿÿÿ©ÿ§ÿ§ÿÿÿÿÿÿÿ©ÿÿÿÿÿÿ©ÿÿ°ÿ°ÿ ÿ°ÿ­ÿ©ÿÿÿÿ°ÿ¦ÿÿªÿ§ÿÿÿÿ¥ÿ¢ÿÿÿÿÿ¤ÿ±ÿ¯ÿ¢ÿ¢ÿÿ ÿ¥ÿÿ»ÿÿÿ´ÿ©ÿÿÿªÿÿ¦ÿÿÿ¸ÿÿ¢ÿ¦ÿÿÿÿÿ³ÿªÿ ÿÿÿÿ¢ÿÿ¤ÿ­ÿ«ÿ¢ÿÿ§ÿ¤ÿÿÿÿÿÿÿ¡ÿ¥ÿ§ÿ¡ÿ¢ÿ¨ÿÿ®ÿÿ¬ÿ¥ÿ¥ÿ¦ÿ¯ÿ¡ÿ¤ÿµÿÿÿÿ¬ÿ­ÿÿ²ÿ¨ÿ¥ÿ¨ÿ¬ÿ¢ÿÿÿ§ÿ¥ÿªÿ¥ÿ¬ÿ¯ÿ¦ÿ¢ÿ©ÿ£ÿÿ¦ÿ£ÿ¨ÿ«ÿªÿ²ÿ¦ÿÿÿ ÿ¦ÿÿ¤ÿ®ÿ¥ÿ¸ÿÿÿ¬ÿ©ÿ­ÿ§ÿ¤ÿ°ÿÿ©ÿ¸ÿÿ±ÿ¥ÿµÿ§ÿÿÿ§ÿ´ÿªÿÿ´ÿ¢ÿÿÿ¤ÿ ÿÿ ÿ§ÿ­ÿ­ÿ°ÿ¯ÿ¯ÿ­ÿ¥ÿ±ÿ±ÿÿ¨ÿ´ÿ­ÿ¢ÿ¨ÿ©ÿ«ÿ¨ÿ¢ÿÿÿ¥ÿÿ«ÿ¨ÿ®ÿ­ÿ«ÿÿ®ÿÿ®ÿÿ¯ÿ¨ÿ§ÿ«ÿ¨ÿÿ¤ÿ²ÿ¦ÿÿ¢ÿ¦ÿ¹ÿ½ÿ¾ÿ¯ÿ¢ÿ§ÿ²ÿ¬ÿÿ¡ÿÿ©ÿ°ÿÿÿÿÿ¥ÿ¡ÿÿÿ²ÿ¿ÿ­ÿ¥ÿ¦ÿ ÿ«ÿªÿÿ¨ÿ¬ÿ¯ÿ¶ÿ¼ÿÿ¯ÿ­ÿ¤ÿ¥ÿÿ¯ÿ¯ÿºÿ¤ÿ§ÿÿ¦ÿ¿ÿµÿÿ¢ÿ¦ÿ¡ÿ¥ÿ¡ÿ°ÿÿÿÿ¾ÿ¯ÿ©ÿ³ÿ­ÿ§ÿ¥ÿÿ£ÿ­ÿ¤ÿÿ¦ÿ¨ÿ¦ÿ¤ÿ©ÿ²ÿ±ÿ¢ÿ£ÿ¤ÿ£ÿ¡ÿ¡ÿ®ÿ­ÿ¢ÿÿÿ¤ÿ¬ÿ¹ÿ¨ÿÿ±ÿÿªÿ¢ÿ¦ÿ¬ÿ ÿÿªÿ©ÿÿ°ÿÿÿ©ÿ²ÿºÿ§ÿ¡ÿÿ¢ÿ£ÿ®ÿÿÿÿÿÿÿ¤ÿ©ÿ°ÿ°ÿ©ÿ¢ÿ ÿ¢ÿ¢ÿÿ£ÿ´ÿ©ÿÿÿÿ¢ÿ¯ÿµÿ¨ÿ¼ÿªÿÿ©ÿ°ÿ°ÿ«ÿ®ÿ®ÿ©ÿþþ2ÿ¨ÿÿ¨ÿ¯ÿ¦ÿ¨ÿ°ÿ®ÿ¯ÿ°ÿªÿ§ÿ°ÿ£ÿ£ÿ¨ÿªÿµÿ¯ÿ¡ÿ«ÿªÿ ÿÿ£ÿ¬ÿ¨ÿ¦ÿ¦ÿ¤ÿ¥ÿ§ÿÿ£ÿ¥ÿ¦ÿ§ÿ¤ÿÿ¦ÿ¢ÿ»ÿ«ÿ¬ÿ¥ÿ­ÿ§ÿÿ³ÿ±ÿÿ¨ÿ¥ÿÿÿ ÿ©ÿÿ£ÿ¤ÿ©ÿ¢ÿ¨ÿÿ ÿ§ÿ§ÿ²ÿ«ÿ§ÿ©ÿ£ÿ©ÿ®ÿ§ÿ¡ÿÿÿ¦ÿ­ÿ­ÿ°ÿ´ÿ«ÿ®ÿ¦ÿ«ÿ¨ÿÿ¦ÿÿ¨ÿ­ÿÿÿ¯ÿ§ÿ¥ÿ¬ÿÿ¦ÿ¯ÿÿ¥ÿÿ¢ÿ¡ÿÿÿ£ÿ¬ÿ²ÿ¦ÿÿ§ÿÿ¢ÿ£ÿÿÿ«ÿ¬ÿÿÿ±ÿµÿ³ÿ¢ÿÿ«ÿ®ÿ³ÿÿÿ­ÿÿÿÿ ÿ¢ÿ£ÿmÿÿ¢ÿªÿÿÿÿ³ÿ¤ÿ¥ÿ¡ÿÿ£ÿ£ÿÿÿ¬ÿ©ÿ¢ÿ©ÿ¢ÿ¢ÿ¥ÿ¨ÿ¢ÿÿ¨ÿÿÿÿ¦ÿªÿ¨ÿ¢ÿ¥ÿ§ÿÿªÿ¦ÿ¤ÿ¢ÿÿÿÿ¦ÿ¤ÿ§ÿ­ÿ£ÿÿÿÿ­ÿÿÿÿ¤ÿ¦ÿ­ÿ¥ÿ©ÿ ÿ©ÿªÿÿÿÿ©ÿ«ÿÿÿ¤ÿÿ¤ÿ¥ÿ¥ÿ«ÿÿ¢ÿ²ÿ«ÿ¡ÿ§ÿ¤ÿÿ¡ÿ¾ÿªÿ£ÿÿÿÿÿÿ¡ÿ¦ÿ¡ÿ§ÿÿ´ÿ¢ÿÿÿ ÿ£ÿÿÿ ÿÿÿÿ¥ÿÿÿÿÿ ÿ¬ÿ¥ÿÿÿÿ¦ÿÿÿÿÿÿÿÿÿ£ÿ¡ÿ ÿÿÿÿÿÿÿÿÿÿÿ~ÿÿÿÿÿÿÿÿÿ¥ÿÿÿÿÿÿÿÿÿÿ¤ÿÿÿ¤ÿÿ{ÿrÿÿ¤ÿÿÿÿÿÿÿÿÿ£ÿÿ¤ÿªÿÿÿÿ¤ÿ®ÿ¢ÿÿÿÿÿÿÿ¨ÿ¦ÿÿÿÿÿÿÿÿªÿ¡ÿ¡ÿ©ÿÿ§ÿÿÿ¥ÿÿªÿÿ©ÿÿÿÿÿÿÿÿÿÿ¨ÿ¯ÿÿÿÿÿ¡ÿÿÿ±ÿÿÿÿÿ¤ÿ¢ÿ£ÿ¢ÿ¡ÿ ÿÿ§ÿ¨ÿ¨ÿÿÿ£ÿ¢ÿÿ«ÿ®ÿ¦ÿÿÿ¥ÿ¤ÿÿ¡ÿ¥ÿ®ÿ¶ÿ­ÿ±ÿªÿ§ÿ¢ÿ³ÿ¨ÿ¬ÿÿÿ¯ÿµÿÿ¥ÿ ÿÿÿ®ÿ¥ÿÿ§ÿ¨ÿ¯ÿ¶ÿ©ÿ©ÿ±ÿ©ÿ¢ÿ¤ÿ³ÿ±ÿ¬ÿ­ÿÿÿÿ¥ÿ¥ÿ©ÿ¨ÿ©ÿ¦ÿ©ÿ¬ÿ¯ÿ­ÿ¦ÿÿÿ¥ÿ°ÿ±ÿ¥ÿ¦ÿ«ÿ®ÿºÿ¿ÿ²ÿ¥ÿ«ÿ¢ÿ­ÿÿÿ¬ÿ´ÿÄÿÿÿÿÿ±ÿÿÿ¡ÿ£ÿ«ÿ¨ÿ£ÿÿÿ¤ÿÿÿªÿ¶ÿ¬ÿ©ÿ¦ÿ©ÿ­ÿÿ±ÿ«ÿ¥ÿ¤ÿÿ­ÿ³ÿÿ ÿ¤ÿÿ©ÿ©ÿ·ÿ®ÿªÿ°ÿ§ÿÿ ÿ¦ÿ°ÿ¶ÿ¤ÿÿ¥ÿ½ÿ£ÿ¨ÿ¦ÿ²ÿ¬ÿ ÿ³ÿ¤ÿ¢ÿ´ÿªÿ¹ÿ±ÿ²ÿ«ÿ¨ÿ´ÿ¸ÿ°ÿ¨ÿ¯ÿ²ÿ°ÿ²ÿ«ÿªÿ²ÿ¸ÿ­ÿÿ·ÿ³ÿ­ÿ®ÿ¯ÿ¤ÿ¢ÿ ÿ¤ÿ¥ÿ¡ÿ£ÿ°ÿ¼ÿ±ÿ¤ÿ¯ÿ°ÿµÿ³ÿ¬ÿ¤ÿ¬ÿ¬ÿ¯ÿ±ÿ®ÿÿÿ°ÿ«ÿ²ÿ¶ÿ®ÿ­ÿ®ÿ«ÿ±ÿ³ÿ­ÿºÿ­ÿ¥ÿ¡ÿ®ÿ­ÿ¼ÿ¯ÿ¿ÿ¨ÿ´ÿ°ÿ¬ÿ¥ÿ³ÿ¶ÿ¨ÿ²ÿ¼ÿ²ÿ§ÿ¤ÿ¡ÿÿ¢ÿ§ÿ´ÿ¨ÿ­ÿ±ÿ®ÿºÿ­ÿÿ¤ÿ¤ÿ±ÿ´ÿ«ÿ¬ÿ³ÿ«ÿ¥ÿ¬ÿªÿÿÿ±ÿ¢ÿ«ÿÃÿ£ÿ§ÿ®ÿ¢ÿ»ÿµÿ°ÿ¥ÿ©ÿ·ÿ½ÿ¹ÿªÿ¨ÿ¼ÿ¶ÿ¦ÿ¶ÿ°ÿ¦ÿ¢ÿ¼ÿ¨ÿ©ÿ³ÿ ÿ°ÿ¬ÿ±ÿ¸ÿ¶ÿ«ÿªÿ®ÿ°ÿµÿ³ÿ¡ÿ ÿ²ÿ©ÿ³ÿ¤ÿ½ÿ®ÿ|ÿÿ ÿ¦ÿkÿ)þ~ýÀýþiÿ­ÿ°ÿ¨ÿ¥ÿªÿ§ÿ°ÿ§ÿ¡ÿ³ÿ¬ÿ­ÿ¦ÿ¨ÿ±ÿ¨ÿ²ÿ´ÿ°ÿ¶ÿ¥ÿÿ¼ÿÄÿ¨ÿ¦ÿ°ÿ½ÿ°ÿ¬ÿªÿ¬ÿ­ÿ¨ÿ¥ÿ£ÿ±ÿ²ÿ£ÿ¡ÿÿ¢ÿ¶ÿ²ÿ§ÿ·ÿ®ÿµÿ°ÿ´ÿ¶ÿ³ÿ«ÿ¥ÿ§ÿ¡ÿ ÿ±ÿºÿ²ÿ³ÿ¨ÿ­ÿ°ÿÿ¢ÿ¨ÿÿ¦ÿ¬ÿ°ÿ©ÿ£ÿ¢ÿ¥ÿ«ÿ§ÿÿ¦ÿ¨ÿ¥ÿ­ÿÿÿÀÿ°ÿÿ¦ÿ¤ÿ¬ÿ±ÿ­ÿ¯ÿªÿÿ¦ÿ±ÿ§ÿ±ÿ©ÿªÿ¨ÿÿªÿ«ÿ¬ÿ©ÿ¡ÿÿ¨ÿ³ÿ©ÿ§ÿ­ÿ¯ÿ°ÿÿ¼ÿ§ÿ­ÿÃÿªÿ¶ÿ³ÿ¦ÿ¦ÿ«ÿ³ÿ©ÿ®ÿ´ÿ¢ÿÿ£ÿ¨ÿ®ÿ¹ÿ¹ÿµÿ®ÿ­ÿ±ÿ«ÿ£ÿ¡ÿ¥ÿºÿ¡ÿÂÿ¸ÿÿ©ÿ«ÿ ÿ£ÿ£ÿ¢ÿ£ÿ£ÿ ÿÿ¤ÿ§ÿ¯ÿÿ³ÿ¥ÿ¦ÿ¬ÿ©ÿ¯ÿ«ÿÿÿÿ¡ÿ¦ÿ¶ÿ¹ÿ¯ÿ¡ÿªÿ¡ÿÿ¨ÿ¯ÿ²ÿ«ÿ¢ÿ£ÿ¦ÿªÿ¢ÿ«ÿ£ÿ¸ÿ«ÿ³ÿ¨ÿ©ÿÿÿÿ£ÿ£ÿ¯ÿ©ÿ£ÿ§ÿÿ£ÿ¹ÿ§ÿ ÿÿ¦ÿ®ÿ©ÿÿÿ ÿ¥ÿ¬ÿÿ£ÿÿÿ¦ÿ¡ÿÿÿÿÿ¦ÿ«ÿÿÿ«ÿÿÿ ÿ®ÿ¥ÿ¢ÿ¦ÿ«ÿ©ÿ¤ÿ°ÿ¤ÿ¥ÿ¬ÿÿ°ÿ­ÿ£ÿ£ÿÿÿ¯ÿ«ÿ£ÿ©ÿ¥ÿ²ÿÿÿÿÿ¡ÿÿÿ¥ÿ²ÿªÿ£ÿ«ÿÿµÿÿÿ©ÿÿÿÿÿÿÿ ÿ§ÿÿÿ¦ÿ§ÿ¤ÿÿÿ¢ÿÿ¢ÿ¥ÿªÿ¤ÿ¬ÿÿ¤ÿµÿ«ÿ©ÿ¦ÿ¢ÿ§ÿ¯ÿªÿÿªÿÿ¢ÿ£ÿÿÿ ÿ ÿÿÿ¤ÿ§ÿ¢ÿ«ÿ­ÿÿ¨ÿ©ÿÿ¤ÿ¥ÿÿ§ÿ§ÿ®ÿ ÿ¦ÿÿ®ÿ©ÿ¡ÿ¥ÿ¥ÿÿÿ¡ÿ¥ÿÿ¯ÿ ÿ§ÿ¨ÿ¥ÿÿ£ÿ¨ÿÿ{ÿÿ¡ÿÿÿÿÿÿÿÿ¨ÿ¯ÿ¬ÿÿ¢ÿÿ¡ÿ¡ÿ¢ÿ¤ÿ£ÿ¡ÿ£ÿ¥ÿÿ²ÿ­ÿ¤ÿ¦ÿ¤ÿ±ÿ°ÿ ÿ ÿ¬ÿ¢ÿ¢ÿÿ ÿÿÿÿÿÿ¢ÿ¥ÿÿ¡ÿ¦ÿ ÿ¥ÿÿÿÿ£ÿ¤ÿ ÿ¢ÿ¥ÿ¢ÿ¥ÿÿ¥ÿ ÿÿÿÿ«ÿÿÿÿ ÿÿÿÿ ÿÿÿ¢ÿÿÿÿÿÿ¥ÿ¦ÿ ÿ ÿ¡ÿ ÿÿ¡ÿ«ÿ§ÿÿ¦ÿ­ÿ¤ÿ¢ÿ¥ÿ¤ÿ·ÿ¥ÿÿ£ÿ£ÿ¢ÿ©ÿ«ÿ¢ÿ¥ÿ¦ÿ²ÿ¢ÿ¢ÿÿÿÿÿÿ ÿ¬ÿÿ ÿÿÿ¢ÿ¢ÿ¢ÿ§ÿ¬ÿÿ§ÿÿxÿÿÿÿ¬ÿ®ÿ«ÿ©ÿÿ¦ÿ¨ÿÿ©ÿ°ÿÿÿ£ÿÿ¨ÿÿÿ£ÿÿÿÿÿÿÿÿ ÿÿ¡ÿÿÿÿÿÿÿÿ¬ÿ¤ÿÿÿÿÿÿÿ¥ÿ¢ÿÿÿ¢ÿ¥ÿÿÿÿÿ£ÿÿÿÿÿ ÿ¸ÿ±ÿ­ÿªÿÿbÿ1ÿ§ÿ¢ÿ¬ÿ¥ÿ±ÿ¹ÿµÿ¶ÿ¯ÿ¬ÿ§ÿ¤ÿ¥ÿ¬ÿ®ÿªÿ¤ÿ ÿ¢ÿ½ÿ¨ÿ£ÿ¡ÿÿÿ¨ÿ´ÿ¨ÿ¨ÿ¨ÿªÿ°ÿ®ÿ¢ÿÿ ÿÿÿÿÿ¡ÿÿÿ ÿ¢ÿ¦ÿ¤ÿÿ¦ÿ¡ÿÿÿ£ÿ¡ÿÿÿÿÿÿÿÿ¡ÿ¢ÿ£ÿ¤ÿ¡ÿÿÿÿÿÿÿÿÿÿÿÿÿÿÿÿÿÿÿÿ£ÿÿ­ÿÿÿÿÿ£ÿÿÿÿ¢ÿÿ£ÿÿÿÿÿÿÿÿÿÿÿÿÿ ÿÿÿÿÿÿÿÿÿÿÿ ÿ£ÿÿÿÿÿÿÿÿÿÿÿÿÿÿÿÿÿÿ¥ÿÿÿÿÿÿÿÿÿÿÿÿÿÿÿÿÿÿÿÿÿÿ§ÿÿÿÿÿÿÿÿÿ¡ÿÿÿÿÿÿÿÿ¥ÿÿÿÿ®ÿÿÿÿÿÿ ÿÿÿÿÿÿÿ ÿÿÿÿÿ~ÿqÿmÿÿÿÿ¡ÿÿÿÿÿÿÿÿÿÿÿÿÿ²ÿ¥ÿ«ÿÿÿ ÿÿÿ¢ÿÿÿÿÿ¦ÿÿÿ¥ÿ ÿÿ¨ÿ§ÿÿÿÿ¡ÿÿÿÿÿÿÿÿÿÿÿÿÿ¦ÿ¥ÿ½ÿ¡ÿ¤ÿ²ÿÿ¢ÿ¥ÿÿÿ¦ÿ£ÿÿÿÿªÿ¡ÿ§ÿ¢ÿ ÿ¢ÿ ÿÿÿ¦ÿ»ÿ¯ÿ³ÿªÿ¨ÿÿÿÿ ÿ¨ÿ¤ÿÿÿÿÿ­ÿ£ÿÿÿÿÿ¦ÿ¤ÿÿÿÿÿÿÿÿÿ¦ÿÿ°ÿ¦ÿÿÿ¢ÿ¢ÿ ÿÿÿÿÿÿÿÿÿÿÿÿ¡ÿ¡ÿÿ ÿ¤ÿ£ÿ§ÿªÿ ÿ¥ÿÿÿÿÿÿÿ©ÿ¦ÿÿÿÿÿÿÿÿÿÿÿÿÿÿÿÿÿÿ}ÿÿÿÿÿÿÿÿÿ ÿÿÿÿÿÿ©ÿÿ¢ÿÿÿÿÿÿÿÿÿÿÿÿÿÿÿÿÿÿÿ¡ÿÿÿÿÿÿÿÿgÿTÿÿ{ÿÿÿÿÿÿÿÿÿÿÿÿÿÿÿÿÿÿÿÿÿÿ ÿÿÿÿÿÿÿÿÿÿ£ÿÿÿÿ ÿÿÿÿÿ¤ÿÿÿÿÿ ÿ ÿÿ©ÿÿ¢ÿÿÿ¤ÿÿÿÿ¢ÿ¢ÿ¡ÿ£ÿ¢ÿ ÿ ÿÿÿªÿ£ÿÿÿÿ ÿ¥ÿ¡ÿÿÿÿªÿ¯ÿ¨ÿÿÿÿÿ¢ÿÿÿÿÿÿÿÿÿÿÿ¡ÿ¥ÿ§ÿ¦ÿ ÿ¡ÿ¥ÿÿ¥ÿÿÿ¡ÿ©ÿÿ¯ÿªÿÿÿÿÿÿÿÿ«ÿÿÿÿÿ±ÿ¢ÿÿÿ¯ÿ¦ÿÿÿ¢ÿÿÿ ÿÿÿ¥ÿ©ÿÿÿ ÿ­ÿ¡ÿÿÿÿÿÿÿÿÿÿ¡ÿÿÿ£ÿÿÿ¡ÿÿÿÿÿÿÿÿÿÿ¡ÿÿÿ¢ÿ ÿ¡ÿ ÿÿÿÿÿ©ÿÿÿÿÿÿÿÿÿÿÿÿÿÿÿÿÿ ÿÿÿÿÿÿÿ ÿÿÿÿÿ«ÿ¤ÿÿÿÿÿÿÿÿ¤ÿÿÿÿÿÿÿ¢ÿÿÿÿÿÿÿ°ÿ¡ÿÿÿÿÿÿÿÿÿ ÿÿÿÿÿÿÿ¡ÿ ÿÿÿÿÿÿÿÿÿ©ÿÿÿ¤ÿ ÿÿÿÿÿÿÿÿ®ÿÿÿÿÿÿ¨ÿÿ¡ÿÿÿ«ÿ¦ÿ¦ÿ¨ÿ¤ÿÿÿÿÿÿ|ÿuÿÿÿÿÿÿÿ¡ÿ§ÿÿÿÿ¨ÿÿ·ÿ¤ÿÿÿÿ©ÿ¥ÿ¡ÿ¢ÿÿÿÿ¢ÿ¦ÿ­ÿªÿ ÿÿÿÿÿÿ¦ÿ¦ÿ¨ÿÿ¤ÿÿÿÿ¨ÿÿ®ÿ¤ÿ£ÿÿÿÿÿÿÿÿ¢ÿ¨ÿÿÿ¯ÿ¦ÿ¡ÿ¦ÿÿªÿ¤ÿ±ÿÿ¡ÿÿ¬ÿÿÿÿÿÿªÿ¡ÿÿ ÿÿÿÿ¢ÿÿÿÿÿÿÿ ÿÿ¢ÿ¦ÿ£ÿÿÿÿ£ÿÿ«ÿ¢ÿ£ÿÿÿ³ÿ®ÿ¦ÿ¤ÿ§ÿ¨ÿ¥ÿÿÿ§ÿ¤ÿ¨ÿÿ¡ÿ¨ÿ¨ÿ¤ÿ¥ÿÿÿÿÿÿÿÿÿ±ÿ£ÿÿÿÿ¤ÿÿÿÿ£ÿ ÿÿÿÿ ÿ§ÿÿÿÿÿ ÿ§ÿÿÿÿ¢ÿ¡ÿÿÿ¥ÿÿÿÿÿ¢ÿ°ÿ¢ÿÿÿ£ÿ©ÿ£ÿ§ÿ¦ÿÿÿ®ÿ®ÿ¢ÿ¡ÿÿÿÿ£ÿ³ÿ©ÿÿÿ£ÿÿÿÿ¦ÿÿÿÿ¤ÿ§ÿ°ÿÿÿ¨ÿÿÿÿÿÿÿÿÿ¡ÿ£ÿÿÿ¢ÿÿ ÿÿÿÿÿÿÿÿÿÿ ÿÿÿ®ÿÿÿ¦ÿÿªÿÿÿ­ÿÿÿÿ¤ÿÿÿÿÿÿÿÿÿÿÿÿÿÿ¤ÿÿÿÿÿ¢ÿÿÿÿÿÿÿÿÿ¬ÿÿÿÿÿÿÿÿÿÿÿÿÿÿÿÿÿÿ ÿÿÿÿÿÿÿ¥ÿÿÿÿÿ¢ÿ¥ÿÿÿÿ ÿÿ®ÿÿ¥ÿÿÿÿÿÿÿÿÿ«ÿ©ÿÿÿ§ÿ§ÿÿÿÿÿÿÿÿÿÿÿÿÿÿÿ¢ÿÿÿ¦ÿÿÿÿ¦ÿÿÿÿÿÿÿ©ÿÿÿÿÿÿÿÿÿÿÿÿÿÿ¢ÿÿÿÿÿÿÿÿÿÿ ÿ¥ÿ¤ÿ¢ÿÿÿÿÿÿ£ÿ ÿ¤ÿ®ÿ¢ÿ¸ÿÿÿ©ÿ¦ÿÿÿÿ«ÿ¡ÿ§ÿ ÿÿ¥ÿÿ¡ÿÿ£ÿ²ÿÿÿÿÿÿÿ¡ÿ¬ÿÿÿÿÿÿÿÿÿ ÿ¡ÿÿ¢ÿ¢ÿÿ ÿÿÿ¸ÿ¤ÿ ÿ«ÿÿ¢ÿÿÿ°ÿÿÿ¢ÿÿÿÿ¢ÿÿ¡ÿÿ§ÿ²ÿÿÿÿÿªÿªÿ£ÿ¯ÿ¬ÿ¦ÿÿÿ¤ÿ ÿ¦ÿ±ÿ ÿÿ ÿ¡ÿ©ÿÿÿÿ¤ÿ¤ÿÿ ÿ§ÿÿÿ¦ÿ ÿ¨ÿÿ¯ÿ¡ÿ¬ÿÿÿ ÿ¥ÿ¡ÿµÿ®ÿ¡ÿÿÿ²ÿ«ÿÿ¤ÿ¬ÿÿ¢ÿ­ÿ§ÿÿÿ¥ÿ®ÿ¬ÿ ÿ¥ÿ®ÿ¥ÿÿÿÿ©ÿ«ÿ¤ÿ¨ÿ¦ÿÿÿÿÿÿ¡ÿ¤ÿÿ£ÿÿ¤ÿ¡ÿ£ÿ®ÿ²ÿ§ÿÿÿ¢ÿªÿÿ£ÿ©ÿÿÿ®ÿÿ¡ÿ¡ÿÿ«ÿ¢ÿ¥ÿ¯ÿ°ÿ¯ÿ¤ÿ¢ÿ±ÿ²ÿ±ÿ¹ÿ©ÿ ÿ£ÿ°ÿ®ÿªÿ£ÿÿÿÿ¢ÿ¥ÿ¡ÿ©ÿ¤ÿ¯ÿ§ÿÿÿ©ÿ­ÿªÿ±ÿ¡ÿ±ÿ¤ÿ¬ÿ»ÿ£ÿ¤ÿ¶ÿ¯ÿ¦ÿÿ³ÿ«ÿ«ÿ®ÿ³ÿ¥ÿªÿ¸ÿ±ÿ¯ÿ¨ÿ¤ÿ¯ÿ¡ÿ°ÿÿÿ ÿ¢ÿÿÿ®ÿ¦ÿ°ÿÃÿºÿ¥ÿ¥ÿ«ÿ®ÿ°ÿªÿ´ÿ¹ÿ¹ÿ¯ÿÿ¬ÿ»ÿ´ÿ³ÿªÿ³ÿ¯ÿ¦ÿ­ÿ¢ÿÿ³ÿÿ¯ÿ®ÿ©ÿ ÿ§ÿ¯ÿ«ÿ«ÿ«ÿÿªÿ«ÿ®ÿ¨ÿ¡ÿ¬ÿ¬ÿ«ÿÿ¦ÿ¥ÿ¦ÿÿ§ÿ¬ÿ¡ÿ¬ÿ¢ÿ¡ÿ¦ÿ¡ÿ§ÿ³ÿ·ÿ¹ÿ¶ÿ±ÿ¡ÿÿÿÿÿÿ·ÿ©ÿ£ÿµÿ§ÿ´ÿ¹ÿ²ÿ­ÿ£ÿ¦ÿ³ÿÿ¯ÿ£ÿÿ£ÿÿÿ¶ÿ¡ÿ£ÿÿ´ÿ¢ÿÿ¯ÿ±ÿ°ÿ¯ÿ¬ÿ¹ÿµÿ ÿ¬ÿ ÿ¦ÿÿÿ¢ÿ¨ÿ¤ÿ¤ÿ¢ÿÿÿÿ¢ÿ§ÿ­ÿªÿ¦ÿ°ÿ´ÿ¯ÿ­ÿÿ¡ÿ¯ÿÿ£ÿ¡ÿ¥ÿ­ÿ­ÿ¸ÿ«ÿ´ÿ¯ÿÿ¡ÿªÿ­ÿtÿ0ÿmÿÿÿ­ÿ³ÿÿ°ÿ²ÿ³ÿ¬ÿ¹ÿºÿµÿ£ÿ¡ÿ¦ÿ®ÿ«ÿ¥ÿ¥ÿ¬ÿ¯ÿÿÿ¢ÿ¤ÿ£ÿªÿ©ÿªÿ®ÿ¦ÿ¦ÿ£ÿªÿ¦ÿ¤ÿ¥ÿ ÿ¤ÿ¨ÿ§ÿÀÿ¬ÿ®ÿ¢ÿ®ÿ¡ÿÿ¸ÿ¯ÿ¢ÿ­ÿÿ§ÿÿÿ¯ÿ¤ÿ£ÿ¡ÿ£ÿÿ§ÿ¢ÿ ÿÿ¨ÿ¬ÿ§ÿ¨ÿ­ÿ³ÿ®ÿ¨ÿ®ÿ³ÿ¯ÿ©ÿ¡ÿ¥ÿªÿÿ¦ÿ¥ÿÿ£ÿ¬ÿ­ÿ¥ÿªÿÿÿÿÿÿ¸ÿÿ¡ÿ½ÿÿ­ÿ§ÿ¦ÿ­ÿÿ¬ÿ¤ÿ¢ÿ¨ÿÿ±ÿ¥ÿ±ÿ¨ÿÿÿ£ÿ¡ÿÿ§ÿ­ÿ­ÿ­ÿ¬ÿ¨ÿ­ÿ®ÿ£ÿ¡ÿ¡ÿ ÿÿ¨ÿ¥ÿÿ®ÿ«ÿºÿ¨ÿ£ÿÿzÿÿ§ÿÿ«ÿ¡ÿÿ¥ÿ£ÿ­ÿ¨ÿªÿ­ÿÿ¤ÿÿ§ÿ¢ÿ©ÿ°ÿ¤ÿ ÿÿÿÿÿ¡ÿÿÿÿ ÿ§ÿ¦ÿ ÿ¤ÿªÿÿ¢ÿ¦ÿ¨ÿ§ÿÿÿ£ÿ±ÿ®ÿ ÿ¤ÿÿÿÿÿÿ§ÿ¦ÿÿÿ¡ÿ ÿÿ¦ÿ¬ÿ¥ÿ©ÿ£ÿ§ÿÿÿ£ÿ¡ÿÿÿ©ÿ«ÿÿÿ§ÿ©ÿªÿ«ÿ¤ÿÿÿ§ÿÿÿ¦ÿ¦ÿÿÿ©ÿÿÿ¡ÿÿÿÿ¤ÿÿ­ÿÿÿÿ¡ÿ¡ÿÿÿÿÿ¢ÿÿÿÿÿÿÿÿ£ÿ©ÿªÿÿÿ£ÿÿÿÿÿÿÿÿÿÿÿ¡ÿÿÿÿÿÿÿ ÿÿÿÿÿÿÿzÿÿÿÿÿÿÿÿÿÿÿÿÿÿÿÿÿÿÿÿÿÿÿÿÿÿ®ÿ¥ÿÿ¦ÿ¢ÿÿ¡ÿ¢ÿÿÿ¥ÿ{ÿÿ«ÿ«ÿ«ÿ¡ÿÿ£ÿ£ÿÿÿÿÿ¤ÿÿÿÿÿÿÿÿÿÿ ÿÿÿ¤ÿÿ ÿÿ§ÿ ÿÿ¡ÿÿÿÿÿÿÿÿÿÿ§ÿÿÿ¡ÿ ÿÿÿÿÿ¢ÿÿÿÿÿ¢ÿÿÿÿÿ¦ÿÿ©ÿÿ¥ÿ¨ÿ§ÿ¢ÿ£ÿÿ£ÿ¨ÿ¨ÿÿÿ¢ÿÿÿ§ÿ¥ÿ£ÿ¬ÿ­ÿ¨ÿ¬ÿ¢ÿ¡ÿÿÿ­ÿ¡ÿÿ¨ÿ³ÿ£ÿÿÿ¨ÿ¡ÿ¦ÿ¡ÿÿ¯ÿÿ ÿ¯ÿ©ÿÿ¢ÿ©ÿ¥ÿ¦ÿ§ÿ¨ÿ«ÿÿ ÿ¥ÿÿ¬ÿÿ¥ÿ£ÿ¦ÿ³ÿ¬ÿªÿ¥ÿ©ÿ¨ÿÿ¤ÿ¡ÿ­ÿ§ÿ¢ÿ¨ÿ¨ÿ¦ÿ«ÿ­ÿ¥ÿ£ÿ£ÿ¦ÿ±ÿ­ÿ³ÿ¹ÿ»ÿ¿ÿ´ÿ§ÿ§ÿ®ÿ¨ÿÿÿ ÿ¥ÿ©ÿ ÿ¦ÿÿ¢ÿ¦ÿ§ÿ¨ÿ¨ÿ©ÿ¦ÿ¯ÿ§ÿ ÿ¤ÿ¥ÿ¯ÿÿ¢ÿÿ¡ÿ¦ÿ©ÿ§ÿ¢ÿ²ÿ£ÿÿÿ­ÿ¨ÿ§ÿÿ¢ÿ¬ÿ¦ÿ­ÿ¶ÿ©ÿ¬ÿªÿ¢ÿ©ÿ¢ÿµÿ²ÿ¬ÿÿ£ÿ»ÿÿ©ÿªÿ¥ÿ¹ÿ­ÿ¬ÿ¤ÿÿ¬ÿ³ÿ¦ÿÿ¤ÿ§ÿªÿ§ÿ§ÿ²ÿ§ÿ§ÿ´ÿÿ»ÿ®ÿ£ÿ·ÿ±ÿ¯ÿ¤ÿ­ÿ¬ÿ»ÿµÿ¥ÿ±ÿ³ÿ¢ÿ¯ÿÄÿ²ÿ¡ÿºÿµÿ¬ÿ¢ÿ´ÿºÿ¤ÿ°ÿ¨ÿ ÿªÿ¥ÿ°ÿ³ÿ°ÿ®ÿ°ÿªÿ§ÿ°ÿ¸ÿ»ÿ±ÿ«ÿ¶ÿµÿ´ÿ¦ÿªÿÂÿ¢ÿ¢ÿ¹ÿ¦ÿ±ÿ¦ÿºÿ´ÿ«ÿ«ÿ°ÿ°ÿ²ÿ±ÿ ÿ¤ÿ¥ÿ³ÿ©ÿªÿ°ÿ¬ÿ³ÿ«ÿÿ ÿ©ÿ·ÿ®ÿ©ÿ¨ÿ°ÿ¬ÿ£ÿ«ÿ®ÿ¤ÿ¥ÿ­ÿ¼ÿ«ÿªÿ¥ÿÅÿ¡ÿµÿ¢ÿ°ÿ°ÿ©ÿ¼ÿÀÿ±ÿ©ÿ¡ÿ°ÿÆÿ¶ÿ­ÿ²ÿ§ÿ°ÿÿµÿ­ÿÿ¬ÿ§ÿ³ÿ°ÿ­ÿ¶ÿ¯ÿÿ ÿ¥ÿ«ÿ¹ÿ·ÿ§ÿºÿÍÿ®ÿ¼ÿ§ÿ´ÿ£ÿÿÿ¨ÿ¨ÿÿýþ¡þÑþ9ÿÿ°ÿ¨ÿ¢ÿ¤ÿ¡ÿ¢ÿ°ÿ·ÿ¡ÿ®ÿ²ÿ°ÿ·ÿ±ÿ­ÿ¤ÿªÿ¬ÿ¯ÿ´ÿ©ÿ£ÿ¬ÿ´ÿÀÿ±ÿÀÿ³ÿµÿ£ÿ«ÿ©ÿ¨ÿ«ÿ©ÿ¥ÿ¥ÿ¥ÿÿ]ÿ`ÿÿ°ÿ­ÿ°ÿ±ÿ«ÿ¥ÿÿ¡ÿÿ¤ÿÂÿ»ÿªÿ¥ÿ¡ÿ´ÿÉÿºÿµÿÿ¦ÿ°ÿ¢ÿ¡ÿÿ¤ÿ±ÿ¦ÿ©ÿªÿ¤ÿ¦ÿ¨ÿ©ÿ¥ÿÿ«ÿ¥ÿ°ÿ®ÿ¬ÿ»ÿ°ÿ¬ÿÿ²ÿ¬ÿ¦ÿ£ÿ¡ÿ©ÿªÿ¡ÿ¬ÿ¯ÿ¥ÿ¢ÿÿ©ÿ«ÿ£ÿ§ÿ£ÿ­ÿ«ÿ£ÿ£ÿ«ÿ§ÿÿÿ¤ÿ«ÿÿ¬ÿ·ÿ©ÿ±ÿ¹ÿ¤ÿ¤ÿªÿªÿ®ÿµÿµÿ«ÿ¤ÿ®ÿ¡ÿ«ÿ¡ÿ©ÿ¦ÿµÿ³ÿ«ÿ¦ÿ©ÿ©ÿ¨ÿ¬ÿ¦ÿ§ÿµÿ¯ÿÿ¤ÿªÿ²ÿ¦ÿ£ÿ¯ÿ¤ÿÿ¦ÿ¦ÿ ÿ¤ÿ¨ÿ¦ÿ§ÿÿºÿ¤ÿ¯ÿ®ÿ£ÿ¦ÿÿÿÿ©ÿ¯ÿÿÿ¿ÿ¡ÿ¶ÿ¬ÿÿÿ¡ÿªÿ­ÿ¤ÿ¤ÿ®ÿ°ÿ¯ÿ¥ÿÿ¥ÿ³ÿÿµÿ©ÿ¨ÿÿ£ÿ¯ÿªÿ¬ÿ°ÿÿÿ­ÿÿ§ÿ®ÿ¨ÿ¤ÿ ÿ¡ÿ¦ÿ­ÿªÿ¡ÿ£ÿ¥ÿ¯ÿ¨ÿ§ÿ©ÿ©ÿ£ÿ§ÿ ÿÿ¢ÿªÿ¯ÿ¶ÿ¢ÿÿ£ÿÿÿ§ÿÿ¨ÿ«ÿ¬ÿ¯ÿ«ÿ¨ÿ¬ÿÿ§ÿ»ÿ¨ÿ®ÿ©ÿ¡ÿ¦ÿÿ ÿ©ÿ§ÿªÿ±ÿ¥ÿ®ÿ£ÿÿÿÿ§ÿ¡ÿÿ«ÿ¯ÿ¦ÿ§ÿ«ÿÿ«ÿªÿ¡ÿÿÿÿÿÿ¡ÿ£ÿ£ÿ ÿ¯ÿ¼ÿÿ¬ÿ£ÿ´ÿ¤ÿÿ¡ÿªÿ§ÿÿ©ÿªÿ¡ÿ©ÿµÿ«ÿ¢ÿÿÿ¤ÿ«ÿ­ÿ®ÿ¨ÿÿ£ÿ ÿÿÿÿÿÿÿÿ¢ÿ¡ÿ¢ÿ«ÿ ÿ ÿ©ÿ ÿ¢ÿ§ÿ§ÿ¦ÿ¨ÿ¤ÿ¦ÿ§ÿÿÿÿ ÿ«ÿ¢ÿÿ¡ÿ¡ÿªÿÿµÿÿÿÿÿÿÿ¢ÿÿÿÿ¥ÿÿÿÿÿÿ©ÿ«ÿ¦ÿÿÿÿÿ ÿ ÿ¡ÿ¢ÿ¥ÿ¤ÿ ÿ ÿ¡ÿÿ ÿ£ÿÿ¢ÿ­ÿ¢ÿÿÿÿ ÿ«ÿ ÿÿ£ÿ¨ÿ£ÿ ÿ£ÿ¥ÿ¡ÿÿ£ÿ£ÿ£ÿÿ¤ÿ ÿÿ¡ÿ¥ÿ¤ÿÿÿÿ°ÿ¡ÿ§ÿ¤ÿ£ÿ£ÿ ÿ ÿ¦ÿ¤ÿÿ¤ÿÿÿ¡ÿÿÿÿÿÿÿÿÿ¢ÿÿÿ¡ÿ ÿÿÿ¡ÿÿ¥ÿÿ¤ÿ£ÿ¤ÿ£ÿ¢ÿ¡ÿ£ÿ¦ÿ¹ÿ¤ÿ­ÿµÿ±ÿ©ÿ¢ÿ ÿ¥ÿ£ÿ¢ÿ¯ÿÿ ÿÿÿÿÿ¨ÿ ÿ¢ÿ ÿ ÿÿÿÿÿÿÿ«ÿÿÿvÿÿ©ÿ§ÿÿ¦ÿ¦ÿ¤ÿ¢ÿÿ£ÿ¡ÿÿ§ÿ±ÿ«ÿÿÿÿ½ÿ®ÿ¤ÿ¨ÿ¢ÿÿÿÿÿÿ¥ÿÿÿÿ£ÿ¡ÿ¡ÿ§ÿÿÿÿ§ÿ©ÿÿÿÿÿÿÿ¤ÿÿ¦ÿ£ÿ¢ÿ§ÿ¦ÿ¬ÿ´ÿ«ÿ®ÿÿÿÿÿ£ÿ¹ÿ­ÿ©ÿ¨ÿ¢ÿÿlÿÿ°ÿµÿ®ÿ¯ÿ±ÿ­ÿ³ÿ±ÿÿ¡ÿÿ¥ÿ³ÿ½ÿ»ÿ²ÿ¤ÿ¯ÿ³ÿ¬ÿ¥ÿ¤ÿ ÿ ÿ«ÿ¯ÿ²ÿ±ÿ£ÿªÿ±ÿ°ÿ¡ÿÿ£ÿÿ¦ÿ¡ÿ¢ÿÿÿ©ÿ¢ÿÿ ÿÿÿ¢ÿÿ¢ÿÿÿ¥ÿ¨ÿ¦ÿ«ÿ¯ÿ¢ÿÿÿÿÿÿÿ¦ÿÿ¡ÿÿ¢ÿÿÿ ÿÿÿ¢ÿ¤ÿÿÿÿÿÿÿ ÿÿÿÿÿÿÿÿÿ¤ÿÿÿÿÿÿ£ÿ ÿÿÿÿÿÿÿÿÿÿÿ¤ÿÿÿÿÿÿÿÿÿÿÿÿÿ¢ÿÿÿ¦ÿÿÿÿÿ¦ÿÿÿÿÿÿÿÿ ÿ§ÿÿÿÿÿÿÿÿÿÿÿÿÿÿÿ ÿ ÿÿ ÿÿÿÿÿÿÿÿÿÿÿÿÿÿÿ¢ÿÿÿÿ¨ÿÿÿÿÿÿÿÿÿÿÿÿÿÿÿÿÿÿ}ÿÿ­ÿÿÿÿÿÿÿÿÿÿÿÿÿ¨ÿÿÿÿÿÿÿÿÿÿÿÿ¢ÿÿÿÿÿÿÿÿÿÿÿÿÿÿÿÿÿÿÿ¨ÿ¤ÿÿÿ¥ÿÿÿÿÿÿÿÿ¡ÿ¡ÿÿ¤ÿ­ÿÿÿÀÿ¤ÿÿ§ÿ¡ÿ¯ÿ¶ÿ£ÿÿ¥ÿ§ÿ¬ÿÿÿ§ÿ£ÿ ÿ¥ÿ®ÿ°ÿ¤ÿÿ ÿ¢ÿ¢ÿ²ÿ¢ÿ¶ÿÂÿªÿÿÿÿ­ÿ­ÿÿÿÿÿ§ÿ£ÿ ÿ¡ÿ£ÿÿÿÿÿÿ¤ÿ¥ÿ ÿ£ÿ­ÿ ÿÿ¢ÿ¡ÿÿÿÿÿÿÿÿÿÿ ÿÿÿÿ}ÿÿÿÿÿ ÿ¡ÿÿÿÿÿÿ¤ÿÿÿÿÿÿÿÿ¤ÿ¤ÿÿ£ÿ£ÿÿ¥ÿÿÿÿÿ ÿÿÿ£ÿ¥ÿÿÿÿÿ¬ÿÿÿÿÿÿÿÿÿ ÿÿÿÿÿ¥ÿÿÿÿÿÿÿÿÿÿÿÿÿÿÿÿÿ¥ÿÿÿ¦ÿ¡ÿÿ¡ÿÿÿÿÿÿZÿeÿÿÿÿÿÿÿÿÿÿÿÿÿÿÿÿÿ|ÿÿÿÿÿÿ¡ÿ¤ÿÿÿÿÿÿÿÿÿÿ¦ÿÿÿÿÿÿÿÿÿÿÿÿÿÿÿÿÿÿÿ¥ÿ£ÿ§ÿÿÿÿªÿ¡ÿ ÿ¤ÿ¡ÿ¢ÿ¤ÿÿÿÿ¤ÿÿÿÿÿ¤ÿ¡ÿ´ÿÿÿ£ÿ£ÿ ÿ£ÿ¨ÿ§ÿ¡ÿ¡ÿÿÿÿ¦ÿ©ÿÿÿ­ÿ¦ÿÿ ÿ¦ÿ¦ÿ¨ÿ©ÿ¦ÿÿ ÿ¢ÿÿÿÿÿÿ ÿÿÿÿÿÿÿÿ£ÿÿ£ÿÿ¤ÿÿ¤ÿ´ÿÿÿ£ÿ¬ÿ£ÿÿÿ¢ÿÿ£ÿ¥ÿÿÿÿÿ¥ÿ ÿ¡ÿÿÿÿÿÿ¬ÿÿ¢ÿ£ÿÿÿÿÿÿÿÿÿÿ¡ÿÿÿÿÿ¡ÿÿÿ¢ÿÿÿÿÿÿ§ÿ¡ÿÿÿÿÿÿÿ«ÿÿ¨ÿ¯ÿÿÿ§ÿÿÿÿ¥ÿÿÿÿÿÿÿÿÿÿÿÿÿÿÿ¥ÿÿ®ÿÿ­ÿÿÿ ÿÿÿÿÿÿÿ ÿÿÿÿÿÿ¡ÿ©ÿÿ¦ÿÿÀÿ«ÿ¡ÿÿ£ÿÿÿÿÿÿ¦ÿ£ÿÿÿ ÿ¤ÿ§ÿ¥ÿÿÿÿÿ¤ÿÿÿÿÿÿÿÿ ÿÿÿÿ¥ÿ¡ÿÿÿÿÿÿÿÿÿÿÿ¡ÿ«ÿÿÿ§ÿÿÿ¤ÿ¨ÿÿÿÿÿÿ¢ÿÿÿÿÿÿÿÿÿ¥ÿÿÿÿ®ÿÿÿÿÿÿÿÿÿÿÿ¢ÿ«ÿ¢ÿÿÿÿÿÿÿ ÿ¤ÿÿÿÿ«ÿÿÿÿ¥ÿÿÿ¡ÿÿ©ÿ¢ÿ¦ÿÿÿ¢ÿÿ ÿ¥ÿÿÿÿÿÿ¥ÿ²ÿÿÿÿÿÿ¡ÿÿÿÿ®ÿ¡ÿÿÿÿÿ¢ÿÿÿ¥ÿÿÿÿ£ÿÿÿÿÿ¤ÿ¤ÿ©ÿÿ®ÿ°ÿ²ÿ ÿÿÿÿÿÿÿ¬ÿ©ÿ¬ÿ«ÿÿÿÿ¤ÿÿ¦ÿ®ÿ§ÿ«ÿ©ÿ©ÿÿ¨ÿ¤ÿ¥ÿ¨ÿ¡ÿ ÿÿ¤ÿÿÿÿÿ©ÿªÿÿÿ¢ÿÿ¤ÿÿÿÿ£ÿ¡ÿÿÿÿÿÿÿÿÿÿÿ§ÿ¦ÿÿÿÿÿÿ¬ÿÿÿÿÿÿ®ÿÿ£ÿ¤ÿ ÿÿ¦ÿ§ÿÿÿÿÿ¨ÿ¦ÿ¢ÿÿÿ¡ÿÿÿ±ÿÿÿÿ¢ÿÿÿÿ¶ÿÿÿÿ§ÿÿ£ÿÿÿ£ÿÿÿ¢ÿÿÿÿÿÿÿÿÿÿÿ¢ÿÿÿÿÿÿ¡ÿÿÿÿ©ÿªÿÿ¢ÿ®ÿ ÿÿÿÿÿÿÿÿÿÿÿÿÿÿ£ÿÿÿÿÿÿ£ÿÿÿÿÿ ÿÿÿÿÿÿÿÿÿÿ¦ÿÿÿÿÿÿÿÿÿÿÿÿÿÿÿÿÿÿÿÿÿ¡ÿÿÿÿÿÿÿ¥ÿÿÿÿÿÿ£ÿÿÿÿÿ³ÿµÿ¥ÿ|ÿ½ÿ ÿ¢ÿÿ£ÿ ÿÿÿ¤ÿ£ÿÿÿ¥ÿÿÿ£ÿÿ}ÿÿÿ¤ÿÿÿÿÿ£ÿ£ÿÿÿ¡ÿÿ¢ÿ¥ÿÿÿÿ£ÿ¡ÿ ÿ¡ÿ®ÿÿÿ¤ÿÿÿÿÿÿ£ÿÿÿÿÿÿÿÿÿÿÿ£ÿÿÿÿÿÿÿÿÿ¡ÿ ÿ©ÿÿÿÿÿÿÿÿ¡ÿ¤ÿ«ÿÿÿÿ¡ÿÿ²ÿÿÿÿÿ¥ÿ£ÿ©ÿÿÿ£ÿÿ ÿÿÿ£ÿ¥ÿÿ¢ÿ¢ÿ¢ÿÿÿÿÿÿ¡ÿ¢ÿÿÿÿ ÿÿ ÿ¸ÿ¯ÿ«ÿÿ¨ÿ¦ÿ¢ÿÿ¨ÿÿªÿÿ ÿÿÿ¦ÿÿ´ÿªÿÿªÿ¥ÿÿ¦ÿ®ÿ ÿ¤ÿÿ¦ÿ¥ÿ¢ÿ ÿ¥ÿ«ÿ«ÿ­ÿ¨ÿªÿ¢ÿ¤ÿ®ÿ¤ÿ ÿ¥ÿ¨ÿ¦ÿÿÿªÿ¢ÿ¤ÿ¦ÿ¨ÿ«ÿÿÿ¯ÿ¨ÿ¤ÿ ÿ¨ÿ¯ÿ¸ÿÿÿ¡ÿ¢ÿ¤ÿ­ÿ¨ÿ¨ÿ§ÿÿ£ÿ ÿªÿÿ­ÿÿ®ÿ²ÿ¦ÿ½ÿ³ÿ©ÿ¯ÿ¦ÿ¢ÿ¡ÿ¢ÿ¨ÿ¡ÿÿÿ¢ÿ¥ÿ§ÿ¦ÿ£ÿ¢ÿ¥ÿ­ÿ ÿ§ÿ¨ÿÿÿ¦ÿ¢ÿ²ÿÿ¨ÿªÿ¹ÿ¤ÿ ÿ¡ÿÿ¨ÿ§ÿ¦ÿ½ÿ¢ÿÿ ÿÿ»ÿ­ÿ¡ÿ­ÿÿ°ÿ¬ÿ­ÿ²ÿªÿ¢ÿÿ¦ÿ¨ÿ©ÿ¨ÿ ÿÿÿ«ÿ£ÿ¤ÿ§ÿ¬ÿ°ÿ¦ÿ¦ÿ®ÿ¬ÿ¢ÿ«ÿ¸ÿ·ÿÿ¤ÿ­ÿÿ©ÿ´ÿ¶ÿªÿÿ¨ÿ¬ÿÿ ÿªÿÿ£ÿ¯ÿÿÿÿµÿ©ÿ®ÿÿ£ÿÿÿ¡ÿ¤ÿ¬ÿ·ÿ©ÿ¥ÿ¤ÿ ÿ¦ÿ¬ÿÿ­ÿµÿ°ÿ¦ÿ©ÿ©ÿÿÿ§ÿ­ÿ¬ÿ³ÿ·ÿ¤ÿ¥ÿ¯ÿ¬ÿÿ³ÿ¬ÿ¶ÿ£ÿÿÿ ÿ¨ÿ¯ÿÿ¨ÿªÿ ÿ£ÿµÿ¡ÿÿÿ§ÿ­ÿµÿ©ÿ¡ÿÿ¡ÿ¸ÿ»ÿ±ÿÿÿÿÿÿÿ©ÿ«ÿ¬ÿªÿ¤ÿ¥ÿÿÿ¤ÿ©ÿ°ÿ§ÿ¨ÿ§ÿªÿ¨ÿ§ÿ§ÿ®ÿ§ÿÿÿ¦ÿ°ÿÿ ÿ¢ÿ«ÿÿ¯ÿÿ³ÿ¿ÿÂÿ½ÿ£ÿ£ÿªÿÍÿ¼ÿ·ÿ³ÿ¾ÿÿ¡ÿ£ÿÿ­ÿ·ÿ´ÿ¤ÿÿ¬ÿ¥ÿ§ÿÿÿ²ÿ¦ÿ¢ÿ ÿ¬ÿ®ÿ£ÿ ÿÿÿ«ÿ«ÿ¥ÿ¨ÿ«ÿ¥ÿ§ÿÿÿ¥ÿ©ÿÿªÿ¦ÿÿ¢ÿÿÿ§ÿ¹ÿ¦ÿªÿ§ÿ¡ÿ£ÿ±ÿ·ÿ ÿÿ¦ÿ¡ÿ®ÿ§ÿ£ÿ¡ÿ°ÿ ÿ§ÿ®ÿ©ÿ¡ÿÿ¥ÿ»ÿ«ÿ¤ÿ¤ÿ©ÿ¦ÿÿ¢ÿ¯ÿ®ÿ¡ÿÿÿ§ÿ¢ÿÿ²ÿ¯ÿ«ÿÿ¦ÿ¥ÿ ÿªÿµÿªÿ±ÿ¯ÿ²ÿÿ¬ÿ¦ÿÿ°ÿ®ÿ¡ÿ¦ÿÿ¨ÿ¢ÿÿ«ÿ«ÿ¡ÿ¢ÿ¬ÿ¢ÿÿÿ¦ÿÿ¦ÿ ÿ£ÿ¨ÿ¥ÿ§ÿ¡ÿÿ¦ÿ³ÿ½ÿ·ÿÿÿ ÿÿÿÿ§ÿ°ÿ«ÿ¥ÿ­ÿ¬ÿ¨ÿÿ¢ÿ¤ÿ°ÿ½ÿ®ÿ´ÿºÿ¢ÿÿ«ÿ£ÿ«ÿ¦ÿ¦ÿÿÿÿ ÿ±ÿÿ©ÿ®ÿ°ÿ¥ÿ­ÿ«ÿ¨ÿ¤ÿ©ÿ±ÿ±ÿ§ÿ ÿÿÿÿÿ¤ÿ¡ÿÿÿ¦ÿÿ¡ÿ¼ÿ²ÿÿ£ÿÿÿsÿÿÿÿ³ÿÿ´ÿ¥ÿ¤ÿ¬ÿ¦ÿÿ¨ÿ¡ÿ¥ÿ ÿ¨ÿÿÿÿÿÿ¨ÿ«ÿÿÿÿ¢ÿÿÿÿ§ÿÿÿ£ÿ£ÿÿªÿ©ÿ¤ÿ¤ÿ¢ÿ«ÿ«ÿ¶ÿ©ÿ£ÿÿÿÿ ÿÿ¯ÿ¤ÿÿÿ«ÿÿ¡ÿÿÿ¨ÿÿ¤ÿ­ÿÿ ÿ¤ÿÿÿÿÿÿÿÿ­ÿ¯ÿ¬ÿ¥ÿÿÿÿÿÿ¡ÿ©ÿ¡ÿÿÿÿÿÿÿÿÿÿÿÿÿÿ«ÿÿÿÿ«ÿÿ«ÿ§ÿÿÿÿÿ¡ÿÿÿÿÿ¥ÿªÿÿÿ£ÿ¡ÿÿÿÿÿ¬ÿÿÿÿÿÿ§ÿÿÿÿÿÿÿÿÿÿÿyÿ}ÿxÿÿÿÿÿÿÿÿÿÿÿÿÿÿÿ§ÿÿ ÿ³ÿ©ÿ¢ÿÿÿ¤ÿÿ¹ÿ£ÿÿ«ÿ¢ÿÿ¤ÿÿ¨ÿÿÿÿiÿÿ¤ÿÿÿÿ¡ÿÿ ÿÿÿÿÿ ÿÿÿÿ¥ÿÿÿÿÿ¢ÿÿÿÿ®ÿÿ¦ÿÿ ÿ§ÿ§ÿ¨ÿÿ§ÿ©ÿÿ£ÿ£ÿÿÿÿÿ ÿÿÿÿÿÿÿÿÿÿÿÿÿÿÿ­ÿÿ«ÿ­ÿÿ¢ÿÿÿ¨ÿ¥ÿÿ¡ÿÿ¤ÿ¤ÿ ÿÿÿÿ¡ÿ¦ÿ«ÿ©ÿ ÿ¤ÿ±ÿªÿ³ÿ¡ÿÿÿÿ¯ÿ®ÿ¦ÿÿ¯ÿ³ÿ­ÿ©ÿ¨ÿ¡ÿ­ÿ¤ÿÿ ÿ¤ÿ³ÿ¹ÿªÿÿÿ¦ÿ°ÿÿÿ¥ÿ ÿ¬ÿ¨ÿ£ÿ¦ÿÿ©ÿ£ÿ¢ÿÿ¦ÿ¯ÿ¦ÿÿ§ÿÿ¥ÿ«ÿ¨ÿ§ÿ¤ÿ¤ÿ¤ÿ£ÿ¥ÿ²ÿµÿ¥ÿ¥ÿªÿ¯ÿ­ÿ¦ÿ²ÿ·ÿ±ÿ®ÿ¯ÿ¤ÿ¹ÿÈÿÿÿÿ«ÿ£ÿ ÿ¢ÿ¬ÿ¦ÿ±ÿ¬ÿ¬ÿ±ÿ¡ÿÿ¬ÿ´ÿ¯ÿ¥ÿ¥ÿ¢ÿ­ÿÿÿÿ¡ÿ«ÿ©ÿ´ÿ¬ÿ®ÿ£ÿÿªÿ±ÿ¦ÿ©ÿ§ÿ§ÿªÿ¤ÿ£ÿ¬ÿ´ÿ«ÿÿ¬ÿ¦ÿÿ¡ÿ¬ÿ³ÿÿ¸ÿ¶ÿ¦ÿ®ÿ¨ÿ®ÿªÿ­ÿ·ÿ¯ÿ¨ÿ¯ÿ³ÿªÿ ÿÿ¡ÿ¢ÿ¡ÿ§ÿ©ÿ©ÿ§ÿªÿ¢ÿ¬ÿ°ÿ«ÿ©ÿ¤ÿ¦ÿ¯ÿ¨ÿ¾ÿ¸ÿ¥ÿ©ÿ­ÿ¨ÿ­ÿ®ÿ ÿ¦ÿ®ÿ¶ÿ±ÿ©ÿµÿªÿ¾ÿ­ÿ¸ÿ´ÿ§ÿ¨ÿ§ÿ±ÿ²ÿ®ÿ­ÿ°ÿ°ÿ±ÿ¸ÿ·ÿ²ÿºÿ¯ÿ»ÿ¿ÿ§ÿ°ÿ«ÿ·ÿ¦ÿ©ÿ¶ÿ¦ÿ¸ÿ¸ÿ¥ÿÿ«ÿ©ÿÿÿ£ÿ£ÿ¦ÿ¦ÿ¨ÿ¦ÿ²ÿ¸ÿ«ÿ¬ÿ«ÿ´ÿ¡ÿªÿ¡ÿ§ÿ¢ÿ«ÿ§ÿ¤ÿ¦ÿ¦ÿ¦ÿ¥ÿ¡ÿ¢ÿ°ÿ²ÿ¶ÿ·ÿ£ÿÆÿ¹ÿ¢ÿ­ÿ¯ÿ¬ÿ«ÿ¶ÿ²ÿ§ÿ¬ÿ¬ÿ©ÿ¬ÿ°ÿµÿ°ÿ±ÿºÿÿ¬ÿ¶ÿÿ´ÿ³ÿ¸ÿ©ÿ²ÿ­ÿ®ÿ¢ÿÿ§ÿ´ÿ­ÿ§ÿ¢ÿ£ÿ²ÿ¹ÿ´ÿ¢ÿÂÿÿxÿ±ÿ§ÿ©ÿ³ÿÿÿÿÿ©ÿ®ÿ¯ÿªÿ­ÿ¥ÿ¨ÿ¦ÿ¸ÿ¢ÿ­ÿ¯ÿ¶ÿ¸ÿ¯ÿ©ÿ¨ÿ«ÿ§ÿ³ÿ¹ÿªÿ¢ÿ¥ÿ¬ÿÿ°ÿµÿ ÿ¢ÿÿ´ÿ«ÿ´ÿ¼ÿ¯ÿ¨ÿ«ÿ«ÿtÿÿÿÿ±ÿ¦ÿ«ÿªÿ¯ÿ§ÿÿ¦ÿ£ÿ¡ÿ¡ÿ¡ÿÿÿÿÿÿÿÿ«ÿÿ¡ÿ«ÿÿÿ¨ÿ¯ÿ§ÿ©ÿªÿ¬ÿ³ÿ­ÿ¤ÿ¨ÿ¯ÿ¬ÿ®ÿ·ÿ¹ÿ¬ÿ´ÿ¦ÿÿÿºÿ¯ÿ¬ÿ¯ÿ³ÿ±ÿ¢ÿÿªÿªÿªÿ§ÿ¡ÿ¡ÿ¢ÿ¨ÿÿÿ¬ÿ­ÿ£ÿ¥ÿ§ÿ ÿÿ ÿ¥ÿ¤ÿÿ»ÿ±ÿ«ÿ¬ÿ£ÿ¨ÿ¶ÿ¯ÿ¥ÿªÿ¯ÿªÿ¤ÿ¡ÿÿ£ÿ¼ÿ§ÿÿ ÿÿ£ÿ£ÿ¦ÿ¬ÿ­ÿ¯ÿ¬ÿ£ÿ¯ÿ¼ÿ¢ÿ°ÿÿ ÿÁÿ©ÿ¦ÿ§ÿ¢ÿÿÿ¢ÿ¦ÿ¤ÿ¯ÿ°ÿ§ÿ¦ÿ«ÿ ÿ³ÿ°ÿ³ÿ¤ÿÿÿ¬ÿµÿ¬ÿÿ ÿªÿÿ¢ÿ¼ÿ£ÿÿ¨ÿ²ÿªÿ¨ÿ¨ÿ©ÿ­ÿ¨ÿ¨ÿÿ¦ÿÿÿ¨ÿ¤ÿ«ÿ¤ÿ§ÿ¬ÿ¨ÿ¥ÿ¨ÿ¥ÿÿ¤ÿ»ÿ«ÿ¨ÿ ÿ¥ÿ¢ÿ ÿ©ÿ¦ÿ¡ÿ©ÿ¯ÿ²ÿ¯ÿ®ÿ©ÿ¦ÿªÿÿ ÿ¥ÿÿ¦ÿ¬ÿ§ÿ«ÿ ÿ¥ÿ¯ÿÿÿ¬ÿÿ§ÿ®ÿ¥ÿÿ¡ÿ®ÿµÿ¥ÿÿ¯ÿ«ÿ¤ÿ¥ÿ©ÿ¤ÿ¤ÿ¤ÿ¤ÿ§ÿªÿ¬ÿÿÿ ÿ£ÿÿ©ÿÿÿÿÿ¦ÿ¥ÿ¡ÿ¨ÿÿ£ÿ»ÿÿÿÿªÿ¡ÿ¡ÿ§ÿ ÿ¡ÿ¬ÿ®ÿ£ÿÿ­ÿ«ÿ¢ÿ¬ÿ¢ÿ¤ÿ±ÿ«ÿ¡ÿ¨ÿ«ÿ¦ÿ¡ÿ¢ÿÿÿ ÿÿ¤ÿ«ÿ­ÿ­ÿ³ÿ¡ÿÿÿªÿ¥ÿ£ÿÿÿ¦ÿ¦ÿÿ ÿ¤ÿÿÿÿÿ¡ÿÿ¡ÿ¤ÿ¥ÿ¨ÿ¢ÿ£ÿÿ¡ÿ¢ÿªÿ®ÿ¥ÿ¡ÿ£ÿÿÿªÿÿ°ÿ¡ÿ ÿÿÿÿÿÿÿÿÿ£ÿ±ÿ¢ÿÿÿÿ ÿ¥ÿ¥ÿ¡ÿ¡ÿÿÿ¤ÿÿÿªÿ§ÿ£ÿÿÿÿÿÿ§ÿ«ÿ¢ÿ¥ÿ¥ÿ£ÿ¦ÿ¢ÿÿ¥ÿ©ÿ ÿ¤ÿ¤ÿÿ ÿÿÿ ÿ ÿ¡ÿ¥ÿ¢ÿÿªÿ¦ÿÿ ÿ¥ÿ¤ÿ¡ÿ¥ÿ«ÿÍÿ£ÿÿÿÿÿ¡ÿÿ¢ÿ¨ÿÿ£ÿÿÿ¥ÿ ÿÿÿÿÿÿÿÿ­ÿÿÿÿÿÿ¡ÿ¥ÿ¢ÿ¥ÿÿ¦ÿ¥ÿÿÿ¢ÿ§ÿ£ÿÿÿÿ¥ÿ´ÿ¦ÿ ÿÿÿ§ÿÿÿ§ÿ¤ÿ ÿ£ÿ¦ÿÿÿ¨ÿÿ£ÿ©ÿ²ÿ¡ÿÿ¢ÿ¥ÿ ÿÿÿÿÿ[ÿÿ¥ÿÿÿÿ¡ÿ¬ÿ¡ÿ¢ÿ£ÿ¢ÿÿ§ÿªÿ¥ÿ¥ÿ¡ÿ§ÿÿ¡ÿ£ÿ¤ÿ¥ÿ¨ÿ¦ÿÿ¢ÿÿ¬ÿ¡ÿ£ÿ ÿ¡ÿ£ÿ©ÿ³ÿÿ£ÿÿÿ­ÿ¥ÿÿ¦ÿÿÿ¡ÿÿÿªÿ¦ÿ¢ÿ¥ÿ¨ÿ«ÿ§ÿ¨ÿÿ ÿÿÿ ÿ¡ÿËÿ¹ÿ®ÿ­ÿ¥ÿªÿÿ¦ÿªÿ®ÿ­ÿ°ÿ«ÿ£ÿºÿ³ÿ¤ÿ¥ÿÿ ÿ¦ÿ±ÿµÿ§ÿ¤ÿ«ÿ©ÿ¯ÿ¸ÿ³ÿ¨ÿ¨ÿ­ÿÿ¹ÿ«ÿ¢ÿ¬ÿ®ÿ­ÿ­ÿ«ÿ·ÿ¸ÿ ÿ°ÿ£ÿ¡ÿ ÿ¤ÿ¥ÿ ÿ©ÿ¤ÿ¬ÿ¡ÿ¡ÿ§ÿ ÿÿ¨ÿ»ÿ®ÿ¨ÿ¬ÿÿ¤ÿ£ÿÿÿ£ÿ¥ÿ¨ÿÂÿ ÿÿÿ¡ÿ¤ÿ¢ÿ¡ÿÿÿ©ÿ¦ÿ¢ÿÿ¡ÿ¢ÿ¡ÿ ÿÿÿÿÿÿ¤ÿÿÿÿÿ ÿÿÿ²ÿÿÿÿÿÿÿÿÿ£ÿ¢ÿ¢ÿÿ¡ÿÿÿÿÿÿÿÿÿÿÿÿÿÿÿÿÿÿÿxÿÿÿÿÿÿÿÿÿÿ¨ÿ¨ÿÿÿÿÿÿÿÿÿÿ ÿÿÿ¢ÿÿÿÿÿÿÿÿ¡ÿÿÿÿÿÿÿÿÿÿÿÿ£ÿ£ÿÿ£ÿÿÿÿÿÿÿÿÿÿÿÿÿÿÿÿÿÿÿÿÿÿ¢ÿ£ÿÿÿÿÿÿÿÿªÿÿÿÿ¤ÿÿÿÿÿÿÿÿÿÿÿÿÿÿÿÿ£ÿÿÿÿÿÿ¢ÿ§ÿÿ¥ÿÿÿÿÿ¢ÿ¨ÿ¢ÿ ÿ§ÿÿ¦ÿ£ÿÿÿÿ¡ÿ«ÿ¯ÿÿÿÿ»ÿ¢ÿÿÿ¤ÿªÿ­ÿ´ÿµÿ§ÿÿÿ¢ÿ¨ÿÿÿ¨ÿ¦ÿ¡ÿ¬ÿ­ÿªÿ®ÿ¦ÿÿ¡ÿªÿ³ÿÿ£ÿ®ÿ§ÿ¡ÿÿÿÿ¨ÿÿÿÿÿ¡ÿ§ÿ¡ÿ¢ÿÿÿ ÿÿÿ¦ÿ£ÿÿÿÿÿÿÿ ÿÿÿÿÿ¡ÿÿ ÿÿÿÿ¦ÿÿÿÿÿÿÿÿÿ¢ÿÿ ÿ£ÿÿ¶ÿÿÿÿÿÿÿÿÿÿÿÿÿ§ÿÿ ÿ ÿÿÿÿÿ¡ÿÿÿÿÿÿÿÿÿÿÿ¦ÿÿÿÿÿÿÿ ÿÿÿÿÿÿÿÿÿÿÿÿÿÿÿÿÿÿÿÿÿ°ÿ®ÿÿÿ ÿÿÿ ÿÿÿÿÿvÿKÿ{ÿÿ}ÿÿÿÿÿÿÿÿzÿÿÿÿ¥ÿÿÿ­ÿÿÿ®ÿ ÿÿ¯ÿÿÿÿÿÿÿÿ ÿÿÿÿ¡ÿÿÿÿÿ¢ÿ ÿÿÿ¡ÿÿÿÿÿÿÿÿÿÿ¥ÿÿÿÿÿ§ÿ¦ÿÿÿÿ¤ÿ£ÿÿÿ£ÿÿÿ¤ÿÿÿÿ¢ÿÿ¥ÿÿÿÿÿÿÿÿÿÿÿÿÿ£ÿ¦ÿÿÿ¡ÿÿÿÿ£ÿ¡ÿ£ÿÿÿ£ÿ¤ÿ°ÿ¤ÿÿÿÿÿÿ§ÿ¢ÿÿÿÿÿÿ¢ÿÿÿÿ£ÿ ÿÿ¡ÿÿÿ¢ÿÿ¤ÿ¢ÿ¤ÿ¬ÿ ÿÿÿÿÿÿÿ¡ÿ¡ÿÿÿ ÿºÿÿ£ÿÿÿÿ¥ÿÿÿÿ£ÿ­ÿÿÿ£ÿ¤ÿ¥ÿÿÿÿÿ¥ÿ}ÿÿÿÿÿÿÿÿÿÿÿÿ¤ÿ£ÿÿ§ÿÿÿÿ«ÿÿÿÿÿ§ÿÿÿÿÿÿÿÿ¢ÿ¤ÿ§ÿÿÿ¡ÿÿÿ¤ÿÿÿÿÿ¦ÿÿÿÿÿÿ ÿ©ÿÿÿÿÿÿÿÿ¡ÿÿ£ÿzÿÿÿ³ÿªÿÿ ÿ§ÿÿÿÿÿ§ÿ¤ÿÿÿÿ¦ÿ§ÿÿÿÿÿÿÿÿÿÿÿ«ÿ©ÿ­ÿÿÿÿÿ£ÿ ÿÿÿÿ¯ÿÿÿÿÿ¨ÿÿÿ¨ÿÿÿÿÿÿÿÿ¡ÿÿÿ¢ÿ ÿ¡ÿ£ÿ¢ÿÿÿÿÿÿªÿ£ÿÿÿÿÿÿÿÿÿÿÿ¢ÿ§ÿ£ÿ¢ÿÿÿÿÿÿÿÿÿÿÿÿ§ÿÿÿÿ«ÿÿÿÿ¡ÿ£ÿÿ¦ÿ§ÿÿ§ÿ§ÿÿÿÿ¡ÿ¹ÿ²ÿ¥ÿ ÿÿÿ¡ÿªÿ³ÿÿ ÿÿÿ´ÿ¦ÿÿÿÿÿÿÿÿÿ¥ÿ¦ÿÿÿÿÿÿÿ¤ÿÿ¥ÿÿÿ§ÿ©ÿ£ÿÿÿÿ¦ÿÿÿÿÿ¢ÿ£ÿ ÿ¤ÿÿ¢ÿ¯ÿ«ÿÿÿÿ¡ÿ¥ÿ ÿÿÿÿ¢ÿÿÿ ÿÿÿ°ÿÿÿ«ÿÿ¤ÿÿÿÿÿÿÿ²ÿÿÿÿÿÿ¥ÿ¥ÿ¡ÿ ÿ¡ÿÿÿ ÿÿÿÿÿÿ¦ÿ¦ÿ¦ÿÿ ÿÿ®ÿ£ÿÿ¥ÿ¤ÿ©ÿÿÿ±ÿ¥ÿÿÿÿÿ¦ÿÿÿ¡ÿ£ÿÿÿÿÿªÿÿÿ¦ÿ¢ÿ ÿ¥ÿ¶ÿÿÿ ÿ«ÿÿÿ¤ÿ£ÿÿÿÿÿ¤ÿÿÿ¢ÿ ÿÿÿªÿÿÿÿÿÿÿ ÿÿÿÿÿÿ¤ÿÿÿ ÿ²ÿÿÿÿ¦ÿ§ÿÿÿÿ ÿÿÿÿÿÿÿÿÿÿÿ§ÿÿÿÿÿÿÿÿÿ£ÿÿÿ ÿÿÿÿÿÿ¡ÿÿ³ÿÿÿÿÿÿÿÿÿÿÿÿÿ ÿÿÿÿÿ¡ÿÿÿÿÿÿ ÿÿÿÿÿÿÿÿÿÿÿ¡ÿÿÿÿ¦ÿÿÿ¡ÿÿÿÿ}ÿÿÿÿÿ°ÿÿÿÿ¥ÿ§ÿÿ¤ÿÿÿÿÿÿÿÿÿÿ¦ÿ§ÿ£ÿÿÿ¡ÿ ÿÿÿÿÿÿ¡ÿÿ©ÿ«ÿ©ÿÿÿ¤ÿÿÿÿÿ¦ÿÿ¤ÿÿÿÿ¡ÿÿÿÿ«ÿ¨ÿ ÿÿÿÿ ÿÿÿ ÿÿÿ ÿÿÿÿÿÿÿÿÿ©ÿÿ¨ÿÿ¶ÿÿ¦ÿ­ÿ§ÿ¦ÿÿÿ©ÿÿÿÿ£ÿ§ÿ¬ÿ®ÿ¥ÿ«ÿ¡ÿ²ÿ§ÿ¥ÿ¨ÿ¢ÿÿÿÿ¡ÿ¬ÿ«ÿ ÿ¡ÿ§ÿÿÿÿÿªÿÿÿÿ¦ÿ¡ÿÿÿÿÿ©ÿÿ§ÿÿ©ÿ¦ÿÿ´ÿ¥ÿÿ¬ÿ¨ÿÿ¨ÿ¨ÿ²ÿ©ÿÿ¥ÿÿÿÿ£ÿ°ÿ¥ÿªÿ®ÿ£ÿ¡ÿ¡ÿ«ÿ±ÿ¥ÿ§ÿªÿ¡ÿÿÿ®ÿÿÿ§ÿªÿ§ÿ£ÿÿ¨ÿ¨ÿªÿ®ÿÿ¦ÿ©ÿ¥ÿÿÿÿ¤ÿÿ©ÿÿ©ÿ¸ÿÿ¡ÿ°ÿÿ°ÿ©ÿ¬ÿ²ÿ ÿ¬ÿ¸ÿ©ÿ¯ÿ®ÿªÿ¢ÿÿÿ¥ÿÿ¥ÿ©ÿ¦ÿ¥ÿÿÿ¯ÿÁÿ¾ÿ«ÿ¡ÿ¨ÿÿºÿ¡ÿ¢ÿ£ÿªÿ¯ÿ¥ÿÿ­ÿ¨ÿ°ÿÿÿ¼ÿµÿÿ«ÿÿÿÿ ÿ¥ÿ¡ÿµÿ°ÿÿ©ÿªÿ°ÿ¨ÿÿÿÿ©ÿ©ÿÿ¤ÿ¤ÿ¡ÿ©ÿÿÿ¡ÿ©ÿ¬ÿ±ÿ°ÿ«ÿ¥ÿ­ÿ§ÿ¤ÿ­ÿ¨ÿÿ«ÿ»ÿ¨ÿ¬ÿ¬ÿ ÿ²ÿÿÿ°ÿ¤ÿ¹ÿ±ÿµÿ¡ÿ¢ÿÿÿÿÿÿ¦ÿ§ÿÿÿÿ´ÿ´ÿÿ¤ÿÿÿ ÿ²ÿÿÿÿ®ÿ¬ÿ¡ÿ¨ÿ´ÿ¦ÿÿ¬ÿ¯ÿ±ÿ²ÿ¨ÿ©ÿ©ÿ¯ÿ«ÿ¦ÿ´ÿ²ÿ«ÿ¬ÿÿ²ÿÿÿ²ÿÿ§ÿªÿÿ¤ÿ·ÿªÿ·ÿ§ÿ§ÿÿÿÿÿ¢ÿ¦ÿÿµÿ¨ÿÿÿ¨ÿ«ÿ²ÿ²ÿ©ÿ¢ÿ«ÿªÿÿÿÿÿ£ÿÿ£ÿ²ÿªÿ¡ÿÿÿ£ÿÿÿÿ³ÿ®ÿ¨ÿÿÿÿªÿ©ÿ¢ÿ¶ÿÿ®ÿ£ÿ±ÿ´ÿªÿ®ÿÿÿ«ÿ½ÿ ÿ¤ÿÿÿ¤ÿ£ÿÿÿ¬ÿÿÿ¥ÿ°ÿ£ÿÿÿ±ÿ¡ÿ£ÿÿÿ¡ÿ§ÿ©ÿ§ÿ¬ÿ¬ÿ¡ÿ¥ÿ¬ÿÿÿ¢ÿÿÿÿÿÿ¢ÿ¯ÿ§ÿÿÿ¶ÿ¸ÿ´ÿÿ¢ÿ¥ÿÿ£ÿ¨ÿ¸ÿ°ÿÿ¦ÿÿ¢ÿÿ¤ÿ¥ÿ¨ÿ¬ÿÅÿµÿ§ÿÿ³ÿºÿµÿ¯ÿ ÿÿÿ¨ÿ¦ÿªÿ®ÿ§ÿ¡ÿÿªÿªÿÿ£ÿ¶ÿ«ÿ­ÿªÿ¤ÿ­ÿºÿªÿ»ÿ£ÿ§ÿ®ÿ»ÿ£ÿ¨ÿÿ ÿ¢ÿ¥ÿÿÿ©ÿ¡ÿµÿÿ­ÿ©ÿÿ¢ÿ®ÿ¢ÿÿÿ®ÿ®ÿ¤ÿ¡ÿªÿ¬ÿ¢ÿ¦ÿ ÿÿ¢ÿ¨ÿ¶ÿ°ÿ¤ÿ£ÿÿÿÿ¢ÿ®ÿ®ÿ£ÿ ÿ¤ÿ¡ÿ®ÿ¬ÿ®ÿ¥ÿ¯ÿªÿ³ÿ¹ÿ­ÿ¦ÿ´ÿ¥ÿ¬ÿ¡ÿ½ÿ¦ÿÿ¬ÿ®ÿ¦ÿ¢ÿÿ©ÿ«ÿ¢ÿ¡ÿ ÿÿ«ÿµÿ»ÿ©ÿÿ¢ÿ¢ÿ³ÿµÿ§ÿ²ÿÿÿÿÿ©ÿ§ÿÿ§ÿªÿ£ÿ£ÿÿ[ÿrÿÿÿÿ¾ÿ§ÿÁÿ¯ÿÿ³ÿÿ¥ÿÿ¢ÿ¢ÿ ÿ®ÿ ÿ­ÿ¡ÿ¢ÿÿÿ¤ÿ ÿ«ÿªÿ¦ÿ©ÿ¦ÿ­ÿ¯ÿ¦ÿÿÿÿÿ¤ÿ¢ÿ¨ÿ¡ÿÿ¤ÿ©ÿ¬ÿ¬ÿ«ÿÿÿÿ§ÿÿ§ÿÿÿÿ·ÿÿÿÿÿ ÿÿÿ¥ÿ¢ÿ¥ÿ¬ÿÿÿ¦ÿ¡ÿÿ¡ÿÿÿ¥ÿ£ÿ¡ÿ¢ÿ¡ÿ£ÿ¢ÿ¢ÿ£ÿÿÿÿÿÿÿÿÿÿÿ¢ÿ¢ÿªÿ£ÿÿÿÿÿÿÿÿ«ÿ¡ÿÿÿÿÿ¥ÿ ÿÿÿ ÿ©ÿ¤ÿÿÿ¡ÿ¦ÿ¤ÿÿÿÿ©ÿÿÿ©ÿ£ÿÿ¤ÿÿÿÿÿÿÿÿÿÿÿÿwÿwÿ}ÿÿÿÿÿÿÿÿÿÿÿÿÿ¡ÿ©ÿÿÿ ÿÿÿÿ°ÿÿ©ÿ¤ÿ©ÿÿ§ÿÿ£ÿÿÿ©ÿ¦ÿÿ£ÿÿÿÿ¡ÿÿÿ ÿ¢ÿ¢ÿ¦ÿ«ÿ¢ÿÿ¦ÿ¥ÿÿÿ ÿÿÿÿÿÿÿÿÿ¥ÿÿ¦ÿÿÿ ÿ¥ÿ¨ÿÿÿ­ÿÿÿÿÿÿÿÿ¦ÿ­ÿ¡ÿÿÿÿ¡ÿ§ÿ¢ÿÿ¨ÿ®ÿÿÿ«ÿªÿÿªÿ¤ÿ ÿ¢ÿ²ÿ¡ÿÿ¦ÿÿÿÿ­ÿ¨ÿÿÿÿ¥ÿ£ÿ¡ÿ§ÿ§ÿ¤ÿ¥ÿ¬ÿ¯ÿ¡ÿÿÿÿ¤ÿÿ¥ÿÿÿ©ÿ®ÿ­ÿ¨ÿÿ§ÿ®ÿÿÿÿªÿ¬ÿ¨ÿ®ÿ¨ÿÿ¢ÿ£ÿÿ§ÿ©ÿ¯ÿ¨ÿÿÿÿ¡ÿÿ¡ÿÿÿÿ³ÿ«ÿ­ÿ¤ÿÿ²ÿªÿªÿ«ÿ¨ÿ£ÿÿ ÿ°ÿ¾ÿ¸ÿ¬ÿ¦ÿ¬ÿ´ÿªÿ§ÿ¡ÿ±ÿ¯ÿÿ¯ÿ­ÿ­ÿ¯ÿÿ ÿ¬ÿ¢ÿ®ÿªÿ¡ÿÿ¢ÿ¬ÿ±ÿ£ÿ¡ÿ®ÿ´ÿ»ÿ¯ÿ¢ÿ­ÿ¢ÿ©ÿ³ÿ¡ÿÿ§ÿ©ÿ¢ÿ«ÿ¨ÿ®ÿ£ÿ¨ÿ©ÿ¬ÿ¶ÿ¨ÿ£ÿ¥ÿ¦ÿ¢ÿÿ¦ÿ´ÿ¶ÿ­ÿ¥ÿ¢ÿ«ÿ ÿ¦ÿ£ÿÄÿÿÿ­ÿ°ÿ±ÿ´ÿ¬ÿ©ÿ®ÿ¶ÿ¶ÿ²ÿ«ÿ®ÿ²ÿ§ÿ¡ÿ¥ÿ¤ÿ§ÿ¨ÿ°ÿ°ÿ®ÿ³ÿ¨ÿªÿµÿ¹ÿ¹ÿ¥ÿÿ¤ÿ£ÿ¨ÿ®ÿ¬ÿ¼ÿ²ÿ¢ÿ¤ÿ ÿªÿ´ÿ§ÿ¹ÿ±ÿ¨ÿ«ÿ¢ÿ¬ÿ´ÿªÿ¨ÿ­ÿ«ÿ¶ÿ°ÿ±ÿ°ÿ¬ÿ¬ÿ°ÿ²ÿ²ÿ­ÿ¯ÿ¸ÿ³ÿªÿ°ÿ±ÿ±ÿ­ÿ¨ÿÁÿ¬ÿªÿ²ÿµÿ±ÿ¨ÿªÿªÿ¢ÿ¨ÿ±ÿ¯ÿ±ÿµÿ¦ÿ¡ÿ²ÿ³ÿ¿ÿªÿ£ÿªÿºÿ¡ÿµÿÿÿ¤ÿ®ÿ¶ÿ±ÿ¦ÿ¡ÿ¤ÿ«ÿ±ÿ¯ÿ«ÿ¥ÿ¥ÿ¥ÿ«ÿ¥ÿÁÿªÿµÿ­ÿ¨ÿ¡ÿ®ÿ«ÿ¶ÿ¶ÿ¬ÿ¥ÿªÿ³ÿ²ÿ²ÿµÿµÿ©ÿ¯ÿ¾ÿÿ¯ÿ°ÿ®ÿªÿ­ÿ¦ÿ§ÿ£ÿ¤ÿ³ÿ¾ÿ·ÿ­ÿ°ÿ­ÿ¤ÿ¬ÿ§ÿ°ÿ½ÿ£ÿÿÿÿ·ÿ©ÿªÿ­ÿ¥ÿ ÿ¥ÿ¹ÿºÿ­ÿ¶ÿ«ÿ°ÿªÿ¬ÿ ÿ©ÿ§ÿ¬ÿ²ÿ¦ÿ¢ÿ¬ÿ¶ÿªÿ«ÿ±ÿ°ÿ¯ÿ¨ÿÿÿ¤ÿ¸ÿ¨ÿ³ÿ§ÿÿ¡ÿ¶ÿ¹ÿ¬ÿ§ÿ§ÿªÿÿ:ÿ3ÿÿ³ÿ³ÿ²ÿ§ÿ¨ÿ²ÿ¬ÿ¤ÿ©ÿ½ÿ¹ÿ¯ÿ¢ÿ ÿ¦ÿ¢ÿ¥ÿ°ÿ¦ÿ·ÿ³ÿ¥ÿ¯ÿ ÿ©ÿ¸ÿ©ÿ¥ÿªÿ¥ÿ«ÿ±ÿ¬ÿ¨ÿ®ÿ®ÿ¨ÿ­ÿ£ÿ¶ÿ¹ÿ¡ÿ´ÿªÿ±ÿ³ÿ¥ÿ¬ÿµÿ·ÿ¯ÿ¤ÿªÿ´ÿ¨ÿ«ÿÿ§ÿ¤ÿ¥ÿÿÿÿ¬ÿ«ÿ©ÿ¨ÿªÿ¬ÿ§ÿ©ÿ¬ÿ¤ÿ©ÿ§ÿÿ¹ÿ¡ÿÿªÿ¨ÿ°ÿ°ÿ±ÿ°ÿ¬ÿªÿÿÿ°ÿ»ÿÿÿ ÿ ÿ¡ÿ¤ÿ£ÿ§ÿ°ÿ´ÿ¯ÿ§ÿ¦ÿ¬ÿÿ£ÿªÿÿ§ÿªÿÿÿÿ¨ÿ¦ÿ¥ÿÿÿ¤ÿ¬ÿÿÿÿÿ¦ÿ¯ÿ»ÿ«ÿ¡ÿ©ÿ±ÿ³ÿ«ÿÿ¢ÿ£ÿÿÿ£ÿÿµÿ¢ÿ¦ÿ¦ÿ°ÿ´ÿ©ÿªÿ´ÿªÿ ÿÿÿ©ÿÿ¤ÿ©ÿ¦ÿ¢ÿ¤ÿ§ÿ¯ÿ³ÿªÿ«ÿ£ÿ»ÿ®ÿ¡ÿÿ£ÿ§ÿ¤ÿ ÿÿÿ¢ÿ±ÿ¯ÿ¡ÿ£ÿ®ÿÿ©ÿÿÿ¤ÿ¤ÿ¨ÿ©ÿ©ÿ¥ÿ ÿ²ÿÿÿ¥ÿ¡ÿµÿ²ÿ¡ÿÿ¤ÿ£ÿÿ¥ÿ¯ÿ©ÿ¡ÿÿ¤ÿ¦ÿ­ÿÿ¤ÿªÿ¥ÿ¢ÿ¨ÿ¯ÿ¦ÿÿÿÿÿ¡ÿÿÿÿÿ«ÿ§ÿ¥ÿ´ÿÿ¯ÿµÿÿÿÿ©ÿ¥ÿ¢ÿÿÿÿªÿ¢ÿ ÿ¦ÿ¡ÿ¹ÿ®ÿ¥ÿ´ÿ·ÿ¨ÿÿ ÿ ÿ¬ÿ¨ÿÿ¦ÿÿ¡ÿ§ÿ¤ÿ£ÿ¤ÿ¦ÿ±ÿ¶ÿ¢ÿÿÿ¤ÿÿÿÿ¡ÿ£ÿ ÿÿÿÿÿ}ÿ ÿÿÿ ÿ£ÿ¡ÿ¤ÿ§ÿÿÿÿÿÿ¬ÿ¢ÿ£ÿ§ÿÿÿÿ¥ÿ²ÿ«ÿ£ÿÿ ÿ ÿ£ÿ ÿÿÿÿÿ¡ÿªÿ ÿÿÿÿ¨ÿ¨ÿÿÿ­ÿ¢ÿ¢ÿ¤ÿÿ¤ÿÿ¢ÿ¢ÿÿÿÿÿÿÿ©ÿ§ÿÿ ÿÿÿ¡ÿ¡ÿ ÿ¤ÿ¥ÿÿ¥ÿÿÿÿÿ ÿ£ÿÿ¥ÿ¦ÿÿ¡ÿ¤ÿ£ÿÿÿ¢ÿÿÿÿÿÿÿÿÿ¡ÿ¦ÿ¢ÿ¤ÿ¥ÿÿ ÿÿ¨ÿ¤ÿÿÿÿÿ£ÿ­ÿÿ¢ÿ§ÿÿ¤ÿÿÿÿ¡ÿ£ÿÿ¢ÿ±ÿ§ÿÿÿÿÿ¡ÿ¡ÿÿÿÿ£ÿ¢ÿÿªÿ©ÿÿ¢ÿ£ÿÿ¡ÿ§ÿÿ§ÿ§ÿ£ÿÿÿÿ©ÿ£ÿ¨ÿ£ÿ®ÿÿÿÿÿÿÿgÿbÿÿÿÿÿ¡ÿ¦ÿ®ÿªÿÿªÿ­ÿ ÿ¢ÿ¤ÿ¥ÿ§ÿ¨ÿ­ÿÿ¬ÿµÿ©ÿ¤ÿ£ÿÿÿÿÿ¢ÿ£ÿ¦ÿ ÿ¡ÿ£ÿ£ÿÿÿ£ÿÿ§ÿÿÿ¢ÿ©ÿÿ ÿ¢ÿ ÿ¡ÿ£ÿ¦ÿ¢ÿÿ©ÿ°ÿÿ¡ÿÿ¤ÿ£ÿÿÿÿ­ÿ·ÿ»ÿ¹ÿ®ÿ§ÿ¯ÿ³ÿ«ÿ¦ÿ­ÿ¶ÿ°ÿÿ»ÿÅÿªÿ¤ÿ¡ÿ®ÿ±ÿ¨ÿªÿ¦ÿ·ÿ¬ÿ¨ÿ°ÿ³ÿ®ÿ¤ÿ¤ÿ®ÿÿ¸ÿ¬ÿ¤ÿ ÿ«ÿ¬ÿ¡ÿ¦ÿ®ÿ«ÿ£ÿ­ÿ¦ÿ¡ÿÿÿ¬ÿ¨ÿÿ¥ÿ¬ÿ¦ÿ¢ÿ ÿ£ÿ¡ÿÿÿ¢ÿÿÿÿ¡ÿÿ¡ÿªÿ¢ÿ¦ÿ¥ÿ·ÿÿÿÿÿ£ÿ£ÿ ÿÿÿ¥ÿ­ÿÿÿÿ³ÿ´ÿÿÿÿÿÿÿ¡ÿÿÿÿÿ¢ÿÿ£ÿ£ÿÿÿÿÿÿÿÿÿÿÿÿÿ¢ÿÿÿÿÿÿ ÿÿÿÿÿÿ¡ÿÿÿÿÿÿÿÿÿÿÿ¢ÿ¤ÿÿÿÿÿÿÿÿÿÿÿÿÿÿÿ£ÿ¦ÿÿÿÿÿuÿÿ¦ÿÿÿÿ ÿÿÿÿÿÿÿÿÿ£ÿ¥ÿÿ¢ÿ£ÿÿ­ÿ§ÿÿÿÿ¤ÿÿÿ¢ÿ ÿÿÿÿÿÿÿÿÿÿÿÿÿ®ÿ¥ÿÿÿÿ¢ÿÿÿÿÿÿ©ÿÿÿÿÿ¢ÿÿÿÿÿÿªÿÿÿÿÿÿÿ£ÿ¤ÿÿÿÿ¢ÿ ÿ ÿÿÿÿÿÿÿÿ©ÿ¡ÿ«ÿÿÿ§ÿ¡ÿ¦ÿ«ÿ¬ÿ¯ÿ©ÿÿÿ ÿ²ÿ£ÿÿÿÿ¥ÿªÿ«ÿ©ÿ©ÿ¦ÿÿ ÿ¤ÿÿÿ£ÿ©ÿ¡ÿÿ¡ÿ¥ÿ¥ÿ¢ÿ¡ÿ¤ÿ°ÿ±ÿÿ¯ÿ ÿ¢ÿ¥ÿ¢ÿÿ|ÿÿÿÿ ÿÿÿ¡ÿ¬ÿ¦ÿÿ ÿÿÿÿ¦ÿ­ÿÿÿÿªÿ¡ÿÿ§ÿ¥ÿÿ¥ÿÿÿ¤ÿ£ÿ¡ÿÿÿ¦ÿ¢ÿÿÿÿÿÿÿÿÿÿ¢ÿÿÿÿÿÿÿÿÿÿÿÿ£ÿÿÿÿ ÿ ÿÿ±ÿÿÿ¨ÿÿÿÿ«ÿ´ÿÿÿÿÿÿÿÿ¢ÿÿÿÿ§ÿ¡ÿÿÿÿÿÿÿÿ¦ÿÿÿÿÿÿÿÿÿÿÿÿÿÿÿÿ¨ÿÿÿÿÿÿÿÿ¥ÿ ÿÿÿqÿZÿÿÿÿÿÿÿÿÿÿÿÿÿÿÿ©ÿÿ¡ÿ¨ÿÿÿÿÿÿªÿÿÿÿÿ§ÿÿÿÿÿ«ÿÿÿ ÿÿ¢ÿÿÿ©ÿ§ÿÿ¤ÿ¥ÿÿ¡ÿ¨ÿ«ÿÿÿ¥ÿÿ¨ÿ ÿÿÿÿÿ¥ÿ¦ÿÿÿ¦ÿ¢ÿÿÿ¯ÿÿÿÿÿÿÿÿÿÿ¡ÿ¨ÿÿÿÿ¢ÿ§ÿÿÿ ÿÿÿÿÿ¥ÿÿÿÿÿÿ£ÿ«ÿ®ÿÿ¨ÿ±ÿ¨ÿºÿÿÿÿÿ¢ÿ¢ÿ¦ÿÿÿÿÿÿ§ÿÿÿ¤ÿÿÿ ÿÿ¡ÿÿÿÿ¡ÿ¢ÿ ÿ¤ÿ¡ÿ ÿ¡ÿÿÿÿÿ¡ÿÿ¨ÿÿ¢ÿÿ¡ÿÿ«ÿÿÿÿ¤ÿÿ ÿ¢ÿÿ ÿÿÿ¥ÿ¬ÿ£ÿ¡ÿÿÿ¢ÿÿÿÿÿÿÿÿÿÿ¥ÿªÿÿÿÿÿÿÿÿÿÿ¡ÿÿÿÿÿÿÿÿÿÿÿÿÿÿ¦ÿ±ÿ¢ÿ¦ÿ¡ÿÿÿÿ ÿ¬ÿÿÿ¤ÿÿÿÿÿÿ¥ÿ­ÿ­ÿÿÿÿÿ¡ÿÿÿÿÿÿÿÿÿÿÿÿÿÿÿÿ ÿ ÿÿÿÿÿ¤ÿÿÿÿÿ§ÿ¨ÿÿ¼ÿÿÿÿ¨ÿ¨ÿÿÿÿÿÿÿÿÿÿÿ¨ÿÿÿÿÿÿÿÿ§ÿÿÿÿÿ¦ÿÿÿÿÿÿÿÿ«ÿÿÿÿÿ£ÿ¡ÿÿ¿ÿÿ¡ÿÿÿÿÿÿÿªÿÿÿÿÿÿÿÿÿ¢ÿ¢ÿÿ¥ÿ¢ÿÿÿÿÿ¬ÿÿÿ ÿ§ÿ©ÿ ÿÿ£ÿ®ÿ ÿÿÿÿÿÿ¡ÿ¨ÿ¦ÿªÿµÿ®ÿÿ¦ÿÿÿ¨ÿ©ÿ©ÿµÿÿ®ÿÿÿ¯ÿ©ÿÿÿ¨ÿÿÿ ÿÿÿ ÿÿÿÿÿÿÿ¡ÿÿ ÿÿÿ«ÿ¬ÿÿÿÿÿÿÿ«ÿÿÿÿ¬ÿ¤ÿ®ÿÿÿ ÿÿ¤ÿ¤ÿ¨ÿ©ÿÿÿÿÿÿÿÿÿ¥ÿ¡ÿ£ÿÿÿ©ÿµÿÿÿÿ¤ÿÿÿÿÿ¥ÿÿÿ¡ÿÿÿÿ ÿÿÿ¢ÿ©ÿÿ£ÿ¡ÿ¥ÿ£ÿ£ÿÿÿ£ÿ¦ÿ¬ÿÿ¢ÿÿ·ÿºÿÿ¥ÿÿÿÿÿ­ÿ¥ÿÿ«ÿÿÿÿÿÿ¡ÿÿÿÿÿ ÿªÿ¥ÿÿÿ¤ÿ¨ÿ£ÿ¦ÿÿÿÿ¦ÿÿÿ¥ÿ§ÿÿÿ¤ÿ§ÿÿÿÿÿÿÿ¤ÿÿÿÿÿÿÿÿÿÿÿÿÿÿ¡ÿÿÿÿÿ²ÿªÿÿ¢ÿÿÿÿÿÿ¡ÿÿÿ ÿ¢ÿ£ÿÿÿÿÿÿÿÿÿÿÿÿÿÿÿÿÿÿÿÿÿÿÿ¤ÿÿÿÿÿÿÿÿÿÿÿ ÿÿÿ ÿÿÿÿÿÿ£ÿ¡ÿÿÿÿÿÿÿÿÿÿÿÿÿÿÿÿÿ¢ÿÿÿÿÿÿÿ ÿ¢ÿÿ¢ÿÿÿ¥ÿ¢ÿÿ¡ÿÿ£ÿ¢ÿ¡ÿÿ ÿ§ÿ ÿÿÿÿÿ¡ÿÿÿÿÿÿÿÿÿÿÿÿÿÿ¢ÿÿªÿªÿ¡ÿÿÿ¨ÿÿ£ÿÿÿ¢ÿÿÿÿÿÿÿÿÿ£ÿ¬ÿÿÿÿÿ¡ÿÿÿ£ÿÿÿ ÿÿÿÿÿÿÿ¦ÿ¡ÿªÿ£ÿÿ¨ÿÿ¡ÿÿÿÿ¦ÿÿ¨ÿªÿ¤ÿÿ¥ÿ£ÿ¦ÿ§ÿ°ÿÿÿÿÿ¤ÿ¤ÿ¥ÿ§ÿ¢ÿ¥ÿÿÿ¡ÿ§ÿ§ÿÿÿ¦ÿ¤ÿÿÿÿ±ÿ§ÿÿ¢ÿ¨ÿ¬ÿ«ÿÿÿ¤ÿ³ÿ©ÿÿ¢ÿ¬ÿ£ÿ£ÿ£ÿ¢ÿÿ¤ÿ©ÿ¢ÿÿ¢ÿ¶ÿ¬ÿÿÿÿÿÿ¢ÿ«ÿÿ¡ÿ­ÿ©ÿ¤ÿªÿ³ÿ³ÿ¥ÿ¡ÿ¢ÿÿÿÿªÿÿÿ®ÿÿÿ¥ÿÿ¨ÿÿ®ÿ ÿÿÿ¤ÿ«ÿÿÿ¤ÿ¨ÿÿ¯ÿ¤ÿ¬ÿ¥ÿ­ÿ¯ÿ£ÿ¯ÿ²ÿ³ÿ¡ÿ¤ÿªÿ£ÿ¤ÿ¸ÿ·ÿ§ÿÿÿÿÿ«ÿ¤ÿÿ®ÿ±ÿÿÿ©ÿµÿºÿ°ÿ©ÿÿ¯ÿ«ÿ¢ÿ§ÿÿÿºÿ²ÿÿ´ÿ¤ÿ®ÿÿÿÿÿÿÿÿ¨ÿ¤ÿ¸ÿªÿÿ¹ÿ¥ÿÿÿÿ¢ÿ¯ÿ¥ÿ¦ÿ¯ÿÿÿ¢ÿÿÿ¦ÿ´ÿ²ÿ¬ÿ¢ÿ¢ÿ¨ÿ¦ÿ¦ÿ£ÿ­ÿ¤ÿ«ÿ­ÿ¢ÿ£ÿ©ÿ£ÿ«ÿ·ÿ³ÿ¸ÿ®ÿÿ«ÿ¤ÿ³ÿªÿºÿ¦ÿÿ¢ÿÿ£ÿ¸ÿ¤ÿ¥ÿ¯ÿÿÿ¬ÿÿ¡ÿ«ÿ¨ÿ¡ÿ¬ÿ­ÿÿ¥ÿ¥ÿÿ¨ÿ±ÿ§ÿÿ§ÿ®ÿ¬ÿ«ÿ©ÿ¥ÿ«ÿ¬ÿ£ÿÿÿ¥ÿ­ÿ´ÿªÿ©ÿ¥ÿ²ÿ¯ÿ¬ÿÿ¯ÿ¥ÿ¥ÿ«ÿ ÿ²ÿÿ­ÿ¹ÿªÿ¨ÿ¢ÿ­ÿ¤ÿ¨ÿ­ÿ¥ÿ¨ÿ¥ÿ¦ÿÿÿÿÿ¦ÿ¤ÿªÿªÿ­ÿ®ÿÿ©ÿ§ÿ§ÿ«ÿ«ÿ­ÿ¨ÿ¦ÿ®ÿ¯ÿ¢ÿÿ§ÿ©ÿ ÿÿÿ¢ÿµÿ ÿªÿµÿ§ÿ°ÿ¡ÿÿÄÿ«ÿ±ÿÿ ÿ²ÿ¢ÿµÿÿ¯ÿ¹ÿÿ°ÿÿÿªÿÿÿÿ¥ÿÿ§ÿ·ÿ¶ÿ£ÿ¥ÿ¢ÿÿ£ÿÿ¡ÿ°ÿ«ÿ­ÿ¦ÿ§ÿ²ÿ­ÿ°ÿªÿÿ£ÿªÿÿÿÿ¤ÿ¬ÿ«ÿ¯ÿÿÿ«ÿ ÿ³ÿ ÿ«ÿÃÿ£ÿÇÿÿÿ£ÿÿ¯ÿ¤ÿ±ÿÁÿ®ÿ±ÿ¬ÿÿ·ÿÿ°ÿºÿ¦ÿÿÿ£ÿ¯ÿÿÿÿÿÿÿ¨ÿ¢ÿ¤ÿ©ÿ¦ÿ§ÿ¬ÿ­ÿ£ÿ¤ÿ±ÿ«ÿ©ÿ¥ÿÿÿÃÿ§ÿÿ²ÿ£ÿ ÿÿ¨ÿÿ°ÿ ÿ¡ÿÿÿÿÿ£ÿ¤ÿ®ÿ¥ÿÿ¡ÿÿ¢ÿÿÿ©ÿ£ÿ§ÿ°ÿ§ÿ£ÿ´ÿ¬ÿ ÿ­ÿªÿ«ÿ¤ÿ¤ÿ°ÿ§ÿ¥ÿ¥ÿÿÿ ÿ«ÿ£ÿ¨ÿ¦ÿ¬ÿ¦ÿ¢ÿ¥ÿ®ÿ¨ÿ ÿ¦ÿ£ÿ¯ÿ³ÿÿÿµÿÿ®ÿ¡ÿ±ÿÿÿ¼ÿÿÿÿÿ«ÿ©ÿÿ£ÿ¡ÿ¨ÿ²ÿ¯ÿ±ÿ¯ÿ©ÿ°ÿ¥ÿ ÿ¦ÿ¦ÿ©ÿ¡ÿ¤ÿ§ÿÿÿ¡ÿ¨ÿ¯ÿÿÿ£ÿxÿ9ÿdÿÿ©ÿÿ½ÿÿÿ¯ÿÿÿ£ÿÿ¥ÿ®ÿÿ¢ÿÿ®ÿ²ÿÿÿÿÿÿÿÿÿÿÿ°ÿªÿÿÿ©ÿ ÿÿÿ ÿ«ÿ±ÿ¤ÿÿ¥ÿ³ÿ©ÿ¢ÿ¬ÿÿzÿ£ÿ®ÿ¢ÿ­ÿ¦ÿ«ÿ¡ÿ¯ÿÿÿ­ÿ¦ÿÿÿÿÿ¥ÿ¦ÿ¦ÿ¢ÿ¢ÿÿÿÿ¤ÿ¡ÿÿ¦ÿ­ÿ¥ÿÿ£ÿÿÿ¤ÿ©ÿ¬ÿ¬ÿ ÿÿÿÿ§ÿ¨ÿÿÿÿÿÿ¦ÿÿÿ¤ÿªÿÿ£ÿ§ÿ¡ÿªÿÿÿÿ¤ÿ¦ÿÿ©ÿ©ÿ¨ÿ®ÿ¤ÿÿÿÿÿÿÿÿÿÿÿÿ°ÿ³ÿÿÿ ÿÿ¡ÿÿÿÿÿÿÿÿÿÿÿÿÿzÿ|ÿ|ÿÿÿÿÿÿÿÿÿÿÿÿÿÿÿÿÿÿ¢ÿ©ÿ²ÿÿÿ¶ÿªÿ£ÿ«ÿÿÿÿÿ¦ÿ ÿÿ¥ÿÿÿÿÿ¤ÿÿÿ¢ÿ£ÿ¨ÿ¥ÿ¢ÿÿÿ¢ÿÿÿ¡ÿ¤ÿÿ¡ÿ¥ÿ¡ÿ¡ÿ¡ÿ£ÿÿ ÿÿÿÿÿÿÿ£ÿÿÿÿÿÿÿÿÿÿÿÿÿ¡ÿÿÿÿ ÿÿÿªÿ¨ÿ¨ÿÿ¡ÿÿ§ÿÿ³ÿ¢ÿÿÿÿ ÿ¤ÿ¯ÿÿÿÿ©ÿ¬ÿÿÿ¦ÿ¦ÿ¢ÿ¥ÿ¢ÿ«ÿ ÿÿÿÿÿ¢ÿÿÿÿ¢ÿ£ÿ­ÿ ÿ¦ÿ¨ÿ®ÿÿ¢ÿ¡ÿ¡ÿÿÿ¤ÿ­ÿ¦ÿ£ÿ¥ÿ¨ÿ©ÿ£ÿ¥ÿÿÿÿÿÿÿ£ÿ¢ÿÿ¡ÿ¯ÿ ÿ£ÿ¦ÿÿ³ÿ¯ÿ£ÿ°ÿµÿ¬ÿ£ÿ£ÿ³ÿ¶ÿ¦ÿ¤ÿ©ÿ«ÿ¯ÿ¨ÿ¨ÿ¢ÿ¢ÿ¦ÿ¡ÿ§ÿ²ÿ¨ÿ¨ÿÿÿ ÿ¨ÿ±ÿ¤ÿÿÿ¢ÿ ÿ£ÿ¦ÿ¢ÿ§ÿ·ÿ¸ÿ¦ÿ©ÿ·ÿ§ÿ¤ÿ­ÿªÿ§ÿÿ«ÿÿ©ÿªÿ«ÿ¢ÿ¦ÿ­ÿ©ÿ¬ÿ¦ÿªÿ§ÿ¢ÿ£ÿ§ÿ·ÿ¹ÿ¥ÿ¥ÿ¦ÿ ÿÿ¥ÿ ÿ ÿ¥ÿ¿ÿÿÿ¸ÿÿ¢ÿµÿ´ÿ´ÿÄÿ»ÿ®ÿ©ÿ¥ÿ£ÿÿ¥ÿ¯ÿ¬ÿ­ÿ©ÿµÿ¨ÿªÿÀÿªÿµÿµÿ´ÿ®ÿ¨ÿ¬ÿ®ÿ¬ÿ£ÿ¶ÿ»ÿ·ÿªÿÿÿÿ§ÿ«ÿÿ©ÿ´ÿ§ÿÿ³ÿ°ÿ¸ÿ³ÿÿÿ»ÿºÿ°ÿ­ÿ®ÿ£ÿ¥ÿ§ÿ®ÿ¯ÿ¬ÿ­ÿ®ÿ»ÿµÿ«ÿ¯ÿ¯ÿ¬ÿ¬ÿ»ÿ£ÿ¡ÿÉÿµÿªÿªÿµÿ«ÿªÿµÿ°ÿÿÿ²ÿ´ÿ®ÿªÿ¦ÿºÿ«ÿªÿ·ÿÂÿÿ°ÿ¢ÿ¦ÿªÿ¬ÿÀÿ»ÿ©ÿ¦ÿ©ÿ§ÿªÿ­ÿ¡ÿÿ¥ÿ¬ÿ³ÿÿ²ÿ¡ÿ¶ÿ¦ÿ°ÿ£ÿ´ÿ¯ÿ°ÿ¸ÿ³ÿ¶ÿ¾ÿ¸ÿ®ÿ©ÿ§ÿ´ÿ¨ÿ°ÿ²ÿÿ ÿ¡ÿ¥ÿ­ÿ¢ÿ­ÿ¦ÿ§ÿ±ÿ¬ÿ¯ÿ³ÿ°ÿ®ÿ«ÿ©ÿ¦ÿ«ÿ¯ÿ¬ÿÿÿÿ¢ÿ½ÿ¹ÿ·ÿ´ÿ©ÿ¢ÿ¥ÿ§ÿ£ÿ¥ÿ²ÿµÿ°ÿ­ÿ«ÿ¥ÿ¢ÿ¯ÿ¦ÿ¹ÿ¨ÿ±ÿ·ÿ°ÿ²ÿ­ÿ¦ÿ¯ÿµÿ°ÿ²ÿ±ÿ³ÿ·ÿ¢ÿºÿÿ§ÿ ÿÿ§ÿ®ÿ«ÿ§ÿµÿ·ÿÿÿÿ¯ÿ¸ÿ¶ÿ¨ÿ¬ÿ®ÿ¡ÿ¦ÿªÿ¹ÿ¼ÿ¯ÿ°ÿ¬ÿ¹ÿ¶ÿÿÿ£ÿ«ÿ©ÿ¢ÿÿÿ°ÿ²ÿºÿ¤ÿ¯ÿ¥ÿªÿ¬ÿ©ÿ¯ÿ¬ÿ¢ÿ¬ÿ®ÿ¤ÿ©ÿ«ÿ¯ÿ°ÿ®ÿ®ÿ¶ÿ¯ÿ¸ÿÂÿ½ÿ¥ÿ¥ÿ´ÿ¨ÿ®ÿ¼ÿ¢ÿ©ÿÿ¡ÿÿ¤ÿ²ÿ§ÿ¡ÿ¥ÿ¡ÿ¬ÿ³ÿ¯ÿ³ÿ±ÿ§ÿªÿ ÿ§ÿ¹ÿ¦ÿÿ´ÿ¦ÿ·ÿ­ÿ«ÿ½ÿºÿ¦ÿÿÿ³ÿ­ÿÿ±ÿÿÿ°ÿ§ÿÿÿ­ÿ¶ÿ±ÿªÿªÿ§ÿ¨ÿ®ÿ®ÿ¤ÿ ÿªÿ©ÿ¦ÿ®ÿ¦ÿÿ¡ÿ¢ÿ ÿ¦ÿªÿ¡ÿ¢ÿÿ ÿ¬ÿ¦ÿ«ÿ¥ÿ«ÿ±ÿ³ÿ¶ÿ·ÿ¯ÿ§ÿ£ÿ¦ÿ¬ÿÿ·ÿ²ÿ¢ÿ°ÿ¬ÿ§ÿ°ÿ±ÿ©ÿ£ÿ¢ÿªÿÿ²ÿÿ£ÿ¤ÿ ÿÿÿ¨ÿ¬ÿªÿ§ÿ£ÿ¢ÿÿ©ÿ¥ÿÿ¡ÿ©ÿÿÿÿÿ¡ÿ¢ÿÿÿ£ÿÿ²ÿ¡ÿ¯ÿ¬ÿ¤ÿÿ¨ÿ¯ÿ§ÿ¡ÿ¢ÿÿÿÿÿÿ¥ÿ¬ÿ£ÿÿ±ÿ­ÿ£ÿ§ÿ¥ÿ¡ÿ³ÿÿÿ´ÿ£ÿ¦ÿÿ©ÿ°ÿ¤ÿ¡ÿ¯ÿ³ÿ¡ÿÿÿÿÿÿ­ÿ­ÿ£ÿ¡ÿ¡ÿ¡ÿ«ÿ³ÿÿ¦ÿ°ÿÿÿÿÿ£ÿ¡ÿÿÿ¢ÿ©ÿ©ÿ©ÿ¯ÿ¢ÿªÿ®ÿ£ÿ ÿ¤ÿÿÿ¨ÿ¤ÿ¢ÿ¡ÿÿ³ÿ¦ÿ ÿ¨ÿ©ÿ¤ÿ¦ÿ«ÿ¦ÿ¡ÿÿÿ¡ÿ ÿÿ«ÿ©ÿ°ÿ¤ÿÿ ÿ«ÿ¡ÿÿ¡ÿ¡ÿ¢ÿÿÿ ÿÿ¢ÿ£ÿÿ ÿ ÿ£ÿ ÿ¨ÿ ÿ ÿÿÿ¦ÿ¦ÿÿ¢ÿ¬ÿ¤ÿÿ¯ÿ¢ÿ¡ÿ ÿÿÿÿ¨ÿ¡ÿ§ÿ¡ÿÿÿ ÿ¢ÿÿÿÿÿÿ±ÿÿÿ¤ÿÿÿÿÿ¤ÿ¨ÿ¥ÿ ÿ¤ÿ¤ÿ´ÿ¥ÿ±ÿ¦ÿ ÿ¨ÿ­ÿªÿ¤ÿ§ÿ¦ÿ¤ÿÿÿ£ÿ¦ÿ¨ÿ ÿÿ¤ÿ¥ÿ¡ÿÿ ÿÿÿ¤ÿ§ÿ ÿÿ ÿ¬ÿ§ÿ²ÿ³ÿÿ§ÿ§ÿ¦ÿ¤ÿÿ¢ÿ§ÿÿ¡ÿ¦ÿ ÿÿÿÿ ÿ¥ÿÿÿ£ÿÿÿÿÿ¡ÿ¤ÿ¦ÿ ÿ£ÿÿ¤ÿÿÿ ÿÿÿÿÿ¡ÿ¬ÿÿÿÿÿ¥ÿ«ÿ¦ÿÿÿ§ÿ¡ÿÿ¨ÿªÿ¨ÿÿÿ£ÿ¬ÿÿ¡ÿ­ÿ¥ÿÿ ÿ¢ÿÿÿÿrÿÿÿ¡ÿÿÿ¢ÿ¥ÿ£ÿ¡ÿ ÿ­ÿ²ÿ®ÿ¥ÿÿÿÿÿÿ¢ÿÿ®ÿ¦ÿ§ÿ¤ÿÿÿÿÿÿ§ÿ¤ÿ¦ÿ¤ÿ£ÿÿÿ ÿÿ¨ÿ¥ÿÿ¤ÿÿÿ¢ÿÿÿ£ÿ¢ÿÿ¦ÿ£ÿÿ ÿ¤ÿÿ¤ÿÿ£ÿªÿ©ÿ¨ÿ ÿ´ÿ¶ÿ±ÿ­ÿ§ÿ°ÿ©ÿ¼ÿ±ÿ¯ÿ²ÿ¶ÿ´ÿ­ÿ¥ÿ³ÿ²ÿ§ÿ´ÿ·ÿ§ÿªÿÃÿ¥ÿÿ©ÿªÿ¬ÿªÿ§ÿ¤ÿ¡ÿªÿ¢ÿ·ÿ¶ÿ¨ÿ¢ÿ­ÿ´ÿ¨ÿ¤ÿ§ÿ ÿ ÿÿ¡ÿ¡ÿ ÿ¢ÿ£ÿÿ¡ÿ£ÿ§ÿ¬ÿ§ÿ¢ÿ§ÿ¥ÿÿÿ¢ÿÿÿÿ ÿÿÿ¡ÿ ÿ£ÿÿ¦ÿÿÿ¡ÿÿÿ ÿÿÿÿ©ÿ¦ÿ¡ÿÿÿÿ¢ÿÿÿÿÿÿÿÿÿÿÿ¡ÿ ÿÿ ÿ¢ÿÿÿÿÿ ÿÿÿ{ÿÿÿÿÿ£ÿ£ÿÿÿ¬ÿ¦ÿÿÿÿÿÿÿÿÿÿ{ÿÿÿÿªÿÿÿÿÿ¢ÿÿÿÿÿÿÿÿÿÿÿÿÿÿÿÿ£ÿÿÿ¥ÿÿÿÿ ÿÿÿ ÿÿÿÿÿÿÿÿÿ ÿÿÿÿÿ¡ÿÿÿ£ÿÿÿÿ ÿÿÿÿ ÿÿÿÿÿÿÿÿÿ¤ÿÿÿÿÿÿÿ¡ÿÿÿÿÿÿvÿÿ¤ÿÿÿÿÿ ÿÿÿÿÿ¡ÿÿÿÿÿÿÿÿÿ¢ÿÿÿÿÿÿÿÿÿÿÿÿÿÿ¨ÿ¦ÿÿÿÿ¬ÿ¤ÿÿÿ¢ÿ¬ÿ ÿÿÿ¢ÿ±ÿÿÿ§ÿ¢ÿ¡ÿÿÿÿ¢ÿ®ÿÿ¥ÿ¢ÿ¡ÿ¦ÿ ÿ¯ÿÿÿÿ£ÿ©ÿÿ¡ÿ¤ÿÿ¡ÿÿ²ÿ¥ÿ ÿªÿ¥ÿÿ~ÿqÿÿÿ¬ÿÿÿ¶ÿ¥ÿ¤ÿ¡ÿ¥ÿ©ÿ£ÿÿ¡ÿÿÿÿÿ ÿÿÿ ÿ¦ÿ¡ÿ¦ÿ¦ÿÿÿ«ÿÿÿ ÿ¢ÿÿÿÿÿÿÿÿ©ÿ£ÿ¡ÿ®ÿÿÿ¡ÿÿÿÿÿ£ÿÿÿ£ÿ¡ÿÿÿÿ ÿ¡ÿÿÿÿÿÿ­ÿªÿ¡ÿÿÿ§ÿÿÿÿÿÿÿ¡ÿÿÿÿÿÿÿÿÿÿ¡ÿÿÿªÿ¡ÿÿÿÿÿÿ£ÿÿÿÿ{ÿÿÿÿÿÿÿÿÿÿÿÿÿÿ¡ÿÿjÿbÿzÿÿÿÿÿ¥ÿÿÿÿÿÿ ÿ ÿÿÿ¨ÿÿ°ÿÿ¡ÿÿÿÿÿ£ÿÿ¡ÿÿÿ§ÿÿÿÿ¢ÿ§ÿÿÿ¥ÿÿ¡ÿ¬ÿÿÿÿÿ¤ÿÿÿ£ÿÿÿÿÿ¢ÿ ÿ¦ÿªÿ¢ÿÿÿÿÿ©ÿ­ÿ¤ÿ¥ÿ­ÿ ÿÿ«ÿÿÿªÿÿÿ¥ÿ ÿÿÿ¤ÿ®ÿ­ÿ¡ÿÿÿ§ÿÿÿ¤ÿÿÿÿÿ¥ÿÿÿÿÿ§ÿªÿ£ÿ©ÿ¢ÿ¥ÿ¢ÿÿ¦ÿÿÿ¦ÿÿ ÿÿÿÿÿ¢ÿÿÿ©ÿÿÿ©ÿ³ÿÿ¢ÿÿ¨ÿÿÿ¢ÿ¢ÿÿÿÿÿÿ¢ÿ¡ÿÿÿÿÿÿ¦ÿÿÿÿÿ©ÿ¬ÿÿÿ ÿ«ÿ¤ÿÿÿÿÿÿÿÿ©ÿÿ©ÿ¬ÿÿÿÿÿÿÿÿ¡ÿÿÿÿÿÿÿÿÿÿÿ¼ÿÿÿÿÿ¡ÿÿÿÿÿÿÿÿÿÿÿÿÿÿ¤ÿÿÿÿÿÿÿ´ÿÿÿÿÿÿ ÿÿÿ¨ÿ¨ÿ¤ÿ£ÿÿÿ{ÿyÿzÿÿÿÿrÿÿÿÿÿÿÿÿÿÿÿÿÿÿÿÿÿ¦ÿ¤ÿÿÿÿÿ§ÿ¶ÿªÿ«ÿÿÿÿÿÿÿÿÿÿÿÿÿÿÿÿ¢ÿ«ÿªÿÿÿÿÿÿ¥ÿÿÿ ÿÿ¬ÿÿÿÿÿÿÿÿ¤ÿ§ÿÿÿÿÿÿ¬ÿ©ÿÿÿÿÿ­ÿÿÿÿÿÿÿÿÿÿÿ¦ÿ¢ÿÿÿ ÿ§ÿ ÿÿÿÿÿ°ÿÿ¥ÿ ÿ¨ÿÿÿÿ¹ÿ«ÿÿÿÿÿÿÿÿÿÿÿÿ¥ÿÿÿÿÿ¢ÿÿÿ«ÿÿÁÿÿ£ÿÿÿÿÿÿÿÿ¦ÿ©ÿÿÿÿÿÿÿÿÿ¡ÿ ÿÿÿÿ±ÿ¥ÿÿÿÿÿÿÿÿÿÿÿ¤ÿÿÿÿÿÿ¥ÿÿÿÿÿ¤ÿ¤ÿÿÿÿÿ¦ÿ¤ÿÿ¤ÿ¡ÿÿÿ«ÿ¸ÿÿÿÿÿÿÿÿÿ¢ÿÿÿ ÿ ÿÿÿ¥ÿÿÿ ÿ£ÿÿÿÿ¤ÿ¥ÿ´ÿ§ÿÿ£ÿÿÿ®ÿrÿÿªÿÿÿ¢ÿªÿÿÿ©ÿ¥ÿÿÿÿÿÿÿÿÿ ÿÿÿÿÿÿ¯ÿ§ÿ¥ÿ¢ÿ ÿÿÿ´ÿÿÿÿ¦ÿÿÿÿÿÿ¡ÿÿÿÿÿÿÿÿ£ÿÿÿÿÿÿÿÿÿÿÿÿÿ¡ÿªÿÿÿÿ¢ÿÿÿÿÿÿÿÿÿÿÿÿÿÿÿ¢ÿÿÿÿÿÿÿÿÿÿÿÿÿÿÿÿÿÿÿÿÿÿÿÿÿÿÿÿÿÿÿÿÿÿÿ¦ÿÿÿ¤ÿÿÿÿ¨ÿÿÿÿÿÿÿÿµÿÿÿ¦ÿÿÿÿ}ÿÿÿÿÿÿÿÿÿÿÿ§ÿÿÿ¦ÿÿÿ¡ÿÿ«ÿÿ¡ÿ«ÿÿÿÿ¡ÿ£ÿ¢ÿ¢ÿÿÿÿÿÿÿÿÿÿÿÿÿÿÿÿÿÿÿÿÿ©ÿ¢ÿÿÿÿÿÿ¨ÿÿÿÿÿÿÿ£ÿÿ ÿ£ÿ©ÿ¡ÿÿÿÿÿÿÿ¢ÿÿÿ«ÿ¨ÿ§ÿ ÿÿ£ÿ¶ÿÿÿÿÿ§ÿÿ¥ÿÿÿ£ÿ¡ÿÿ¥ÿ²ÿÿ£ÿ®ÿ·ÿÿ¨ÿÿÿ£ÿ²ÿÿ¢ÿ£ÿ¡ÿÿ©ÿªÿ¡ÿ©ÿµÿ°ÿ¥ÿ¤ÿ¥ÿ¦ÿ ÿÿ£ÿ¦ÿÿ ÿ¬ÿ­ÿ£ÿ£ÿÿÿ§ÿ®ÿªÿ¨ÿ¯ÿªÿ ÿÿ©ÿ¯ÿ´ÿ¤ÿÿ¤ÿ¢ÿÿ¤ÿ¥ÿÿÿ¦ÿ¬ÿ¡ÿÿ¡ÿÿÿ¤ÿ¥ÿ¤ÿ¤ÿ¨ÿ­ÿ¤ÿ¥ÿ¯ÿ¬ÿ§ÿ¥ÿ¨ÿ¤ÿÿÿ©ÿ§ÿ¤ÿ¯ÿÿÿ¦ÿ©ÿ ÿÿ¦ÿ¤ÿ¢ÿÿ¾ÿÿÿ§ÿ¦ÿÀÿ¥ÿÿ£ÿÿ¦ÿ®ÿ¹ÿÿÿªÿ¥ÿ¨ÿ¬ÿ¬ÿ¨ÿÿÿÿ¡ÿÿÿ¡ÿÿÿ¢ÿ ÿ­ÿ±ÿ ÿ¨ÿµÿ©ÿÿÿ­ÿªÿ­ÿ§ÿ§ÿ¨ÿ¬ÿ°ÿ±ÿªÿ·ÿÿÿ³ÿ¸ÿÿ§ÿ²ÿ£ÿÿÿµÿ¯ÿ©ÿÿÿÿ¡ÿ¨ÿÿÿ§ÿ©ÿ©ÿ«ÿ«ÿ¥ÿ²ÿ¦ÿÿ ÿ ÿ¥ÿ£ÿ¯ÿ¿ÿ°ÿÿÿ£ÿ£ÿ´ÿ§ÿÿ¥ÿÿ¥ÿÿ¬ÿ²ÿ³ÿ°ÿ³ÿ·ÿ¨ÿ³ÿ¸ÿ¨ÿÿ¢ÿ£ÿ¤ÿ¯ÿÿÿ´ÿ¤ÿ»ÿ±ÿ´ÿ¨ÿ±ÿÿ³ÿ»ÿ«ÿ ÿ©ÿ®ÿ±ÿ­ÿ¤ÿ¢ÿ¦ÿ§ÿ¤ÿ§ÿ­ÿªÿ¬ÿ©ÿÿ©ÿ±ÿ¦ÿ§ÿ¢ÿÿÿ£ÿ­ÿ¥ÿ¥ÿÿ§ÿ²ÿ«ÿÿ¯ÿ¬ÿ«ÿ¿ÿ ÿ¥ÿ¦ÿÿÿÿ¡ÿ§ÿÿ¥ÿ¨ÿªÿ¯ÿÿ¤ÿ§ÿ¤ÿ¯ÿªÿ¥ÿ ÿÿ¨ÿÿÿÿÿ¨ÿªÿªÿ¯ÿ´ÿ¬ÿ£ÿªÿ¨ÿ¢ÿÿÿ¦ÿ¤ÿ©ÿ¥ÿ£ÿ§ÿ¯ÿ©ÿ¬ÿ¥ÿÿÿÿÿ¿ÿ­ÿ«ÿ²ÿÿ£ÿ£ÿ°ÿ¬ÿ¦ÿ«ÿÿ¢ÿ¤ÿÿ¢ÿ«ÿ¦ÿ§ÿÿÿ¡ÿ·ÿ£ÿ¤ÿÿÿÿ¢ÿ°ÿ§ÿ¢ÿ¢ÿ­ÿ¬ÿ¤ÿ¬ÿ¨ÿÿ¦ÿ´ÿ¹ÿ²ÿªÿ¥ÿ§ÿ³ÿ¥ÿÿÿÿÿ­ÿÿ¦ÿ¬ÿ¤ÿ©ÿ«ÿªÿÿ¢ÿÿÿ¯ÿ«ÿÿ¢ÿµÿ¢ÿ°ÿ½ÿ¡ÿ¯ÿÿ¨ÿ¦ÿ®ÿÿ§ÿ¯ÿ¢ÿÿ¢ÿ­ÿÿ¥ÿ°ÿ ÿÿ¨ÿ¬ÿ©ÿªÿªÿÿÿÿÿ®ÿ¬ÿ©ÿ¦ÿ¦ÿ«ÿ«ÿ¡ÿ¦ÿÿ«ÿ´ÿÿ¹ÿ¤ÿÿªÿ¡ÿ¨ÿÿÿÿÿ§ÿÿ¥ÿªÿ­ÿÿÿ ÿ¦ÿ¡ÿ¯ÿ®ÿ¦ÿ²ÿ¬ÿÿÿ£ÿªÿ§ÿ¡ÿ¨ÿ§ÿ ÿ¡ÿ¡ÿ¢ÿ©ÿ¦ÿ ÿ±ÿ¯ÿ°ÿ¦ÿ£ÿÿÿÿ¢ÿÿÿ±ÿ®ÿ¥ÿÿ§ÿ£ÿ±ÿ¢ÿÿÿÿ¹ÿÿ ÿÿ£ÿÿ®ÿ¢ÿ¦ÿÿ©ÿ³ÿ¦ÿ³ÿ³ÿ¨ÿ¡ÿ ÿ¨ÿ«ÿ¬ÿ²ÿ­ÿ£ÿÿÿ²ÿ¬ÿ±ÿ¨ÿ£ÿ¦ÿÿÿÿGÿ©ÿÿÿÿ°ÿªÿ¶ÿÿ¼ÿ·ÿ¤ÿÿ¬ÿÿ¤ÿªÿ§ÿÿ¡ÿ¦ÿ¡ÿÿ©ÿÿ¤ÿ²ÿ¨ÿ£ÿ­ÿ®ÿ£ÿªÿµÿ±ÿ©ÿ ÿÿ¦ÿ§ÿ¢ÿ¢ÿ£ÿ«ÿ¨ÿ¨ÿ­ÿ£ÿÿÿ¬ÿ«ÿªÿ¦ÿ¬ÿ ÿ¤ÿÿ¢ÿ«ÿ¨ÿÿÿ£ÿ¡ÿ®ÿ¨ÿÿ©ÿªÿÿÿÿÿ¤ÿ¦ÿ¨ÿ¡ÿÿ¡ÿ¢ÿÿÿ¢ÿ¦ÿ ÿÿ¡ÿ¢ÿÿ©ÿÀÿ¦ÿÿÿÿ¢ÿÿ¦ÿ¤ÿÿºÿ¤ÿÿ­ÿÿ¥ÿ¢ÿÿÿÿÿÿÿÿÿ¡ÿ°ÿ§ÿÿÿÿÿÿÿÿÿÿÿÿ©ÿ¯ÿÿÿ£ÿÿÿÿÿÿÿÿ£ÿÿÿÿÿÿÿÿÿÿÿÿÿÿÿÿÿxÿÿ ÿÿ¤ÿ¥ÿÿÿÿ«ÿ ÿÿ¯ÿ¨ÿÿ¬ÿ«ÿ²ÿ|ÿÿÿÿ¢ÿÿrÿÿÿ©ÿÿÿÿÿ¢ÿ¨ÿ ÿÿÿÿ¡ÿÿÿÿÿÿÿÿÿÿ¯ÿ«ÿ¦ÿ£ÿ¡ÿÿÿÿÿÿÿÿÿ¤ÿ ÿÿÿÿÿÿÿ¡ÿÿÿÿ ÿ§ÿ¥ÿÿÿÿ ÿ¨ÿÿ¦ÿ¡ÿÿÿÿ§ÿ³ÿ¨ÿ¡ÿÿÿ´ÿ©ÿ£ÿ£ÿÿÿÿ¥ÿ«ÿªÿÿ¦ÿ§ÿÿ¢ÿ ÿ«ÿ®ÿ¨ÿ§ÿÿ¤ÿ¥ÿÿÿÿ»ÿ¤ÿ§ÿÿ®ÿ¨ÿ ÿ«ÿÿÿÿÿÿ¯ÿ§ÿ¡ÿÿÿ£ÿ¢ÿÿÿÿÿ ÿ¦ÿ ÿ£ÿµÿ°ÿ¡ÿ¦ÿ¬ÿ¢ÿ¢ÿ©ÿÿ£ÿ¯ÿ¥ÿ±ÿ¾ÿ±ÿªÿªÿ°ÿ«ÿÿÿ©ÿ«ÿ¯ÿ¯ÿ¬ÿªÿÿ¤ÿ³ÿÿ¬ÿ¡ÿÿ¤ÿÿ§ÿ¢ÿ¢ÿ­ÿ ÿ¦ÿÿÿÿÿÿ¦ÿ¥ÿ¢ÿ±ÿ¾ÿ·ÿ¨ÿ¡ÿ£ÿ¡ÿ®ÿªÿ§ÿ­ÿ´ÿ´ÿ°ÿ£ÿÿ¦ÿ¤ÿ¢ÿ±ÿ°ÿ¥ÿÿÿªÿ¯ÿ¢ÿ¡ÿ£ÿ«ÿ²ÿÿºÿ£ÿ¨ÿ·ÿ·ÿ£ÿ¢ÿ«ÿªÿ§ÿ ÿ©ÿºÿ·ÿ¤ÿ§ÿµÿ²ÿ«ÿ­ÿ¯ÿ®ÿ¬ÿ¯ÿ­ÿ«ÿ¢ÿ±ÿ±ÿ¬ÿ®ÿ©ÿ«ÿ¦ÿ©ÿ©ÿ±ÿ¨ÿ¦ÿ«ÿ´ÿ±ÿ¥ÿ¤ÿ±ÿ¯ÿ¦ÿ­ÿ­ÿ°ÿ¼ÿ±ÿ£ÿ·ÿ¸ÿÂÿ°ÿªÿ¦ÿÂÿ¨ÿ£ÿ ÿ¨ÿ¬ÿ©ÿ¥ÿ®ÿ²ÿ­ÿ¨ÿ«ÿ¸ÿ¶ÿ©ÿ¤ÿ«ÿ­ÿ­ÿ¬ÿ¸ÿ²ÿ±ÿ±ÿ«ÿ¹ÿ§ÿÿÿ¬ÿ¸ÿ¯ÿµÿºÿ©ÿ¢ÿ¦ÿ¢ÿ¤ÿ®ÿ¢ÿ§ÿ¶ÿÿÿÿ¥ÿªÿ±ÿ´ÿ«ÿ«ÿ°ÿ°ÿ¤ÿ£ÿªÿÿ ÿ§ÿªÿ¯ÿÿ¤ÿ¥ÿ®ÿªÿ²ÿ³ÿ¦ÿ¡ÿ¨ÿ¤ÿ©ÿ¸ÿ³ÿ«ÿ²ÿ°ÿ§ÿ«ÿÿ¬ÿ¬ÿ­ÿªÿÿ®ÿ°ÿªÿ®ÿ®ÿ¡ÿ°ÿ¬ÿ©ÿ­ÿ¬ÿ¯ÿ¯ÿ©ÿ ÿ¨ÿ©ÿ¦ÿÿÿÿÿÿºÿ´ÿ¯ÿ§ÿÿ¤ÿ§ÿ£ÿ¦ÿ­ÿ«ÿ¤ÿ¦ÿ±ÿ«ÿ§ÿ¯ÿ·ÿ¿ÿ¬ÿ¼ÿ¶ÿ¬ÿ±ÿ¢ÿ¡ÿ°ÿ­ÿ¬ÿ±ÿ©ÿ¾ÿ³ÿ­ÿ¨ÿ«ÿ³ÿÿ¦ÿÿ ÿ®ÿ¨ÿ¶ÿ¯ÿ£ÿ¥ÿ¨ÿ©ÿ¨ÿ­ÿ³ÿ±ÿ£ÿÿ¢ÿ¦ÿ³ÿ®ÿ²ÿ³ÿ¦ÿ¬ÿ¥ÿ£ÿ­ÿ¯ÿºÿ§ÿÿ¨ÿ­ÿÿ®ÿ§ÿ±ÿºÿ©ÿ¸ÿ¼ÿ²ÿ²ÿ­ÿ§ÿ±ÿ±ÿ¨ÿ¤ÿ¡ÿ«ÿ¤ÿ¯ÿ§ÿµÿ¬ÿ¨ÿ§ÿ§ÿÿ¬ÿ¶ÿ²ÿ´ÿ£ÿ¯ÿ®ÿ©ÿªÿ²ÿ¬ÿ©ÿ§ÿ©ÿ¡ÿ ÿ®ÿ­ÿ¨ÿµÿ¸ÿ©ÿ©ÿ«ÿ®ÿ¼ÿ¸ÿ±ÿ´ÿ¤ÿ¤ÿªÿ¦ÿ¤ÿ¡ÿ£ÿ²ÿ¶ÿ¯ÿ¤ÿ¥ÿ¨ÿ©ÿÿ²ÿ¢ÿ£ÿ¤ÿ©ÿ°ÿ¦ÿ¥ÿ±ÿ«ÿ«ÿ±ÿ«ÿ¡ÿÿ¯ÿ¬ÿ£ÿ©ÿªÿ®ÿ¶ÿªÿÿ¡ÿ¥ÿ¦ÿ£ÿÿ£ÿ¶ÿ ÿ¯ÿ¡ÿ§ÿ²ÿµÿ²ÿ´ÿµÿ±ÿ°ÿ§ÿ²ÿ®ÿ³ÿ¤ÿ°ÿ¶ÿ©ÿ£ÿ³ÿ³ÿ§ÿ­ÿ±ÿ¡ÿ¦ÿ°ÿÿ§ÿÿÿÿÿ¢ÿ ÿÿÿ£ÿ§ÿÿ¡ÿ¢ÿÿ®ÿ£ÿ©ÿ¡ÿÿ¤ÿ§ÿ§ÿ¦ÿ¡ÿÿÿ¬ÿ¯ÿÿ¤ÿ¥ÿ¢ÿ°ÿ¬ÿ¤ÿ ÿÿ¥ÿ£ÿÿ§ÿ¯ÿ¤ÿªÿ¡ÿªÿªÿ¥ÿÿÿ¤ÿ¨ÿ¡ÿ£ÿ ÿ²ÿ®ÿ¤ÿÿ¨ÿªÿ¥ÿ§ÿªÿ§ÿ¡ÿÿÿÿÿÿÿ©ÿ°ÿÿ¤ÿ ÿÿ°ÿªÿ©ÿ­ÿ¢ÿ°ÿÿÿÿÿÿÿÿ§ÿ«ÿ¥ÿ£ÿ©ÿ°ÿ¤ÿ­ÿÿ¦ÿ¬ÿ¥ÿ§ÿ«ÿÿÿ®ÿ¡ÿ§ÿÿ¡ÿ°ÿ¨ÿ§ÿ©ÿÿÿ£ÿ¦ÿ£ÿ¢ÿ ÿ­ÿ¢ÿ ÿ¥ÿ¢ÿ¡ÿ¨ÿ¢ÿÿ¥ÿÿÿÿÿÿÿ¢ÿ¡ÿ¤ÿªÿÿ®ÿ«ÿ¢ÿÿ¡ÿÿ¥ÿ§ÿ¢ÿÿÿ¥ÿ­ÿ£ÿ ÿÿÿÿÿÿÿÿ¢ÿ¦ÿ ÿÿ¡ÿ®ÿ¤ÿÿ¡ÿ¢ÿÿÿÿÿ£ÿªÿ¤ÿÿÿ ÿ¯ÿµÿ©ÿÿ³ÿ¤ÿ®ÿ¦ÿ¬ÿ£ÿ¥ÿ«ÿ¢ÿÿÿ§ÿÿ«ÿ¤ÿ§ÿ£ÿÿÿÿÿ ÿ¡ÿ¢ÿ¨ÿ¥ÿÿ¡ÿ¡ÿªÿ¬ÿ£ÿ¡ÿÿÿÿ­ÿ²ÿ°ÿÿÿÿ¨ÿ¯ÿ¦ÿÿÿ¥ÿ¢ÿÿÿÿ¢ÿÿ£ÿÿÿÿÿÿÿ¡ÿ®ÿ­ÿÿ ÿÿ­ÿÿÿÿ¢ÿ¢ÿ ÿ ÿ¦ÿ¬ÿÿ¢ÿ£ÿ ÿ¢ÿ¤ÿ¡ÿÿ¢ÿ©ÿ§ÿ ÿªÿ­ÿ ÿ ÿ¤ÿ¥ÿ¦ÿ¢ÿ¨ÿ§ÿ£ÿÿÿ£ÿÿÿsÿÿ¦ÿÿÿ ÿÿÿ£ÿÿÿ¥ÿ¯ÿµÿ®ÿ«ÿ£ÿÿ¡ÿ£ÿÿ©ÿ¡ÿ ÿÿ¡ÿ¥ÿ£ÿÿÿ¢ÿ¡ÿ¦ÿÿ¥ÿ£ÿ¢ÿÿÿ£ÿÿÿ ÿÿ ÿ¤ÿ£ÿ¤ÿ¡ÿÿ©ÿ£ÿÿ¤ÿ§ÿ§ÿ¤ÿÿÿÿÿ­ÿ©ÿÿÿÿªÿ°ÿ¶ÿ´ÿ§ÿÄÿ´ÿ¼ÿ°ÿ³ÿ±ÿªÿ¹ÿ®ÿ¸ÿµÿ­ÿ¦ÿ±ÿ¾ÿ¸ÿ«ÿ³ÿ¡ÿ§ÿ¤ÿ®ÿ³ÿ«ÿ¦ÿ­ÿ¯ÿ©ÿ¦ÿ¸ÿ²ÿ©ÿ©ÿ­ÿ¯ÿ¨ÿÿÁÿ¤ÿÿ¢ÿ¢ÿÿÿ£ÿÿ¡ÿ¬ÿ§ÿ©ÿ«ÿ§ÿ¡ÿ¡ÿ¤ÿ¥ÿÿ£ÿÿÿÿ¡ÿ¡ÿÿÿ ÿ¢ÿÿ ÿ£ÿÿÿÿÿÿÿªÿ£ÿÿÿ¢ÿ£ÿÿÿÿÿÿÿÿÿÿÿÿÿÿ£ÿÿÿÿÿÿÿÿ ÿ§ÿ¡ÿÿÿÿ£ÿÿÿÿ ÿÿÿ¬ÿ°ÿÿÿÿÿÿÿÿÿÿÿÿÿÿÿÿÿÿÿ ÿÿÿÿÿÿ«ÿÿÿÿÿÿÿÿÿÿÿÿÿ¨ÿÿÿÿÿÿÿÿÿÿÿ ÿÿÿÿÿ¢ÿÿ}ÿÿ¡ÿÿ¡ÿÿÿÿÿÿÿÿÿÿÿÿÿÿÿ¡ÿÿÿÿÿÿÿÿÿÿÿÿÿÿÿÿÿ\ÿ`ÿÿÿÿÿÿÿÿÿ¦ÿ¡ÿÿÿÿÿÿÿ¡ÿ¥ÿÿÿ¦ÿÿÿÿÿÿÿÿÿÿÿÿÿÿ ÿ¥ÿ¡ÿÿ­ÿ°ÿ§ÿÿÿ¦ÿªÿ£ÿÿÿ±ÿ ÿ ÿ¦ÿ®ÿ¥ÿÿÿÿ¢ÿ±ÿÿ±ÿÿ¢ÿ¥ÿ¯ÿªÿ§ÿ©ÿµÿ¨ÿÿ ÿ¬ÿºÿªÿ«ÿ£ÿ¸ÿ£ÿÿ¦ÿ¤ÿÿÿ}ÿÿÿªÿÿ«ÿ§ÿ¢ÿ ÿÿÿÿ¢ÿÿÿÿ¡ÿ¢ÿÿÿÿÿÿ ÿÿÿÿÿÿ¦ÿ ÿÿÿ£ÿÿÿÿzÿsÿÿÿ¦ÿ¦ÿÿÿÿÿ¡ÿÿÿÿÿÿÿÿ£ÿÿÿÿÿÿÿ¢ÿÿÿÿÿÿÿÿÿÿ¢ÿÿ¡ÿÿÿÿÿÿÿÿÿÿÿÿÿÿÿÿÿÿÿ¯ÿÿÿ£ÿÿÿÿÿ}ÿÿÿ¨ÿÿÿÿÿÿÿÿÿÿÿÿÿÿÿqÿWÿÿÿÿÿ£ÿÿ£ÿÿÿ¥ÿ ÿÿÿÿÿ¥ÿÿªÿÿÿÿÿÿÿÿÿÿÿÿÿÿÿÿÿÿ´ÿ¡ÿÿ¤ÿ¤ÿÿÿÿÿÿÿ ÿÿ ÿÿÿÿÿÿ«ÿÿ¥ÿÿÿÿ¨ÿÿÿ£ÿ¨ÿ¦ÿ¡ÿÿÿ²ÿÿ}ÿÿÿÿ£ÿ«ÿ¯ÿ¤ÿÿ¤ÿ«ÿ¥ÿ¥ÿ¥ÿ¤ÿÿÿÿÿÿÿÿÿ ÿÿ}ÿÿÿÿÿÿÿ«ÿÿÿÿ¦ÿ°ÿ¢ÿ£ÿÿÿ¦ÿ¤ÿ ÿ§ÿ ÿÿÿÿ¡ÿ¥ÿ²ÿÿ ÿÿ¤ÿÿÿ²ÿ¥ÿÿÿÿÿ£ÿ¡ÿ¤ÿ¦ÿÿÿÿÿÿ¥ÿÿÿÿ¥ÿÿÿÿ¥ÿ­ÿ¥ÿ ÿ ÿÿÿÿÿ¡ÿ¬ÿ¢ÿÿªÿÿÿÿÿÿÿÿÿÿÿ§ÿ©ÿÿÿÿÿÿÿ±ÿÿÿÿÿÿÿÿÿÿÿ ÿ¡ÿÿÿÿÿÿÿÿÿ¡ÿÿÿÿÿÿ«ÿÿÿÿÿÿÿÿÿÿÿÿrÿTÿ]ÿoÿ_ÿoÿfÿwÿbÿÿÿ~ÿÿzÿÿsÿ{ÿÿÿÿÿÿÿÿÿ¦ÿÿ¢ÿµÿÿÿÿªÿÿÿÿÿÿÿÿÿÿÿÿÿ¡ÿ£ÿ¨ÿ¦ÿ¦ÿ­ÿ©ÿ¢ÿÿÿ¢ÿÿ«ÿ£ÿÿÿ¥ÿÿÿÿ¡ÿÿÿ£ÿ£ÿÿÿÿÿÿ§ÿ ÿ£ÿ¤ÿ£ÿÿÿ¢ÿÿÿ¢ÿ¥ÿ ÿÿÿÿÿÿÿÿ£ÿÿÿÿ¢ÿ§ÿÿÿÿÿÿÿÿ¡ÿÿ§ÿÿÿÿ¢ÿ¢ÿÿÿ ÿÿÿÿÿÿ¥ÿÿÿÿÿ£ÿ ÿÿ§ÿÿÿÿÿÿ§ÿ¢ÿÿÿÿÿÿÿÿ¦ÿ®ÿÿÿÿÿ¤ÿ¦ÿÿ«ÿ°ÿ£ÿ£ÿÿÿÿ¦ÿ¬ÿÿÿÿ{ÿÿÿÿÿ¡ÿ¦ÿÿ¥ÿÿÿÿÿÿ¡ÿÿÿÿÿÿÿ¢ÿ¬ÿ¨ÿ¨ÿ¡ÿÿ£ÿÿÿ«ÿ¨ÿÿ¨ÿÿÿÿÿÿ¡ÿ«ÿ¤ÿÿÿ©ÿªÿÿÿÿÿÿÿÿÿÿ²ÿÿÿ¡ÿÿ¬ÿÿÿÿÿÿÿÿªÿ£ÿ£ÿÿÿ«ÿ¹ÿ¢ÿÿÿÿÿÿÿÿÿ¡ÿÿ¦ÿ£ÿÿÿÿ ÿÿÿÿÿ¥ÿÿ ÿÿ¨ÿÿÿÿÿÿÿ¥ÿÿÿÿÿ ÿ§ÿÿÿÿÿ ÿÿÿÿÿ­ÿÿ¡ÿ¥ÿÿÿ¦ÿÿ¡ÿyÿÿÿ¨ÿÿÿÿÿÿ¡ÿÿÿ ÿ¢ÿÿÿÿÿÿÿÿÿÿÿÿÿÿÿÿÿÿÿÿÿÿÿÿÿÿÿ©ÿ§ÿÿÿÿÿÿÿÿÿÿÿÿ£ÿÿ§ÿ¦ÿÿÿÿ¨ÿ¨ÿÿÿÿÿÿÿÿÿÿÿÿÿÿÿÿÿÿÿ£ÿÿ§ÿÿÿÿÿ ÿ¦ÿÿÿÿÿÿÿÿÿÿÿÿÿÿÿÿÿÿÿÿÿÿÿÿ ÿÿ¢ÿÿ­ÿÿÿÿÿ¤ÿ¨ÿÿÿÿÿÿÿ­ÿ¦ÿÿÿÿ¦ÿÿ§ÿ´ÿ£ÿÿ¨ÿÿÿÿ±ÿ§ÿÿÿÿÿ¤ÿ¤ÿ¯ÿ«ÿÿÿÿÿÿÿÿ£ÿ±ÿÿÿ£ÿªÿ®ÿªÿÿÿÿÿ£ÿ®ÿÿ¢ÿ¯ÿÿÿ¥ÿ¬ÿÿÿÿÿ­ÿ¨ÿÿÿ¢ÿ­ÿ³ÿ¥ÿ¡ÿÿÿÿÿ¡ÿ§ÿÿÿ¢ÿ¤ÿ¦ÿ²ÿ¢ÿÿ©ÿ¢ÿ§ÿ£ÿÿ¥ÿ¥ÿÿ¡ÿÿ³ÿÿÿ«ÿ£ÿ¡ÿ¨ÿ§ÿ«ÿÿÿ¨ÿ¤ÿ§ÿ£ÿÿÿÿ¦ÿ¥ÿ¢ÿÿÿÿÿ¦ÿ¡ÿ¤ÿ¯ÿ¨ÿ¨ÿ¤ÿÿ¦ÿÿ¦ÿ¨ÿ ÿ¦ÿ¯ÿ¤ÿ¥ÿ¦ÿÿ§ÿ£ÿÿµÿÿÿ°ÿ¤ÿ³ÿÿÿ¨ÿ¬ÿ¨ÿ¬ÿ©ÿ²ÿÿÿ ÿ¥ÿ¿ÿ§ÿ®ÿªÿÿÿ¤ÿµÿ³ÿ£ÿ¡ÿ¡ÿ«ÿ¬ÿÿ ÿ ÿ©ÿ¦ÿ¥ÿ¬ÿ¨ÿ±ÿºÿ®ÿ±ÿºÿ¢ÿ®ÿ¸ÿ¬ÿ¯ÿ¯ÿ«ÿ°ÿ¢ÿ²ÿÿ«ÿ¨ÿÿ®ÿÿÿÿÿ¤ÿÿÿ­ÿ§ÿÿ¤ÿÿÿ®ÿ°ÿ£ÿ¨ÿ®ÿ¦ÿªÿ¬ÿ¢ÿÿÿ ÿªÿ°ÿ¥ÿ¢ÿ£ÿÿ©ÿ ÿÿ¡ÿ¤ÿ¦ÿÿ«ÿ®ÿÿÿ¦ÿ·ÿ´ÿ²ÿ½ÿ°ÿ±ÿÿÿ¤ÿ­ÿ¤ÿ´ÿ¢ÿ¨ÿ³ÿ¢ÿ¨ÿ¡ÿÿ ÿÿ¢ÿÿ«ÿ¨ÿ ÿ«ÿÿÿ£ÿ£ÿ¢ÿ£ÿ£ÿ£ÿÿ©ÿ¦ÿÿ«ÿ­ÿ¥ÿ®ÿ©ÿ©ÿªÿ©ÿ¯ÿªÿ ÿ¢ÿ£ÿ±ÿ¯ÿÿ«ÿ§ÿ«ÿ²ÿ¢ÿ¸ÿ°ÿ¥ÿ§ÿ ÿ­ÿ±ÿÿ¦ÿ¤ÿ¬ÿÿÿ ÿ¤ÿ­ÿ¤ÿÿ£ÿÿ©ÿ³ÿ¤ÿÿ£ÿ°ÿ¡ÿÿ¬ÿ¯ÿ¢ÿ¤ÿ¥ÿ¨ÿ¤ÿÿÿ«ÿ­ÿ«ÿ¬ÿÿÿªÿ·ÿ®ÿ±ÿ°ÿÿ¦ÿ¤ÿÿ½ÿ¯ÿ¢ÿ»ÿÿ«ÿ¦ÿ¯ÿ§ÿÿ¤ÿ¥ÿ«ÿÿÿ¬ÿ¬ÿÿ¤ÿÿÿ®ÿ°ÿÿÿÿÿ¤ÿ®ÿ¯ÿ©ÿÿÿ¨ÿ¤ÿ¬ÿ¼ÿ°ÿ¡ÿ§ÿ£ÿ£ÿªÿ¥ÿ­ÿ­ÿ¨ÿªÿ£ÿÿÿ¯ÿ¼ÿ²ÿÿ°ÿµÿ¢ÿ¯ÿÿ«ÿ¦ÿÿÿÿÿ¨ÿÿÿ©ÿ«ÿ¢ÿÿ¯ÿÿÿÿÿ¢ÿÿªÿÿ¡ÿ¬ÿÿÿ¤ÿÿ©ÿ¦ÿÿ¡ÿ ÿ¬ÿ£ÿÿÿÿÿÿ°ÿ¯ÿ´ÿ¬ÿ¢ÿ¬ÿ¥ÿ³ÿ°ÿ»ÿ±ÿ¥ÿÿ«ÿÿÿÿ¶ÿ°ÿ¦ÿÿÿ©ÿ¡ÿÿ¢ÿªÿÿÿÿ¨ÿ«ÿ®ÿ°ÿ«ÿ¨ÿ¨ÿ©ÿ¡ÿÿ¦ÿ§ÿÿÿ¡ÿ¢ÿ¤ÿ«ÿªÿ¦ÿ¡ÿ¥ÿ°ÿ¤ÿ£ÿ¨ÿÿÿÿÿÿÿÿ­ÿ®ÿ¶ÿÿÿ«ÿ¹ÿ¦ÿ¥ÿ²ÿ¡ÿ£ÿÿ¤ÿÿ¤ÿ¢ÿªÿ²ÿ¼ÿ­ÿ£ÿ¦ÿ¦ÿ©ÿ°ÿ¦ÿÿ¡ÿ¥ÿ¥ÿ¢ÿ¡ÿ¥ÿ§ÿÿ§ÿ¢ÿ¡ÿ´ÿ¢ÿ£ÿÿ§ÿÿ2ÿ÷þÿÿÿ¢ÿ¬ÿ«ÿ¯ÿÿÿ²ÿ®ÿÿ¤ÿÿÿ¬ÿÿÿ¢ÿ¡ÿÿÿ¦ÿ°ÿ¨ÿ·ÿªÿ¥ÿ²ÿ±ÿ®ÿ ÿÿÿÿÿ§ÿ­ÿ²ÿªÿ ÿ¬ÿ¡ÿ­ÿ¨ÿ¬ÿ¥ÿÿ¦ÿ¡ÿªÿÿÿ¨ÿ¡ÿ®ÿÿ¨ÿ§ÿ¢ÿÿÿ©ÿ£ÿ­ÿ£ÿ ÿªÿ¥ÿ£ÿÿÿ¤ÿ ÿ¤ÿ©ÿ ÿ£ÿ©ÿÿÿÿÿ¡ÿÿÿ ÿ¯ÿ£ÿ ÿÿ¥ÿÿÿÿÿÿÿ ÿÿÿÿ¦ÿÿÿ¦ÿÿÿÿ¡ÿ©ÿ§ÿÿÿÿ ÿÿÿÿÿÿÿÿÿÿ¥ÿÿÿÿ¨ÿ ÿÿÿÿÿÿ¨ÿÿÿÿÿ¢ÿÿÿÿxÿzÿzÿvÿÿÿÿÿÿÿÿÿÿÿÿ¤ÿÿªÿ§ÿÿ¤ÿ£ÿÿÿÿ©ÿÿÿ£ÿÿ¯ÿÿÿÿµÿÿ¦ÿ­ÿ¯ÿÿ©ÿ§ÿÿ©ÿ³ÿÿ ÿ¨ÿÿÿÿÿÿÿÿ¥ÿÿ¬ÿªÿ¡ÿÿÿ©ÿÿÿ¡ÿÿÿ¢ÿÿÿÿÿÿ£ÿÿÿÿ ÿÿÿÿ¦ÿÿÿÿÿÿÿÿ¨ÿÿÿÿÿ¢ÿÿ¯ÿ¥ÿÿÿ·ÿ¨ÿÿÿÿ¯ÿ¬ÿ²ÿÿÿ¨ÿ¥ÿ¤ÿ¤ÿ ÿÿ ÿÿÿ¡ÿ¥ÿ­ÿ¬ÿ¡ÿÿ ÿ£ÿ¤ÿ£ÿ¦ÿ£ÿ·ÿ¥ÿ¡ÿÿ¨ÿ©ÿÿ¥ÿ¤ÿ§ÿÿÿÿ´ÿµÿ¬ÿ§ÿ§ÿ¬ÿ®ÿ©ÿÿÿ¡ÿÿ±ÿ©ÿ¤ÿ¦ÿ¨ÿªÿ¥ÿ¡ÿ«ÿ¢ÿ®ÿ·ÿÿ­ÿ®ÿ²ÿ´ÿ¬ÿ©ÿ¨ÿ§ÿ¤ÿÿÿ¨ÿ¯ÿ¯ÿ´ÿ®ÿ¬ÿÿ¦ÿµÿ¨ÿ©ÿÿ¯ÿ°ÿ³ÿ£ÿÿ¤ÿÿ ÿ¤ÿ ÿÿÿ¦ÿ³ÿ±ÿÿÿ³ÿ®ÿÿ¥ÿ´ÿ¬ÿ¡ÿ°ÿ¡ÿµÿ¥ÿ¶ÿ¤ÿ±ÿ¦ÿ§ÿªÿ¡ÿ«ÿ¶ÿ¨ÿ¦ÿ§ÿ¥ÿ¨ÿ¦ÿ¡ÿ§ÿ¬ÿ¬ÿ´ÿ«ÿ®ÿ ÿ£ÿ¬ÿ°ÿ©ÿ£ÿ ÿ¤ÿ±ÿÿªÿ°ÿÃÿ«ÿ¤ÿ¯ÿ®ÿµÿºÿ³ÿªÿ«ÿ±ÿ®ÿªÿ­ÿ¿ÿ«ÿ­ÿÿ¡ÿ¦ÿ¹ÿ¥ÿ¨ÿ©ÿ¦ÿ³ÿ´ÿ¯ÿ¥ÿ¬ÿºÿ¯ÿ¤ÿ§ÿªÿ¯ÿ°ÿ¯ÿËÿºÿ°ÿ²ÿÂÿºÿ ÿ ÿ¼ÿ¤ÿ´ÿ°ÿ£ÿ¥ÿ¬ÿÿÿ¢ÿªÿ®ÿ±ÿ¯ÿ§ÿ«ÿ©ÿÿ´ÿ¥ÿ¥ÿ°ÿ±ÿ¬ÿ°ÿ·ÿ´ÿ­ÿÿÿ¦ÿ¦ÿ£ÿ ÿ§ÿ³ÿ°ÿ­ÿ¦ÿ¹ÿ»ÿ­ÿ ÿÿ±ÿÿ¡ÿ¦ÿ¸ÿ·ÿ©ÿ¦ÿ±ÿ®ÿ­ÿ©ÿ©ÿ­ÿ©ÿªÿ±ÿ­ÿµÿ¨ÿ¨ÿ°ÿ¼ÿÂÿ¤ÿ¹ÿµÿ¸ÿ¨ÿ¤ÿ©ÿ°ÿ±ÿ©ÿ®ÿ°ÿ©ÿ²ÿ£ÿ¡ÿ¦ÿ°ÿ´ÿ¢ÿªÿ¹ÿ°ÿ©ÿ¹ÿ¢ÿªÿªÿªÿ¯ÿ³ÿ®ÿ¬ÿ®ÿ§ÿ¯ÿ­ÿ®ÿÿÿ ÿ©ÿÿÿ¨ÿ¨ÿªÿ£ÿ¤ÿ¬ÿ­ÿ§ÿ ÿ ÿ«ÿ¬ÿ®ÿ¥ÿ³ÿ¨ÿÆÿ²ÿ§ÿ°ÿ¬ÿ³ÿ£ÿÿ¡ÿ¬ÿ¯ÿ­ÿµÿ´ÿ®ÿ²ÿµÿ¤ÿÀÿ·ÿ¯ÿºÿ§ÿ¯ÿ²ÿ³ÿ¸ÿ´ÿ¬ÿ¨ÿ§ÿ«ÿ¯ÿ°ÿµÿ¯ÿ©ÿ¥ÿ¡ÿ©ÿ²ÿ±ÿÀÿ¹ÿ°ÿµÿ¨ÿ¡ÿ®ÿ®ÿ¡ÿ¬ÿ¶ÿ²ÿ²ÿªÿ£ÿ£ÿ­ÿ¯ÿ°ÿ¹ÿ½ÿ¸ÿ¸ÿ²ÿ¬ÿ¯ÿ«ÿ£ÿ¤ÿ¥ÿ¨ÿ ÿ¬ÿªÿ¨ÿ´ÿ£ÿÿ¥ÿ¨ÿ¯ÿ·ÿ±ÿªÿ©ÿ«ÿ¸ÿ·ÿ¢ÿÆÿ®ÿºÿ°ÿµÿµÿ±ÿµÿ§ÿ¡ÿµÿ½ÿ¨ÿ¢ÿ°ÿ«ÿ½ÿÁÿÁÿ°ÿ¢ÿÿ¬ÿ¦ÿÿ¡ÿ¥ÿ¨ÿ®ÿ­ÿ²ÿ©ÿ ÿ ÿÿ¨ÿÿ¥ÿ©ÿ¡ÿÿÿ¡ÿ¯ÿªÿ¤ÿ´ÿ£ÿÿ¦ÿºÿ£ÿÿ¡ÿ®ÿ¦ÿ¯ÿ¬ÿ ÿ©ÿ¯ÿ©ÿ±ÿ½ÿ¡ÿ§ÿÿÃÿÿ¤ÿ±ÿ¯ÿ¦ÿ£ÿ¦ÿ®ÿ´ÿ®ÿ­ÿ·ÿ·ÿ«ÿ°ÿ³ÿ¥ÿ­ÿ²ÿ«ÿ ÿÿ¢ÿ§ÿ§ÿ¡ÿ§ÿ´ÿ§ÿÿÿ¡ÿÿÿÿÿ¡ÿ¬ÿ¨ÿ£ÿ¬ÿ¶ÿ«ÿ¨ÿ£ÿ¥ÿ£ÿ¦ÿ´ÿ­ÿ¥ÿ¦ÿÿ¥ÿªÿÿ¢ÿ ÿÿ·ÿµÿ£ÿ¦ÿ£ÿ ÿ©ÿ©ÿ¡ÿ£ÿ¥ÿ®ÿ®ÿ¤ÿ¥ÿ®ÿ¦ÿÿ¥ÿ®ÿ®ÿ¦ÿ¨ÿ«ÿ¦ÿ»ÿªÿÿ¢ÿ¨ÿ«ÿ«ÿ«ÿ¨ÿ¡ÿ ÿÿÿÿÿ®ÿ¥ÿªÿ¬ÿ¦ÿ¡ÿªÿ­ÿ¡ÿ¢ÿ¶ÿ¨ÿÿÿ¡ÿÿÿÿÿ ÿ ÿ£ÿ¦ÿÿ¤ÿ«ÿÿÿÿÿÿÿÿ£ÿ¢ÿ ÿÿÿ¦ÿÿÿ®ÿ¢ÿÿ£ÿ ÿÿ¥ÿªÿ¨ÿÿÿ¥ÿ©ÿ£ÿ ÿªÿ«ÿ¥ÿ®ÿ¨ÿÿÿ¤ÿÿ¦ÿÿ¤ÿ¦ÿ¡ÿ¥ÿ©ÿÿÿ¤ÿ¤ÿ¡ÿ­ÿ ÿÿ©ÿ¨ÿ ÿ¡ÿÿÿÿÿ¤ÿ¡ÿÿÿÿÿÿÿ ÿÿÿ¡ÿ°ÿ¥ÿ¦ÿ¥ÿ¨ÿ¤ÿÿ ÿÿÿ£ÿ»ÿ§ÿÿÿ©ÿªÿÿÿ¨ÿ¤ÿ£ÿ¥ÿ ÿÿ¢ÿ¢ÿÿÿ¡ÿ°ÿ´ÿ¨ÿ²ÿ¯ÿÿÿÿÿÿÿ£ÿ£ÿ¥ÿ¨ÿ¦ÿ¢ÿ¡ÿ¢ÿ¢ÿ¤ÿ¦ÿªÿÿÿ±ÿ¦ÿ¡ÿÿÿ¡ÿ¥ÿ¡ÿÿ ÿÿÿÿ ÿÿ¡ÿ ÿÿÿÿ¡ÿ¨ÿÿÿ¤ÿ¤ÿ¡ÿÿ¡ÿ£ÿ¦ÿ©ÿ ÿÿÿ£ÿ£ÿ¢ÿ¤ÿ¬ÿ±ÿ£ÿ£ÿÿ ÿ©ÿ¥ÿÿÿÿÿ§ÿ¥ÿ ÿ¬ÿ¢ÿ ÿÿÿÿ¥ÿªÿ¥ÿ¡ÿÿ¨ÿ¦ÿÿoÿsÿ¦ÿÿ§ÿÿÿÿ¬ÿ¨ÿÿ£ÿ¦ÿ¯ÿ¸ÿ§ÿªÿ¥ÿÿÿ ÿÿ§ÿ£ÿ£ÿÿ¡ÿ¦ÿ¢ÿ ÿ ÿÿÿÿ¢ÿÿÿ£ÿ£ÿ¤ÿÿÿ ÿÿ¦ÿ ÿÿÿÿ¢ÿ§ÿ»ÿÿÿÿ©ÿ±ÿ¬ÿ¡ÿÿÿÿ«ÿ¡ÿÿÿÿ©ÿ²ÿ´ÿ·ÿ¤ÿºÿ¸ÿ·ÿ­ÿ¬ÿ®ÿªÿ³ÿµÿ¹ÿ£ÿ«ÿ£ÿ©ÿ¿ÿÂÿ¬ÿ®ÿ¤ÿ­ÿ©ÿªÿ­ÿ¬ÿ¬ÿµÿ¾ÿ±ÿ³ÿ´ÿ§ÿ¯ÿµÿ¬ÿ¤ÿ£ÿÿ«ÿ¡ÿÿ¢ÿ£ÿÿÿ¢ÿ£ÿ«ÿ§ÿ¤ÿ¢ÿÿ¡ÿ¤ÿ ÿ ÿÿÿ£ÿ¥ÿ¨ÿ¬ÿ¦ÿ¤ÿ¥ÿÿÿ¡ÿÿ ÿ ÿÿÿÿÿ¡ÿ ÿ§ÿ£ÿÿ ÿ£ÿ¡ÿÿÿÿÿÿÿÿÿÿÿÿÿÿ£ÿ£ÿÿÿ¡ÿ£ÿ ÿ¡ÿÿÿ ÿÿÿ¢ÿ¢ÿÿÿÿÿÿÿÿÿÿÿÿ£ÿ¥ÿÿÿ£ÿÿÿÿ¬ÿÿÿÿÿÿÿÿÿÿ¢ÿÿ¨ÿ¡ÿ¬ÿÿÿÿÿÿÿÿÿÿÿÿ¢ÿÿÿÿÿÿÿÿÿÿÿÿÿÿÿÿÿÿ}ÿÿÿÿÿÿÿÿÿÿÿÿÿÿÿÿÿÿÿÿÿÿÿÿ{ÿÿÿÿÿÿÿÿÿÿÿÿfÿjÿÿÿÿÿÿÿÿÿ£ÿÿÿÿÿÿÿÿÿÿÿÿªÿÿÿÿÿÿÿÿÿÿ ÿ ÿÿÿ¢ÿÿ¬ÿÿ¤ÿ¦ÿÿÿ£ÿ©ÿ ÿÿÿ©ÿ ÿÿ¤ÿ¬ÿ¯ÿ­ÿ¥ÿ¢ÿ¨ÿªÿ¨ÿÿ²ÿ¨ÿÿÿ¡ÿ¦ÿÿÿ¢ÿ¤ÿ¢ÿ©ÿªÿ§ÿ¡ÿ«ÿÿ°ÿÿ¥ÿ£ÿÿ£ÿÿÿÿÿ«ÿÿ ÿ ÿÿÿÿÿ¨ÿ¢ÿÿÿÿ«ÿÿÿ¤ÿÿÿÿÿÿÿÿÿªÿÿÿÿÿ¶ÿªÿÿÿÿÿÿÿ¦ÿ¬ÿÿÿ¢ÿ¢ÿÿÿÿÿÿÿÿÿÿÿ~ÿÿÿÿÿÿÿÿ¤ÿÿÿÿÿÿÿÿÿÿÿÿÿÿÿÿÿÿ¡ÿ¡ÿÿÿÿÿÿ ÿÿÿ¢ÿÿ¦ÿÿÿÿÿÿÿÿÿÿÿÿÿÿÿÿÿÿÿÿÿÿÿÿÿyÿÿÿÿÿÿÿÿÿÿ ÿ£ÿ ÿÿÿÿÿÿ£ÿ©ÿÿ£ÿÿÿÿÿÿÿ¡ÿ£ÿÿÿÿ¥ÿÿÿÿ°ÿÿÿÿÿÿ¨ÿ¨ÿÿÿÿ©ÿ¥ÿÿ¡ÿ¢ÿ©ÿÿ¦ÿÿÿÿÿ©ÿ¨ÿÿÿÿ ÿ¤ÿÿÿÿ¯ÿÿ¢ÿÿÿÿÿÿÿÿ¡ÿ¦ÿÿÿ§ÿ¤ÿ£ÿ ÿÿÿÿ­ÿÿÿÿÿÿÿÿ£ÿ¯ÿªÿÿÿÿ¡ÿ«ÿÿ ÿÿÿÿÿÿ ÿÿ¡ÿ§ÿÿÿ¢ÿ£ÿ¤ÿ¥ÿ¡ÿ°ÿÿÿ ÿ¡ÿÿÿ®ÿ¡ÿÿ¨ÿ£ÿ¤ÿºÿ§ÿÿÿÿÿÿÿ³ÿÿÿ¦ÿ¯ÿÿÿÿ¨ÿ¢ÿÿÿÿÿ¢ÿÿÿ¥ÿ®ÿ¶ÿÿÿ¤ÿ¨ÿÿÿ§ÿ¥ÿªÿÿ ÿ¬ÿ ÿÿÿÿÿÿÿÿ¬ÿ¨ÿ§ÿÿ¥ÿÿÿÿÿÿÿ¤ÿÿÿÿÿÿÿÿÿªÿÿÿÿÿÿÿÿ«ÿÿÿÿÿÿÿÿÿxÿhÿTÿWÿjÿoÿsÿÿxÿ{ÿlÿoÿÿnÿvÿyÿpÿoÿlÿwÿzÿwÿÿÿÿyÿÿÿÿÿÿ¬ÿÿÿÿ­ÿªÿ¦ÿÿÿÿ¡ÿ¨ÿ¡ÿÿÿÿÿÿÿ£ÿ£ÿ¥ÿÿÿÿÿ¥ÿÿªÿªÿÿÿÿ¡ÿÿÿÿÿÿ¨ÿÿÿ¢ÿ¦ÿÿÿÿ¡ÿÿ¤ÿ¨ÿÿÿªÿ¬ÿÿÿÿÿÿÿÿÿÿÿÿÿÿÿÿ£ÿ©ÿÿÿÿÿÿÿÿ¢ÿÿÿÿÿÿ­ÿ¤ÿÿ¡ÿ¡ÿÿÿÿÿÿÿÿ¢ÿ©ÿÿ¬ÿ«ÿÿ§ÿ­ÿÿÿÿÿªÿÿ®ÿÿ¤ÿÿÿÿÿ ÿ¤ÿÿ¦ÿ ÿÿÿ¤ÿªÿ§ÿ¦ÿÿÿÿÿzÿ´ÿ¢ÿÿÿ¯ÿÿ¨ÿÿÿÿ´ÿ©ÿÿÿÿÿ©ÿ¯ÿÿÿÿÿÿÿ§ÿÿ¡ÿ£ÿ¥ÿ®ÿÿÿÿÿÿ­ÿÿ¦ÿ£ÿÿÿÿÿÿÿ ÿ£ÿÿÿÿÿÿÿ­ÿÿÿÿÿÿÿÿÿÿÿ¤ÿÿÿÿÿÿÿ³ÿÿÿÿ¥ÿ¤ÿ ÿÿ¤ÿ¦ÿ¨ÿªÿ¡ÿ®ÿ¹ÿ«ÿÿÿ¢ÿ¤ÿ ÿÿÿÿ­ÿ¡ÿÿÿÿ¦ÿÿÿÿÿ­ÿÿÿ§ÿÿÿÿÿ£ÿÿÿÿÿÿÿÿÿÿ£ÿ¢ÿÿÿÿ¤ÿ¦ÿ¡ÿÿÿÿ«ÿÿÿÿÿ¬ÿÿÿÿÿÿÿÿÿÿÿÿÿÿÿÿÿÿÿÿÿÿÿÿÿÿÿÿÿÿÿÿÿÿÿÿÿªÿÿ¬ÿÿÿÿÿÿÿÿÿÿÿÿÿ¦ÿ¢ÿÿÿÿÿÿ¢ÿÿÿÿÿÿÿÿÿÿÿÿÿÿÿÿªÿ ÿÿÿÿÿÿÿÿ¡ÿÿÿÿÿÿÿÿÿÿÿÿÿÿÿÿÿÿÿÿÿÿÿÿÿ£ÿÿÿªÿ ÿ¢ÿÿÿ¢ÿÿ§ÿÿÿÿ¥ÿÿ¥ÿÿ©ÿ ÿ¬ÿ©ÿ¥ÿÿÿ²ÿ¬ÿÿÿÿÿÿÿÿÿ¢ÿ¦ÿ¤ÿÿÿÿÿÿÿÿÿÿ¦ÿÿÿªÿ·ÿ¡ÿÿ¡ÿÿ¨ÿ®ÿÿÿÿ¤ÿ¬ÿ¦ÿÿ£ÿ©ÿ¦ÿ¥ÿ ÿ£ÿÿÿ¢ÿÿ¥ÿªÿÿ¦ÿ§ÿ¬ÿ²ÿ¤ÿ¢ÿÿÿÿÿÿ­ÿ£ÿÿÿ¤ÿ®ÿ«ÿ­ÿÿ¤ÿ¢ÿÿ¡ÿÿ ÿ¨ÿ¨ÿÿÿ¡ÿÿ¨ÿ­ÿÿÿ±ÿ©ÿ®ÿ¦ÿ¢ÿ¥ÿÿ©ÿ§ÿ¡ÿÿÿÿÿ£ÿ£ÿ¢ÿ¦ÿ¤ÿ¤ÿ§ÿÿ¢ÿ«ÿ©ÿ«ÿ¬ÿ¨ÿ£ÿ®ÿ±ÿ¬ÿ±ÿ·ÿÿ¨ÿ¯ÿ¤ÿ©ÿµÿÿ´ÿ«ÿ¢ÿ¤ÿ«ÿ¤ÿ«ÿ¤ÿ°ÿ¡ÿ©ÿ¤ÿ¬ÿ·ÿÿ¨ÿÿ©ÿ®ÿ®ÿ¢ÿÿÿ¡ÿ±ÿÿ¬ÿ½ÿÿÿ§ÿ£ÿ£ÿ§ÿµÿ°ÿÿÿ©ÿ£ÿ¢ÿ¦ÿ±ÿÿ­ÿ£ÿ¥ÿ®ÿ°ÿ¤ÿ¤ÿ£ÿ·ÿ¶ÿÿ²ÿ¤ÿÿ¤ÿ¢ÿ¨ÿ¨ÿÿÿÿÿÿ¨ÿ©ÿ¦ÿ¢ÿÿÿÿ©ÿ¦ÿªÿ©ÿ¢ÿ¦ÿ¬ÿ¥ÿ£ÿ¦ÿÿÿ¡ÿªÿ¡ÿÿÿ¦ÿ§ÿ¡ÿ©ÿÿ¤ÿÿÿªÿÿ¥ÿ¡ÿ¢ÿºÿ§ÿ®ÿ±ÿÿÿÿ ÿ¨ÿ¥ÿªÿ¡ÿ¥ÿ¸ÿ¦ÿ¡ÿ¨ÿ¢ÿ¡ÿÿ¦ÿ¤ÿ´ÿ©ÿÿ ÿÿ ÿ¤ÿÿ¡ÿ¤ÿÿÿÿ¤ÿ ÿÿ©ÿ¨ÿªÿ©ÿ¡ÿ¥ÿ§ÿ­ÿ«ÿ¬ÿ°ÿ©ÿ§ÿ¦ÿ£ÿ¦ÿªÿ¯ÿÿÿÿ¸ÿ¸ÿ´ÿÿ°ÿ®ÿµÿ¤ÿ¤ÿ¹ÿ®ÿ©ÿ¬ÿªÿ ÿ ÿ¨ÿÿÿÿ¨ÿ³ÿ¥ÿÿ¦ÿªÿÿÿ´ÿ²ÿÿ¡ÿ°ÿ­ÿÿ ÿ³ÿ¼ÿ³ÿ¯ÿ±ÿ¤ÿÿ®ÿ²ÿ®ÿ±ÿ¥ÿ¢ÿ ÿªÿ¥ÿ°ÿ©ÿÿ°ÿ©ÿ¬ÿ¢ÿ©ÿ£ÿÿ«ÿÿÿ²ÿ¢ÿ§ÿ­ÿÿ ÿ©ÿ¡ÿ¦ÿªÿ¬ÿ¦ÿªÿ£ÿ ÿ©ÿªÿ«ÿ¥ÿÿÿ ÿ§ÿ¬ÿ±ÿ­ÿ¤ÿ«ÿ®ÿ©ÿ§ÿ©ÿ§ÿ¤ÿÿ°ÿ¹ÿ°ÿ»ÿ¬ÿ©ÿÿ¹ÿÉÿ¶ÿ®ÿ¢ÿ°ÿÁÿ£ÿ¨ÿ ÿ¡ÿ¡ÿÿ¤ÿ¤ÿ§ÿÿ¤ÿ¥ÿÀÿ©ÿ¥ÿÿÿªÿ ÿ¤ÿÿÿ£ÿ«ÿ©ÿ«ÿ¯ÿ ÿ¡ÿÿÿ¢ÿ¢ÿ®ÿ±ÿ©ÿ¦ÿ¬ÿ§ÿ³ÿ¥ÿÿÿ®ÿ·ÿ·ÿ ÿ¥ÿÿ£ÿÿ´ÿ®ÿ¤ÿ²ÿÿÿ~ÿrÿ ÿ§ÿÿÿÿ¨ÿ¤ÿ¢ÿ¢ÿ§ÿ±ÿ§ÿ¥ÿ¥ÿÿÿÿÿ®ÿ¨ÿÿ¥ÿ¥ÿ¢ÿ«ÿ§ÿÿÿÿ¤ÿ¥ÿ¡ÿÿ¤ÿ¬ÿÿ¢ÿ£ÿ§ÿ¢ÿÿÿ§ÿ²ÿ®ÿ¤ÿÿ¬ÿµÿªÿ«ÿ°ÿ¢ÿÿÿ¨ÿ¡ÿ¦ÿ ÿÿ°ÿ±ÿ´ÿ ÿ¤ÿ«ÿ®ÿ«ÿ«ÿ¯ÿ®ÿ§ÿ¥ÿ ÿÿ¦ÿ£ÿ¤ÿ±ÿ§ÿ¨ÿ¦ÿÿÿ§ÿÿ¢ÿjÿÿPÿsÿÿ£ÿ¨ÿ¯ÿ¼ÿ¦ÿÿ²ÿ²ÿ¡ÿ£ÿÿ¬ÿ­ÿÿÿÿÿÿÿÿ¦ÿ ÿÿ¡ÿ¨ÿ¤ÿ ÿ¤ÿ¢ÿÿÿÿÿ¥ÿ³ÿ¦ÿ ÿªÿ²ÿ¢ÿÿ¥ÿÿÿÿÿÿ­ÿ¦ÿÿÿ¨ÿ¸ÿÿ¨ÿ²ÿ¡ÿÿ¢ÿ°ÿ ÿ¡ÿÿÿ¢ÿÿÿÿÿ¡ÿÿÿ¨ÿ©ÿ¦ÿ¤ÿÿÿÿÿ£ÿ ÿÿ¥ÿ¦ÿÿÿÿÿÿÿ®ÿÿÿÿÿÿÿÿ¨ÿ¥ÿ¦ÿÿ¥ÿ¤ÿÿÿÿÿ¦ÿ£ÿ¢ÿ©ÿ¤ÿÿ«ÿ§ÿÿ¡ÿ¤ÿ­ÿ©ÿ¦ÿÿ¡ÿ®ÿªÿ£ÿ¥ÿÿÿ¦ÿÿ¢ÿÿÿÿÿÿÿÿÿÿqÿoÿyÿ|ÿÿÿÿÿÿÿÿÿÿÿÿ¨ÿ¦ÿÿÿÿ«ÿ£ÿÿÿ«ÿÿÿÿÿÿÿ§ÿÿÿ§ÿ«ÿÿ¢ÿÿÿÿÿÿÿÿ£ÿ ÿÿÿÿÿÿÿÿ¥ÿÿ ÿ¦ÿ«ÿ¤ÿÿÿÿÿ©ÿÿÿ¬ÿÿ¢ÿÿÿ ÿ¥ÿÿÿÿ©ÿ£ÿÿÿÿÿÿÿÿÿÿ¡ÿ ÿÿÿ ÿ¤ÿ®ÿ£ÿªÿÿ¤ÿÿ¨ÿ¯ÿÿÿÿÿ¦ÿÿ¡ÿÿ ÿÿ¡ÿ¡ÿ¡ÿ«ÿÿÿ¤ÿªÿªÿ¦ÿ«ÿÿÿªÿÿ§ÿ¥ÿªÿÿ¢ÿ«ÿÿÿ ÿ¤ÿ¦ÿ¬ÿ¢ÿ¤ÿ¨ÿ£ÿ°ÿ©ÿªÿ¯ÿ±ÿªÿ£ÿ¢ÿ¢ÿ­ÿ«ÿÿ ÿ§ÿ¨ÿ±ÿÿ±ÿ¥ÿµÿªÿªÿ±ÿ¡ÿ©ÿÿ¨ÿ®ÿ°ÿºÿµÿ§ÿ ÿÿ ÿ¢ÿ¡ÿªÿ¯ÿ­ÿ®ÿ¬ÿ¨ÿ¨ÿ¤ÿ¨ÿ©ÿÿÿÿ®ÿ¨ÿ¥ÿ¢ÿ¸ÿ²ÿ¨ÿ«ÿ¯ÿ±ÿ®ÿ¨ÿ«ÿ±ÿÿÿÿÿ¢ÿµÿ®ÿÿ¡ÿ¥ÿÿ·ÿ°ÿ®ÿ°ÿ¬ÿ¬ÿªÿ­ÿ¨ÿ®ÿ¯ÿ¥ÿ§ÿªÿ®ÿ¨ÿ¨ÿªÿ¨ÿ¨ÿ©ÿ°ÿ©ÿ­ÿ¥ÿ¥ÿ¤ÿ¢ÿ³ÿ¦ÿ¬ÿ ÿ±ÿ®ÿ¬ÿÿ¢ÿÿ¡ÿÿ¢ÿ¯ÿ´ÿÀÿµÿ¨ÿ¯ÿ¨ÿ©ÿ²ÿµÿ°ÿ§ÿ§ÿ§ÿ¡ÿµÿ­ÿ©ÿ¢ÿ³ÿ´ÿ§ÿ§ÿ¦ÿªÿ®ÿ­ÿ¦ÿªÿ´ÿ«ÿªÿ¸ÿ¾ÿ¶ÿ®ÿ§ÿ£ÿ¯ÿ§ÿºÿ¾ÿ­ÿºÿ¼ÿ¬ÿ¨ÿ«ÿ¦ÿªÿªÿ¯ÿ¸ÿ¹ÿ³ÿ­ÿ´ÿ¯ÿ ÿ»ÿ¦ÿ¤ÿ ÿ¾ÿ¸ÿ¥ÿ®ÿ¨ÿ°ÿ¢ÿ¦ÿªÿ§ÿ¤ÿ ÿ£ÿ§ÿ£ÿ¨ÿ¸ÿ¸ÿ§ÿ³ÿ°ÿ¡ÿ¡ÿÿ­ÿ²ÿ»ÿªÿ¥ÿ±ÿ¸ÿ©ÿ£ÿ¥ÿ«ÿ´ÿ³ÿ°ÿ´ÿ¶ÿ¸ÿ§ÿ¥ÿ¬ÿ®ÿ­ÿ§ÿªÿ°ÿ·ÿÿÿ«ÿ­ÿ®ÿ´ÿ¹ÿ²ÿ¦ÿÿÿ§ÿ¦ÿ£ÿ§ÿ®ÿ¦ÿ«ÿ£ÿ±ÿ¹ÿ±ÿ¥ÿÿ¢ÿ¬ÿ·ÿµÿ®ÿ®ÿ¬ÿ±ÿ³ÿ³ÿ ÿÿ©ÿ¥ÿ¦ÿ®ÿ½ÿ²ÿ±ÿ«ÿ±ÿ´ÿ¯ÿ±ÿ±ÿ®ÿ´ÿ­ÿ°ÿ«ÿ¸ÿ·ÿ¾ÿÿ ÿ£ÿ±ÿ²ÿ¡ÿ¦ÿ¥ÿ¬ÿªÿ¥ÿ®ÿ®ÿ¬ÿ«ÿ¯ÿ¨ÿ¶ÿÿ¤ÿ¥ÿ¦ÿÿ¤ÿ°ÿ©ÿ ÿ¡ÿ ÿ ÿ«ÿ¸ÿ³ÿ¬ÿµÿ²ÿ®ÿ¡ÿ®ÿ¬ÿ°ÿ¸ÿ²ÿ¶ÿ³ÿ¥ÿ£ÿ¥ÿÿ£ÿ³ÿµÿ»ÿÿÿ®ÿÿªÿ®ÿ¸ÿ°ÿ´ÿ¸ÿ±ÿ²ÿ´ÿ°ÿ­ÿ¦ÿ¢ÿ®ÿ¯ÿ´ÿ­ÿ¹ÿ¤ÿ¶ÿ«ÿ©ÿ¡ÿ«ÿ¶ÿ´ÿ®ÿ¬ÿ©ÿ¡ÿ¬ÿªÿ¥ÿ»ÿºÿ­ÿ©ÿ¬ÿ¦ÿ®ÿ­ÿ¯ÿ°ÿ´ÿµÿªÿ¬ÿ·ÿ¥ÿ¯ÿ´ÿÂÿ­ÿ¡ÿºÿÀÿªÿÿÿ°ÿºÿ¨ÿ¥ÿµÿªÿÊÿ«ÿÿ¦ÿÿ¤ÿ£ÿÿÿÿ¢ÿ¦ÿ£ÿÿ©ÿ¡ÿªÿ«ÿ°ÿ­ÿ¢ÿ°ÿ¢ÿÿÿ­ÿ©ÿÿÿÿ£ÿ°ÿ¥ÿÿ¢ÿ§ÿÿ§ÿ­ÿ«ÿ£ÿÿÿ¤ÿ­ÿ¦ÿ¥ÿ°ÿ³ÿªÿÿÿ­ÿªÿ¡ÿÿ¡ÿ¦ÿ ÿ¡ÿ¹ÿ©ÿ³ÿ¶ÿÿ©ÿÿ£ÿªÿ«ÿ«ÿ¥ÿ¢ÿ©ÿ§ÿÿ¨ÿ¯ÿÿ£ÿÿ£ÿ¦ÿ¢ÿ¢ÿ¦ÿ®ÿ¯ÿ§ÿ¦ÿ´ÿÿ ÿ¥ÿÿ¹ÿ¨ÿ¬ÿ©ÿ¢ÿ ÿ ÿ ÿ¡ÿ¤ÿÿ¦ÿ¤ÿ«ÿ³ÿ¦ÿ¡ÿ­ÿ©ÿ ÿÿÿ¨ÿ³ÿªÿ«ÿ¤ÿ£ÿ¬ÿ°ÿ©ÿ¬ÿ²ÿ¨ÿ£ÿ©ÿ ÿ¢ÿ¥ÿÿ±ÿ¢ÿ¤ÿ°ÿ°ÿ¤ÿÿÿÿ¥ÿ ÿÿ¥ÿªÿÿÿ«ÿ¬ÿ­ÿ©ÿÿÿ§ÿ ÿ¢ÿ¤ÿÿÿÿÿ ÿÿ§ÿ¥ÿÿ²ÿ ÿÿ£ÿÿ§ÿÿÿ£ÿ¥ÿ§ÿ§ÿÿÿ¥ÿÿªÿ©ÿ¥ÿÿÿ¥ÿ£ÿÿ§ÿ¸ÿ¤ÿÿ®ÿ£ÿ¬ÿ¦ÿ£ÿÿÿÿ¡ÿÿÿÿ¡ÿ¥ÿÿ¤ÿÿ¢ÿÿÿ¥ÿ©ÿ¥ÿ¤ÿ¿ÿ¥ÿÿÿÿÿ¥ÿÿÿÿÿÿ¬ÿ§ÿ¢ÿ¬ÿ¨ÿ¨ÿ¢ÿÿÿÿ«ÿµÿ¥ÿÿÿ¡ÿ¦ÿÿ ÿ®ÿ£ÿ¤ÿ£ÿ§ÿ¨ÿÿ¡ÿÿÿ¤ÿ£ÿÿÿ¡ÿ¥ÿ¤ÿ£ÿ£ÿÿÿÿ¡ÿ¤ÿ¥ÿÿ¨ÿ¤ÿ¤ÿ¨ÿ ÿÿ ÿ¦ÿ£ÿÿÿ¦ÿ ÿªÿÿÿÿÿÿÿ¤ÿÿÿÿÿ¤ÿ¢ÿÿÿÿÿ¤ÿ¬ÿ ÿÿ§ÿµÿ°ÿ¬ÿªÿÿ£ÿ³ÿÿÿ£ÿ¡ÿÿÿÿ¤ÿ©ÿÿ¡ÿÿ¤ÿ³ÿ¤ÿ¦ÿ®ÿ¨ÿ¥ÿ¦ÿ¶ÿ£ÿÿÿÿÿÿÿ£ÿ¤ÿ§ÿ¡ÿÿ¤ÿÿ}ÿ~ÿÿÿ¡ÿÿ¢ÿÿÿ¨ÿ¦ÿÿ¢ÿ¥ÿ§ÿ²ÿ¡ÿÿ ÿÿÿÿÿ¡ÿ§ÿÿÿÿ ÿÿÿÿÿÿ£ÿ¶ÿÿ ÿ¥ÿ¥ÿ¤ÿ¡ÿÿÿÿ£ÿ¨ÿ¤ÿ¢ÿ§ÿ­ÿ§ÿÿ£ÿÿÿ§ÿ¦ÿ¢ÿÿÿ¡ÿ¨ÿ¥ÿÿÿÿÿ«ÿªÿ¬ÿ¾ÿ¥ÿ«ÿ¬ÿ¯ÿ°ÿ³ÿ²ÿ§ÿ²ÿ§ÿ¤ÿ¬ÿ½ÿ»ÿºÿ½ÿ¶ÿ©ÿ¯ÿªÿ§ÿ´ÿ«ÿ¢ÿ¤ÿ®ÿ¸ÿ½ÿ´ÿ£ÿ¤ÿ ÿÿ¤ÿ©ÿ¨ÿ¢ÿÿ«ÿ£ÿ ÿ£ÿ¢ÿÿÿ¢ÿ¡ÿÿ§ÿÿ¥ÿ£ÿ§ÿ¨ÿÿ ÿ¢ÿ¦ÿÿ ÿ°ÿ¯ÿ¤ÿ¡ÿ¥ÿ ÿÿ¡ÿ§ÿ¤ÿ¤ÿ ÿÿ¦ÿ®ÿÿÿ§ÿÿ¡ÿ£ÿ¡ÿÿÿ ÿÿÿÿÿÿÿÿÿÿÿÿÿÿÿÿÿÿÿÿÿÿÿÿÿ ÿÿÿÿÿÿÿÿÿÿÿÿÿÿÿÿÿÿÿÿÿ¦ÿÿÿ§ÿ£ÿÿÿÿ£ÿ¥ÿ¢ÿÿÿÿ¡ÿ ÿÿÿ¡ÿÿÿÿÿÿÿÿÿÿÿÿÿÿÿÿÿÿÿÿÿÿÿÿÿÿÿÿÿÿÿÿÿÿÿÿÿÿÿÿÿÿÿÿÿÿÿÿÿÿÿÿ~ÿÿÿÿÿÿÿÿÿÿzÿÿÿÿÿÿÿÿÿÿÿÿÿÿÿÿ´ÿ¥ÿÿÿÿÿÿÿÿÿÿÿÿÿÿÿ¡ÿ ÿÿÿ°ÿÿÿ£ÿÿ¡ÿ¤ÿ¡ÿ¢ÿ¦ÿ£ÿÿÿ±ÿÿ§ÿªÿµÿ°ÿ©ÿ£ÿÿ ÿ­ÿ®ÿ¢ÿÿ­ÿÿÿ¢ÿÿÿ¥ÿ¨ÿ¡ÿ¤ÿ£ÿÿÿÿÿÿ¨ÿ§ÿ­ÿ§ÿÿ¢ÿ ÿÿÿÿÿªÿµÿªÿ¡ÿ¦ÿ©ÿ¢ÿ¦ÿ¬ÿ¢ÿÿÿ¤ÿÿÿ ÿ ÿÿÿ¡ÿÿ¡ÿ¨ÿÿ ÿÿÿÿÿ¯ÿ¡ÿÿÿÿÿÿÿÿ¢ÿ¨ÿÿ¥ÿÿ ÿÿ£ÿ¡ÿÿ ÿÿÿÿ}ÿÿÿ©ÿ¢ÿrÿÿÿÿÿ£ÿ¢ÿÿÿÿÿÿÿÿÿÿÿÿÿÿÿÿÿ ÿÿÿÿÿÿ¦ÿÿÿ¢ÿ¡ÿÿÿÿÿÿÿÿÿÿÿÿÿÿÿÿÿÿÿÿÿÿÿÿÿÿqÿÿÿ¤ÿªÿÿÿÿÿÿÿÿÿÿ¬ÿ¡ÿÿÿ£ÿ§ÿ¦ÿÿÿÿÿÿÿÿÿÿÿÿÿÿÿÿÿÿÿÿÿÿÿ¨ÿªÿ¡ÿÿÿ¨ÿ¢ÿÿÿ¥ÿ¤ÿÿ¡ÿ¡ÿÿÿÿÿÿÿÿÿÿÿÿ¡ÿ¬ÿÿÿ£ÿÿ¥ÿÿÿÿÿÿ¡ÿ©ÿ£ÿÿ¨ÿ£ÿ§ÿ­ÿÿÿÿ¨ÿ ÿÿÿÿÿÿÿ¬ÿÿ¢ÿ¯ÿ¦ÿ ÿÿ®ÿÿÿÿÿÿÿ¡ÿÿÿ ÿ¦ÿÿÿ¨ÿ§ÿ¤ÿ¡ÿÿºÿ¢ÿÿÿÿ¥ÿÿÿ ÿ¥ÿÿÿ¤ÿ©ÿ¡ÿÿÿÿ ÿ¢ÿÿ«ÿ¥ÿ¡ÿÿ¡ÿÿÿÿ£ÿÿÿÿÿÿÿÿÿÿÿ¡ÿÿ²ÿ¦ÿ­ÿ¢ÿÿÿÿÿ¥ÿ«ÿ¤ÿ¡ÿÿ¢ÿ¡ÿÿÿÿ¢ÿ°ÿÿÿ¤ÿ­ÿªÿÿÿÿ ÿ¥ÿ¢ÿÿÿÿÿÿÿ¦ÿªÿ©ÿÿÿÿuÿÿÿÿ¨ÿÿ£ÿÿÿÿÿ|ÿuÿuÿgÿoÿÿÿÿÿÿÿÿÿwÿÿrÿyÿÿÿÿÿ~ÿÿuÿ|ÿÿxÿ|ÿÿÿÿÿÿªÿ¢ÿÿÿÿÿ§ÿÿ¡ÿ¢ÿ£ÿ¢ÿÿÿÿÿ¤ÿÿÿ¡ÿ ÿÿÿÿÿÿ£ÿÿÿ´ÿÿÿÿÿÿÿÿÿ¥ÿ¥ÿÿÿ¢ÿ¡ÿÿÿÿÿ©ÿ¢ÿÿ ÿÿ§ÿÿÿÿÿÿÿÿ ÿÿÿ ÿ¢ÿ¡ÿÿÿÿÿ©ÿÿ ÿ ÿÿÿÿÿ¬ÿÿÿ~ÿÿÿÿÿ©ÿ«ÿ¦ÿ¯ÿ­ÿ¨ÿÿÿÿÿÿ ÿÿ±ÿ«ÿÿÿ¢ÿÿ¢ÿÿ¡ÿ­ÿÿ£ÿ ÿÿÿÿÿÿÿÿÿÿÿÿÿÿÿÿ¢ÿªÿ¡ÿÿÿ®ÿÿ¬ÿÿÿµÿÿÿÿÿÿ©ÿ¨ÿÿ¢ÿ°ÿ§ÿ ÿÿÿÿÿÿÿÿÿ¡ÿÿ¡ÿÿªÿ¥ÿÿÿÿ«ÿÿÿ§ÿ ÿ¢ÿÿÿÿÿÿÿ©ÿ¡ÿ¡ÿ¨ÿÿÿ ÿ¬ÿ¡ÿ¥ÿ¥ÿÿÿÿÿ¶ÿÿ}ÿÿÿÿÿ¦ÿÿÿÿ¡ÿÿÿÿ¢ÿÿÿÿÿ¦ÿ§ÿ£ÿ©ÿ«ÿ¤ÿ£ÿÿÿÿÿÿÿÿ°ÿ¤ÿÿ­ÿÿ¬ÿÿ¡ÿ¡ÿÿ®ÿªÿÿ¥ÿÿÿÿÿÿÿÿ¦ÿÿ¦ÿ±ÿªÿ¦ÿÿÿÿÿÿÿ£ÿÿÿÿ£ÿÿ·ÿÿ{ÿÿÿ¢ÿÿÿÿÿÿÿÿÿÿÿÿÿÿÿÿÿÿÿÿÿÿÿÿÿÿÿÿÿÿÿÿÿÿÿÿÿ¤ÿÿÿÿ¢ÿ®ÿÿÿÿ¥ÿ¨ÿÿÿÿÿÿÿÿÿÿ¡ÿ¯ÿ¨ÿÿÿÿÿÿÿÿ}ÿÿÿÿÿÿ ÿÿ ÿÿÿ¢ÿÿÿÿÿÿÿÿÿÿÿÿÿÿÿÿÿÿÿÿÿÿÿÿÿÿÿÿÿÿ ÿÿÿÿ¦ÿÿÿÿÿÿÿÿÿÿ§ÿ¢ÿÿ¢ÿÿÿÿÿÿÿÿ¥ÿ©ÿ¢ÿÿÿÿÿÿÿÿÿÿÿ¡ÿ«ÿÿÿªÿ ÿÿÿÿÿªÿ¢ÿÿ£ÿ ÿÿÿ¨ÿÿÿÿµÿÿÿ¡ÿ£ÿ¦ÿÿ¬ÿÿÿÿÿ ÿÿÿÿÿÿ¥ÿ¨ÿ¥ÿÿ¥ÿ©ÿ£ÿ¢ÿÿÿ¢ÿÿ¢ÿªÿ«ÿÿÿ§ÿ©ÿ¥ÿ©ÿÿÿ£ÿÿªÿ¤ÿ¥ÿ ÿ£ÿÿªÿ¡ÿ¡ÿ£ÿÿÿÿ§ÿ¥ÿ¢ÿ³ÿ«ÿÿÿ ÿ¥ÿ©ÿ ÿÿÿ¢ÿÿÿ§ÿ°ÿ¨ÿ§ÿ©ÿÿÿ¢ÿ­ÿ£ÿÿ¯ÿ©ÿÿ¨ÿ°ÿ±ÿÿÿ¤ÿ·ÿ§ÿªÿ©ÿ¾ÿ¤ÿ«ÿ¸ÿ¬ÿ¬ÿ§ÿ®ÿ¤ÿ ÿ ÿ£ÿËÿ«ÿ£ÿ¬ÿ ÿÿ¶ÿ ÿÿªÿ®ÿ«ÿ£ÿ ÿ¦ÿÿ¤ÿ¨ÿ¤ÿ£ÿ¦ÿ°ÿ¬ÿ¢ÿ ÿ£ÿÿÿÿ«ÿ¬ÿªÿ©ÿ¥ÿ­ÿ ÿ¡ÿ¤ÿ¯ÿ¦ÿÿ¢ÿÿÂÿ­ÿ°ÿ¢ÿ­ÿ¬ÿÿ¤ÿÿÿ¥ÿ­ÿ ÿ§ÿ¼ÿ­ÿÿ£ÿ¤ÿ«ÿÿÿ ÿ ÿÿ«ÿ¨ÿ«ÿ´ÿ®ÿ£ÿÿ¢ÿ¬ÿ®ÿ«ÿ«ÿÿ¢ÿ¸ÿªÿÿ ÿ£ÿªÿÿ¡ÿ¦ÿ£ÿºÿ¥ÿÿ¥ÿ­ÿ¡ÿÿÿÿªÿ£ÿªÿÿ±ÿ©ÿ¥ÿ¢ÿ´ÿ±ÿ¨ÿ¥ÿ¥ÿÿ¨ÿÿÿ¨ÿ©ÿ¥ÿ¨ÿÿ­ÿ°ÿ¥ÿÿÿ¢ÿÿ¡ÿ¦ÿ§ÿ¯ÿªÿ¢ÿ¦ÿÿ£ÿ©ÿ¨ÿ±ÿ¡ÿ¦ÿ­ÿÿ¡ÿ¢ÿµÿ«ÿÿÿ°ÿ¯ÿ©ÿÿ­ÿ¢ÿ´ÿ¨ÿÿ²ÿ¨ÿ§ÿ­ÿ¥ÿ¨ÿ¤ÿ¢ÿ§ÿ¢ÿ°ÿ¦ÿ¡ÿ¦ÿ¡ÿ®ÿ¨ÿÿ£ÿ«ÿªÿªÿ£ÿ©ÿªÿ¢ÿ ÿ¨ÿµÿ°ÿ­ÿ°ÿ«ÿ¥ÿ©ÿÿ¬ÿ®ÿÿ£ÿ§ÿ³ÿ©ÿ©ÿ¨ÿÿ¢ÿ­ÿ­ÿ¤ÿ§ÿÿ±ÿÿÿ£ÿ¬ÿ¢ÿ ÿÿ¡ÿÿÿÿÿ®ÿ°ÿ´ÿ·ÿ¦ÿ¤ÿ¢ÿ¡ÿ«ÿ¡ÿÿ¢ÿ®ÿºÿ±ÿ²ÿ³ÿ©ÿ«ÿ©ÿ¦ÿ¥ÿ£ÿ¥ÿ§ÿ±ÿ¬ÿ¡ÿ«ÿ¹ÿ³ÿ¤ÿÿ°ÿ©ÿ¥ÿ¤ÿ°ÿÿ¶ÿ©ÿ¥ÿ¦ÿ¦ÿ¢ÿ§ÿÿÿ£ÿ¡ÿÿÿ¯ÿ§ÿ£ÿ¥ÿ¥ÿ­ÿ¦ÿ¡ÿ¦ÿ£ÿÿ¯ÿ´ÿ¨ÿ¤ÿ¥ÿ¨ÿ¥ÿÿÿ«ÿ¶ÿ·ÿ¹ÿ¤ÿÿÿÿ¥ÿÿÿ¶ÿÿÿÿ³ÿ²ÿÿÿÿ¦ÿ§ÿ²ÿÿ¢ÿÿlÿ¢ÿªÿÿÿÿ©ÿÿÿÿÿ­ÿ¢ÿ¢ÿ¨ÿ©ÿ¢ÿÿ¢ÿ¹ÿ¹ÿªÿ¨ÿ®ÿ°ÿµÿ±ÿ¤ÿ¥ÿ£ÿ¦ÿ ÿÿ¢ÿ­ÿÿÿ¥ÿ¨ÿµÿ³ÿ§ÿ ÿ¤ÿ²ÿªÿ«ÿ¡ÿ¡ÿ©ÿ¡ÿ¯ÿ ÿ£ÿ ÿÿ¯ÿ¤ÿ¥ÿ­ÿ ÿ©ÿ£ÿ¨ÿ¦ÿ¤ÿ ÿ¬ÿªÿ¨ÿ¬ÿ¬ÿ¬ÿ¬ÿ©ÿ¨ÿªÿ«ÿ®ÿªÿ ÿ¡ÿ¡ÿ§ÿ®ÿ®ÿªÿ­ÿÿ{ÿZÿ[ÿÿÿÿ»ÿ²ÿ¨ÿ±ÿ¶ÿÿ±ÿÿÿ¤ÿ¤ÿÿÿ§ÿ¯ÿ¥ÿ¬ÿ®ÿ±ÿ£ÿ§ÿ±ÿ°ÿ¯ÿ«ÿ³ÿ³ÿ¥ÿªÿ¢ÿÿ¤ÿÿÿ®ÿ¥ÿ¤ÿ¬ÿ¤ÿ¤ÿÿÿÿ£ÿÿ°ÿ®ÿªÿ§ÿ¡ÿ­ÿ°ÿ©ÿ±ÿÿÿªÿ¡ÿ®ÿ¤ÿ¢ÿÿÿÿ¡ÿ¤ÿÿÿÿÿ¨ÿ©ÿÿ¢ÿÿÿÿÿÿ¥ÿÿÿ¦ÿÿÿÿÿÿÿ§ÿ¨ÿÿÿÿÿÿÿ¤ÿ¥ÿÿÿÿÿ«ÿ¨ÿ¡ÿÿÿ¬ÿÿÿÿÿ­ÿ§ÿÿÿÿÿÿÿ¦ÿ¥ÿ¢ÿÿÿ©ÿÿÿÿÿÿÿÿÿÿÿÿÿÿÿqÿrÿÿÿÿÿÿÿÿÿÿÿÿÿÿ£ÿÿÿÿÿ¦ÿ ÿÿÿ¨ÿÿÿÿÿÿÿÿÿÿÿÿÿÿ¥ÿÿÿÿÿÿÿÿÿÿÿÿÿÿÿÿÿ¥ÿ¤ÿÿÿ®ÿÿÿÿÿ©ÿ£ÿÿ£ÿ¢ÿ¥ÿÿ¨ÿÿÿÿÿÿ©ÿÿÿÿÿÿÿÿÿÿÿÿÿÿÿÿ§ÿ ÿÿÿÿÿÿ¤ÿ³ÿ±ÿ ÿ¥ÿ±ÿÀÿÿ£ÿÿÿÿÿÿÿ¨ÿ¨ÿ¢ÿÿ¥ÿªÿ£ÿ¡ÿÿªÿ¾ÿÿ£ÿ©ÿÿ ÿ¡ÿªÿ£ÿ¢ÿ¡ÿ£ÿ¬ÿ®ÿ¤ÿ¡ÿ¤ÿÿÿÿ¡ÿ¤ÿ¥ÿ¨ÿ²ÿ¢ÿÿÿ¤ÿ¢ÿ£ÿ¤ÿÿ¡ÿ¢ÿ¢ÿ­ÿ£ÿÿÿ¼ÿ¤ÿ¥ÿ«ÿ£ÿ«ÿºÿ¸ÿºÿ®ÿ¦ÿ¨ÿ£ÿ¨ÿ«ÿ§ÿ©ÿ©ÿ¦ÿ¢ÿ£ÿ¬ÿ ÿ¢ÿ¥ÿÿ¡ÿÿ·ÿ¤ÿ§ÿ«ÿ²ÿ­ÿ¶ÿÿ§ÿ©ÿªÿÿÿ¡ÿÿÿ¦ÿ©ÿ±ÿ®ÿ¢ÿÿ¦ÿªÿªÿ¶ÿ¨ÿÿ°ÿ¼ÿ¨ÿ£ÿ¤ÿ°ÿ¢ÿ«ÿ«ÿ¤ÿ£ÿ¯ÿ¬ÿªÿªÿ§ÿ«ÿ±ÿ®ÿ¥ÿ­ÿ²ÿ²ÿ¦ÿÿ§ÿ¯ÿ ÿ¥ÿµÿ¤ÿ¡ÿÿÿ¬ÿ®ÿ­ÿ¬ÿ­ÿ¨ÿ¦ÿ¨ÿ¨ÿ¨ÿ¤ÿ¤ÿ¬ÿ«ÿÿ«ÿ·ÿ®ÿ¨ÿ§ÿºÿ¥ÿªÿµÿ«ÿ¢ÿ«ÿ±ÿ«ÿ±ÿ±ÿ©ÿ®ÿ¶ÿ¯ÿ¬ÿ»ÿ²ÿ«ÿ©ÿÿ®ÿµÿ«ÿ·ÿ©ÿ«ÿ¡ÿ¹ÿÇÿ³ÿ±ÿ²ÿ¨ÿ§ÿ­ÿµÿ¶ÿ¬ÿ¬ÿ®ÿ¬ÿªÿ²ÿ­ÿ¨ÿ¥ÿÃÿ±ÿªÿ¥ÿ¯ÿ¯ÿ¸ÿ´ÿ«ÿ®ÿ£ÿÿ ÿ£ÿ§ÿ­ÿ³ÿ©ÿÿ±ÿ©ÿ³ÿÿÿ¦ÿ±ÿ®ÿ¤ÿ±ÿ²ÿ°ÿ¨ÿ£ÿ¦ÿ±ÿ¶ÿ²ÿ°ÿ²ÿ·ÿ«ÿ£ÿ¥ÿ¯ÿªÿ©ÿ«ÿ©ÿ®ÿ§ÿ¬ÿ´ÿ¸ÿªÿ­ÿ«ÿÿÿ¡ÿ§ÿ«ÿ¤ÿ¦ÿ£ÿ´ÿ¸ÿ½ÿ¡ÿ¨ÿ¬ÿ£ÿ«ÿ©ÿÿÿ¥ÿ²ÿ¯ÿ¬ÿ®ÿ¬ÿ³ÿ²ÿ­ÿÿÿ£ÿ£ÿ¯ÿ¥ÿ¾ÿÀÿ´ÿ¢ÿÿ©ÿ«ÿ¡ÿÿÿ§ÿ¦ÿ¢ÿ§ÿ¹ÿºÿ»ÿÿ¤ÿ¨ÿ±ÿ¨ÿ§ÿ©ÿ­ÿ®ÿ§ÿ¥ÿªÿ®ÿ¬ÿ§ÿ¶ÿ²ÿ·ÿÿ¦ÿ°ÿ¢ÿ¨ÿ±ÿ¹ÿ­ÿ¶ÿ­ÿ°ÿ´ÿ­ÿ¯ÿ´ÿ¾ÿ·ÿ²ÿºÿ¤ÿ¦ÿ§ÿ§ÿ­ÿ¦ÿ¶ÿ­ÿ£ÿ§ÿÿÿÿ³ÿ°ÿ«ÿ°ÿ³ÿ¿ÿÿªÿ«ÿµÿ·ÿ¦ÿ³ÿ¬ÿ°ÿ®ÿ§ÿ°ÿ®ÿ¨ÿ±ÿ¬ÿÂÿ·ÿºÿ¤ÿ¸ÿªÿ¼ÿ¨ÿ¨ÿ¨ÿ¥ÿ¨ÿ¥ÿ ÿ©ÿ©ÿ ÿ£ÿ¹ÿÿ¹ÿ°ÿ·ÿ¸ÿ²ÿ®ÿ°ÿ®ÿ«ÿ«ÿ¯ÿ½ÿÀÿ§ÿ®ÿ¯ÿ¯ÿ­ÿ£ÿ²ÿ´ÿ©ÿ«ÿ¯ÿ®ÿ®ÿ®ÿ©ÿ£ÿ¦ÿ¤ÿ»ÿ¶ÿÿ¨ÿÿÿ©ÿ°ÿ«ÿ¢ÿ ÿ¤ÿ¡ÿÿ£ÿ¬ÿ­ÿ²ÿ·ÿ¤ÿ¨ÿ©ÿ©ÿ¢ÿ²ÿªÿÿ©ÿªÿÿÿ ÿ¦ÿ¤ÿÿ£ÿ«ÿ´ÿ´ÿ¢ÿ¤ÿ§ÿ£ÿ£ÿÿ¤ÿ©ÿªÿ¥ÿ¢ÿ­ÿ¶ÿªÿ£ÿÿ¥ÿ®ÿ¤ÿÿ¬ÿªÿ¦ÿ¡ÿ¨ÿÿÿÿ¯ÿ­ÿµÿ²ÿ§ÿ«ÿ­ÿÿÿ§ÿÿ¹ÿ«ÿ¢ÿ¡ÿ ÿ¡ÿ«ÿ¬ÿ©ÿ­ÿ«ÿªÿ¦ÿ¤ÿ¬ÿ§ÿÿ§ÿ¬ÿ«ÿ¢ÿ ÿ¥ÿ¥ÿÿ¡ÿÿÿ¡ÿ¥ÿ¡ÿ§ÿ¡ÿ ÿ£ÿ¢ÿ¡ÿ¥ÿ¡ÿÿÿ®ÿ¦ÿÿÿ¢ÿ£ÿ«ÿ¨ÿ¢ÿ§ÿ¥ÿÿ¢ÿ¤ÿ£ÿµÿ¢ÿ ÿ¢ÿ£ÿ­ÿ©ÿ£ÿ¦ÿ§ÿ´ÿÿÿ§ÿ°ÿ¢ÿ°ÿ¤ÿ¢ÿ£ÿÿÿ£ÿ¥ÿ¡ÿ¡ÿ¡ÿªÿ ÿÿ£ÿ©ÿ®ÿ§ÿÿ ÿÿÿ£ÿ¦ÿ°ÿ£ÿ¢ÿ§ÿ£ÿ¦ÿ§ÿÿÿÿÿ¢ÿ ÿÿÿ¢ÿ­ÿªÿÿÿÿÿ©ÿ£ÿÿ¦ÿ¤ÿÿÿÿÿÿÿÿÿÿ¤ÿÿ¢ÿªÿ£ÿ¢ÿ ÿÿ¤ÿ£ÿ¡ÿ¨ÿÿÿÿÿ ÿ«ÿÿÿÿÿÿ®ÿÿÿÿ¢ÿ«ÿ©ÿ¡ÿÿÿ¥ÿ¦ÿªÿªÿªÿÿ¬ÿ©ÿ§ÿ©ÿÿ£ÿ§ÿ¥ÿ­ÿ¡ÿ¤ÿÿÿÿ¡ÿ¥ÿÿÿÿÿ£ÿ±ÿ¨ÿÿÿ¤ÿ¡ÿ¢ÿ¢ÿ­ÿ§ÿ£ÿ¨ÿ¦ÿ¢ÿ¡ÿ ÿ ÿ ÿ¥ÿ£ÿ¢ÿ¢ÿÿ¡ÿÿÿÿÿ¡ÿÿÿÿÿ¬ÿ¤ÿ¢ÿ£ÿ¡ÿ£ÿ£ÿ¤ÿ¬ÿ ÿ¦ÿ§ÿ¦ÿÿÿÿÿÿ ÿ¨ÿÿÿÿÿÿÿ¡ÿÿ¦ÿÿ¥ÿ­ÿ¤ÿªÿ¨ÿ¤ÿ­ÿ¨ÿÿÿ©ÿ­ÿ¦ÿ¢ÿ£ÿ¤ÿ¢ÿ ÿ£ÿ¥ÿÿÿ|ÿwÿÿÿÿÿÿ­ÿ ÿÿÿÿ¡ÿ¡ÿÿ ÿ¢ÿÿÿÿÿÿÿÿ¡ÿ«ÿÿÿ¢ÿ¢ÿ¤ÿ¦ÿ¨ÿ­ÿ¬ÿÿ§ÿÿ£ÿ¤ÿ¢ÿ¡ÿ ÿÿÿ¢ÿ«ÿ¨ÿ¨ÿ©ÿ§ÿ£ÿÿÿ­ÿÿ¡ÿ¢ÿ¤ÿÿÿÿÿ®ÿ£ÿÿÿÿÿ°ÿªÿªÿ¹ÿ³ÿ¯ÿ²ÿªÿ¯ÿ°ÿ¡ÿ§ÿ¶ÿ¯ÿ«ÿ«ÿ­ÿ¯ÿ­ÿ¯ÿ´ÿ§ÿ«ÿ´ÿ©ÿ±ÿ´ÿ«ÿ¦ÿ£ÿ ÿªÿ§ÿÿ±ÿ¨ÿ¬ÿ±ÿ§ÿ¤ÿ©ÿ«ÿÿ¢ÿ©ÿ¥ÿ¤ÿ£ÿ¡ÿ£ÿÿÿ§ÿ¤ÿ¬ÿªÿ£ÿ¤ÿ§ÿ¡ÿ­ÿ­ÿÿÿ«ÿ©ÿ£ÿ¢ÿ¡ÿ ÿÿÿªÿ¢ÿ¢ÿ ÿÿÿ£ÿ­ÿ ÿÿÿ£ÿ ÿÿÿÿ§ÿ©ÿÿ¡ÿ¡ÿ¡ÿÿÿÿ¥ÿ§ÿÿ ÿÿ°ÿ ÿÿÿÿÿÿÿÿÿÿÿÿÿÿÿÿÿÿÿÿÿ ÿ¯ÿ¨ÿ¡ÿÿÿÿÿÿ¦ÿÿÿÿÿÿÿÿÿ ÿÿÿÿÿ ÿ¦ÿÿÿÿÿÿÿÿÿÿÿÿÿÿÿÿÿÿÿÿÿÿ¡ÿÿÿÿÿ¡ÿÿÿÿÿÿÿÿÿ ÿÿÿÿÿÿ¡ÿÿÿÿÿÿÿÿÿÿÿÿ¤ÿÿÿÿ¡ÿÿÿÿÿÿÿÿÿÿÿÿÿ ÿÿÿÿÿ ÿ©ÿ ÿÿÿ¡ÿ¦ÿÿÿÿÿÿÿÿÿÿÿÿÿÿÿÿ©ÿ£ÿ¤ÿÿÿÿÿÿÿ£ÿ­ÿ³ÿ°ÿ¦ÿÿÿÿ§ÿ¨ÿ§ÿ§ÿ¯ÿ®ÿ¡ÿÿÿÿ¯ÿ¢ÿÿ£ÿÿÿ¯ÿ¨ÿÿ¢ÿ®ÿ«ÿ¤ÿ§ÿÿÿ¢ÿ¡ÿªÿªÿ¯ÿ¯ÿ¤ÿÿÿÿÿ¡ÿÿÿÿ©ÿ¥ÿ¦ÿ¦ÿÿÿ­ÿ¯ÿ¢ÿÿÿÿ¥ÿÿÿÿÿÿÿ¦ÿ§ÿ¤ÿ£ÿÿÿ¤ÿÿÿÿÿÿÿÿÿÿÿÿÿÿ£ÿÿÿÿÿÿÿ¢ÿ©ÿ£ÿÿÿÿÿÿÿÿÿ ÿÿÿÿÿ­ÿ¦ÿÿÿÿÿÿÿÿÿÿÿÿÿÿÿÿÿÿÿÿÿÿ}ÿÿÿÿÿ¤ÿ ÿÿÿÿÿÿÿÿÿÿÿÿÿÿÿÿÿÿÿÿÿÿÿÿzÿÿÿÿÿÿÿÿÿÿÿÿÿÿÿªÿÿÿÿÿÿ¤ÿÿ§ÿ¢ÿÿÿ ÿ¢ÿ¡ÿÿÿÿ¨ÿÿ¬ÿÿÿÿ¨ÿ£ÿÿÿÿÿ¢ÿ¤ÿÿ¡ÿÿÿÿÿÿÿÿ¤ÿÿ¥ÿÿÿ£ÿ¨ÿ¦ÿÿ¥ÿ¡ÿ§ÿ¨ÿÿ¡ÿ§ÿ­ÿ ÿÿÿÿÿÿÿÿÿÿ¢ÿ¢ÿªÿªÿ©ÿ³ÿÿÿ{ÿÿÿÿÿÿÿÿÿÿ£ÿÿÿ¡ÿ¥ÿÿÿÿÿ ÿÿÿÿÿÿÿÿ¤ÿ¦ÿÿÿ¤ÿ¢ÿ ÿÿ¨ÿÿÿÿÿÿÿÿÿ ÿ¡ÿ¢ÿ¢ÿÿÿÿÿ©ÿÿÿÿÿ¤ÿ£ÿÿÿÿÿÿÿ¡ÿ¦ÿ©ÿÿÿÿÿÿÿ£ÿ¨ÿÿ¬ÿÿ¤ÿ§ÿ¡ÿÿÿÿÿÿÿÿ¤ÿÿÿÿÿ ÿ ÿ¬ÿÿÿ¬ÿ¥ÿ¯ÿÿÿÿÿ¥ÿ¡ÿÿÿÿÿÿÿ©ÿÿÿÿÿ£ÿÿzÿªÿÿÿÿÿÿÿwÿ_ÿVÿlÿvÿsÿÿÿÿÿ¡ÿÿÿÿ ÿÿ|ÿ|ÿÿ ÿÿÿÿÿÿÿÿ|ÿnÿÿ|ÿtÿvÿtÿÿvÿÿÿÿÿ§ÿÿ­ÿ¤ÿÿÿ¡ÿ¤ÿÿÿ¡ÿ¢ÿ¡ÿÿ¢ÿ¢ÿ¨ÿÿÿÿÿÿÿÿªÿÿÿÿ¥ÿ®ÿ¢ÿÿ¤ÿ°ÿ©ÿÿÿÿÿÿÿÿÿÿÿÿÿÿ¦ÿÿÿ ÿ ÿ ÿÿ¥ÿ¦ÿ¢ÿÿ ÿ£ÿ¡ÿÿÿÿÿ¤ÿÿÿ¤ÿÿÿÿ¨ÿ¯ÿÿÿÿÿ¡ÿ ÿ¥ÿ¢ÿÿ¤ÿÿÿÿÿÿÿ¡ÿÿÿÿÿÿÿ ÿÿÿ¤ÿÿ¥ÿ¥ÿÿÿÿÿ ÿÿÿÿÿÿ¡ÿÿÿÿÿÿÿ£ÿÿÿÿÿÿ¡ÿÿÿÿÿÿªÿÿÿÿ¡ÿ©ÿÿÿÿ­ÿ¢ÿÿÿÿÿ ÿÿÿÿÿ¥ÿÿ§ÿÿÿ£ÿÿÿ¡ÿ¦ÿÿÿÿªÿ­ÿ ÿÿÿÿÿÿÿÿÿªÿÿÿÿ£ÿÿÿÿÿ¬ÿÿ¸ÿÿ¥ÿÿÿÿÿÿÿ£ÿÿ¡ÿ¡ÿÿÿ¦ÿ¤ÿÿÿÿÿÿÿªÿ¡ÿÿÿ¬ÿ ÿÿÿÿÿÿÿÿÿÿ°ÿÿÿÿÿ¡ÿÿÿÿÿÿÿÿÿÿÿ¡ÿÿÿÿÿÿÿ¦ÿ¦ÿÿÿÿÿÿÿÿÿÿÿÿÿÿÿÿÿÿÿ¢ÿ®ÿÿÿÿÿÿÿÿÿÿÿÿÿÿÿÿÿÿÿÿÿ£ÿÿÿÿÿÿÿÿ§ÿÿÿÿÿÿÿÿÿ«ÿÿÿÿÿ§ÿÿÿÿÿ ÿÿÿÿ~ÿÿ¢ÿÿÿÿÿÿÿÿÿÿÿ|ÿÿÿÿ ÿÿÿÿÿÿ¦ÿÿÿÿÿªÿÿÿÿÿÿÿÿÿÿ¤ÿÿÿÿÿÿÿÿÿÿÿÿÿÿÿÿÿÿÿÿÿÿÿ¤ÿÿÿÿÿ ÿÿÿÿÿÿÿÿÿ¤ÿ©ÿÿ¡ÿÿÿ£ÿÿÿÿÿÿÿÿ£ÿÿ¡ÿ§ÿ«ÿ§ÿÿÿ¶ÿ¹ÿÿÿ¡ÿ­ÿªÿ§ÿÿ¯ÿªÿÿÿÿÿ¡ÿ¡ÿ£ÿÿÿ¤ÿÿ©ÿÿÿÿ©ÿ¥ÿ¦ÿ£ÿÿÿÿÿ£ÿÿÿ¡ÿÿÿÿÿ ÿ ÿÿÿ¡ÿªÿ¢ÿÿ®ÿ¤ÿªÿÿÿÿÿ ÿ«ÿÿ²ÿ«ÿ¢ÿ¢ÿ¤ÿ©ÿÿÿÿÿ¬ÿ¤ÿÿÿ©ÿ´ÿ¢ÿ¥ÿ¥ÿ¢ÿ§ÿ©ÿ ÿÿ¨ÿ­ÿ ÿ¨ÿ±ÿ®ÿ§ÿ ÿ¥ÿªÿ°ÿ¼ÿ°ÿ¦ÿ±ÿ±ÿ­ÿ±ÿ§ÿ·ÿ¶ÿÿ¨ÿªÿÿ ÿ¦ÿÿ®ÿÿÿ²ÿ»ÿ¬ÿ§ÿ®ÿ¨ÿ¸ÿºÿ¿ÿ¥ÿÿ±ÿªÿ·ÿ¬ÿ ÿÿ ÿÿ§ÿ°ÿ·ÿ°ÿ ÿ­ÿ±ÿ¯ÿ«ÿ¡ÿªÿ§ÿ¢ÿ§ÿ©ÿ¢ÿÿ¢ÿ¥ÿ§ÿ«ÿ¥ÿ¯ÿªÿÿ¢ÿ²ÿ®ÿ¡ÿ¢ÿÿ¡ÿ»ÿ¨ÿÿÿ«ÿ¦ÿÿ¤ÿ­ÿ§ÿÿ¢ÿ¢ÿ«ÿ¶ÿ¸ÿ­ÿ²ÿ¯ÿ¨ÿ¤ÿÿÿÿ§ÿµÿ¨ÿÿÿÿÿÿ£ÿ«ÿ¥ÿ¨ÿ±ÿ¨ÿ¡ÿ§ÿÿ ÿ¥ÿ§ÿ¯ÿÿÿÿªÿ²ÿÿªÿ¢ÿ«ÿ¯ÿÿÿÿ­ÿ¦ÿµÿÿ£ÿ¤ÿ®ÿ£ÿ§ÿ¥ÿ°ÿ¢ÿÿÿ¢ÿ ÿ£ÿ«ÿ¯ÿ¨ÿ«ÿ°ÿ¶ÿµÿ´ÿ¤ÿÿÿ¡ÿ«ÿ­ÿ§ÿ¬ÿ¯ÿ©ÿªÿ¥ÿÿ¡ÿ«ÿ¤ÿÿ©ÿ­ÿÿÿÿ¦ÿ°ÿ­ÿÿ¦ÿ¤ÿÿ¥ÿ«ÿ¨ÿ¬ÿ¡ÿ¨ÿ©ÿ¢ÿ¯ÿªÿÿ¨ÿ©ÿ°ÿ®ÿªÿºÿ£ÿ¢ÿ¬ÿ±ÿµÿ­ÿ¥ÿ®ÿÿ¥ÿ´ÿ¦ÿÿ¢ÿ©ÿ¦ÿ¡ÿ¦ÿ£ÿ ÿ§ÿ±ÿ¦ÿÿÿ­ÿ®ÿ¤ÿÿ ÿ³ÿªÿÿ©ÿªÿ§ÿ©ÿªÿ©ÿ§ÿÿ±ÿÿÿÿ ÿ¡ÿÿÿÿ£ÿÿÿÿ¦ÿ´ÿ³ÿ©ÿ¤ÿ©ÿ¢ÿ ÿ©ÿÿÿ£ÿ´ÿ¼ÿ®ÿ¯ÿªÿ¨ÿ¤ÿÿ¤ÿ°ÿ©ÿ¡ÿÿ¡ÿ©ÿ¡ÿ¢ÿ¯ÿÿ³ÿ§ÿ¤ÿ¨ÿ·ÿ¦ÿ¬ÿÿ¬ÿÿ£ÿ¶ÿªÿµÿÿ ÿ¨ÿ¤ÿ£ÿ¬ÿ¦ÿ°ÿÿÿ®ÿÿÿ£ÿÿ¨ÿÿÿÿÿÿ¤ÿ¬ÿ§ÿªÿ®ÿ§ÿ¢ÿ£ÿ§ÿ­ÿ¬ÿ ÿÿ¥ÿ©ÿ£ÿÿ£ÿªÿ§ÿÿÿ¯ÿ¨ÿÿ©ÿÿÿ¦ÿÿÿÿÿÿÿÿÿ ÿ®ÿ·ÿªÿ§ÿ£ÿÿÿ«ÿ¦ÿÿÿÿ¡ÿ¨ÿ°ÿ±ÿ¤ÿ§ÿ¬ÿ«ÿ¨ÿÿ¦ÿ¤ÿ¢ÿµÿ¯ÿ«ÿ§ÿÿÿ¢ÿ ÿ¢ÿ§ÿ²ÿ ÿÿ§ÿ·ÿ©ÿ ÿÿ§ÿÿ³ÿÿÿ©ÿÿ©ÿÿÿ¼ÿªÿ£ÿ¨ÿ¤ÿ§ÿ¢ÿ¢ÿ§ÿ§ÿÿÿÿ«ÿ©ÿ¢ÿÿ¢ÿ°ÿ³ÿ¢ÿ£ÿ©ÿ¨ÿ¤ÿ¬ÿ§ÿ¤ÿ®ÿ¡ÿ¢ÿÿÿÿxÿÿ¦ÿ¬ÿ­ÿ«ÿÿÿ­ÿ©ÿªÿ©ÿ§ÿ¡ÿºÿ°ÿ±ÿ¢ÿ¥ÿ¡ÿÿÿÿÿÿ ÿ¦ÿ©ÿ¢ÿ£ÿ©ÿ§ÿ©ÿ®ÿ±ÿ©ÿÿÿÿÿÿÿÿÿÿÿ®ÿ©ÿ®ÿ½ÿÿÿ¤ÿ¢ÿÿ«ÿÿÿÿÿ§ÿ±ÿ¶ÿ®ÿÿÿ¥ÿ©ÿÿÿÿÿÿÿÿ¦ÿÿÿÿÿÿÿÿÿÿÿÿÿÿÿÿÿ¢ÿÿÿÿÿ¡ÿ¢ÿÿ¤ÿÿÿÿÿ£ÿ¦ÿ«ÿÿ¦ÿ¯ÿ¯ÿ¤ÿ£ÿ©ÿ¦ÿ§ÿ¢ÿÿªÿ»ÿªÿÿÿÿÿÿÿ¢ÿÿÿÿ~ÿ¡ÿÿÿÿÿÿvÿÿÿÿyÿxÿ|ÿÿÿÿÿÿ|ÿÿÿÿÿÿÿÿÿÿÿÿÿÿÿÿ ÿÿÿÿÿÿÿÿÿÿÿÿÿÿÿÿÿ¢ÿ ÿÿÿÿÿÿÿÿ£ÿ«ÿ¬ÿ¤ÿ©ÿÿÿ©ÿ¨ÿÿ©ÿ ÿ¡ÿ¬ÿÿÿÿÿÿÿ£ÿÿÿÿÿ¡ÿÿ ÿÿÿÿÿÿÿÿÿÿÿÿÿÿÿÿÿÿÿÿ¯ÿÿÿÿ°ÿ½ÿÿ¦ÿ®ÿÿÿÿÿÿ¦ÿ ÿÿÿ ÿ¥ÿÿÿ©ÿ©ÿÿÿÿ°ÿ´ÿÿÿ¦ÿÿ¦ÿ¡ÿ ÿªÿ¬ÿ¢ÿ­ÿ¨ÿ©ÿ§ÿ¤ÿªÿ{ÿ}ÿÿ¢ÿ¥ÿ£ÿÿ¡ÿ ÿÿÿ£ÿªÿ¶ÿ¥ÿÿ¤ÿ¡ÿ¥ÿÿ£ÿ¦ÿÿÿÿ´ÿµÿ²ÿ£ÿ¥ÿ¡ÿÿ¨ÿ¢ÿÿÿÿ¢ÿ¢ÿ¥ÿ¤ÿ£ÿ¡ÿ£ÿ¨ÿÿÿªÿ¦ÿ£ÿ£ÿ¸ÿ§ÿ©ÿ³ÿµÿ¤ÿ¯ÿ§ÿÿ¬ÿ¯ÿªÿ¥ÿÿÿÿ¢ÿ¢ÿ¥ÿ±ÿ²ÿ§ÿ°ÿ§ÿ§ÿ§ÿ·ÿ¦ÿ¢ÿ¾ÿ±ÿ®ÿ»ÿ¶ÿ°ÿÿ¬ÿ«ÿ«ÿµÿ«ÿ¦ÿ¨ÿ®ÿ³ÿ°ÿ¦ÿÿ¥ÿ°ÿ¶ÿ¤ÿªÿ·ÿ¦ÿ«ÿ¡ÿ¨ÿ±ÿ¡ÿÿÿ§ÿ£ÿ£ÿ­ÿ¬ÿ§ÿ¶ÿ·ÿ¦ÿ¨ÿ±ÿ«ÿ¦ÿªÿ¢ÿ¬ÿ¶ÿ¬ÿ»ÿ¾ÿ²ÿ¦ÿ«ÿ§ÿªÿ³ÿ®ÿ±ÿ·ÿ¶ÿªÿ§ÿ£ÿ¢ÿ¦ÿ«ÿ¹ÿ¬ÿ£ÿ´ÿ¨ÿ¡ÿ¬ÿ¢ÿ·ÿÿ¦ÿÿ¬ÿ£ÿ±ÿÿ¤ÿ®ÿºÿ½ÿ¶ÿ©ÿ¨ÿ®ÿ«ÿ¯ÿ¤ÿ£ÿ«ÿ®ÿ§ÿµÿ§ÿ¶ÿ£ÿ¯ÿ·ÿ·ÿ®ÿ¨ÿ¬ÿ¤ÿÿ«ÿµÿ«ÿ©ÿ³ÿ»ÿ¹ÿ¦ÿ¬ÿ±ÿÿÿÿ¦ÿ§ÿ­ÿ¯ÿ¨ÿ¦ÿ¨ÿªÿ±ÿ±ÿ­ÿ©ÿ¦ÿ®ÿ°ÿ ÿ¤ÿ­ÿ®ÿªÿ·ÿ­ÿ´ÿ°ÿ¯ÿ³ÿ¾ÿ®ÿ«ÿ¨ÿªÿ´ÿ¯ÿ¬ÿ°ÿ¢ÿ«ÿ³ÿ©ÿ°ÿ¥ÿ³ÿ¦ÿ¢ÿ³ÿÿ®ÿ¸ÿ®ÿÿ£ÿ¯ÿ¡ÿ£ÿ®ÿ¨ÿ³ÿ´ÿ«ÿ ÿÿ ÿ±ÿ¸ÿ¤ÿ§ÿ¤ÿ»ÿÈÿ­ÿ¢ÿÿ¢ÿ¸ÿ´ÿ¦ÿ°ÿ±ÿ®ÿ¯ÿ©ÿ¸ÿÿ¨ÿ¬ÿ¤ÿ¥ÿ«ÿ®ÿ¯ÿªÿ¬ÿ¯ÿ­ÿ­ÿ°ÿµÿ´ÿ«ÿµÿ¦ÿ³ÿ£ÿ²ÿ¾ÿ¸ÿ¤ÿ¬ÿ®ÿ²ÿ°ÿ«ÿ°ÿµÿ´ÿ´ÿ³ÿ¹ÿ´ÿ®ÿÿ«ÿ©ÿ°ÿ¡ÿ´ÿ®ÿ¨ÿ­ÿÿÿÿ§ÿ¨ÿªÿ­ÿ±ÿÃÿ ÿ¼ÿ©ÿÂÿ°ÿ±ÿ¨ÿ²ÿÅÿ¹ÿ¥ÿ°ÿ¼ÿ­ÿ®ÿ°ÿ«ÿªÿ­ÿ£ÿ¶ÿ®ÿ¸ÿ±ÿ«ÿ¬ÿ«ÿ§ÿ¦ÿ¨ÿ¦ÿ¢ÿ¤ÿ®ÿ³ÿ©ÿ¤ÿ£ÿ ÿÿÿ§ÿ­ÿ­ÿ®ÿ°ÿ®ÿ²ÿ¼ÿµÿÁÿ®ÿ£ÿ¼ÿ­ÿ³ÿ«ÿ¤ÿ«ÿ«ÿ¤ÿ¤ÿ¥ÿ¢ÿ¥ÿ¬ÿ°ÿ©ÿ®ÿÿ§ÿªÿÿ±ÿ»ÿ´ÿ¡ÿ£ÿ­ÿ¤ÿ ÿ¥ÿ§ÿ¤ÿ±ÿ±ÿ¤ÿ¤ÿªÿ¦ÿ£ÿ¨ÿ¡ÿÿ¡ÿÿÿ§ÿ±ÿÿ³ÿ¶ÿ«ÿ¡ÿ­ÿ²ÿ¥ÿ¥ÿ§ÿ¢ÿ¢ÿ¤ÿªÿ±ÿ¨ÿ£ÿ­ÿ«ÿ§ÿÿÿ¢ÿÿÿ©ÿ§ÿ¦ÿ±ÿ°ÿ¶ÿ²ÿ¤ÿ¡ÿ¡ÿ³ÿ¤ÿ¢ÿ¦ÿ¤ÿ¨ÿ«ÿ ÿÿ¢ÿÿ³ÿ¦ÿ ÿ¡ÿ ÿÿªÿ¥ÿ£ÿ³ÿ¯ÿÿ¢ÿÿÿ§ÿÿ®ÿ¤ÿ¡ÿ¦ÿªÿ²ÿ®ÿÿÿ£ÿ¤ÿ¡ÿÿÿ£ÿÿ¥ÿ¤ÿÿ¡ÿ£ÿ ÿ®ÿ¹ÿ£ÿ ÿ¢ÿÿªÿ¢ÿ¦ÿ¦ÿ¥ÿ£ÿÿÿ ÿ¥ÿ¨ÿ®ÿÿµÿ¥ÿ¤ÿ¥ÿÿ¦ÿ«ÿ¤ÿ®ÿÿÿ¯ÿ£ÿÿÿÿÿÿÿÿ ÿÿÿ§ÿ±ÿ­ÿÿ¢ÿ¨ÿ²ÿ­ÿ§ÿ¡ÿÿ~ÿÿÿÿ¢ÿ¦ÿ¡ÿÿÿªÿ«ÿÿÿÿÿÿÿÿ¯ÿ£ÿ©ÿ§ÿ ÿ ÿÿÿ¤ÿ¢ÿÿ¬ÿ¡ÿªÿ¥ÿÿ|ÿÿÿÿÿÿÿÿÿ¨ÿ¥ÿ¨ÿªÿ¦ÿ¡ÿ¤ÿ¥ÿÿÿÿrÿÿÿ¤ÿÿÿÿÿÿ¢ÿÿÿÿ¥ÿ®ÿªÿ¨ÿ©ÿ¢ÿÿÿÿ©ÿ¢ÿÿÿÿ£ÿ©ÿ§ÿ«ÿ±ÿ¡ÿ£ÿÿÿ¤ÿ¢ÿ¢ÿ¨ÿ¬ÿªÿÿªÿ¥ÿÿ¬ÿÿÿÿ¥ÿ£ÿ£ÿ¡ÿÿÿÿ¢ÿ£ÿ¥ÿÿÿÿÿ¤ÿ£ÿ£ÿÿ¡ÿªÿ£ÿÿÿÿ¤ÿÿ¨ÿ£ÿÿÿ¡ÿ®ÿ­ÿ¥ÿ¢ÿ¢ÿÿ®ÿ©ÿ¡ÿ§ÿ¥ÿÿÿÿ¡ÿ¦ÿ¢ÿÿ»ÿ¦ÿ¤ÿ¡ÿ¢ÿ©ÿ¨ÿ¦ÿ¦ÿÿ ÿ¤ÿÿÿ¡ÿ©ÿ«ÿÿÿÿ¦ÿ¡ÿÿÿÿÿ¡ÿ¡ÿ£ÿ£ÿÿÿzÿÿÿÿÿÿÿ£ÿµÿ ÿÿÿÿ ÿ¢ÿ ÿ¢ÿ¢ÿ¢ÿ£ÿÿÿ¡ÿ ÿ£ÿªÿ ÿÿ ÿÿÿ¦ÿ¡ÿÿÿÿÿÿÿ§ÿ¥ÿÿÿÿÿ¤ÿªÿ¦ÿ¢ÿ ÿÿÿ§ÿ±ÿ­ÿÿÿÿÿ ÿ ÿÿÿ¤ÿ¨ÿÿ ÿ¡ÿÿ¯ÿ±ÿ±ÿ¨ÿ·ÿ¬ÿªÿ¨ÿ«ÿ¯ÿ©ÿ­ÿ¥ÿ¥ÿÿ¢ÿ£ÿ¤ÿ¦ÿ¨ÿ­ÿ§ÿ¥ÿ°ÿ±ÿ©ÿ¬ÿ°ÿ°ÿ´ÿÿ¤ÿªÿ§ÿ¨ÿÿ ÿ©ÿ¤ÿ¢ÿ¤ÿ©ÿÿ¤ÿ§ÿ¥ÿ¦ÿ¨ÿ¤ÿ¤ÿÿ©ÿ¤ÿÿ¯ÿ¬ÿÿÿ¡ÿÿ£ÿÿ ÿ¯ÿ­ÿ¤ÿ¢ÿ¥ÿ¡ÿÿÿÿ ÿÿÿÿÿÿ ÿÿÿ£ÿÿÿÿÿÿÿÿ¥ÿÿÿ£ÿÿ¦ÿ¤ÿÿÿÿÿ¢ÿÿÿÿÿÿÿÿÿÿÿÿÿÿÿÿÿÿÿÿÿÿÿÿÿÿÿÿÿÿÿÿÿ§ÿÿÿÿÿÿÿÿÿÿÿÿÿÿÿ¢ÿÿÿÿÿÿÿÿÿÿÿÿÿÿÿÿ§ÿÿÿ­ÿÿÿÿÿÿ¡ÿÿÿ ÿÿÿÿÿÿÿÿ ÿÿÿÿÿÿÿÿÿÿÿÿÿÿ ÿÿÿÿÿÿÿÿÿ¢ÿÿÿÿÿÿÿÿÿÿÿÿÿÿÿÿÿÿ ÿÿÿÿÿÿ¡ÿÿÿÿÿ£ÿÿÿÿÿÿÿ©ÿ§ÿ­ÿ®ÿÿÿÿÿÿ¦ÿÿ¡ÿ±ÿ®ÿ¬ÿ²ÿ§ÿÿ¨ÿ ÿ¤ÿ«ÿÿÿ¦ÿ¦ÿ§ÿ§ÿÿ£ÿ©ÿ£ÿ¢ÿÿÿÿ¤ÿ©ÿ¢ÿ©ÿ³ÿ§ÿÿ£ÿÿÿÿ«ÿµÿ²ÿ®ÿ ÿÿÿ ÿÿÿÿÿ§ÿªÿ«ÿªÿ£ÿ©ÿ¥ÿ¢ÿ³ÿ·ÿ ÿÿÿÿ¥ÿÿÿÿÿÿÿÿ¤ÿÿÿ¢ÿÿ©ÿÿÿÿÿÿÿÿÿÿ¥ÿ¡ÿÿÿ ÿ¥ÿÿÿÿÿÿÿ®ÿ«ÿÿ|ÿzÿÿÿÿ£ÿÿ¢ÿÿÿÿÿÿ¥ÿÿÿÿÿ ÿÿÿÿÿÿ ÿÿÿÿÿÿÿÿ­ÿÿ­ÿÿÿÿÿ­ÿ¡ÿÿÿÿÿyÿÿÿÿÿ¦ÿÿÿÿÿÿÿÿÿÿÿÿÿÿÿ~ÿÿÿÿÿÿÿÿÿÿÿÿÿÿÿÿÿÿÿÿÿÿÿÿÿ¦ÿ ÿ¡ÿ§ÿÿ ÿÿÿ­ÿÿÿÿÿÿ¦ÿ¤ÿ¤ÿÿÿÿÿÿÿ ÿÿÿÿÿÿÿÿÿÿÿÿÿÿ°ÿ´ÿÿªÿÿÿ ÿÿ¥ÿÿÿÿÿÿ¡ÿÿÿÿ ÿ ÿÿ ÿ£ÿÿ­ÿÿÿÿlÿÿ£ÿ«ÿÿÿÿÿÿ¢ÿ¡ÿ§ÿ±ÿÿÿ¡ÿÿ¡ÿ¬ÿÿ©ÿÿÿÿÿÿ ÿ¥ÿ¢ÿÿ ÿÿ¦ÿ¥ÿ±ÿÿÿÿÿ¡ÿ¥ÿ¡ÿÿÿÿÿ£ÿÿÿÿÿÿÿ ÿÿ¡ÿÿ¤ÿ ÿÿÿ£ÿÿÿÿÿÿ¡ÿ¢ÿÿÿÿÿÿÿ®ÿ ÿÿ¢ÿ£ÿ ÿÿÿÿÿÿÿÿÿÿÿ®ÿ°ÿÿÿ£ÿ ÿ«ÿÿÿ¡ÿÿ¨ÿÿÿ®ÿÿÿÿÿÿÿÿÿ£ÿ©ÿÿÿÿÿ£ÿÿÿuÿ_ÿvÿpÿPÿaÿlÿfÿaÿiÿÿÿÿÿ¦ÿ¢ÿÿÿ¢ÿÿÿÿÿlÿÿ¤ÿ¤ÿÿ¡ÿ¤ÿ§ÿÿ|ÿÿÿÿÿÿÿÿÿzÿ|ÿjÿÿÿÿÿ}ÿÿÿÿÿÿÿ¡ÿÿÿÿÿÿÿÿ¡ÿÿÿÿÿ¢ÿÿ¬ÿÿ§ÿÿÿ£ÿÿÿÿ¢ÿ­ÿ«ÿÿÿÿÿ¥ÿ®ÿ¡ÿÿÿÿ£ÿÿÿÿÿÿÿ¡ÿÿ¤ÿ¤ÿÿ¢ÿ¨ÿ¢ÿÿÿÿÿÿÿÿÿÿÿÿ ÿ§ÿÿÿ­ÿÿÿÿ¤ÿÿÿ§ÿÿÿÿÿÿÿÿ¦ÿÿÿÿÿÿ}ÿÿÿÿÿÿÿ¤ÿÿÿÿÿ¡ÿ¨ÿÿÿ¥ÿÿÿÿÿ©ÿÿÿÿÿÿ¢ÿÿÿ­ÿ¸ÿÿÿÿÿÿ©ÿÿÿÿÿÿ«ÿÿÿÿÿÿÿÿÿÿÿÿ§ÿÿÿ§ÿ¡ÿ¦ÿÿÿÿÿÿ°ÿ ÿÿ ÿÿ§ÿÿ ÿÿÿÿÿÿ¢ÿ©ÿ¡ÿ¦ÿ¢ÿÿÿ¢ÿ¨ÿÿ¦ÿ¡ÿÿ®ÿ§ÿÿÿÿÿ¬ÿ¢ÿÿÿÿÿÿ¡ÿÿÿ ÿ£ÿ¡ÿ¡ÿÿÿÿÿ«ÿ ÿÿÿ£ÿ ÿÿÿÿÿÿÿÿÿÿÿÿÿ±ÿÿ­ÿÿÿÿÿÿÿÿÿÿÿ£ÿÿÿÿÿÿÿ¢ÿ¤ÿÿÿÿÿÿÿÿÿÿ¢ÿÿÿÿÿÿÿ¡ÿ©ÿÿ«ÿÿÿ¤ÿÿÿÿÿÿÿ ÿÿÿÿÿÿÿÿÿÿÿ¢ÿÿÿÿÿÿ¡ÿ¢ÿÿÿ¦ÿÿÿ¥ÿÿ¡ÿÿÿÿÿÿÿÿÿÿÿÿÿÿÿÿÿÿÿÿÿ ÿÿÿÿÿÿÿÿÿ~ÿÿÿÿ¡ÿÿÿÿÿÿÿÿÿÿÿÿÿÿÿÿÿÿÿÿ¥ÿÿÿÿÿÿÿÿÿÿ¡ÿÿÿ¤ÿÿÿÿÿÿÿÿÿÿ¡ÿ¥ÿÿÿÿ¡ÿ¤ÿÿÿÿÿÿÿ£ÿ©ÿ¢ÿÿ£ÿÿÿ¥ÿÿÿ£ÿÿÿ¡ÿ«ÿ®ÿ«ÿ§ÿÿÿÿÿÿÿ¬ÿÿÿÿ ÿ¡ÿÿ©ÿ´ÿÿ£ÿ¡ÿÿÿÿÿÿÿÿÿÿªÿÿ§ÿ ÿ­ÿ°ÿ¨ÿ¥ÿÿÿÿÿ¤ÿ¢ÿ£ÿÿÿÿÿªÿ­ÿÿÿÿ¡ÿ¤ÿ¤ÿ¦ÿµÿ¤ÿ¢ÿÿ¡ÿÿ¡ÿ¨ÿ¦ÿÿÿ¢ÿ¦ÿÿÿ­ÿÿ ÿÿ¡ÿ£ÿ®ÿ¢ÿÿÿÿÿÿ ÿÿÿ¡ÿÿÿ ÿ§ÿÿ£ÿ©ÿÿÿ¤ÿ¡ÿÿ®ÿ­ÿ«ÿ²ÿ¬ÿÿ£ÿ£ÿ¤ÿ¥ÿ¢ÿ¯ÿ°ÿµÿ¦ÿ¡ÿ®ÿ§ÿ£ÿÿÿ ÿÿ±ÿ¤ÿ®ÿ¨ÿÿÿ¶ÿÂÿ©ÿ¥ÿ§ÿ©ÿªÿÿ©ÿ ÿ§ÿ ÿÿ¦ÿ¬ÿ§ÿÿÿÿÿ¤ÿÿÿ¤ÿªÿ¤ÿ¦ÿ ÿ­ÿ£ÿÿÿÿ¬ÿ®ÿÿ¬ÿµÿ¸ÿ¤ÿµÿ·ÿ¦ÿ«ÿ§ÿÿ ÿ¥ÿ¡ÿÿ¤ÿ¬ÿ®ÿ¨ÿ ÿÿ¤ÿ°ÿ´ÿ³ÿ©ÿ­ÿªÿ­ÿ§ÿÿ£ÿ­ÿ¬ÿ£ÿ¢ÿ£ÿÿÿÿÿ§ÿ«ÿ¡ÿ¢ÿ®ÿÿÿÿÿ­ÿ©ÿ®ÿÿÿÿ¦ÿÿÿ´ÿ¢ÿ¥ÿ®ÿ«ÿ¡ÿ¢ÿ¦ÿÿ©ÿ¦ÿÿ¥ÿ­ÿ§ÿÿ«ÿ¤ÿÿÿ¡ÿ©ÿ¥ÿ­ÿ¯ÿ©ÿ ÿ§ÿ¥ÿ¥ÿµÿ®ÿÿÿÿ¦ÿ±ÿ¯ÿ¦ÿ¨ÿ­ÿ©ÿ¨ÿ¤ÿÿÿ©ÿ ÿÿ¬ÿ ÿÿÿÿ¦ÿ©ÿ©ÿÿÿ£ÿ¡ÿ¾ÿ£ÿ¯ÿ§ÿ©ÿ¤ÿ£ÿÿ«ÿ­ÿ¡ÿªÿªÿ¾ÿ¬ÿ¥ÿ®ÿ¤ÿ­ÿ¤ÿ¬ÿ²ÿ¶ÿ²ÿ©ÿ¥ÿ¬ÿ¯ÿ¨ÿ¤ÿ¥ÿ¬ÿªÿ¤ÿ¦ÿ£ÿ¤ÿ¥ÿªÿ¨ÿ ÿÿªÿªÿ¯ÿÿÿ¡ÿªÿÿÿ¡ÿ­ÿªÿ ÿ³ÿ§ÿ ÿ±ÿÿ§ÿÿ ÿ§ÿ¤ÿ¥ÿÿ°ÿ ÿ¦ÿ«ÿ­ÿ³ÿ¥ÿÿ«ÿ®ÿÿÿ§ÿÿÿÿªÿ«ÿ¥ÿ¬ÿ§ÿ¢ÿÿÿ ÿ¤ÿÿ«ÿ¤ÿ¤ÿ©ÿ¬ÿÿ¢ÿÿ­ÿ²ÿ©ÿ¦ÿ±ÿ¦ÿ ÿ ÿ¥ÿÿ¡ÿ»ÿ¨ÿªÿÿ¬ÿ³ÿ­ÿ¤ÿÿ³ÿ±ÿ¢ÿ¥ÿªÿ¡ÿ¤ÿ ÿ¢ÿÿ ÿ¦ÿ¤ÿ®ÿ¦ÿ¤ÿ¡ÿÿ©ÿ¦ÿ ÿ¢ÿ¨ÿªÿÿ¥ÿ³ÿ¨ÿ©ÿÿÿÿ£ÿ©ÿÿÿ¬ÿ¨ÿªÿ£ÿ¬ÿµÿ°ÿÿ±ÿÿªÿÿªÿ§ÿ¼ÿ´ÿÁÿÿÿ¥ÿ§ÿÿ£ÿÿ¥ÿÿ¥ÿ­ÿ©ÿÿÿ­ÿ²ÿ¤ÿ¬ÿ±ÿªÿ¤ÿÿÿÿ£ÿ«ÿ©ÿ£ÿ­ÿ¦ÿÿ¢ÿ£ÿ ÿÿ´ÿ§ÿÿ¡ÿ·ÿ~ÿÿ®ÿ¬ÿÿ§ÿÿÿ¦ÿ¦ÿÿÿÿ¨ÿ­ÿÿ¡ÿ§ÿÿÿ¬ÿ©ÿ¢ÿÿÿ ÿ¨ÿ£ÿÿÿ ÿ¶ÿ¶ÿ«ÿ®ÿ®ÿ¦ÿÿ£ÿ ÿÿÿ¡ÿÿ£ÿ¬ÿÿhÿÿÿ¡ÿ¬ÿ²ÿ¤ÿ³ÿÿ³ÿªÿÿ²ÿ«ÿ¡ÿÿ¡ÿÿ¢ÿ§ÿÿ¥ÿ®ÿ©ÿÿÿ¤ÿ§ÿ¦ÿ¡ÿ¬ÿµÿ±ÿ´ÿªÿ®ÿ®ÿÿ¤ÿ¥ÿ¤ÿ±ÿ©ÿÿqÿÿÿ°ÿ±ÿ§ÿ§ÿ¨ÿÃÿªÿ¡ÿ¡ÿÿÿÿÿÿ®ÿªÿµÿªÿÿ¤ÿ±ÿ¥ÿÿÿÿÿÿÿ¡ÿÿÿÿÿÿÿ¢ÿÿÿÿÿÿÿÿÿ¦ÿÿÿÿÿ­ÿµÿ³ÿ§ÿÿÿÿÿÿÿ ÿÿ¦ÿÿÿ ÿ¦ÿ£ÿ¥ÿÿÿ¢ÿ§ÿÿÿÿÿÿ ÿÿÿÿ ÿÿ¤ÿ«ÿÿÿÿ¦ÿÿrÿÿÿÿÿÿ|ÿÿÿÿÿÿÿuÿsÿÿÿÿÿÿÿÿÿÿÿÿ ÿ¨ÿÿÿÿÿÿÿÿÿÿÿÿÿÿÿÿÿÿÿÿÿÿÿÿÿÿÿÿ ÿ£ÿÿÿ¯ÿ¡ÿÿÿªÿ¢ÿ¥ÿÿ ÿ ÿ§ÿ¡ÿ§ÿÿÿÿÿ¬ÿ ÿÿÿÿÿÿÿÿÿÿÿÿÿÿÿÿÿÿÿÿÿÿÿÿÿÿ¨ÿÿÿÿÿ²ÿÿ¯ÿ¦ÿÿÿÿ¨ÿ¢ÿ¢ÿÿ¡ÿÿÿ¥ÿ¡ÿÿ¦ÿ°ÿ¦ÿÿ£ÿ­ÿ­ÿÿÿÿÿÿ¤ÿ¢ÿ©ÿ ÿÿ·ÿªÿ¨ÿ¥ÿ¥ÿ¬ÿÿÿ¥ÿ§ÿ¨ÿ¢ÿÿÿ¢ÿ¢ÿ¦ÿ£ÿ¦ÿ°ÿ´ÿÿ¯ÿ¦ÿ¡ÿ°ÿ¡ÿ¬ÿÿµÿ£ÿÿÿ¡ÿ§ÿ¤ÿÿ¢ÿ¯ÿÿÿÿ¢ÿ¨ÿ©ÿ®ÿ¡ÿ¦ÿ°ÿ ÿ¥ÿ¤ÿ¡ÿ¯ÿ¡ÿÿ ÿ©ÿ§ÿ±ÿ½ÿ¯ÿ§ÿ¤ÿ«ÿ¦ÿ¨ÿ¥ÿÿ¦ÿÿÿÿ¡ÿÿ¦ÿ®ÿ«ÿ©ÿ±ÿ¸ÿ¼ÿ±ÿ¦ÿ¤ÿ­ÿ¹ÿ¨ÿ«ÿ±ÿ§ÿ¬ÿ¦ÿ¢ÿ²ÿ«ÿªÿ¢ÿÿ£ÿ¯ÿ®ÿ¨ÿ¦ÿ¡ÿÿ©ÿ¶ÿ©ÿ°ÿ¹ÿ¡ÿ¯ÿÿ ÿ«ÿ¥ÿ¯ÿ¥ÿÿ¢ÿ¬ÿ¯ÿ¨ÿªÿ©ÿ®ÿºÿ±ÿ§ÿ«ÿÿ¬ÿ´ÿ¢ÿ«ÿ¤ÿÄÿºÿ±ÿÿÿ­ÿ®ÿ°ÿ§ÿ©ÿµÿ°ÿ«ÿªÿ¥ÿ¥ÿ§ÿ¨ÿªÿ§ÿ§ÿ®ÿ¬ÿ¡ÿ¯ÿ ÿ§ÿ¤ÿ¤ÿÿ³ÿ£ÿ¦ÿµÿªÿ¸ÿ´ÿ²ÿ±ÿ¨ÿªÿ±ÿ±ÿ²ÿ±ÿ®ÿ²ÿµÿ¤ÿ¶ÿ§ÿ´ÿ¨ÿ¡ÿ¹ÿªÿ¨ÿ¤ÿ¢ÿ©ÿ­ÿ¯ÿ²ÿªÿ©ÿ¯ÿ©ÿ¬ÿÿÿ ÿÿ¬ÿÿÿªÿ¥ÿ´ÿ¤ÿ¡ÿªÿ­ÿ°ÿ¨ÿ¨ÿ¨ÿ¢ÿ§ÿ«ÿ¦ÿ¥ÿ­ÿ¡ÿ¨ÿÂÿ³ÿ²ÿ±ÿ®ÿ¸ÿ§ÿ­ÿ«ÿ¢ÿ ÿ¢ÿ¤ÿ¥ÿªÿ´ÿ¹ÿ»ÿ¦ÿ¥ÿ¨ÿÿ¼ÿ¯ÿ¸ÿ®ÿµÿµÿ²ÿÿ¥ÿµÿ¦ÿªÿ®ÿ¤ÿ­ÿ¬ÿ¡ÿÿÿÿÿ©ÿ­ÿ¨ÿ¤ÿ¯ÿ¡ÿ¯ÿ¸ÿ°ÿ¨ÿ¥ÿ³ÿ¶ÿ£ÿ©ÿ¥ÿ¥ÿ«ÿÂÿ°ÿ¡ÿÿ¨ÿ¨ÿ³ÿµÿªÿ®ÿ´ÿ°ÿ©ÿªÿ·ÿ¿ÿ´ÿ¥ÿ³ÿ®ÿ¸ÿÿ­ÿ¶ÿ±ÿ§ÿ·ÿ¬ÿ²ÿ¯ÿ´ÿÃÿ´ÿ¡ÿ©ÿ®ÿ«ÿÿÿ¥ÿ´ÿ«ÿªÿ¡ÿ®ÿ¯ÿ¬ÿ«ÿ¤ÿÿÿÿ¬ÿ®ÿ°ÿ¸ÿ½ÿÿÿ°ÿ¯ÿ«ÿ·ÿ©ÿ©ÿ­ÿ¤ÿ¤ÿ«ÿ§ÿ¦ÿ´ÿ½ÿÿÿ«ÿ¦ÿºÿ¸ÿªÿ¬ÿ­ÿ¬ÿ®ÿ¬ÿ­ÿ«ÿ¢ÿ¤ÿ¨ÿ©ÿ·ÿ¥ÿªÿ±ÿ¡ÿ¥ÿ¤ÿÁÿÅÿµÿ²ÿ¹ÿ·ÿ±ÿ³ÿ¼ÿÆÿ«ÿ±ÿ¹ÿ­ÿ±ÿ¯ÿ¥ÿÿ£ÿ°ÿªÿ¥ÿªÿ«ÿ¬ÿ¤ÿÿ®ÿÿµÿ©ÿ¡ÿ¥ÿÿÿÿÿ¡ÿÿÿ¤ÿ ÿÿ©ÿ­ÿ¤ÿÿ°ÿ¤ÿ ÿÿÿ¨ÿ¦ÿ ÿ«ÿ¥ÿÿÿ¡ÿ¤ÿÿÿ£ÿ«ÿ®ÿ³ÿ§ÿ¦ÿ«ÿ£ÿ«ÿ´ÿ¤ÿ£ÿ±ÿ¤ÿ¤ÿÿ¤ÿ¤ÿÿ¢ÿ¢ÿ¡ÿ¦ÿ«ÿ¥ÿÿ¡ÿ§ÿ¯ÿÿ±ÿ®ÿÿ ÿ©ÿÿÿ¡ÿÿ¢ÿÿÿ±ÿÿ¥ÿ©ÿªÿ·ÿ­ÿªÿ´ÿªÿÿ¡ÿÿªÿ«ÿ ÿ¼ÿ·ÿ´ÿ¶ÿ¬ÿ¨ÿ¦ÿ¢ÿ¤ÿ¢ÿªÿ¨ÿ£ÿÿ¤ÿ¥ÿ¥ÿÿÿªÿªÿ¤ÿ¬ÿ¤ÿÿ°ÿÿºÿ¤ÿÿ¡ÿ¦ÿ ÿ¡ÿ¥ÿ¢ÿ§ÿ¦ÿ¥ÿ§ÿ¥ÿ²ÿ¬ÿ¦ÿ­ÿ­ÿ«ÿ§ÿ¢ÿ§ÿ¡ÿ¥ÿ ÿÿÿ«ÿ£ÿÿÿ¦ÿ«ÿ¢ÿÿÿ­ÿ±ÿ«ÿÿ¨ÿ¦ÿªÿÿ¢ÿ¥ÿÿÿ ÿÿ¢ÿ£ÿ ÿ£ÿ£ÿ¦ÿ¬ÿÿÿÿ£ÿÿÿÿ¢ÿ¯ÿ¢ÿ¡ÿ£ÿÿÿÿÿ¥ÿ ÿ¤ÿÿÿ ÿÿÿÿÿÿÿÿÿÿ¡ÿ¡ÿ£ÿ¤ÿ¦ÿ§ÿÿÿÿ¥ÿ©ÿÿÿÿ¡ÿ¶ÿ±ÿ¥ÿÿÿÿ ÿÿÿÿ¨ÿ©ÿ©ÿ¢ÿ¢ÿªÿ©ÿÿÿÿÿ¨ÿ§ÿ©ÿÿÿ¡ÿÿ§ÿ°ÿ£ÿ«ÿÿ¢ÿ«ÿ¦ÿ¬ÿ¬ÿªÿ¬ÿ¥ÿ¬ÿ¢ÿ¥ÿÿÿÿ¢ÿÿÿÿ¡ÿ¨ÿ£ÿ«ÿÿ¤ÿÿÿÿÿÿÿ¥ÿ¡ÿ¤ÿ£ÿ¦ÿÿÿÿÿÿÿÿÿÿÿÿ¥ÿ¡ÿÿ ÿ¢ÿÿ¤ÿ¯ÿÿ¢ÿ ÿÿÿÿÿ ÿ¡ÿ­ÿ ÿ¶ÿªÿ£ÿ¨ÿ¦ÿ¥ÿ®ÿ¡ÿÿ ÿ¡ÿÿ ÿ ÿ¤ÿ§ÿ¦ÿ¬ÿÿ£ÿ¦ÿ¡ÿªÿ¨ÿÿÿ¡ÿ¢ÿ¢ÿÿÿÿÿÿ§ÿ£ÿÿÿÿ¬ÿ£ÿ¦ÿÿÿÿ¦ÿ¢ÿ ÿÿ¡ÿ¨ÿ£ÿ£ÿ¡ÿÿÿ£ÿÿÿ¦ÿÿÿ¤ÿÿÿªÿÿ¡ÿµÿ®ÿ¥ÿ©ÿ©ÿ£ÿÿÿ©ÿªÿ¢ÿÿ ÿ¢ÿ¡ÿ ÿ¢ÿ«ÿ¨ÿÿ§ÿ½ÿ®ÿÿÿÿ«ÿ¬ÿÿ ÿ£ÿÿ¶ÿ·ÿ°ÿºÿ«ÿ¸ÿ´ÿ¯ÿ¯ÿ¯ÿ±ÿ»ÿÄÿ©ÿ¯ÿ¶ÿ¯ÿ¬ÿ®ÿ«ÿ±ÿ­ÿ ÿ ÿ±ÿ°ÿ£ÿ¡ÿ©ÿ¥ÿ¾ÿ³ÿ¬ÿ­ÿ¥ÿ ÿ©ÿ¯ÿ£ÿ¢ÿÿ¡ÿÿ¤ÿ§ÿ¨ÿ©ÿ¥ÿ¢ÿ£ÿ§ÿ§ÿ¤ÿ ÿ¢ÿ¦ÿ¤ÿ£ÿ¬ÿ©ÿÿÿ ÿ­ÿ«ÿ£ÿ¡ÿ¢ÿ¥ÿÿÿÿ¡ÿ ÿÿÿÿÿÿÿÿÿ§ÿÿÿÿÿÿÿÿÿÿÿÿ§ÿ¢ÿÿÿ¢ÿÿÿÿÿÿÿ§ÿ©ÿÿÿÿÿ ÿ¡ÿÿÿÿÿÿÿÿÿÿ¢ÿÿÿÿÿÿÿÿ£ÿ¤ÿÿÿÿÿÿÿÿÿÿÿÿÿ£ÿ¤ÿÿÿÿÿÿÿÿÿÿÿÿÿÿÿÿÿÿÿ¨ÿÿÿ¡ÿÿÿ ÿÿÿÿÿÿ¥ÿÿÿÿÿÿÿÿÿÿÿÿÿÿÿÿÿÿÿÿÿÿÿÿÿÿÿÿÿÿÿÿÿÿÿÿÿÿÿÿÿÿÿÿÿÿÿÿÿÿ ÿÿÿÿÿÿ¢ÿÿÿÿÿ ÿ¡ÿÿÿÿÿÿ ÿÿÿÿÿÿ§ÿÿÿÿ¤ÿ¨ÿ­ÿ°ÿ«ÿ¢ÿ«ÿ­ÿ«ÿ«ÿ§ÿ£ÿ£ÿ¦ÿ£ÿ ÿ¢ÿ¢ÿ§ÿ¥ÿÿ£ÿ¤ÿÿÿ¢ÿ£ÿ¡ÿ¥ÿ«ÿ¢ÿÿÿÿÿÿÿ¦ÿÿÿÿÿ¦ÿ­ÿÿ¤ÿ¸ÿÿ ÿÿÿ§ÿ¬ÿÿÿ©ÿºÿ¶ÿÿ ÿÿÿ ÿÿÿÿÿ£ÿ©ÿ£ÿÿÿÿÿÿÿ¥ÿÿÿÿ¢ÿÿÿÿÿ ÿÿÿÿÿ¬ÿÿÿÿÿÿÿÿÿÿÿÿÿÿ¢ÿÿÿ¨ÿÿÿÿÿÿÿÿÿ ÿÿ¡ÿÿÿÿÿÿÿÿÿÿÿÿÿ¥ÿ ÿ¢ÿÿÿÿÿÿÿÿÿÿÿÿ|ÿÿÿÿ ÿÿÿÿ¥ÿÿÿÿÿÿÿÿÿÿÿÿÿÿ²ÿÿÿÿÿÿÿÿÿÿÿÿÿÿÿÿÿÿ ÿÿÿÿÿ®ÿÿÿÿÿ£ÿ©ÿÿ¥ÿ©ÿÿÿÿÿ¥ÿ¢ÿÿÿÿÿÿÿÿÿ¡ÿÿÿ®ÿÿÿÿÿÿÿÿ©ÿÿ ÿ£ÿÿÿÿÿÿÿ¡ÿÿÿÿÿÿ ÿ¡ÿ¢ÿ¢ÿ¡ÿ¢ÿ ÿ¦ÿ¨ÿÿªÿÿ~ÿÿÿÿÿÿÿÿÿÿÿÿ¬ÿ®ÿÿÿÿ¡ÿÿ ÿ¦ÿÿ§ÿÿÿ ÿÿÿ£ÿ¨ÿ¢ÿÿÿÿÿÿ­ÿÿÿÿÿ§ÿ¦ÿ ÿÿÿÿÿÿÿ¢ÿ£ÿ¤ÿ¨ÿÿÿ¤ÿ¦ÿÿ«ÿ¨ÿÿÿ ÿÿÿÿÿÿÿÿÿÿ¯ÿ¢ÿÿ¢ÿÿªÿÿ¦ÿ ÿ¢ÿ¸ÿ ÿÿ¡ÿ¡ÿ ÿÿÿÿÿ¤ÿ´ÿÿÿ£ÿ¢ÿ«ÿÿÿ¦ÿÿÿ¤ÿ£ÿ§ÿÿÿÿÿÿÿÿÿ¡ÿÿÿÿÿ|ÿÿcÿZÿjÿ^ÿkÿiÿgÿtÿ~ÿÿÿÿÿÿÿÿ£ÿ¢ÿ ÿÿÿÿÿÿÿÿÿÿÿÿÿ¡ÿÿÿÿ¥ÿÿÿ§ÿ¥ÿÿÿÿÿÿÿÿÿÿÿvÿvÿuÿÿÿÿÿ¤ÿ ÿÿÿÿÿÿÿÿ¢ÿÿÿÿ¥ÿ ÿÿÿÿÿ«ÿÿÿÿ¡ÿÿÿÿ«ÿ¡ÿÿÿ£ÿ£ÿÿÿ¬ÿÿÿÿÿÿÿÿÿÿÿ­ÿÿÿÿ¨ÿ ÿÿÿÿÿ¡ÿ­ÿ¢ÿÿÿÿ±ÿ³ÿÿ¦ÿÿ¬ÿÿÿÿÿÿÿÿÿÿÿÿÿÿÿªÿ¤ÿÿÿÿÿÿÿÿÿÿÿÿ¦ÿ ÿÿ¡ÿÿ¢ÿ©ÿÿ¢ÿ¦ÿÿÿÿÿÿ ÿÿÿÿÿÿÿÿÿÿÿÿ±ÿ¥ÿ­ÿÿÿÿÿÿÿ ÿ£ÿÿÿÿÿÿÿÿÿÿÿ¢ÿÿÿÿÿ¡ÿ«ÿ°ÿÿÿ¨ÿ©ÿ ÿÿÿ¨ÿÿÿÿÿÿÿÿÿÿÿÿÿÿ ÿÿÿÿÿÿÿÿÿÿ¨ÿ¬ÿÿÿ¦ÿ¤ÿÿÿÿÿÿÿÿ¡ÿ¡ÿ¥ÿÿÿÿÿÿÿÿÿÿÿÿÿ¡ÿ¦ÿ£ÿÿÿ¡ÿÿÿÿÿ¤ÿ­ÿ ÿÿÿÿÿÿÿÿÿÿ¢ÿÿÿ ÿ£ÿÿÿÿÿÿÿÿ ÿÿÿtÿÿÿÿÿÿÿÿÿÿÿÿÿÿÿÿÿÿÿÿÿÿÿÿÿÿ£ÿÿÿÿÿÿÿÿÿÿÿÿÿÿÿÿÿÿÿÿÿ¦ÿÿ¯ÿÿÿ¨ÿÿÿÿÿÿ¬ÿ¤ÿÿÿÿ ÿÿÿÿ~ÿÿÿÿÿÿÿÿÿÿÿÿÿÿÿÿ ÿÿ¥ÿÿÿ£ÿÿÿÿÿÿÿÿÿÿÿÿÿÿÿÿÿÿÿÿÿÿÿÿÿÿÿÿÿÿÿÿÿ¥ÿ£ÿÿ¡ÿ¡ÿÿÿÿÿÿÿ¬ÿÿÿ­ÿ¶ÿÿÿÿÿÿÿÿÿÿÿÿÿ¬ÿªÿ£ÿÿÿÿÿÿÿÿÿÿªÿ¬ÿ¦ÿÿÿÿÿÿÿÿ£ÿÿ«ÿ©ÿÿÿªÿ®ÿÿÿÿÿ£ÿÿÿÿ¢ÿÿÿ¥ÿ¢ÿ®ÿ©ÿÿÿÿÿÿ¥ÿ¥ÿ¡ÿÿÿÿ ÿ¦ÿ¬ÿ ÿ ÿ¸ÿ¤ÿ¦ÿ ÿªÿ¯ÿ¤ÿÿ£ÿ©ÿ¡ÿ¥ÿ©ÿÿÿÿÿÿÿ¡ÿÿÿÿ°ÿ ÿÿ¦ÿ¶ÿ®ÿÿ¬ÿ¡ÿÿ£ÿ£ÿÿ¢ÿ¤ÿ¥ÿ¡ÿ£ÿªÿ¬ÿ­ÿ¦ÿ¤ÿ¦ÿÿÿÿÿ§ÿÿ­ÿ¤ÿÿÿÿ§ÿ£ÿÿ¡ÿÿÿ¨ÿÿ§ÿ¦ÿÿ»ÿ£ÿ¥ÿ¥ÿ£ÿ«ÿ¡ÿ¯ÿ¡ÿ¨ÿ±ÿ¦ÿ­ÿ¬ÿ´ÿ¶ÿ¬ÿÿÿ­ÿªÿÿ«ÿ«ÿÿÿ£ÿ§ÿ­ÿ³ÿ¤ÿÿ¢ÿÿÿ¯ÿ©ÿ¨ÿ¤ÿ¤ÿ¥ÿÿÿ£ÿ¥ÿ¶ÿ«ÿ ÿ¯ÿµÿ®ÿ­ÿ¶ÿ¤ÿ¥ÿºÿÿ¦ÿ£ÿ±ÿ¹ÿÿ®ÿ¦ÿÿÿ¢ÿ®ÿ­ÿ¥ÿ³ÿ³ÿ°ÿªÿÿ¦ÿ®ÿ©ÿ¢ÿ®ÿ«ÿÿÿ¥ÿ¢ÿÿ£ÿ£ÿ¡ÿ©ÿ¡ÿ ÿ¤ÿ ÿ¸ÿ²ÿªÿ²ÿ§ÿÿÿ§ÿ§ÿ¥ÿÿ ÿ¯ÿ±ÿ¥ÿ³ÿÿÿ¢ÿ©ÿ«ÿ«ÿ®ÿ¦ÿÿ°ÿ ÿÿ§ÿ¢ÿªÿ§ÿ¯ÿ«ÿÿÿ¤ÿÿÿ¬ÿ¥ÿ¡ÿ¢ÿÿ¤ÿ­ÿ­ÿ¦ÿ¤ÿ¡ÿ¡ÿ«ÿ¨ÿÿÿ¥ÿ¡ÿÿ©ÿÿÿÿ¨ÿÿ¡ÿÿÿ¤ÿ§ÿÿºÿ£ÿ¦ÿ¬ÿ±ÿÿÿÿÿ¤ÿ¦ÿ·ÿ¯ÿ´ÿ¨ÿÿ¡ÿÿ¥ÿ£ÿ§ÿ«ÿ¶ÿ«ÿ ÿ¨ÿªÿ¢ÿ¦ÿ°ÿ¯ÿ£ÿÿ¦ÿ­ÿ©ÿ©ÿ¥ÿ©ÿ®ÿ§ÿÿ¤ÿ®ÿ©ÿÿ¡ÿÿ«ÿÿÿÿ«ÿ¬ÿÿ¼ÿ£ÿÿÿÿ®ÿ¢ÿ¨ÿ§ÿ²ÿ ÿ¦ÿ±ÿ¤ÿ¡ÿ§ÿ´ÿ£ÿÿ ÿ¦ÿ¦ÿÿÿ©ÿÿÿ¤ÿ«ÿ§ÿ¡ÿ¨ÿ¦ÿ£ÿ¦ÿÿÿÿÿ«ÿ´ÿ«ÿ®ÿ³ÿ¡ÿªÿ§ÿ¥ÿµÿ¬ÿ´ÿ¤ÿ¦ÿ£ÿ¦ÿ­ÿ±ÿªÿ¶ÿ¬ÿ£ÿ ÿ¨ÿ¤ÿ©ÿ©ÿ§ÿªÿ¥ÿ£ÿ ÿªÿ®ÿªÿ¥ÿÿÿ£ÿ§ÿÿÿ£ÿ¨ÿÿÿ£ÿ¨ÿ¤ÿÿÿ©ÿ¬ÿ¢ÿÿ¢ÿ¡ÿÿÿÿ±ÿ²ÿ¦ÿ¨ÿÿÿ¨ÿªÿ¬ÿ±ÿÿ¦ÿ¶ÿÿÿÿ°ÿ¡ÿÿ§ÿ¢ÿµÿÿÿ¬ÿÿÿÿªÿ²ÿ®ÿ ÿ ÿÿÿ¢ÿ²ÿ°ÿ¤ÿ¤ÿ¥ÿ°ÿ²ÿ¥ÿ¥ÿªÿ¸ÿ¶ÿ¢ÿÿ¥ÿ ÿ¨ÿ ÿÿ©ÿ£ÿÿ ÿ°ÿ½ÿ¦ÿÿ³ÿÿ¢ÿ©ÿ¦ÿ®ÿ®ÿ­ÿÿ¦ÿ©ÿ ÿ«ÿ¤ÿ ÿ£ÿÿÿ¤ÿ§ÿ¤ÿ ÿ¡ÿ¨ÿ¬ÿ§ÿ¤ÿÿÿ³ÿ­ÿ«ÿ¦ÿ ÿÿÿÿ¢ÿÿ§ÿ¬ÿ¡ÿ«ÿ³ÿÿÿÿÿÿÿÿÿÿ ÿ¤ÿ¢ÿÿÿÿÿÿ ÿÿ¦ÿ®ÿªÿ©ÿ¥ÿ¢ÿ£ÿ©ÿ¥ÿÿÿÿ ÿ¤ÿ ÿ¨ÿ¦ÿ£ÿÿÿÿ¤ÿ§ÿªÿ¬ÿÿ~ÿÿ¢ÿ±ÿ§ÿ¤ÿ§ÿ®ÿÿÿÿÿÿÿ¬ÿ ÿ¡ÿÿ®ÿ³ÿ©ÿ©ÿ ÿ ÿ¡ÿÿÿÿ ÿ¢ÿÿÿ ÿÿÿÿÿÿ¦ÿÿÿÿÿÿÿ ÿÿ³ÿÿÿÿÿ¥ÿ¬ÿ¡ÿÿÿÿÿÿÿ ÿªÿÿÿÿÿÿÿ£ÿ£ÿ¤ÿªÿ­ÿÿÿÿÿÿÿÿ ÿ²ÿ¥ÿÿÿÿ¥ÿÿÿÿ·ÿÿlÿÿÿÿÿÿÿÿÿÿÿÿÿqÿÿÿÿ¡ÿÿÿÿÿÿÿÿÿÿ£ÿÿÿÿÿÿÿÿÿÿÿ®ÿÿÿ¨ÿ¨ÿ¢ÿÿ¦ÿÿ¤ÿ¦ÿÿ¡ÿ§ÿ¤ÿÿÿÿÿÿÿÿÿÿÿ©ÿ¤ÿÿÿÿÿÿÿÿÿÿ¦ÿÿªÿ°ÿÿÿÿÿÿÿÿÿÿÿÿÿÿÿÿÿÿÿÿÿ¡ÿÿÿÿÿÿ§ÿÿ¤ÿÿ©ÿÿ¯ÿ­ÿÿÿ ÿÿÿÿ¡ÿÿÿÿÿ¥ÿ¢ÿÿ¥ÿ ÿÿ§ÿ®ÿ¢ÿ¥ÿÿÿÿÿ¯ÿ«ÿ¡ÿÿÿ¶ÿ¯ÿ¤ÿ©ÿ¦ÿ¡ÿ£ÿ¢ÿ¥ÿ¤ÿ¯ÿ¤ÿÿ¬ÿ¬ÿ§ÿ¬ÿ£ÿÿ£ÿ§ÿ¢ÿ°ÿ¦ÿ½ÿ¶ÿ¢ÿ²ÿ«ÿ¢ÿ§ÿ·ÿµÿ¡ÿ·ÿ ÿÿ¢ÿ±ÿ¤ÿÿªÿ®ÿ¦ÿ¤ÿ¦ÿ ÿÿÿÿ¦ÿªÿ­ÿ°ÿÿ¨ÿ¦ÿÿ¦ÿ¯ÿ¬ÿ£ÿ¨ÿªÿ³ÿ±ÿ­ÿ£ÿ£ÿ¥ÿÿÿÿªÿ¬ÿªÿ±ÿ´ÿ­ÿªÿ²ÿ¥ÿ¥ÿ§ÿ©ÿ¶ÿ«ÿ³ÿ¯ÿªÿ±ÿ¤ÿ¨ÿ¡ÿ´ÿ¡ÿÿÿÿÿ§ÿ®ÿ§ÿ­ÿ¯ÿÿ§ÿ³ÿ¬ÿ­ÿ¨ÿ ÿ¦ÿ©ÿ¬ÿ±ÿªÿ¶ÿ¨ÿÿ¥ÿ¦ÿµÿ®ÿ¥ÿ°ÿ°ÿ«ÿ¦ÿ«ÿµÿ¥ÿ¤ÿ±ÿ©ÿ·ÿ®ÿ¥ÿºÿ´ÿÿ©ÿ½ÿ·ÿ¦ÿ¤ÿ©ÿ°ÿ¶ÿ°ÿ°ÿ²ÿµÿ²ÿ«ÿ®ÿ±ÿ³ÿ°ÿ¬ÿ©ÿªÿµÿ¯ÿ­ÿ°ÿµÿ¥ÿ¨ÿ¢ÿ¯ÿ²ÿ¶ÿ·ÿ²ÿ¶ÿ³ÿ«ÿ±ÿ®ÿ¤ÿ·ÿÁÿ½ÿ²ÿ«ÿµÿ¬ÿªÿ­ÿ¡ÿ®ÿ¥ÿ ÿÿ©ÿªÿ³ÿ¸ÿ²ÿ¬ÿ¯ÿ°ÿ­ÿªÿ¢ÿ¡ÿÿÿ¦ÿºÿ¹ÿ¬ÿÀÿ²ÿ¢ÿ±ÿ©ÿ¯ÿ²ÿªÿ®ÿ®ÿ²ÿ¹ÿ³ÿ³ÿ«ÿ®ÿ«ÿ®ÿ¹ÿÃÿ«ÿ­ÿ¤ÿ³ÿ§ÿ¬ÿ¨ÿ®ÿ³ÿ³ÿ¥ÿÿ©ÿ®ÿ¥ÿ¦ÿÿ«ÿ¬ÿµÿÍÿ§ÿªÿ²ÿ§ÿÿ ÿªÿºÿ²ÿ¬ÿµÿ¬ÿ¢ÿ«ÿ¨ÿÿÿÿ±ÿ«ÿ¦ÿ®ÿ¤ÿ²ÿ­ÿÿ¤ÿ®ÿªÿ¦ÿªÿ±ÿ¤ÿÿ¾ÿÍÿ¹ÿºÿ«ÿ§ÿ¨ÿ¦ÿ§ÿ§ÿ¥ÿ¤ÿ¨ÿµÿ¹ÿ®ÿ£ÿ¨ÿ³ÿ¹ÿ¸ÿ¦ÿ®ÿ®ÿ³ÿ²ÿ¹ÿ£ÿ³ÿ¤ÿ®ÿ¥ÿ¦ÿ³ÿ¸ÿ¼ÿ»ÿ´ÿ³ÿ´ÿ¤ÿ«ÿ¯ÿ¡ÿ³ÿ®ÿ©ÿÿ°ÿ¯ÿ­ÿªÿ¦ÿÿÿ«ÿ¬ÿ­ÿ½ÿºÿ´ÿ´ÿ ÿªÿ«ÿ±ÿ£ÿ°ÿ¡ÿÿ­ÿ³ÿªÿ¤ÿ«ÿ¶ÿ¸ÿ¬ÿÿ§ÿ¥ÿ¿ÿ³ÿªÿ¥ÿ®ÿ«ÿµÿ¹ÿ¯ÿªÿ²ÿ²ÿ«ÿ·ÿ¬ÿªÿ±ÿ°ÿºÿ¶ÿ§ÿ¡ÿ¥ÿµÿ¶ÿ®ÿ¥ÿÿ¦ÿ·ÿºÿ±ÿ»ÿªÿ ÿ¤ÿ«ÿ¨ÿ«ÿ«ÿ±ÿ¬ÿ©ÿ³ÿ±ÿ¨ÿ­ÿÿ¥ÿ¦ÿ©ÿ§ÿ´ÿÿ¥ÿÿÿÿªÿ­ÿ¦ÿÿÿÿ§ÿ©ÿ¡ÿÿ©ÿ¤ÿÿÿÿÿ¢ÿ¢ÿ¦ÿ¤ÿÿ¡ÿ¿ÿªÿ§ÿÿÿÿÿ¨ÿ§ÿ«ÿ«ÿ¡ÿ ÿ¢ÿÿ¡ÿ´ÿ¦ÿ§ÿ§ÿ§ÿ¡ÿ¡ÿªÿ§ÿ¡ÿ£ÿ¢ÿ«ÿªÿÿ¡ÿºÿ©ÿÿÿÿ³ÿ­ÿÿÿ©ÿ©ÿ±ÿ¢ÿÿ¯ÿÿÿ¢ÿ¨ÿ®ÿ±ÿ­ÿ¦ÿ§ÿ¬ÿ¯ÿ ÿÿÿ®ÿ¡ÿ¦ÿ¡ÿ¦ÿ°ÿ°ÿ¨ÿÿÿ ÿ¬ÿ¬ÿ­ÿ¤ÿÿ§ÿÿ¡ÿ¥ÿ©ÿ®ÿ­ÿ£ÿÿ§ÿ ÿ°ÿÿÿÿÿ§ÿ ÿÿ¡ÿ¤ÿ¦ÿÿ§ÿ¦ÿÿ§ÿ©ÿ¡ÿªÿ¯ÿ¦ÿÿÿÿÿ£ÿ¢ÿÿ¢ÿÿ£ÿ¤ÿÿÿÿ ÿ¨ÿ©ÿ ÿ§ÿªÿ©ÿÿ¦ÿ£ÿÿÿÿÿÿÿ£ÿ ÿÿÿ³ÿ©ÿ¥ÿ¢ÿÿÿ¨ÿ ÿÿ ÿ¢ÿ¤ÿ ÿÿ ÿÿÿÿ£ÿÿÿÿ¥ÿÿÿ©ÿ°ÿÿÿÿÿÿÿÿÿÿ­ÿ¥ÿ¤ÿªÿ¤ÿÿÿÿ§ÿ´ÿÿ¤ÿÿÿ ÿÿÿÿÿÿÿÿ¥ÿ©ÿªÿ¤ÿÿÿÿ¬ÿ°ÿªÿ£ÿ°ÿÿ¬ÿ£ÿ£ÿ¥ÿ¨ÿ¡ÿ¢ÿ¬ÿÿÿ«ÿ¼ÿ´ÿ¨ÿ§ÿ®ÿ¬ÿ¥ÿ£ÿ«ÿ¯ÿ­ÿ©ÿÿ ÿ£ÿ¡ÿÿÿÿ¦ÿ¶ÿ¢ÿ¯ÿ¤ÿ¨ÿÿÿÿÿÿÿ£ÿÿ¥ÿÿ¨ÿÿÿ£ÿ¡ÿÿÿÿ§ÿ£ÿ£ÿ¶ÿ¥ÿÿÿ¢ÿ ÿ¡ÿÿ§ÿÿ¤ÿ§ÿÿÿÿÿ¢ÿ£ÿ¥ÿªÿ²ÿ­ÿ¢ÿÿÿ¥ÿ®ÿ¡ÿÿÿ ÿ ÿ¥ÿ¡ÿÿ¨ÿªÿÿ¦ÿ¬ÿÿÿ ÿÿ¡ÿÿÿÿÿÿÿÿÿ¥ÿ£ÿ ÿ¢ÿÿÿÿ ÿÿÿÿ¤ÿ¤ÿ£ÿ¨ÿ ÿ«ÿ¤ÿ£ÿ ÿ ÿÿÿÿÿÿÿÿÿÿÿ¢ÿ£ÿÿÿÿÿ¡ÿ®ÿ¨ÿ¡ÿ ÿ£ÿ­ÿªÿÿÿ¡ÿ¨ÿ¢ÿÿÿ ÿ¢ÿ¤ÿ½ÿ®ÿ­ÿ­ÿ©ÿ¦ÿ¥ÿÿÿ¥ÿÿÿÄÿÄÿ°ÿ´ÿ²ÿÂÿ¿ÿ¬ÿ£ÿ®ÿ¹ÿ­ÿÆÿ±ÿ®ÿ·ÿ°ÿ¯ÿºÿ±ÿ¸ÿ·ÿ£ÿ¢ÿ¬ÿ¬ÿªÿ§ÿÿªÿ©ÿ¢ÿ¬ÿ­ÿ³ÿ³ÿ­ÿ¨ÿ£ÿ¢ÿÿ«ÿ¤ÿÿ¨ÿ¯ÿ®ÿ­ÿÿ¢ÿ£ÿ ÿ¥ÿÿÿÿ£ÿ¦ÿ§ÿ¦ÿ¢ÿµÿ«ÿ¤ÿ£ÿÿÿ§ÿ£ÿ¢ÿÿ§ÿ£ÿ¡ÿ£ÿÿÿªÿ¥ÿ¡ÿÿ¡ÿ¤ÿÿÿÿ ÿÿÿÿÿÿÿÿÿÿÿ¤ÿÿÿ¢ÿÿÿÿÿÿÿÿÿÿÿÿ¢ÿÿÿÿÿÿÿÿÿÿÿÿÿÿÿÿÿÿ¤ÿ¤ÿÿÿ¡ÿÿÿÿÿÿÿ¢ÿÿÿÿ ÿÿÿÿÿÿÿÿÿÿÿÿÿÿÿÿÿÿÿ¢ÿpÿÿÿÿÿÿÿÿÿÿ¡ÿÿÿÿÿÿÿÿÿÿÿÿÿÿÿ ÿÿÿÿÿÿÿÿÿÿÿÿÿÿÿÿÿÿxÿÿÿÿÿÿÿ ÿ ÿÿÿÿÿÿÿÿÿÿÿÿÿÿÿÿ¡ÿÿÿÿÿÿ¡ÿÿ ÿÿÿÿ®ÿ¥ÿÿÿ¦ÿ¤ÿÿÿ£ÿ¥ÿ£ÿÿ¢ÿ±ÿ«ÿ¥ÿ«ÿ¡ÿ ÿªÿ¢ÿÿ ÿ¢ÿÿÿ¢ÿ¦ÿ´ÿÿÿÿ¯ÿ­ÿ¢ÿ©ÿ¥ÿÿÿ¡ÿÿ ÿ¦ÿ ÿÿ¡ÿ£ÿ¢ÿÿÿÿÿÿÿ¡ÿÿÃÿÿ¨ÿÿÿ£ÿ§ÿªÿ§ÿ«ÿ·ÿ°ÿÿÿÿÿ£ÿÿ¨ÿ¤ÿ£ÿ«ÿ¤ÿ¥ÿ´ÿ©ÿ¥ÿ§ÿ{ÿÿ¥ÿÿÿÿÿÿ¥ÿ¥ÿÿÿÿ¡ÿÿÿÿÿ¢ÿÿÿÿÿÿÿÿÿÿÿ¢ÿÿÿÿ·ÿ¨ÿÿÿÿÿÿÿÿÿÿÿÿÿÿÿÿÿÿÿÿÿÿÿ¤ÿÿ¢ÿÿ¥ÿÿÿÿÿÿÿÿÿ}ÿÿÿÿÿ¡ÿÿÿÿÿÿÿÿÿÿÿÿÿÿÿÿÿÿÿÿÿÿÿ¤ÿÿÿÿÿÿÿÿÿÿÿÿÿÿÿÿÿÿ ÿÿÿÿ¡ÿ¢ÿÿÿ¦ÿ¢ÿÿÿÿÿÿÿ£ÿÿÿ£ÿÿÿÿ£ÿ¶ÿÿÿ±ÿ§ÿÿ¤ÿÿ¢ÿÿÿ§ÿ±ÿ­ÿÿÿÿÿÿÿ¤ÿÿÿÿÿÿÿ£ÿ¤ÿ§ÿ¢ÿÿ¡ÿÿÿÿ ÿÿÿÿÿ ÿ ÿÿªÿ¥ÿÿÿÿÿÿ¨ÿÿÿÿÿ¥ÿÿ¤ÿ ÿ¡ÿÿÿÿ ÿÿ£ÿ¤ÿÿÿÿ¦ÿ¢ÿÿÿÿÿÿ³ÿ£ÿÿÿÿ©ÿ¢ÿ ÿÿÿÿ¢ÿ¥ÿÿ¤ÿÿÿ°ÿ¥ÿÿ¨ÿ­ÿÿÿ ÿ¥ÿ ÿÿÿ¥ÿÿÿ«ÿ³ÿ¯ÿ¤ÿ­ÿ§ÿ£ÿÿ¡ÿ£ÿÿ«ÿ£ÿÿÿ¨ÿ¡ÿÿ£ÿ¡ÿªÿ«ÿÿ«ÿ ÿÿÿÿÿÿÿ­ÿÿÿÿÿÿ¤ÿ§ÿ¨ÿ§ÿÿÿÿÿ¡ÿÿÿÿtÿdÿpÿUÿWÿmÿrÿÿÿÿÿÿÿÿÿÿ ÿÿÿÿÿ¤ÿÿÿÿÿÿ¨ÿÿÿÿ§ÿ¨ÿÿ¦ÿ­ÿ¥ÿ ÿÿ§ÿ®ÿÿÿ¦ÿ«ÿÿ²ÿÿÿÿÿÿ{ÿ}ÿwÿrÿxÿÿÿÿÿÿÿÿÿÿÿÿÿÿÿ£ÿÿÿÿÿÿÿ§ÿ¤ÿÿÿÿÿÿÿÿÿ¤ÿ¨ÿÿ¦ÿÿÿÿ§ÿÿÿÿÿ£ÿ¥ÿ¨ÿ ÿ¤ÿÿ³ÿ¥ÿÿÿ¤ÿÿÿ£ÿÿÿÿÿ¥ÿÿ©ÿ¬ÿÿÿÿÿ°ÿÿÿÿªÿÿÿÿÿÿ ÿÿÿÿÿÿÿÿÿÿÿÿÿÿ¢ÿÿÿÿÿ©ÿÿ ÿ¡ÿÿ¡ÿÿ ÿ£ÿÿÿ¤ÿ©ÿ ÿÿÿÿÿÿÿÿÿÿÿµÿÿÿ¥ÿÿ¥ÿÿ ÿÿÿÿÿÿÿÿÿÿÿÿÿÿÿÿÿÿÿÿÿÿÿ ÿµÿÿÿ®ÿÿÿÿÿ£ÿÿÿÿÿÿÿÿ¤ÿÿÿÿÿÿ«ÿ¯ÿ¢ÿÿ ÿ£ÿ¨ÿÿÿÿªÿÿÿÿÿÿ¢ÿÿÿÿÿÿ°ÿ¯ÿ¤ÿ§ÿÿÿ¢ÿÿÿÿÿÿÿÿ¥ÿÿÿ¨ÿ£ÿ¤ÿÿÿÿÿÿÿ¨ÿ¢ÿÿÿÿÿÿÿÿÿÿÿÿÿÿÿÿ¡ÿÿÿÿÿÿÿ¢ÿÿÿÿÿÿÿÿÿÿÿ¤ÿÿÿÿÿÿÿÿÿÿÿÿÿÿÿÿÿÿ¢ÿÿÿÿ¡ÿÿÿÿÿÿÿÿÿÿÿÿÿÿÿÿÿ¢ÿÿÿÿÿÿÿÿÿÿ ÿÿ§ÿÿÿÿÿÿ¡ÿÿÿÿÿÿÿÿ¥ÿÿÿ¤ÿÿÿÿ¡ÿÿÿ¤ÿÿ ÿÿÿ­ÿÿÿÿÿ¤ÿÿÿÿÿÿÿÿ¡ÿÿªÿÿÿÿÿÿÿÿÿÿÿÿÿÿÿÿÿÿ¡ÿ¦ÿÿÿÿ¢ÿÿÿÿ£ÿ¬ÿÿÿ±ÿ¤ÿ§ÿÿÿÿ¦ÿÿÿÿ¥ÿ¯ÿÿÿªÿªÿ«ÿ§ÿÿÿÿ¢ÿÿÿ ÿ­ÿ¥ÿÿ¤ÿ£ÿ ÿÿÿÿÿÿÿÿÿ¡ÿ£ÿÿÿ­ÿ®ÿÿ¡ÿÿÿ«ÿÿÿ£ÿÿÿ¢ÿ¥ÿÿ©ÿµÿÿÿÿÿÿ£ÿÿÿÿÿÿ©ÿÿÿÿÿ«ÿ¢ÿ®ÿÿ¥ÿ¡ÿ«ÿ©ÿ§ÿÿ£ÿ¨ÿµÿÿÿ¬ÿ¶ÿÿÿ¦ÿ¡ÿÿÿ¨ÿÿÿ¬ÿ®ÿÿÿ¡ÿªÿÿÿÿÿÿ ÿ ÿªÿÿ ÿ¡ÿ¤ÿ¬ÿÿ ÿ³ÿ¥ÿÿÿÿÿÿÿ§ÿÿÿ§ÿ´ÿ©ÿÿÿÿ¢ÿ´ÿ£ÿÿ ÿ ÿÿªÿªÿÿÿ©ÿ¸ÿ±ÿ¨ÿ¡ÿ ÿ¬ÿ¬ÿ¥ÿÿ¤ÿ£ÿ¡ÿ«ÿÿ¡ÿ¨ÿ¢ÿ¥ÿ¬ÿ§ÿ§ÿ³ÿµÿ¥ÿ¢ÿªÿÿÿ³ÿ¯ÿªÿ¢ÿ­ÿ¯ÿ¦ÿÿ¢ÿ ÿ£ÿ¬ÿ£ÿ´ÿ§ÿÿ¨ÿ©ÿ´ÿ§ÿ´ÿÿ§ÿÿ©ÿ¶ÿÿ¤ÿ¥ÿÿÿÿ¥ÿ ÿ¢ÿ³ÿ²ÿ©ÿ¤ÿÿ§ÿªÿ¨ÿ¡ÿ§ÿ¢ÿÿ¥ÿ­ÿ¦ÿ ÿÿ¦ÿªÿ¨ÿ¢ÿ¦ÿÿ¤ÿ³ÿ´ÿÿ°ÿÿÿÿ³ÿ£ÿÿÿÿ¯ÿ¬ÿ«ÿ¶ÿ¡ÿ ÿ¢ÿ¥ÿ°ÿ­ÿ°ÿÿ¢ÿªÿ¦ÿ¥ÿ¬ÿ©ÿ£ÿÿ­ÿ£ÿ¢ÿªÿ¥ÿÿÿ¦ÿ©ÿ«ÿ¦ÿÿÿ¦ÿ¬ÿ¦ÿÿÿÿ«ÿ³ÿ ÿÿ¥ÿÿÿªÿÿ ÿÿ¥ÿÿÿÿÿ©ÿ®ÿÿ ÿ°ÿ¥ÿ«ÿ¯ÿ ÿ¡ÿÿÿÿªÿ´ÿ²ÿ«ÿ«ÿ¥ÿÿÿÿ«ÿ¯ÿ¤ÿ¨ÿ¥ÿ¦ÿ ÿÿÿ¥ÿ±ÿ¬ÿÿÿ­ÿ°ÿªÿ¢ÿ¦ÿ´ÿ°ÿ ÿÿ«ÿ³ÿÿÿ­ÿ©ÿ­ÿ£ÿ ÿÿ¨ÿ¬ÿ§ÿ´ÿ¦ÿÿÿ¨ÿ£ÿ­ÿ¨ÿ§ÿªÿ¡ÿªÿÿÿÿÿ¯ÿÿÿ«ÿÿ¢ÿ¡ÿ ÿªÿ¤ÿÿ£ÿªÿ¡ÿÿ©ÿ¤ÿ ÿªÿÿÿ§ÿÿ¤ÿ¥ÿÿ­ÿ³ÿ¯ÿ·ÿÿ ÿ­ÿªÿ©ÿÿÿ¬ÿÿ§ÿ£ÿ­ÿ¸ÿ¡ÿÿ®ÿ²ÿÿ­ÿ«ÿ¦ÿ¬ÿÿ¥ÿ¨ÿ±ÿ³ÿ¦ÿÿÿÿÿÿÿÿÿÿ¢ÿÿÿÿ¢ÿ£ÿ ÿÿ¦ÿ©ÿ§ÿÿ¨ÿ¬ÿÿÿ ÿÿÿ¥ÿ«ÿÿÿ©ÿÿ¥ÿÿ®ÿ¯ÿÿÿÿ¥ÿ³ÿ ÿ°ÿ±ÿªÿ¥ÿÿÿ¡ÿÿ¤ÿ®ÿ¬ÿ¦ÿ¨ÿ¡ÿÿ£ÿ¦ÿ£ÿ¬ÿµÿ«ÿ§ÿÿÿ£ÿ¢ÿ«ÿªÿÿÿÿ¢ÿ¥ÿ¤ÿ¤ÿ¸ÿ¦ÿ ÿ¢ÿÿÿ®ÿÿ¢ÿ«ÿ¿ÿ®ÿ­ÿ¦ÿ«ÿ¨ÿ¡ÿÿ©ÿ¤ÿ§ÿ±ÿ¢ÿ¬ÿÿ¥ÿ²ÿÿ©ÿªÿÿ§ÿ­ÿ³ÿ¨ÿÿÿÿ¤ÿ¥ÿ¦ÿÿÿÿ¢ÿ¡ÿ¡ÿ°ÿ¸ÿ±ÿ§ÿ¯ÿ­ÿ£ÿÿÿÿÿÿÿ¢ÿÿÿÿÿÿÿ ÿÿ¨ÿÿ ÿ¨ÿ¡ÿÿ¤ÿ§ÿ¡ÿªÿ®ÿªÿ§ÿ©ÿ©ÿÿÿ ÿ£ÿÿ¢ÿ¬ÿ¦ÿ¦ÿ§ÿ ÿÿ¨ÿÿÿ¹ÿ¡ÿªÿ¥ÿµÿ ÿ«ÿ«ÿÿ²ÿ ÿÿ¨ÿ½ÿÿÿÿ«ÿ°ÿ§ÿ§ÿ¥ÿ©ÿ§ÿÿÿÿÿÿÿÿÿÿÿÿÿ¤ÿ£ÿÿÿÿÿÿÿ£ÿÿÿÿÿÿÿÿÿ ÿ§ÿÿÿÿ¥ÿ¦ÿ¢ÿÿÿÿÿÿÿÿÿ¤ÿ®ÿ¨ÿÿÿÿÿÿ¤ÿ©ÿÿ¥ÿ¡ÿÿÿÿÿÿÿ§ÿÿ¢ÿÿÿÿÿÿÿÿÿÿÿzÿÿ|ÿlÿdÿÿÿÿÿÿÿÿÿÿÿÿÿÿÿÿÿ£ÿÿÿÿÿÿÿÿÿ ÿÿÿ²ÿÿÿÿÿ¥ÿ¦ÿÿÿÿÿÿ£ÿÿ ÿÿÿÿÿÿÿÿÿÿÿÿÿÿÿ¦ÿÿÿÿ¢ÿ¬ÿÿÿÿÿÿÿÿÿÿÿÿÿÿ£ÿ¬ÿ¨ÿ¢ÿ¢ÿÿÿÿÿÿÿÿÿÿªÿ©ÿµÿÿ¦ÿÿ©ÿÿÿÿÿÿÿÿÿªÿ®ÿ¡ÿªÿ¶ÿ¬ÿÿÿ£ÿ¦ÿ¥ÿÿ¥ÿªÿÿÿÿ¤ÿ¬ÿµÿ¥ÿ¤ÿÿ«ÿ£ÿ«ÿªÿÿ¢ÿ§ÿ¥ÿªÿ¨ÿ²ÿ©ÿ¬ÿ°ÿ¨ÿ£ÿÿ¤ÿ©ÿ£ÿ£ÿ¥ÿ©ÿ«ÿ«ÿÿªÿ¢ÿÿ°ÿ¸ÿªÿ¦ÿ£ÿ¨ÿÿ§ÿ®ÿÿªÿ¦ÿ®ÿ¨ÿ§ÿ¯ÿ°ÿ¨ÿ¤ÿÿÿ¯ÿ®ÿ¨ÿ±ÿ²ÿ³ÿ°ÿ¢ÿ«ÿ¨ÿÿ­ÿ¨ÿ©ÿ¼ÿ®ÿ±ÿÿ£ÿ ÿÿÿÿÿ¥ÿ¤ÿ¥ÿ°ÿ©ÿ«ÿ©ÿ ÿ ÿÿ¡ÿªÿ ÿ«ÿ«ÿ ÿ©ÿÿÿ¬ÿ¶ÿ¿ÿÿÿ¥ÿ¨ÿ°ÿ²ÿ©ÿ®ÿ³ÿ§ÿ§ÿ­ÿ¢ÿ¨ÿ§ÿ ÿ§ÿ§ÿµÿ¼ÿ¬ÿ¶ÿ»ÿ¥ÿ¯ÿ­ÿ±ÿ±ÿ¨ÿÿ¡ÿ©ÿ¢ÿÿ¥ÿ¦ÿ£ÿ¯ÿ³ÿ«ÿ¹ÿ²ÿµÿªÿ ÿ±ÿ³ÿºÿÿÿ±ÿ¼ÿ¸ÿ¨ÿ¯ÿ¯ÿ²ÿ²ÿ´ÿ¼ÿµÿ¶ÿ¸ÿ¯ÿÁÿ»ÿ³ÿ§ÿµÿ³ÿ²ÿÿ±ÿ¨ÿ¨ÿ«ÿ¯ÿ²ÿ¿ÿ¹ÿ³ÿ­ÿ§ÿ«ÿ«ÿ¸ÿÁÿ¤ÿ«ÿ¹ÿ¢ÿ±ÿªÿ¨ÿ­ÿ«ÿ¤ÿ¢ÿ ÿ¶ÿ°ÿ­ÿ¹ÿ°ÿ£ÿ¦ÿ®ÿ±ÿ­ÿ©ÿ©ÿªÿ±ÿ ÿ¦ÿ·ÿ¯ÿ¾ÿ¤ÿ¦ÿ­ÿ©ÿµÿºÿ¸ÿ·ÿ·ÿ³ÿ²ÿµÿ²ÿ²ÿ¼ÿ»ÿ°ÿ©ÿ¿ÿ®ÿ¬ÿ®ÿ¨ÿ´ÿ±ÿ©ÿ«ÿ¯ÿ«ÿ¢ÿ£ÿ¯ÿ­ÿÿÿÿ¦ÿ«ÿ«ÿ¦ÿ§ÿÿªÿ¶ÿ³ÿ½ÿ¨ÿ¨ÿ¦ÿ©ÿ¦ÿÿ£ÿ®ÿ²ÿ¨ÿÿÿ¨ÿ¹ÿ±ÿ­ÿ¤ÿ²ÿ¬ÿ¨ÿÿªÿ¯ÿ¸ÿ¸ÿ±ÿ­ÿ²ÿ¿ÿ¼ÿ©ÿÿ®ÿ«ÿ°ÿÊÿ¹ÿ½ÿ¯ÿ²ÿªÿ¨ÿ²ÿ²ÿ¥ÿ£ÿ¯ÿ¶ÿ±ÿ«ÿ±ÿ£ÿ±ÿ¯ÿ²ÿ«ÿ»ÿ·ÿ®ÿ¢ÿ§ÿ³ÿ±ÿ­ÿ°ÿ°ÿ´ÿ¶ÿ£ÿ³ÿ®ÿ³ÿ¢ÿ¸ÿ¿ÿ¡ÿ¹ÿ¯ÿ­ÿ«ÿ¡ÿÿÿ­ÿªÿ°ÿ½ÿ­ÿªÿ¶ÿ®ÿ­ÿ±ÿ­ÿÿ³ÿªÿ²ÿ³ÿ±ÿ±ÿ´ÿ®ÿ ÿ­ÿ¹ÿ´ÿÿÿ¤ÿªÿ®ÿ¦ÿ¦ÿ®ÿ½ÿ¼ÿ³ÿ´ÿ»ÿ³ÿ§ÿ³ÿ¸ÿ²ÿ¶ÿÿªÿ§ÿ©ÿÿÿ¤ÿ²ÿ¹ÿ­ÿ¡ÿ¥ÿ®ÿ­ÿ¢ÿµÿ·ÿÿªÿ¨ÿ¨ÿºÿªÿ¦ÿ¯ÿ±ÿ©ÿ§ÿ®ÿ¬ÿÿÿ¤ÿ ÿÿÿ§ÿ¢ÿÿvÿÿ§ÿ«ÿ©ÿ£ÿÿ£ÿÿÿÿ§ÿ¤ÿ¥ÿÿ£ÿÿÿ ÿ£ÿ¡ÿ¨ÿ«ÿÿ°ÿªÿ ÿ¡ÿ³ÿ¦ÿ ÿ²ÿ¸ÿ©ÿ£ÿ ÿÿÿÿÿ¯ÿÿ§ÿ¯ÿ³ÿ¨ÿÿªÿ¨ÿ¥ÿ¤ÿÿ£ÿÿÿ·ÿ¾ÿ¯ÿ§ÿÿ°ÿ®ÿ¡ÿÿÿ¡ÿ¨ÿ¨ÿ ÿÿÿÿÿÿÿÿÿÿ¢ÿ¡ÿÿ©ÿ¦ÿ¯ÿ ÿÿ¦ÿÁÿÿÿÿ¥ÿ§ÿ£ÿ¥ÿ®ÿ¨ÿ¡ÿªÿ¹ÿÿ§ÿÿ¤ÿ¤ÿ¢ÿ§ÿ¥ÿÿ ÿÿ£ÿ®ÿÿ©ÿ¤ÿ£ÿ©ÿ¤ÿ¦ÿ£ÿÿ¤ÿ­ÿ®ÿÿÿ¨ÿ¨ÿ¨ÿ¦ÿ¦ÿ£ÿ¢ÿ«ÿ®ÿÿÿ¦ÿÿ°ÿ­ÿ¢ÿ¥ÿ¢ÿÿÿÿ¥ÿ¥ÿÿ¯ÿ©ÿ¤ÿÿ¥ÿÿ¤ÿ¥ÿ¦ÿ¥ÿ ÿ£ÿ¡ÿ¢ÿÿÿ¦ÿ¡ÿÿ ÿ¥ÿ³ÿ³ÿ ÿÿ¦ÿ©ÿ®ÿÿÿ£ÿÿÿÿÿ ÿ¢ÿ¢ÿ£ÿÿÿÿÿÿÿÿÿÿÿ¡ÿÿÿ¥ÿ¤ÿ£ÿ¬ÿ¨ÿ¤ÿ¡ÿ¢ÿ¤ÿÿÿÿÿÿ¥ÿ¢ÿÿÿÿ¡ÿÿ¤ÿµÿ¤ÿÿ¦ÿ£ÿÿ£ÿ¬ÿ©ÿ¨ÿ¤ÿ£ÿÿ±ÿ°ÿ­ÿ¦ÿ¦ÿ¤ÿ¡ÿÿÿ°ÿ¤ÿ´ÿ¤ÿÿ§ÿ®ÿ­ÿ£ÿ ÿ¨ÿ¬ÿ¬ÿ§ÿ ÿ§ÿ¤ÿ¨ÿ§ÿÿÿÿ¥ÿ¶ÿ¯ÿ¡ÿ¢ÿ¥ÿ¡ÿ ÿÿÿ¡ÿ¡ÿ©ÿ¦ÿÿ¥ÿÿÿ¡ÿ ÿÿ£ÿ©ÿÿÿ¦ÿÿÿÿ¡ÿÿÿ¢ÿÿ£ÿ¡ÿ§ÿ©ÿÿÿÿ¡ÿ­ÿ§ÿ ÿ¤ÿ¢ÿ ÿÿÿÿ¡ÿ£ÿÿÿÿ ÿÿ§ÿ¢ÿÿ§ÿ¦ÿÿÿ¦ÿ ÿ¢ÿÿÿÿÿÿÿÿÿxÿÿ§ÿ£ÿÿÿÿ ÿÿÿ¡ÿ¬ÿ¤ÿÿ§ÿ²ÿ«ÿ ÿ¡ÿªÿ¢ÿÿÿ¢ÿ­ÿªÿÿÿÿÿÿÿÿÿ¤ÿ¦ÿ¥ÿ¢ÿÿÿ¡ÿ¦ÿ¢ÿ¡ÿ¡ÿÿÿ¢ÿÿÿ¤ÿ®ÿ¯ÿ¦ÿÿÿ¢ÿ¢ÿ©ÿ¢ÿ£ÿ¤ÿ£ÿ¡ÿÿÿ¡ÿ³ÿÿÿ°ÿ¼ÿ²ÿ¥ÿ¾ÿ¸ÿ¬ÿ¦ÿ§ÿ´ÿ½ÿªÿ¬ÿ±ÿ§ÿ°ÿ°ÿ®ÿºÿ²ÿ®ÿµÿ³ÿ§ÿ°ÿ´ÿµÿºÿ¯ÿ³ÿ¸ÿªÿ«ÿ­ÿ¹ÿ¶ÿ¦ÿ£ÿ¨ÿ«ÿ£ÿµÿ±ÿ ÿÿ£ÿ¦ÿ®ÿÿÿÿÿ ÿ¡ÿÿÿ£ÿ¦ÿ¡ÿ¡ÿ¬ÿ¸ÿ³ÿ§ÿ¤ÿÿÿ¯ÿ£ÿÿÿÿÿÿÿÿ§ÿ£ÿÿªÿ£ÿ ÿÿÿÿÿÿÿ£ÿÿ¨ÿ¤ÿÿÿÿÿÿ£ÿ ÿÿÿÿÿÿÿÿÿÿÿÿ¦ÿÿÿÿÿÿÿÿÿÿ ÿÿÿÿÿÿÿÿÿÿÿ¡ÿÿÿ¢ÿÿÿÿÿÿÿÿÿÿÿÿÿÿÿÿÿÿÿÿ¢ÿÿÿÿÿÿÿÿÿ¡ÿ ÿÿÿ¢ÿ¡ÿÿÿÿÿÿÿÿÿÿ£ÿÿÿÿÿÿÿÿÿÿÿÿÿÿÿÿ ÿÿÿÿ¤ÿÿÿÿÿÿÿÿÿÿÿÿÿÿÿ¥ÿªÿÿÿÿÿÿÿÿÿÿÿ ÿÿÿÿÿÿÿÿÿÿÿ¢ÿÿÿÿÿÿÿ ÿ¥ÿÿÿÿÿÿ¤ÿÿ«ÿªÿ£ÿÿÿ£ÿ®ÿ¯ÿ¡ÿÿ¡ÿÿÿÿÿ¥ÿªÿÿ¡ÿ§ÿ©ÿ¦ÿµÿ¦ÿ´ÿ«ÿ¢ÿ«ÿ£ÿÿ£ÿ¡ÿ£ÿÿ¤ÿ§ÿ¡ÿ£ÿ±ÿ¢ÿ¤ÿ¤ÿÿÿÿÿÿÿ±ÿÿÿÿ¤ÿ¦ÿ©ÿªÿ§ÿ¨ÿ©ÿÿÿÿÿÿ£ÿÿ¡ÿ£ÿ±ÿ¸ÿ¬ÿÿ¡ÿ±ÿ¡ÿ¨ÿ£ÿÿÿ¡ÿÿÿÿ ÿªÿªÿ¤ÿÿÿ¬ÿÿ¢ÿÿ¥ÿ­ÿÿ£ÿ¦ÿ ÿÿÿÿÿÿÿÿÿÿÿ­ÿ§ÿÿÿÿ¡ÿ¡ÿÿÿÿÿÿÿÿÿ ÿÿ ÿÿÿÿÿÿÿÿÿ©ÿÿ¤ÿÿÿÿÿÿÿÿaÿQÿÿÿÿÿÿÿÿÿÿÿÿÿÿÿÿÿÿÿÿnÿÿ~ÿÿÿ¡ÿÿÿÿÿÿÿÿÿÿÿÿÿÿÿÿÿÿÿÿÿÿ¡ÿ§ÿ£ÿªÿ ÿÿ£ÿÿªÿ£ÿÿÿÿÿ¡ÿ«ÿÿÿ¨ÿÿÿ£ÿ¡ÿ ÿÿÿ´ÿ¤ÿÿÿÿ¢ÿÿÿ ÿ¡ÿ¡ÿÿÿÿÿÿÿÿÿÿÿÿÿ¤ÿ ÿ ÿ¡ÿÿ ÿ ÿÿÿ¢ÿ¡ÿÿÿ¡ÿ¦ÿÿÿ¡ÿÿÿ ÿÿ¡ÿÿÿ§ÿÿ¢ÿÿÿ¥ÿÿ£ÿ ÿÿÿÿ ÿ¢ÿ¦ÿ§ÿÿÿÿÿ­ÿ­ÿÿÿ¦ÿ®ÿ¶ÿÿ®ÿÿÿÿÿÿÿÿÿÿÿ­ÿÿÿÿÿ±ÿÿ ÿ ÿÿÿÿÿÿÿÿÿÿÿÿ¦ÿÿ¥ÿÿÿ ÿ®ÿÿÿ®ÿÿ ÿÿÿÿÿÿÿ¥ÿ¡ÿ ÿ¬ÿÿ§ÿÿÿÿÿÿÿÿ¦ÿÿÿÿÿ¡ÿ ÿÿ£ÿ¬ÿ¡ÿÿÿÿÿÿÿÿ`ÿbÿ]ÿeÿrÿÿÿÿÿÿÿÿ ÿÿÿÿÿ ÿÿÿÿÿÿ¢ÿ£ÿÿÿ¢ÿÿÿÿ¢ÿ©ÿ¢ÿÿÿÿÿ¢ÿÿÿÿªÿÿ¬ÿÿ±ÿÿÿÿÿÿÿÿÿÿ~ÿÿÿÿÿÿÿtÿÿÿÿÿ¨ÿÿÿ¥ÿÿÿÿÿÿÿÿÿÿÿÿÿ§ÿÿÿÿÿ§ÿÿÿÿÿ¤ÿ©ÿÿÿÿÿ«ÿÿªÿÿ¤ÿÿ£ÿ¦ÿÿ¡ÿ¬ÿÿÿ¥ÿ£ÿ¯ÿÿÿÿÿÿÿÿ®ÿÿÿÿ ÿÿÿÿÿÿÿ§ÿÿ¡ÿÿÿÿÿÿÿÿÿ§ÿÿÿÿÿ¤ÿÿ ÿÿ¨ÿÿÿ¡ÿÿÿÿ¡ÿÿÿÿÿÿÿÿÿÿÿÿ ÿ§ÿÿ ÿ´ÿÿÿ©ÿ¬ÿÿ¦ÿÿ¤ÿÿ£ÿÿ£ÿ¨ÿÿÿÿ§ÿ£ÿÿÿÿÿÿÿÿÿÿÿÿ«ÿÿÿ±ÿÿÿ£ÿÿÿÿ¦ÿ¬ÿÿ­ÿªÿ£ÿÿÿÿÿÿÿÿ¡ÿ ÿÿÿÿÿÿÿ¡ÿ¡ÿ©ÿ¨ÿÿ ÿÿÿÿÿ¡ÿÿÿ¢ÿÿÿ©ÿÿÿ¦ÿ«ÿ¨ÿ§ÿÿÿ¤ÿ ÿÿÿÿÿ¢ÿ¢ÿ¦ÿÿ ÿ¢ÿÿÿÿÿ§ÿÿÿÿÿÿ«ÿÿÿ­ÿ®ÿ¡ÿÿ¡ÿ§ÿ¥ÿÿÿÿÿÿÿÿÿÿÿ©ÿ¥ÿÿÿ©ÿÿÿÿÿÿÿÿuÿªÿÿÿ¦ÿ ÿÿÿ¨ÿÿÿ¥ÿÿÿÿÿÿÿÿÿÿÿÿÿ ÿÿÿÿÿÿÿÿÿÿÿÿÿÿ¢ÿÿÿ¡ÿÿ¤ÿÿÿÿ ÿÿÿÿÿÿÿÿÿÿÿÿÿÿÿÿÿÿÿÿÿÿÿÿ¤ÿÿÿÿÿÿÿÿÿÿÿÿ¤ÿÿÿÿÿÿÿÿÿÿÿÿÿÿÿÿÿÿÿÿ¦ÿÿÿÿÿÿÿÿÿ£ÿÿÿÿÿÿ¢ÿÿÿ|ÿµÿÿÿ¢ÿªÿ¢ÿÿÿ¬ÿ£ÿÿÿÿ£ÿÿÿÿÿÿ ÿÿ§ÿ¬ÿ ÿ¤ÿÿÿ ÿÿªÿÿÿ¬ÿÿÿÿÿ ÿÿÿÿÿÿÿ¥ÿ«ÿ©ÿ¤ÿÿÿÿÿ¢ÿ ÿ£ÿÿÿ§ÿ§ÿÿ¬ÿ¬ÿ¡ÿ¢ÿÿÿ¨ÿ§ÿÿÿ¦ÿ£ÿ ÿ¤ÿ£ÿÿÿÿ¡ÿÿÿÿÿÿ¦ÿ¥ÿÿ£ÿ¡ÿ¤ÿ ÿÿÿ­ÿ¥ÿÿÁÿÿ©ÿ­ÿÿ©ÿÿÿ«ÿ¢ÿ·ÿªÿÿÿÿ¦ÿ¢ÿ£ÿÿÿÿÿÿÿÿÿÿÿ¢ÿ­ÿ©ÿ¨ÿ±ÿ¤ÿ¦ÿ¤ÿÿ ÿ¥ÿÿ­ÿ¬ÿ¦ÿÿÿ§ÿÿ­ÿ£ÿÿ°ÿÿªÿÿ§ÿµÿ¨ÿ¦ÿ¨ÿ¬ÿ²ÿÿÿ ÿ©ÿ¦ÿÿªÿ²ÿ£ÿ³ÿ©ÿ¦ÿ¦ÿ¨ÿ³ÿ³ÿ¤ÿ¡ÿ³ÿ·ÿ¦ÿ¢ÿªÿ§ÿ¦ÿ«ÿ¯ÿÿÿ¨ÿ¡ÿ¡ÿ§ÿ¡ÿ£ÿÿ®ÿ¬ÿ±ÿ²ÿÿÿ¦ÿ¥ÿ£ÿÿÿ®ÿÿ¨ÿ§ÿ°ÿ¥ÿ£ÿÿ§ÿÿ¨ÿ©ÿªÿªÿ¦ÿ ÿÿ¢ÿ®ÿÿÿÿ ÿ¦ÿÿ§ÿ­ÿ§ÿ§ÿ¥ÿ¦ÿ­ÿ¥ÿÿ¤ÿÿÿÿ¦ÿÿÿÿÿÿ°ÿÿ¥ÿ­ÿ¥ÿ®ÿªÿ³ÿ¦ÿ±ÿÿÿ¨ÿ¢ÿ¡ÿ¡ÿÿ³ÿ®ÿÿ­ÿ®ÿ­ÿ¢ÿÿ³ÿªÿ±ÿ­ÿÿÿÿ®ÿ¬ÿ§ÿÿÿÿ£ÿ§ÿ¢ÿÿÿ¤ÿ«ÿ«ÿ£ÿÿ¤ÿ¤ÿÿ¥ÿ ÿ¤ÿÿ¢ÿ§ÿ¤ÿÿÿÿ«ÿÿÿ¨ÿ§ÿ¡ÿ¯ÿ ÿÿÿ¥ÿÿ²ÿ¦ÿ²ÿ«ÿ«ÿ¶ÿ§ÿ¤ÿ¡ÿ¥ÿ¢ÿÿ ÿ¨ÿ«ÿ ÿÿÿ©ÿªÿ£ÿ¢ÿ°ÿ²ÿªÿ¬ÿ¨ÿ¦ÿ°ÿ®ÿÿÿ®ÿ°ÿ ÿ¢ÿ²ÿ¢ÿ¬ÿ¬ÿÿ°ÿ¤ÿ¬ÿ§ÿ¡ÿ«ÿÿ¤ÿ©ÿÿ§ÿ£ÿªÿÿ¢ÿ¦ÿÿ©ÿÿÿ®ÿ ÿ¨ÿ­ÿ¡ÿ¥ÿÿ ÿ¬ÿ¬ÿÿÿªÿÿÿ«ÿ§ÿ¢ÿ¥ÿÿÿ©ÿ¬ÿ¡ÿÿÿ¥ÿ¯ÿ®ÿ±ÿ ÿÿ¥ÿ¤ÿÿÿ£ÿ©ÿ ÿ¡ÿÿ£ÿ°ÿÿ¦ÿ¦ÿÿ£ÿ­ÿ¥ÿÿÿÿÿ²ÿ²ÿ²ÿ¨ÿ¦ÿÿÿÿ¨ÿÿÿÿÿÿ¢ÿÿ¦ÿ¥ÿ¡ÿ¦ÿ¡ÿÿÿÿÿ¦ÿ§ÿ ÿÿÿÿ¡ÿ«ÿ¶ÿ®ÿ¦ÿÿ ÿ¤ÿ©ÿÿÿÿÿ¡ÿÿ¨ÿ¦ÿµÿ³ÿÿ­ÿ¤ÿÿÿÿ«ÿ¯ÿ¬ÿ¥ÿÿÿ¦ÿ¬ÿ«ÿ¡ÿÿ¤ÿ¡ÿÿ§ÿ®ÿ¨ÿÿÿÿÿ«ÿ¯ÿ´ÿ­ÿ¦ÿ¤ÿ­ÿ©ÿ£ÿ§ÿ¨ÿ¡ÿÿ¬ÿªÿ ÿÿ¸ÿ¤ÿ²ÿÿÿ¢ÿ«ÿ£ÿ¥ÿ©ÿ¯ÿ¢ÿÿ£ÿ·ÿ´ÿÿ¥ÿ«ÿÿ¡ÿ°ÿ®ÿ ÿÿÿ£ÿ¦ÿ¨ÿ­ÿ¢ÿÿÿ«ÿ¥ÿÿ³ÿ²ÿ¨ÿªÿ³ÿ¬ÿ§ÿÿ§ÿ§ÿÿÿÿÿÿÿÿÿÿÿÿÿ©ÿÿÿÿªÿ§ÿ¯ÿÿªÿ­ÿÿÿ¦ÿ±ÿ«ÿ©ÿ£ÿÿ¨ÿªÿ§ÿ³ÿ¹ÿ³ÿ¥ÿ¤ÿÿÿÿÿ­ÿ¬ÿÿÿ«ÿÿ£ÿ£ÿ£ÿ§ÿÿÿ¢ÿÿ¹ÿ¿ÿÿ¶ÿ²ÿ©ÿ¨ÿÿÿÿÿÿÿÿÿÿÿÿÿÿÿÿÿ¢ÿÿÿÿÿÿ¦ÿÿÿÿÿÿÿÿ£ÿÿÿ¬ÿÿÿÿ¤ÿÿ ÿÿÿÿÿÿ¢ÿÿÿ¥ÿªÿÿÿÿÿ£ÿ¡ÿÿÿÿÿÿ§ÿÿÿÿÿÿ¤ÿÿ®ÿ¢ÿÿÿÿÿÿÿÿÿÿjÿÿÿwÿpÿÿ£ÿÿÿÿÿÿÿÿÿÿÿÿÿÿÿ£ÿÿ ÿ¥ÿ ÿÿÿÿÿÿ¡ÿÿ¨ÿÿÿÿÿÿÿÿÿÿÿÿÿÿ¤ÿ¥ÿ¥ÿÿÿÿ¨ÿÿ¤ÿ ÿÿ¢ÿÿ ÿ¢ÿ ÿ¤ÿÿ«ÿÿ´ÿÿ¥ÿÿÿÿÿÿÿÿÿÿ¨ÿ¡ÿªÿ¬ÿ¢ÿ¤ÿ¨ÿ£ÿÿÿÿ¡ÿ¥ÿÿÿ¥ÿ«ÿ£ÿ§ÿ§ÿÿÿÿÿÿ¬ÿÿ«ÿÿÿÿ£ÿ«ÿÿ ÿ¯ÿÿÿÿ¡ÿ¦ÿÿ¡ÿ®ÿ¡ÿ¢ÿÿÿ©ÿÿ¦ÿ ÿÿÿ¤ÿ«ÿµÿ¢ÿÿ«ÿ¤ÿ«ÿ¶ÿ­ÿ§ÿ­ÿ±ÿ¢ÿÿ£ÿ£ÿ£ÿ¤ÿ¦ÿ©ÿ¢ÿ§ÿ®ÿ¥ÿ¥ÿÿÿ¢ÿÿ®ÿ¡ÿ­ÿÿ¦ÿµÿ¤ÿ²ÿ¬ÿ³ÿ®ÿÿ©ÿ®ÿ¨ÿªÿ§ÿ°ÿ¿ÿ¶ÿªÿ¨ÿ£ÿ²ÿÃÿªÿ¯ÿµÿ¹ÿ¥ÿÿ´ÿ¨ÿ¡ÿ¼ÿ±ÿ²ÿ§ÿÿÿ ÿ¨ÿ¥ÿÿ¨ÿ­ÿ¬ÿ¯ÿ¦ÿ£ÿ§ÿ ÿ¥ÿ¬ÿ¤ÿÿ©ÿÿ§ÿ«ÿÿ´ÿ¢ÿ¯ÿ¸ÿ«ÿÿ©ÿªÿ­ÿªÿ¥ÿªÿ±ÿµÿ­ÿ¤ÿ©ÿÿ¡ÿ¯ÿÿ ÿ¡ÿ¹ÿ°ÿ¯ÿ·ÿ¶ÿ­ÿ»ÿ»ÿ¸ÿ®ÿ£ÿ­ÿ§ÿ¡ÿ¤ÿ¯ÿµÿµÿ¶ÿ§ÿ¬ÿ¥ÿ©ÿ¢ÿ¯ÿ¬ÿ§ÿ¦ÿ°ÿ«ÿ°ÿ©ÿ­ÿ©ÿ®ÿ¨ÿ¯ÿ«ÿ©ÿ­ÿ­ÿ¯ÿ±ÿ³ÿ³ÿ­ÿ·ÿ½ÿ²ÿ¬ÿ±ÿ«ÿ¬ÿ«ÿ®ÿ°ÿ¦ÿ¤ÿ±ÿ¹ÿ¾ÿ¯ÿ¨ÿ«ÿ´ÿ¿ÿ¶ÿ¹ÿ¿ÿ¢ÿ·ÿÿ£ÿ§ÿÀÿ±ÿ¨ÿ¬ÿ£ÿªÿ ÿ¸ÿµÿ«ÿ®ÿªÿ£ÿªÿ²ÿ®ÿªÿ¨ÿ§ÿ­ÿ±ÿ¡ÿ±ÿ±ÿ¯ÿ¸ÿ¾ÿ¤ÿÊÿ´ÿ©ÿ­ÿ¯ÿ¦ÿªÿ©ÿ®ÿ·ÿªÿ³ÿ¹ÿ¦ÿ¬ÿ¬ÿ©ÿ¯ÿ°ÿµÿ©ÿÂÿ´ÿªÿ¨ÿ£ÿÿ¡ÿ©ÿ´ÿ²ÿ¦ÿ£ÿ¤ÿ­ÿ¶ÿ¬ÿ£ÿ¼ÿ±ÿ ÿÇÿ¥ÿ¥ÿ¨ÿÿ¡ÿ°ÿªÿ«ÿ­ÿ¨ÿªÿ ÿÿÿÿ¨ÿ¶ÿ©ÿ¥ÿ¥ÿ®ÿ¦ÿÿ­ÿ°ÿ²ÿªÿ¬ÿ«ÿ¦ÿªÿ¬ÿ¯ÿÿÿÿ¢ÿ¾ÿ ÿÿ±ÿ¶ÿ¨ÿ¤ÿ¤ÿªÿ¡ÿ¢ÿ¶ÿµÿ¦ÿ®ÿ±ÿ¨ÿ¨ÿ¦ÿ´ÿ³ÿ¾ÿºÿ§ÿ±ÿ°ÿ°ÿ­ÿ©ÿªÿ¬ÿ¬ÿªÿ¥ÿ¦ÿ¼ÿ¼ÿÿ»ÿ°ÿ¦ÿ¦ÿ¤ÿªÿÿÿÿÿ¢ÿ§ÿ´ÿ¸ÿ¨ÿ¦ÿ«ÿ±ÿ´ÿ¸ÿ§ÿÿ¤ÿÿ²ÿ³ÿ­ÿ¯ÿ³ÿ®ÿªÿ®ÿ®ÿ¬ÿÿ©ÿ°ÿ¡ÿ±ÿ¦ÿÿ¨ÿ³ÿ¬ÿ®ÿ±ÿ²ÿ¯ÿ§ÿ®ÿ·ÿ°ÿ¬ÿÿ°ÿ¤ÿ¯ÿªÿ«ÿÿ¥ÿ¨ÿ«ÿµÿ¨ÿ£ÿ¬ÿ­ÿ©ÿ«ÿ¤ÿ­ÿ±ÿ¤ÿ¨ÿ¦ÿ£ÿ±ÿ±ÿ¢ÿ¨ÿ°ÿ ÿÿÿÿÿÿÿÿÿqÿqÿÿ¢ÿ§ÿ¥ÿÿÿ¤ÿÿÿÿ¦ÿ²ÿ¥ÿ¢ÿ£ÿÿÿ ÿ¤ÿ¡ÿÿ ÿ¯ÿ¨ÿ¤ÿÿ£ÿÿÿ§ÿ²ÿ«ÿ¢ÿÿÿ¤ÿÿÿÿÿÿ©ÿ°ÿºÿ¦ÿ¢ÿ£ÿ ÿÿÿÿ¢ÿÿ¥ÿ«ÿ¢ÿ¡ÿªÿ¼ÿ­ÿÿ¡ÿ¥ÿ¬ÿ­ÿ¡ÿ¢ÿ¦ÿÿ¡ÿ°ÿ¢ÿ¦ÿÿÿÿÿ©ÿªÿÿ£ÿ«ÿ§ÿ ÿÿ ÿ¦ÿ¦ÿ¦ÿ¤ÿÿÿ ÿ¥ÿªÿ¢ÿ¨ÿ­ÿºÿÿ¥ÿ¤ÿ¢ÿÿ¦ÿ¨ÿ¤ÿ¦ÿ¦ÿÿÿ£ÿ©ÿ¡ÿ¬ÿ´ÿ´ÿ£ÿ©ÿ®ÿªÿ¨ÿ«ÿ±ÿ¢ÿÿÿ¨ÿ¯ÿ¡ÿÿ¢ÿ¢ÿ©ÿ¬ÿÿÿÿÿ£ÿ¢ÿ¨ÿ¥ÿ ÿuÿPÿmÿÿ¢ÿ­ÿªÿ¯ÿÿÿÿÿ§ÿ­ÿ®ÿ§ÿ¤ÿ¤ÿÿ¢ÿÿÿ£ÿ£ÿÿÿÿÿÿÿ¦ÿ«ÿ©ÿ ÿÿÿÿÿÿÿÿ£ÿ¥ÿ¤ÿ¢ÿÿÿÿ§ÿ¢ÿ ÿÿÿÿÿ£ÿÿÿÿ¥ÿÿ£ÿ«ÿ§ÿ¦ÿ§ÿ¡ÿ£ÿÿÿÿ¢ÿÿÿÿªÿ©ÿÿ£ÿ¢ÿ¡ÿ©ÿÿÿ´ÿ¡ÿ§ÿ«ÿ£ÿ¢ÿ¦ÿ¢ÿÿµÿ°ÿ¨ÿ¢ÿ¥ÿ£ÿÿÿ¦ÿ©ÿÿ¼ÿ¤ÿ¤ÿ«ÿ®ÿ§ÿ¤ÿ¤ÿ¤ÿ£ÿ¢ÿ£ÿ¡ÿ¤ÿÿ£ÿ«ÿ¥ÿ§ÿ°ÿ ÿÿ¶ÿ«ÿ¡ÿ²ÿ¤ÿÿ¡ÿ¡ÿÿ¤ÿ­ÿ¦ÿÿ¡ÿ¤ÿ¡ÿÿÿ ÿ§ÿ¢ÿÿÿÿÿÿÿ£ÿ¤ÿ¤ÿ¤ÿ¥ÿ¤ÿÿ¡ÿ«ÿ©ÿ¤ÿÿÿ¥ÿ¤ÿÿ ÿ¥ÿÿÿÿÿ£ÿ¤ÿ ÿÿ¡ÿÿÿ§ÿÿÿ¡ÿ¢ÿÿÿ¢ÿÿ¯ÿÿÿÿÿÿÿÿÿÿÿ§ÿÿ ÿÿÿ£ÿ ÿÿÿ¬ÿ±ÿÿ¨ÿ¬ÿ¦ÿªÿ£ÿ¡ÿÿ£ÿ ÿ ÿÿÿ ÿÿÿÿÿ¢ÿÿÿÿÿÿÿÿ ÿ£ÿ¦ÿ¤ÿ¡ÿÿÿÿ©ÿ ÿ ÿ§ÿªÿ°ÿ§ÿÿ£ÿ¯ÿÿ£ÿÿÿÿ¡ÿ£ÿÿÿ¤ÿ§ÿ ÿÿ©ÿÅÿ©ÿªÿ§ÿ²ÿ°ÿ®ÿ¸ÿ¸ÿ·ÿ³ÿµÿ°ÿ©ÿ®ÿ¶ÿ´ÿ²ÿ­ÿ¼ÿµÿ¥ÿ ÿ ÿ¬ÿ±ÿ¦ÿ­ÿ¡ÿ¹ÿ¤ÿ¦ÿ¥ÿ­ÿ³ÿ®ÿ®ÿ©ÿ°ÿ®ÿ¬ÿ©ÿ§ÿ¨ÿªÿªÿ«ÿ©ÿÿ¤ÿ¡ÿ§ÿ¨ÿ¦ÿ¦ÿ£ÿÿ ÿ­ÿ©ÿ£ÿ©ÿ¨ÿ¦ÿ¦ÿÿÿ¡ÿÿÿ¡ÿ¡ÿÿÿÿ¡ÿ ÿÿ¦ÿ£ÿ¡ÿ¥ÿÿÿÿ£ÿ¥ÿ®ÿÿ¢ÿ ÿ§ÿÿÿ£ÿ­ÿÿÿÿ¢ÿÿÿÿÿ¥ÿ¥ÿ©ÿ¡ÿÿÿÿÿÿÿ¤ÿ¢ÿÿÿÿ£ÿ¨ÿÿÿÿÿÿÿÿÿÿÿÿÿ£ÿÿÿÿÿÿÿÿÿÿÿÿÿÿ¡ÿÿÿÿÿÿ¤ÿÿÿÿÿÿÿÿÿÿ«ÿ§ÿÿ¡ÿÿÿÿÿÿ|ÿÿ ÿ©ÿÿªÿÿÿ¥ÿÿÿÿ¢ÿÿÿÿÿÿÿÿÿÿÿÿÿÿÿÿÿÿÿÿÿÿÿÿÿÿÿÿÿÿ£ÿÿÿ¥ÿÿÿÿÿÿÿÿÿÿÿÿÿÿÿÿÿÿ§ÿÿÿÿÿÿÿÿÿ¨ÿ­ÿÿ¤ÿÿÿ«ÿ¨ÿ¬ÿ¯ÿ©ÿÿÿ«ÿ¨ÿ ÿ«ÿ¢ÿÿªÿ®ÿÿÿÿ¤ÿ®ÿÿÿ¡ÿ¬ÿ¥ÿ¢ÿ¡ÿ­ÿ«ÿ¥ÿ§ÿ«ÿ¦ÿ©ÿÿÿ¥ÿ±ÿ ÿºÿÿ¡ÿ³ÿ©ÿ¡ÿ¯ÿ§ÿ ÿ¨ÿ¥ÿÿÿÿÿÿ¢ÿ¢ÿÿ¡ÿ¡ÿÿÿ¤ÿÿÿ¤ÿ¦ÿ©ÿ£ÿ¡ÿ­ÿ¯ÿÿÿÿÿ¡ÿ¢ÿÿÿÿÿÿÿ¡ÿ ÿÿ¢ÿ¢ÿÿ´ÿÿÿÿ ÿ¡ÿÿ¡ÿ¢ÿ¤ÿ ÿÿÿÿ¨ÿÿÿÿÿ¨ÿ¥ÿÿÿÿ¢ÿ¤ÿ¢ÿÿ ÿÿ¢ÿ¢ÿÿÿÿ¡ÿ ÿÿÿÿÿÿÿÿÿÿ¢ÿÿÿÿÿÿÿÿÿÿMÿ$ÿvÿÿÿÿÿÿÿÿÿÿÿÿÿÿÿÿÿuÿÿ|ÿÿÿÿÿÿÿÿÿÿÿÿÿÿÿ§ÿÿÿÿÿÿÿÿÿÿÿÿÿÿÿÿ­ÿÿ¤ÿÿ¤ÿ¦ÿÿÿÿÿ¤ÿ©ÿ¢ÿ¡ÿ¤ÿÿ ÿ ÿÿÿÿÿ ÿ­ÿ£ÿÿ£ÿÿÿÿÿÿÿÿÿ¦ÿÿªÿÿÿ¤ÿÿÿÿÿÿÿÿ¡ÿÿÿÿ¡ÿÿÿÿÿÿÿÿ¨ÿ¬ÿ¤ÿÿÿÿÿ ÿ£ÿ¨ÿÿÿ¦ÿÿÿÿ¢ÿ¨ÿ¨ÿÿÿ ÿÿ¢ÿ¥ÿ¥ÿ§ÿ¨ÿ¡ÿ ÿÿ¢ÿ¦ÿÿÿÿÿÿ¥ÿ¦ÿªÿ£ÿÿÿÿÿ¤ÿ¢ÿÿ¦ÿÿÿÿ¢ÿ¢ÿÿÿÿÿÿÿÿÿÿÿÿzÿxÿÿ¥ÿ ÿ ÿÿÿÿ§ÿÿÿÿÿÿÿ©ÿÿÿÿÿÿ¥ÿÿ¡ÿ ÿ®ÿÿÿÿÿÿÿ¢ÿ£ÿÿÿ©ÿ ÿÿÿÿÿÿ¢ÿ¢ÿÿÿÿÿÿwÿVÿOÿÿÿÿÿÿÿÿÿÿÿÿÿÿÿÿÿ¤ÿ©ÿÿÿÿÿ¡ÿÿÿ¢ÿÿÿÿÿÿÿÿÿÿ¦ÿÿÿÿ ÿ¦ÿÿÿÿÿÿÿÿÿÿÿÿÿÿÿÿÿÿÿÿÿÿÿwÿ|ÿxÿÿvÿÿÿÿÿÿ¥ÿÿ}ÿÿ©ÿÿÿÿÿÿ ÿ£ÿÿÿÿ¢ÿ«ÿÿÿ®ÿ²ÿÿÿ ÿ¢ÿªÿÿÿÿÿÿÿÿÿÿ°ÿ¢ÿÿÿÿÿ§ÿÿÿÿÿÿÿÿ ÿÿÿÿÿ®ÿÿÿÿ§ÿ¥ÿÿÿÿÿ£ÿÿÿÿÿÿÿÿÿÿÿ£ÿ¢ÿ«ÿ¨ÿ­ÿÿÿ ÿÿÿÿÿÿÿÿÿÿÿÿÿÿÿÿÿ ÿÿ£ÿÿ¥ÿÿ©ÿ¦ÿ¤ÿªÿÿÿÿ ÿÿÿ¦ÿ¤ÿÿ¢ÿ©ÿ¨ÿÿÿ¦ÿ¦ÿÿÿÿÿÿÿÿ°ÿ¦ÿÿ§ÿÿÿ ÿ¦ÿÿÿÿÿÿÿ¯ÿ¬ÿÿÿÿÿÿÿÿÿÿ£ÿÿÿÿÿ±ÿ¥ÿÿ¢ÿ£ÿÿ©ÿÿÿÿ¤ÿÿÿ¤ÿÿÿÿÿÿÿ¢ÿªÿ¥ÿ¢ÿÿÿ¦ÿ¬ÿ¨ÿ¤ÿÿ¢ÿ¢ÿ¨ÿ­ÿÿÿÿÿÿÿªÿ§ÿÿÿÿ±ÿÿÿÿÿÿ£ÿªÿÿÿÿ¢ÿ¢ÿÿÿ¨ÿ¢ÿÿÿÿÿÿ¡ÿÿÿ£ÿÿÿÿÿÿÿÿ¢ÿÿ¡ÿÿÿÿ¨ÿÿÿÿ ÿÿÿÿÿÿÿÿÿÿÿÿÿÿ¢ÿÿÿÿÿÿÿÿÿ¦ÿÿÿÿÿÿ¦ÿÿÿÿÿÿÿÿÿÿÿÿÿÿÿÿÿÿÿÿÿÿÿÿÿÿÿÿÿÿÿÿÿ§ÿÿÿÿÿÿÿÿÿÿÿÿÿÿÿ ÿ¡ÿÿÿÿÿÿÿÿÿÿ ÿÿ¡ÿ¨ÿÿÿÿÿ¡ÿÿÿÿÿÿÿÿ³ÿÿ¤ÿ¦ÿzÿÿÿÿÿ¯ÿÿÿÿ©ÿÿÿÿ¢ÿ¤ÿÿÿ¢ÿÿ¤ÿÿÿÿÿÿÿ¨ÿ£ÿÿÿ ÿÿÿÿÿ¡ÿÿ¢ÿÿÿÿÿÿÿÿ¥ÿÿ¡ÿÿ«ÿ©ÿ§ÿ¬ÿÿÿ¢ÿÿ¡ÿÿÿÿÿÿ¬ÿ¦ÿ¦ÿÿÿ ÿÿÿ ÿÿÿÿªÿ¤ÿÿ¤ÿ©ÿ§ÿÿÿ¨ÿÿÿ©ÿ¢ÿÿÿÿ¤ÿÿÿªÿÿ¬ÿ¡ÿ£ÿ¯ÿ§ÿÿÿªÿ£ÿÿÿÿÿ®ÿÿ²ÿ³ÿÿÿÿ´ÿ®ÿ§ÿ­ÿ¢ÿÿÿÿÿÿÿÿÿ´ÿ»ÿ£ÿÿÿÿÿÿ¬ÿºÿ£ÿÿ©ÿ³ÿÿÿÿ¨ÿ§ÿ¨ÿ®ÿÿªÿÿ¥ÿÿ³ÿ±ÿ¨ÿ¨ÿ«ÿÿ²ÿ ÿÿ¡ÿ­ÿ¦ÿÿ§ÿ§ÿÿ©ÿ§ÿ§ÿ£ÿÿ¤ÿ¯ÿªÿ¤ÿ¬ÿµÿ´ÿ­ÿ¡ÿ¢ÿ¤ÿ¡ÿ«ÿ¤ÿ£ÿ¨ÿÿÿ¥ÿÿ§ÿ«ÿ«ÿÿ¬ÿ´ÿ©ÿ¡ÿ§ÿ¡ÿÿÿ¤ÿ©ÿ ÿ¬ÿ¤ÿ°ÿ¤ÿ¦ÿÿ¬ÿ¡ÿ£ÿ°ÿ¬ÿ§ÿ¥ÿ¨ÿÿ ÿ¦ÿÿÿÿ¦ÿ­ÿ©ÿ¨ÿ¦ÿ¤ÿ¦ÿ£ÿ¡ÿ¨ÿ ÿÿÿÿ¢ÿÿÿÿ¤ÿ£ÿ ÿ©ÿ®ÿÿ¥ÿ³ÿ½ÿ´ÿ©ÿ¸ÿ¦ÿªÿ¦ÿ¦ÿ°ÿ¥ÿÿÿ ÿ¬ÿ°ÿ¥ÿ©ÿ±ÿ¦ÿ¢ÿÿ¶ÿ°ÿ­ÿ§ÿÿÿÿ£ÿªÿ¬ÿ£ÿ ÿ¤ÿ¦ÿ¤ÿÿÿ¤ÿ±ÿ¸ÿ§ÿ©ÿ«ÿ­ÿ®ÿ ÿÿÿÿÿ¥ÿ§ÿ°ÿ°ÿ¤ÿÿ¤ÿÿ¥ÿ¥ÿÿ¤ÿ¡ÿ¤ÿ¡ÿ¦ÿ´ÿ«ÿ°ÿ¤ÿ¯ÿ®ÿªÿ°ÿ¢ÿÿ£ÿ«ÿÿÿÿ¢ÿ¦ÿ§ÿÿÿ¥ÿ¦ÿ¤ÿ¯ÿ¶ÿ«ÿ¢ÿ©ÿ¨ÿ¡ÿ§ÿªÿ¥ÿ¡ÿ©ÿ®ÿ¦ÿ¡ÿ«ÿÿ¥ÿ®ÿÿ¯ÿ§ÿªÿ©ÿÿ­ÿÿ®ÿ¢ÿÿ©ÿ«ÿ¨ÿÿÿªÿ«ÿµÿÿÿ¥ÿ©ÿ©ÿ¥ÿÿÿ¢ÿ¢ÿ¬ÿ®ÿÿ¥ÿ«ÿ¥ÿ¦ÿ¤ÿ«ÿ«ÿ ÿ ÿÿ¤ÿ¥ÿ ÿ ÿ¢ÿ¬ÿ§ÿÿ©ÿ°ÿÿ¢ÿ¦ÿ¡ÿ ÿ¯ÿ¢ÿªÿÿ±ÿÿ¯ÿ£ÿ«ÿ­ÿÿ ÿ¦ÿ ÿ§ÿÿ¨ÿ¢ÿ¤ÿ²ÿ«ÿÿ¦ÿÿÿ¬ÿ°ÿ©ÿ¦ÿ¥ÿÿÿÿÿ®ÿ¤ÿÿ£ÿ¬ÿ¦ÿÿÿÿ£ÿ«ÿ¯ÿ«ÿÿÿ£ÿ¥ÿ¯ÿ°ÿ­ÿÿ¯ÿ²ÿ³ÿÿÿÿ£ÿ¦ÿ§ÿªÿ§ÿ§ÿ·ÿ¦ÿ ÿÿ£ÿ±ÿ©ÿ¥ÿ¬ÿ¢ÿ¦ÿÿ¥ÿ¦ÿ¡ÿ©ÿ£ÿ¡ÿ£ÿ¡ÿ£ÿ£ÿ°ÿ¸ÿ¤ÿÿ¦ÿ±ÿ¬ÿ¦ÿªÿ¹ÿ»ÿ®ÿ ÿ¢ÿÿÿÿÿÿ²ÿ¥ÿÿ§ÿ¤ÿ§ÿ°ÿÿ¡ÿ ÿ°ÿÿ©ÿ©ÿ¦ÿ³ÿÿÿ£ÿÿÿ ÿ©ÿÿÿ¥ÿ§ÿ¢ÿ±ÿ«ÿ§ÿ«ÿ ÿ¥ÿ¨ÿÿÿÿ ÿ¥ÿ¬ÿ¢ÿ ÿ£ÿ±ÿªÿ«ÿÿ§ÿ¬ÿÿ§ÿ©ÿÿ¥ÿ¥ÿÿÿÿÿÿÿÿÿ£ÿ¡ÿ¤ÿ¢ÿ©ÿ§ÿªÿ£ÿÿ¤ÿ¬ÿ¤ÿ ÿ¬ÿ±ÿ«ÿ¥ÿ£ÿ ÿÿÿÿ¦ÿµÿ±ÿÿÿÿ©ÿ¢ÿ§ÿ¬ÿ¤ÿ¦ÿ¦ÿÿÿÿ¦ÿ§ÿÿ©ÿ«ÿ¸ÿ®ÿ«ÿ­ÿ¦ÿÿÿÿ©ÿ¦ÿÿÿÿÿÿÿÿÿÿÿ ÿÿÿÿÿÿÿÿ­ÿÿÿ¤ÿÿÿ«ÿÿÿÿÿ¡ÿÿ¨ÿÿÿÿ¦ÿ¡ÿÿ¡ÿÿÿÿÿÿ§ÿ¦ÿÿÿÿÿÿÿ¢ÿÿÿÿÿ¨ÿÿÿÿÿÿÿÿÿÿ}ÿxÿÿÿÿÿ{ÿ~ÿÿÿÿÿ{ÿÿÿÿÿÿÿ¢ÿÿÿÿÿÿÿÿÿÿ ÿ£ÿÿÿÿÿÿÿÿÿÿÿÿ ÿÿ|ÿÿÿÿÿÿ¡ÿÿÿÿÿÿÿÿ¡ÿÿÿÿÿªÿÿÿÿÿÿÿÿ ÿ£ÿ¥ÿÿ¤ÿ½ÿÿÿÿÿÿÿÿÿÿÿÿÿÿÿÿÿ¡ÿ¤ÿ¦ÿ§ÿÿÿ£ÿ©ÿÿÿªÿ¢ÿÿÿÿÿÿÿÿÿ°ÿ¬ÿ¨ÿ¥ÿÿ±ÿ¦ÿªÿªÿ§ÿ«ÿªÿ¡ÿÿÿ¦ÿ¡ÿÿ¨ÿ°ÿ¥ÿ§ÿÿÿ¡ÿ¨ÿ¤ÿ¯ÿ£ÿ¦ÿªÿÿ¢ÿ¢ÿ¡ÿÿªÿ©ÿ¦ÿ¡ÿ¨ÿ¨ÿ¡ÿ ÿ¡ÿ«ÿ§ÿÿ¬ÿ®ÿ§ÿ©ÿ¥ÿ¢ÿ¥ÿ¢ÿ©ÿªÿÿªÿÿÿ§ÿ°ÿ´ÿ¢ÿ³ÿ«ÿ£ÿ¨ÿ¯ÿ¦ÿ§ÿ¢ÿÿÿÿ®ÿ­ÿ ÿ£ÿ¬ÿ¼ÿÀÿ¥ÿ¤ÿµÿ¼ÿÿÿ¤ÿ¨ÿ­ÿ¬ÿ¶ÿ¯ÿ±ÿÿ¢ÿ®ÿ¬ÿ¦ÿ­ÿ²ÿ²ÿ°ÿ¬ÿ¬ÿªÿ§ÿ¤ÿ®ÿ¨ÿ£ÿ¤ÿ·ÿ©ÿ®ÿ«ÿÿ¤ÿ¦ÿªÿ¨ÿ§ÿ«ÿªÿ¢ÿªÿ«ÿ¥ÿ¤ÿÿ£ÿ¬ÿ£ÿ¤ÿ«ÿÿ¨ÿÿÿ°ÿªÿÿ±ÿ¥ÿ®ÿ¯ÿ²ÿ«ÿ­ÿ¶ÿ©ÿ®ÿ´ÿ®ÿ¡ÿ¥ÿ¬ÿ§ÿ ÿÿ¦ÿ­ÿ ÿ¦ÿ·ÿ¹ÿ£ÿÿ£ÿ©ÿ¹ÿ«ÿ¤ÿ ÿªÿ®ÿµÿ±ÿ­ÿ¨ÿÿ¢ÿ¯ÿ²ÿ­ÿ§ÿ¦ÿ°ÿ¨ÿ³ÿ¦ÿ¦ÿ½ÿ©ÿ­ÿµÿ«ÿ³ÿ°ÿ°ÿ­ÿ®ÿ«ÿ¥ÿ¬ÿ«ÿ¡ÿÿ ÿ¶ÿ¡ÿ¦ÿ£ÿ«ÿ«ÿ§ÿ ÿÿÿÿÿ´ÿ±ÿ¬ÿ«ÿªÿ«ÿ²ÿ´ÿ¯ÿ¨ÿ£ÿ¥ÿ£ÿ¢ÿ§ÿ¦ÿ¨ÿ¾ÿ·ÿ¼ÿºÿ¶ÿ¤ÿ«ÿ¿ÿ¼ÿ¨ÿ¤ÿ§ÿ¶ÿ¶ÿ§ÿ¬ÿ±ÿ¬ÿ¥ÿ­ÿ³ÿ©ÿ«ÿ¨ÿ°ÿ¾ÿ¤ÿ«ÿ·ÿ¦ÿ¢ÿÿ ÿªÿªÿ¤ÿ£ÿªÿ®ÿ¬ÿ¦ÿ·ÿ¬ÿ¹ÿ¦ÿÿ°ÿ¢ÿ¹ÿ»ÿ²ÿ±ÿ£ÿ±ÿ·ÿ®ÿ§ÿÿÿÿ£ÿ¡ÿ°ÿ ÿ¦ÿÿµÿ¨ÿ¯ÿ¬ÿ¬ÿ¨ÿ«ÿ§ÿÿÿ¥ÿ¶ÿ²ÿÿ§ÿ¸ÿ¤ÿ¬ÿ®ÿÿ²ÿ³ÿªÿªÿ¦ÿ§ÿ¢ÿ¥ÿ¯ÿ¬ÿªÿ¯ÿ©ÿ°ÿ©ÿªÿµÿ¹ÿ¶ÿ½ÿ£ÿ¨ÿªÿ¥ÿ¥ÿ¨ÿ®ÿ³ÿ²ÿ©ÿÿ¡ÿ°ÿ·ÿÈÿºÿ²ÿÿ£ÿ¥ÿ­ÿ£ÿÿÿÿÿ ÿµÿ¸ÿ­ÿ¤ÿªÿ¬ÿ²ÿ¨ÿ¯ÿ¡ÿÿÿ±ÿ¡ÿ§ÿ¯ÿµÿµÿ¨ÿ­ÿ¶ÿ ÿ¦ÿ­ÿ£ÿ¦ÿ¨ÿªÿ¢ÿ«ÿ­ÿ§ÿ§ÿ¥ÿ«ÿ©ÿ ÿ©ÿ«ÿ®ÿ¬ÿ°ÿ­ÿÿ³ÿ ÿ£ÿÿÿ¨ÿÿÿ¡ÿ¨ÿ¶ÿ¸ÿ£ÿ·ÿªÿ°ÿ£ÿ£ÿ§ÿ©ÿ£ÿ«ÿ¨ÿ©ÿ²ÿ­ÿÿÿ~ÿyÿÿÿxÿ|ÿDÿJÿÿ ÿªÿ©ÿ²ÿ³ÿÿÿÿÿ©ÿ¡ÿ ÿ¢ÿ¥ÿÿÿÿÿ ÿ¤ÿÿÿÿ¡ÿ©ÿÿ¦ÿ£ÿ¯ÿ¢ÿÿÿ¥ÿ§ÿ£ÿ¡ÿÿÿÿÿ´ÿÿºÿ©ÿÿªÿ ÿ¤ÿ¡ÿÿ ÿ­ÿ§ÿ£ÿ¯ÿÿ¨ÿ±ÿ ÿ¨ÿ¡ÿ¤ÿºÿ´ÿ ÿ£ÿ®ÿ¬ÿ§ÿ£ÿ¬ÿÿ¯ÿ ÿªÿ§ÿÿ£ÿ®ÿªÿ¥ÿ¦ÿ¡ÿ®ÿ ÿ¨ÿ©ÿªÿ³ÿ°ÿ±ÿ·ÿ­ÿ¦ÿ«ÿ­ÿ±ÿ©ÿªÿ©ÿÿ¨ÿÿÿ§ÿ¨ÿ¨ÿ©ÿ¦ÿ¡ÿÿ©ÿ¡ÿÿ§ÿ¬ÿ´ÿ©ÿÿ¢ÿ±ÿ§ÿÿ«ÿªÿ¨ÿÿÿ¤ÿÿÿ¢ÿÿ¡ÿ¡ÿÿÿÿÿ¡ÿÿ®ÿÿÿÿTÿpÿÿ¥ÿ®ÿ«ÿ¥ÿ¢ÿÿÿ§ÿ©ÿ«ÿ©ÿ¨ÿ§ÿ£ÿ ÿ ÿÿ¥ÿ ÿ«ÿ®ÿ¥ÿ©ÿ¢ÿÿ¥ÿ¦ÿÿ¥ÿÿÿÿÿ¡ÿ¥ÿ¨ÿ¨ÿ¦ÿ¥ÿ§ÿ ÿÿÿ¡ÿ¨ÿ¤ÿ§ÿ§ÿ ÿÿÿÿÿÿÿ¢ÿ ÿÿ¦ÿ¤ÿ§ÿ¤ÿ¡ÿ¦ÿÿÿÿÿ¦ÿÿÿÿ¢ÿÿÿ ÿ¢ÿÿÿÿÿ£ÿ«ÿ¯ÿ§ÿ¢ÿ¨ÿªÿ¢ÿºÿ©ÿ¢ÿ¥ÿÿÿÿÿ¤ÿ¨ÿÿ ÿ£ÿ­ÿ¦ÿªÿ¨ÿ¥ÿ¢ÿÿÿ¡ÿÿÿÿÿÿ¦ÿ¢ÿ§ÿ¥ÿÿ¤ÿ¤ÿÿ¬ÿ¯ÿ¯ÿ¦ÿ£ÿ¢ÿ¢ÿ¡ÿ ÿÿ£ÿ¢ÿÿÿÿÿÿÿ¥ÿ¡ÿ§ÿÿÿ¢ÿ ÿ¦ÿ¨ÿ§ÿ©ÿ¨ÿÿÿÿ®ÿ«ÿ£ÿ£ÿ ÿÿÿ§ÿÿ¡ÿ ÿÿÿÿ¡ÿ¥ÿ¤ÿ£ÿ©ÿÿÿÿÿ¡ÿ¦ÿ¡ÿÿÿÿÿ§ÿÿÿÿÿ£ÿ¨ÿ§ÿ¢ÿ¤ÿµÿ©ÿ£ÿ©ÿ­ÿ¬ÿ§ÿÿÿªÿ§ÿ§ÿÿÿ£ÿªÿ§ÿ¡ÿÿÿÿÿÿÿ¡ÿ¦ÿ©ÿÿÿ¤ÿÿ¤ÿÿÿÿÿÿ ÿÿÿÿÿÿ¡ÿ ÿ ÿªÿ¬ÿ¤ÿÿ ÿ ÿ¢ÿ¡ÿ¡ÿ¡ÿÿ¥ÿ¤ÿ¨ÿ¤ÿ£ÿ£ÿ¢ÿ£ÿ¨ÿªÿÿ¤ÿ­ÿ·ÿ¬ÿ¿ÿÀÿÀÿºÿ¶ÿ¾ÿ±ÿ£ÿ³ÿºÿ³ÿªÿªÿ°ÿ¶ÿµÿ½ÿ°ÿ·ÿ¯ÿ«ÿ²ÿ¾ÿÀÿ¶ÿ¿ÿ©ÿ¹ÿ¤ÿ©ÿ®ÿ¨ÿªÿ·ÿ¶ÿ£ÿ¨ÿªÿ¬ÿ¦ÿ ÿ£ÿ ÿÿ®ÿ§ÿÿÿÿ¢ÿ ÿÿ£ÿ£ÿÿ¤ÿ®ÿ¢ÿ¡ÿ¦ÿ£ÿ§ÿ¨ÿÿÿÿÿÿÿÿÿÿ¡ÿÿÿ§ÿ¢ÿ¡ÿ£ÿ©ÿÿÿÿÿ¢ÿ£ÿÿ¢ÿÿÿÿÿ¦ÿ¤ÿÿÿÿ£ÿÿ¤ÿÿÿÿ¡ÿ§ÿÿ ÿÿÿ ÿÿÿÿÿÿ´ÿÿ«ÿ¥ÿÿÿÿÿÿÿÿÿ§ÿÿÿÿÿÿÿÿÿ£ÿÿÿÿÿ ÿÿÿÿÿÿÿÿÿÿÿÿÿÿÿÿÿÿÿÿÿÿÿ¢ÿÿÿÿÿÿÿÿÿ¦ÿÿÿÿÿ£ÿÿÿÿ ÿÿxÿ¦ÿ¯ÿÿÿÿÿÿÿÿÿÿÿÿÿÿÿÿÿÿÿÿÿÿÿÿÿÿÿÿÿ ÿÿÿÿÿÿÿÿÿÿÿÿÿÿÿÿÿÿÿÿvÿÿÿÿÿÿÿÿ¤ÿÿ¥ÿÿÿ©ÿ ÿ¨ÿ´ÿ¯ÿ¥ÿ£ÿ£ÿÿ¢ÿ¡ÿ£ÿ¢ÿ§ÿ¦ÿ§ÿ¤ÿ¥ÿ°ÿ±ÿ¯ÿÿ¢ÿ¤ÿ¢ÿ¤ÿ¥ÿµÿ­ÿ¡ÿ¥ÿ£ÿ§ÿÿÿÿ£ÿ¢ÿ¡ÿ­ÿ¦ÿ¦ÿ¤ÿ¥ÿ­ÿ¦ÿÿÿ¢ÿ£ÿ¡ÿÿÿÿ ÿÿÿÿÿ¤ÿÿÿÿ£ÿ¢ÿ¡ÿ¡ÿÿÿÿ¥ÿ£ÿÿÿÿÿÿ¬ÿ|ÿÿÿ¡ÿÿÿ ÿ ÿÿÿÿÿ¨ÿÿÿÿÿ§ÿÿÿÿÿ ÿµÿµÿÿÿÿÿÿÿ ÿÿÿ¡ÿÿÿÿÿÿ¢ÿÿÿÿÿÿÿÿÿÿ§ÿ¯ÿÿ ÿÿÿÿÿÿÿÿÿÿÿÿÿÿÿQÿ7ÿÿÿÿÿÿÿÿÿÿÿÿÿÿÿÿÿ¯ÿÿÿÿÿÿÿÿÿÿÿÿÿÿÿÿÿÿÿÿÿÿÿ¥ÿ­ÿ¢ÿÿÿÿ¢ÿªÿÿÿÿ ÿÿ ÿÿ ÿ£ÿÿÿÿÿ¢ÿ¡ÿÿÿ ÿÿ ÿÿÿÿÿÿÿ¥ÿÿÿÿ ÿ ÿ ÿÿÿÿ ÿÿ£ÿÿ£ÿÿÿ£ÿ ÿ¢ÿÿÿÿÿÿ¤ÿ£ÿ ÿ£ÿÿÿ¤ÿÿÿ¬ÿÿ¡ÿÿÿ£ÿÿÿÿÿ¢ÿÿÿÿÿ«ÿÿÿÿÿªÿ®ÿÿÿ£ÿ¢ÿÿ ÿ¦ÿªÿ£ÿ¥ÿÿÿ¼ÿ§ÿ£ÿÿ¯ÿ¡ÿ§ÿÿÿ¥ÿ¢ÿÿÿÿÿ¦ÿ§ÿÿÿÿÿÿ´ÿÿ¢ÿÿÿÿÿ ÿÿÿÿ¡ÿÿÿÿ£ÿÿÿÿÿ¢ÿÿÿÿÿÿÿÿÿ¤ÿÿÿÿÿÿ ÿ¦ÿÿÿ®ÿ¤ÿÿÿ¢ÿÿÿÿÿÿÿ¤ÿÿÿ¥ÿ±ÿÿÿÿÿÿÿÿkÿqÿ_ÿcÿkÿÿÿÿÿÿÿ¢ÿÿÿÿÿÿÿÿÿÿ§ÿ¥ÿÿÿÿÿÿÿÿªÿÿÿÿÿÿÿÿÿÿÿÿÿ¢ÿÿ¡ÿÿÿÿÿÿÿÿÿÿÿÿÿÿ¤ÿÿÿÿÿÿÿÿÿ}ÿvÿÿÿÿÿÿÿÿyÿÿÿÿÿÿÿÿÿÿÿ ÿÿÿÿÿ¡ÿ¢ÿ¤ÿÿ«ÿ­ÿÿ¢ÿÿÿÿÿÿÿÿÿÿÿÿÿÿÿÿ§ÿÿ}ÿ¥ÿ¦ÿÿ ÿÿÿÿ¡ÿÿÿÿÿÿÿÿÿÿ©ÿ¡ÿÿÿÿ ÿ¢ÿÿÿÿÿÿÿpÿÿÿÿ§ÿ¡ÿ¤ÿ¨ÿ¯ÿÿÿ§ÿÿ§ÿ±ÿ±ÿÿÿÿÿÿÿÿÿ¥ÿÿÿÿÿ ÿÿÿ®ÿÿÿ¥ÿ¬ÿÿ¤ÿ¢ÿÿÿÿÿÿ¦ÿ£ÿ ÿ ÿÿ¤ÿ¢ÿÿ¦ÿÿÿÿÿÿ¤ÿÿ¡ÿÿ°ÿ¤ÿ¨ÿ¬ÿÿ¥ÿÿÿÿÿ¦ÿ­ÿ ÿ®ÿ¦ÿÿ£ÿÿÿÿÿ ÿÿÿÿÿ ÿÿªÿªÿÿÿ¡ÿ±ÿ©ÿÿÿÿ¦ÿ§ÿÿÿÿ¢ÿÿÿÿ ÿ¤ÿ§ÿÿÿÿÿÿ¤ÿÿ§ÿ¢ÿÿÿ©ÿªÿÿÿÿÿÿ«ÿÿÿ¬ÿÿªÿÿÿÿÿ¡ÿÿÿÿÿÿÿÿÿÿÿ ÿ¢ÿÿ ÿ¢ÿÿÿ¡ÿÿÿ¦ÿÿÿÿÿÿÿÿ¦ÿÿÿ¡ÿÿÿ§ÿÿÿÿ ÿÿÿÿÿÿÿÿÿÿÿÿ¦ÿÿÿÿÿÿÿÿÿÿÿ¦ÿÿÿÿÿÿ£ÿÿÿ¤ÿÿÿÿÿÿÿÿÿÿÿÿÿÿÿÿÿ ÿÿÿÿÿÿÿÿÿÿÿÿÿÿÿÿÿÿÿÿÿÿÿÿ¥ÿÿÿÿÿÿÿÿÿÿÿ¨ÿÿÿÿÿÿÿÿÿÿÿÿ«ÿÿÿÿqÿÿÿÿÿÿÿ»ÿÿÿÿÿÿÿÿÿ ÿÿÿ ÿÿÿÿÿÿ£ÿÿ¤ÿ¡ÿÿÿÿÿÿÿ¡ÿÿÿÿ¨ÿ¦ÿÿÿ¦ÿ¢ÿÿ¡ÿÿ¤ÿÿÿÿÿÿÿ¢ÿ£ÿ¡ÿ­ÿÿ¥ÿ¦ÿÿ¥ÿ£ÿÿÿÿÿÿÿ¥ÿÿÿÿÿ¤ÿ ÿ¢ÿ¡ÿÿÿÿ¤ÿ§ÿÿÿ§ÿªÿÿÿÿ£ÿ¡ÿ²ÿÿÿÿ§ÿ¦ÿÿÿ¯ÿÿ ÿ­ÿ£ÿ²ÿ£ÿÿ¢ÿÀÿÿ«ÿ¯ÿÿÿÿÿÿ·ÿ¢ÿ¨ÿ¯ÿ£ÿ¦ÿ±ÿ©ÿÿÿÿÿÿ§ÿ§ÿÿÿÿ§ÿ«ÿ ÿÿÿÿ¬ÿ¸ÿ¸ÿ¥ÿªÿ±ÿµÿÿ ÿ¤ÿ§ÿ§ÿÿ¤ÿÿ¬ÿÿÿÿ¡ÿªÿ¦ÿÿ¤ÿ¦ÿ­ÿ£ÿ¨ÿ¥ÿ ÿ£ÿ¢ÿ¥ÿ¤ÿ¦ÿ£ÿ©ÿ±ÿµÿªÿ¥ÿ¨ÿ¡ÿÿ§ÿ«ÿ²ÿªÿÿÿ¤ÿ¬ÿ­ÿ¦ÿ«ÿ¥ÿÿÿÿ©ÿ§ÿ¯ÿÿÿ¢ÿ§ÿ£ÿ§ÿ£ÿ±ÿ¢ÿ¤ÿ«ÿ¡ÿÿ ÿ©ÿ ÿ§ÿ¢ÿÿ©ÿÿÿ¥ÿ ÿÿ¥ÿ°ÿÿÿÿ¡ÿ¨ÿ§ÿ©ÿ§ÿ«ÿ¦ÿÿ¡ÿ¦ÿªÿ£ÿ¡ÿ¤ÿ§ÿÿÿÁÿ®ÿ¢ÿ¤ÿ®ÿÿ©ÿµÿ¦ÿ¢ÿ£ÿÿ²ÿ·ÿÿ«ÿ¨ÿ­ÿ¬ÿÿ¥ÿ­ÿÿ£ÿÿ¦ÿ®ÿºÿ©ÿ¬ÿ¢ÿ ÿ ÿ¥ÿ§ÿÿÿ§ÿ®ÿÿÿÿ ÿ¤ÿ¢ÿ¤ÿÿÿÿÿ®ÿ´ÿ±ÿ©ÿÿÿ¬ÿ¢ÿ¡ÿ§ÿ¤ÿ«ÿ ÿªÿ°ÿ¤ÿ¬ÿ±ÿ¦ÿ±ÿÿ¸ÿ©ÿÿªÿÿ±ÿÿÿ§ÿ°ÿÿ©ÿÿªÿ§ÿ¤ÿ¢ÿ£ÿ»ÿ®ÿ¬ÿ­ÿÿ¡ÿªÿ¥ÿ¢ÿ ÿ ÿ¥ÿ¢ÿ ÿ ÿ¡ÿ­ÿ¨ÿÿ£ÿ¬ÿ ÿ¤ÿ²ÿªÿ¤ÿ¨ÿªÿªÿÿÿªÿ¨ÿ¯ÿ¬ÿ¯ÿ±ÿ¦ÿ³ÿÿ¤ÿ¤ÿ¦ÿ§ÿ©ÿ¨ÿÿ«ÿ«ÿ«ÿªÿ¤ÿÿÿ£ÿ¢ÿ¡ÿ¤ÿÿ¤ÿÿ«ÿ²ÿ¨ÿ¨ÿ¢ÿ¢ÿ¤ÿÿ¦ÿ­ÿ¤ÿ¥ÿ¡ÿÿÿ£ÿ®ÿ°ÿ±ÿÿÿ«ÿ¯ÿÿÿ§ÿ¯ÿÿ«ÿÿ¬ÿÿ²ÿÿ§ÿ£ÿ¥ÿªÿ¯ÿÿÿÿ°ÿ¢ÿµÿ¬ÿÿ±ÿ¨ÿÿÿÿÿ©ÿ§ÿ¢ÿ¦ÿ©ÿ¤ÿ¬ÿ¦ÿ¦ÿ¯ÿ ÿÿ ÿ¦ÿ¦ÿ¡ÿÿÿ ÿ§ÿ¶ÿ¤ÿ¥ÿ¦ÿ¥ÿ¯ÿÿÿ¨ÿÿ¯ÿ¢ÿ«ÿ¶ÿ¥ÿ«ÿ£ÿÿ²ÿ¦ÿ§ÿ®ÿÿ«ÿÿ¬ÿ¥ÿ§ÿªÿ§ÿ£ÿ¦ÿ£ÿ¥ÿ©ÿ§ÿ£ÿ®ÿªÿÿ¡ÿªÿªÿ¬ÿ©ÿ¤ÿÿÿ¢ÿ¨ÿ­ÿ¤ÿ¬ÿµÿ²ÿ´ÿ¤ÿÿ¯ÿ¦ÿ¬ÿÿ·ÿ¹ÿ¨ÿÿ¯ÿ²ÿ¬ÿ¶ÿ¬ÿÿ¦ÿ§ÿ°ÿ¯ÿ°ÿ¶ÿ±ÿ¥ÿ°ÿÿÿÿÿ§ÿÿÿÿ¬ÿ«ÿ¢ÿ¨ÿ¥ÿÿ£ÿ¡ÿ¡ÿ ÿÿ ÿ¦ÿ¥ÿ¬ÿÿÿÿ£ÿÿ§ÿÿ¢ÿ«ÿÿ«ÿ¨ÿÿ®ÿ¬ÿªÿ ÿ©ÿÿÿÿÿÿ¡ÿ¨ÿÿÿÿ¤ÿ¤ÿÿ®ÿµÿµÿªÿÿ©ÿ®ÿ©ÿ§ÿ ÿÿÿÿ¡ÿ¥ÿ£ÿ©ÿ¡ÿÿÿÿ¦ÿ¦ÿ ÿ«ÿÿ±ÿ°ÿÿ¢ÿ§ÿ¤ÿÿÿ¥ÿ¤ÿ´ÿ­ÿÿ±ÿ±ÿ ÿÿÿ¦ÿ¥ÿÿÿÿÿÿ¢ÿ°ÿ§ÿÿÿ©ÿµÿ¤ÿÿÿÿÿÿÿÿÿÿ¡ÿ¦ÿÿÿÿÿ£ÿÿªÿÿÿ­ÿ ÿ¤ÿÿÿ¤ÿ¡ÿ£ÿÿ¤ÿ¨ÿÿÿÿÿÿÿÿÿÿ¢ÿ©ÿ£ÿÿÿÿ¨ÿÿ«ÿÿÿÿÿÿÿÿÿÿ¢ÿ¥ÿÿÿÿkÿnÿÿÿÿÿÿÿÿÿÿÿÿÿÿÿÿÿÿÿÿÿÿÿÿÿÿÿÿÿÿ ÿÿÿrÿÿÿÿÿÿ¡ÿÿÿÿÿÿÿÿÿÿÿÿÿÿÿÿÿÿÿ§ÿ¥ÿÿÿÿÿ¦ÿÿÿÿ¬ÿ«ÿÿÿ{ÿÿÿÿÿÿÿ¢ÿ ÿ¡ÿÿÿªÿ£ÿÿÿÿ¥ÿÿÿÿÿÿÿÿ¥ÿ¨ÿÿÿÿ©ÿ±ÿÿ¡ÿ¥ÿ¢ÿÿ®ÿ¯ÿ®ÿ¡ÿÿ¡ÿ£ÿÿÿÿÿÿÿÿÿÿÿ¨ÿ¶ÿ¡ÿ¢ÿ¶ÿÿ¦ÿªÿ£ÿ¢ÿÿ¤ÿ¢ÿÿªÿ£ÿÿ ÿ©ÿ¥ÿÿ¤ÿ¨ÿ©ÿ¸ÿµÿ¦ÿ¤ÿ¡ÿ¥ÿ¤ÿ¦ÿ¥ÿ©ÿÿ¡ÿ§ÿÿ¢ÿ²ÿ¹ÿ°ÿ®ÿ¨ÿ«ÿ¶ÿ²ÿ®ÿ¬ÿ¨ÿ­ÿ°ÿ«ÿ«ÿ­ÿ«ÿ¢ÿÿ©ÿºÿ«ÿÿ¨ÿ±ÿ ÿµÿÿ¬ÿµÿÿ¬ÿ§ÿ¦ÿ¦ÿ«ÿ¸ÿ®ÿ£ÿ§ÿ¥ÿ¨ÿªÿ¦ÿ¥ÿ§ÿ§ÿ¤ÿ°ÿ²ÿ ÿ¢ÿ¯ÿ³ÿ¢ÿ§ÿÿ¦ÿ±ÿ¼ÿ¾ÿ¢ÿÿ¯ÿ¥ÿ±ÿ²ÿ§ÿ¹ÿ¿ÿ®ÿ¯ÿ¯ÿ¬ÿ´ÿÿ¡ÿÿ¤ÿ¿ÿ ÿÿ¯ÿÿ·ÿ¬ÿ¨ÿ­ÿ¬ÿ±ÿ¦ÿ¬ÿ¼ÿ´ÿ£ÿ¬ÿµÿ­ÿ¬ÿ±ÿªÿ¤ÿÁÿ®ÿ¥ÿ¶ÿ­ÿÿÿÿ¹ÿ±ÿµÿ¤ÿ°ÿ®ÿ®ÿ³ÿ°ÿ§ÿ§ÿ«ÿ­ÿ±ÿ¬ÿ¦ÿ¯ÿ¯ÿ¨ÿ²ÿ¢ÿ«ÿ¹ÿ´ÿ¦ÿ¸ÿ¸ÿ«ÿ¯ÿ­ÿ¼ÿÇÿ¸ÿ¯ÿ©ÿÿÿ¥ÿ»ÿÂÿ£ÿ±ÿ´ÿ¨ÿ¨ÿÿ ÿÿÿoÿoÿ¦ÿ­ÿ­ÿ´ÿ¯ÿ¯ÿ²ÿ±ÿ¶ÿµÿªÿ¨ÿªÿ©ÿ¥ÿ«ÿ¨ÿºÿ´ÿ¾ÿ¶ÿªÿ¦ÿ°ÿ²ÿ«ÿ§ÿ ÿ³ÿÅÿ¿ÿ¯ÿ«ÿµÿ£ÿ¤ÿ¨ÿ·ÿ°ÿ°ÿ¨ÿ«ÿ¢ÿÿ«ÿµÿ§ÿ¢ÿÿÿÿ¥ÿ©ÿ¦ÿ¬ÿ°ÿ®ÿ²ÿ¶ÿ¥ÿ«ÿ§ÿ¥ÿ¸ÿ²ÿªÿ¨ÿªÿ®ÿªÿ°ÿ¯ÿ«ÿ¨ÿ¢ÿÿÿ¡ÿ ÿ¬ÿ¢ÿ¯ÿ£ÿ²ÿ¨ÿ³ÿªÿ¬ÿ©ÿªÿ¯ÿ«ÿ£ÿ­ÿ·ÿ´ÿ±ÿ¦ÿµÿ§ÿ§ÿ§ÿ¥ÿ ÿ­ÿ¯ÿ­ÿ¨ÿ£ÿ«ÿ¦ÿ£ÿªÿ³ÿ±ÿ¤ÿ«ÿ°ÿ­ÿµÿ¹ÿ«ÿ¼ÿ¬ÿ¡ÿ­ÿ«ÿ ÿ®ÿªÿÿ¦ÿªÿ¤ÿ°ÿ³ÿ¡ÿ£ÿ«ÿ«ÿ£ÿ¦ÿ°ÿ¯ÿ¥ÿÿÿÿÿ¤ÿ±ÿ²ÿ¬ÿ¢ÿªÿ¬ÿ®ÿ§ÿµÿ ÿÿ¨ÿºÿ©ÿ§ÿ§ÿ¯ÿºÿ¶ÿ«ÿ£ÿ¤ÿ±ÿ©ÿÿ ÿ¬ÿÿ¡ÿ°ÿ·ÿ±ÿ«ÿ¥ÿ©ÿ ÿÿ¨ÿ°ÿ´ÿµÿ²ÿ«ÿ¯ÿ·ÿ¥ÿÿÿ«ÿ¨ÿÿ¥ÿ§ÿ±ÿÁÿ¢ÿÿ­ÿ³ÿ¤ÿÿ²ÿ¬ÿ§ÿ¥ÿ¨ÿ ÿ©ÿ®ÿ¢ÿÿ|ÿ~ÿÿÿuÿpÿ)ÿºþ)ÿÿ¬ÿ­ÿ°ÿµÿ°ÿ§ÿ¥ÿÿÿ°ÿÿÿÿ«ÿÿÿÿÿÿ ÿ¥ÿÿÿÿ¤ÿ¡ÿÿ§ÿ­ÿÿÿÿÿ¨ÿ¥ÿÿÿÿÿ¯ÿ¤ÿ¤ÿ·ÿ§ÿÿ§ÿ ÿ®ÿ¬ÿÿ¢ÿ°ÿ§ÿ§ÿ¦ÿÿ£ÿ¡ÿ ÿ¡ÿªÿÿ©ÿ±ÿ¥ÿÿ ÿ³ÿ¤ÿ©ÿ²ÿÿ·ÿ¦ÿªÿ®ÿÿÿªÿ¢ÿÿ¥ÿ¡ÿ£ÿ¦ÿ ÿ¢ÿªÿ²ÿ°ÿÿ«ÿ²ÿ¢ÿ¥ÿ¹ÿ°ÿ¢ÿªÿ®ÿ¥ÿ¥ÿÿ¤ÿ¥ÿ£ÿ¨ÿ¤ÿ¡ÿ§ÿ ÿ­ÿÿÿµÿ¯ÿ¨ÿ¤ÿ©ÿ»ÿ¯ÿ§ÿ®ÿÿ£ÿ¦ÿ§ÿÿÿÿ£ÿ§ÿ¢ÿ¦ÿ¥ÿ¢ÿ£ÿ¡ÿ¨ÿ¢ÿ°ÿ¥ÿ ÿÿÿÿ£ÿ¥ÿ£ÿ£ÿ«ÿ½ÿ¬ÿ£ÿ°ÿ¥ÿ«ÿ¨ÿ¥ÿ§ÿ­ÿ¨ÿÿÿÿ¤ÿÿÿ¥ÿ¢ÿ¡ÿ©ÿ«ÿ¥ÿ¢ÿ¡ÿ¦ÿ«ÿ±ÿ¢ÿÿ¥ÿªÿ§ÿ§ÿ¥ÿ¤ÿ§ÿ¢ÿ¨ÿ¬ÿ«ÿ¥ÿÿ¢ÿ¦ÿ¦ÿ¤ÿ¦ÿ¬ÿ¥ÿÿ£ÿ¢ÿ¢ÿÿ¡ÿ«ÿ¨ÿÿÿÿÿÿÿÿ¦ÿÿÿÿÿ£ÿÿÿÿÿÿÿªÿ¥ÿ¤ÿ¥ÿ¡ÿ¡ÿ£ÿ¦ÿ±ÿ±ÿ£ÿ¡ÿ¦ÿÿ©ÿ¨ÿÿÿÿ¬ÿµÿ¢ÿÿµÿ±ÿ³ÿ±ÿ¨ÿÿÿ¤ÿÿÿ ÿÿÿ ÿ ÿ¤ÿ ÿÿ§ÿ®ÿÿ¡ÿ¤ÿ¡ÿÿÿ§ÿ¨ÿ¡ÿÿ¢ÿªÿÿÿÿÿÿÿÿ§ÿÿÿÿ²ÿ£ÿÿÿÿ©ÿ¯ÿ¯ÿ¤ÿ²ÿ¢ÿÿÿÿ¥ÿÿÿÿ©ÿ¬ÿ¢ÿ¦ÿ£ÿÿÿ¡ÿ¢ÿ¦ÿ±ÿ¨ÿÿÿ£ÿ¤ÿ³ÿ°ÿ¡ÿÿ ÿÿ¡ÿÿÿÿÿÿ£ÿ¤ÿÿÿÿ£ÿ¤ÿ¡ÿ¡ÿ©ÿ®ÿ¦ÿÿÿ¯ÿ¦ÿÿÿÿ¤ÿ¦ÿÿÿ ÿÿ ÿÿÿ§ÿ«ÿ­ÿ¯ÿ¤ÿÿÿ£ÿ§ÿÿÿÿÿÿ£ÿ¡ÿÿÿÿÿÿÿÿÿ¤ÿ¦ÿ£ÿ¡ÿ¡ÿÿÿÿÿÿ«ÿ£ÿ©ÿÿÿÿÿÿ©ÿ¢ÿÿ¬ÿ·ÿ·ÿªÿ©ÿªÿ³ÿ»ÿ¹ÿ´ÿ®ÿÿ°ÿ´ÿ²ÿªÿ¤ÿªÿµÿ³ÿ¦ÿ®ÿ¿ÿ¿ÿ¬ÿ£ÿ¨ÿ®ÿµÿ¬ÿ±ÿ¼ÿ­ÿ¯ÿ²ÿ²ÿ¯ÿ­ÿ©ÿ£ÿ²ÿ­ÿ¥ÿªÿ§ÿ¢ÿ¢ÿÿ¹ÿºÿ¢ÿÿÿ¢ÿ£ÿÿÿ¥ÿ¤ÿ¨ÿÿ«ÿ§ÿ«ÿ¦ÿÿ¥ÿ«ÿ­ÿ¢ÿÿÿÿ ÿ¬ÿ±ÿ¥ÿ¦ÿÿÿ¨ÿ¢ÿÿÿÿ¢ÿÿÿÿÁÿ ÿÿ¢ÿÿ¤ÿ¡ÿÿÿªÿ­ÿÿÿÿ¤ÿ£ÿÿÿÿ¡ÿ¥ÿ¢ÿ¤ÿ ÿÿÿÿÿÿÿÿ¢ÿ§ÿÿÿ¡ÿ¢ÿÿÿÿ ÿ¤ÿ§ÿ£ÿÿÿÿÿÿÿ¥ÿ£ÿÿÿÿ¡ÿÿÿÿÿÿÿÿÿÿÿÿÿÿÿÿÿÿÿÿÿÿÿÿÿÿÿÿ ÿÿÿÿÿÿÿÿÿÿÿÿÿÿÿÿÿÿÿÿÿÿÿÿÿÿÿÿÿÿÿÿÿÿÿÿyÿÿÿÿÿÿÿÿÿÿÿÿÿÿÿÿÿ¢ÿ§ÿÿÿÿÿÿÿÿÿÿÿ ÿÿÿÿÿÿÿÿÿ£ÿÿÿÿÿÿÿÿ£ÿ¢ÿ¡ÿ§ÿÿ¦ÿÿÿ§ÿÿ«ÿ§ÿ¦ÿ³ÿ­ÿ£ÿ°ÿ¡ÿ§ÿ¢ÿªÿ¤ÿ¡ÿ¤ÿ¥ÿ§ÿ¦ÿÿÿ£ÿ¤ÿÿ ÿÿ±ÿ¡ÿªÿ§ÿÿ¦ÿ¬ÿ¤ÿ ÿÿÿÿÿ ÿ¨ÿÿÿÿÿ¡ÿÿÿÿ¤ÿÿÿÿ°ÿ¡ÿ¨ÿÿ¨ÿ¯ÿ¡ÿÿÿÿÿÿÿÿ¨ÿÿÿ§ÿ¢ÿÿÿ£ÿ¨ÿÿÿÿÿ¬ÿÿ¡ÿÿÿªÿªÿÿÿÿÿÿµÿÿ¢ÿ«ÿÿÿ¥ÿÿÿÿÿÿÿÿÿÿÿÿÿÿÿÿÿÿÿÿªÿÿÿ ÿÿÿÿÿÿÿÿÿÿÿÿÿÿÿfÿkÿÿÿ ÿÿÿÿÿÿ¡ÿÿÿÿÿÿÿÿÿÿÿÿÿÿÿÿÿÿÿÿÿÿÿÿÿÿÿÿÿÿÿÿÿÿÿÿ ÿÿÿÿÿÿÿÿÿÿÿ¡ÿÿÿÿÿÿÿÿÿÿ¦ÿ¥ÿÿÿÿÿ¡ÿÿÿÿÿÿÿ¤ÿ¦ÿÿÿÿÿÿÿÿÿÿÿÿÿÿÿÿ¡ÿ ÿÿ¢ÿ°ÿ¢ÿ¶ÿÿÿ£ÿ¢ÿÿÿÿÿÿÿÿÿÿÿÿÿÿÿÿ¤ÿ«ÿÿ¢ÿ«ÿÿÿ ÿÿÿÿÿ ÿ¥ÿÿÿ¢ÿªÿ¥ÿÿ¤ÿÿÿ¢ÿÿ¥ÿ¤ÿÿÿ¢ÿ¤ÿ¬ÿ¦ÿÿÿÿÿÿÿÿ¥ÿÿ°ÿÿÿ§ÿÿÿÿÿ ÿÿÿÿÿ¨ÿÿÿ ÿ³ÿ£ÿÿÿÿ¡ÿ¦ÿÿÿÿÿÿ ÿÿÿÿÿÿÿÿÿÿÿ£ÿÿÿÿÿÿÿÿÿÿ ÿÿÿÿÿÿÿÿ¢ÿÿÿcÿ_ÿMÿnÿÿÿÿÿÿÿÿ£ÿ§ÿ£ÿÿÿ¡ÿÿÿÿÿÿ¤ÿÿ¡ÿÿµÿ£ÿ¢ÿÿÿÿÿ¡ÿÿ ÿÿÿÿÿ¡ÿ¢ÿ´ÿÿÿ¡ÿÿÿÿÿÿÿÿÿÿÿÿ¥ÿÿ¥ÿ¨ÿÿÿÿÿÿÿÿÿÿvÿÿ³ÿªÿÿÿÿzÿÿ|ÿÿÿÿÿ~ÿÿÿÿÿÿÿÿÿÿÿÿÿÿÿ¢ÿÿÿÿÿÿ©ÿ¡ÿÿÿÿÿÿÿÿÿÿÿÿÿÿÿÿÿÿÿÿÿÿÿÿÿÿÿÿÿÿÿÿÿÿÿÿÿÿ ÿ¨ÿÿÿÿxÿ
ÿ>ÿÿÿÿÿ¡ÿÿ¤ÿÿÿªÿÿÿÿ¢ÿ¦ÿÿÿÿÿ¢ÿ¢ÿ ÿ«ÿ§ÿ¦ÿÿÿÿÿ¢ÿªÿÿÿ¨ÿ¦ÿÿÿÿÿÿ¥ÿ£ÿ¡ÿÿ£ÿÿÿÿÿÿÿÿªÿ¡ÿÿÿÿ¥ÿ«ÿÿÿ¢ÿÿÿ´ÿÿ¨ÿÿÿÿÿ¦ÿÿÿÿ£ÿ§ÿ ÿÿÿÿÿ ÿÿÿÿÿÿÿ£ÿÿ¬ÿÿÿºÿÿ¦ÿÿÿÿ«ÿ¦ÿÿÿ£ÿÿÿÿÿ¦ÿÿÿÿÿ§ÿ¦ÿÿÿ®ÿµÿÿÿÿ¢ÿÿÿuÿÿÿÿÿÿ¦ÿÿÿ£ÿ ÿÿÿÿÿ¡ÿ¡ÿÿÿÿÿ¢ÿÿÿÿÿÿÿÿÿÿÿÿÿÿ¡ÿ ÿÿÿ£ÿÿÿÿÿÿÿÿÿÿÿÿÿÿÿÿÿÿÿÿÿÿÿÿ°ÿÿÿÿÿ¦ÿªÿÿÿÿ¦ÿÿÿ ÿÿÿÿÿ¢ÿÿÿÿÿ£ÿÿÿÿÿÿÿÿÿÿÿÿÿÿÿÿÿÿÿÿÿÿÿÿÿÿÿÿ|ÿÿÿÿÿÿÿÿÿÿÿ¯ÿÿÿÿÿÿ§ÿÿÿÿÿÿÿÿÿÿÿÿÿ¢ÿÿ¤ÿÿÿÿÿÿÿÿÿÿÿ¤ÿ{ÿ¢ÿÿÿ ÿÿ¦ÿÿÿÿÿ¤ÿÿÿÿÿÿÿÿÿÿ¢ÿÿÿÿÿÿÿ ÿÿ¡ÿÿÿ£ÿÿÿÿ ÿ£ÿ£ÿ¥ÿ¨ÿ¢ÿÿÿÿÿÿÿÿ¡ÿ¡ÿ¡ÿÿªÿÿ ÿ¦ÿ¡ÿÿÿÿÿÿÿÿÿÿÿ¨ÿ¬ÿ¨ÿÿÿÿ¡ÿÿÿ¦ÿ§ÿ¬ÿÿ¢ÿ¢ÿÿÿ¥ÿ£ÿ¡ÿÿÿÿ ÿÿÿÿ£ÿ§ÿ¦ÿÿÿ§ÿ£ÿªÿ ÿÿÿÿ»ÿ·ÿÿ¡ÿ¢ÿÿ«ÿ±ÿ°ÿªÿÿ¦ÿ«ÿ§ÿ¨ÿÿÿÿÿÿÿÿ¡ÿÿÿ ÿÿ¥ÿ°ÿ¨ÿ ÿ«ÿ±ÿÿ¤ÿ¦ÿÿ§ÿªÿºÿ®ÿ§ÿ ÿÿÿ¥ÿ¨ÿÿÿ¦ÿ¦ÿ ÿÿÿ²ÿ¨ÿ«ÿ«ÿ¡ÿ£ÿ«ÿ ÿ¤ÿ©ÿ«ÿ®ÿ¯ÿ¨ÿ®ÿ°ÿ¦ÿ¢ÿÿÿ§ÿ¥ÿ§ÿ ÿÿÿ§ÿ±ÿ­ÿÿ©ÿ¡ÿ¥ÿ¨ÿÿ®ÿ£ÿÿÿªÿ ÿ¬ÿÿ§ÿªÿ¢ÿ°ÿÿ¨ÿ ÿ ÿ ÿ¥ÿÿ¯ÿÿÿ¡ÿÿ¡ÿ¨ÿÿÿÿ¥ÿ¦ÿ¨ÿ¥ÿÿ«ÿ¦ÿÿÿ£ÿ¬ÿ¦ÿ£ÿªÿ«ÿ«ÿªÿ¢ÿ§ÿÿ¥ÿ´ÿ£ÿ«ÿÿ¡ÿ©ÿ­ÿ¤ÿ ÿÿ¼ÿ®ÿ ÿ¸ÿÿ¥ÿÿ¢ÿ«ÿ¡ÿÿªÿ ÿ®ÿÿÿÿÿ¢ÿ±ÿ£ÿ¢ÿÿ¤ÿ¢ÿÿÿ¡ÿÿÿÿÿ¡ÿ®ÿ¤ÿÿ¡ÿÿ£ÿ£ÿ£ÿÿÿÿÿÿ¤ÿ ÿÿÿ³ÿ«ÿ¤ÿ¢ÿ«ÿ¬ÿ¢ÿ©ÿªÿ®ÿ«ÿ¥ÿ ÿ¦ÿ¶ÿ¤ÿ±ÿ ÿÿ¤ÿ ÿÿ¡ÿÿ¡ÿ¶ÿ£ÿ¢ÿ§ÿ´ÿ±ÿ«ÿ¨ÿ©ÿ®ÿ²ÿ ÿÿªÿ¥ÿÿÿ¥ÿ¤ÿ£ÿ§ÿ§ÿÿÿ¡ÿÿ«ÿ¤ÿÿÿ«ÿ²ÿ°ÿ¦ÿÿÿ¢ÿ¦ÿ£ÿ©ÿ©ÿ­ÿ¢ÿ­ÿ¦ÿÿªÿ¤ÿÿ«ÿ©ÿ¤ÿÿÿÿÿ¡ÿÿÿÿ«ÿ´ÿ¢ÿÿÿ¨ÿ§ÿ¦ÿ¡ÿ¢ÿ¥ÿ¤ÿÿ£ÿ²ÿ°ÿªÿÿÿÿ¥ÿ¦ÿ¤ÿ¡ÿÿ®ÿ°ÿ¨ÿ¡ÿÿ¥ÿ«ÿ¡ÿ¦ÿÿªÿÿ ÿ²ÿ¡ÿ§ÿ¤ÿÿ¬ÿÿÿ¦ÿ²ÿ¯ÿªÿ¤ÿ¥ÿ¦ÿ¡ÿÿÿÿ ÿ¤ÿÿÿ£ÿ­ÿ§ÿ±ÿ±ÿ©ÿ¥ÿÿ¤ÿ¨ÿ ÿ¦ÿ¦ÿ ÿ ÿ«ÿ¥ÿ®ÿ¢ÿ¢ÿ£ÿ¬ÿ±ÿ¢ÿÿÿÿ¤ÿÿ¨ÿ¬ÿ¥ÿ®ÿ¤ÿ¤ÿÿÿ³ÿÿ¤ÿ§ÿÿ¥ÿÿÿ©ÿÿ¡ÿÿÿÿ¯ÿ²ÿ°ÿ¬ÿÿ¥ÿ­ÿ¤ÿ¥ÿµÿ¼ÿ±ÿ§ÿ¬ÿ±ÿ°ÿ¸ÿµÿ¨ÿ¡ÿ¦ÿ¯ÿÿ£ÿ¥ÿÿ¡ÿ³ÿ­ÿÿÿÿ£ÿ¤ÿºÿ£ÿ¾ÿÿ±ÿ¨ÿ ÿªÿ´ÿ¶ÿ·ÿÿÿ±ÿ£ÿ®ÿ³ÿ£ÿ£ÿ«ÿ¥ÿ¥ÿÿ¡ÿ¶ÿ­ÿÿÿ¥ÿ´ÿ¬ÿ¤ÿ£ÿ©ÿ©ÿ¯ÿ±ÿÿÿ ÿÿ¦ÿ£ÿÿ¨ÿÿ¥ÿÿÿ¨ÿ ÿ´ÿ¡ÿÿ¢ÿ¦ÿ©ÿ¤ÿ ÿ£ÿ«ÿÿ¥ÿÿ ÿÿ ÿ³ÿ³ÿ¬ÿ®ÿ¥ÿ ÿ¡ÿ¥ÿ¡ÿÿÿ£ÿªÿ©ÿ¯ÿ¡ÿ©ÿ£ÿÿÿÿ¥ÿÿ£ÿÿÿ»ÿ§ÿÿ£ÿªÿÿÿÿ¡ÿÿ¯ÿÿÿÿÿÿ­ÿ¬ÿ¬ÿªÿ¥ÿÿ¡ÿ ÿÿÿ¦ÿ®ÿÿÿÿÿ¦ÿÿÿ¡ÿÿÿÿ{ÿÿÿÿ¤ÿÿ¦ÿÿÿÿ£ÿÿÿÿ§ÿÿ¨ÿÿÿ¢ÿ¤ÿ¦ÿ¢ÿÿÿÿÿÿÿ ÿÿÿ¢ÿÿÿ¤ÿÿÿÿÿÿÿÿ¡ÿÿÿªÿÿÿÿÿÿ~ÿÿÿvÿÿNÿaÿ}ÿ ÿÿÿÿÿÿÿÿÿÿÿÿÿÿÿÿÿ¢ÿÿ¤ÿ§ÿÿÿÿÿÿ¤ÿ¡ÿÿÿ ÿzÿÿÿÿÿÿÿÿ ÿÿ¤ÿÿÿÿÿÿÿÿÿÿÿÿÿ¢ÿÿ¤ÿ©ÿÿÿÿÿ£ÿÿÿÿÿÿÿÿÿÿÿÿÿÿÿ¨ÿ©ÿ¦ÿÿÿ¤ÿ¥ÿÿ¤ÿ¤ÿ¢ÿÿÿÿÿÿÿÿÿ¤ÿÿÿÿ¢ÿ©ÿ¡ÿÿÿÿ¤ÿ¥ÿ¥ÿ¥ÿÿÿÿ¤ÿ§ÿ¨ÿ¨ÿÿ¢ÿ¨ÿÿ¸ÿ¡ÿÿ§ÿ¬ÿºÿ£ÿ¹ÿÿÿ£ÿ°ÿ­ÿ¨ÿ¼ÿ¬ÿ¡ÿ¤ÿÿÿ¤ÿ§ÿ ÿ¢ÿ£ÿ¤ÿ®ÿ·ÿ¯ÿÿÿ¤ÿ§ÿÿÿÿªÿÿ£ÿ¦ÿÿÿµÿ¨ÿ­ÿ¸ÿ²ÿ´ÿ°ÿ¶ÿ©ÿ£ÿ¯ÿ©ÿ¯ÿ¶ÿ©ÿªÿ«ÿ ÿ¨ÿ¤ÿ£ÿ©ÿ¡ÿ£ÿ¨ÿÿ«ÿÿ«ÿÿ¤ÿ«ÿ¢ÿ¡ÿ¨ÿ®ÿµÿ­ÿ§ÿ¤ÿ¡ÿ©ÿ¯ÿ®ÿ®ÿ©ÿ£ÿ¨ÿ£ÿÿ ÿ£ÿÿÿ«ÿ®ÿµÿÿ²ÿ¡ÿ¢ÿµÿ³ÿ³ÿ§ÿÿ­ÿ¨ÿ«ÿªÿ¦ÿ¬ÿ­ÿµÿ·ÿ¤ÿ§ÿ¥ÿ®ÿ»ÿ©ÿ¢ÿ³ÿ°ÿ¸ÿ§ÿ¨ÿ­ÿ´ÿ®ÿªÿ¯ÿ»ÿ³ÿÿ¦ÿ®ÿ©ÿªÿ§ÿ§ÿ©ÿ¶ÿ¡ÿ¯ÿÄÿªÿÿ£ÿºÿ·ÿ³ÿ³ÿ¢ÿ¬ÿ­ÿ±ÿ·ÿ®ÿ«ÿ«ÿ¬ÿ°ÿ²ÿ«ÿ¦ÿ³ÿ·ÿ¯ÿµÿµÿ¨ÿ²ÿ½ÿ¤ÿ³ÿµÿ¯ÿªÿªÿ´ÿ°ÿ±ÿ­ÿ©ÿªÿ¯ÿ»ÿ·ÿ¦ÿ¨ÿ±ÿ¬ÿ­ÿ¥ÿ¬ÿÿÿÿÿÿÿªÿ´ÿ±ÿ°ÿ°ÿ­ÿªÿ¶ÿ¿ÿ®ÿ©ÿ³ÿ¬ÿ¨ÿ²ÿ®ÿ§ÿ¡ÿ¦ÿ°ÿ£ÿ¡ÿªÿ¸ÿ¡ÿÿªÿ­ÿ­ÿ³ÿ®ÿ«ÿ¶ÿ²ÿ±ÿºÿ½ÿ¶ÿ¹ÿ¨ÿªÿ¤ÿÿ§ÿ¤ÿ¦ÿÿÿ¦ÿ©ÿ©ÿ§ÿ¥ÿ¦ÿ¥ÿ¤ÿªÿ°ÿ§ÿÿ­ÿªÿ®ÿ²ÿ ÿÿµÿ¹ÿ¬ÿ§ÿ±ÿ»ÿ°ÿ ÿÿÿÿ¥ÿ®ÿ²ÿ±ÿ¢ÿªÿ¢ÿ´ÿ­ÿ±ÿ²ÿ¦ÿ®ÿ¡ÿÿ¬ÿ¨ÿ§ÿ©ÿªÿ´ÿ©ÿ§ÿ½ÿ ÿ±ÿ¯ÿ¶ÿ½ÿ§ÿªÿ¥ÿ¡ÿ¦ÿ«ÿ°ÿ«ÿ¦ÿ«ÿ§ÿµÿ»ÿ°ÿ°ÿ²ÿµÿ­ÿµÿ¶ÿ¬ÿ²ÿ¯ÿÿ ÿªÿ¤ÿ°ÿ´ÿªÿ­ÿ­ÿ ÿÿÿÃÿ­ÿ²ÿ¨ÿ¦ÿ¥ÿ±ÿ·ÿ¯ÿ©ÿ¨ÿ¦ÿ©ÿ¯ÿ½ÿ®ÿµÿ¤ÿÿªÿ¸ÿ¶ÿ«ÿªÿ«ÿ²ÿºÿ®ÿ ÿ²ÿ»ÿ­ÿ¦ÿ¤ÿ²ÿ¥ÿ¡ÿ¥ÿ±ÿ ÿÿ ÿ­ÿ§ÿ¡ÿ°ÿ²ÿ³ÿ¶ÿ±ÿ¯ÿ«ÿ¶ÿ­ÿ©ÿ®ÿ±ÿ¯ÿ«ÿ³ÿ°ÿ®ÿ»ÿ³ÿ¥ÿ©ÿ¡ÿ®ÿ¡ÿÂÿ¨ÿ´ÿªÿ©ÿÿÿÿÿÿ{ÿzÿwÿjÿYÿ"ÿþþFÿÿ¥ÿªÿ¨ÿ«ÿ¯ÿ¢ÿÿÿÿÿÿÿÿÿ§ÿÿÿ¡ÿÿÿ¡ÿÿÿ¡ÿ¢ÿ¤ÿ«ÿÿ¥ÿÿÿÿÿ ÿ¡ÿ¡ÿÿÿÿªÿªÿ±ÿ¥ÿÿÿÿ¡ÿ°ÿ¬ÿÿÿ¤ÿÿªÿªÿ£ÿ­ÿÿÿ¦ÿ®ÿ²ÿ­ÿ±ÿ¯ÿ¯ÿ²ÿ³ÿµÿÿ´ÿÿ¬ÿ®ÿÿ­ÿ£ÿ¢ÿ¤ÿÿÿ§ÿ¡ÿ¤ÿªÿ¢ÿÿÿ°ÿ«ÿÿ«ÿ±ÿ£ÿ¢ÿ¬ÿ§ÿ©ÿ²ÿªÿ¬ÿÿ£ÿ²ÿ«ÿ£ÿ¦ÿ¥ÿ¦ÿ©ÿ¨ÿ¡ÿÿ¢ÿ¨ÿ§ÿ°ÿ¤ÿªÿ¢ÿÿ©ÿ¯ÿ©ÿ¡ÿ®ÿÿ ÿ¡ÿ©ÿ¤ÿ®ÿ²ÿ­ÿ­ÿ­ÿ¤ÿÿ¦ÿ¦ÿ¶ÿÿ¦ÿ¨ÿ¢ÿ ÿªÿ¨ÿ¡ÿ§ÿ¬ÿ¢ÿ¥ÿ³ÿÿÿÿ ÿ£ÿ¤ÿ«ÿ¥ÿÿ¢ÿªÿ¢ÿÿÿ¦ÿ£ÿ¢ÿÿ¤ÿ©ÿ¦ÿÿÿ ÿ¦ÿÿÿ©ÿ¤ÿÿÿ¤ÿ¦ÿ§ÿ¢ÿ¡ÿ¥ÿ¤ÿ£ÿ¦ÿ²ÿªÿ¤ÿ£ÿ¤ÿ£ÿÿÿ¦ÿÿ±ÿ¡ÿ¥ÿ¨ÿ¥ÿÿÿÿÿÿ¦ÿ¡ÿÿ¥ÿ¡ÿÿ¤ÿ¥ÿÿ ÿÿÿÿ®ÿÿ¡ÿ«ÿªÿ ÿ ÿ£ÿ¡ÿ£ÿÿ¡ÿ£ÿªÿ§ÿ¨ÿ¥ÿÿÿ¡ÿ¢ÿÿÿÿÿ¨ÿ¥ÿÿ¦ÿ¨ÿÿ¤ÿÿÿ¤ÿÿÿÿ¤ÿ§ÿ¤ÿ¢ÿ¤ÿ¢ÿÿ¢ÿÿÿÿ©ÿ¨ÿ¦ÿ ÿÿ¨ÿªÿÿÿÿÿÿÿÿ¥ÿ¤ÿ ÿ¡ÿÿ ÿÿÿÿ ÿ¡ÿ¦ÿªÿ§ÿªÿ£ÿÿ¢ÿ ÿÿÿÿ ÿªÿ¥ÿ¥ÿ£ÿ£ÿ¦ÿ°ÿ«ÿ¢ÿ£ÿ ÿ¢ÿÿ¢ÿ¦ÿ¡ÿ ÿÿ¡ÿ ÿÿ¡ÿÿÿ¬ÿ¢ÿÿ©ÿ­ÿ¦ÿ ÿÿÿ·ÿªÿ¯ÿ¸ÿ®ÿÿÿ¢ÿÿ ÿ¡ÿ¢ÿ§ÿ ÿÿÿ£ÿ­ÿ¡ÿ°ÿ°ÿ«ÿ¨ÿ ÿ¡ÿ¤ÿ¢ÿ§ÿ ÿ©ÿ³ÿ¨ÿÿÿÿÿ¢ÿÿÿÿÿ ÿ¦ÿ¤ÿ¥ÿ®ÿ¬ÿ ÿ£ÿÿÿÿÿÿÿ¦ÿ¬ÿÿ¤ÿÿÿÿÿÿÿÿÿÿ©ÿ­ÿ·ÿ²ÿ®ÿ¯ÿµÿ¸ÿ±ÿ²ÿ¤ÿ³ÿ¹ÿ¶ÿ«ÿ¤ÿ¦ÿ°ÿ½ÿ ÿ£ÿÁÿ³ÿ³ÿ¯ÿ¥ÿ±ÿ·ÿ¦ÿ¬ÿ®ÿ¶ÿ°ÿ¨ÿ±ÿ¿ÿ§ÿÿ£ÿ¢ÿ©ÿ£ÿÿ£ÿ¨ÿ¯ÿ¸ÿ¯ÿ«ÿ¬ÿ¢ÿ ÿ¢ÿ¤ÿ§ÿ«ÿ¦ÿ ÿ£ÿÿÿ¥ÿ¥ÿÿ ÿ£ÿ£ÿ¡ÿ£ÿÿÿ¢ÿ¢ÿ§ÿ¬ÿ¨ÿ§ÿÿÿ¨ÿÿÿÿÿ¨ÿ°ÿÿÿÿ­ÿ°ÿ¦ÿ¡ÿ¨ÿ¥ÿÿÿ¨ÿ¨ÿÿÿÿÿÿÿÿÿÿÿÿ¯ÿ¤ÿ¡ÿÿÿÿÿÿÿÿÿÿÿÿ¢ÿÿÿÿÿÿÿÿÿÿÿÿÿÿ¡ÿÿÿÿ¡ÿÿÿÿÿÿ¢ÿÿÿÿÿÿÿ¥ÿÿÿ ÿÿÿ¡ÿÿÿ¦ÿÿÿÿÿÿÿÿÿÿ ÿÿÿÿÿÿÿÿÿÿÿÿÿÿÿÿÿ¡ÿÿÿÿÿÿÿÿÿÿÿÿÿÿÿÿÿÿÿÿÿÿÿÿÿÿÿÿÿÿÿ¤ÿÿÿ¥ÿÿÿÿÿÿÿÿÿÿÿ¢ÿÿÿÿÿÿÿÿÿ£ÿÿ¡ÿÿÿÿÿ¦ÿ£ÿÿÿ£ÿÿ¦ÿÿÿÿ§ÿ£ÿ¡ÿÿ ÿªÿ¥ÿ®ÿ¢ÿªÿ·ÿ§ÿ«ÿ¦ÿÿÿÿÿ¦ÿ¢ÿ ÿÿ¡ÿ«ÿªÿ¤ÿ©ÿ¨ÿ¥ÿ¤ÿÿÿÿ¢ÿÿÿ£ÿ¬ÿÿ ÿÿÿÿÿ¥ÿªÿÿÿÿÿÿ¤ÿ¦ÿÿ¦ÿ£ÿ¯ÿ­ÿÿÿÿÿÿÿ¢ÿÿÿÿ¤ÿ¤ÿ£ÿ£ÿ¢ÿÿÿÿ¡ÿ§ÿÿÿ£ÿ¯ÿÿ¢ÿ¥ÿ ÿ ÿÿÿ ÿ§ÿ¤ÿÿÿ¤ÿÿÿÿÿÿÿÿÿÿÿÿÿÿÿÿÿ ÿÿÿÿÿÿÿÿÿÿÿÿÿÿÿÿÿÿÿÿÿÿÿ|ÿtÿÿÿÿÿÿÿÿÿÿÿÿÿÿÿÿÿÿÿÿÿÿÿÿÿÿÿÿÿÿÿÿÿÿÿÿÿ±ÿ¡ÿÿ§ÿÿÿÿÿÿ¡ÿÿÿÿ¡ÿÿÿÿÿÿÿÿ ÿÿ£ÿ¢ÿÿÿÿÿ ÿ¢ÿ¬ÿÿÿ¢ÿÿÿÿÿÿÿÿÿ¡ÿ¡ÿÿÿÿÿÿÿÿÿÿÿÿÿÿÿÿ¡ÿ§ÿ¤ÿÿÿ¤ÿ®ÿÿ£ÿÿ­ÿÿÿÿÿÿÿÿÿÿÿÿÿÿÿÿ©ÿ¨ÿ ÿÿªÿ ÿÿÿÿ¡ÿÿÿ¥ÿÿ¢ÿ¤ÿÿÿÿÿÿ¥ÿÿÿÿÿ¡ÿÿÿÿ¤ÿ®ÿ¤ÿÿÿ¡ÿÿÿÿ¡ÿÿÿÿÿÿÿÿÿÿÿÿ¡ÿÿ¡ÿ ÿÿÿÿ ÿ«ÿ­ÿÿÿÿªÿ¤ÿ ÿÿ ÿ¢ÿÿÿÿÿ£ÿ¤ÿÿÿÿ§ÿ¥ÿÿ£ÿ¯ÿÿÿÿÿ¦ÿÿÿÿÿÿÿÿÿ­ÿÿÿÿÿ{ÿWÿLÿnÿÿÿÿÿÿ¨ÿ ÿÿÿÿÿÿ¡ÿ¢ÿÿÿÿÿÿ¡ÿÿÿÿ¬ÿÿÿ¢ÿ ÿ¡ÿÿÿÿÿÿÿÿÿÿÿ ÿÿÿÿÿÿÿ£ÿÿÿ£ÿ¦ÿÿÿÿ¥ÿ¡ÿÿ ÿ¥ÿÿÿÿÿÿ§ÿÿÿ«ÿÿ ÿÿÿÿÿÿÿÿÿÿÿÿÿÿÿÿÿ|ÿÿÿÿÿÿÿÿÿÿÿÿÿÿÿÿ¢ÿÿÿÿÿÿÿÿ¡ÿÿÿÿÿÿÿÿ¨ÿÿ¢ÿÿÿÿÿÿÿÿÿÿÿ ÿ¡ÿÿÿÿÿÿÿÿÿ¡ÿ¢ÿÿÿÿpÿÏþÿÿÿ«ÿÿÿÿÿÿÿÿÿ¢ÿÿÿÿÿÿ¥ÿÿÿ¡ÿ ÿÿÿ¬ÿÿÿÿÿ ÿÿÿÿÿ§ÿÿÿÿÿ¤ÿ¤ÿ¢ÿ ÿÿÿÿÿÿÿÿÿÿÿÿÿ£ÿÿ¯ÿÿ¡ÿÿ¢ÿÿÿÿ­ÿ¥ÿÿÿÿÿÿÿÿÿÿÿÿÿÿÿ§ÿÿÿÿÿÿÿÿÿÿ©ÿÿÿ¨ÿÿ¢ÿÿÿ¡ÿ¥ÿ¦ÿÿÿÿÿÿÿÿÿÿÿÿÿ§ÿ ÿÿÿ¶ÿ©ÿÿÿÿ ÿºÿ ÿÿÿÿÿÿÿÿÿÿÿÿÿ­ÿ¦ÿÿÿ¨ÿ¢ÿÿÿÿÿÿÿÿÿÿÿÿÿÿÿÿÿÿÿÿÿÿÿ¢ÿÿÿÿÿÿÿÿÿÿÿzÿÿÿÿÿÿÿ¥ÿÿÿÿÿÿÿÿÿÿÿÿ¨ÿÿÿÿÿÿÿ¡ÿÿÿÿÿÿÿ ÿÿÿÿÿÿÿÿÿÿÿÿ¦ÿÿÿÿÿÿÿÿÿ¢ÿÿÿ¤ÿ¤ÿÿÿÿÿÿÿÿÿÿÿÿÿÿÿ ÿ¤ÿÿÿÿÿÿÿÿÿÿÿÿÿÿÿÿ¡ÿÿÿÿÿ¨ÿ²ÿ¢ÿÿÿÿÿÿÿÿÿ°ÿÿÿÿÿ£ÿÿ¤ÿÿÿÿÿÿ ÿÿ¤ÿÿÿÿÿÿÿÿÿÿÿÿÿÿÿÿÿÿÿÿÿÿÿÿÿÿ¤ÿªÿÿÿÿÿÿÿÿÿÿÿÿ¥ÿ¥ÿÿÿÿÿÿÿ¤ÿÿÿÿÿÿÿÿ©ÿ¢ÿÿÿÿ¡ÿÿ¦ÿ¯ÿ®ÿ²ÿ«ÿ£ÿÿ£ÿ§ÿ²ÿÿÿÿ±ÿ§ÿÿªÿ§ÿ§ÿ¦ÿ ÿ©ÿÿÿªÿÿÿªÿ ÿÿ¥ÿ¢ÿ ÿÿÿÿÿÿÿ«ÿµÿ¨ÿÿÿ§ÿ²ÿ¨ÿÿÿÿ¡ÿ©ÿÿÿÿÿÿÿÿÿªÿ­ÿ¡ÿ®ÿ«ÿÿ ÿ¥ÿ£ÿ¯ÿ²ÿ²ÿ´ÿ ÿ¥ÿ°ÿÿ¡ÿ£ÿÿÿ¥ÿ¬ÿÿÿÿ«ÿ¢ÿªÿ°ÿ§ÿ¤ÿªÿ¡ÿ¨ÿ¯ÿ«ÿ®ÿ¨ÿÿÿ£ÿ¤ÿ¥ÿ ÿ¢ÿ«ÿªÿ§ÿÿÿ¤ÿ¥ÿ¢ÿ¢ÿÿ¥ÿ¯ÿ®ÿ«ÿ£ÿ¡ÿÿ£ÿ«ÿ£ÿ¨ÿµÿ³ÿªÿ¡ÿÿ­ÿÿ ÿÿ«ÿ¦ÿÿ«ÿÿ¢ÿ ÿ ÿ¦ÿ£ÿ¦ÿÿÿÿªÿªÿ§ÿ¢ÿÿ£ÿ£ÿÿÿ£ÿ°ÿ¯ÿ§ÿ¢ÿÿªÿ«ÿ¦ÿÿ¨ÿ§ÿ£ÿ¬ÿ­ÿ¯ÿÿ²ÿ´ÿÿÿÿªÿ«ÿ§ÿ®ÿÿÿ¤ÿÿÿÿÿ­ÿ©ÿ´ÿÿÿÿ¡ÿ¨ÿªÿ¦ÿÿÿ«ÿ«ÿ¢ÿ¡ÿÿÿÿÿÿÿ¡ÿ¯ÿªÿ ÿ¬ÿ·ÿ®ÿ¡ÿÿ ÿÿÿÿ¢ÿÿÿÿ¯ÿ­ÿ ÿ¡ÿÿ«ÿ¢ÿÿ£ÿÿ«ÿ¬ÿÿ±ÿ±ÿ¤ÿ§ÿ¨ÿ¨ÿªÿ¤ÿ­ÿ«ÿ¡ÿ¯ÿÿÿÿ¥ÿ¦ÿ¤ÿ£ÿ¨ÿ ÿ©ÿ°ÿ¡ÿ¤ÿ­ÿ°ÿÿÿ£ÿ¨ÿÿ¦ÿ«ÿ£ÿÿÿÿ§ÿ¥ÿÿÿÿ ÿ«ÿ²ÿÿ§ÿ²ÿ¤ÿÿÿ·ÿ±ÿÿÿ ÿ¡ÿÿ ÿ®ÿÿ¥ÿ®ÿ§ÿÿÿÿ°ÿÿÿ¡ÿ¥ÿ²ÿ¬ÿ¢ÿÿÿ¢ÿ¦ÿÿÿ¦ÿ°ÿ¥ÿ¥ÿ­ÿªÿªÿ¤ÿ¬ÿ¬ÿ¦ÿÿÿÿÿ¯ÿ¶ÿµÿÿ£ÿ¯ÿ ÿ¥ÿ¢ÿÿÿÿ£ÿ¡ÿ·ÿ§ÿ¢ÿ£ÿ ÿ¢ÿ©ÿ°ÿ±ÿ¬ÿÿ¡ÿ¦ÿ¤ÿÿÿÿÿ¦ÿ­ÿÿ¢ÿ¨ÿ®ÿ©ÿ°ÿ±ÿ§ÿÿ ÿ¨ÿ¥ÿ§ÿ§ÿ¢ÿÿ ÿ¯ÿ¦ÿÿ£ÿÿªÿ¨ÿ¡ÿ°ÿµÿ¥ÿÿ£ÿÿ¢ÿÿ ÿÿ®ÿ¦ÿÿ§ÿÿ²ÿ«ÿ¦ÿ§ÿÿÿ¤ÿªÿ¢ÿÿ¢ÿÿÿ©ÿ¯ÿ¡ÿ¢ÿ¢ÿ«ÿ£ÿÿªÿ¬ÿ¨ÿ³ÿ­ÿªÿ©ÿ­ÿµÿÿÿÿÿ¥ÿ¡ÿÿ¤ÿÿÿ¬ÿÿ«ÿ ÿ¤ÿÿÿ»ÿ«ÿÂÿ¯ÿÿ©ÿ¤ÿ®ÿÿ¥ÿ·ÿ¨ÿµÿ«ÿ§ÿ¡ÿ§ÿ·ÿ¬ÿ¡ÿ£ÿÿ¨ÿ¨ÿ£ÿ¯ÿ¯ÿ¡ÿ¦ÿ­ÿ®ÿ­ÿÿÿ±ÿ¬ÿ·ÿ£ÿÿ¥ÿÿ´ÿ­ÿÿªÿ¢ÿÿÿ ÿ©ÿ·ÿªÿ§ÿÿ¡ÿ¢ÿ°ÿ§ÿÿ¯ÿ¦ÿÿ¥ÿ¨ÿ ÿ¢ÿ¥ÿ¤ÿ§ÿ£ÿ¬ÿ­ÿ¡ÿ ÿ¥ÿ¤ÿ¡ÿÿ ÿÿÿ ÿ£ÿ¡ÿ¤ÿ¡ÿÿÿ«ÿ§ÿÿÿ§ÿ¨ÿ°ÿ®ÿ©ÿÿÿªÿµÿÿÿ¸ÿÿ£ÿ¤ÿ¢ÿÿÿ±ÿÿÿ±ÿ±ÿ»ÿ±ÿ¥ÿ¡ÿ¡ÿÿÿÿ¨ÿÿÿÿ¢ÿ®ÿÿ ÿÿÿ¦ÿÿÿÿÿ°ÿÿªÿÿ¥ÿÿ¡ÿÿÿÿ¥ÿÿÿ¦ÿ¡ÿÿÿÿÿÿÿÿÿÿÿÿ¥ÿÿÿ ÿÿÿÿÿÿÿÿÿÿÿÿÿÿÿÿÿqÿÿÿxÿÿQÿbÿÿÿÿÿvÿÿ¡ÿ¦ÿÿÿÿÿÿ«ÿÿÿÿÿÿÿÿÿÿ«ÿÿÿÿ¡ÿ¡ÿÿÿ°ÿÿÿÿÿÿÿÿÿ ÿÿÿÿÿÿÿÿÿÿÿÿÿÿÿ¨ÿÿ¡ÿ§ÿÿÿ£ÿÿÿÿÿ¥ÿÿÿÿ¡ÿÿÿÿÿÿÿÿÿ¥ÿªÿ¨ÿªÿ¤ÿÿÿÿ©ÿ¡ÿÿ¥ÿ ÿÿÿÿÿ§ÿÿÿÿÿ®ÿÿ¦ÿÿÿ¦ÿ§ÿ¥ÿÿÿÿÿÿ¡ÿÿ¢ÿ ÿÿ¥ÿ©ÿ£ÿ¯ÿÿÿ¬ÿÿ¸ÿÿ¢ÿ²ÿ£ÿÿÿÿ©ÿªÿ­ÿ¥ÿÿ¡ÿ ÿÿ£ÿ ÿ©ÿ¦ÿ«ÿ®ÿ¢ÿÿÿ¡ÿ¨ÿ¢ÿÿ ÿÿ¨ÿ®ÿ¤ÿ®ÿ¨ÿÿ¹ÿ ÿ¯ÿªÿ¥ÿ±ÿ¨ÿ¯ÿ¤ÿÿÿ§ÿ¶ÿ­ÿ¤ÿ®ÿ§ÿ§ÿ´ÿ£ÿÿÿÿ­ÿ¨ÿ®ÿ±ÿ¦ÿ¥ÿ£ÿ£ÿ°ÿ¡ÿ¡ÿ¦ÿ©ÿ¬ÿ¤ÿ§ÿ®ÿ¨ÿ¤ÿ«ÿµÿ¶ÿ¨ÿ¢ÿ²ÿ¬ÿÿ ÿ£ÿÿ¥ÿ¬ÿ§ÿ«ÿÿ¸ÿ¹ÿ¢ÿ¢ÿ¢ÿ¡ÿ«ÿ±ÿ«ÿ§ÿºÿ·ÿªÿ±ÿ´ÿ°ÿ°ÿ¤ÿÿ±ÿ¶ÿ´ÿ¢ÿ¥ÿ´ÿ½ÿ³ÿ ÿ«ÿ ÿµÿ±ÿ«ÿ¦ÿ®ÿ²ÿ¡ÿ ÿ¥ÿ¨ÿ¢ÿÿ¥ÿ³ÿµÿ·ÿµÿªÿ«ÿ§ÿÿ¬ÿÿ§ÿ«ÿ¡ÿµÿ²ÿµÿ®ÿ­ÿ°ÿ­ÿ¯ÿ²ÿ²ÿ²ÿ©ÿ¦ÿ¯ÿ¥ÿ¶ÿÃÿ©ÿ©ÿ¬ÿ¥ÿ§ÿ¨ÿ«ÿªÿ©ÿ«ÿ£ÿ ÿ°ÿ¶ÿ©ÿ¨ÿ°ÿ³ÿ¯ÿ¬ÿ²ÿ¨ÿ­ÿ³ÿ ÿ©ÿ ÿÿ¹ÿ¢ÿ£ÿ¬ÿªÿ¡ÿ­ÿ©ÿ©ÿ¨ÿ¬ÿ±ÿ¬ÿ¬ÿ¯ÿ­ÿ­ÿ­ÿ¬ÿÿ£ÿÿ®ÿ¯ÿ¡ÿÿ­ÿ©ÿªÿ¤ÿ¨ÿ±ÿ±ÿ¹ÿµÿÿÿ¡ÿ«ÿ»ÿ½ÿ©ÿÆÿ¨ÿ³ÿ®ÿ¤ÿ°ÿ¥ÿÿÿ­ÿ²ÿ¬ÿ§ÿªÿ¨ÿ¦ÿ®ÿ¢ÿ¦ÿ±ÿ©ÿ¼ÿ®ÿ¢ÿ¸ÿ°ÿ²ÿ¯ÿ·ÿ­ÿÿÿ£ÿ¡ÿ¥ÿ§ÿÿÿ¡ÿ§ÿ¸ÿ§ÿ ÿ³ÿÿ±ÿ²ÿ­ÿ°ÿ£ÿªÿ§ÿ¤ÿ¯ÿ°ÿ¨ÿ¨ÿ¥ÿ°ÿ´ÿ§ÿ®ÿÀÿ·ÿ©ÿ¢ÿ¤ÿµÿ¦ÿ§ÿ®ÿ³ÿ¶ÿ­ÿ£ÿªÿ¬ÿ§ÿÂÿ»ÿ¬ÿ³ÿ¨ÿ¶ÿ¯ÿ¯ÿ¯ÿ°ÿ®ÿµÿ©ÿ«ÿ¯ÿ¤ÿ¬ÿµÿ£ÿ©ÿªÿ¤ÿ±ÿ®ÿ°ÿ½ÿ¿ÿ¯ÿÿ¤ÿ·ÿÂÿ¸ÿªÿ«ÿ«ÿ¥ÿ©ÿÁÿ¬ÿ¶ÿ£ÿÿ­ÿ§ÿ¶ÿ§ÿ¦ÿ²ÿ±ÿ®ÿ¨ÿ¤ÿ¯ÿ°ÿ·ÿ½ÿ¸ÿ¤ÿ¯ÿ®ÿÿÿ©ÿ¢ÿ¥ÿ¼ÿ»ÿ·ÿµÿ§ÿ±ÿ²ÿ¯ÿ«ÿ¦ÿ½ÿ²ÿ¯ÿ¯ÿ±ÿ¯ÿªÿ°ÿ²ÿ«ÿ©ÿ«ÿ ÿ¡ÿ©ÿ¹ÿÍÿ¯ÿÿ¨ÿ¦ÿÿÿÿÿÿuÿgÿfÿJÿÿíþµþÜý¼þoÿÿ©ÿ¿ÿ¶ÿ©ÿ ÿÿÿÿÿnÿMÿ}ÿÿÿÿÿÿÿÿÿÿÿÿ¦ÿ¨ÿ©ÿ¬ÿÿ¥ÿ¨ÿÿÿÿ ÿ£ÿÿÿÿÿÿÿ¢ÿÿÿ«ÿªÿ©ÿ¦ÿ ÿÿÿ ÿ¡ÿ£ÿ²ÿ±ÿ¬ÿÿÿ¢ÿ¤ÿ¡ÿ£ÿ¤ÿ§ÿ¬ÿ§ÿ§ÿ­ÿÿ¥ÿ¼ÿ ÿ©ÿÿ¢ÿ«ÿ¡ÿ£ÿ©ÿªÿ§ÿªÿ´ÿ§ÿ¦ÿ ÿÿ¥ÿ ÿ¥ÿ«ÿ¦ÿ¡ÿ¡ÿ¡ÿÿÿ°ÿ£ÿ±ÿÿ¤ÿ¯ÿ¨ÿ§ÿ¤ÿ©ÿ©ÿ¥ÿ¢ÿÿ¤ÿ§ÿ¡ÿ£ÿ²ÿªÿ§ÿ¦ÿ¡ÿ¡ÿ²ÿ»ÿ§ÿÿÿ¢ÿÿÿ¨ÿ¬ÿ³ÿªÿ¦ÿ¦ÿ ÿÿÿÿ§ÿÿ¥ÿ¦ÿ­ÿ¦ÿ¥ÿÿÿ§ÿ£ÿÿÿÿ£ÿ²ÿÿÿ©ÿªÿ¦ÿÿÿÿÿ¢ÿÿ®ÿ£ÿ©ÿ­ÿ¢ÿÿ¤ÿ«ÿ«ÿ±ÿ¦ÿ¡ÿÿÿ¨ÿªÿÿ¤ÿ¨ÿªÿ©ÿÿÿÿÿÿ£ÿ¨ÿÿÿ¢ÿ ÿÿÿÿ£ÿ¢ÿÿÿÿÿ ÿ¡ÿÿÿÿÿ¡ÿ¡ÿÿªÿ¬ÿ¢ÿ¨ÿ¦ÿÿ¡ÿÿÿÿ¤ÿÿÿÿÿÿÿÿÿÿÿ¢ÿ£ÿ¯ÿ¦ÿ¤ÿ¤ÿ¦ÿ©ÿ¬ÿ­ÿÿÿÿ¡ÿ¿ÿ¹ÿ¡ÿ£ÿ¥ÿ§ÿ­ÿ¡ÿÿ¥ÿ¢ÿÿÿ¥ÿÿÿ¦ÿ¨ÿ£ÿÿ ÿ£ÿÿÿªÿ¨ÿ¡ÿÿÿ§ÿªÿ¢ÿÿÿÿÿÿÿ£ÿ§ÿ¦ÿÿÿÿÿ¢ÿ©ÿ®ÿ¥ÿ ÿ«ÿ ÿ£ÿ¡ÿÿ©ÿ°ÿ£ÿÿÿÿÿ§ÿ«ÿ¤ÿÿ©ÿ±ÿ¨ÿ¡ÿ ÿÿ¥ÿÿÿ¢ÿ¤ÿ¦ÿ¤ÿ¢ÿÿÿÿÿÿ±ÿ¢ÿ¦ÿ«ÿ¬ÿªÿ¥ÿ¦ÿÿÿ¤ÿÿÿÿÿ¡ÿ¨ÿ ÿ§ÿ¢ÿ©ÿ§ÿÿÿ¦ÿ¯ÿ«ÿ ÿ¥ÿ§ÿªÿ¨ÿ¤ÿ«ÿ¬ÿ¢ÿÿÿ§ÿ¬ÿ¦ÿ¤ÿÿÿÿÿÿ ÿÿ ÿÿÿ¦ÿ§ÿ¡ÿ¡ÿ£ÿ£ÿ£ÿÿÿ¡ÿÿÿ¬ÿ§ÿ¢ÿ¨ÿ¡ÿÿÿÿÿ ÿÿ§ÿÿ§ÿ°ÿ±ÿªÿ±ÿ²ÿ©ÿ¯ÿºÿ·ÿ©ÿ´ÿ»ÿ¾ÿ´ÿ¬ÿºÿ¸ÿ¾ÿ¨ÿ²ÿ¸ÿ¯ÿ°ÿ·ÿ³ÿ¸ÿµÿ¥ÿ¥ÿªÿ´ÿªÿ¤ÿ®ÿ«ÿ£ÿ­ÿ¤ÿÿ¥ÿ¤ÿ¤ÿ¨ÿ¦ÿ§ÿ±ÿ¦ÿ£ÿªÿ£ÿ¤ÿ ÿÿ­ÿ¼ÿ¦ÿ¢ÿ ÿÿ¡ÿ¥ÿ¦ÿ¢ÿÿÿ ÿ¥ÿ¡ÿÿÿ¢ÿ¥ÿ¤ÿ¡ÿ¦ÿÿÿ±ÿÿÿÿÿÿ¥ÿ§ÿÿÿÿ£ÿÿÿÿÿ¨ÿÿ¡ÿ¡ÿÿÿÿÿ¡ÿ¢ÿ ÿÿÿ¡ÿÿÿ¨ÿ¡ÿÿÿÿÿÿÿÿ¢ÿÿÿÿÿÿÿÿÿÿÿÿÿ¤ÿÿÿÿÿÿÿÿÿÿÿÿÿÿÿÿÿÿÿÿÿÿÿÿÿÿ¥ÿÿÿÿ¢ÿ¡ÿ ÿÿÿÿÿÿÿÿÿÿÿÿÿÿÿÿÿyÿÿÿÿÿÿÿÿÿÿÿÿÿÿÿÿÿÿÿÿÿÿÿÿÿÿÿ|ÿÿÿÿÿÿÿÿÿÿÿÿÿÿÿÿÿÿÿÿÿÿÿÿ¢ÿÿ¥ÿÿÿÿÿÿÿÿÿÿÿ¦ÿÿ£ÿÿÿÿÿ¢ÿ¡ÿÿÿ¤ÿÿ£ÿ£ÿÿ¦ÿÿÿÿÿ£ÿ¤ÿ¦ÿ¯ÿÿ©ÿ°ÿÿ®ÿ«ÿ ÿ ÿ£ÿ£ÿ¨ÿ­ÿ§ÿ¡ÿ£ÿ¦ÿ£ÿÿÿÿ ÿ¥ÿ£ÿÿ ÿ¨ÿÿÿ¡ÿªÿÿÿÿÿÿÿ¤ÿ¦ÿÿÿÿÿ¦ÿµÿ¦ÿÿÿ¦ÿ¨ÿ¨ÿÿÿÿÿÿÿ¯ÿ¡ÿÿÿ¦ÿ¤ÿ¦ÿ¦ÿÿÿÿ¢ÿÿÿÿÿÿÿÿ¢ÿÿÿÿ ÿ¤ÿ£ÿ­ÿÿÿÿÿÿÿÿÿÿÿÿÿÿ¡ÿÿÿÿÿ¢ÿ£ÿ²ÿ¤ÿÿÿÿÿ¢ÿ¬ÿÿÿ¡ÿÿÿÿÿ¤ÿÿÿÿÿÿÿÿ{ÿ{ÿÿÿÿ¦ÿÿÿÿÿÿÿ ÿÿÿ£ÿÿÿÿÿÿÿÿÿÿ ÿ ÿÿÿÿÿÿÿÿ£ÿÿ~ÿÿÿÿÿÿÿÿÿÿÿÿÿÿÿ ÿÿÿ£ÿ¡ÿ¡ÿÿÿÿ¦ÿ¢ÿÿÿÿÿÿ¨ÿ¥ÿÿÿÿÿÿÿ ÿ¦ÿ¤ÿ¤ÿ ÿÿ ÿ¥ÿ¢ÿÿÿÿ¦ÿ£ÿÿÿÿÿÿÿÿÿÿ£ÿÿÿÿ¡ÿ®ÿÿ¡ÿÿ°ÿ¢ÿÿÿÿÿÿÿÿÿÿÿÿÿÿÿÿ¦ÿÿ£ÿ§ÿÿ¡ÿ¤ÿ«ÿÿÿÿÿ£ÿ£ÿÿÿÿ§ÿÿ¡ÿ¤ÿÿÿ£ÿ¨ÿÿ£ÿ¡ÿÿ¡ÿªÿ«ÿ¤ÿÿÿ­ÿÿÿ§ÿÿÿ­ÿ§ÿ ÿ¡ÿÿ³ÿ®ÿÿÿÿÿÿÿÿ§ÿÿ¦ÿÿ¡ÿ¦ÿ¥ÿÿ ÿ ÿ£ÿÿÿ ÿ¥ÿÿÿÿÿÿÿ ÿÿÿ­ÿ¤ÿÿÿÿ¥ÿÿ{ÿÿÿ¤ÿÿÿÿÿ¤ÿ¢ÿÿÿÿÿÿÿVÿcÿiÿÿÿ¡ÿÿÿÿ¦ÿÿÿÿÿÿÿÿÿÿÿ¥ÿÿ¢ÿ´ÿªÿÿ¦ÿÿÿÿÿÿÿÿÿÿÿÿÿÿÿÿÿÿÿÿÿÿÿÿ®ÿÿÿ¬ÿÿÿÿ¨ÿÿÿÿÿ¢ÿ¡ÿÿÿÿÿÿÿ­ÿ¤ÿÿ°ÿÿ¡ÿÿÿÿÿÿÿÿÿÿÿÿÿÿÿ|ÿ}ÿ}ÿÿÿ£ÿÿÿÿ¢ÿ¨ÿÿÿÿÿÿÿÿÿÿÿ¡ÿ§ÿÿÿ¡ÿÿÿÿÿÿ ÿ¡ÿÿÿÿkÿxÿÿÿÿÿÿÿ£ÿÿ¡ÿÿÿ£ÿÿÿ ÿÿ«ÿÿÿ£ÿÿÿÿ\ÿUÿÿÿÿ¨ÿÿÿÿÿ§ÿ¤ÿÿÿÿÿÿÿÿÿÿÿ ÿÿÿÿ¤ÿÿÿÿ¥ÿÿÿÿÿÿÿÿÿÿÿ¨ÿÿÿÿÿ¥ÿÿÿÿÿÿÿ¡ÿÿÿÿÿÿÿÿÿªÿÿ©ÿÿÿÿÿÿÿÿ¡ÿªÿÿÿÿÿÿÿÿÿ ÿ§ÿ£ÿÿÿÿÿÿÿÿ«ÿªÿÿÿÿÿÿÿÿ©ÿÿÿÿÿÿÿÿÿÿ­ÿ¤ÿÿ§ÿ¥ÿÿ ÿ¨ÿ¡ÿÿÿÿ ÿ£ÿÿªÿÿ£ÿÿ®ÿÿÿÿÿÿÿÿÿÿ¡ÿ£ÿÿÿ ÿ¢ÿÿÿÿÿ¦ÿÿÿÿÿÿÿÿ ÿÿÿÿÿÿÿÿÿÿ¥ÿÿÿÿÿÿÿ~ÿÿÿÿÿÿÿÿÿÿÿ¡ÿ¦ÿÿÿ|ÿÿÿÿÿÿÿ¦ÿÿÿÿÿÿuÿÿ¤ÿÿÿÿÿÿÿÿÿÿÿÿÿÿÿÿÿÿÿ ÿÿÿÿÿÿÿÿÿÿÿÿÿÿÿÿÿÿÿÿÿyÿÿ¢ÿ§ÿ§ÿÿÿ£ÿÿ¢ÿ¨ÿ£ÿÿÿÿ¤ÿÿÿÿÿÿ£ÿ£ÿ¥ÿ©ÿÿÿÿÿÿÿÿÿÿÿÿÿÿÿÿÿÿÿÿÿÿÿÿÿÿÿÿÿÿÿÿÿ¡ÿÿÿÿÿÿÿ ÿ¡ÿÿÿÿÿÿÿÿÿ¤ÿ ÿÿÿÿÿÿªÿ°ÿÿÿÿÿÿÿ£ÿ¤ÿÿÿ¥ÿ£ÿ¦ÿ£ÿÿÿÿÿÿ£ÿÿ§ÿ¤ÿÿÿ ÿÿÿªÿ¨ÿ¦ÿ¦ÿ¶ÿ±ÿÿ«ÿ®ÿ¡ÿ¥ÿ¨ÿ¡ÿÿÿ£ÿÿ|ÿÿÿ£ÿ¡ÿÿÿ«ÿªÿ§ÿµÿ§ÿÿ¹ÿ³ÿ¦ÿ¤ÿ¬ÿÿ³ÿºÿ«ÿ¥ÿ©ÿ§ÿ¦ÿ£ÿÿÿ­ÿ®ÿÿÿÿ§ÿÿÿ¢ÿ¥ÿ§ÿ£ÿ¢ÿ£ÿÿÿ§ÿÿÿÿ´ÿ®ÿÿ©ÿ¦ÿ£ÿ®ÿ­ÿÿ¨ÿ§ÿ¨ÿÿ¥ÿ®ÿ¤ÿ£ÿ§ÿ¤ÿ¨ÿ ÿÿ£ÿ¥ÿ£ÿÿÿÿ£ÿ°ÿ¤ÿÿ¤ÿ§ÿ¨ÿ¬ÿ¤ÿÿÿÿÿ¢ÿ¥ÿ©ÿ©ÿ£ÿ¨ÿ«ÿ¦ÿ£ÿ¢ÿ³ÿ±ÿ¢ÿÿ ÿ¥ÿ¶ÿ«ÿ¯ÿ¡ÿªÿ¢ÿ­ÿ§ÿ¥ÿ£ÿ¦ÿ¯ÿ®ÿÿ¢ÿ±ÿÿÿ¥ÿªÿÿÿ±ÿÿÿÿ¢ÿ©ÿ¡ÿ¢ÿ­ÿ¦ÿ­ÿ¥ÿ¢ÿÿÿÿÿ¨ÿ®ÿ§ÿ¨ÿ³ÿ·ÿ¯ÿ¤ÿÿ¢ÿ¸ÿ¯ÿÿÿÿ ÿÿ±ÿ¤ÿÿ ÿ°ÿ ÿÿ ÿ£ÿ¡ÿ£ÿ¡ÿ®ÿ«ÿ¨ÿ¤ÿÿÿÿ¬ÿÿ¼ÿ«ÿ¡ÿ¬ÿÿ®ÿ§ÿÿ£ÿÿ¬ÿ§ÿÿÿÿ¡ÿµÿ±ÿ¢ÿ ÿ©ÿ°ÿ ÿÿ ÿÿÿÿÿ©ÿ³ÿÿ¥ÿ¢ÿ ÿ¥ÿ¯ÿ­ÿ¥ÿ¦ÿ¢ÿ½ÿ²ÿÿ§ÿªÿÿ¥ÿÿ§ÿ©ÿ¤ÿ¢ÿÿÿÿ£ÿ¤ÿªÿ¹ÿ¥ÿÿ£ÿªÿ¥ÿ ÿ¬ÿ§ÿ¢ÿ¨ÿ®ÿªÿ¡ÿ§ÿ»ÿ¸ÿ¥ÿÿÿ«ÿ¦ÿÿ¦ÿ©ÿ­ÿ¥ÿÿÿ§ÿ¹ÿ¥ÿÿÿÿ¥ÿ¡ÿ ÿ¹ÿ¦ÿÿ£ÿ¨ÿ¦ÿÿ«ÿ«ÿÿÿÿ´ÿ°ÿ©ÿ«ÿ°ÿÿ²ÿ ÿ£ÿÿÿÿÿ ÿªÿÿ¨ÿ ÿ§ÿ¯ÿ«ÿ©ÿ©ÿ©ÿ¯ÿ«ÿ©ÿ¤ÿÿ£ÿ£ÿ¥ÿ©ÿ­ÿ ÿ ÿÿÿ§ÿ­ÿªÿÿ¥ÿ®ÿÿ¥ÿÿÿ ÿÿ¬ÿÿ«ÿÿ®ÿ«ÿÿÿ¡ÿÿ¬ÿÿÿ¢ÿªÿ©ÿ¥ÿÿÿÿ¥ÿ©ÿÿ¥ÿ®ÿ¬ÿ©ÿ«ÿ°ÿ¬ÿ¤ÿ¨ÿÿÿ®ÿªÿÿÿÿ±ÿ¤ÿÿÿ ÿ©ÿ¤ÿÿ§ÿ´ÿ«ÿ£ÿ¦ÿ©ÿ¥ÿ£ÿ¡ÿÿ¯ÿ¬ÿÿ¬ÿÿ®ÿÿ£ÿªÿÿ¤ÿ¦ÿ¬ÿªÿÿÿ ÿÿ±ÿ¦ÿÿÿÿÿ©ÿ§ÿ ÿ¡ÿ¬ÿ³ÿ©ÿ§ÿ©ÿ¥ÿ¬ÿ¨ÿ¦ÿ§ÿÿ£ÿÿÿÿ£ÿ«ÿ±ÿ­ÿ©ÿÿ°ÿ§ÿÿ­ÿ¤ÿ¦ÿ¯ÿ°ÿ¥ÿ¦ÿ¤ÿÿÿ´ÿ¨ÿÿ¡ÿÿ ÿÿÿªÿªÿÿÿ¥ÿ¯ÿ°ÿÿ¢ÿªÿ¨ÿ¦ÿ¡ÿ¨ÿ¦ÿ¥ÿ³ÿÿÿ¥ÿ­ÿ¯ÿ«ÿ´ÿ­ÿ¨ÿ¤ÿÿÿ ÿÿ¦ÿ°ÿ¡ÿ¨ÿ ÿªÿ«ÿ©ÿªÿ¡ÿ«ÿÿÿ¨ÿ¤ÿÿ©ÿ£ÿÿ¤ÿ¡ÿ§ÿ¦ÿÿ«ÿ¥ÿ¤ÿ­ÿÿÿÿÿÿÿÿ¤ÿÿÿÿ¥ÿ«ÿÿ¡ÿ¨ÿÿ§ÿ£ÿÿÿ§ÿÿ±ÿ®ÿ²ÿ²ÿ³ÿÿ¡ÿÿ«ÿ­ÿÿÿ¡ÿÿÿÿÿÿÿÿÿ¨ÿ·ÿ¯ÿ¢ÿÿÿ®ÿ¬ÿ¤ÿÿÿ~ÿÿÿÿ¢ÿÿÿÿ¯ÿ¢ÿÿÿÿÿÿÿ¢ÿ¤ÿÿ¡ÿÿÿÿÿÿ¡ÿ¡ÿÿÿÿ¢ÿ¡ÿÿÿÿÿÿÿÿlÿÿÿÿÿÿ³ÿÿÿ~ÿÿÿÿÿÿÿÿ|ÿzÿvÿ£ÿÿÿÿÿÿÿÿÿÿÿ ÿ¤ÿ£ÿ ÿÿÿ§ÿÿÿÿ¨ÿÿÿÿ¯ÿwÿÿÿÿ¢ÿ´ÿÿÿÿÿÿ§ÿÿÿÿÿÿÿÿÿÿÿÿ¤ÿ¢ÿ ÿÿÿÿÿÿÿÿÿÿÿÿÿÿÿ£ÿÿÿ¨ÿÿÿÿÿ¨ÿÿÿÿÿÿÿÿÿÿÿÿÿ¯ÿ¤ÿÿÿÿÿÿÿÿ³ÿÿÿÿÿ¨ÿÿ¡ÿÿÿ¢ÿ§ÿ¢ÿÿÿÿÿÿÿÿ¡ÿ¡ÿ ÿÿ ÿ¥ÿ ÿÿÿ ÿ§ÿ³ÿ ÿ¦ÿ¢ÿ±ÿÿ£ÿÿÿ£ÿ§ÿ¨ÿÿ¨ÿÿ ÿ£ÿ£ÿ¡ÿ ÿ¥ÿ©ÿ£ÿ¡ÿ£ÿ¦ÿ¯ÿ¦ÿ¢ÿ©ÿ¢ÿ¦ÿ¶ÿ¤ÿÿ¦ÿ ÿ´ÿÿ­ÿ§ÿÿ¤ÿªÿÿ¦ÿ©ÿªÿ¥ÿ¦ÿ¡ÿ§ÿ±ÿ§ÿ¡ÿ©ÿªÿ¨ÿ­ÿ ÿ¥ÿ©ÿ¥ÿ«ÿ¡ÿ»ÿ±ÿ²ÿÿ¨ÿÿ¦ÿ¢ÿ¡ÿ¢ÿ¨ÿªÿ§ÿÿÿ­ÿ®ÿ«ÿ±ÿ¶ÿ«ÿÿ©ÿ±ÿÿ¦ÿ³ÿ ÿ¢ÿ¥ÿ²ÿ»ÿ¢ÿ¥ÿ«ÿ·ÿ­ÿÿ´ÿ·ÿ¬ÿ£ÿÿÿ¤ÿ¨ÿ«ÿ¥ÿ¥ÿ«ÿ¥ÿ¬ÿ¬ÿ¦ÿ¦ÿ²ÿ°ÿ¡ÿ«ÿªÿ±ÿªÿ©ÿ ÿ¡ÿ²ÿ«ÿ¦ÿ§ÿ£ÿ£ÿÿÿ´ÿ°ÿªÿ­ÿ¦ÿ¦ÿ­ÿªÿÈÿÿ£ÿ¤ÿ£ÿ§ÿ´ÿ±ÿ©ÿ¦ÿ´ÿ¹ÿ¶ÿ®ÿ«ÿ±ÿ­ÿ£ÿ¡ÿÿ¯ÿµÿ¸ÿ¥ÿ ÿ´ÿÿ¥ÿ°ÿ±ÿ´ÿ«ÿ¢ÿ ÿ¨ÿ¶ÿ¶ÿ·ÿ³ÿ¬ÿ¯ÿ«ÿ¥ÿ¥ÿ¨ÿ¨ÿ£ÿÿ²ÿ ÿ¾ÿ£ÿ¨ÿÿ¡ÿ©ÿ¬ÿ¬ÿ³ÿµÿªÿ¡ÿ¨ÿ¯ÿ®ÿ·ÿ®ÿ¬ÿ­ÿ¦ÿ­ÿ¯ÿ»ÿµÿªÿ§ÿ¥ÿ«ÿ­ÿ±ÿ¹ÿ«ÿ«ÿ´ÿ®ÿ®ÿªÿÿÿ¦ÿ«ÿ¢ÿÊÿ­ÿÄÿ¿ÿ¥ÿ¢ÿÿÿÿªÿ«ÿ«ÿ®ÿ°ÿ«ÿ«ÿ±ÿ¥ÿÿµÿ­ÿ©ÿ»ÿÿ¦ÿ¤ÿ¯ÿ¼ÿ¯ÿ¯ÿ§ÿ¬ÿ»ÿ®ÿÿÿÿ ÿ«ÿªÿ£ÿ­ÿÿµÿÿªÿ±ÿÿ©ÿ¥ÿ¨ÿ¸ÿ­ÿ¯ÿ·ÿ©ÿ§ÿµÿ«ÿ©ÿ£ÿ®ÿ°ÿÿ­ÿ­ÿ¶ÿµÿ¤ÿ°ÿ¹ÿªÿ®ÿ²ÿ¥ÿ¡ÿ§ÿ§ÿ²ÿ¶ÿ®ÿ§ÿ¬ÿ±ÿ¨ÿ¤ÿªÿ¶ÿµÿ¶ÿ´ÿ©ÿ¯ÿ·ÿ²ÿ¶ÿ°ÿ§ÿºÿµÿ©ÿ¥ÿ«ÿ°ÿ½ÿ¬ÿ¤ÿ«ÿ¨ÿ¤ÿ§ÿªÿ¨ÿ¡ÿÿ¢ÿ¯ÿ¬ÿ³ÿÿ¥ÿ´ÿ¢ÿ²ÿ§ÿ§ÿ¯ÿªÿ«ÿ´ÿ²ÿ¤ÿ¦ÿ±ÿ±ÿ´ÿÉÿ§ÿÿ±ÿ¯ÿ¬ÿ¥ÿ¢ÿ°ÿ´ÿ¶ÿ²ÿ¨ÿ®ÿ®ÿ«ÿ¦ÿ§ÿ´ÿ¯ÿ±ÿ¦ÿ®ÿ´ÿ³ÿ¬ÿ¦ÿ©ÿ±ÿ°ÿªÿ¶ÿ¶ÿÿ·ÿ«ÿ«ÿ¥ÿ¬ÿÿÿÿ{ÿ[ÿDÿ?ÿ/ÿæþþ{þvþøýÿÿ¥ÿ¦ÿ°ÿ©ÿ ÿÿÿrÿzÿzÿeÿCÿXÿÿÿ ÿ´ÿÿÿÿÿÿÿÿ¨ÿ³ÿ«ÿ£ÿÿÿ¦ÿ~ÿÿ¡ÿ«ÿ¤ÿ ÿÿÿÿ©ÿÿÿÿÿÿ¥ÿÿÿÿÿÿ¨ÿ¦ÿ¡ÿ³ÿ¨ÿ¢ÿÿÿÿ¤ÿ²ÿ®ÿÿ ÿ­ÿ¯ÿ¦ÿÿ§ÿ¢ÿÿ£ÿ¥ÿ¥ÿÿ¡ÿ¥ÿ¯ÿ´ÿªÿ¤ÿ²ÿ·ÿ¥ÿ¨ÿ¯ÿ¤ÿÿÿ¤ÿ§ÿ¬ÿ³ÿ¬ÿ¦ÿ«ÿ±ÿ»ÿ¼ÿ«ÿ§ÿ¡ÿ§ÿ³ÿ¥ÿ¢ÿ£ÿ§ÿ£ÿÿ£ÿ¨ÿ«ÿ¡ÿ£ÿ­ÿ«ÿ¡ÿÿ ÿ¡ÿÿ©ÿ¹ÿ¦ÿÿÿÿ¢ÿ¥ÿ¤ÿÿÿ¡ÿ¢ÿ£ÿ¥ÿÿÿÿ£ÿÿ ÿ©ÿ£ÿ©ÿ§ÿªÿ±ÿ¯ÿ©ÿÿ¢ÿ ÿ²ÿ¤ÿ¬ÿ¥ÿ°ÿ§ÿÿÿÿ~ÿÿ¡ÿ§ÿ ÿ§ÿ©ÿ­ÿÿ¡ÿ¨ÿ£ÿ¥ÿ ÿÿÿÿÿ£ÿÿ£ÿ¤ÿ£ÿ¡ÿ£ÿ§ÿ¡ÿ¡ÿÿÿÿÿÿÿÿÿÿÿ¦ÿ£ÿÿÿÿ«ÿ¤ÿ ÿÿÿÿÿÿÿÿ§ÿ©ÿ¢ÿ¥ÿ£ÿ ÿÿÿÿÿÿ°ÿ¡ÿ®ÿÿ©ÿªÿÿÿ£ÿªÿÿ¨ÿ¨ÿÿ£ÿÿ­ÿ¸ÿµÿªÿ¢ÿ¦ÿÿ©ÿ©ÿ©ÿ¡ÿ¢ÿÿÿ¤ÿ«ÿÿ ÿÿÿ¤ÿÿÿÿ¤ÿ¥ÿ¤ÿÿ§ÿ¥ÿÿÿ ÿ§ÿ¤ÿÿÿÿÿÿÿÿ¥ÿ ÿ ÿ¢ÿ¢ÿ¢ÿ¥ÿ£ÿ¦ÿ¬ÿ¢ÿÿ«ÿ¯ÿ¯ÿ­ÿ¤ÿ¤ÿ¨ÿ¯ÿ®ÿ¥ÿ¡ÿ¢ÿ£ÿ¥ÿ¥ÿ¡ÿ§ÿ®ÿÿÿ¬ÿ°ÿ§ÿ«ÿ®ÿ¨ÿ°ÿ¬ÿÿÿ¬ÿ£ÿªÿ±ÿ¤ÿÿÿvÿ¢ÿ¢ÿ£ÿ¨ÿÿ£ÿ¦ÿÿÿÿ§ÿ¤ÿÿÿÿ£ÿ¤ÿÿ¤ÿ¯ÿ ÿ¨ÿÿÿ ÿ©ÿ­ÿ£ÿ¡ÿ£ÿ³ÿÿÿªÿÿ ÿ¬ÿÿÿ¶ÿÿ ÿ«ÿÿÿÿÿÿ¥ÿÿ¤ÿÿ¢ÿ¥ÿ¡ÿ¤ÿ°ÿ´ÿÿÿ¢ÿ©ÿ¡ÿÿ ÿ¢ÿ£ÿªÿ³ÿ¨ÿÿ¡ÿÿ ÿ£ÿÿ¤ÿ ÿ²ÿµÿ¬ÿ¨ÿ¯ÿ³ÿ¨ÿ£ÿ´ÿ·ÿ¯ÿ®ÿ¶ÿ¾ÿ¼ÿµÿ¸ÿ­ÿ¸ÿ¬ÿ¯ÿ«ÿ«ÿ°ÿ¶ÿµÿ­ÿ¼ÿ¡ÿ¤ÿ¸ÿ°ÿ¡ÿ ÿ­ÿ³ÿÿ¤ÿ ÿªÿ¬ÿ¤ÿ¢ÿ©ÿ¯ÿ«ÿÿ§ÿ«ÿ¤ÿÿ¡ÿ ÿÿ­ÿ³ÿ¥ÿ¢ÿÿÿÿÿÿ£ÿ£ÿ®ÿÿ¡ÿ¢ÿÿ ÿ¢ÿ¦ÿ£ÿÿÿÿ¢ÿ¨ÿ ÿ£ÿ¤ÿÿÿÿÿÿ ÿÿ ÿÿÿ¢ÿ¥ÿ¢ÿÿ¥ÿ¢ÿ¡ÿÿÿÿÿÿÿÿÿÿ¡ÿ«ÿ¤ÿÿÿÿÿÿ ÿÿÿ¨ÿÿÿÿÿ ÿÿÿ¨ÿÿ£ÿÿÿÿÿÿÿÿÿ¡ÿÿ¡ÿÿÿ¢ÿÿÿÿÿÿÿÿÿÿ²ÿÿÿÿÿÿ ÿ ÿÿÿÿ¡ÿÿÿÿÿÿÿÿ¡ÿÿÿÿÿÿÿÿÿÿÿ¡ÿÿÿ¢ÿÿÿÿÿÿÿÿÿÿÿÿÿÿÿÿÿÿÿÿÿÿÿÿÿÿÿÿÿÿÿÿÿÿÿÿÿÿÿÿÿÿÿÿÿÿÿÿÿ£ÿ¡ÿÿÿÿ¥ÿ¥ÿÿÿÿ«ÿÿ ÿÿ¢ÿ¥ÿÿÿÿÿÿÿÿÿ­ÿÿÿÿÿÿ¥ÿ§ÿ§ÿÿªÿ ÿ¥ÿ¯ÿÿ¨ÿ§ÿ¥ÿ§ÿªÿ§ÿ£ÿ­ÿ®ÿ±ÿ£ÿÿ¢ÿªÿ¢ÿÿÿ¦ÿ£ÿÿ¥ÿ¬ÿÿÿÿ¥ÿÿÿÿÿÿÿ¨ÿ¬ÿÿÿÿ|ÿÿÿÿÿÿ¢ÿ³ÿªÿÿÿÿÿÿ§ÿ­ÿ£ÿÿÿÿÿÿÿÿÿÿÿ¤ÿ©ÿÿÿÿÿÿÿ¡ÿ§ÿÿÿÿÿ ÿÿ¡ÿÿÿÿÿÿÿÿ¢ÿÿÿÿÿÿÿ§ÿÿ¥ÿÿÿÿÿÿÿÿÿ¤ÿÿÿ¡ÿÿÿÿÿÿÿÿÿÿÿÿÿÿrÿ|ÿÿ{ÿ¤ÿÿÿÿ¦ÿÿÿ¡ÿÿÿÿÿÿÿÿÿÿÿÿÿ§ÿÿÿÿÿÿÿÿ¦ÿÿÿÿzÿÿÿÿÿÿÿÿÿÿÿÿÿÿÿÿ¡ÿÿ ÿÿÿÿÿ ÿ¢ÿÿÿÿÿÿ·ÿÿ¢ÿÿÿÿÿÿ ÿ ÿ¨ÿ¨ÿ¤ÿ¢ÿ¨ÿ°ÿ¬ÿ¢ÿÿÿ­ÿ ÿÿÿÿ§ÿ¡ÿÿÿÿÿÿÿÿ ÿÿÿ¡ÿÿÿ¢ÿ°ÿÿÿÿÿ¦ÿ¢ÿÿÿÿÿÿÿÿÿÿÿÿ¨ÿ¤ÿÿÿÿÿÿÿ¨ÿ¡ÿÿÿÿÿ¡ÿÿÿÿÿÿ¤ÿ²ÿ¬ÿÿÿÿÿ«ÿ©ÿ¤ÿ§ÿ¡ÿÿ¥ÿÿÿ ÿ¤ÿÿ¢ÿÿÿ¤ÿÿÿÿÿ¡ÿ£ÿÿÿ ÿÿÿ£ÿ§ÿÿ£ÿÿÿÿ¢ÿÿ ÿÿÿ¢ÿ¤ÿ ÿÿÿÿÿÿ§ÿÿÿ¡ÿ£ÿÿªÿ|ÿÿvÿÿÿÿÿÿÿÿÿÿÿÿÿÿÿÿÿhÿÿÿ¥ÿÿÿÿÿÿÿÿ¤ÿÿÿ ÿÿÿÿÿ®ÿ®ÿÿ¨ÿÿ£ÿÿÿÿ¤ÿ§ÿ£ÿÿÿ¡ÿÿ¢ÿÿÿÿÿÿÿÿÿÿÿÿÿÿÿÿÿÿ©ÿÿÿÿÿÿ ÿ­ÿªÿÿÿÿ¥ÿ¤ÿÿÿ¬ÿªÿÿ¤ÿ©ÿÿ¥ÿÿÿÿÿÿÿÿÿ¢ÿÿÿÿÿÿÿÿ~ÿ}ÿÿÿÿÿÿÿ®ÿÿÿÿÿÿÿÿÿÿÿÿÿ¢ÿÿÿÿ ÿ§ÿ£ÿ­ÿÿÿÿÿÿvÿwÿÿ¥ÿ¡ÿÿÿ¢ÿ§ÿÿÿÿÿ¦ÿÿÿÿÿ¢ÿÿÿ¦ÿÿÿÿÿ@ÿÿÿÿ¢ÿ£ÿÿÿ¬ÿ¦ÿÿÿÿ£ÿ®ÿÿÿÿÿÿÿÿÿÿ£ÿÿÿ£ÿÿÿÿÿÿÿÿÿÿÿÿÿªÿ¤ÿÿÿ¡ÿ«ÿ¤ÿÿÿÿ¢ÿÿÿÿÿÿÿ§ÿªÿ¢ÿÿÿÿÿÿºÿ´ÿ¤ÿÿ£ÿÿÿ¥ÿ ÿÿÿÿÿÿ{ÿvÿ ÿ©ÿ¨ÿÿÿÿ¦ÿ£ÿ¡ÿÿ­ÿªÿÿÿÿÿÿÿÿÿ¡ÿÿÿÿÿÿ ÿÿ£ÿªÿ¡ÿ¤ÿªÿ£ÿÿÿÿÿÿÿÿÿÿ¥ÿªÿ ÿÿ«ÿÿÿ³ÿ¥ÿÿÿÿÿÿÿÿ ÿÿÿ ÿ£ÿÿÿÿ¢ÿÿÿÿÿÿÿÿ§ÿ¥ÿÿÿÿÿÿ{ÿÿÿÿ®ÿÿÿ}ÿÿÿÿÿÿÿÿÿÿyÿÿÿÿÿÿÿÿÿÿÿÿÿÿ¡ÿ¡ÿÿÿÿÿÿÿÿÿÿÿÿÿÿÿ­ÿÿÿÿÿÿÿÿÿÿÿÿÿÿÿÿÿÿÿÿÿÿÿÿÿÿÿÿÿÿÿ§ÿÿvÿvÿÿÿÿÿÿÿÿÿ¢ÿÿÿÿÿ ÿ­ÿÿÿÿÿÿÿÿÿÿÿÿÿÿÿÿÿÿÿÿÿÿÿÿÿÿÿÿÿÿÿÿÿÿÿÿÿÿÿ¡ÿÿÿ£ÿ§ÿÿÿÿÿÿ¦ÿ¥ÿÿÿ¤ÿ£ÿÿÿ ÿ§ÿ§ÿÿÿÿÿÿÿ¡ÿ¨ÿÿÿ5ÿNÿÿÿ¥ÿÿÿÿÿ ÿÿÿÿÿ ÿÿÿÿ¥ÿ§ÿ¥ÿ¡ÿ«ÿ´ÿ¤ÿÿÿÿÿÿÿÿ£ÿÿÿ¦ÿ¥ÿÿÿÿÿ£ÿ¦ÿÿÿÿ­ÿµÿ£ÿ«ÿ³ÿÿ¢ÿ½ÿ¤ÿÿ¤ÿªÿ¡ÿÿ ÿ¥ÿÿ¤ÿÿÿ¯ÿ°ÿ£ÿ®ÿ ÿ¥ÿ«ÿ¢ÿÿÿÿÿÿÿ ÿ¥ÿ¥ÿ§ÿ¥ÿ¨ÿªÿ«ÿ±ÿ«ÿÿÿ²ÿ°ÿÿ«ÿÿ¥ÿ¶ÿ«ÿÿ¤ÿÿ¢ÿÿÿ¬ÿÿ¡ÿ©ÿ°ÿ·ÿ¬ÿÿ£ÿÿ©ÿ¨ÿÿÿ¥ÿªÿÿÿ¨ÿ§ÿÿ¦ÿÿÿ¢ÿªÿ¥ÿ£ÿÿ£ÿ«ÿÿÿ ÿ¢ÿ¦ÿ¨ÿ»ÿµÿªÿ¡ÿ¥ÿ¦ÿ¡ÿ§ÿ¤ÿªÿ£ÿ«ÿ ÿ£ÿµÿ«ÿÿ¡ÿ±ÿ£ÿ©ÿ¬ÿÿÿ¥ÿ´ÿÿ§ÿ«ÿ£ÿÿ§ÿµÿ¬ÿ¦ÿ§ÿ£ÿ£ÿµÿ¤ÿ«ÿ­ÿ¶ÿ¡ÿÿ¡ÿ¢ÿ­ÿ¸ÿ³ÿ«ÿ£ÿ£ÿ¯ÿ§ÿªÿ©ÿ¥ÿÿ¤ÿ¤ÿ¡ÿ§ÿ£ÿ«ÿµÿ¾ÿ£ÿ¥ÿ©ÿ£ÿ¨ÿ©ÿ¥ÿÿ­ÿÿ«ÿÿ­ÿ£ÿªÿ«ÿ²ÿ©ÿ§ÿªÿ¨ÿ§ÿ¥ÿ®ÿÿ ÿ¹ÿ·ÿ¢ÿÿ¦ÿ¨ÿ¡ÿ¢ÿÿªÿ¥ÿ¢ÿ«ÿ§ÿ¢ÿÿÿ­ÿ§ÿ¦ÿ¬ÿÿ ÿ£ÿ¨ÿµÿ°ÿ´ÿ­ÿ°ÿ¨ÿ¯ÿ°ÿµÿ¤ÿ«ÿªÿÿ«ÿ«ÿºÿ¯ÿÿ¦ÿ ÿ¦ÿÿ}ÿªÿÿ¨ÿ¥ÿÿ¯ÿ¥ÿÿÿÿÿ¦ÿ±ÿ§ÿ«ÿ¥ÿ©ÿ¦ÿÿÿ©ÿ±ÿ¤ÿÿÿ©ÿ±ÿ©ÿ¡ÿÿ¤ÿÿ¦ÿÿ¤ÿ´ÿ³ÿ£ÿÿ§ÿ¬ÿ ÿ¡ÿ¯ÿ¥ÿÿ¨ÿ±ÿ§ÿÿ£ÿ©ÿ¶ÿÿÿ²ÿÿÿ°ÿ ÿ¢ÿÿÿ¢ÿ§ÿ®ÿ¥ÿ©ÿ¯ÿ§ÿ«ÿ­ÿ®ÿ¯ÿ©ÿ ÿÿÿ ÿÿ¡ÿ­ÿ§ÿÿ®ÿ©ÿ¥ÿÿ¢ÿ§ÿ©ÿ£ÿ©ÿÿ®ÿªÿ°ÿ­ÿ¥ÿ¥ÿÿ¯ÿ£ÿÿÿ´ÿ¨ÿ¼ÿÿ¨ÿ¦ÿ£ÿÿ ÿ£ÿÿÿ¯ÿÿÿÿ£ÿ¦ÿ¥ÿ®ÿ·ÿ®ÿ©ÿ¨ÿ¥ÿªÿªÿ¡ÿÿÿ®ÿ­ÿÿÿÿµÿ¡ÿÿÿ¡ÿ¤ÿ£ÿ§ÿÿÿ§ÿ¥ÿÿ©ÿ¥ÿ£ÿ£ÿ£ÿÿ«ÿÿÿ¬ÿÿÿ¢ÿ¡ÿ¢ÿ¤ÿÿ¡ÿ¤ÿ¤ÿÿªÿÿ«ÿ°ÿ¡ÿÿÿ§ÿ¯ÿÿÿ¢ÿ¥ÿ¦ÿ©ÿ¨ÿ¢ÿ¦ÿ¨ÿ¦ÿ¦ÿ®ÿ ÿ§ÿ§ÿªÿ©ÿ§ÿªÿªÿÿªÿ¤ÿ©ÿ£ÿÿ®ÿ£ÿ­ÿ¶ÿ¦ÿÿ¸ÿ¢ÿÿÿ®ÿ®ÿÿ©ÿÿÿ­ÿ«ÿ²ÿ¯ÿ¨ÿ©ÿÿÿ­ÿ¯ÿ­ÿÿ¡ÿ¨ÿ¢ÿÿÿ¤ÿ¥ÿ ÿ³ÿ·ÿ§ÿ²ÿÿ¦ÿ·ÿ¯ÿ¬ÿ¡ÿÿ¨ÿ¡ÿ®ÿ­ÿÿ­ÿ£ÿ¹ÿ¡ÿ ÿ®ÿÿÿ£ÿ§ÿ°ÿ¤ÿ¢ÿ¢ÿ ÿ­ÿ­ÿÿÿÿÿ²ÿ¦ÿ£ÿ¨ÿ¢ÿ¥ÿ ÿÿ¥ÿ¡ÿÿ¡ÿ£ÿ­ÿ£ÿ£ÿ®ÿ¥ÿªÿ©ÿÿ ÿÿÿ£ÿ«ÿ ÿ£ÿªÿ±ÿ²ÿ²ÿ­ÿÿ¬ÿ©ÿ¥ÿÿÿÿÿÿÿÿÿ§ÿ¨ÿ¦ÿ£ÿÿÿÿÿ¦ÿ¦ÿ·ÿÿÿÿÿ§ÿÿ¨ÿ§ÿÿÿÿ¥ÿÿÿÿÿÿÿÿ¡ÿÿÿÿÿÿ¡ÿ¡ÿÿ§ÿ¢ÿÿÿÿ£ÿ¢ÿÿÿÿÿ§ÿÿ_ÿDÿ}ÿÿÿÿÿ¡ÿÿÿrÿÿÿÿÿÿ¢ÿÿPÿÿÿÿÿÿÿÿÿÿÿÿ£ÿÿÿÿÿ¦ÿÿÿÿ«ÿÿÿÿ¦ÿ¡ÿ¦ÿ­ÿÿÿÿÿÿ¦ÿÿÿÿÿÿ¢ÿ¡ÿÿ¢ÿ¥ÿ£ÿÿÿÿ ÿÿÿ¦ÿ©ÿ£ÿÿÿÿÿÿÿ¥ÿªÿ§ÿÿÿ ÿÿÿÿ¤ÿÿ¤ÿÿ£ÿÿ±ÿ°ÿÿ¡ÿÿ«ÿ¦ÿÿ¢ÿ§ÿÿÿ¬ÿ§ÿÿÿÿÿ§ÿ ÿ¤ÿ¡ÿ¢ÿÿÿÿ¡ÿÿÿÿÿÿÿ¢ÿµÿ¡ÿÿÿÿ¤ÿ¤ÿÿÿÿ ÿ¤ÿ¡ÿ«ÿ§ÿÿÿÿ£ÿ¡ÿ£ÿ¤ÿ©ÿ¥ÿ¸ÿ ÿ®ÿÿ£ÿ²ÿ¬ÿµÿ§ÿÿ§ÿ¥ÿ¦ÿ¢ÿ¥ÿ¥ÿ¡ÿ³ÿ´ÿ¬ÿ®ÿ¬ÿ·ÿ¸ÿ¨ÿ©ÿ®ÿ¥ÿ®ÿ¥ÿÿ¢ÿ©ÿ³ÿÿ ÿµÿ­ÿ¥ÿ­ÿ¢ÿ£ÿ¨ÿ§ÿ¥ÿ¯ÿ²ÿ°ÿ¢ÿÿ¬ÿªÿ¤ÿÿÿ»ÿ³ÿ©ÿªÿÿÿ¡ÿ¦ÿ°ÿÿ£ÿ¯ÿ©ÿ¦ÿ¥ÿÿ§ÿ©ÿ¯ÿ§ÿ¨ÿ¬ÿ¬ÿµÿ¿ÿµÿ ÿÿ­ÿ»ÿÿÿ¹ÿÿ ÿ§ÿ¤ÿ­ÿ°ÿµÿ³ÿÿ¨ÿ§ÿ©ÿµÿ¬ÿ°ÿªÿ©ÿµÿªÿ£ÿ­ÿªÿ¤ÿÿ£ÿ¯ÿ°ÿ«ÿ®ÿÿ¨ÿ¥ÿ³ÿ³ÿ¢ÿ©ÿ¨ÿ¡ÿ­ÿ¯ÿ¸ÿ¸ÿ©ÿ§ÿ¥ÿ¡ÿªÿ¬ÿ¯ÿ´ÿ¸ÿ¤ÿ§ÿ¬ÿ¸ÿ³ÿ±ÿ±ÿ¤ÿ ÿ°ÿ¼ÿÿÿ ÿ®ÿ»ÿ²ÿ«ÿ¬ÿ¬ÿ±ÿªÿ¦ÿ¶ÿ¥ÿ»ÿ²ÿ¯ÿÄÿ¥ÿ¢ÿ³ÿ§ÿ·ÿ®ÿ¥ÿ©ÿ ÿªÿ®ÿ­ÿ§ÿ©ÿµÿ±ÿ¤ÿÿ­ÿÂÿ¢ÿ ÿµÿÌÿÃÿ¿ÿ¸ÿ¦ÿ·ÿ»ÿ´ÿ­ÿªÿ¯ÿ®ÿÿ¢ÿ«ÿ«ÿµÿ­ÿ­ÿ¯ÿ¬ÿ²ÿºÿ°ÿ±ÿ«ÿ²ÿ·ÿ¯ÿ­ÿ«ÿ²ÿÃÿ¹ÿ¨ÿ¨ÿ°ÿ­ÿ¨ÿµÿ¢ÿ ÿ¦ÿ¶ÿ´ÿÈÿ«ÿ£ÿÿÿÿ«ÿ¯ÿ¬ÿ©ÿ°ÿ¯ÿ­ÿ«ÿ©ÿ¯ÿÿ¼ÿ²ÿ¤ÿ¿ÿ°ÿÿ®ÿ¢ÿ»ÿ±ÿ¦ÿÿ«ÿ¼ÿ±ÿ ÿÿÿÿÿ¤ÿ¬ÿºÿÿ§ÿ¦ÿ·ÿ¯ÿÿ²ÿ¬ÿ¢ÿ¯ÿ¥ÿ¤ÿ­ÿ¥ÿ£ÿ²ÿ´ÿ®ÿ©ÿ ÿ£ÿªÿ¬ÿ¯ÿ£ÿÿ¢ÿºÿ¦ÿ¢ÿ£ÿ§ÿ«ÿ«ÿ²ÿµÿ³ÿ°ÿ¸ÿ¨ÿ¶ÿ«ÿ¯ÿ£ÿ¹ÿÊÿ¸ÿ¯ÿªÿÿ§ÿ²ÿ¯ÿµÿ¹ÿ§ÿ·ÿ´ÿÿ°ÿ¸ÿ¦ÿ¢ÿ¯ÿ¤ÿ«ÿªÿ¼ÿ¿ÿ¨ÿÿ¨ÿµÿ«ÿªÿ­ÿ±ÿÿ·ÿµÿ¥ÿ³ÿ§ÿ¯ÿªÿ©ÿ®ÿ²ÿ¬ÿ¢ÿ¥ÿ©ÿ±ÿ¬ÿ¬ÿ¤ÿ¦ÿ½ÿªÿ­ÿ¦ÿÿ¬ÿ·ÿ¬ÿ¯ÿ±ÿ£ÿ«ÿ«ÿ­ÿ¤ÿ©ÿ©ÿªÿ«ÿ²ÿ±ÿ®ÿ§ÿ¢ÿ®ÿ±ÿ£ÿ¦ÿ½ÿ¹ÿ´ÿ·ÿ²ÿ§ÿ¶ÿ¢ÿÿÿiÿOÿ1ÿÿÑþþ@þ/þKþ~þªþXÿÿÿÿ¯ÿ£ÿÿpÿ?ÿIÿtÿ|ÿqÿlÿÿÿ£ÿªÿÿ¤ÿ¢ÿ©ÿ¨ÿÿÿÿ¤ÿ²ÿ¨ÿ¤ÿ ÿÿ£ÿÿÿÿ¥ÿ°ÿ©ÿÿÿÿÿÿÿÿÿÿÿÿkÿdÿÿ¡ÿ£ÿ¡ÿ«ÿ«ÿÿÿÿ¡ÿÿ²ÿªÿ³ÿ¦ÿ¡ÿ¡ÿ£ÿ¦ÿ¯ÿ³ÿÿ¦ÿ¬ÿ»ÿ®ÿ²ÿ®ÿ¥ÿÿ¡ÿÿ£ÿ­ÿ«ÿ¥ÿ©ÿ±ÿ¨ÿÿ£ÿ£ÿÿ©ÿ¬ÿ©ÿ¦ÿ£ÿ«ÿ±ÿÿ¨ÿ¯ÿ¬ÿ«ÿÿÿÿ¦ÿ¬ÿ§ÿ£ÿ¨ÿ«ÿ®ÿ ÿ©ÿ¯ÿ¤ÿÿ¢ÿ¦ÿ¬ÿ¦ÿ¡ÿ§ÿ¨ÿ£ÿ¥ÿÿÂÿÿ¥ÿ§ÿ ÿ¥ÿ¤ÿ¦ÿ ÿÿÿÿ£ÿ£ÿÿÿÿ ÿ¨ÿ¨ÿ¬ÿ«ÿÿ£ÿ ÿ¦ÿ¤ÿÿ¥ÿÿ¥ÿ¬ÿ¡ÿÿÿÿÿ¢ÿÿ¦ÿ£ÿ¡ÿ©ÿÿÿ£ÿ¡ÿ ÿÿÿ¢ÿÿ´ÿ©ÿÿÿ£ÿ ÿ ÿ¨ÿ©ÿÿ¢ÿÿ£ÿÿ­ÿ¥ÿÿÿÿÿÿ¦ÿ¢ÿÿÿÿÿÿ§ÿÿÿÿÿÿÿÿ­ÿÿÿ¤ÿ¥ÿ¦ÿÿÿÿÿÿ³ÿ¦ÿ¢ÿ²ÿ°ÿ­ÿ¬ÿ£ÿÿÿÿ³ÿ¤ÿÿ§ÿÿ¦ÿ°ÿªÿ£ÿ¤ÿ¤ÿ¤ÿ ÿ£ÿ¶ÿ£ÿÿÿÿ¥ÿ¦ÿ£ÿ£ÿ¢ÿµÿ¯ÿÿÿ¤ÿ¤ÿÿÿ¡ÿ§ÿ§ÿ ÿ£ÿ¥ÿ­ÿ£ÿÿ£ÿ¦ÿÿÿ¼ÿÿ£ÿ¤ÿ¡ÿ ÿÿÿÿ¡ÿ­ÿªÿÿÿ§ÿ­ÿªÿÿÿ¥ÿ²ÿ ÿ£ÿ§ÿ¤ÿ¥ÿ¡ÿ ÿ¥ÿ¨ÿ£ÿ¨ÿÿ¥ÿ¯ÿ©ÿ§ÿªÿ®ÿ­ÿ¡ÿÿ ÿ©ÿ¥ÿ ÿÿ¡ÿÿÿ~ÿÿ¤ÿÿ¦ÿÿÿ¥ÿ¢ÿ¡ÿ©ÿ§ÿ«ÿ£ÿ«ÿ±ÿÿÿªÿ³ÿ§ÿ§ÿÿÿÿ¢ÿ ÿ§ÿ«ÿ¦ÿÿ¤ÿ·ÿÿ¢ÿ©ÿ ÿ¦ÿªÿ§ÿªÿÿÿ¥ÿ¨ÿÿ¡ÿ ÿÿ ÿ¢ÿ£ÿ£ÿ ÿ ÿ¢ÿ£ÿ£ÿ¤ÿ§ÿ°ÿ°ÿÿ¦ÿ ÿÿ¥ÿ©ÿ¢ÿ ÿ°ÿ¦ÿÿ¤ÿ ÿ¡ÿ§ÿ§ÿ¥ÿ­ÿ«ÿ±ÿ¨ÿ¦ÿ«ÿ³ÿ·ÿ¢ÿ¢ÿ²ÿ°ÿ©ÿ§ÿ«ÿ²ÿ·ÿ¸ÿ¹ÿºÿ¸ÿµÿªÿ¨ÿ­ÿ±ÿ²ÿ©ÿÅÿ«ÿ©ÿ·ÿ­ÿ¢ÿªÿ¯ÿ£ÿ¤ÿ¹ÿ©ÿ¹ÿ®ÿªÿ¬ÿ©ÿ«ÿ¨ÿÿ¨ÿ«ÿ¦ÿÿ ÿ¡ÿÿ«ÿ·ÿ­ÿ±ÿÿÿ¥ÿ¤ÿ¢ÿ§ÿ¡ÿ§ÿÿÿÿÿ¡ÿ£ÿ¥ÿ ÿÿÿÿ¡ÿ¢ÿ£ÿÿÿ£ÿÿÿÿÿ ÿÿÿ ÿÿ¢ÿ¤ÿÿÿ£ÿ©ÿÿ¡ÿÿÿÿÿÿÿ£ÿ©ÿ§ÿ¥ÿ£ÿÿÿÿÿ¢ÿ¢ÿ¥ÿ¥ÿ ÿÿÿÿÿÿÿ ÿÿÿ£ÿÿÿÿÿÿ¡ÿªÿÿÿÿ¨ÿÿ¡ÿÿÿÿÿÿÿ¤ÿ£ÿÿÿÿÿÿ ÿÿÿ¥ÿ¡ÿÿÿÿÿÿÿÿÿÿÿÿÿÿÿÿÿ¡ÿ¡ÿÿÿÿÿÿÿÿÿÿÿÿÿÿÿÿÿÿ ÿ£ÿÿÿ¤ÿ©ÿÿÿÿ ÿÿÿÿÿÿÿÿÿÿÿÿÿÿ£ÿÿÿÿÿ¦ÿÿÿÿÿÿÿÿ}ÿÿÿÿÿÿÿÿ¡ÿÿÿÿÿ¤ÿÿÿÿ¢ÿ¢ÿÿ ÿ ÿ¢ÿ²ÿ ÿ¦ÿ¢ÿÿÿ§ÿ ÿ¡ÿ¦ÿ¦ÿ¥ÿ¡ÿÿ¤ÿÿ¤ÿ°ÿ¢ÿ£ÿ¡ÿªÿªÿ¡ÿ¤ÿªÿÿÿ§ÿÿÿ«ÿ¥ÿ¢ÿ¦ÿ¦ÿ©ÿ¬ÿ¡ÿÿ¤ÿ«ÿÿÿ¦ÿ¡ÿÿÿÿÿÿ¥ÿ¬ÿÿÿlÿÿÿÿÿÿÿÿÿ ÿ¡ÿÿÿÿÿÿ¤ÿÿÿÿÿÿÿÿÿÿ¤ÿÿÿÿ¬ÿ¡ÿÿÿ£ÿ¡ÿÿÿ¡ÿÿÿÿÿÿ£ÿÿÿÿÿ ÿ¥ÿÿ ÿ¢ÿÿÿ~ÿÿÿÿÿÿÿÿÿÿÿÿ§ÿ¥ÿÿÿÿÿÿÿÿÿÿÿÿÿÿÿÿÿÿ|ÿÿÿÿÿÿÿÿÿÿÿÿÿÿÿÿÿÿÿÿÿÿÿÿÿÿÿÿÿÿÿÿÿÿÿÿÿÿÿÿÿÿÿÿ¥ÿÿÿÿÿÿÿÿÿÿÿÿÿÿÿÿÿÿÿÿÿÿ¨ÿ£ÿÿ¡ÿ¡ÿÿÿÿÿÿ¡ÿÿÿÿÿ¬ÿ¤ÿ¦ÿÿÿ ÿÿÿÿ£ÿÿÿÿÿÿ¥ÿÿÿÿÿ¡ÿÿ°ÿÿÿÿÿÿÿÿÿ¢ÿ¥ÿÿÿÿÿÿ£ÿ¡ÿÿ¯ÿÿÿÿ¤ÿÿÿªÿ£ÿ ÿÿÿ ÿÿÿÿÿÿÿÿÿÿÿÿ ÿ¢ÿÿÿÿÿÿ ÿÿ¢ÿÿÿÿÿÿÿÿÿÿÿÿ|ÿÿÿÿÿÿÿÿÿÿ¤ÿ¤ÿ¥ÿÿÿÿÿ§ÿ§ÿÿÿÿÿ¢ÿ¡ÿÿÿ¢ÿÿÿÿÿÿÿ²ÿ§ÿ¦ÿÿÿÿÿÿÿÿÿÿÿÿÿÿÿÿÿ¨ÿÿÿÿÿÿÿÿ ÿ¢ÿÿÿÿÿÿÿ¢ÿÿÿÿÿÿÿÿÿ¬ÿ ÿ¦ÿÿ®ÿ¦ÿÿÿÿÿÿÿ¤ÿ ÿÿÿÿ ÿ ÿÿÿÿÿÿ¡ÿÿÿÿ«ÿÿÿÿÿ¦ÿÿÿÿÿÿÿ ÿ¨ÿ£ÿÿÿÿÿÿÿ²ÿÿÿ¨ÿÿ§ÿ§ÿÿÿÿÿÿÿÿÿÿÿÿ ÿ ÿÿÿÿÿnÿnÿxÿÿÿÿÿÿÿ¢ÿÿÿ§ÿ£ÿÿÿÿÿÿÿ¤ÿÿÿÿ ÿÿÿÿÿÿ£ÿ«ÿÿÿÿÿ£ÿÿ¨ÿÿÿ¤ÿÿ¡ÿÿÿ¦ÿÿÿÿÿÿÿÿÿÿÿÿÿpÿhÿÿÿÿÿÿÿ¡ÿ¤ÿ¡ÿÿÿÿ£ÿ ÿÿÿÿ ÿÿÿÿÿ ÿÿÿ¡ÿÿÿÿ¡ÿÿÿ ÿÿÿÿÿÿÿÿÿ¡ÿ¡ÿÿÿ§ÿ¥ÿÿ¡ÿ ÿªÿ«ÿ§ÿÿÿÿÿÿ©ÿÿ¢ÿÿ«ÿÿ¤ÿÿÿÿÿÿÿÿÿÿ¢ÿÿÿÿzÿÿªÿ¤ÿÿÿ ÿ«ÿ³ÿÿÿÿÿÿÿÿÿÿÿÿÿÿ¡ÿÿÿÿ¤ÿÿÿÿ¥ÿ¡ÿÿÿÿÿÿÿÿÿ ÿ¢ÿÿ¢ÿÿ¯ÿÿÿ£ÿÿÿ§ÿÿ¢ÿ ÿÿÿÿ¢ÿÿÿÿÿ¥ÿ£ÿÿÿÿÿÿÿÿÿÿÿÿ¡ÿÿÿÿÿÿÿÿÿÿÿ£ÿÿyÿÿÿÿ|ÿÿÿÿÿÿÿÿÿÿÿÿÿÿ¥ÿÿÿÿÿ}ÿÿÿÿÿÿwÿÿÿÿÿÿÿÿÿ¦ÿÿÿ©ÿÿÿÿÿÿÿÿÿÿÿÿÿ~ÿÿÿÿÿÿÿÿÿÿ ÿ£ÿÿÿÿÿÿÿ¢ÿ¤ÿÿÿÿÿÿÿÿÿÿÿÿ£ÿ¡ÿÿÿÿ¢ÿ¢ÿÿÿÿ ÿÿÿÿÿÿÿÿÿÿÿÿÿÿ¦ÿÿÿÿÿÿÿÿÿÿÿÿÿ¨ÿ¡ÿÿÿÿ ÿÿ£ÿÿÿ¡ÿ£ÿÿÿÿÿÿÿÿ¡ÿ¡ÿ¦ÿ¥ÿÿÿÿ¦ÿ¢ÿÿÿÿ£ÿÿÿÿÿÿ{ÿíþ-ÿÿÿÿÿÿ¨ÿÿÿÿÿÿÿÿÿÿÿ¨ÿ¦ÿÿÿ ÿ¦ÿªÿ¨ÿ ÿ¦ÿ¢ÿÿÿ¨ÿÿÿÿÿ¢ÿ¨ÿÿÿ£ÿµÿ²ÿ§ÿ¨ÿÿÿ¤ÿ¤ÿÿ¤ÿ©ÿÿÿ£ÿÿÿ¤ÿÿÿÿÿÿ¦ÿÿÿÿ¤ÿ¨ÿ«ÿ¡ÿÿ±ÿ¬ÿ©ÿÿ¢ÿÿÿÿ¢ÿ¢ÿ¢ÿ®ÿ«ÿªÿ¤ÿÿ­ÿªÿ¤ÿ­ÿ§ÿ¨ÿÿÿÿÿ°ÿ£ÿ¤ÿªÿÿÿ¢ÿÿÿ¡ÿÿ ÿ²ÿ©ÿ¬ÿ ÿ¬ÿÿªÿ¨ÿÿÿ¥ÿ¨ÿ¢ÿÿ¨ÿ¦ÿÿ¡ÿÿ¦ÿ¬ÿ¨ÿ©ÿ©ÿÿÿ¥ÿ¨ÿ£ÿÿÿÿ¥ÿ¤ÿÿ ÿÿ¤ÿÿÿÿÿ ÿ¦ÿ«ÿÿÿ©ÿ³ÿÿÿµÿ¥ÿ§ÿ¢ÿ­ÿ­ÿ¥ÿ½ÿÿ´ÿ­ÿÿ©ÿ§ÿ ÿÿÿ¦ÿÿÿ¬ÿ ÿ¨ÿ¬ÿ¢ÿ¯ÿ©ÿÿ ÿ¡ÿ¦ÿ¬ÿ£ÿÿÿ£ÿ¡ÿÿÿÿ¤ÿ¤ÿÿÿ³ÿ·ÿ´ÿ©ÿ¦ÿÂÿµÿÀÿÿÿ¹ÿÿÿÿÿ²ÿ²ÿ¤ÿÿ¢ÿ±ÿ¬ÿ²ÿ¢ÿ©ÿ¨ÿ§ÿ¶ÿ£ÿªÿ²ÿ­ÿ ÿÿÿÿ®ÿ­ÿ«ÿ¨ÿ¬ÿ¯ÿ­ÿ³ÿ¨ÿ¢ÿ«ÿ£ÿ¤ÿ©ÿªÿªÿ¤ÿ§ÿÿÿ³ÿÿ¢ÿ«ÿ¦ÿÿµÿ®ÿ¼ÿ¥ÿÿ·ÿ¶ÿ¯ÿ³ÿ¬ÿÿÿªÿ²ÿ¥ÿ³ÿ¥ÿ¦ÿ§ÿÿ·ÿ¦ÿÿÿÿ¨ÿ ÿ¥ÿÿ¤ÿ«ÿ¤ÿ¤ÿ«ÿ¨ÿÿÿ¥ÿ¥ÿ®ÿµÿ°ÿ¤ÿÿ£ÿ¡ÿ¯ÿ´ÿ¨ÿÿ§ÿÿ®ÿ¦ÿ¶ÿÿÿÿ±ÿ©ÿ´ÿÿÿ®ÿÿ§ÿ«ÿ§ÿÿ­ÿÿÿ¬ÿ¤ÿ±ÿÿÿ¦ÿ ÿÿÿÿ­ÿ«ÿ¤ÿ°ÿ¢ÿ¬ÿ£ÿÿ¤ÿ ÿ­ÿ¥ÿ¢ÿ¯ÿÿ¢ÿ·ÿ§ÿ§ÿ´ÿ¯ÿµÿ«ÿ£ÿµÿÿ¤ÿ­ÿ¢ÿ­ÿ¢ÿ©ÿ³ÿÿ¡ÿ¥ÿ¤ÿ¦ÿÿ©ÿÿ¥ÿ¹ÿ­ÿ°ÿ±ÿÿ¥ÿ¥ÿ¦ÿ¤ÿÿ¨ÿÿ¢ÿ¥ÿÿ£ÿ¬ÿ«ÿ§ÿ­ÿ±ÿ«ÿÿ§ÿ¦ÿ§ÿ¤ÿ¡ÿ©ÿ¢ÿ£ÿ ÿÿ¢ÿÿÿ¤ÿ¡ÿ¨ÿ¡ÿ­ÿÿÿ¢ÿ ÿÿ¤ÿÿ¤ÿ£ÿÿÿ£ÿÿÿ«ÿÿ§ÿªÿ ÿ°ÿ¢ÿ¤ÿÿÿ£ÿ¢ÿ«ÿ£ÿ¤ÿ®ÿ®ÿ®ÿ­ÿ«ÿ­ÿ ÿ¤ÿ¢ÿÿ¯ÿ¶ÿ¦ÿ ÿ¨ÿ¦ÿ­ÿ©ÿ¨ÿÿ©ÿ°ÿµÿ®ÿ ÿ¢ÿ·ÿ¢ÿ³ÿÿÿÿ«ÿ®ÿ ÿÿªÿÿ®ÿ²ÿ­ÿ¹ÿ¯ÿ²ÿ°ÿÿ­ÿ¯ÿÿ ÿÿ±ÿ³ÿ ÿÿ¬ÿ´ÿªÿ¤ÿ¡ÿÿ´ÿ²ÿÿ ÿ±ÿ¬ÿ±ÿ±ÿ´ÿ¬ÿ¨ÿ«ÿ²ÿ­ÿªÿ­ÿ¥ÿ«ÿªÿ«ÿ°ÿ³ÿÿÿ±ÿ~ÿ¡ÿªÿÿ ÿÿÿ©ÿ¬ÿ³ÿ§ÿ¤ÿ¤ÿ£ÿ®ÿ®ÿÿÿÿ¤ÿ¬ÿ§ÿ ÿÿÿ¤ÿ¤ÿ¢ÿ§ÿ¦ÿÿÿ¢ÿ¤ÿ£ÿ¥ÿ¬ÿ®ÿªÿ²ÿÿÿÿ§ÿ ÿ³ÿÿÿ©ÿ¢ÿ¯ÿ¥ÿ³ÿÿÿ¦ÿÿÿÿ¦ÿ®ÿÿÿÿÿÿÿÿ¨ÿ¡ÿÿÿÿ§ÿ¥ÿÿ©ÿÿÿÿÿ ÿ¡ÿÿ¨ÿÿÿ¬ÿÿÿÿÿ¢ÿÿÿÿÿ¥ÿÿ¯ÿÿÿÿÿÿÿÿ¤ÿÿÿÿÿÿÿÿ¤ÿÿmÿRÿnÿÿÿÿÿÿÿÿ{ÿÿ{ÿÿÿxÿ¢ÿÿRÿÿÿsÿÿÿ¥ÿÿÿÿÿ ÿÿÿ¡ÿÿ¤ÿªÿÿÿÿÿÿÿ£ÿ«ÿ«ÿ¬ÿ¯ÿÿÿ¸ÿ°ÿÿÿÿÿÿÿªÿÿ­ÿÿ§ÿÿÿÿÿÿÿÿ ÿ¤ÿÿÿÿÿÿÿÿÿ ÿ©ÿ¢ÿÿ¡ÿÿ ÿÿÿ¤ÿÿÿÿÿ¸ÿÿ£ÿ¨ÿÿ¢ÿÿÿÿÿÿÿÿ¢ÿÿÿ¨ÿÿÿÿ¨ÿÿÿÿÿÿ ÿ¦ÿÿÿÿÿÿÿ§ÿ·ÿ¡ÿÿ ÿÿÿ ÿÿÿÿ¦ÿ¨ÿ£ÿ¯ÿ¬ÿ¢ÿ¡ÿÿ«ÿ©ÿ¡ÿ±ÿ¤ÿÿÿ£ÿ«ÿÿªÿ¨ÿ«ÿ¯ÿ¯ÿ¹ÿ¨ÿ ÿ¥ÿ§ÿ§ÿ¦ÿÿ¦ÿ²ÿ«ÿ±ÿ²ÿµÿÄÿ¨ÿ¢ÿ»ÿªÿ¯ÿ¢ÿ¦ÿ§ÿªÿ¨ÿªÿÿ·ÿ¬ÿ£ÿ­ÿ§ÿ¨ÿ±ÿ¦ÿÿ¨ÿ¥ÿªÿ¯ÿ£ÿ¢ÿ¬ÿµÿ´ÿ¤ÿ®ÿÿÿ¦ÿ¬ÿ¢ÿ´ÿÿ¹ÿ¦ÿºÿ¦ÿÿÿÿÿÿ¦ÿ°ÿ´ÿµÿ¯ÿ®ÿ³ÿ¸ÿ´ÿ¥ÿÿ¢ÿ§ÿ¢ÿÿ°ÿ¥ÿ¥ÿ®ÿ©ÿ´ÿ·ÿ©ÿ¨ÿÿ ÿ¦ÿ®ÿ±ÿªÿÿÿ©ÿ¡ÿ¡ÿ¤ÿ©ÿ°ÿ¡ÿÿÿÿ¨ÿ­ÿ¬ÿ­ÿ´ÿÿ«ÿ¿ÿ¦ÿ¢ÿªÿ¯ÿ©ÿ¯ÿ¼ÿÂÿµÿ¬ÿ©ÿ£ÿ£ÿ©ÿ¯ÿªÿ³ÿ¢ÿ¢ÿ¨ÿ¦ÿ´ÿ³ÿ§ÿ£ÿÿ£ÿ¨ÿ£ÿÿ¥ÿ´ÿ¹ÿ­ÿ«ÿ¯ÿ²ÿ¶ÿ£ÿÿµÿ¦ÿ³ÿ²ÿµÿ²ÿ­ÿÿ«ÿ¢ÿ±ÿ³ÿ«ÿ©ÿ¡ÿÿ ÿ¡ÿ¡ÿ°ÿ¸ÿ¯ÿ®ÿ¦ÿ±ÿ¿ÿ¿ÿµÿªÿºÿ¿ÿ¦ÿ¹ÿ°ÿ¿ÿ¼ÿ«ÿÿ¢ÿ­ÿ²ÿ«ÿ«ÿ¦ÿÿ£ÿ¦ÿ¦ÿ¬ÿ¨ÿ¥ÿ²ÿ¬ÿ§ÿ¹ÿ¬ÿ»ÿ¸ÿ©ÿ§ÿ·ÿ¶ÿ¬ÿÿÿ¢ÿ¶ÿÂÿ®ÿÿ¯ÿ¨ÿ¬ÿ³ÿ²ÿÿ·ÿzÿÿ¥ÿ­ÿ©ÿ¥ÿªÿ´ÿ®ÿ­ÿ¬ÿ­ÿ³ÿ«ÿºÿµÿ´ÿ·ÿ­ÿ¡ÿ¨ÿ¦ÿ¼ÿ¹ÿ»ÿªÿ°ÿ¬ÿ¢ÿ¨ÿÿÿ¤ÿ¤ÿ«ÿ¢ÿ§ÿÿ¨ÿ¦ÿ¹ÿÀÿ£ÿ¹ÿ­ÿ¦ÿ¡ÿ¡ÿ¦ÿ§ÿ£ÿ¡ÿ§ÿ®ÿ©ÿ¥ÿ£ÿ·ÿªÿ ÿÿ ÿÿ¯ÿ®ÿÿªÿ©ÿ£ÿ¥ÿ¢ÿÿ£ÿ­ÿ¸ÿ¶ÿ¤ÿ¤ÿ®ÿ«ÿªÿºÿÊÿ±ÿ±ÿÿÿÿ£ÿ©ÿ¬ÿ¨ÿ«ÿºÿ©ÿµÿµÿ¥ÿ©ÿ¬ÿ£ÿ±ÿ¥ÿ­ÿ±ÿ±ÿµÿ­ÿ«ÿ³ÿ§ÿÿ­ÿµÿ«ÿ°ÿ°ÿ¤ÿ±ÿ£ÿ­ÿ©ÿ¯ÿ·ÿ¹ÿ¸ÿ¸ÿ·ÿ¹ÿºÿ«ÿ®ÿ°ÿ®ÿ±ÿ¡ÿ©ÿ´ÿ·ÿ´ÿ§ÿªÿ»ÿ¾ÿ³ÿ«ÿ¨ÿ¶ÿ­ÿ³ÿ¥ÿ¤ÿµÿ¼ÿ°ÿ¦ÿ¤ÿ¨ÿ´ÿ¶ÿ­ÿ­ÿ´ÿ®ÿ©ÿ¤ÿ©ÿ²ÿ¥ÿÿÿsÿ(ÿüþèþþüýýýÐý þþÿwÿÿÿÿ ÿÿiÿ&ÿ÷þÿIÿqÿkÿÿÿÿÿÿfÿvÿÿÿÿ}ÿÿÿÿ¡ÿ¤ÿ¢ÿ¤ÿÿÿ¢ÿÿÿÿ£ÿ£ÿÿÿÿÿÿÿzÿÿÿÿsÿ&ÿXÿÿ ÿ£ÿªÿ­ÿ§ÿ¦ÿÿÿ§ÿ¦ÿ­ÿÿªÿ¨ÿ§ÿ¨ÿ¦ÿ£ÿ¤ÿ¥ÿ¢ÿÿ¢ÿ®ÿÿ­ÿÿÿÿÿÿ¦ÿ«ÿ¨ÿ¢ÿ©ÿ°ÿ£ÿ¦ÿºÿ¨ÿÿ ÿ±ÿ¯ÿ¥ÿ¨ÿ©ÿÿÿ¤ÿ¦ÿ¾ÿ¥ÿ®ÿ¦ÿ­ÿ©ÿ£ÿ¡ÿ§ÿ®ÿ­ÿ¬ÿ¥ÿ°ÿ¨ÿÿ¤ÿ¨ÿ©ÿ¥ÿ­ÿ¯ÿ¡ÿÿÿÿÿ·ÿ ÿÿ¦ÿ¤ÿÿÿÿÿÿÿ~ÿÿ§ÿ£ÿÿÿÿÿÿ£ÿ¤ÿÿÿÿ£ÿÿÿÿ¥ÿ¤ÿ±ÿ¤ÿÿ ÿÿ¢ÿÿÿ¢ÿ£ÿÿ©ÿÿÿ£ÿ¨ÿ®ÿ¬ÿ¢ÿÿ¦ÿ¢ÿ´ÿ¦ÿ£ÿ£ÿÿÿ¦ÿ¤ÿÿÿÿ£ÿÿ«ÿ¢ÿÿÿÿÿ ÿÿÿ¡ÿ¢ÿ¢ÿ¨ÿ­ÿ¬ÿ¦ÿÿÿ¤ÿ ÿÿÿ©ÿÿÿ¢ÿ¤ÿ§ÿÿÿÿÿÿÿÿ«ÿ¦ÿ©ÿ¤ÿÿÿ«ÿ«ÿÿ¸ÿ§ÿ¡ÿ´ÿ¢ÿ¡ÿ¢ÿ ÿ¥ÿ©ÿ ÿÿÿ£ÿªÿÿÿ¡ÿ£ÿ¦ÿ¥ÿÿ¥ÿ­ÿ±ÿ¡ÿÿ¡ÿ°ÿªÿÿÿ ÿ¤ÿ®ÿ¦ÿ¢ÿÿ¤ÿ¦ÿÿÿÿ ÿ¤ÿ¯ÿ«ÿ¤ÿÿÿÿÿ¢ÿ ÿÿ¥ÿ¡ÿÿÿÿ¥ÿ¤ÿÿ£ÿ«ÿÿ±ÿ ÿ¦ÿ¤ÿ¡ÿÿÿ¦ÿ©ÿÿ£ÿÿ§ÿ«ÿÿÿ¢ÿ¦ÿ§ÿ¡ÿÿÿ¥ÿ ÿ­ÿÿÿÿzÿ{ÿ£ÿ®ÿ¤ÿ¨ÿÿ£ÿ¤ÿ¡ÿ©ÿ®ÿ¦ÿ©ÿÿ¥ÿ±ÿ¤ÿÿÿ¦ÿ©ÿ«ÿÿ¢ÿÿ ÿ ÿ¡ÿªÿ¦ÿÿ¬ÿªÿ§ÿ²ÿ¨ÿ£ÿÿ ÿ¤ÿ¤ÿ ÿÿÿÿÿÿÿ¤ÿÿÿ±ÿ¢ÿ­ÿ¤ÿ¡ÿ§ÿ¦ÿ¥ÿ¯ÿ«ÿ¢ÿÿ¥ÿ¤ÿ«ÿ¥ÿÿÿ£ÿÿÿÿ ÿ¤ÿ£ÿ¥ÿ§ÿ¦ÿ©ÿ§ÿ­ÿ¦ÿ£ÿ«ÿ·ÿ¾ÿ¡ÿ«ÿ¬ÿ¸ÿ°ÿ¥ÿªÿ¹ÿ¾ÿ¦ÿ¥ÿ®ÿ®ÿ¸ÿ®ÿ¤ÿ¤ÿ§ÿ°ÿ²ÿ¹ÿ°ÿ±ÿªÿ£ÿ©ÿ°ÿ«ÿ«ÿªÿ¶ÿ¨ÿ¦ÿªÿªÿ¥ÿ¤ÿ°ÿ£ÿ§ÿ¨ÿªÿ³ÿ²ÿ¦ÿ ÿ§ÿªÿªÿ ÿÿ¤ÿ£ÿ¤ÿ¨ÿ¨ÿ§ÿ£ÿÿÿÿÿ ÿ¢ÿ¤ÿ¥ÿ¤ÿÿÿÿÿÿ ÿ£ÿ¡ÿÿÿÿÿ¡ÿÿÿ¢ÿ¤ÿ¡ÿÿÿÿÿÿ©ÿ ÿ£ÿ¤ÿÿÿ¤ÿ­ÿ¦ÿÿ¡ÿ¡ÿ£ÿÿÿÿÿÿ¢ÿ¦ÿÿÿÿªÿ¦ÿ ÿÿ ÿÿÿÿÿÿÿÿÿÿÿ ÿ©ÿÿÿ¡ÿ¨ÿÿÿÿÿÿÿÿÿÿ ÿÿ¢ÿÿÿÿ¥ÿÿÿ ÿÿÿÿÿÿÿÿÿÿÿÿÿÿÿÿ£ÿ ÿ¡ÿÿÿÿÿÿÿÿÿÿÿÿÿÿÿÿÿÿÿÿÿÿÿÿÿ¥ÿÿÿ¡ÿÿÿÿÿÿÿÿÿÿÿÿÿÿ¦ÿ ÿÿÿÿÿÿÿÿÿÿÿÿÿÿÿÿÿÿÿ¥ÿÿÿÿÿÿÿÿ¡ÿ£ÿÿÿÿÿÿÿÿÿÿ¸ÿ§ÿÿ¡ÿ ÿ©ÿ¤ÿÿ§ÿÿÿ¨ÿÿÿÿÿ¨ÿÿÿÿÿÿ¥ÿ¢ÿ®ÿµÿÿÿÿÿ¥ÿÿ¡ÿ°ÿ­ÿ±ÿ¡ÿÿ²ÿ¬ÿ§ÿ¤ÿÿÿÿÿÿÿ ÿÿÿÿzÿÿÿ¡ÿ ÿ¥ÿ¨ÿÿÿÿ¥ÿ ÿÿÿÿÿÿÿÿÿ ÿÿÿ¥ÿªÿÿÿ§ÿ¦ÿÿ©ÿÿÿÿÿÿÿÿÿÿÿÿ£ÿÿÿÿÿÿÿÿÿÿÿÿ£ÿªÿÿÿ­ÿÿÿ¡ÿÿÿÿÿÿÿ¢ÿ¢ÿÿÿÿÿÿÿÿ¡ÿÿÿÿÿÿÿÿÿÿ|ÿÿÿÿÿÿÿÿÿÿÿÿÿ¢ÿÿÿÿÿÿÿÿÿÿ ÿ¦ÿÿÿÿÿÿÿÿÿÿÿÿÿÿÿÿÿÿ ÿ ÿÿÿÿÿÿÿÿÿÿ ÿÿÿ¨ÿ¡ÿ¡ÿÿÿ¬ÿ²ÿÿ¡ÿÿÿÿÿ©ÿ©ÿ£ÿ©ÿÿÿÿÿÿÿÿÿ¡ÿÿÿÿÿÿ§ÿÿ¤ÿ¬ÿÿÿÿ£ÿ£ÿ ÿ¤ÿÿ£ÿ­ÿ¦ÿ¢ÿ¥ÿ¥ÿ¨ÿÿÿÿÿÿÿ¢ÿ£ÿÿÿÿÿÿÿ£ÿÿ¾ÿÿÿÿÿ°ÿ§ÿÿÿ ÿÿ£ÿ¤ÿÿÿÿ¤ÿÿ ÿ©ÿÿÿÿÿÿÿÿÿ ÿÿÿÿÿÿÿÿÿÿ¡ÿÿÿ¢ÿÿÿÿ¡ÿªÿ¡ÿÿÿÿÿ¡ÿÿÿÿ ÿÿÿÿ¡ÿÿ¨ÿÿÿÿÿÿ ÿÿÿÿÿÿÿ¦ÿªÿÿÿÿ ÿÿÿÿÿÿ ÿÿtÿÿÿÿÿÿÿ¡ÿÿÿ¥ÿÿÿÿÿÿÿÿÿ¡ÿÿÿÿÿÿÿÿÿÿÿÿÿ¨ÿ ÿÿÿÿÿÿÿÿÿÿÿÿÿÿ¦ÿ­ÿ ÿÿ ÿ¥ÿ ÿÿÿÿÿÿÿÿÿÿ©ÿªÿÿÿÿÿÿÿ§ÿÿÿÿÿÿ¡ÿ¢ÿ¥ÿÿÿÿÿÿÿÿÿÿÿÿ¢ÿÿ¢ÿÿÿÿÿÿÿÿÿ¢ÿ¡ÿÿ§ÿ§ÿÿÿÿÿÿ~ÿÿ ÿ¨ÿ±ÿ¨ÿ ÿ|ÿ}ÿÿÿÿ}ÿÿ¦ÿ£ÿ ÿÿ¡ÿ«ÿÿÿÿ¤ÿÿÿ¡ÿÿÿÿÿÿÿÿ¥ÿªÿ¨ÿ¢ÿÿÿÿÿ¡ÿÿ¥ÿ¤ÿÿÿÿÿ­ÿÿ ÿ£ÿuÿÿÿÿÿÿ£ÿÿÿÿÿÿÿ¡ÿÿÿÿÿÿÿ£ÿ¡ÿÿÿÿÿÿÿÿÿÿÿÿÿÿÿÿÿÿÿ«ÿÿÿÿÿÿÿÿÿÿ ÿÿÿÿ©ÿÿÿÿ¤ÿÿÿÿÿÿÿ¦ÿ¨ÿ¡ÿÿÿÿ£ÿÿÿÿÿÿ£ÿÿÿÿÿÿÿÿÿÿÿ¥ÿ¥ÿÿÿÿÿ¢ÿ ÿÿÿÿÿÿ¥ÿ¦ÿ£ÿ¥ÿÿ ÿ³ÿÿ£ÿ¬ÿ¡ÿÿÿÿÿÿÿÿ­ÿªÿÿ¦ÿ¨ÿÿÿÿ§ÿÿÿÿÿ ÿÿÿ§ÿÿ¢ÿÿÿÿÿÿÿÿÿÿÿÿÿÿÿÿÿÿÿÿÿÿÿÿÿÿÿ¥ÿÿÿÿÿÿ¤ÿÿÿÿÿÿÿÿÿÿÿÿÿÿÿÿÿÿÿÿÿÿÿÿÿÿÿÿÿÿ¥ÿÿÿÿÿÿ¯ÿÿÿ ÿ¤ÿÿÿÿÿÿÿÿÿÿÿÿÿÿÿÿÿÿÿÿÿÿÿÿÿ¡ÿÿÿÿÿÿÿÿÿÿ¦ÿ ÿÿÿÿÿÿÿÿÿ©ÿ£ÿÿÿÿÿÿÿ¢ÿ£ÿÿÿÿÿÿÿÿÿÿ¤ÿÿÿ¤ÿÿÿÿÿÿÿ¥ÿÿÿÿÿÿÿÿ¢ÿ¢ÿÿÿÿÿÿÿÿÿÿÿÿÿÿÿÿÿÿÿÿ¡ÿÿÿÿÿÿ ÿÿÿÿ©ÿÿÿÿ¡ÿÿÿÿ;ÿÿªÿÿÿÿ¡ÿÿ¤ÿ£ÿ¤ÿ£ÿÿÿÿ§ÿ¦ÿÿÿÿÿÿÿÿÿÿÿÿÿÿÿ¥ÿ¥ÿ ÿ¡ÿÿ¦ÿÿÿ¢ÿÿ£ÿÿ¦ÿ¢ÿÿÿ¡ÿÿ¨ÿ£ÿ©ÿÿÿ©ÿÿÿÿ¡ÿÿÿ ÿ´ÿÿ¡ÿ¤ÿ¢ÿªÿªÿÿÿÿ¥ÿªÿ¥ÿ¡ÿÿÿÿÿÿÿ¥ÿ©ÿªÿ¤ÿÿ¢ÿ¦ÿ©ÿ¸ÿ¥ÿ¢ÿ ÿÿ ÿ¡ÿ¥ÿ£ÿ§ÿ¦ÿÿÿÿ§ÿÿ»ÿÿÿÿ¢ÿ¨ÿÿ£ÿ±ÿ±ÿÿÿ ÿÿ¢ÿÿÿÿ§ÿ§ÿÿÿ¤ÿªÿ§ÿ¬ÿ³ÿ¥ÿÿÿ¨ÿ¥ÿÿÿ¢ÿ ÿ¢ÿÿÿ¬ÿ¦ÿ©ÿ¦ÿ ÿÿÿÿÿ­ÿ¢ÿªÿ®ÿªÿ¤ÿ°ÿ¨ÿ¸ÿÿÿ¢ÿ©ÿ¼ÿÿÿ£ÿÿÿÿÿ­ÿÿªÿ ÿÿ§ÿ¡ÿ ÿ¥ÿ¢ÿ³ÿ¥ÿÿ­ÿ´ÿ¯ÿÿ¢ÿ¤ÿ¤ÿµÿ­ÿÿ§ÿÿ£ÿÿ¦ÿ¤ÿ©ÿ®ÿªÿ¨ÿ«ÿÿ²ÿÿÿ ÿ±ÿÿµÿÿªÿ¯ÿÿªÿ±ÿ¨ÿµÿÿ¦ÿ ÿÿªÿÿÿÿÿ¨ÿÿÿÿªÿ¡ÿ ÿ¥ÿ¬ÿÿÿÿÿ¨ÿ£ÿ¢ÿ¡ÿ¶ÿºÿ¡ÿ¥ÿ¦ÿ¤ÿ¬ÿ³ÿ¯ÿ«ÿ§ÿ®ÿ¶ÿÿ¥ÿ¦ÿ¬ÿ²ÿ¦ÿÿÿÿ®ÿÿ®ÿ¢ÿÿÿ§ÿ¤ÿ«ÿÿ¤ÿÿ£ÿ«ÿ¥ÿ¥ÿ¥ÿÿ§ÿ¦ÿ«ÿ¢ÿÿ©ÿ§ÿ£ÿÿÿ£ÿ¨ÿ¸ÿ¸ÿ§ÿªÿ§ÿÿ ÿ ÿÿ³ÿ³ÿ©ÿÿ±ÿ­ÿ§ÿÿµÿ©ÿ£ÿ¥ÿÿÿ­ÿÿ©ÿÿÿÿ£ÿ§ÿÿÿ¸ÿ¬ÿ ÿ£ÿ±ÿ¦ÿªÿ«ÿÿÿ¨ÿ£ÿ¾ÿ¯ÿ¸ÿ­ÿ¡ÿÿ§ÿ¯ÿ¦ÿ¥ÿ±ÿ°ÿ®ÿ°ÿ ÿÿÿ£ÿ°ÿ¨ÿ«ÿ¤ÿ¨ÿ«ÿÿÿ¦ÿ©ÿ³ÿ´ÿªÿ¥ÿ«ÿµÿÿ­ÿ©ÿ¡ÿÿ³ÿÿ»ÿÁÿ±ÿ´ÿ±ÿ¸ÿ¤ÿ©ÿ¤ÿ¤ÿ ÿ£ÿÿ¡ÿÿ§ÿ ÿÿ¥ÿ«ÿ²ÿ¬ÿÿÿ¤ÿ¢ÿ£ÿ¢ÿ§ÿªÿ¥ÿ¥ÿÿÿÿÿ¦ÿ®ÿ¤ÿ£ÿ¢ÿ­ÿ¥ÿ ÿÿÿ¡ÿ¥ÿÿ­ÿ¢ÿ¥ÿ¥ÿÿÿ°ÿ£ÿÿ¨ÿ¯ÿÿ¯ÿªÿºÿ¥ÿÿ£ÿ¤ÿ©ÿ§ÿ¡ÿ¯ÿ¯ÿ±ÿ°ÿ¢ÿ ÿ¥ÿ£ÿ¦ÿ¡ÿ§ÿ®ÿ¤ÿ¦ÿ¤ÿ¤ÿ¬ÿ¤ÿÿÿ¡ÿ³ÿ´ÿ¬ÿ¥ÿ¡ÿ¨ÿÿ¡ÿ¸ÿ¤ÿ§ÿ¢ÿ©ÿ§ÿÿªÿÿ§ÿ´ÿ­ÿ°ÿ¤ÿ¨ÿ±ÿ¬ÿ¼ÿ³ÿÿ¤ÿÿ¬ÿ³ÿÿÿÿÿ´ÿµÿÿÿ¤ÿ§ÿ¬ÿ­ÿ°ÿ®ÿÿ¨ÿ°ÿ¦ÿ¢ÿÿ¬ÿÿÿ©ÿÿ«ÿÿÿÿÿÿ¯ÿ­ÿ¤ÿ¢ÿ¥ÿ¬ÿ£ÿ¦ÿ£ÿ©ÿÿ ÿÿÿÿÿ¥ÿ©ÿ¦ÿ¡ÿ¦ÿÿ¤ÿ¤ÿÿ£ÿÿÿ§ÿ¤ÿÿ ÿ©ÿÿ¡ÿÿ©ÿ¡ÿªÿ±ÿ ÿ¥ÿ ÿ©ÿÿÿÿ¨ÿÿÿ¨ÿ£ÿ§ÿ§ÿ®ÿ¥ÿÿ¦ÿ©ÿÿ§ÿ¤ÿ©ÿÿÿÿÿÿÿÿÿÿÿÿÿÿµÿ­ÿÿÿÿÿ­ÿÿÿ¬ÿÿÿÿ¡ÿÿÿ¢ÿ­ÿ¤ÿ«ÿÿÿ¢ÿªÿÿÿÿÿÿÿÿÿ£ÿÿÿÿÿÿÿÿÿÿÿÿÿÿÿÿÿÿÿÿÿÿÿyÿÿ~ÿÿÿÿvÿÿÿ{ÿÿÿÿÿÿÿ£ÿ¡ÿÿÿ ÿÿÿÿÿÿÿÿÿ¬ÿ¬ÿ§ÿ­ÿÿ¡ÿ®ÿÿÿÿ£ÿ¡ÿ¨ÿÿÿÿÿÿÿÿ§ÿÿÿÿÿÿÿÿ¥ÿ£ÿÿÿÿÿÿÿÿÿÿÿÿÿ¢ÿÿÿÿÿÿÿÿÿÿÿÿÿÿ¡ÿ¡ÿ¥ÿÿÿÿÿ ÿÿÿÿÿÿÿÿÿ§ÿÿ´ÿÿÿ©ÿÿªÿÿ}ÿÿÿ³ÿÿÿ¨ÿ¡ÿÿ¦ÿÿÿÿ¥ÿ¦ÿ¡ÿ¢ÿÿÿ¥ÿ ÿÿÿÿ£ÿ¥ÿ ÿ¶ÿ§ÿÿ¤ÿ ÿ¡ÿÿµÿ«ÿ¤ÿ¡ÿºÿÿ ÿÿ£ÿ¡ÿ§ÿ¯ÿ¦ÿ¡ÿÿÿ¢ÿ§ÿ©ÿ³ÿ©ÿ«ÿ·ÿ´ÿ·ÿ£ÿ¤ÿ©ÿ£ÿÿ¹ÿ¦ÿªÿ§ÿ£ÿ¦ÿ§ÿ¬ÿ¶ÿ¦ÿÿ¥ÿ¥ÿ©ÿ´ÿªÿ¥ÿ­ÿ®ÿ³ÿ¶ÿ´ÿ«ÿ¥ÿµÿ²ÿ¡ÿ­ÿÿÿÿÿ²ÿ¼ÿ¦ÿ ÿÿªÿªÿ¢ÿ¯ÿ§ÿÿ¦ÿ­ÿ¬ÿ«ÿ«ÿ¨ÿÿÿ§ÿ¥ÿªÿ°ÿ¬ÿ±ÿµÿ­ÿ©ÿ¢ÿ¬ÿÿÿ¦ÿ¦ÿ°ÿ²ÿ¤ÿ¤ÿÿÿ¬ÿ¢ÿÿ ÿ¦ÿ®ÿ£ÿ¢ÿ§ÿ¶ÿ ÿ¢ÿ¬ÿÿ¤ÿµÿ­ÿ´ÿ¥ÿ¼ÿ¨ÿªÿªÿ±ÿ¯ÿ­ÿ§ÿ ÿÿÿªÿ°ÿ±ÿ¯ÿ¬ÿ¤ÿ¶ÿÂÿ¤ÿÿ´ÿ©ÿÿ¢ÿ§ÿªÿ©ÿÿ£ÿ«ÿ­ÿ±ÿ³ÿ®ÿ¤ÿ£ÿ£ÿ®ÿºÿ¹ÿÿ¡ÿ§ÿ¢ÿ¶ÿ®ÿ¯ÿ®ÿ«ÿ­ÿªÿÿÿÿ©ÿ¬ÿ¨ÿªÿ´ÿ£ÿÿ¬ÿ­ÿ±ÿ®ÿÿ§ÿ±ÿ¦ÿ¤ÿ¡ÿ©ÿÿ¤ÿ¥ÿ¤ÿªÿ¦ÿ ÿÿ ÿ¥ÿ ÿ¤ÿ©ÿ¡ÿÿ«ÿ²ÿªÿÁÿªÿ´ÿºÿªÿ¬ÿ­ÿ¢ÿªÿ°ÿ¬ÿ¤ÿ«ÿ¶ÿ§ÿ«ÿ²ÿ«ÿ ÿ¢ÿ²ÿÿÿÿÿªÿ«ÿ²ÿ±ÿ´ÿ°ÿ¤ÿ ÿ¨ÿ®ÿ«ÿ­ÿ±ÿ²ÿ¬ÿ°ÿÿ¯ÿÿ£ÿ¯ÿ»ÿ½ÿ¦ÿ«ÿ¯ÿ¯ÿ¬ÿÿÿ¥ÿ©ÿ¡ÿ¡ÿÿÿ°ÿ²ÿ¶ÿ¶ÿ£ÿ®ÿ²ÿ©ÿ£ÿ¯ÿ¸ÿ®ÿ¢ÿ¤ÿ«ÿ«ÿªÿ¨ÿ©ÿ¶ÿ¢ÿÿÿ¼ÿ¢ÿ©ÿ£ÿ´ÿ¿ÿ®ÿ©ÿ¶ÿ²ÿ¢ÿÿÿ¬ÿÿªÿ°ÿÿÿ±ÿªÿ®ÿ¼ÿºÿÿÿÿ¢ÿ¨ÿ©ÿ ÿ©ÿ¶ÿ¯ÿ°ÿ¤ÿ¢ÿ¥ÿ£ÿÿ¬ÿ¨ÿÿ¨ÿ´ÿ·ÿ¿ÿ¸ÿ³ÿ»ÿ«ÿ­ÿ±ÿ§ÿÿ¯ÿÿ¤ÿ§ÿªÿ­ÿ¯ÿ³ÿ¹ÿºÿ´ÿ¯ÿ¯ÿµÿ±ÿ§ÿªÿªÿÂÿ¨ÿÿ ÿ©ÿ£ÿ®ÿ§ÿÿ¤ÿ¡ÿÿ¬ÿ³ÿ­ÿ®ÿ§ÿ«ÿ²ÿ¹ÿ­ÿ©ÿ¬ÿ©ÿ²ÿ´ÿ¤ÿ¡ÿ¬ÿ­ÿ¶ÿ­ÿµÿ¢ÿÿÿeÿ$ÿ²þþþûýýÓü*ýýúý¦þ5ÿvÿÿÿÿÿfÿÿµþþÓþ@ÿuÿhÿÿÿÿÿqÿcÿgÿ~ÿÿÿÿÿÿÿ¡ÿÿÿ£ÿÿÿÿÿ}ÿÿÿ£ÿ¦ÿ¢ÿÿyÿyÿ}ÿÿÿ ÿÿmÿÿJÿÿ¢ÿ¥ÿ¡ÿ§ÿ®ÿ§ÿÿ¡ÿ¤ÿ¥ÿÿ¥ÿ¥ÿ¯ÿ¬ÿ¨ÿ©ÿªÿªÿ¨ÿ£ÿ ÿ ÿ¤ÿÿÿÿ®ÿ¤ÿ¬ÿ´ÿµÿ¶ÿ°ÿ§ÿ¬ÿ±ÿÿ©ÿ½ÿµÿ¡ÿÿ«ÿ©ÿ¥ÿ±ÿ¬ÿÿ¢ÿ­ÿ­ÿ­ÿ²ÿ¶ÿ°ÿ ÿÿ¥ÿ ÿÿ¢ÿªÿ«ÿ¬ÿ­ÿ ÿÿ£ÿ«ÿÿ¢ÿ±ÿ²ÿ¢ÿÿ~ÿÿÿ¯ÿÿÿµÿÿÿÿÿÿÿÿÿÿÿÿÿ¡ÿ ÿÿÿ¦ÿ©ÿ©ÿ­ÿ¥ÿÿÿÿ¶ÿ¤ÿÿ ÿ ÿ¡ÿ¢ÿ¢ÿ ÿÿÿÿ£ÿÿ©ÿÿÿ ÿ¬ÿ±ÿ§ÿ¤ÿªÿ©ÿÿ£ÿÿ¤ÿ¢ÿ¡ÿ©ÿ¥ÿ¤ÿ¯ÿ§ÿÿ¢ÿÿÿÿÿÿÿÿÿ ÿÿÿ¦ÿ£ÿ¤ÿ§ÿ¨ÿÿÿÿÿÿÿ­ÿ¢ÿÿÿÿÿ¢ÿÿÿ ÿÿÿ§ÿ¥ÿ¨ÿÿ¢ÿ¬ÿ©ÿ«ÿ¬ÿ£ÿ¨ÿ´ÿªÿ¨ÿ¥ÿÿ¦ÿ¢ÿÿ¥ÿ§ÿÿÿÿ¥ÿ¡ÿ¢ÿÿ ÿ£ÿ¤ÿÿÿÿÿÿ¢ÿ¤ÿ±ÿ»ÿ¦ÿÿ¤ÿ¥ÿ§ÿªÿ¡ÿ¥ÿÿ­ÿ¨ÿÿÿ¡ÿªÿ·ÿ¨ÿ§ÿ£ÿÿÿÿÿ©ÿ§ÿ¡ÿÿÿ®ÿ¡ÿÿÿ ÿ¡ÿÿÿÿ±ÿÿ ÿ£ÿ¯ÿ ÿÿÿÿÿ ÿ ÿÿ«ÿÿÿ ÿ¡ÿ£ÿÿÿ¤ÿ®ÿÿÿÿÿzÿzÿÿÿ ÿ¤ÿÿÿÿÿÿ¥ÿ¥ÿ¢ÿ§ÿ¡ÿ£ÿ§ÿ¢ÿ¢ÿ¤ÿ¦ÿ¢ÿÿÿÿ£ÿÿ ÿ ÿ ÿÿÿ±ÿ¢ÿ­ÿ²ÿÿ£ÿ¡ÿÿÿ¤ÿÿÿ£ÿÿÿÿ ÿ¥ÿÿÿ­ÿ©ÿ¯ÿ¦ÿÿ£ÿªÿªÿ®ÿºÿ¢ÿ¤ÿ¤ÿ¦ÿ¶ÿ¹ÿ¡ÿÿ¬ÿÿÿ¡ÿÿ§ÿ¦ÿ¢ÿ¤ÿ¢ÿ ÿ©ÿ¯ÿªÿ¨ÿ¶ÿ½ÿ¨ÿ§ÿ®ÿ²ÿ¨ÿ­ÿ·ÿ·ÿ¯ÿ­ÿ¦ÿ§ÿªÿ¸ÿ¶ÿ®ÿ¦ÿ¤ÿ¦ÿ°ÿ±ÿ«ÿ ÿ¬ÿ³ÿ³ÿ´ÿ±ÿ£ÿ¶ÿµÿ¯ÿ¦ÿ¢ÿ§ÿ±ÿ­ÿ ÿ®ÿ¡ÿ¦ÿ©ÿ±ÿºÿ²ÿÿÿ£ÿÿ£ÿ¦ÿÿÿÿ£ÿ©ÿ¦ÿÿ§ÿ¤ÿ¥ÿ¥ÿ¡ÿ£ÿ¢ÿ¢ÿ£ÿ¢ÿ¤ÿÿ¹ÿ¥ÿ¢ÿÿÿÿ¢ÿÿÿÿ ÿ§ÿ¦ÿ§ÿ­ÿ¥ÿÿÿ¡ÿÿÿÿÿÿ ÿÿÿÿ¡ÿ£ÿÿÿÿÿÿÿÿÿ¢ÿÿ¦ÿÿÿÿ ÿ£ÿ ÿÿÿÿÿÿÿÿÿÿ ÿ¢ÿÿÿÿÿÿÿÿÿÿÿÿÿÿÿÿÿÿÿÿÿÿÿÿ ÿ ÿÿÿÿÿÿÿ¥ÿÿÿ¢ÿÿÿÿ¤ÿ ÿÿ¡ÿ ÿÿÿÿ¨ÿ«ÿ¢ÿÿÿ¤ÿÿÿÿÿÿÿÿÿ¢ÿÿÿ{ÿÿÿÿÿÿÿÿÿÿÿÿÿÿÿÿÿÿÿÿÿÿÿÿÿÿÿ¡ÿÿÿÿÿ£ÿ¥ÿÿÿÿÿÿÿÿÿ ÿÿÿÿÿÿÿÿ¦ÿ¦ÿÿÿÿÿÿÿÿÿÿ¦ÿÿÿ¡ÿ«ÿ§ÿÿ¢ÿ­ÿ£ÿ¢ÿ©ÿ¤ÿ¢ÿÿÿÿ¤ÿÿÿÿ¥ÿ¨ÿ¢ÿ²ÿ£ÿ§ÿÿ£ÿÿÿÿÿ¨ÿ¢ÿ¥ÿ«ÿ¤ÿ§ÿ³ÿ¯ÿ¬ÿ¡ÿÿÿ¡ÿÿÿÿÿÿgÿqÿÿÿ ÿÿ ÿ¥ÿÿÿ¤ÿ­ÿ²ÿ£ÿÿ¥ÿ¢ÿÿÿÿÿÿÿÿ¡ÿÿÿÿÿÿ ÿÿ£ÿÿ¡ÿ¢ÿÿÿÿÿÿÿÿÿÿÿÿÿÿ¦ÿÿÿÿÿ¢ÿ£ÿÿÿÿÿÿÿ¢ÿÿÿÿ ÿÿÿÿÿÿ¤ÿ¦ÿÿÿÿÿÿÿÿÿÿÿÿÿÿmÿ£ÿÿÿÿÿÿÿÿÿÿÿÿÿÿ ÿÿ ÿÿÿÿÿÿÿÿ¡ÿÿÿÿÿ£ÿÿÿÿÿÿÿÿ¡ÿÿÿÿÿÿÿÿÿ¡ÿÿÿwÿ¡ÿªÿÿ ÿÿÿÿÿÿÿÿÿ¢ÿÿ¥ÿÿÿªÿÿ¢ÿÿÿ¡ÿÿÿ¥ÿ¥ÿ¢ÿ¥ÿÿÿÿÿÿÿÿÿ¤ÿ¬ÿ ÿ®ÿÿÿÿÿ¡ÿ¦ÿÿÿ¢ÿªÿÿÿÿ¡ÿ¨ÿ ÿÿÿÿÿÿÿÿÿÿÿÿÿÿ£ÿÿ£ÿÿÿÿÿÿÿ¤ÿ¤ÿ§ÿ£ÿÿÿ¡ÿ¡ÿ§ÿ©ÿÿÿ¨ÿÿÿÿÿÿÿ¥ÿ¥ÿ¤ÿ¥ÿ¢ÿÿÿ ÿÿÿ ÿÿ¯ÿÿ¦ÿ ÿÿ§ÿÿÿªÿ§ÿ¢ÿÿÿÿ ÿÿÿÿÿÿÿÿÿ§ÿÿÿÿÿÿÿ ÿ ÿÿÿÿÿÿ¢ÿ¤ÿÿ«ÿÿÿÿÿÿÿÿÿÿÿÿÿÿ ÿ ÿÿÿÿÿÿÿÿ¢ÿÿÿÿÿÿÿÿÿ¤ÿ ÿÿÿÿÿÿÿÿÿÿÿÿªÿÿÿÿÿÿ¡ÿÿÿÿÿÿ¬ÿ³ÿ£ÿÿ£ÿ¤ÿ¡ÿÿÿ¥ÿ¤ÿÿÿÿÿ¥ÿ ÿ£ÿ¤ÿÿÿÿÿÿÿÿÿÿÿÿÿÿÿ£ÿÿÿÿÿÿ©ÿÿÿÿÿ£ÿÿ£ÿÿÿÿÿÿÿÿÿÿÿÿÿ¥ÿÿ£ÿÿÿÿÿÿÿ¯ÿ¨ÿÿÿÿÿÿÿÿÿÿÿÿÿÿÿÿÿÿ£ÿªÿÿÿÿÿÿÿÿÿÿÿÿ ÿ¨ÿÿÿÿÿÿÿÿÿÿÿ¢ÿÿ¤ÿ ÿ¤ÿrÿÿ©ÿÿÿÿÿªÿ¥ÿ¤ÿ¡ÿÿ¢ÿÿÿÿÿÿÿ¢ÿÿ¥ÿÿ¢ÿÿÿÿ ÿÿÿÿÿ ÿÿÿÿÿÿ¦ÿÿÿ¡ÿ§ÿÿÿÿÿÿ¦ÿÿÿ¤ÿÿÿ§ÿÿ£ÿÿÿÿuÿÿÿÿÿÿÿ¤ÿÿÿ¤ÿÿÿÿÿÿÿÿ¡ÿ ÿÿÿÿÿÿÿÿÿÿÿÿÿ¡ÿÿÿÿÿ©ÿ ÿ©ÿ ÿ­ÿÿÿÿÿÿÿÿÿ«ÿ¨ÿÿÿÿ£ÿÿÿÿÿÿ¡ÿÿÿÿÿÿÿÿ¡ÿÿÿ¡ÿÿÿÿÿ ÿ¡ÿÿÿÿÿÿÿ ÿÿÿÿÿÿÿÿÿÿÿÿÿÿÿÿÿÿÿÿÿÿÿªÿ¨ÿÿ¥ÿ ÿÿÿÿÿÿÿÿÿÿ¦ÿÿÿÿÿÿÿÿÿÿÿÿÿÿÿÿÿÿÿÿÿÿ~ÿ|ÿÿÿ¢ÿÿÿ§ÿÿÿÿÿÿÿÿÿÿÿÿÿÿÿÿÿÿÿÿÿÿÿÿÿ£ÿÿÿÿÿÿyÿÿÿÿÿÿ¢ÿÿÿ¡ÿ¬ÿÿÿÿÿÿÿÿÿÿ¢ÿÿÿ£ÿÿ}ÿÿÿÿÿÿÿÿÿÿÿÿÿÿÿÿÿÿ«ÿÿÿÿÿÿ ÿÿÿÿÿ ÿÿÿÿ©ÿÿÿÿÿÿ ÿ¢ÿÿ¤ÿÿÿÿÿÿÿÿÿÿÿÿÿÿÿÿÿÿÿÿ ÿÿÿ}ÿÿÿÿÿ ÿÿ°ÿÿµÿ¥ÿÿÿÿÿ§ÿÿ©ÿÿ§ÿ²ÿ¥ÿÿÿÿÿÿ¨ÿÿÿÿÿ¥ÿ¥ÿ£ÿ±ÿ ÿ­ÿ¬ÿ¤ÿÿÿÿÿªÿÿÿÿªÿÿ¡ÿ²ÿ¤ÿ£ÿ¡ÿ¤ÿ¯ÿÿÿÿ¤ÿ­ÿ£ÿ¦ÿ¡ÿÿ©ÿ«ÿ§ÿ¥ÿÿÿÿÿ®ÿ¥ÿÿÿÿÿ ÿÿÿ¤ÿ¢ÿ§ÿ©ÿ©ÿ¥ÿ£ÿ¤ÿ®ÿ¯ÿ²ÿ£ÿÿ§ÿ©ÿÿÿÿ¢ÿÿ¡ÿ¥ÿ ÿÿ²ÿÿÿÿ©ÿÿÿ¡ÿºÿ°ÿÿÿÿÿ¦ÿÿ ÿ¦ÿ¢ÿÿ¢ÿ«ÿªÿ¦ÿ¤ÿ¨ÿ£ÿÿ ÿÿÿ¥ÿ¢ÿ¦ÿÿÿÿ¦ÿÿÿÿ ÿÿ¢ÿÿ ÿÿÿ¥ÿÿ ÿ©ÿ¢ÿªÿ·ÿÿªÿÿÿ¢ÿÿÿ³ÿÿ¬ÿ©ÿÿ¯ÿ ÿ£ÿÿ¡ÿ ÿÿÿ§ÿ¦ÿ¥ÿ¢ÿ¨ÿ­ÿ¥ÿ£ÿ£ÿÿÿ ÿ¤ÿÿÿÿÿÿÿ¡ÿ¬ÿÿ¯ÿ®ÿªÿ§ÿ¤ÿÿ¦ÿÿ®ÿÿ£ÿ¤ÿ¢ÿÿÿ§ÿ¤ÿÿ§ÿÿ¦ÿÿÿ¦ÿ¯ÿ«ÿÿÿÿÿÿ¦ÿÿªÿ¯ÿªÿ¢ÿÿ¦ÿ¡ÿ¤ÿ±ÿ«ÿ«ÿ°ÿ§ÿÿÿ¨ÿ®ÿ©ÿÿÿÿ¥ÿ±ÿ­ÿ£ÿ¯ÿÿÿÿ«ÿ­ÿªÿµÿ§ÿ¤ÿ¸ÿ©ÿ¤ÿÿ¤ÿªÿÿÿ¤ÿÿ²ÿÿÿ§ÿÿ°ÿ¤ÿªÿ±ÿ ÿ©ÿÿÿ¨ÿ¥ÿ§ÿµÿ§ÿÿ«ÿ²ÿ­ÿ¦ÿ¥ÿ«ÿ¦ÿ ÿÿ©ÿ·ÿ§ÿµÿ·ÿ¬ÿ§ÿªÿ¦ÿ§ÿ¤ÿ¿ÿ§ÿ±ÿÿ¦ÿ¹ÿ£ÿÿ¬ÿ»ÿ­ÿÿÿÀÿ®ÿÿ¦ÿÿÿ¬ÿÿ¡ÿÿÿÿÿÿÿ¡ÿÿ ÿÿ¸ÿ¯ÿÿ ÿ¨ÿ ÿ¤ÿ¥ÿÿ£ÿ ÿ¡ÿ«ÿÿ¡ÿÿÿ³ÿ£ÿÿºÿ«ÿ¡ÿ¥ÿ«ÿ¯ÿ­ÿ¬ÿ²ÿ¯ÿÿ¦ÿ¸ÿ¤ÿÿºÿ ÿ¦ÿ³ÿÿ£ÿÿ¦ÿ¿ÿ«ÿ ÿÿÿ³ÿ£ÿÿÿ¬ÿ²ÿ±ÿ±ÿ°ÿ±ÿ­ÿ©ÿ ÿ¦ÿ¦ÿ£ÿ¤ÿ¡ÿ¦ÿ©ÿªÿªÿÿÿÿ±ÿ²ÿªÿ£ÿÿ¬ÿ¡ÿÿÿÿÿÿ¢ÿ­ÿ£ÿ£ÿÿÿ¡ÿ¯ÿ©ÿÿÿ«ÿÿ¡ÿ¦ÿ³ÿ¥ÿÿ«ÿªÿ§ÿ¥ÿ¥ÿ²ÿ£ÿ§ÿ¤ÿÿ¢ÿ¯ÿ¥ÿ©ÿ¢ÿÿ§ÿ£ÿ¤ÿ ÿ¦ÿ²ÿ§ÿÿ¡ÿ ÿ©ÿ®ÿ¬ÿÿ¡ÿÿ¤ÿ ÿµÿªÿ¥ÿ¬ÿ ÿ§ÿÿ ÿ¡ÿ¨ÿ©ÿ³ÿ±ÿ±ÿÿ£ÿ¦ÿ¬ÿ£ÿ¥ÿÿÿÿ­ÿ¤ÿÿÿÿ¦ÿ±ÿ¡ÿÿ£ÿ§ÿÿÿÿÿÿ©ÿÿ¨ÿ²ÿºÿ¥ÿÿÿ¤ÿ¨ÿÿ¤ÿ¯ÿ®ÿÿ¤ÿ¯ÿÏÿ§ÿ ÿÿÿ¢ÿ¯ÿ¤ÿ¦ÿ ÿ±ÿ©ÿ ÿÿ¢ÿ¬ÿ¤ÿ¤ÿÿ¬ÿ¡ÿ¤ÿ¥ÿ¦ÿªÿÿÿ¡ÿ¦ÿ¢ÿÿ§ÿÿ¥ÿ«ÿ±ÿÿÿ©ÿÿÿÿ­ÿÿÿÿªÿ¨ÿÿ«ÿ¡ÿ¡ÿ°ÿªÿ¤ÿ¢ÿÿ§ÿ¦ÿ£ÿÿÿÿÿÿÿ¡ÿ¢ÿ¤ÿ¢ÿÿÿÿÿ¢ÿÿÿÿÿÿ ÿÿ¢ÿ¨ÿºÿÿ§ÿÿÿÿÿÿÿÿÿ¥ÿÿ§ÿ ÿÿÿÿÿÿ¡ÿÿÿÿÿ£ÿ®ÿ§ÿÿÿÿÿÿÿÿÿÿ{ÿÿÿ§ÿÿÿÿÿÿ{ÿvÿ}ÿÿÿ~ÿÿÿÿÿÿÿÿÿÿÿÿÿÿ£ÿ ÿÿÿÿÿÿÿÿÿ ÿÿÿÿ ÿ«ÿÿÿ¥ÿ}ÿÿÿÿÿ£ÿÿÿÿÿÿÿÿÿÿÿÿÿÿÿ¡ÿ£ÿÿÿÿÿÿÿÿÿ¢ÿ ÿÿÿÿÿÿÿ ÿ¥ÿÿÿ ÿÿÿÿ£ÿ©ÿ¢ÿ¥ÿÿÿªÿÿÿ§ÿÿÿÿÿÿÿ ÿ ÿÿÿÿÿÿÿ°ÿÿÿÿÿªÿ¦ÿÿªÿ¯ÿÿ¡ÿ¡ÿÿÿ¡ÿ©ÿ¡ÿÿÿÿ¡ÿ¢ÿ¥ÿ¥ÿÿÿ¤ÿ¦ÿÿÿ¦ÿ­ÿ§ÿ¡ÿ´ÿ°ÿ¥ÿ ÿ¥ÿ£ÿÿÿÿ¨ÿ¥ÿ ÿÿÿÿÿÿÿ¤ÿ§ÿÿ£ÿ­ÿ¥ÿªÿ²ÿ©ÿ°ÿ£ÿªÿªÿ­ÿ¬ÿ¦ÿ¨ÿ©ÿªÿµÿ ÿªÿ¦ÿ ÿ®ÿ±ÿ©ÿ¦ÿ©ÿªÿ«ÿ©ÿ£ÿ­ÿ²ÿ´ÿÃÿ¸ÿ¯ÿ­ÿ»ÿ«ÿÿÿÿÁÿ¥ÿ¤ÿ£ÿ¦ÿ§ÿªÿ«ÿ¯ÿ¤ÿ¢ÿªÿªÿ¤ÿ ÿ¨ÿ¬ÿ¤ÿ¨ÿ¬ÿ´ÿ®ÿ¬ÿ¨ÿ©ÿ¹ÿÿÿ«ÿªÿ©ÿ¥ÿ²ÿ¤ÿ¦ÿ¦ÿ«ÿ¢ÿÿ¡ÿ£ÿ«ÿªÿ¨ÿ³ÿ°ÿªÿÿÿªÿ¥ÿ²ÿ¶ÿ­ÿ­ÿ¨ÿ¶ÿ¦ÿ§ÿ¯ÿªÿ©ÿ¦ÿ ÿ¥ÿ¬ÿ¤ÿ¢ÿ¦ÿ¦ÿ°ÿ³ÿ´ÿ³ÿ­ÿ¬ÿ½ÿÁÿ«ÿÿ©ÿ¶ÿ¢ÿ¶ÿ²ÿªÿ±ÿ¥ÿ°ÿªÿ¤ÿ«ÿºÿ¾ÿ¯ÿªÿ¨ÿ ÿ¡ÿªÿÿ¦ÿ£ÿ¥ÿ²ÿ¨ÿªÿ ÿ«ÿ¶ÿ¯ÿÿÿ ÿ¨ÿ§ÿ§ÿ®ÿ¶ÿ­ÿ¡ÿ¦ÿªÿ¨ÿ¯ÿ«ÿ¦ÿ©ÿ·ÿ¡ÿ¥ÿ§ÿ ÿ«ÿºÿªÿ§ÿ©ÿ§ÿÿ¢ÿ°ÿ¦ÿ¨ÿ¢ÿ¤ÿªÿ¯ÿ­ÿ´ÿ®ÿ¯ÿ´ÿ°ÿ§ÿ«ÿ¦ÿ°ÿ±ÿ±ÿ¶ÿ²ÿ«ÿ©ÿ°ÿ¶ÿ²ÿ¯ÿ­ÿÿ¡ÿÿÿÿ¦ÿ¸ÿ©ÿ¨ÿ ÿ¯ÿ©ÿ«ÿ¬ÿ§ÿ¬ÿªÿ©ÿ´ÿ­ÿÿ£ÿ ÿ¸ÿÿ«ÿ¬ÿ¸ÿ¬ÿ¨ÿ³ÿ­ÿ«ÿ¦ÿÿÿ¨ÿ¯ÿ°ÿ¦ÿ¦ÿ«ÿ»ÿ§ÿÍÿ²ÿ±ÿ±ÿ§ÿ¶ÿ«ÿ¤ÿ¸ÿ¶ÿ§ÿ©ÿµÿ¶ÿ´ÿ°ÿªÿ¡ÿ­ÿªÿ¬ÿ·ÿ¯ÿ¯ÿ®ÿ±ÿ³ÿ±ÿµÿ·ÿ®ÿ¯ÿ±ÿ©ÿ¯ÿ°ÿ²ÿ«ÿ ÿÿ±ÿ¸ÿ¦ÿ»ÿ´ÿ¨ÿ¦ÿ¨ÿ¥ÿ®ÿ³ÿ¦ÿ¢ÿ«ÿ²ÿ¨ÿÿ©ÿ®ÿµÿ¯ÿ¥ÿ®ÿ¢ÿ±ÿ¯ÿ«ÿ¦ÿ¢ÿ£ÿ¨ÿ®ÿ«ÿ¢ÿÿÿ³ÿ~ÿ§ÿµÿªÿ«ÿ¦ÿ«ÿ°ÿ­ÿ©ÿ¨ÿ«ÿ°ÿ¸ÿµÿ°ÿ¢ÿ¯ÿ­ÿ±ÿ¥ÿ¤ÿÿ¦ÿ«ÿ ÿÿÿÿÿ¤ÿ¥ÿ ÿ°ÿ¯ÿªÿ¬ÿ£ÿ­ÿ²ÿ¦ÿ¯ÿ°ÿ¥ÿ¯ÿµÿ§ÿ³ÿ¨ÿ¯ÿ¯ÿÿ{ÿÿÀþFþ#þ-þýBüVüüWýAþÝþLÿuÿÿÿÿiÿÿ}þ-þ_þèþUÿjÿmÿÿmÿtÿÿxÿgÿÿÿÿÿÿÿÿ£ÿÿ|ÿÿÿÿÿÿÿÿÿÿÿ¢ÿÿÿÿÿÿÿÿÿÿbÿÿ4ÿoÿÿ¥ÿ£ÿ¢ÿ§ÿ©ÿÿ¢ÿ¡ÿ®ÿ¥ÿ¬ÿ¢ÿ¹ÿ©ÿÿ¦ÿ©ÿ¨ÿ¯ÿ¨ÿ£ÿ«ÿªÿ­ÿ¾ÿ¨ÿÿÿ­ÿ«ÿ¨ÿ¯ÿ°ÿ©ÿ¦ÿ ÿ£ÿÿ«ÿ½ÿ§ÿÿÿ¢ÿ¬ÿ°ÿ¦ÿ¡ÿ²ÿ¸ÿÿ«ÿ¬ÿ°ÿ©ÿÿ¤ÿ°ÿ¨ÿ¢ÿ¡ÿ¦ÿ±ÿ¥ÿ©ÿ£ÿÿÿ«ÿ¡ÿªÿªÿ©ÿ¡ÿÿÿ¢ÿ°ÿ¶ÿÿ«ÿ ÿÿÿÿÿ¡ÿ¨ÿÿÿÿÿÿ¢ÿ¦ÿÿÿ ÿ©ÿ¯ÿ¬ÿ£ÿ£ÿÿÿ¢ÿ¤ÿÿÿ¢ÿÿÿÿÿÿ¢ÿ¦ÿÿ§ÿÿÿ«ÿ¤ÿÿ¥ÿ¦ÿ£ÿ¨ÿªÿªÿ¢ÿ«ÿ ÿ¹ÿ¨ÿ¢ÿÿÿ¨ÿ¤ÿ¢ÿÿÿ ÿ¢ÿÿÿÿÿÿÿÿÿ¢ÿ©ÿ ÿ£ÿ³ÿ¦ÿÿÿ¦ÿ¥ÿÿÿ­ÿ ÿÿ¢ÿ¢ÿÿ¡ÿ£ÿÿ ÿ¦ÿ£ÿ¬ÿ¥ÿ£ÿ ÿ ÿÿ¡ÿ¡ÿÿÿ£ÿ¢ÿ¡ÿªÿªÿÿ¯ÿ¡ÿ¢ÿ¡ÿÿÿÿ¢ÿÿÿ§ÿ ÿ ÿ¥ÿ©ÿ¥ÿ¢ÿ§ÿ«ÿ£ÿÿ®ÿÿÿÿ¢ÿ¦ÿ«ÿ¨ÿ¡ÿ¡ÿÿ¦ÿ­ÿ¨ÿ¡ÿÿ ÿ«ÿ ÿÿÿÿÿÿÿÿ ÿ¡ÿ¢ÿÿÿ²ÿÿÿÿ¤ÿ§ÿÿÿÿ¦ÿÿÿ¢ÿ¥ÿÿ­ÿ®ÿ¦ÿ§ÿÿÿ¦ÿ­ÿ¢ÿ£ÿÿÿ£ÿ¡ÿ¢ÿ¬ÿªÿÿÿÿÿyÿÿÿÿÿÿÿ ÿÿÿ¢ÿ¤ÿ¡ÿ£ÿ¨ÿ¬ÿ¥ÿ¡ÿªÿ§ÿ£ÿÿÿ ÿÿÿ£ÿ¢ÿ¢ÿ ÿÿÿ¢ÿ©ÿ£ÿ¢ÿ«ÿÿ ÿÿÿÿ¥ÿÿÿ ÿ¢ÿ¯ÿÿÿ§ÿ¦ÿÿ¤ÿ¨ÿÿÿÿ¤ÿ®ÿ¨ÿ¢ÿ£ÿÿÿ£ÿ±ÿ¼ÿ«ÿÿÿÿ ÿ§ÿªÿÿ¨ÿ¨ÿ¨ÿ¨ÿ¥ÿ¤ÿ³ÿ¯ÿ®ÿ­ÿ´ÿ»ÿ®ÿ¹ÿ­ÿ±ÿ·ÿ°ÿªÿ©ÿ¤ÿ§ÿ¤ÿªÿ´ÿ¿ÿ³ÿªÿ¬ÿ¬ÿ¯ÿ·ÿ³ÿ±ÿ´ÿ«ÿ¨ÿ«ÿ©ÿ§ÿ­ÿ´ÿ´ÿ±ÿ©ÿ¥ÿ¥ÿ¬ÿ´ÿ§ÿ©ÿ¦ÿ©ÿ¥ÿ¨ÿ¨ÿ©ÿ£ÿÿ«ÿÿ¦ÿÿÿ ÿÿÿ¢ÿ¡ÿÿÿ¥ÿ¤ÿ©ÿ¢ÿ ÿ¢ÿÿÿÿ¨ÿÿÿÿ®ÿªÿÿÿÿ ÿÿÿÿ¦ÿ¥ÿ¤ÿ«ÿ¤ÿÿ¤ÿ¦ÿÿÿ¦ÿªÿ£ÿÿÿÿ ÿÿÿÿÿÿÿ§ÿÿÿÿ¡ÿÿÿÿÿÿÿÿÿÿ¡ÿÿÿÿÿÿÿÿÿÿÿÿÿÿÿÿÿÿÿÿÿÿÿÿ¢ÿÿÿÿÿÿÿÿÿÿÿÿÿÿÿÿÿÿÿÿÿÿÿÿÿÿÿ¤ÿ ÿÿÿÿÿÿ¨ÿÿÿÿÿÿÿÿÿÿÿÿ¡ÿÿÿÿÿÿÿÿÿÿÿ¡ÿ}ÿÿÿÿÿÿÿÿÿÿÿÿÿÿÿÿÿÿÿÿÿÿÿÿ¡ÿ£ÿÿÿ ÿÿÿÿÿÿÿÿÿ ÿÿÿÿ£ÿÿÿÿÿÿÿÿ ÿÿÿÿÿÿ¥ÿ­ÿÿÿ¥ÿ©ÿÿ¥ÿ©ÿÿ§ÿ£ÿ¥ÿ£ÿÿ¡ÿ ÿ£ÿ°ÿ¡ÿ¢ÿ£ÿÿ¢ÿ¢ÿ¤ÿÿ¢ÿ¢ÿÿÿÿÿ¡ÿ¤ÿÿ ÿ ÿÿ ÿÿÿ¡ÿ¦ÿ©ÿ¤ÿÿ{ÿ3ÿ]ÿÿÿ¦ÿÿÿÿÿÿ¡ÿ¯ÿºÿ¢ÿ§ÿ«ÿ¢ÿÿÿÿÿÿÿÿÿÿÿÿÿÿªÿ¢ÿ£ÿÿÿÿÿÿÿÿÿÿ¢ÿÿÿÿÿÿÿ ÿÿÿÿÿªÿÿÿÿÿÿÿÿÿÿÿ¤ÿ ÿÿÿÿÿÿÿ¦ÿÿÿÿÿÿÿÿÿÿÿ¢ÿÿÿÿÿÿÿÿÿÿÿÿÿÿÿÿÿÿÿÿÿÿÿ£ÿÿÿÿÿÿÿÿÿÿÿÿÿ£ÿÿÿÿÿÿÿÿÿÿÿÿÿÿÿÿÿÿÿÿÿÿÿÿÿÿÿ¬ÿ£ÿÿ ÿ¥ÿÿÿ ÿ³ÿÿ¤ÿÿÿÿ ÿÿ£ÿ ÿÿ¢ÿ¢ÿ¥ÿÿÿ¢ÿ¦ÿ¡ÿ¨ÿ ÿÿ¼ÿÿÿ¡ÿÿÿÿÿÿÿ¡ÿÿ¢ÿÿÿ¤ÿÿ¤ÿ¤ÿÿÿÿÿÿÿÿÿÿÿÿÿ£ÿÿ£ÿÿÿÿ¡ÿ©ÿ§ÿ«ÿ¦ÿ¤ÿ©ÿ£ÿÿ£ÿÿÿÿÿÿ¡ÿÿÿÿÿÿÿ¡ÿ¡ÿ¥ÿ«ÿªÿÿÿ£ÿ§ÿ ÿ¦ÿÿÿÿÿ°ÿ¡ÿ ÿ¨ÿ¢ÿ§ÿ£ÿÿ¤ÿ ÿÿÿ ÿ¢ÿÿÿ¤ÿÿÿÿÿÿÿÿÿÿÿ£ÿ ÿÿÿÿ¡ÿ§ÿ¤ÿ­ÿÿÿÿÿÿ ÿÿ¢ÿªÿ¥ÿÿÿÿÿÿÿÿ ÿÿÿ ÿ¡ÿ¦ÿÿ¥ÿÿÿÿ ÿÿÿÿÿÿÿÿÿ£ÿ¨ÿÿÿÿÿÿÿ¯ÿÿÿÿ¢ÿÿÿÿÿÿÿÿÿÿ«ÿ¥ÿ¢ÿ ÿ ÿ ÿÿÿ¡ÿÿÿÿÿÿÿ£ÿÿÿ ÿ ÿÿÿ¥ÿÿ ÿ¦ÿÿ ÿ¢ÿÿÿÿ©ÿ¢ÿÿÿÿÿ¥ÿÿÿÿÿ¡ÿÿÿÿÿÿÿÿÿÿÿ ÿÿ¢ÿ«ÿÿÿÿÿÿÿÿÿÿ©ÿÿ¡ÿÿÿÿÿ¡ÿÿÿÿÿÿÿÿÿÿÿÿÿ¤ÿÿÿÿÿÿ ÿ¨ÿÿ~ÿÿ¢ÿÿÿ ÿ¢ÿ¡ÿÿÿÿÿÿÿ§ÿ¥ÿÿÿÿÿÿÿÿ¡ÿÿÿÿÿÿÿÿÿÿÿÿÿÿÿÿÿÿ¦ÿÿ ÿÿÿÿ¨ÿ«ÿ¢ÿ ÿÿ§ÿÿÿÿÿÿÿÿÿÿÿÿÿÿ§ÿ¦ÿ¨ÿÿÿ£ÿÿ§ÿ®ÿÿÿ¬ÿ£ÿ¨ÿ¡ÿÿÿÿÿÿÿ¬ÿÿÿÿÿÿÿÿÿÿÿÿÿÿÿÿÿÿ ÿÿÿ¡ÿÿÿ¦ÿ¢ÿÿÿÿÿÿÿ§ÿÿ°ÿ®ÿÿÿÿ¢ÿ§ÿÿÿ¡ÿ­ÿ«ÿ ÿÿÿÿÿÿ«ÿ¨ÿÿÿÿÿÿÿÿÿÿ ÿ¤ÿ¥ÿ¡ÿÿÿÿÿÿÿÿÿÿÿÿ¡ÿ¢ÿÿÿÿÿÿÿÿÿÿÿÿÿÿ¦ÿ¥ÿ§ÿÿÿÿÿÿ¬ÿ«ÿÿ|ÿÿÿÿ¢ÿ§ÿ¡ÿÿÿÿÿÿÿÿÿÿÿÿ¡ÿÿÿÿÿÿÿÿÿÿÿÿÿÿÿÿÿÿÿÿÿÿÿÿÿÿÿÿÿÿÿÿÿÿÿÿÿÿÿÿÿÿÿÿÿÿ¡ÿ ÿÿ°ÿÿÿÿÿÿÿ£ÿÿ¦ÿ ÿÿÿÿ¤ÿÿ~ÿ¤ÿ­ÿÿÿÿÿÿÿÿÿÿÿÿÿÿÿ¡ÿ§ÿÿÿÿÿÿÿÿÿÿÿÿÿÿÿÿÿÿÿÿÿÿÿÿ¤ÿ¦ÿÿÿ¢ÿ ÿ¦ÿ ÿÿÿÿÿ¢ÿ¨ÿÿÿ¤ÿ¡ÿÿÿÿÿÿÿÿÿÿÿÿÿÿ°ÿÿ£ÿÿzÿnÿÿ©ÿÿÿ¯ÿÿÿÿÿÿÿ¯ÿÿÿÿ£ÿÿ¬ÿ«ÿ¡ÿÿÿÿÿ±ÿ£ÿÿ¡ÿ¤ÿÿÿÿ ÿ ÿ ÿÿÿÿÿÿ­ÿ¥ÿ ÿ¡ÿÿÿÿÿÿÿÿÿ¥ÿ±ÿ¢ÿ¡ÿ¡ÿÿÿÿ¥ÿÿÿ«ÿÿÿ¬ÿ¥ÿªÿÿÿÿÿªÿ¡ÿÿÿÿÿ£ÿ¤ÿ«ÿ¬ÿ¤ÿ¡ÿÿ¬ÿ®ÿÿÿ§ÿ¹ÿ¶ÿÿÿ¯ÿ©ÿ¥ÿÿÿ¨ÿ¢ÿ»ÿ¤ÿ¢ÿ­ÿÿ¬ÿÿÿ«ÿÿÿ¦ÿ¯ÿ£ÿ¥ÿÿÿ¦ÿ­ÿ§ÿ´ÿ¶ÿ­ÿ¤ÿ£ÿ«ÿ¯ÿ±ÿ¶ÿ«ÿÿÿ ÿ­ÿ­ÿ¦ÿ«ÿ ÿÿ¤ÿ¨ÿ¢ÿ¥ÿ­ÿªÿÿ¬ÿ²ÿ®ÿ ÿ¨ÿ¨ÿÿÿ¢ÿÿÿ¾ÿ·ÿ·ÿ¤ÿÿµÿ¬ÿ ÿÿ ÿªÿ¨ÿªÿ®ÿ¦ÿ»ÿ®ÿµÿ¢ÿÿ£ÿÿ¬ÿ±ÿ¢ÿ«ÿ¡ÿÿ£ÿÿÿ¤ÿ¦ÿÿ©ÿ¢ÿÿ£ÿÿ«ÿ¨ÿ­ÿ¨ÿ¢ÿªÿÿªÿ±ÿ°ÿ´ÿÿÿ¢ÿÿÿÿÿ·ÿÂÿ®ÿªÿ¦ÿ§ÿ¢ÿ­ÿÿÿ¢ÿÿÿÿ ÿ¦ÿ£ÿÿÿÿ«ÿ¯ÿªÿÿ¢ÿ¨ÿ­ÿ§ÿ£ÿ§ÿ¥ÿÿÿ ÿ¦ÿ§ÿ­ÿ¨ÿ¨ÿ ÿÿ¢ÿÿÿ¤ÿ¢ÿ¥ÿÿ°ÿªÿÿ­ÿÿ¡ÿ©ÿ¨ÿ¬ÿ©ÿÿ¦ÿÿÿ¦ÿÿÿ ÿÿÿ ÿ¦ÿÿ¦ÿ¶ÿ¦ÿ£ÿÿÿ¥ÿÿÿªÿ­ÿÿ£ÿ¬ÿ¦ÿ£ÿ ÿ¡ÿ©ÿ©ÿ©ÿ«ÿ°ÿ¬ÿÿ¤ÿµÿ´ÿ®ÿ ÿÿÿ¥ÿ¦ÿ¬ÿ±ÿ¥ÿ¥ÿÿ«ÿÿ¢ÿ­ÿ§ÿÿ¤ÿªÿ¨ÿÿÿ¦ÿ£ÿªÿ ÿÿÿ²ÿ­ÿÿÿÿÿÿÿÿ®ÿ·ÿ­ÿ¢ÿ¢ÿÿÿ¢ÿªÿ§ÿ¥ÿ¡ÿÿÿ ÿ¡ÿªÿ­ÿ§ÿÿ©ÿ¸ÿ´ÿÿÿ¦ÿÿªÿ¥ÿÿ¡ÿ®ÿ¥ÿÿ¨ÿ²ÿ«ÿÿ²ÿÿÿ©ÿÿ³ÿ¬ÿ¢ÿÿÿ¡ÿ©ÿÿÿ¯ÿ¢ÿ®ÿºÿµÿ­ÿ©ÿÿÿ¦ÿ¦ÿÿ ÿ¬ÿªÿ¦ÿ ÿÿÿÿ¢ÿÿ¥ÿ ÿ ÿ¡ÿ§ÿÿÿÿÿ¯ÿ¢ÿ¢ÿ¥ÿªÿ°ÿÿÿªÿÿ®ÿÿÿ§ÿ£ÿÿÿÿ¢ÿ¦ÿ«ÿ°ÿ¬ÿÿ¥ÿªÿ¦ÿ¤ÿÿÿªÿ¯ÿ¨ÿ¢ÿ§ÿ«ÿ¨ÿ¥ÿ¢ÿ§ÿ¯ÿ§ÿ¡ÿ¡ÿÿ«ÿ ÿ¡ÿ©ÿÿ¡ÿ¤ÿ¤ÿÿ¡ÿ¨ÿ¡ÿ¢ÿ¨ÿÿ£ÿ¥ÿÿ ÿ¥ÿ¢ÿ¥ÿÿÿ£ÿÿ¥ÿÿ¬ÿ¨ÿ¢ÿ©ÿ¢ÿ¬ÿ§ÿÿÿÿ¦ÿµÿ§ÿÿ¢ÿ¨ÿ¡ÿÿÿÿ¦ÿ¨ÿÿÿ«ÿ©ÿÿÿÿÿÿÿ£ÿÿ®ÿ¦ÿÿ¦ÿ£ÿ¦ÿ§ÿÿ³ÿ£ÿ¡ÿ§ÿ¢ÿ©ÿ¬ÿ ÿÿ£ÿ¥ÿÿÿ¥ÿ·ÿ¨ÿ¨ÿ©ÿÿÿÿÿÿ£ÿ¦ÿÿÿÿÿ£ÿ¨ÿ¢ÿÿ£ÿ¬ÿÿÿªÿ©ÿÿ©ÿ±ÿ­ÿÿ­ÿ ÿÿ¨ÿ©ÿÿÿÿ£ÿ«ÿÿÿÿÿÿÿ ÿ£ÿ¡ÿÿÿÿÿÿÿÿÿÿÿ|ÿÿÿ¤ÿ®ÿÿÿÿÿ¬ÿÿÿ¦ÿÿÿÿÿ¢ÿÿÿ¦ÿ§ÿÿ¦ÿ¡ÿÿÿÿÿÿÿÿÿ¥ÿ£ÿÿÿÿÿÿÿ~ÿwÿÿÿÿ¤ÿÿÿÿ{ÿ~ÿÿÿ}ÿÿÿ~ÿÿ|ÿhÿ~ÿlÿÿÿÿÿÿÿÿÿÿÿÿÿÿÿÿÿÿÿÿ¡ÿÿ£ÿ°ÿÿ¡ÿÿÿÿ~ÿ¥ÿÿ«ÿÿÿÿÿÿÿÿÿÿÿÿÿÿ¡ÿÿÿÿÿÿÿ ÿÿÿ¢ÿÿ¬ÿ¡ÿ£ÿÿÿ¦ÿ¢ÿÿÿÿÿÿ¯ÿÿÿ§ÿ¤ÿ·ÿÿÿÿ¬ÿ®ÿÿÿªÿ¤ÿ ÿ¡ÿÿÿÿÿÿ¡ÿÿÿÿ©ÿ­ÿÿÿÿ©ÿÿÿ¥ÿ¡ÿ ÿ­ÿÿ ÿÿÿÿÿÿÿ¢ÿÿÿ¨ÿ­ÿ²ÿ®ÿÿÿ¡ÿÿ¦ÿ¡ÿ©ÿ¬ÿÿÿ«ÿÿ©ÿÿ°ÿ¤ÿ·ÿ¨ÿ£ÿ´ÿÿÿ¨ÿ£ÿÿÿÿ¤ÿ­ÿ­ÿ¬ÿ§ÿ±ÿ·ÿ¬ÿ¬ÿÿ¡ÿÿ¡ÿ®ÿÿ­ÿ®ÿ§ÿ¨ÿ°ÿ°ÿÿ£ÿ¡ÿ¢ÿ±ÿ­ÿ¢ÿ£ÿ¨ÿÿÿÿÿ³ÿ°ÿÿ¦ÿªÿ£ÿ·ÿÿµÿ²ÿ¢ÿÿ©ÿ£ÿµÿ©ÿ ÿ¦ÿ§ÿªÿ§ÿ¤ÿ¤ÿ¨ÿ¤ÿÿÿ§ÿ§ÿ ÿ¢ÿ£ÿ±ÿ¯ÿÿÿ¥ÿ²ÿ¤ÿ¥ÿ«ÿ©ÿ¦ÿ¨ÿ¬ÿ¤ÿ¡ÿÿ²ÿ´ÿ«ÿ«ÿ´ÿ¯ÿ¬ÿ´ÿ®ÿ­ÿ¦ÿÿ¸ÿ³ÿ¦ÿ¡ÿ±ÿÿ¥ÿªÿ©ÿ¦ÿªÿ»ÿµÿ²ÿ¬ÿ«ÿ­ÿ²ÿ¬ÿ«ÿ°ÿ¯ÿ¬ÿ¨ÿ¯ÿªÿªÿ´ÿ­ÿ¸ÿ¶ÿ¡ÿ¦ÿºÿµÿªÿ¯ÿ·ÿ¢ÿ©ÿ¬ÿ©ÿ®ÿ¶ÿªÿ¤ÿ¥ÿ ÿ£ÿÿÿ«ÿªÿ±ÿ­ÿÿÿ¡ÿ£ÿ¥ÿ¨ÿ®ÿ¬ÿÿ¨ÿ©ÿ¦ÿ¬ÿ°ÿ²ÿ¹ÿºÿ³ÿ­ÿÿ¨ÿ¯ÿ£ÿ©ÿÿ»ÿ ÿ ÿ¦ÿÿÿªÿ´ÿ²ÿªÿ¬ÿ¯ÿ«ÿ¯ÿ¶ÿ¯ÿªÿ«ÿ©ÿ´ÿ´ÿªÿ¨ÿ¬ÿ»ÿ¥ÿÿ®ÿ³ÿ´ÿ®ÿ¬ÿ¬ÿ­ÿ¥ÿ¥ÿµÿ³ÿ¯ÿ¯ÿ¥ÿÿÿÿÿ­ÿÄÿ¼ÿ»ÿ¸ÿ®ÿ¹ÿ­ÿ½ÿ¼ÿ´ÿ¸ÿ³ÿ¶ÿ»ÿ¬ÿ©ÿ¢ÿ¯ÿ´ÿ§ÿ±ÿ³ÿ«ÿ¦ÿ©ÿªÿªÿ³ÿ®ÿÿÿ©ÿ«ÿ®ÿ­ÿÿ£ÿ¢ÿ¨ÿ³ÿ£ÿ½ÿªÿ²ÿªÿ£ÿ§ÿ¥ÿ®ÿªÿ¯ÿ¸ÿµÿ·ÿ·ÿ­ÿ£ÿµÿ¬ÿ±ÿ¿ÿ³ÿ¼ÿªÿ¦ÿ¯ÿ³ÿ¬ÿ²ÿ¯ÿ±ÿ¯ÿ¤ÿ­ÿ²ÿ³ÿÿµÿ³ÿ»ÿªÿ©ÿ¤ÿ§ÿ¸ÿºÿ®ÿ¨ÿ³ÿ¸ÿ­ÿ¥ÿ®ÿ±ÿÿ¬ÿµÿªÿ¼ÿ²ÿ¦ÿ³ÿ²ÿ¯ÿ®ÿ®ÿ°ÿ¨ÿ«ÿ°ÿ ÿªÿ¶ÿ£ÿªÿ¢ÿÿºÿ·ÿÿÿ¢ÿ°ÿ®ÿ«ÿ­ÿ­ÿ¬ÿ«ÿ®ÿ±ÿªÿ¸ÿÄÿ¯ÿ±ÿªÿ±ÿ¤ÿ½ÿ¦ÿ¨ÿ®ÿÿÿ®ÿºÿ¶ÿ«ÿ³ÿ¸ÿ©ÿªÿ«ÿ®ÿ­ÿªÿ¶ÿ³ÿ«ÿ«ÿ¥ÿÿÿÿ«ÿ³ÿÿ\ÿ¯þþcþþUýÞûû1üÉüý}þúþ4ÿ|ÿÿÿqÿ$ÿþÚý¡ýLþÿPÿNÿaÿlÿlÿÿxÿ|ÿaÿÿÿpÿÿÿ¦ÿ´ÿ ÿÿÿÿÿÿ¨ÿÿoÿzÿÿÿÿÿÿÿÿÿÿÿÿÿrÿbÿÿæþ:ÿÿÿ¡ÿ©ÿ¥ÿ¦ÿªÿ¦ÿ¥ÿ®ÿ­ÿÿÿ¶ÿ¡ÿÿ©ÿ§ÿ¥ÿ¯ÿ¬ÿªÿ®ÿ¤ÿ­ÿ¶ÿ«ÿ¶ÿ¸ÿ¬ÿªÿÿ ÿ ÿÿ£ÿ¥ÿ¢ÿ§ÿ­ÿµÿ¬ÿ¢ÿÿ¡ÿ¯ÿ«ÿ ÿ¦ÿ³ÿ®ÿÿ®ÿ®ÿ¥ÿ¡ÿ¤ÿªÿ£ÿ©ÿ®ÿ²ÿ¶ÿ§ÿÿ­ÿÿ®ÿ¡ÿ¤ÿªÿ¯ÿªÿ¨ÿ¤ÿ¢ÿ£ÿ£ÿªÿ¢ÿ¨ÿ¯ÿÿ¢ÿ¢ÿ ÿ¨ÿ¦ÿÿ£ÿ¥ÿÿ¤ÿÿÿ²ÿ¡ÿÿÿ¥ÿ¬ÿ¢ÿÿÿªÿ ÿ©ÿ¨ÿ§ÿÿ¤ÿÿÿÿÿ¡ÿ§ÿ®ÿ¥ÿ²ÿÿÿ¯ÿªÿ£ÿ¦ÿ¨ÿ¦ÿ¥ÿ¦ÿ¤ÿÿÿÿ¶ÿ¥ÿ©ÿ¤ÿ¡ÿ±ÿ¶ÿÿÿÿ§ÿ©ÿÿÿÿÿÿ~ÿÿÿ ÿÿ®ÿ°ÿ©ÿ£ÿÿÿÿÿ£ÿ©ÿ´ÿ¨ÿ ÿÿ¡ÿ£ÿ¡ÿ¡ÿÿ ÿ¨ÿªÿÿÿ¡ÿ£ÿ¤ÿÿÿÿÿÿ£ÿ ÿ¬ÿ ÿ§ÿÿªÿ©ÿ¯ÿ ÿÿ¦ÿ¤ÿ¥ÿÿ¡ÿ®ÿ¥ÿ¢ÿ£ÿ¦ÿ§ÿ¤ÿ£ÿ«ÿ²ÿ ÿ²ÿ¶ÿ¢ÿ£ÿ ÿ ÿ¢ÿÿ ÿÿÿªÿ©ÿ¦ÿ§ÿ¡ÿ¡ÿ§ÿ¦ÿ ÿ¡ÿÿÿÿÿÿÿÿÿÿÿÿÿ¡ÿ¡ÿ¥ÿÿÿÿÿÿÿÿ¨ÿ¡ÿ¡ÿÿÿ¡ÿªÿªÿ ÿ¡ÿÿÿ ÿÿÿ¢ÿ¦ÿ¯ÿ«ÿ¢ÿ£ÿÿÿtÿwÿÿÿÿ}ÿ¢ÿ ÿ£ÿ¢ÿ¨ÿ¬ÿ¢ÿÿ¦ÿ®ÿ¨ÿÿÿÿ¦ÿ¤ÿ£ÿ¥ÿÿ ÿ´ÿÿÿÿÿ­ÿªÿ¢ÿ¤ÿ¡ÿÿ¦ÿÿ¢ÿÿÿÿ ÿÿ¤ÿÿ ÿ¢ÿÿÿ¦ÿÿÿ£ÿ¢ÿ¡ÿ ÿ¢ÿªÿ²ÿ±ÿ¥ÿÿÿ£ÿ«ÿ±ÿ©ÿÿÿÿÿÿ£ÿ¢ÿÿ¶ÿ­ÿ§ÿ¦ÿ§ÿ©ÿ¸ÿ±ÿ­ÿ®ÿÿ§ÿ½ÿ¥ÿ¶ÿµÿ«ÿ¤ÿ£ÿ«ÿ³ÿ®ÿ¬ÿ´ÿ·ÿºÿ±ÿ«ÿ¬ÿ©ÿ­ÿ«ÿ¥ÿ¦ÿ¤ÿ¶ÿÀÿ¶ÿ«ÿ«ÿ±ÿ«ÿ¡ÿ«ÿ°ÿªÿ£ÿ¨ÿ³ÿ°ÿ®ÿµÿºÿ¨ÿ£ÿ¦ÿ§ÿ¡ÿÿ¢ÿ¬ÿ¤ÿ¢ÿÿÿÿÿ§ÿ§ÿÿÿÿÿ¥ÿ¤ÿÿ¢ÿ¬ÿ¢ÿ¤ÿÿ¤ÿ£ÿ¬ÿ¢ÿÿÿÿÿ¨ÿÿ ÿÿ£ÿ¢ÿÿ ÿÿÿÿ¹ÿÿÿÿÿÿÿÿÿÿÿ¢ÿÿ£ÿÿÿ¥ÿ£ÿÿÿÿÿÿÿÿÿÿÿÿ¡ÿÿÿÿÿÿÿÿÿÿÿÿÿÿÿÿÿÿÿÿ«ÿ§ÿÿ£ÿÿÿÿ ÿÿÿÿÿÿÿÿÿÿÿÿÿÿÿÿÿÿÿÿÿ¢ÿÿÿÿ£ÿ¤ÿÿÿÿÿÿ ÿÿÿÿÿÿÿÿÿÿÿÿÿzÿÿÿÿÿÿÿÿ¡ÿÿÿÿÿ}ÿÿÿÿÿÿÿÿÿÿÿÿÿÿ ÿ¤ÿ ÿÿÿÿÿÿÿÿÿÿÿÿÿÿÿÿÿÿÿ¤ÿÿÿÿÿÿÿÿÿÿÿÿÿÿÿÿÿÿ¡ÿ£ÿÿÿÿÿÿ§ÿ®ÿ¥ÿ¢ÿ¹ÿÿÿ£ÿÿªÿ¹ÿ±ÿÿÿÿÿ§ÿÿÿÿ¥ÿ¥ÿÿÿ ÿªÿ£ÿÿÿ«ÿÿÿÿ¬ÿ­ÿ¨ÿªÿÿÿÿjÿúþsÿÿÿÿÿÿÿÿÿÿ¦ÿ¨ÿÿÿÿÿÿÿÿÿ¡ÿÿÿÿ§ÿ¤ÿÿ¤ÿ¢ÿÿÿÿÿÿÿÿÿÿÿÿ¡ÿÿÿÿÿÿ¦ÿÿÿÿÿÿÿÿÿ£ÿÿÿÿÿÿÿÿÿÿÿÿÿÿÿ¢ÿÿÿ{ÿÿÿÿÿÿÿÿÿÿÿÿÿÿuÿÿÿÿÿÿÿÿÿÿÿÿÿÿÿÿÿÿÿ¡ÿÿÿÿÿÿ¢ÿ©ÿÿÿÿÿÿÿÿÿÿ¤ÿÿÿÿÿ¤ÿÿÿÿÿÿÿÿÿÿÿÿ¥ÿ ÿÿÿ¥ÿ¦ÿÿÿÿÿ ÿÿ¦ÿÿÿ¡ÿÿÿÿ¤ÿ¡ÿÿ ÿÿÿ£ÿ¡ÿ¢ÿ ÿÿ¨ÿ¡ÿÿÿÿÿ¥ÿÿªÿ®ÿÿÿÿÿ ÿÿ¢ÿÿÿÿÿ§ÿÿÿ ÿÿÿÿÿ¢ÿ¡ÿÿÿÿ¢ÿÿÿÿÿ¦ÿ«ÿªÿ¦ÿ¡ÿ£ÿÿÿÿ¤ÿ¬ÿªÿ ÿÿÿÿÿÿÿÿÿÿÿÿÿÿ ÿÿÿÿÿ ÿÿÿÿ®ÿÿÿÿÿÿ ÿ¢ÿ ÿªÿ¤ÿÿ¥ÿ¢ÿÿÿÿÿÿÿÿ¤ÿÿÿÿ¡ÿÿÿÿ¡ÿÿÿ ÿ¡ÿÿÿÿ£ÿ§ÿÿÿÿ¡ÿ­ÿÿÿÿÿÿÿÿÿÿÿÿÿÿÿÿÿÿÿ§ÿ ÿ«ÿ¦ÿÿÿÿ ÿ¦ÿÿÿÿÿÿÿÿÿÿÿÿÿÿÿÿ¨ÿ©ÿÿ¦ÿÿ¦ÿÿÿÿÿÿÿÿÿÿÿ£ÿÿÿ ÿÿÿÿÿÿ}ÿÿÿ£ÿ¡ÿ§ÿÿÿ¤ÿÿÿÿÿÿÿÿ§ÿ¢ÿÿÿÿ¢ÿ³ÿÿ¦ÿÿÿ¦ÿÿ£ÿÿÿÿÿ ÿÿÿÿÿÿÿÿÿÿ¦ÿÿÿÿ®ÿÿÿÿÿÿÿÿÿÿ¡ÿÿÿÿÿÿÿÿ¢ÿÿÿÿÿÿÿÿÿÿÿÿÿÿ¡ÿ¦ÿÿÿ¯ÿÿÿÿÿÿ¢ÿ­ÿ¢ÿÿ ÿÿÿÿÿÿÿÿ¬ÿÿÿÿ¡ÿvÿÿÿÿ|ÿÿ ÿÿ­ÿÿÿÿÿÿÿ«ÿ§ÿÿÿÿÿÿ ÿÿÿÿÿ°ÿ«ÿ¬ÿ ÿ®ÿÿ£ÿÿÿÿÿÿÿÿÿÿÿÿÿ²ÿ±ÿÿÿ£ÿ¥ÿÿÿÿÿÿÿÿÿÿÿÿÿÿÿÿÿÿÿ¢ÿÿÿÿÿÿÿÿÿÿÿÿÿÿÿÿ¤ÿ­ÿÿÿÿÿ´ÿÿÿ§ÿÿÿ«ÿÿ¯ÿ¥ÿÿÿÿ£ÿ¤ÿÿÿÿÿ¨ÿÿÿÿÿÿÿÿ¦ÿÿÿÿ¡ÿÿÿÿ¡ÿÿÿ¢ÿÿ¥ÿÿÿÿÿÿÿÿÿÿ ÿ¢ÿ¡ÿÿÿÿÿÿÿÿÿ¢ÿÿÿÿÿ}ÿÿÿÿÿÿÿªÿÿÿÿÿÿÿÿÿÿ¢ÿÿÿÿÿÿÿÿÿÿÿÿÿÿÿÿÿÿÿÿÿÿÿÿÿÿÿÿÿÿ¨ÿÿÿÿÿÿÿÿÿÿÿÿÿ|ÿtÿmÿrÿxÿ|ÿÿÿÿÿÿÿ~ÿÿÿÿÿÿÿÿÿÿÿÿÿÿÿÿ¦ÿÿÿÿ¡ÿÿÿ|ÿÿÿÿÿÿÿÿÿÿÿÿÿÿÿÿÿ¡ÿªÿÿÿÿÿÿÿÿÿÿÿÿÿÿÿÿÿÿÿÿÿÿÿÿ¤ÿÿÿÿÿÿ£ÿÿÿÿÿÿÿ¤ÿ£ÿÿÿÿÿ¡ÿ¦ÿÿÿÿÿÿÿÿÿÿÿÿÿ¦ÿÿÿÿÿÿÿÿ²ÿÿÿÿÿ¨ÿ§ÿÿÿÿÿÿÿ¡ÿªÿÿÿÿÿÿÿÿ£ÿ£ÿÿ°ÿ®ÿÿÿÿÿÿ¤ÿÿÿÿ§ÿ®ÿ¯ÿÿÿÿÿÿÿ¦ÿ¤ÿÿÿ©ÿªÿÿÿÿªÿÿÿ§ÿÿ¥ÿÿÿ£ÿÿ¢ÿÿÿÿ ÿÿ£ÿ¦ÿÿÿÿÿ§ÿªÿ¨ÿ¦ÿÿÿ¦ÿ¯ÿ ÿÿ¥ÿ¯ÿ¡ÿÿ¦ÿÿ¥ÿ©ÿªÿÿÿªÿ¸ÿ®ÿ¬ÿÿ©ÿ¯ÿ¡ÿÿÿ¦ÿ ÿ§ÿ¥ÿ£ÿ®ÿÿÿ§ÿ³ÿ§ÿ¦ÿÿ¯ÿ±ÿÿÿ¥ÿ®ÿ®ÿ¤ÿÿÿ£ÿ¨ÿ¤ÿ¥ÿ¬ÿ¢ÿÿÿ¡ÿÿÿÿ¥ÿ©ÿ§ÿ©ÿ¢ÿ¢ÿ°ÿ¡ÿ©ÿÿ¥ÿ¾ÿ¯ÿ³ÿ³ÿÂÿ¨ÿÿ¹ÿÿÿ¤ÿÿ®ÿÿ§ÿÿ ÿ°ÿÿ¤ÿ¨ÿÿ¤ÿ£ÿ¬ÿ¬ÿ©ÿ©ÿ¤ÿÿÿ¢ÿÿ ÿ«ÿ§ÿ­ÿ§ÿÿÿ¢ÿ£ÿÿ ÿ¢ÿ£ÿÿ§ÿ¤ÿ¥ÿ¦ÿ¬ÿ£ÿ¨ÿ«ÿÿ ÿÿ¾ÿ®ÿ ÿÿÿ©ÿ§ÿÿ¦ÿ ÿÿ¨ÿªÿ«ÿ«ÿ ÿ¯ÿ³ÿÿÿ«ÿ«ÿ¦ÿ¨ÿ ÿÿ ÿ­ÿ¤ÿÿÿÿÿÿ¤ÿÿ ÿ¯ÿªÿ¬ÿªÿ©ÿ°ÿ©ÿÿÿÿ¡ÿ¤ÿÿ£ÿ¢ÿ¨ÿ°ÿ±ÿ¬ÿÿ±ÿ­ÿÿÿÿ«ÿÃÿÿ¦ÿ­ÿÿ«ÿÿÿÿÿ«ÿ ÿ¤ÿ¦ÿ¢ÿ¡ÿ§ÿ¬ÿ¬ÿ¯ÿ¡ÿ¬ÿ½ÿ­ÿÿÿ¡ÿÿ¤ÿ©ÿ§ÿ¡ÿ¡ÿÿ¤ÿ®ÿ²ÿ£ÿÿÿÿ¤ÿ¦ÿ§ÿ¤ÿ¦ÿ¦ÿ´ÿÿÿ ÿ±ÿ§ÿ§ÿ±ÿÿÃÿ¡ÿÿÿ®ÿ¦ÿÿÿ§ÿ¤ÿ¤ÿ§ÿ¥ÿÿÿ©ÿ ÿÿ¢ÿ³ÿ±ÿ°ÿ®ÿÿ£ÿ«ÿ«ÿ®ÿ©ÿ£ÿ¢ÿ¯ÿ¸ÿ¬ÿ¨ÿ¤ÿ¡ÿ£ÿ­ÿÿ¤ÿÿÿÿÿªÿÿ¢ÿ´ÿ¤ÿ¥ÿÿ¦ÿÿ«ÿ³ÿ¯ÿ£ÿ½ÿ¸ÿ¡ÿ­ÿ«ÿ¸ÿ±ÿ¥ÿÿÿÿ¥ÿÿÿ ÿ²ÿ²ÿ§ÿ¬ÿ©ÿ¨ÿ¤ÿ¥ÿ§ÿÿÿ¤ÿÿÿ¨ÿ ÿÿÿÿ§ÿÿ£ÿªÿ¥ÿ£ÿÿÿ«ÿÿ«ÿ ÿ£ÿÿ©ÿªÿÿ¨ÿ¯ÿÿ¥ÿ ÿÿ°ÿÿ¡ÿ¥ÿ¡ÿªÿ¦ÿ±ÿ¥ÿÿÿ¥ÿ­ÿ¤ÿÿ§ÿªÿ¤ÿ¡ÿÿ¨ÿ«ÿÿ¥ÿÿ¡ÿ²ÿÿÿÿÿ©ÿ£ÿ¢ÿ ÿ¦ÿªÿÿ£ÿÿ¦ÿ¦ÿ¬ÿÿµÿÿ®ÿ¦ÿÿÿ¤ÿÿÿÿÿ¬ÿ¦ÿÿ£ÿ¨ÿ ÿ£ÿ ÿ¤ÿ«ÿ«ÿ¢ÿ£ÿªÿ°ÿ¤ÿ£ÿ§ÿ©ÿÿÿÿ¢ÿ¨ÿ³ÿ®ÿ¤ÿ ÿ«ÿ´ÿÿ ÿ¥ÿÿÿ¯ÿ ÿÿÿÿ¥ÿÿ£ÿÿªÿ«ÿ®ÿ¯ÿ¯ÿ¯ÿ¬ÿÿÿ ÿÿÿ¤ÿÿÿÿ¤ÿ¤ÿ¯ÿªÿÿÿÿÿÿÿÿ©ÿ¥ÿÿÿÿÿ¥ÿ¬ÿÿ¦ÿÿÿªÿ´ÿ£ÿÿ¨ÿ£ÿ²ÿ©ÿ¥ÿÿ¢ÿªÿÿÿÿ¡ÿ®ÿÿ¢ÿªÿÿÿÿÿÿÿÿÿÿÿÿÿÿÿÿÿÿÿÿÿÿ ÿÿÿÿ ÿÿÿÿÿÿ¦ÿ¦ÿ ÿÿ¡ÿÿÿÿ¥ÿ¬ÿ¥ÿ£ÿ£ÿÿÿÿÿ´ÿ²ÿÿÿÿÿÿÿÿuÿ}ÿÿ~ÿÿÿÿÿÿwÿzÿxÿÿÿÿÿÿÿ~ÿZÿxÿcÿ|ÿÿÿÿÿÿÿÿÿÿ¢ÿ­ÿ©ÿ¤ÿ¢ÿÿÿÿÿ£ÿ ÿ¨ÿÿ£ÿ¥ÿÿ¥ÿÿÿÿÿ«ÿÿÿmÿÿÿÿÿÿÿÿÿÿÿÿÿÿÿÿÿÿÿÿ£ÿ¥ÿÿÿÿ ÿÿ¦ÿ«ÿÿÿÿÿÿÿ¤ÿÿÿ¡ÿÿÿÿÿÿ¨ÿ¢ÿÿÿÿÿÿÿ©ÿ¹ÿ©ÿÿÿ¨ÿÿÿ¤ÿÿÿÿÿÿ£ÿÿ±ÿÿ®ÿÿÿÿÿÿ¥ÿÿÿÿ¡ÿ§ÿ¢ÿ¢ÿªÿªÿªÿ©ÿÿÿÿ¢ÿ¥ÿÿ ÿÿÿÿ¤ÿÿÿ¥ÿÏÿ¬ÿÿ¥ÿ©ÿ¯ÿ¢ÿÿ¨ÿ¨ÿ¤ÿ£ÿ¬ÿ³ÿ©ÿÿÿ ÿ¨ÿ°ÿ¦ÿ¦ÿ©ÿ¬ÿÿÿ¤ÿ¥ÿµÿ¬ÿ®ÿ¢ÿ©ÿ ÿ¤ÿªÿ£ÿ¡ÿ³ÿ¦ÿÿÿ¥ÿ¥ÿ¨ÿ«ÿ¥ÿ¥ÿªÿ©ÿ¤ÿ§ÿ­ÿ¬ÿÿ¥ÿ©ÿ¡ÿ­ÿ§ÿ ÿ«ÿ¨ÿªÿ®ÿ¦ÿ¦ÿµÿªÿªÿ±ÿ±ÿ©ÿ ÿ©ÿ®ÿ¥ÿ¤ÿÿÿªÿ ÿÿ¦ÿªÿ²ÿ²ÿ®ÿ¨ÿ£ÿ©ÿ­ÿ®ÿ¢ÿÿ£ÿªÿ®ÿ¤ÿ£ÿ©ÿ¦ÿ¨ÿ®ÿ¦ÿ§ÿ­ÿÿÿÿ¢ÿ¡ÿ°ÿ¾ÿ ÿ¹ÿ³ÿ©ÿªÿ¥ÿ¥ÿÿ§ÿªÿ¬ÿ´ÿ±ÿ¦ÿ ÿ¡ÿ§ÿªÿ¨ÿ¬ÿ²ÿ¤ÿ³ÿ±ÿ¥ÿ±ÿ¸ÿ´ÿ¯ÿ±ÿªÿ§ÿ¥ÿ¢ÿ¬ÿ´ÿªÿ¦ÿ®ÿ±ÿ±ÿ¨ÿ¡ÿ¤ÿ°ÿ­ÿ©ÿ­ÿ£ÿ¨ÿ¬ÿ®ÿ°ÿÿ¦ÿ¯ÿÿ¯ÿ¬ÿ¦ÿ©ÿ¬ÿ²ÿµÿ­ÿ¬ÿ®ÿ¤ÿ´ÿ³ÿ¡ÿ²ÿ¥ÿ¤ÿ«ÿ ÿ¦ÿ²ÿ¥ÿ¬ÿ¥ÿ ÿ¬ÿ¾ÿ³ÿ©ÿ®ÿ£ÿÿ§ÿ±ÿ´ÿ»ÿ¬ÿ£ÿºÿ¨ÿÅÿ ÿ¢ÿ´ÿ»ÿªÿ®ÿ¯ÿ¬ÿ­ÿ©ÿ®ÿ´ÿ±ÿ²ÿµÿ¼ÿ¦ÿÿÿµÿ¬ÿ²ÿ´ÿÀÿ¶ÿ¤ÿ¼ÿ°ÿ¥ÿ¬ÿ±ÿ­ÿ°ÿ·ÿ¹ÿ¹ÿ¯ÿ¶ÿ±ÿ»ÿ©ÿªÿ¸ÿ¨ÿ®ÿ§ÿªÿ²ÿ¯ÿ­ÿÿÿ©ÿ«ÿ¦ÿÿ¢ÿ§ÿ°ÿ¤ÿ¹ÿ«ÿ¬ÿ¶ÿ³ÿ¬ÿ±ÿ½ÿ©ÿÿÿ­ÿ±ÿ´ÿ½ÿ¶ÿ³ÿ³ÿ°ÿ°ÿÿ½ÿ±ÿ±ÿ«ÿ»ÿ®ÿ¬ÿ¥ÿªÿ¬ÿ±ÿ±ÿ¤ÿ¥ÿ¬ÿ¡ÿ¦ÿÿ©ÿ½ÿ ÿ³ÿ´ÿ¤ÿ·ÿ¼ÿµÿ®ÿ¬ÿ²ÿ²ÿ°ÿ»ÿºÿ¤ÿ²ÿºÿ­ÿ»ÿ´ÿ£ÿ¤ÿ¨ÿ³ÿ«ÿªÿ²ÿ¬ÿ£ÿ¨ÿ¤ÿÿ¢ÿ»ÿ°ÿ´ÿ¬ÿ­ÿ³ÿªÿ¤ÿ¨ÿ­ÿ°ÿ¯ÿ¬ÿªÿªÿ«ÿªÿ«ÿ­ÿ¹ÿ¶ÿ¹ÿ²ÿ¶ÿ²ÿ¨ÿ¯ÿ³ÿ·ÿ°ÿ¯ÿ¯ÿ©ÿ¸ÿËÿ¶ÿ¯ÿ®ÿ®ÿÿ°ÿ·ÿ§ÿ²ÿ¶ÿ°ÿ©ÿÿÿÿÿÿ¢ÿÿyÿÿþHþ#þ·ý	ümû´üÐýþSþÓþûþÿMÿkÿpÿ9ÿÅþþný}ýjþÿÿÿ9ÿdÿvÿÿyÿwÿ`ÿÿwÿyÿÿÿÿÿhÿcÿÿÿÿÿÿÿkÿLÿhÿÿÿÿÿÿÿÿÿÿÿ~ÿwÿpÿ1ÿÿ9ÿ}ÿÿÿ£ÿ§ÿÿ¢ÿ³ÿ­ÿªÿ¥ÿÿ ÿ©ÿÿÿ­ÿ¤ÿÿ¥ÿ§ÿ¦ÿªÿÿ¡ÿªÿ¢ÿ¶ÿ©ÿ¯ÿ£ÿÿ¦ÿµÿ¯ÿÿ¦ÿ¨ÿ¥ÿ¡ÿ´ÿ·ÿ¨ÿ¬ÿ¤ÿ±ÿ§ÿÿ¦ÿ®ÿ¤ÿ©ÿ¥ÿ©ÿ£ÿ¥ÿªÿ¥ÿ­ÿ¤ÿÿ¯ÿµÿ¦ÿ­ÿ¯ÿÿ¥ÿ¦ÿ ÿ£ÿ¤ÿ©ÿ¨ÿ¢ÿ£ÿ¨ÿ¨ÿ¤ÿªÿ¤ÿ¬ÿ£ÿ¤ÿ®ÿ±ÿ©ÿÿÿÿ£ÿÿ¤ÿ£ÿÿ³ÿ¨ÿ ÿÿÿ ÿÿÿ¡ÿ¨ÿ£ÿªÿ¦ÿ°ÿ¦ÿ¦ÿÿÿÿÿ¡ÿ¢ÿ¥ÿ£ÿ­ÿÿÿ¢ÿ£ÿ¦ÿ¬ÿ©ÿ¥ÿ§ÿ¬ÿ¯ÿÿÿÿ¨ÿ¡ÿ¨ÿÿÿ£ÿÿÿÿÿ·ÿÿÿ~ÿ}ÿzÿpÿvÿÿÿÿÿ®ÿ«ÿ¤ÿ¨ÿÿÿ¤ÿ§ÿÿÿÿÿ¦ÿÿ©ÿ¥ÿ¤ÿ ÿ«ÿªÿ¥ÿ¦ÿÿ¤ÿÿ£ÿ¥ÿÿ­ÿ¬ÿ¹ÿ±ÿÿ£ÿ¦ÿ­ÿ§ÿ²ÿ¼ÿ©ÿ¤ÿ¢ÿ£ÿ¤ÿ£ÿ£ÿ¤ÿ¤ÿ§ÿ§ÿÿÿ¥ÿ ÿ£ÿªÿ¢ÿÿ¦ÿ¡ÿ ÿÿÿÿ¦ÿ£ÿÿ ÿÿ¡ÿ§ÿ®ÿ¢ÿ®ÿ¢ÿÿ¤ÿ¦ÿ¥ÿªÿ ÿÿÿÿ¡ÿ ÿÿÿÿÿÿ¢ÿ§ÿ ÿ ÿÿÿÿÿÿÿÿ³ÿ¡ÿÿÿÿÿ¤ÿÿÿ²ÿ ÿ©ÿ£ÿÿÿÿ¤ÿ«ÿ¢ÿÿÿÿsÿpÿÿÿÿÿÿªÿªÿÿ°ÿ©ÿ¦ÿ¢ÿÿ¦ÿªÿÿÿÿÿ£ÿ£ÿ¦ÿ¢ÿÿ ÿÿ ÿ¨ÿ ÿ¢ÿ£ÿ¥ÿ¥ÿ¦ÿ©ÿÿÿÿ ÿÿÿÿÿÿªÿ ÿÿ¡ÿÿ«ÿ©ÿ¡ÿ¡ÿ¢ÿÿÿ¥ÿ®ÿÿ°ÿ´ÿ©ÿ¢ÿ£ÿ¦ÿªÿ¥ÿ©ÿ£ÿÿÿÿÿÿÿÿ²ÿ¥ÿÿÿÿÿ­ÿ°ÿ¶ÿ»ÿ­ÿ§ÿ¥ÿ°ÿ¡ÿ£ÿ¯ÿ«ÿ©ÿ¼ÿ½ÿ³ÿ¯ÿ¸ÿ¹ÿºÿ¸ÿ±ÿªÿ¦ÿµÿ¬ÿ«ÿ¥ÿ£ÿ«ÿ³ÿ³ÿ¬ÿ¥ÿ¦ÿ³ÿ¦ÿ¨ÿ­ÿ«ÿ©ÿ°ÿ·ÿ±ÿ¢ÿ¹ÿ±ÿªÿ¨ÿ©ÿ«ÿ§ÿ ÿªÿµÿ¥ÿ¨ÿ¢ÿ ÿÿÿ©ÿ¯ÿÿ¨ÿÿÿ ÿ¡ÿÿÿÿÿÿ¡ÿÿ¤ÿ¦ÿ¤ÿÿÿ¢ÿ¤ÿÿÿ¢ÿ¡ÿ¬ÿ­ÿ£ÿÿ ÿ ÿ¢ÿ¶ÿ¡ÿÿÿÿÿÿÿÿÿÿ§ÿÿ¡ÿÿÿÿÿ ÿÿÿÿÿ¤ÿÿÿÿ¥ÿ ÿÿ¨ÿ ÿÿÿÿÿÿÿÿÿÿÿÿÿÿ¢ÿ ÿ«ÿ£ÿÿ£ÿ­ÿÿÿÿÿÿÿÿÿÿÿÿÿÿÿÿÿÿÿÿÿÿÿÿÿÿÿ¦ÿÿÿÿÿÿÿÿÿÿÿÿÿÿÿÿÿÿÿÿÿÿÿÿÿÿÿÿÿÿÿÿÿÿÿÿ}ÿÿÿÿÿÿÿÿÿÿ¡ÿÿÿÿÿÿÿÿÿÿÿÿÿÿ¡ÿÿÿÿÿÿÿÿÿ£ÿÿ©ÿ ÿÿÿ¤ÿÿÿÿÿÿÿÿ¤ÿ©ÿ ÿ ÿÿÿÿÿÿ¡ÿ©ÿÿÿ¨ÿªÿÿÿ¦ÿ¦ÿ ÿ¦ÿ§ÿ¢ÿ§ÿ£ÿÿ¥ÿ¤ÿÿ¦ÿÿÿ¢ÿ¦ÿ¢ÿ ÿ ÿ¢ÿ­ÿ¦ÿ¤ÿÿ¢ÿ¦ÿ¢ÿÿÿ ÿ ÿ¢ÿ ÿÿÿsÿóþuÿÿ¤ÿÿÿÿÿÿÿ ÿªÿ§ÿÿÿÿÿÿÿÿ¨ÿ£ÿÿÿ¢ÿÿ¦ÿÿ§ÿ¢ÿÿÿÿÿÿÿÿÿÿÿÿÿÿ¢ÿÿ¤ÿ¢ÿ ÿÿÿÿÿÿÿÿÿ§ÿÿÿÿÿÿÿÿÿÿÿÿÿÿÿÿÿÿvÿ¤ÿ ÿÿÿÿÿÿÿÿÿÿÿoÿÿÿÿÿÿÿÿÿÿÿÿÿÿÿÿÿÿÿÿªÿ£ÿ¤ÿÿÿ¢ÿÿÿÿÿÿÿÿÿÿÿÿ ÿÿÿÿÿÿÿÿÿÿÿÿÿÿÿÿ¢ÿÿÿÿ£ÿ®ÿ²ÿ¡ÿÿÿÿÿÿÿÿÿÿÿÿ¢ÿ¤ÿ ÿÿ£ÿ«ÿ£ÿ¢ÿ¥ÿ©ÿ³ÿÿÿÿ¦ÿÿ ÿÿÿÿÿÿÿÿÿÿ¥ÿÿ«ÿÿÿÿÿÿÿÿÿ¡ÿÿÿ¡ÿ¡ÿÿÿÿ¤ÿ¯ÿ£ÿÿÉÿ¬ÿ¤ÿªÿÿÿÿÿÿÿÿ©ÿ­ÿÿÿÿÿÿÿÿÿÿÿÿ¦ÿ¢ÿÿ¢ÿ¡ÿÿ¡ÿÿÿÿÿÿÿÿÿÿ¥ÿÿ¤ÿ¡ÿ§ÿ¢ÿ¤ÿ©ÿÿÿÿÿÿÿÿÿÿÿ ÿÿÿÿ¢ÿÿÿÿ¦ÿÿÿ¥ÿ£ÿÿÿÿ¢ÿ¥ÿÿÿÿ­ÿ¯ÿÿÿÿÿÿÿÿÿÿ ÿÿÿÿ«ÿ ÿÿÿÿ¦ÿÿÿ«ÿÿÿÿÿ¤ÿÿÿÿÿÿÿ ÿ§ÿÿÿÿÿÿÿ¡ÿ¯ÿ£ÿÿÿÿ ÿÿÿÿÿÿÿÿÿÿÿÿÿÿÿÿ¦ÿÿ|ÿ£ÿÿÿÿÿ§ÿ©ÿÿÿÿÿÿÿÿÿ¦ÿ©ÿÿÿÿÿÿÿ¨ÿÿ¢ÿÿÿÿÿ­ÿ¡ÿÿÿÿ¨ÿ ÿÿÿÿ¡ÿªÿÿÿ ÿ¡ÿ£ÿÿÿÿ©ÿÿÿÿÿÿÿÿÿÿÿÿ{ÿÿÿ¤ÿÿ¡ÿ¡ÿÿÿÿÿÿÿ ÿÿÿÿÿÿÿ¥ÿÿÿÿ¢ÿÿÿÿÿÿ£ÿÿÿÿÿ§ÿ¤ÿÿÿÿÿÿÿÿÿÿÿÿÿÿÿÿÿÿ©ÿ¤ÿÿ¢ÿÿÿÿ¢ÿ©ÿ£ÿ£ÿ¢ÿÿÿÿÿÿÿÿ©ÿ®ÿ¨ÿÿ¥ÿ¢ÿÿÿÿÿ¥ÿÿ¦ÿÿÿÿÿÿÿÿÿÿÿÿ¢ÿÿ¨ÿÿ¦ÿÿÿ¤ÿ©ÿÿÿÿÿÿ£ÿ¢ÿÿÿÿÿÿÿÿÿÿÿÿÿÿÿÿÿÿÿÿ ÿ¤ÿÿÿ¤ÿ ÿ§ÿªÿÿ±ÿÿÿÿÿÿÿ¡ÿÿÿ£ÿÿÿÿ¤ÿÿÿ¢ÿ§ÿ¢ÿ ÿ¡ÿÿÿ£ÿÿ¢ÿ ÿ¥ÿªÿÿ¤ÿ£ÿÿÿÿÿÿÿÿÿÿÿÿÿÿÿ¤ÿ£ÿ¥ÿÿÿÿÿÿÿÿÿÿÿÿÿ¡ÿÿÿÿÿ²ÿÿÿÿÿÿÿÿÿÿ¨ÿÿÿÿÿÿÿÿÿÿÿÿÿÿÿÿÿÿÿÿÿÿÿÿÿÿÿÿ§ÿÿÿÿÿ¨ÿÿÿÿÿÿÿÿÿÿzÿmÿjÿ\ÿ^ÿWÿ\ÿtÿ}ÿÿÿÿÿÿÿÿÿÿÿÿ§ÿÿ£ÿÿ~ÿÿÿ¬ÿÿyÿÿÿÿÿÿyÿÿ{ÿÿÿÿÿÿÿÿÿÿÿÿÿÿÿÿÿÿÿÿÿÿÿÿÿÿÿÿÿÿÿÿÿÿÿ¡ÿ¡ÿÿÿÿÿÿÿÿÿÿÿÿ ÿ¢ÿÿÿÿÿÿÿÿ ÿ¡ÿÿÿ¢ÿ¢ÿÿÿÿ¤ÿ¶ÿ¥ÿÿÿÿÿÿÿÿ¡ÿÿ\ÿÿÿ±ÿÿÿÿ¡ÿÿ§ÿ ÿ£ÿÿÿÿÿÿÿÿÿÿÿÿÿÿÿÿ£ÿ±ÿ¥ÿÿªÿ¢ÿÿÿÿÿÿÿÿ¨ÿÿÿ¤ÿÿÿÿÿÿÿÿ¯ÿ«ÿÿÿ£ÿÿÿÿÿ¤ÿÿ§ÿ®ÿÿÿÿ©ÿ©ÿÿÿ¡ÿÿ£ÿ¢ÿÿ¦ÿ©ÿ¢ÿÿÿÿÿÿ ÿ¥ÿ§ÿÿÿ¤ÿ¡ÿÿÿÿ§ÿÿ¡ÿÿ ÿÿ¨ÿÿÿ ÿÿ½ÿÿÿ£ÿÿ°ÿ¢ÿ§ÿºÿ¥ÿÿÿÿ¥ÿªÿÿ£ÿ³ÿ¹ÿ¦ÿÿÿ«ÿ¢ÿ ÿÿ¦ÿ¤ÿÿ§ÿÿÿ£ÿ¥ÿ¬ÿ¨ÿÿÿ£ÿÿÿÿ°ÿ­ÿÿÿÿ¤ÿªÿ§ÿ¦ÿ¸ÿ ÿ­ÿ¡ÿ¨ÿ«ÿÿ¥ÿ ÿÿÿÿÿ©ÿ¬ÿÿÿ°ÿ¦ÿ ÿ®ÿÿÿÿÿ«ÿ©ÿ¨ÿ£ÿÿÿ¨ÿ¤ÿÿªÿ¹ÿ°ÿªÿ­ÿ¬ÿ¥ÿ£ÿÿÿÿÿ¦ÿ ÿ¦ÿ©ÿ«ÿªÿ«ÿ¥ÿÿÿªÿÿÿÿÿ¥ÿ±ÿ©ÿÿÿ­ÿÿÿ¨ÿ¤ÿÿ¤ÿ ÿÿ¡ÿÿÿ¥ÿ¢ÿ¡ÿÿ£ÿÿÿ©ÿÿÿ¥ÿ©ÿ±ÿ¨ÿÿÿ¢ÿ¥ÿ¥ÿ¥ÿ¦ÿ¬ÿ©ÿ±ÿ®ÿªÿ¯ÿ«ÿÿÿÿÿ ÿ«ÿªÿÿÿ©ÿ«ÿÿµÿ ÿÿÿ©ÿ¥ÿ°ÿÿ¬ÿ«ÿÿªÿ«ÿÿ­ÿÿ¦ÿÿ¦ÿ¯ÿ®ÿªÿ¦ÿ¨ÿ§ÿ¬ÿ¡ÿ«ÿ°ÿ ÿÿÿ§ÿ¤ÿ¦ÿ ÿÿÿ¡ÿ¦ÿÿ¦ÿÿÿÿ¦ÿ ÿ£ÿ ÿÿÿ¤ÿ¤ÿ«ÿ¡ÿ©ÿ¢ÿÿªÿ¢ÿ§ÿ®ÿµÿ­ÿÿ¢ÿ¡ÿ¥ÿ ÿÿÿ°ÿ§ÿ¤ÿÿÿÿ¬ÿ¡ÿ¦ÿ®ÿ«ÿÿÿ¥ÿ¢ÿ¬ÿ«ÿ«ÿ¨ÿÿ©ÿ«ÿ©ÿ¥ÿÿ¡ÿÿÿ°ÿÿ ÿ®ÿ¨ÿÿÿÿÿÿªÿ©ÿ¬ÿ¡ÿ¨ÿÿÿÿ³ÿ¯ÿÿ§ÿÿ¬ÿ¥ÿªÿÿ¦ÿÿ{ÿÿªÿÿ ÿÿ¯ÿ¬ÿÿÿÿ¥ÿªÿ¢ÿ¤ÿ¥ÿ¨ÿ¡ÿÿÿ£ÿÿÿÿÿÿÿÿÿ¢ÿ¡ÿÿÿÿ¬ÿ¯ÿ¯ÿ¡ÿÿÿ°ÿ£ÿ¥ÿ«ÿ¯ÿÇÿ ÿ¤ÿ¦ÿ½ÿ®ÿ¢ÿÿÿ¡ÿ£ÿ ÿÿÿÿÿ¢ÿÿ¤ÿ¨ÿ­ÿ®ÿÿÿÿ£ÿ¡ÿÿÿÿ¬ÿ¯ÿ¢ÿÿ¢ÿ£ÿ©ÿ«ÿÿÿ¦ÿÿ¤ÿªÿ³ÿ ÿ­ÿ¡ÿ¤ÿ·ÿ¨ÿÿÿÿ¡ÿ£ÿÿÿ¡ÿ±ÿ°ÿÿ«ÿ¤ÿ«ÿ¥ÿÿ ÿ¥ÿ©ÿ©ÿ®ÿ·ÿ­ÿ¦ÿ®ÿ«ÿªÿ§ÿ¢ÿ§ÿÿÿ¥ÿ¥ÿªÿ¯ÿ¦ÿ°ÿ¤ÿ±ÿ»ÿ¦ÿÿÿÿ¡ÿÿÿ±ÿÿÿÿÿµÿÿ¢ÿ§ÿ«ÿ®ÿÿÿÿÿÿÿÿÿÿÿÿÿ¤ÿÿÿÿÿÿÿ§ÿ°ÿÿÿÿÿ§ÿ©ÿ§ÿÿÿ¥ÿ¡ÿÿ¯ÿÿÿ¤ÿÿ¾ÿ¤ÿ¥ÿ§ÿÿ«ÿ ÿÿ¤ÿÿ¨ÿÿÿ§ÿÿ¢ÿ¥ÿÿÿÿÿÿÿÿ­ÿÿÿÿÿÿÿÿÿÿÿÿ¦ÿ£ÿÿ©ÿÿÿµÿ¦ÿ°ÿÿÿÿÿ¦ÿÿ©ÿ¤ÿ¦ÿ ÿÿ ÿ£ÿÿÿÿÿÿ¢ÿÿÿÿÿÿyÿxÿ}ÿ~ÿÿ|ÿrÿÿÿÿÿÿÿdÿÿ{ÿsÿ~ÿÿwÿÿUÿÿgÿgÿÿÿÿÿÿÿÿÿÿÿÿÿÿ ÿ¡ÿÿÿÿ¤ÿÿÿÿÿªÿ²ÿ§ÿ¥ÿÿÿ¡ÿÿÿÿmÿÿ{ÿvÿÿÿ¨ÿÿÿÿÿÿÿÿÿÿÿÿÿÿÿÿÿÿÿÿÿ¡ÿÿÿÿÿÿÿ£ÿ¢ÿÿÿÿÿÿÿÿÿÿÿÿÿ ÿ£ÿÿÿ¥ÿÿÿÿÿÿzÿÿÿÿÿÿÿ¼ÿªÿ¡ÿ¦ÿÿÿÿ¦ÿÿ¥ÿÿ¨ÿÿÿÿ¤ÿ¬ÿ¦ÿ ÿ¨ÿ¦ÿ¢ÿ¢ÿ ÿ£ÿ¦ÿ¦ÿ¤ÿÿÿgÿ`ÿ¡ÿ ÿÿÿ¢ÿ·ÿ¡ÿÿÿ§ÿ«ÿ¬ÿ¢ÿ¥ÿ®ÿ¸ÿ¬ÿ¬ÿ«ÿ§ÿ«ÿ©ÿ©ÿ¦ÿÿ ÿ¢ÿ¥ÿ«ÿ¡ÿ«ÿ²ÿ®ÿ¥ÿ²ÿ¥ÿ¥ÿ­ÿ«ÿÿ²ÿ©ÿ¦ÿ±ÿ¨ÿÿÿ£ÿªÿ­ÿ²ÿ®ÿÿÿ¥ÿ£ÿÿ¨ÿ¦ÿ¢ÿ²ÿÿ ÿ¬ÿ·ÿ­ÿ«ÿ±ÿ²ÿ¦ÿ¦ÿªÿ£ÿ§ÿ£ÿÿÿ¢ÿÿ¨ÿ»ÿ·ÿ¬ÿ¤ÿÿ¡ÿ¡ÿ¡ÿ©ÿ«ÿºÿ·ÿ±ÿÿ«ÿ¨ÿ®ÿ¨ÿ¢ÿÿ§ÿ¦ÿ¬ÿ©ÿ¨ÿªÿ«ÿ¬ÿ©ÿ¥ÿ ÿÿ¢ÿ¦ÿ±ÿ¨ÿ¬ÿ¢ÿ·ÿ¶ÿ¯ÿ«ÿ®ÿ¨ÿ·ÿµÿ¦ÿ¢ÿ ÿ£ÿ³ÿ°ÿ©ÿ«ÿ§ÿ¦ÿ«ÿ¬ÿ«ÿ±ÿ¤ÿªÿ¬ÿ¢ÿµÿ³ÿ©ÿ­ÿ®ÿ¤ÿ¤ÿ­ÿªÿ¥ÿ¸ÿ¯ÿ°ÿµÿ¶ÿ·ÿ°ÿ´ÿÀÿÄÿªÿ²ÿ°ÿ»ÿ¿ÿ¬ÿ¬ÿÿ­ÿ­ÿªÿ­ÿ«ÿ¥ÿ ÿ¡ÿ¥ÿ°ÿ¯ÿ£ÿ¥ÿ±ÿ¹ÿ·ÿ¬ÿ£ÿ³ÿ¨ÿ¦ÿªÿ°ÿ ÿ­ÿªÿ¦ÿ¯ÿ¥ÿ£ÿ±ÿ¨ÿªÿ»ÿ¸ÿ©ÿ¢ÿ¬ÿ¹ÿ®ÿ«ÿ«ÿ¶ÿ¨ÿÈÿ¤ÿ¬ÿ·ÿµÿ®ÿ­ÿ«ÿ¦ÿ«ÿ¯ÿ¯ÿ±ÿ²ÿ¯ÿ³ÿ½ÿÿÿÿ´ÿ®ÿ¢ÿ¨ÿ·ÿºÿ¤ÿ¡ÿÿ¦ÿ£ÿ¯ÿ­ÿ¯ÿ¸ÿ´ÿºÿ´ÿ±ÿ½ÿÂÿ¬ÿ§ÿ»ÿ´ÿ²ÿ«ÿ³ÿ»ÿ®ÿ¯ÿÿÿ°ÿ®ÿªÿ³ÿ¬ÿ­ÿ­ÿ£ÿ³ÿ¬ÿ½ÿ©ÿÿ¯ÿ¯ÿ©ÿÿÿ¥ÿ¨ÿ¤ÿ®ÿ®ÿ¢ÿ³ÿ³ÿ«ÿ´ÿ¡ÿ¹ÿ¶ÿ¢ÿ¯ÿ¶ÿ®ÿ«ÿ¯ÿ­ÿ¶ÿ·ÿ°ÿ¯ÿ¯ÿ­ÿªÿ¤ÿ·ÿ¤ÿ«ÿ§ÿÿ¼ÿ¯ÿ£ÿ­ÿ®ÿ®ÿ©ÿ¦ÿ¯ÿ·ÿ¹ÿ¼ÿ²ÿµÿ±ÿ¬ÿ³ÿµÿ©ÿÿ«ÿ¬ÿ³ÿ³ÿ±ÿ¹ÿ»ÿ³ÿ°ÿ·ÿ·ÿ¥ÿ°ÿ¥ÿ³ÿ¸ÿ´ÿÆÿ³ÿ©ÿ¬ÿ®ÿªÿ£ÿ£ÿ¨ÿªÿ©ÿ¨ÿ¶ÿ±ÿ¨ÿ¨ÿ°ÿ¸ÿ®ÿºÿ¶ÿ¬ÿ¥ÿªÿ¯ÿ±ÿ´ÿ·ÿºÿ»ÿ­ÿ§ÿªÿ¦ÿ¦ÿ¸ÿ¬ÿ¬ÿ¥ÿ¦ÿ§ÿ¢ÿÿÿÿÿ ÿÿ1ÿºþþþªý©üöúûaýVþþÔþ'ÿæþ·þ%ÿZÿ2ÿùþþ«ýhýøý¨þìþþþÿnÿÿ}ÿqÿlÿUÿÿkÿtÿÿÿÿÿhÿlÿÿ¥ÿªÿÿÿÿVÿYÿUÿÿÿÿÿÿÿ~ÿsÿvÿÿÿvÿdÿjÿ\ÿNÿqÿvÿlÿzÿÿÿÿÿÿ¥ÿÿ«ÿ§ÿ ÿÿÿ§ÿÿÿ¢ÿ¢ÿ£ÿ¨ÿ©ÿÿ¢ÿ¢ÿ®ÿ²ÿ¦ÿ¢ÿÿ ÿ¨ÿ¦ÿ¤ÿ§ÿ¤ÿ­ÿ£ÿ²ÿ¡ÿÿ­ÿ©ÿ±ÿ§ÿÿ©ÿ«ÿÿ©ÿ¤ÿ¢ÿ£ÿªÿ®ÿÿ§ÿªÿ£ÿ ÿ¬ÿ­ÿÿ®ÿªÿ¬ÿ­ÿ ÿ©ÿÿÿ¤ÿ¡ÿ¥ÿ­ÿ¥ÿÿ«ÿ ÿ©ÿ¬ÿ¡ÿ£ÿ¯ÿ¡ÿÿÿ¡ÿÿÿ¤ÿÿ ÿ«ÿ¡ÿ¢ÿ¡ÿÿ ÿÿÿ¥ÿ¥ÿ¬ÿ´ÿ¨ÿ¦ÿ¬ÿÿ¨ÿ¦ÿ ÿÿÿ¡ÿ¥ÿ§ÿÿ¤ÿ¡ÿ ÿ­ÿ«ÿ£ÿÿ¤ÿ§ÿ¥ÿ¯ÿ ÿÿÿ ÿ­ÿ¤ÿ¤ÿ ÿ¡ÿ¤ÿÿÿÿÿ ÿ´ÿÿÿsÿxÿÿÿ¢ÿÿ£ÿ¡ÿ¡ÿ§ÿÿÿÿ¤ÿ¤ÿ¢ÿ ÿÿ¤ÿ¢ÿÿ¢ÿÿ¢ÿÿ¥ÿ¦ÿ¡ÿ ÿ¡ÿ¤ÿÿ£ÿ¬ÿ©ÿ¬ÿ­ÿ±ÿ¥ÿ¥ÿ±ÿ¦ÿ¤ÿ ÿ ÿ£ÿ ÿÿ£ÿ§ÿ¡ÿÿ¢ÿ ÿÿÿ¥ÿÿ ÿ£ÿÿÿ¡ÿÿÿÿ¬ÿ ÿ¢ÿ¨ÿ£ÿÿÿÿÿ¢ÿ¢ÿ¡ÿ­ÿÿ«ÿÿÿ¢ÿ¨ÿ¨ÿÿ¢ÿÿÿÿÿ¡ÿ£ÿ¨ÿ«ÿÿÿ¨ÿªÿÿ¦ÿ£ÿ£ÿÿÿÿ£ÿÿªÿ ÿÿ±ÿ¨ÿÿÿÿÿÿ£ÿÿ¡ÿÿ ÿ¤ÿÿÿÿÿÿ}ÿqÿÿÿ£ÿ ÿÿ¡ÿ¢ÿ¥ÿ­ÿ¡ÿ£ÿ ÿÿ¢ÿÿÿÿ¬ÿ ÿÿ¢ÿ¢ÿ©ÿ¥ÿ£ÿ¤ÿÿÿ¥ÿ©ÿ­ÿ¡ÿ ÿ¡ÿ¡ÿ¡ÿÿÿÿÿÿÿÿÿ ÿ¨ÿ¡ÿÿ£ÿ ÿªÿ¦ÿ¡ÿ¢ÿ¥ÿ£ÿ¥ÿ®ÿ¡ÿÿ¡ÿ¡ÿÿ¢ÿ©ÿ§ÿ®ÿ¢ÿ£ÿÿÿ ÿ¢ÿ¡ÿÿ ÿ¦ÿ«ÿ¨ÿ¢ÿ«ÿ£ÿÿ¸ÿ¸ÿ®ÿ¦ÿ°ÿ¶ÿ¸ÿÿ¯ÿ¯ÿ¬ÿ¨ÿ¨ÿºÿ´ÿªÿ«ÿ³ÿ¿ÿ¼ÿµÿ®ÿ¦ÿ±ÿ«ÿ¶ÿ­ÿµÿ¾ÿ¸ÿ®ÿ¨ÿ¡ÿ­ÿ¤ÿ®ÿ¬ÿ¨ÿ¯ÿ±ÿ²ÿ¸ÿµÿ±ÿ¤ÿ¸ÿ¬ÿÿÿ§ÿ¬ÿ¬ÿ£ÿ¥ÿ¦ÿ¡ÿ£ÿÿ ÿ£ÿ ÿ¡ÿ¬ÿÿ¦ÿÿ¢ÿ¤ÿ¦ÿ¥ÿ¤ÿ°ÿ®ÿÿÿÿÿ¢ÿ¥ÿÿÿ£ÿ¦ÿÿÿÿ¡ÿªÿ¤ÿ¢ÿ§ÿ£ÿ¢ÿ¢ÿ«ÿ§ÿ¢ÿÿÿÿ¡ÿ ÿÿÿÿ¥ÿÿÿÿÿÿÿ¨ÿ¤ÿ¥ÿÿÿÿÿÿÿÿÿÿªÿ¤ÿÿÿ£ÿÿÿÿÿÿÿÿÿÿÿ¡ÿ ÿÿÿÿ¨ÿÿÿÿÿÿÿ¡ÿ¡ÿÿÿÿÿÿÿÿ©ÿÿÿÿ©ÿ¬ÿ¢ÿÿÿÿÿ¢ÿÿÿÿÿÿÿÿÿÿÿÿÿÿÿÿÿÿÿÿÿ ÿÿÿ ÿÿÿÿÿÿÿÿÿÿÿ|ÿÿÿ ÿÿÿÿÿÿÿÿÿÿÿ¡ÿÿÿÿÿÿÿÿÿÿÿÿÿÿÿÿÿÿÿÿÿÿ§ÿ ÿÿÿÿÿÿÿÿÿÿÿÿÿ«ÿÿÿ¡ÿÿÿÿÿ¥ÿ£ÿÿ·ÿ¬ÿ¤ÿÿ ÿÿ ÿ¡ÿ ÿ¥ÿ¨ÿªÿ«ÿÿ£ÿ¥ÿ¢ÿÿÿ¢ÿªÿ©ÿ¡ÿ¡ÿÿ¡ÿÿ£ÿÿ§ÿ«ÿ«ÿ¦ÿÿÿÿÿ¥ÿ¢ÿÿÿ_ÿþþlÿÿ¨ÿ§ÿÿÿÿ£ÿÿÿ¬ÿÿÿÿÿÿÿÿÿÿ ÿ¦ÿ ÿ£ÿ¡ÿ¡ÿÿÿÿÿÿÿÿÿ¡ÿÿÿÿÿÿÿÿÿÿÿÿ¡ÿÿÿÿÿÿÿÿÿÿÿÿÿÿÿÿÿÿÿÿÿÿÿÿÿÿ²ÿÿÿÿÿ¡ÿ¢ÿÿÿÿÿÿÿvÿvÿÿÿÿÿÿÿÿ{ÿÿÿÿÿÿÿÿÿÿÿuÿÿÿÿÿÿÿÿÿÿ§ÿÿÿÿÿÿÿÿÿÿÿÿÿÿÿÿÿÿÿÿÿ¤ÿ¦ÿªÿ¢ÿÿÿÿÿÿ ÿ ÿÿ¥ÿÿÿÿÿÿ£ÿÿÿÿÿÿ ÿ ÿÿÿÿ¢ÿ ÿÿ©ÿÿÿÿÿÿ¢ÿÿÿÿÿÿ¡ÿ ÿÿÿ«ÿÿ¯ÿ¥ÿÿÿÿÿÿÿÿÿÿÿÿÿÿÿÿÿ ÿÿÿÿÿ¯ÿ¯ÿ§ÿÿÿ¦ÿÿÿ¢ÿ®ÿ¡ÿÿÿÿ¡ÿÿÿÿÿ¦ÿ¢ÿÿÿ ÿÿ£ÿ¤ÿÿÿ¥ÿ±ÿ©ÿ£ÿÿÿ°ÿÿÿ­ÿ¦ÿ¢ÿ§ÿ¦ÿÿÿÿÿÿÿÿÿÿÿÿ£ÿ¤ÿÿÿ§ÿÿ§ÿÿÿ ÿ©ÿ¥ÿÿ¡ÿ­ÿ®ÿÿÿÿ¡ÿÿ£ÿÿÿ¥ÿÿÿ¨ÿÿÿÿÿÿÿÿÿÿÿ¤ÿÿÿÿÿÿÿÿ¢ÿÿ¢ÿ§ÿÿ¡ÿ§ÿ¤ÿ£ÿ¥ÿÿÿÿÿÿÿÿÿ¢ÿÿÿ¢ÿ¡ÿÿÿÿÿ¤ÿÿÿÿÿÿÿÿÿÿÿÿÿÿÿÿÿÿÿwÿ¦ÿÿÿÿÿ¢ÿ¦ÿ«ÿ¡ÿ¡ÿÿÿÿÿÿÿÿÿÿ¡ÿ¢ÿÿ ÿÿÿÿÿÿ§ÿ¥ÿ¤ÿÿÿÿÿÿÿÿÿÿÿÿÿÿÿ©ÿ°ÿ¢ÿÿÿÿ~ÿÿ¢ÿÿªÿ¤ÿÿÿÿzÿÿÿÿÿÿÿÿÿÿÿÿÿÿÿ¨ÿ¡ÿÿÿÿÿÿÿÿ©ÿ¡ÿÿÿ¢ÿ§ÿÿ¤ÿ¦ÿÿÿÿ©ÿÿÿÿ¡ÿÿ¥ÿ«ÿÿÿ£ÿÿÿ£ÿÿÿÿ¤ÿ¨ÿ¢ÿ¨ÿªÿÿÿÿÿ ÿ¥ÿ§ÿ¡ÿÿÿÿÿÿÿ¨ÿ¡ÿ¡ÿÿÿªÿÿÿ¤ÿÿÿ¥ÿÿ¢ÿÿÿ ÿÿÿ¬ÿªÿÿÿ¢ÿÿ¡ÿÿ ÿÿÿÿÿÿ©ÿÿÿÿÿÿ¥ÿ¢ÿÿÿÿÿÿÿÿÿÿÿÿÿÿÿÿÿÿ£ÿÿÿÿ¤ÿÿ¨ÿÿ«ÿ£ÿÿ¬ÿ«ÿÿÿ¥ÿ¤ÿÿ¢ÿÿÿ¨ÿ§ÿ¡ÿÿÿÿÿÿÿÿÿÿÿÿ ÿÿ¨ÿÿÿÿÿÿ£ÿÿÿÿ¦ÿÿÿÿÿÿÿÿÿÿ¡ÿÿÿÿÿÿÿÿ£ÿÿÿ¨ÿ¯ÿÿÿÿÿÿ·ÿÿÿÿÿ§ÿÿÿÿÿÿÿÿÿÿÿÿÿÿÿÿÿÿÿÿÿÿÿÿÿÿÿÿÿÿÿÿÿÿÿÿ®ÿÿÿ}ÿÿÿÿÿÿÿÿÿÿÿ¢ÿÿÿÿoÿgÿbÿPÿVÿpÿ}ÿÿÿÿÿÿÿÿÿÿ ÿqÿÿÿ£ÿÿ¿ÿÿÿÿÿÿÿÿ¢ÿÿÿÿÿÿÿÿÿ¡ÿÿ¢ÿÿÿÿÿÿ ÿÿÿÿÿÿÿÿÿÿÿÿ ÿÿÿÿ}ÿÿÿÿÿÿÿ¢ÿÿÿÿÿÿÿÿ¡ÿÿÿÿÿÿÿÿÿÿÿÿÿÿÿÿÿÿÿÿÿÿÿÿ¥ÿ²ÿÿÿÿÿ¨ÿÿ¦ÿ´ÿjÿ ÿÿÿ§ÿ¢ÿ¯ÿ§ÿÿ©ÿÿ¨ÿ ÿÿÿÿÿÿÿ£ÿ¤ÿÿÿÿÿÿ ÿ£ÿ¡ÿ¢ÿ¤ÿ¤ÿ ÿÿÿÿÿ¢ÿÿ£ÿ¤ÿÿÿÿÿÿÿ¡ÿÿÿÿ¡ÿÿ¥ÿÿ¡ÿÿÿ¦ÿ¬ÿÿÿ§ÿªÿÿÿÿ¬ÿ²ÿ¢ÿ¦ÿ­ÿ¡ÿ¡ÿ¢ÿÿ ÿ£ÿ ÿÿ¢ÿ¬ÿªÿ¦ÿÿÿ­ÿ®ÿÿÿÿÿÿÿ¨ÿ¡ÿ¶ÿ£ÿ¨ÿ ÿ¯ÿ±ÿ®ÿÿ¸ÿ®ÿªÿ ÿ¥ÿÿ£ÿÿ¥ÿ»ÿ¯ÿÿ¢ÿ ÿ¥ÿ¦ÿ¤ÿÿÿ§ÿÿ£ÿ¤ÿÿ§ÿÿ¤ÿ£ÿÿ¡ÿ¥ÿ±ÿªÿ§ÿ³ÿ¤ÿÿ¢ÿÿ«ÿÿÿ¦ÿÿÿÿÿ®ÿ¥ÿ­ÿ¢ÿÿ»ÿµÿÿªÿ«ÿ«ÿ°ÿÿ¢ÿÿÿ¯ÿÿÿÿÿÿ¢ÿÿÿÿÿ¨ÿÿ¯ÿ¬ÿ¡ÿÿÿ ÿ§ÿ¨ÿ ÿÿÿÿÿ¥ÿ­ÿ®ÿ«ÿ¦ÿÿ£ÿÿÿ¡ÿ¯ÿ¦ÿ¬ÿ§ÿ¦ÿ¨ÿ¢ÿÿÿ©ÿ­ÿªÿÿ¢ÿ¤ÿ¢ÿ©ÿÿÿ®ÿ¯ÿ£ÿ¯ÿ¢ÿÿÿ¥ÿÿÿÿÿ©ÿ¡ÿ§ÿ¦ÿÿ¦ÿÿ ÿÿÿÿÿ¦ÿ¨ÿ¢ÿ£ÿ¥ÿ¡ÿ§ÿ¢ÿÿªÿ¥ÿ¨ÿ§ÿ§ÿ­ÿ²ÿ­ÿ¥ÿÿ«ÿ©ÿ¢ÿ­ÿÿÿ©ÿÿÿÿÿÿ¬ÿ«ÿ ÿ¢ÿÿ¦ÿ§ÿ¯ÿ¬ÿ±ÿÿ¨ÿ£ÿ¦ÿÿ¡ÿ¦ÿ§ÿÿ ÿ«ÿ±ÿ±ÿ¤ÿªÿ§ÿÿÿÿ¢ÿ§ÿ£ÿÿÿÿÿÿÿ£ÿ¤ÿ¢ÿ ÿÿÿÿÿÿÿ«ÿªÿ£ÿ¯ÿÿ¥ÿÿ¦ÿ²ÿÿ±ÿ©ÿ¯ÿªÿªÿÿ£ÿÿÿÿ§ÿ²ÿÿÿÿÿ®ÿ§ÿ¯ÿ²ÿ ÿÿ¤ÿ§ÿÿ ÿ«ÿ®ÿÿÿÿÿÿÿÿ ÿ¢ÿÿªÿ®ÿÿ¡ÿ¦ÿÿ ÿ¢ÿÿ£ÿ©ÿ­ÿ§ÿ¤ÿ®ÿ£ÿÿ¢ÿ¡ÿ¨ÿ¤ÿÿÿ¦ÿ­ÿ«ÿÿ«ÿÿÿÿ¦ÿ§ÿÿ ÿ©ÿ¦ÿ¿ÿÃÿ¥ÿ¦ÿÿÿÿÿÿÿÿ¡ÿÿÿÿÿ©ÿÿÿ¢ÿÿÿÿÿ¡ÿ¦ÿÿ­ÿ¥ÿ ÿ¬ÿ¬ÿ·ÿ³ÿ«ÿªÿ¯ÿ¿ÿÿ¦ÿ£ÿªÿ©ÿÿÿÿÿ§ÿÿÿ ÿÿ¡ÿÿÿ¢ÿ ÿ¢ÿ¦ÿÿÿ¤ÿ®ÿªÿÿÿ¦ÿ£ÿ§ÿÿÿÿ§ÿ¦ÿ¥ÿÿÿÿÿÿ©ÿ¶ÿÿ§ÿ§ÿÿÁÿ¡ÿÿÿ¥ÿ§ÿ¡ÿ£ÿ¡ÿÿ©ÿ¨ÿÿªÿ§ÿ±ÿÿ ÿ¤ÿ¨ÿ¤ÿ£ÿ ÿ¬ÿ¢ÿ ÿ§ÿ­ÿ§ÿÿÿÿÿ¥ÿ¥ÿÿÿ£ÿÿ£ÿ¦ÿ£ÿ°ÿÿÿÿÿ©ÿ¢ÿ¢ÿ£ÿ°ÿ¦ÿÿÿ¤ÿÿ«ÿ¤ÿ±ÿ°ÿ®ÿ¢ÿÿÿ¤ÿ«ÿ ÿÿÿ¤ÿÿÿÿÿ£ÿ¯ÿ§ÿÿÿÿ¬ÿÿ¢ÿ¥ÿ ÿ¦ÿ¡ÿÿÿÿ¦ÿ£ÿÿÿÿµÿ¦ÿÿ¶ÿ ÿ©ÿ©ÿÿ«ÿ¥ÿ¦ÿ¦ÿÿ§ÿÿÿÿÿ¨ÿ©ÿ¡ÿÿ ÿ ÿÿÿÿ§ÿ¢ÿ¡ÿÿÿÿÿÿÿÿÿÿ®ÿ¢ÿÿÿÿÿ§ÿÿ©ÿÿ¤ÿÿÿÿÿÿ¢ÿÿÿÿ£ÿ¢ÿÿÿÿÿÿÿÿÿÿÿÿÿÿÿÿÿÿ}ÿÿÿÿÿÿÿuÿuÿyÿrÿ|ÿÿwÿÿfÿÿ~ÿ`ÿtÿwÿÿÿÿÿÿÿÿÿÿÿÿÿÿÿÿÿÿÿÿÿ¤ÿÿÿÿ¡ÿÿÿÿ³ÿÿÿÿÿÿ[ÿvÿÿÿÿ¤ÿÿ¤ÿªÿÿÿÿÿÿÿÿÿÿÿÿÿÿ£ÿÿÿÿÿÿÿÿÿ¢ÿ«ÿ ÿ¯ÿÿ³ÿ£ÿÿÿ}ÿÿÿÿÿ¦ÿÿÿÿ ÿ¡ÿ ÿ¥ÿ¦ÿÿÿÿÿ ÿÿÿÿ£ÿ¡ÿÿÿ§ÿÿ¢ÿªÿÿ¾ÿ©ÿ¢ÿÿÿ¢ÿ¢ÿ ÿ¦ÿ§ÿªÿ¥ÿÿÿ£ÿ¦ÿªÿ¦ÿ®ÿªÿÿsÿvÿ§ÿ­ÿÿÿÿ±ÿÿ~ÿÿ¡ÿ¥ÿ¡ÿ¤ÿ¢ÿ«ÿ ÿ£ÿ¥ÿ ÿ¦ÿ©ÿ¢ÿÿÿ ÿ£ÿÿÿ¤ÿÿ¡ÿÿ®ÿ ÿ¹ÿ©ÿ±ÿ¯ÿ­ÿ£ÿ¬ÿÿªÿ§ÿ¨ÿ¤ÿ¨ÿ©ÿ«ÿ¨ÿ¬ÿµÿ°ÿ¤ÿ§ÿ«ÿÿÿ£ÿ²ÿ·ÿ£ÿ¶ÿ²ÿ»ÿ²ÿ«ÿ¯ÿ§ÿ ÿ ÿ ÿ¥ÿ¢ÿ§ÿ¦ÿ¡ÿ©ÿ©ÿÿÿ­ÿ³ÿ¬ÿÿ£ÿ ÿ¦ÿ·ÿªÿ²ÿ¬ÿ¡ÿÿ²ÿ¦ÿ¤ÿ¢ÿªÿ°ÿ¬ÿ«ÿ±ÿ¸ÿ°ÿ¥ÿ¬ÿ°ÿ©ÿ£ÿÿ¢ÿ­ÿ¦ÿ¤ÿ¥ÿ¨ÿ©ÿ¢ÿ¡ÿ ÿÿ£ÿ®ÿ¹ÿºÿ´ÿ¥ÿ ÿ§ÿªÿ¬ÿ¥ÿ­ÿ®ÿ¤ÿ®ÿ¬ÿ®ÿ«ÿ¢ÿªÿ±ÿ§ÿ±ÿ©ÿ©ÿ«ÿ¥ÿµÿÿ¸ÿ¯ÿ ÿ¶ÿ³ÿ¦ÿ­ÿ®ÿ¦ÿ¦ÿªÿ±ÿ¢ÿ ÿ¢ÿ«ÿ«ÿ¦ÿÿ®ÿ³ÿ¤ÿ¤ÿ§ÿ»ÿ¼ÿ®ÿ¥ÿ¡ÿ¥ÿ­ÿ­ÿ¯ÿ°ÿ°ÿ¶ÿ²ÿ«ÿÿÿ®ÿ°ÿ¯ÿ¼ÿ±ÿ§ÿ£ÿ¥ÿ§ÿ¦ÿ¦ÿ¦ÿ¡ÿºÿÂÿ±ÿµÿºÿ»ÿÊÿ»ÿ¯ÿ¿ÿªÿ¡ÿ½ÿ¬ÿ¨ÿ»ÿ°ÿ´ÿ¥ÿ£ÿÿ¯ÿ³ÿªÿ­ÿ±ÿ¯ÿ±ÿ®ÿÿÿÿ¬ÿ¼ÿ¢ÿ¹ÿ¥ÿ¡ÿ°ÿ¤ÿÿÿÿ°ÿ¶ÿ¸ÿ·ÿ¯ÿ¬ÿ«ÿ¯ÿ¼ÿ­ÿ¯ÿªÿ·ÿ²ÿ°ÿ´ÿ±ÿµÿ«ÿ«ÿÿÿ«ÿªÿ®ÿ¯ÿ¢ÿ¬ÿ¢ÿÿ¢ÿ®ÿ§ÿÿ¯ÿÃÿ¢ÿ´ÿ©ÿ¨ÿ®ÿ¬ÿªÿ©ÿ¤ÿ¢ÿ«ÿ«ÿ ÿ¤ÿ±ÿ¼ÿºÿ©ÿªÿ¬ÿ¦ÿ®ÿ­ÿ¦ÿµÿ¼ÿ»ÿ¶ÿªÿ¨ÿ®ÿ°ÿ¨ÿ¡ÿ«ÿ®ÿÿ¶ÿÁÿ®ÿ¤ÿ²ÿ±ÿ¦ÿ¤ÿ²ÿ¶ÿ­ÿ±ÿºÿÀÿ¨ÿ¬ÿ¨ÿ¯ÿ³ÿÿÿ®ÿºÿ®ÿ§ÿ¼ÿ»ÿ°ÿ²ÿ­ÿ«ÿ´ÿµÿºÿªÿÆÿ·ÿÿ°ÿ®ÿªÿ²ÿ¨ÿ¤ÿ¢ÿ¡ÿ¤ÿ¥ÿ«ÿ®ÿ«ÿ­ÿÿ¥ÿ½ÿ³ÿËÿ¶ÿ»ÿªÿ¶ÿ°ÿ¡ÿ³ÿÂÿ±ÿ¥ÿ¦ÿ¤ÿªÿºÿ¹ÿ·ÿ¨ÿ¨ÿ¥ÿ¤ÿÿÿÿÿÿ ÿ¦ÿzÿõþ~þNþ¿ýýüÞúüþmþkþ©þæþ¾þ­þÿÿÎþhþLýfý¬ýDþþ~þ
[truncated: 11,285,398 more chars]
