# Supplementary material for: Identifying regulators of associative learning using a protein-labelling approach in Caenorhabditis elegans
Source: eLife. 2026 Jan 28;14:RP108438. doi: 10.7554/eLife.108438 (PMC12851583; doi:10.7554/eLife.108438)
Supplement: Figure 1—figure supplement 3—source data 1. [file elife-108438-fig1-figsupp3-data1.zip]

Archive with 1 entries (1 files):
- Figure 1-figure supplement 3-source data 1/Figure 1-figure supplement 3-source data 1.pdf
