# Supplementary material for: Identifying regulators of associative learning using a protein-labelling approach in Caenorhabditis elegans
Source: eLife. 2026 Jan 28;14:RP108438. doi: 10.7554/eLife.108438 (PMC12851583; doi:10.7554/eLife.108438)
Supplement: Figure 1—figure supplement 3—source data 2. [file elife-108438-fig1-figsupp3-data2.zip › Figure 1-figure supplement 3-source data 2/Figure 1-figure supplement 3A (ladder).scn]

MIME-Version: 1.0 (Generated by Image Lab 5.2.1)
Content-Type: multipart/mixed; boundary="20221214-172529-0B2C8E58"
Content-Description: Image Lab Image File
X-EntityRank: middle
X-LastSaveDate: 2022.12.14.17.25.29.395

--20221214-172529-0B2C8E58
Content-Type: text/xml; charset="utf8"
Content-Length: 1852
Content-Description: ItemHeaderTag
X-EntityRank: first
X-LastSaveDate: 2022.12.14.17.25.29.396

<!DOCTYPE XML>
<root version="2">
 <FileAuthoringInfo>
  <applicationName>Image Lab Touch</applicationName>
  <applicationSchema>3</applicationSchema>
  <majorVer>2</majorVer>
  <minorVer>3</minorVer>
  <subMinorVer>0</subMinorVer>
  <buildNumber>7</buildNumber>
  <changeList>198661</changeList>
  <buildType></buildType>
  <version>2.3.0.07</version>
 </FileAuthoringInfo>
 <name>2022-12-14 0.200s</name>
 <scan_id>54757540787004142</scan_id>
 <description></description>
 <user>Proteomics</user>
 <document_control_sign>0</document_control_sign>
 <document_controlled>0</document_controlled>
 <frame_sync_type>sync_frames_and_lanes</frame_sync_type>
 <normalization_channel>-1</normalization_channel>
 <normalization_use_bands>0</normalization_use_bands>
 <DisplaySettings>
  <showAnnotations>true</showAnnotations>
  <showLaneFrame>true</showLaneFrame>
  <showLanes>true</showLanes>
  <showBands>true</showBands>
  <showLaneLabels>true</showLaneLabels>
  <showBandsAttributes>true</showBandsAttributes>
  <bandsAttributes>1</bandsAttributes>
  <selectedLaneAttr>true</selectedLaneAttr>
  <showMWLegend>true</showMWLegend>
  <showVolumes>true</showVolumes>
  <showVolumesLabel>true</showVolumesLabel>
  <showBandEdges>false</showBandEdges>
 </DisplaySettings>
 <channel_count>1</channel_count>
 <rgb_composite>true</rgb_composite>
 <RGBDisplaySettings>
  <Red>
   <Channel>-1</Channel>
   <Enable>false</Enable>
  </Red>
  <Green>
   <Channel>-1</Channel>
   <Enable>false</Enable>
  </Green>
  <Blue>
   <Channel>-1</Channel>
   <Enable>false</Enable>
  </Blue>
 </RGBDisplaySettings>
 <scan_0>
  <transform gamma="1" highlight_saturate="true" invert="false" high_frac="0.998947" low_frac="0.672374"/>
  <colormap>Gray</colormap>
  <zoom>-1.0000000000000000</zoom>
  <image_anchor x="0.0000000000000000" y="0.0000000000000000"/>
 </scan_0>
</root>
--20221214-172529-0B2C8E58
Content-Type: multipart/mixed; boundary="20221214-172529-0B15F198"
Content-Description: ScanImageTag0
X-EntityRank: first
X-LastSaveDate: 2022.12.14.17.25.29.396

--20221214-172529-0B15F198
Content-Type: application/octet-stream
Content-Length: 12179328
Content-Description: ImageData
X-EntityRank: first
X-LastSaveDate: 2022.12.14.17.25.29.396

¢ÿ²ÿ¢ÿ ÿ­ÿ¯ÿ«ÿµÿªÿ³ÿÿµÿ¶ÿ¦ÿÿ¤ÿ«ÿ¢ÿÿ¨ÿÿÿ©ÿªÿªÿ³ÿ§ÿ§ÿ¸ÿ¦ÿÿ¨ÿ²ÿ¸ÿ·ÿ£ÿÿ«ÿ«ÿ¬ÿ¤ÿ§ÿ¯ÿ®ÿ®ÿ´ÿÃÿ§ÿ¬ÿ¢ÿÿ¦ÿ°ÿ§ÿ¬ÿ­ÿ®ÿµÿ®ÿ¯ÿ¯ÿ¬ÿ®ÿ³ÿÁÿÀÿµÿ£ÿ¥ÿ£ÿ±ÿ²ÿÿ¥ÿ®ÿ¢ÿ¸ÿ¯ÿªÿ«ÿ©ÿ©ÿ¬ÿ¡ÿÿªÿÿ¬ÿÿÿÿÿÿÿ¨ÿÿ¤ÿ¦ÿ¢ÿ¨ÿ¨ÿÿÿ©ÿ¨ÿÿÿ«ÿ¨ÿÿÿÿÿÿÿlÿPÿkÿ_ÿÿÿ§ÿ°ÿ¯ÿ©ÿ¨ÿÿ¤ÿ¦ÿ¡ÿ¨ÿµÿ·ÿ¬ÿ§ÿ§ÿªÿ¦ÿÿ¥ÿÿ©ÿ¦ÿÿ ÿµÿ¬ÿµÿªÿ ÿ©ÿ¤ÿ¡ÿ«ÿ¬ÿ¦ÿ²ÿ ÿ¥ÿ¶ÿ¯ÿ ÿ²ÿ³ÿ¨ÿ­ÿ²ÿªÿ»ÿ¦ÿ¢ÿ¡ÿ¥ÿ´ÿ¸ÿ±ÿ±ÿ´ÿµÿ´ÿ£ÿÿ©ÿ¾ÿ­ÿ©ÿ³ÿ²ÿ¬ÿ±ÿ¤ÿ£ÿ¤ÿ¥ÿ ÿªÿ«ÿ¤ÿÿÿÿ«ÿ©ÿÿªÿ¢ÿ¯ÿ°ÿÿÿ¡ÿ¤ÿ ÿ¨ÿ´ÿ£ÿ«ÿÿÿÿ¢ÿ¢ÿ¡ÿ¥ÿªÿ©ÿÿºÿÿ£ÿ¦ÿ§ÿ¦ÿÿÿ¤ÿ®ÿ³ÿ²ÿ ÿ£ÿÿ¡ÿ ÿ¢ÿ¢ÿÿ¢ÿ°ÿ­ÿªÿ´ÿ¤ÿ±ÿÅÿ¥ÿ¢ÿ¬ÿ©ÿ¦ÿ¬ÿ©ÿªÿµÿ ÿ¬ÿ§ÿ§ÿ²ÿµÿ©ÿ¡ÿ¤ÿ£ÿÿÿ¤ÿ¤ÿ±ÿ£ÿ¯ÿ¥ÿÿ ÿ£ÿÿ¡ÿ¤ÿ¥ÿ¡ÿÿÿ¥ÿ¥ÿ¢ÿÿÿÿÿÿ£ÿ§ÿµÿÿ¥ÿ¤ÿÿ«ÿ¢ÿ£ÿªÿ©ÿ§ÿ«ÿ«ÿ§ÿÿÿ¢ÿ¦ÿ¢ÿÿÿÿÿ¨ÿÿ¤ÿ£ÿÿÿ¦ÿ§ÿÿÿ£ÿ«ÿ ÿÿ¢ÿ¤ÿ¦ÿ­ÿÿÿ­ÿ£ÿ´ÿ±ÿ®ÿ·ÿ¶ÿ¬ÿ±ÿ·ÿ¤ÿµÿÿÿ¦ÿ³ÿ¡ÿ¥ÿÿÿ³ÿ°ÿ¦ÿ¦ÿÿÿÿÿ§ÿÿÿ¯ÿ¢ÿ²ÿ·ÿ®ÿ©ÿ¥ÿÿÿÿ²ÿªÿÿÿ§ÿ¡ÿ£ÿ¦ÿÿ ÿ­ÿ¨ÿÿ¬ÿ±ÿ±ÿÿ£ÿÿ¥ÿ¨ÿÿ§ÿ¡ÿ¥ÿ¬ÿÿÿ¢ÿ ÿ¤ÿÿÿ¡ÿ¨ÿÿÿÿ¢ÿ¬ÿ ÿÿÿ§ÿ¥ÿ§ÿÿ°ÿ©ÿÿ ÿ¥ÿÿÿÿÿÿÿÿ±ÿ¦ÿÿ¡ÿÿÿÿÿÿÿÿÿ§ÿ£ÿ©ÿ¨ÿÿªÿÿÿÿÿÿÿÿ²ÿ¦ÿÿÿÿÿ ÿÿÿ¢ÿ£ÿÿÿ¥ÿÿÿ ÿÿÿÿÿÿÿÿÿyÿÿ¡ÿÿÿÿÿÿÿÿÿÿÿÿÿÿÿÿÿvÿÿaÿJÿoÿÿÿÿÿÿtÿÿzÿÿÿÿÿÿ{ÿÿÿÿÿwÿ[ÿ^ÿtÿwÿ}ÿpÿ|ÿ~ÿvÿtÿnÿgÿlÿmÿjÿkÿmÿdÿfÿgÿtÿhÿjÿvÿsÿmÿeÿnÿqÿ^ÿUÿaÿrÿ`ÿVÿ|ÿpÿ_ÿTÿqÿqÿhÿwÿjÿpÿgÿ`ÿWÿUÿYÿcÿrÿbÿ\ÿQÿ>ÿUÿdÿ^ÿXÿnÿcÿcÿ`ÿlÿ\ÿ\ÿWÿVÿ`ÿ_ÿdÿhÿWÿ6ÿJÿÿnÿ`ÿbÿyÿhÿ]ÿUÿ`ÿdÿkÿcÿiÿtÿmÿcÿ`ÿfÿrÿeÿbÿlÿXÿxÿfÿ_ÿ_ÿOÿaÿ\ÿ^ÿ_ÿ\ÿiÿkÿcÿeÿdÿaÿdÿeÿjÿYÿPÿlÿrÿpÿ_ÿiÿhÿqÿXÿjÿÿnÿbÿ_ÿ\ÿjÿvÿgÿbÿeÿ[ÿnÿeÿ`ÿjÿpÿmÿbÿCÿNÿsÿrÿrÿpÿhÿTÿUÿrÿoÿ^ÿaÿ`ÿkÿpÿlÿdÿnÿ\ÿlÿiÿnÿSÿ{ÿoÿoÿaÿgÿ[ÿ^ÿdÿiÿtÿwÿjÿgÿpÿkÿhÿqÿtÿ~ÿnÿnÿÿHÿWÿ{ÿÿoÿzÿrÿ~ÿyÿkÿbÿ_ÿiÿuÿÿqÿ\ÿsÿxÿaÿcÿjÿvÿmÿXÿuÿÿlÿfÿhÿjÿyÿrÿvÿhÿSÿTÿYÿ^ÿgÿeÿ]ÿ_ÿjÿmÿ]ÿlÿoÿrÿÿÿnÿcÿoÿsÿmÿ{ÿvÿmÿlÿeÿlÿuÿeÿgÿlÿeÿ^ÿ`ÿqÿuÿ^ÿ4ÿÿaÿgÿYÿkÿÿmÿvÿÿÿÿbÿNÿwÿpÿjÿ]ÿkÿ`ÿcÿkÿzÿÿuÿiÿoÿgÿoÿjÿ|ÿyÿiÿfÿlÿhÿgÿ|ÿeÿbÿmÿqÿeÿkÿhÿbÿcÿiÿmÿsÿvÿuÿÿ~ÿnÿjÿmÿvÿsÿoÿnÿtÿnÿtÿÿÿÿÿfÿlÿ{ÿoÿ|ÿ{ÿ{ÿÿuÿoÿÿyÿhÿjÿuÿqÿkÿmÿpÿzÿÿvÿbÿ\ÿeÿkÿtÿÿpÿdÿsÿzÿ^ÿ`ÿÿgÿiÿzÿ{ÿwÿoÿmÿmÿdÿ^ÿfÿoÿbÿhÿpÿrÿoÿfÿkÿlÿoÿpÿgÿ[ÿ}ÿmÿ`ÿÿÿÿsÿÿsÿkÿ}ÿpÿrÿÿvÿhÿyÿoÿ_ÿpÿjÿkÿtÿqÿmÿnÿfÿdÿjÿjÿyÿÿrÿÿrÿdÿFÿmÿÿqÿnÿhÿrÿÿXÿmÿlÿgÿ]ÿ`ÿiÿuÿmÿnÿmÿzÿzÿmÿhÿkÿzÿÿvÿbÿPÿ^ÿpÿ}ÿ}ÿoÿmÿÿvÿfÿ|ÿ}ÿsÿrÿjÿeÿÿÿhÿyÿhÿqÿÿoÿÿÿÿÿ|ÿsÿzÿrÿÿÿÿvÿsÿsÿvÿfÿ[ÿgÿlÿsÿgÿqÿoÿlÿaÿpÿjÿ^ÿbÿ`ÿÿÿmÿmÿ\ÿyÿeÿiÿsÿuÿrÿvÿrÿjÿbÿhÿlÿqÿ`ÿ^ÿfÿ_ÿMÿYÿmÿcÿaÿ`ÿgÿsÿ[ÿPÿWÿiÿZÿeÿ`ÿdÿdÿ]ÿJÿmÿTÿKÿDÿmÿJÿaÿUÿ^ÿcÿoÿqÿnÿFÿFÿgÿbÿYÿhÿYÿaÿ[ÿXÿaÿYÿRÿYÿhÿjÿgÿdÿ\ÿfÿ\ÿQÿRÿ\ÿRÿ\ÿfÿcÿhÿIÿ`ÿZÿlÿZÿhÿoÿ^ÿZÿXÿ[ÿeÿZÿfÿUÿRÿkÿaÿXÿaÿcÿbÿTÿVÿ_ÿ\ÿXÿ^ÿfÿ^ÿXÿbÿdÿcÿsÿiÿ^ÿfÿeÿTÿ[ÿVÿOÿaÿDÿRÿWÿUÿ^ÿUÿuÿkÿaÿaÿHÿjÿvÿfÿgÿ]ÿfÿ_ÿeÿeÿ[ÿeÿcÿbÿfÿcÿfÿiÿaÿZÿ`ÿaÿbÿaÿZÿgÿ_ÿ_ÿ{ÿnÿfÿÿuÿ\ÿCÿSÿaÿ[ÿxÿ|ÿ_ÿRÿÿeÿÿYÿjÿgÿUÿLÿpÿiÿIÿcÿaÿhÿXÿCÿiÿbÿ_ÿ`ÿdÿsÿvÿ]ÿaÿgÿdÿlÿnÿyÿ{ÿcÿZÿkÿrÿÿoÿvÿzÿgÿbÿzÿmÿoÿqÿoÿtÿiÿbÿ]ÿeÿrÿwÿsÿnÿÿÿuÿÿgÿnÿnÿqÿvÿyÿoÿyÿyÿqÿoÿcÿjÿgÿ{ÿÿtÿhÿeÿjÿuÿrÿlÿÿÿyÿvÿpÿiÿÿqÿ{ÿyÿvÿÿjÿqÿjÿQÿÿsÿeÿkÿhÿtÿlÿÿcÿmÿyÿoÿ|ÿrÿ|ÿpÿ}ÿyÿÿxÿlÿtÿ}ÿÿÿxÿvÿrÿoÿpÿqÿ{ÿÿÿÿ~ÿxÿsÿzÿÿwÿiÿtÿÿqÿ}ÿuÿÿlÿjÿÿÿÿuÿmÿ_ÿzÿpÿÿÿsÿÿÿrÿÿÿ}ÿkÿsÿzÿuÿ|ÿ{ÿÿ{ÿvÿ{ÿxÿtÿÿÿuÿqÿvÿxÿzÿyÿrÿÿ~ÿÿÿwÿwÿxÿyÿ{ÿÿÿÿ|ÿÿqÿ^ÿÿ|ÿÿrÿtÿÿÿÿvÿÿÿwÿÿÿÿÿxÿvÿ}ÿzÿuÿlÿvÿÿÿtÿtÿuÿsÿÿÿÿyÿÿÿ{ÿÿÿuÿoÿmÿsÿ}ÿ|ÿÿÿpÿÿfÿÿÿdÿÿtÿiÿÿcÿ}ÿ<ÿ|ÿjÿgÿuÿÿÿÿtÿ{ÿxÿsÿÿÿÿÿÿÿuÿwÿÿÿxÿqÿoÿvÿÿÿÿuÿÿjÿÿ\ÿoÿiÿxÿgÿmÿvÿÿvÿ]ÿkÿoÿRÿlÿoÿ ÿtÿÿÿiÿoÿ~ÿoÿÿ}ÿÿÿrÿpÿrÿsÿyÿÿÿÿÿÿÿÿkÿ|ÿÿÿwÿkÿuÿoÿmÿuÿ}ÿ{ÿeÿÿvÿiÿ~ÿkÿ{ÿyÿfÿ~ÿnÿtÿkÿqÿlÿcÿ]ÿoÿ|ÿuÿjÿcÿgÿÿxÿjÿvÿtÿgÿgÿ_ÿRÿYÿfÿlÿpÿhÿhÿiÿkÿoÿnÿiÿrÿ[ÿoÿ_ÿyÿkÿhÿ_ÿqÿfÿ{ÿcÿfÿrÿkÿ^ÿ]ÿHÿfÿcÿdÿcÿ]ÿ`ÿnÿjÿ\ÿTÿ^ÿoÿjÿaÿ[ÿTÿXÿWÿ^ÿaÿ[ÿhÿ\ÿ\ÿwÿcÿhÿhÿnÿbÿVÿxÿOÿPÿvÿcÿJÿlÿzÿLÿNÿ_ÿMÿpÿuÿtÿTÿQÿTÿXÿaÿ^ÿWÿZÿVÿXÿbÿ^ÿZÿ[ÿ^ÿjÿmÿ_ÿRÿUÿZÿ`ÿYÿ]ÿ]ÿoÿzÿ[ÿOÿLÿeÿZÿkÿUÿSÿgÿWÿdÿfÿfÿWÿaÿlÿZÿMÿiÿmÿ^ÿUÿgÿeÿUÿ]ÿ_ÿhÿ\ÿkÿhÿWÿ\ÿqÿÿtÿYÿYÿXÿoÿSÿrÿQÿTÿOÿlÿzÿqÿxÿnÿlÿXÿiÿwÿwÿnÿvÿbÿrÿtÿfÿuÿ|ÿ{ÿvÿrÿtÿzÿ|ÿtÿwÿqÿyÿÿcÿsÿeÿqÿwÿwÿyÿsÿxÿuÿÿjÿoÿsÿÿ}ÿ|ÿ~ÿÿ}ÿwÿÿ}ÿwÿqÿhÿjÿmÿtÿrÿyÿÿqÿÿrÿRÿtÿrÿfÿ~ÿkÿÿ|ÿÿkÿÿeÿjÿÿpÿdÿpÿÿÿwÿcÿjÿvÿrÿnÿqÿpÿxÿÿtÿyÿtÿwÿfÿuÿÿÿzÿoÿnÿqÿiÿyÿÿhÿ|ÿvÿuÿzÿmÿ|ÿÿrÿwÿhÿgÿrÿ]ÿpÿÿwÿyÿkÿqÿkÿoÿÿÿrÿjÿnÿeÿÿhÿÿqÿ{ÿoÿyÿsÿvÿÿÿzÿÿÿ~ÿoÿpÿ|ÿÿÿ|ÿ|ÿÿÿÿyÿtÿÿÿtÿvÿ{ÿpÿÿÿÿÿÿxÿmÿxÿÿ}ÿ}ÿÿÿ{ÿvÿÿÿÿÿnÿ^ÿmÿÿtÿnÿÿÿÿÿÿÿÿÿÿÿÿoÿuÿÿÿÿ~ÿÿÿÿÿÿÿÿÿÿÿ~ÿtÿqÿUÿpÿÿqÿpÿzÿvÿÿÿ¡ÿÿÿÿÿÿÿÿÿÿzÿÿÿÿÿÿÿwÿzÿ~ÿÿÿÿÿÿÿÿÿÿÿÿÿÿÿÿÿ~ÿÿÿÿ}ÿÿ¢ÿÿÿzÿÿÿÿ{ÿÿÿÿÿÿÿvÿxÿÿÿÿÿÿ{ÿ|ÿyÿÿÿÿ²ÿÿÿÿÿtÿÿÿÿuÿpÿÿÿÿtÿyÿyÿvÿÿ~ÿÿÿkÿÿÿyÿdÿÿÿ}ÿÿsÿqÿÿÿzÿmÿjÿsÿsÿuÿsÿgÿ}ÿcÿÿ|ÿrÿ{ÿfÿuÿxÿvÿxÿxÿuÿwÿtÿlÿrÿtÿlÿzÿhÿ}ÿnÿuÿwÿkÿeÿÿÿwÿwÿrÿpÿÿzÿoÿpÿmÿrÿÿÿxÿqÿfÿfÿFÿjÿxÿgÿtÿÿrÿhÿgÿnÿvÿkÿpÿÿpÿhÿrÿzÿÿ|ÿtÿqÿkÿhÿzÿqÿxÿkÿiÿ~ÿÿtÿuÿsÿiÿnÿyÿsÿmÿsÿwÿ{ÿhÿrÿkÿÿyÿqÿ}ÿsÿiÿqÿ}ÿÿ~ÿuÿwÿvÿvÿjÿvÿpÿÿÿkÿxÿhÿqÿnÿoÿÿÿtÿ~ÿyÿyÿÿ{ÿÿ{ÿtÿnÿÿeÿeÿqÿhÿsÿsÿvÿvÿjÿrÿmÿ\ÿwÿÿqÿrÿsÿ{ÿzÿuÿ|ÿpÿwÿyÿtÿtÿsÿqÿyÿÿÿ{ÿuÿ`ÿzÿsÿvÿzÿ_ÿdÿwÿmÿlÿyÿ~ÿ{ÿhÿaÿwÿpÿpÿzÿÿpÿcÿmÿsÿÿÿ}ÿhÿfÿfÿjÿÿÿvÿ{ÿuÿ|ÿ|ÿÿrÿsÿÿÿÿÿÿÿÿrÿÿÿÿpÿ~ÿÿzÿwÿÿÿwÿuÿÿÿÿÿÿÿpÿÿÿÿ ÿÿÿÿÿÿÿÿÿÿÿÿÿÿ©ÿ¨ÿÿÿÿ¢ÿÿÿÿÿÿÿ¦ÿÿ£ÿ¥ÿÿ¤ÿ¨ÿÿÿ¤ÿ©ÿ¦ÿÿÿ ÿ¤ÿÿzÿÿÿ°ÿ§ÿ«ÿ¢ÿ ÿ£ÿ£ÿ¥ÿ¢ÿ³ÿÿ§ÿÿÿ¥ÿ¤ÿ£ÿ¦ÿ£ÿ¢ÿ¬ÿ­ÿÿÿ ÿÿÿ}ÿÿÿÿÿ¦ÿ¦ÿ¤ÿÿÿ¡ÿªÿ£ÿÿÿ¡ÿ·ÿ©ÿ¸ÿ«ÿ£ÿ®ÿ¤ÿÿÿ¡ÿ«ÿ§ÿ¢ÿÿ±ÿ¯ÿ­ÿªÿ¥ÿ¥ÿ§ÿ¬ÿ°ÿ£ÿÿ£ÿÿ ÿ±ÿ¤ÿ¥ÿ§ÿÿÿÿÿ©ÿ§ÿ«ÿÿÿªÿµÿ©ÿ¥ÿ®ÿ®ÿ¥ÿ¦ÿªÿ¦ÿºÿ±ÿ¹ÿ±ÿ«ÿ¥ÿ¡ÿ¤ÿ®ÿ°ÿ¨ÿ¼ÿ®ÿªÿ¯ÿ¦ÿ©ÿ¢ÿÿ¨ÿ¦ÿÿ§ÿ±ÿ¨ÿ¦ÿ¤ÿ¢ÿ½ÿ¨ÿÿ¢ÿ£ÿ£ÿ«ÿ©ÿ©ÿ¼ÿ«ÿ¨ÿ ÿ¢ÿ¬ÿ®ÿªÿ¤ÿ¡ÿ©ÿ¬ÿÿ§ÿ¤ÿ¨ÿªÿ¦ÿ§ÿ§ÿ¤ÿ¤ÿ£ÿ¤ÿ½ÿªÿ¤ÿ°ÿ­ÿÿ¨ÿªÿªÿ ÿÿ¸ÿ­ÿÿ¶ÿ¥ÿ¥ÿÿ£ÿªÿªÿ¨ÿ§ÿ³ÿ·ÿ«ÿ ÿÿ§ÿ§ÿ¢ÿ¡ÿ¡ÿÿ¢ÿ§ÿ¥ÿ£ÿÿ©ÿ­ÿ­ÿ­ÿ§ÿ¬ÿ·ÿ¯ÿ¤ÿ®ÿ£ÿÿ²ÿ­ÿ©ÿ«ÿ­ÿ¯ÿ¯ÿ ÿ§ÿ²ÿ¨ÿ¨ÿ¤ÿ¥ÿ°ÿ²ÿ«ÿ±ÿ¶ÿ¦ÿ¦ÿªÿ¥ÿ¤ÿ§ÿ¤ÿÿ ÿ©ÿ±ÿ¤ÿÿÿÿªÿ¨ÿªÿ°ÿ¬ÿ§ÿ¶ÿ®ÿÿÿ«ÿªÿ¨ÿ¥ÿ©ÿ²ÿ­ÿ°ÿÿ ÿ°ÿ­ÿ©ÿ§ÿ¨ÿ¦ÿ¢ÿ¡ÿÿªÿÿµÿ·ÿ¨ÿ°ÿºÿ¯ÿ¯ÿ²ÿ¥ÿ®ÿ¨ÿ«ÿ±ÿ­ÿ¦ÿ¦ÿ«ÿ§ÿ¶ÿ·ÿ©ÿ¬ÿ®ÿ®ÿ±ÿ­ÿ¦ÿ¸ÿ©ÿ¦ÿ§ÿ ÿ¤ÿ£ÿ¡ÿ¤ÿ¢ÿ§ÿ¥ÿ±ÿ·ÿ°ÿ«ÿªÿ¦ÿ©ÿ²ÿÿºÿ¼ÿ§ÿ¥ÿ¬ÿ«ÿ¦ÿ©ÿªÿ£ÿ¹ÿ«ÿµÿ´ÿ¤ÿÿ ÿ¦ÿ¼ÿ«ÿ§ÿ§ÿ¦ÿ°ÿ²ÿ°ÿ­ÿÿ§ÿ´ÿºÿ¶ÿ³ÿ±ÿ©ÿ¥ÿ²ÿ©ÿ¨ÿÉÿ¼ÿÿÿ¬ÿ±ÿªÿ¸ÿ¬ÿ©ÿ¦ÿ¥ÿ¬ÿ°ÿ¯ÿ¯ÿ¯ÿ ÿ ÿ«ÿ¦ÿ£ÿ£ÿ¬ÿ·ÿ°ÿ­ÿ«ÿªÿÿ ÿ¢ÿ¡ÿªÿ·ÿ¯ÿµÿÿ³ÿ¸ÿ¦ÿÿ£ÿ¨ÿ«ÿ¥ÿÿ¯ÿ¥ÿÿ©ÿ¹ÿÂÿ ÿÿ¼ÿ¾ÿ­ÿ¬ÿ³ÿ´ÿ´ÿÿÿªÿ¬ÿ¨ÿ¤ÿ¢ÿ¬ÿ¹ÿÿ¡ÿ³ÿ¬ÿ·ÿ´ÿ²ÿ³ÿ¬ÿ¡ÿ°ÿ¥ÿ®ÿµÿ¬ÿÿÿ ÿ¢ÿ¬ÿ¢ÿ«ÿ¼ÿ²ÿ°ÿ²ÿªÿ«ÿ·ÿµÿ¸ÿ¥ÿ¯ÿ¬ÿ­ÿ©ÿ¨ÿ«ÿ¤ÿÿ¤ÿ¦ÿ¨ÿ¤ÿ¥ÿ¥ÿ§ÿ¥ÿÿÿ®ÿ ÿ£ÿ¤ÿ¦ÿ«ÿ§ÿÿÿ§ÿÿ£ÿ£ÿ¦ÿ³ÿ«ÿ¢ÿ£ÿ¡ÿÿÿqÿdÿsÿtÿÿ£ÿ¢ÿ ÿ©ÿ¢ÿ­ÿ¤ÿ ÿµÿ ÿÿ¡ÿ¥ÿ ÿÿ¯ÿµÿ¾ÿ¨ÿ£ÿ§ÿ­ÿ©ÿÿ ÿ¨ÿªÿ¡ÿ£ÿ¢ÿ­ÿ°ÿ¨ÿ«ÿ²ÿ ÿ¥ÿ©ÿÿ ÿ£ÿÿ¬ÿ²ÿ¨ÿ¥ÿ°ÿ²ÿ»ÿ¨ÿ¬ÿ¤ÿ®ÿ½ÿ¾ÿ«ÿÿ¢ÿÿ ÿ£ÿ¨ÿ­ÿ³ÿ¯ÿ¯ÿ¯ÿ¨ÿ§ÿ±ÿ©ÿ¦ÿ¡ÿÿÿ±ÿ³ÿ§ÿÿÿÿ­ÿ¤ÿ±ÿ¥ÿ«ÿªÿ¤ÿ¡ÿÿÿ¢ÿ§ÿ¬ÿ¡ÿ¥ÿ¥ÿ¤ÿ ÿ£ÿ®ÿ«ÿ£ÿ±ÿ¯ÿÿ¯ÿ¯ÿ¤ÿ£ÿ£ÿ¥ÿ£ÿÿ ÿ­ÿ¬ÿ©ÿµÿªÿ¥ÿ£ÿ¦ÿ£ÿÿÿÿÿÿ¥ÿÿÿ¢ÿÿ¢ÿªÿ¥ÿ¤ÿ£ÿ¢ÿ©ÿ§ÿ ÿ¯ÿ¤ÿ¦ÿ¤ÿ­ÿ¯ÿ¦ÿ§ÿ±ÿ¤ÿÿ¬ÿ¨ÿÿ¶ÿ«ÿ¡ÿ°ÿ¦ÿÿÿÿ ÿ£ÿ£ÿ­ÿ¥ÿÿ¤ÿ§ÿ¬ÿ¨ÿ¤ÿÿÿ£ÿ¤ÿ²ÿ¶ÿ¯ÿµÿÿªÿ¦ÿÿÿÿ ÿ¥ÿ£ÿ¨ÿ¯ÿ©ÿ°ÿ£ÿ§ÿÿÿ¢ÿ­ÿ­ÿ¤ÿ§ÿÿÿµÿÿ£ÿªÿ­ÿ®ÿ¨ÿ©ÿªÿ©ÿ ÿÿ©ÿ©ÿ¨ÿ¢ÿ ÿ®ÿ ÿ©ÿ³ÿ´ÿ¯ÿ£ÿ¢ÿ²ÿ®ÿ ÿÿÿÿ¦ÿÿÿ©ÿÿÿ¤ÿ«ÿ­ÿ­ÿ¡ÿÿ¢ÿ¤ÿ¥ÿÿ¥ÿ¯ÿÿ¤ÿ©ÿ­ÿ±ÿ¦ÿªÿ ÿ³ÿ¡ÿ²ÿ§ÿÿ¡ÿÿÿÿÿÿ§ÿ©ÿÿ§ÿÿ±ÿ´ÿÿÿªÿÿ¬ÿ·ÿ±ÿ¥ÿÿÿÿ¥ÿ¢ÿ°ÿÿÿ´ÿªÿ¡ÿÿÿ¨ÿ±ÿ«ÿ¡ÿÿÿ ÿ£ÿÿ«ÿ¨ÿ¤ÿ ÿÿÿÿ ÿÿÿÿÿ¬ÿÿ¥ÿ¬ÿÿÿÿÿÿÿÿ§ÿ¥ÿ ÿ¢ÿ¨ÿªÿµÿÿÿ ÿÿÿÿÿ«ÿÿÿ£ÿ ÿÿÿÿÿ¢ÿ£ÿ|ÿÿÿÿÿÿÿÿÿÿÿÿÿÿÿÿÿÿÿÿÿ¡ÿÿÿÿ~ÿÿuÿpÿ|ÿÿÿÿÿÿtÿbÿOÿÿ~ÿ{ÿÿÿwÿ|ÿxÿÿÿ{ÿÿ{ÿ~ÿÿÿÿvÿTÿOÿZÿ~ÿrÿhÿ^ÿuÿÿsÿlÿbÿXÿiÿwÿcÿfÿyÿ`ÿvÿjÿjÿsÿhÿaÿqÿkÿkÿjÿcÿ\ÿPÿUÿ`ÿxÿbÿ\ÿBÿIÿ`ÿUÿqÿbÿaÿjÿcÿXÿ[ÿXÿZÿ]ÿRÿaÿeÿZÿQÿQÿ`ÿ\ÿeÿ]ÿqÿdÿ]ÿcÿzÿrÿjÿaÿ^ÿsÿoÿLÿEÿ^ÿlÿZÿWÿSÿkÿtÿmÿmÿfÿlÿaÿcÿkÿ`ÿbÿmÿlÿlÿfÿcÿjÿcÿbÿoÿ_ÿTÿ\ÿaÿcÿmÿgÿgÿjÿaÿOÿmÿÿvÿiÿdÿcÿbÿpÿlÿ]ÿ`ÿ_ÿLÿiÿTÿgÿpÿvÿYÿaÿoÿnÿkÿgÿjÿgÿ`ÿhÿkÿmÿxÿbÿtÿRÿpÿOÿaÿYÿwÿcÿiÿÿ|ÿgÿmÿaÿ\ÿpÿrÿaÿ`ÿcÿlÿzÿoÿjÿcÿfÿiÿmÿeÿSÿÿyÿcÿbÿdÿ`ÿeÿbÿ^ÿdÿuÿtÿ[ÿdÿrÿ\ÿiÿxÿoÿmÿ|ÿZÿaÿ[ÿuÿXÿuÿoÿbÿ[ÿnÿuÿoÿoÿfÿjÿtÿkÿjÿsÿlÿmÿdÿhÿkÿ~ÿtÿtÿjÿrÿjÿRÿbÿrÿeÿkÿdÿ_ÿaÿXÿaÿsÿuÿvÿoÿgÿtÿfÿÿ}ÿfÿ~ÿqÿoÿxÿYÿWÿmÿrÿÿÿ^ÿ\ÿjÿzÿkÿkÿtÿoÿcÿ[ÿgÿpÿ\ÿ6ÿÿpÿwÿgÿzÿoÿrÿtÿaÿjÿtÿ\ÿQÿxÿÿ~ÿjÿsÿ}ÿÿÿÿ}ÿnÿÿrÿcÿZÿcÿrÿ_ÿÿÿtÿZÿfÿyÿeÿ\ÿoÿjÿbÿjÿpÿ^ÿWÿeÿeÿkÿeÿeÿrÿxÿrÿmÿoÿxÿÿqÿxÿ`ÿjÿsÿ{ÿlÿsÿxÿ\ÿrÿZÿfÿnÿeÿwÿ[ÿhÿÿxÿ~ÿ|ÿrÿgÿoÿ~ÿpÿ]ÿrÿÿlÿbÿeÿ_ÿtÿwÿ{ÿpÿcÿtÿÿgÿcÿ|ÿnÿeÿyÿ{ÿpÿmÿsÿXÿfÿgÿ]ÿlÿeÿWÿkÿvÿkÿvÿ|ÿ`ÿcÿyÿÿ|ÿmÿeÿoÿjÿ~ÿLÿUÿtÿhÿ|ÿuÿCÿ}ÿÿyÿÿ{ÿhÿbÿoÿtÿpÿlÿiÿtÿÿpÿeÿgÿjÿ{ÿÿwÿÿyÿYÿEÿÿÿyÿhÿjÿ{ÿÿgÿmÿlÿaÿgÿmÿgÿpÿqÿjÿ~ÿsÿpÿvÿxÿkÿgÿ|ÿyÿcÿjÿuÿtÿxÿqÿ]ÿcÿqÿÿmÿGÿoÿlÿwÿzÿÿ|ÿkÿÿrÿ_ÿpÿjÿlÿxÿzÿfÿ{ÿ|ÿlÿnÿmÿoÿÿ}ÿvÿxÿsÿtÿtÿlÿqÿpÿiÿkÿfÿjÿdÿXÿwÿqÿVÿWÿjÿtÿÿÿmÿ`ÿhÿoÿpÿfÿiÿiÿrÿtÿjÿjÿwÿpÿoÿXÿVÿfÿpÿlÿZÿZÿfÿiÿmÿrÿnÿOÿmÿ^ÿVÿ\ÿbÿdÿiÿ{ÿ]ÿMÿdÿrÿSÿ^ÿNÿNÿnÿSÿfÿdÿYÿjÿgÿRÿRÿNÿgÿfÿgÿOÿXÿ_ÿ`ÿ\ÿTÿOÿUÿ`ÿQÿaÿjÿYÿYÿWÿRÿ]ÿZÿ\ÿ`ÿhÿjÿgÿOÿiÿRÿxÿWÿZÿbÿSÿeÿWÿRÿhÿ_ÿ_ÿWÿVÿcÿfÿZÿlÿhÿcÿaÿ]ÿgÿ_ÿaÿhÿ_ÿ`ÿZÿbÿhÿZÿgÿkÿ_ÿkÿeÿdÿfÿWÿRÿtÿPÿVÿbÿ\ÿ|ÿaÿ]ÿhÿcÿfÿSÿkÿdÿaÿ^ÿlÿ^ÿYÿkÿkÿjÿnÿnÿoÿkÿXÿ^ÿiÿbÿeÿjÿ_ÿTÿ\ÿjÿVÿGÿXÿVÿTÿmÿ{ÿmÿgÿhÿdÿmÿeÿzÿoÿbÿRÿGÿXÿpÿUÿ\ÿVÿlÿqÿ^ÿZÿ]ÿXÿmÿrÿnÿ\ÿdÿHÿPÿfÿsÿzÿlÿaÿnÿpÿhÿpÿlÿbÿ_ÿZÿ]ÿ[ÿuÿzÿeÿqÿÿuÿeÿgÿhÿ\ÿjÿrÿ[ÿlÿuÿmÿoÿoÿkÿaÿÿ~ÿÿÿtÿmÿqÿÿrÿoÿpÿyÿjÿmÿjÿkÿeÿhÿiÿqÿvÿvÿrÿkÿoÿuÿtÿsÿÿzÿmÿiÿqÿsÿyÿkÿyÿuÿÿyÿ[ÿ~ÿvÿ^ÿwÿyÿpÿvÿyÿjÿlÿvÿ_ÿ[ÿzÿoÿoÿuÿÿsÿÿzÿÿ{ÿwÿzÿvÿyÿxÿrÿ{ÿ|ÿ|ÿxÿiÿ{ÿÿÿÿÿÿtÿ{ÿÿtÿfÿ_ÿÿlÿoÿuÿÿpÿxÿtÿÿwÿ{ÿmÿwÿÿvÿÿÿzÿ|ÿÿÿvÿ|ÿÿsÿzÿjÿrÿÿÿÿÿzÿzÿsÿnÿÿ~ÿjÿqÿ{ÿyÿ|ÿÿ}ÿÿÿÿ{ÿtÿvÿÿwÿ}ÿÿÿÿÿ{ÿyÿiÿÿ£ÿvÿÿÿ|ÿÿ~ÿÿuÿÿÿÿÿyÿÿÿvÿxÿqÿsÿhÿzÿÿÿ~ÿnÿtÿÿÿÿvÿoÿwÿzÿtÿÿ|ÿÿtÿbÿwÿÿÿÿpÿxÿÿhÿÿpÿoÿ~ÿgÿÿyÿuÿQÿÒþiÿlÿ~ÿÿÿsÿÿ}ÿÿÿÿÿÿÿÿÿÿÿzÿrÿsÿÿÿvÿnÿvÿ|ÿ¢ÿÿzÿnÿpÿbÿiÿ{ÿdÿpÿjÿÿÿsÿtÿoÿÿÿjÿnÿrÿlÿÿÿ]ÿ]ÿoÿsÿkÿoÿ{ÿrÿkÿpÿeÿoÿrÿjÿ|ÿÿ}ÿÿÿpÿlÿsÿÿÿuÿvÿuÿrÿuÿÿwÿ|ÿvÿvÿdÿ`ÿwÿrÿlÿnÿpÿrÿlÿdÿyÿÿlÿmÿSÿiÿaÿfÿpÿgÿoÿzÿnÿoÿzÿvÿnÿgÿ]ÿTÿ^ÿiÿeÿpÿdÿ\ÿcÿmÿkÿ`ÿeÿ]ÿ]ÿdÿ]ÿnÿoÿjÿfÿZÿ^ÿoÿeÿgÿbÿ^ÿlÿeÿTÿdÿXÿYÿbÿhÿÿxÿdÿfÿqÿrÿmÿnÿhÿVÿSÿ^ÿXÿaÿwÿaÿXÿVÿeÿgÿbÿrÿXÿgÿcÿzÿeÿmÿnÿoÿTÿ^ÿfÿQÿ^ÿQÿYÿRÿtÿ`ÿ_ÿ\ÿUÿVÿWÿ\ÿbÿ_ÿaÿ\ÿcÿbÿ[ÿ`ÿWÿ[ÿfÿcÿ[ÿaÿUÿZÿ]ÿYÿhÿ]ÿpÿnÿDÿUÿSÿUÿhÿ`ÿFÿ_ÿiÿVÿlÿpÿaÿNÿZÿ`ÿfÿ^ÿcÿZÿcÿrÿyÿjÿXÿcÿkÿhÿgÿhÿfÿpÿjÿsÿdÿÿ\ÿTÿmÿeÿdÿZÿ^ÿlÿ_ÿnÿvÿwÿmÿnÿuÿnÿjÿnÿrÿsÿtÿrÿxÿuÿdÿbÿsÿÿyÿlÿrÿzÿuÿoÿbÿgÿvÿÿtÿÿmÿrÿ|ÿpÿlÿÿlÿÿÿkÿlÿnÿ}ÿ{ÿÿÿÿtÿzÿ}ÿÿÿtÿwÿÿÿwÿ}ÿÿÿrÿvÿ{ÿeÿyÿÿrÿ{ÿrÿhÿÿ|ÿwÿÿkÿwÿÿiÿyÿÿÿÿ|ÿwÿrÿzÿlÿ_ÿoÿrÿpÿlÿmÿ{ÿuÿrÿqÿsÿ}ÿÿnÿsÿxÿiÿmÿtÿqÿvÿÿqÿ{ÿtÿjÿuÿÿÿjÿjÿoÿkÿtÿzÿÿÿpÿ}ÿÿÿlÿdÿuÿÿÿdÿtÿ}ÿtÿsÿqÿÿ~ÿuÿrÿtÿÿÿsÿÿuÿqÿqÿpÿÿÿÿzÿyÿvÿÿÿ{ÿxÿÿwÿtÿzÿuÿÿÿhÿzÿÿÿ|ÿÿ|ÿ}ÿnÿoÿÿÿÿxÿsÿqÿrÿÿÿyÿlÿÿÿtÿzÿÿÿÿÿ{ÿ|ÿÿÿuÿtÿdÿwÿÿÿÿwÿsÿÿÿ|ÿÿÿÿÿzÿÿuÿbÿaÿYÿuÿoÿÿwÿ|ÿÿ~ÿvÿÿÿ}ÿ|ÿÿÿÿÿÿÿÿÿÿÿÿ~ÿÿÿ{ÿÿÿÿÿÿÿÿÿÿÿÿÿÿÿÿÿÿ}ÿÿÿÿÿÿÿxÿÿÿÿÿÿÿÿ~ÿÿÿÿÿÿÿÿÿÿÿÿÿÿÿÿÿwÿ£ÿÿ}ÿÿyÿ{ÿÿÿÿÿÿzÿqÿ{ÿÿÿÿ¢ÿÿÿwÿqÿÿÿÿÿuÿÿ}ÿzÿ}ÿyÿwÿvÿ{ÿyÿkÿiÿtÿyÿ|ÿgÿkÿxÿcÿyÿÿgÿ~ÿrÿ~ÿkÿjÿzÿlÿlÿqÿwÿ}ÿ}ÿ|ÿxÿÿÿÿÿrÿtÿVÿqÿÿoÿnÿsÿsÿuÿvÿzÿwÿmÿhÿoÿzÿuÿ~ÿsÿjÿQÿ]ÿÿoÿwÿqÿeÿwÿhÿbÿhÿyÿvÿvÿ~ÿwÿsÿgÿgÿÿmÿiÿsÿqÿ`ÿuÿdÿpÿfÿbÿjÿsÿnÿiÿbÿ]ÿlÿ{ÿÿ~ÿzÿ~ÿ~ÿvÿeÿUÿnÿÿtÿhÿsÿqÿwÿÿÿxÿzÿ~ÿzÿmÿgÿuÿÿÿ}ÿtÿsÿuÿ{ÿxÿxÿ}ÿÿ{ÿiÿ_ÿdÿÿlÿÿÿÿ{ÿÿnÿ|ÿmÿ~ÿÿoÿmÿmÿnÿsÿsÿqÿÿ}ÿrÿmÿyÿuÿzÿgÿpÿxÿpÿiÿpÿxÿlÿdÿrÿjÿvÿ~ÿrÿcÿlÿpÿfÿÿkÿvÿyÿsÿzÿÿvÿmÿeÿgÿuÿkÿrÿqÿlÿpÿÿtÿkÿqÿsÿÿxÿ_ÿjÿwÿ}ÿÿÿÿÿuÿvÿvÿÿÿÿÿÿÿÿÿÿyÿÿÿÿÿvÿÿÿÿÿÿuÿkÿuÿÿÿÿÿwÿ|ÿÿÿÿÿÿÿÿÿÿÿÿÿÿÿÿ§ÿÿÿÿÿÿÿÿÿÿÿÿÿÿÿÿÿ¥ÿÿÿ¢ÿÿ¨ÿ¨ÿÿÿ¢ÿ£ÿ¥ÿÿÿ©ÿªÿªÿ²ÿ°ÿ¡ÿ ÿ¡ÿÿ£ÿ©ÿ¤ÿ¬ÿ¥ÿ¦ÿ®ÿ ÿ¦ÿ³ÿ¦ÿ¨ÿ§ÿªÿ¥ÿÿ©ÿ±ÿ±ÿÿÿÿÿ¦ÿÿ¢ÿ¤ÿ¬ÿ¯ÿ¡ÿÿ¨ÿ©ÿªÿ¬ÿÿ¤ÿªÿ­ÿµÿ§ÿ¦ÿ¨ÿÿÿ¡ÿ£ÿ¦ÿÿÿ¥ÿ¨ÿ¸ÿ°ÿ ÿ¥ÿ«ÿ¬ÿ³ÿ³ÿ£ÿÿ¬ÿÿ³ÿ¬ÿÿ¢ÿ§ÿ£ÿ£ÿ¦ÿ¤ÿ¥ÿ¬ÿ²ÿ§ÿ®ÿ¶ÿ¸ÿ³ÿ®ÿªÿ§ÿ©ÿªÿ§ÿ¢ÿ±ÿ«ÿ¥ÿ¯ÿ°ÿ¬ÿ¦ÿ§ÿ¯ÿ§ÿÿÿÿÿ¯ÿ¯ÿÿ¨ÿ¤ÿÿ¢ÿ¥ÿ¦ÿ¤ÿÿÿ¢ÿÿ¥ÿªÿÿ ÿ¦ÿÿÿ³ÿ­ÿÿ¶ÿ³ÿÿÿ¡ÿ©ÿ ÿÿ¥ÿ¨ÿ¤ÿ§ÿ§ÿ­ÿ¯ÿÿ§ÿ§ÿ£ÿ©ÿ­ÿ¨ÿªÿ¯ÿÿµÿ ÿ±ÿ¿ÿ¯ÿ¨ÿ¢ÿÿ«ÿ·ÿÿ©ÿ¹ÿªÿ§ÿÿ£ÿ¤ÿ¢ÿ¤ÿ¯ÿµÿ§ÿ«ÿ¦ÿ ÿ£ÿ ÿ¢ÿªÿ¦ÿ ÿ¥ÿªÿ£ÿªÿ£ÿ±ÿ³ÿ«ÿ¨ÿ£ÿÿÿ©ÿÿ¾ÿ£ÿ´ÿ·ÿÿ ÿ®ÿ¨ÿ§ÿ±ÿ£ÿ©ÿ¾ÿ¬ÿ¤ÿ¤ÿ¦ÿ³ÿ²ÿ¯ÿµÿ§ÿÿÿ©ÿ±ÿ­ÿ°ÿ¦ÿ¥ÿ§ÿ¢ÿ¬ÿ©ÿÿÿ¦ÿ±ÿ®ÿ¬ÿ©ÿ¥ÿ¬ÿ·ÿ¤ÿ®ÿ§ÿÿ±ÿ¶ÿ³ÿºÿ¹ÿ©ÿ±ÿ¨ÿ£ÿ ÿ°ÿ¸ÿ®ÿ¥ÿªÿ¬ÿ ÿ§ÿ¡ÿÿ®ÿ·ÿ³ÿ©ÿ ÿ¥ÿ½ÿÅÿ¡ÿ¨ÿ ÿ¯ÿ­ÿ§ÿ§ÿ®ÿ³ÿ¥ÿ©ÿ£ÿ£ÿªÿ¥ÿÿªÿºÿ¿ÿÃÿ£ÿ¯ÿ°ÿ¯ÿ©ÿ¢ÿ ÿ ÿÿ¢ÿµÿ¯ÿ²ÿ®ÿ­ÿ¬ÿ°ÿ¼ÿÀÿ°ÿ¶ÿ°ÿ«ÿ¶ÿ¸ÿ¬ÿ¨ÿµÿ·ÿ«ÿ»ÿ©ÿ³ÿµÿ¦ÿ©ÿ²ÿ©ÿ§ÿ§ÿÿ¬ÿ®ÿ ÿ¤ÿ¬ÿªÿ¥ÿ­ÿµÿ¯ÿµÿ³ÿ°ÿ«ÿ¨ÿ¥ÿ ÿÿ¬ÿ¦ÿ¥ÿ®ÿ©ÿÿ¡ÿ´ÿ ÿ§ÿ©ÿ§ÿ¬ÿ°ÿ±ÿ®ÿ¢ÿ´ÿÿ ÿ£ÿ¨ÿ®ÿ¯ÿ¨ÿ¥ÿ¯ÿ°ÿ­ÿ£ÿÿ¦ÿ¬ÿ¨ÿ¬ÿ¬ÿ¼ÿ§ÿ£ÿ©ÿ¬ÿ¬ÿ­ÿ¥ÿ¥ÿ´ÿ¡ÿ°ÿ°ÿªÿ¬ÿªÿ¯ÿ£ÿ¼ÿ¿ÿÃÿ±ÿ¦ÿªÿ¨ÿ¨ÿ§ÿ£ÿ¬ÿ°ÿ©ÿ¨ÿ°ÿ®ÿ£ÿÿ¢ÿ½ÿ¯ÿ¯ÿ­ÿ©ÿ²ÿ¸ÿ ÿ ÿ¢ÿ²ÿ­ÿ¡ÿ«ÿ­ÿÿÿ§ÿÂÿ­ÿ­ÿªÿ«ÿªÿ­ÿµÿ¾ÿ½ÿ®ÿ¦ÿÿ£ÿ¥ÿ¦ÿ«ÿ±ÿ¤ÿ¡ÿ¦ÿ ÿ²ÿ¤ÿÿ¤ÿ¥ÿ ÿ¥ÿ¯ÿ´ÿ±ÿ¥ÿ ÿ¤ÿ©ÿ¢ÿÿÿ©ÿ¢ÿ³ÿ©ÿ¡ÿÿ¢ÿ¢ÿÿ ÿÿÿÿÿdÿbÿÿ ÿÿÿ¢ÿ¥ÿ¥ÿ±ÿ¦ÿ¨ÿ¦ÿ©ÿ³ÿ°ÿÿÿªÿ¶ÿ°ÿ«ÿ¢ÿ¥ÿ®ÿ«ÿ¤ÿ§ÿÿ©ÿÿ¦ÿ¢ÿ©ÿ­ÿ¯ÿ°ÿµÿÂÿ¡ÿ®ÿÿ¤ÿµÿ®ÿ¥ÿ©ÿ®ÿ­ÿ®ÿ­ÿ¥ÿ²ÿ±ÿªÿ°ÿµÿ®ÿ«ÿ¯ÿ§ÿ¦ÿ¢ÿÿ¬ÿ¨ÿ©ÿ­ÿ°ÿ¯ÿ¥ÿÿµÿ³ÿ®ÿ®ÿ¨ÿÿªÿ°ÿ§ÿÿ¢ÿºÿ³ÿÿ®ÿ¹ÿÿÿÿ¥ÿ¬ÿ£ÿ§ÿ«ÿ¬ÿÿ¡ÿ¨ÿ«ÿ£ÿÿÿÿ³ÿ¯ÿ ÿ£ÿ«ÿ«ÿÿÿ ÿÿ ÿ¦ÿ¢ÿ¡ÿ¨ÿ¤ÿ»ÿ¦ÿÿ£ÿ¤ÿ±ÿ¤ÿÿªÿ±ÿ¢ÿ±ÿÀÿ£ÿ¸ÿ ÿ¤ÿ¡ÿ ÿ¡ÿ¥ÿ«ÿ«ÿ­ÿ¢ÿ°ÿ¡ÿÿ©ÿ±ÿ§ÿÿ¥ÿ«ÿÿÿ»ÿÿÿ¡ÿ´ÿÿÿÿÿÿ£ÿ­ÿªÿ®ÿ¨ÿ¤ÿ¦ÿ«ÿÿ¨ÿ ÿÿ¬ÿ´ÿÀÿÀÿÿ¯ÿ¨ÿ¯ÿ®ÿ§ÿ¯ÿ®ÿ£ÿÿ£ÿ¨ÿ¢ÿ«ÿ®ÿ±ÿ¾ÿªÿ­ÿ¨ÿ£ÿÿ¥ÿ°ÿ§ÿÿÿ½ÿ³ÿ±ÿ¡ÿ¦ÿÿªÿ®ÿ¬ÿªÿªÿ®ÿ¬ÿ¯ÿ®ÿÿ§ÿ¬ÿ ÿÿÿ¤ÿÿÿÿÿ¦ÿ«ÿÂÿÿ·ÿÿ¦ÿÿ®ÿªÿ¡ÿ¡ÿ¦ÿ«ÿ¨ÿ¨ÿ©ÿÿ ÿÿ³ÿÿ´ÿ¹ÿ©ÿÿ¡ÿÿÿÿ¦ÿ¦ÿ¹ÿ¢ÿ¦ÿ§ÿ£ÿ¢ÿÿÿÿÿÿ®ÿ ÿÿ£ÿÿ©ÿµÿÿ£ÿÿÿ§ÿÿ¤ÿ³ÿÿÿ¯ÿ¡ÿ§ÿ²ÿÿÿÿÿÿ¢ÿ¨ÿ¥ÿ©ÿ§ÿÿÿ~ÿÿÿÿ¨ÿÿ§ÿ ÿÿ¢ÿ£ÿ¡ÿÿÿÿÿ¨ÿÿÿÿÿ£ÿÿÿ£ÿÿÿÿÿÿÿ¢ÿ²ÿ¬ÿ ÿÿÿÿÿÿÿÿÿÿ£ÿ£ÿ£ÿ ÿ£ÿ©ÿ¢ÿÿÿ¡ÿÿÿÿÿÿ ÿÿÿÿÿÿÿÿÿÿÿÿÿ}ÿÿÿÿÿxÿÿyÿ{ÿÿÿÿÿÿÿÿvÿbÿlÿ{ÿvÿÿyÿzÿlÿ}ÿÿxÿwÿÿuÿÿÿeÿÿsÿcÿeÿfÿÿÿfÿXÿcÿhÿjÿuÿoÿZÿbÿhÿSÿsÿqÿfÿuÿkÿjÿvÿvÿgÿmÿkÿjÿrÿdÿRÿ`ÿbÿWÿcÿ`ÿbÿXÿ_ÿYÿaÿfÿcÿTÿ_ÿbÿaÿQÿJÿVÿYÿZÿbÿeÿYÿbÿbÿaÿKÿOÿfÿnÿnÿbÿeÿeÿmÿiÿvÿvÿ\ÿmÿmÿOÿ`ÿ}ÿSÿDÿ]ÿqÿpÿ]ÿjÿjÿhÿhÿhÿ`ÿgÿhÿ_ÿeÿnÿgÿaÿjÿ`ÿRÿhÿjÿ`ÿsÿqÿuÿ_ÿoÿqÿjÿkÿqÿgÿ]ÿiÿlÿaÿpÿnÿjÿqÿaÿsÿgÿZÿaÿYÿjÿmÿxÿjÿaÿTÿ]ÿmÿjÿdÿ[ÿ`ÿvÿnÿtÿtÿfÿ`ÿdÿgÿsÿMÿyÿqÿ_ÿxÿ|ÿcÿcÿhÿjÿtÿ|ÿÿyÿjÿkÿlÿvÿyÿvÿTÿdÿkÿ^ÿeÿQÿ}ÿoÿRÿUÿgÿkÿjÿrÿeÿ^ÿmÿsÿpÿlÿkÿrÿjÿ`ÿÿXÿzÿ[ÿzÿmÿvÿ\ÿpÿhÿnÿjÿnÿvÿrÿtÿpÿcÿhÿqÿtÿrÿiÿyÿqÿiÿcÿ{ÿxÿeÿeÿÿmÿlÿtÿsÿwÿlÿxÿoÿpÿkÿWÿQÿhÿyÿiÿfÿnÿuÿ|ÿbÿmÿbÿyÿgÿyÿfÿ9ÿfÿ^ÿ{ÿÿoÿ\ÿfÿ|ÿyÿsÿtÿqÿcÿbÿoÿdÿfÿ?ÿõþ[ÿsÿrÿ{ÿaÿ[ÿzÿfÿeÿVÿbÿoÿ]ÿoÿlÿeÿaÿsÿÿÿÿÿdÿbÿxÿlÿVÿgÿmÿ_ÿqÿmÿaÿ]ÿfÿbÿoÿaÿyÿfÿcÿyÿ}ÿ_ÿZÿ`ÿcÿ]ÿQÿfÿÿÿuÿlÿrÿÿÿtÿvÿgÿoÿ~ÿlÿTÿkÿdÿkÿgÿ|ÿiÿ{ÿqÿgÿ\ÿ}ÿzÿ{ÿÿzÿnÿiÿoÿvÿsÿnÿsÿzÿkÿhÿkÿdÿoÿwÿsÿ\ÿgÿ{ÿvÿdÿiÿtÿwÿtÿsÿrÿxÿyÿoÿPÿYÿoÿfÿ^ÿsÿfÿ`ÿtÿnÿvÿsÿKÿTÿtÿcÿ~ÿmÿiÿÿpÿWÿeÿiÿaÿ]ÿvÿÿ^ÿgÿtÿÿ}ÿnÿ[ÿhÿvÿÿÿ{ÿnÿlÿoÿnÿeÿcÿiÿqÿxÿÿ~ÿÿiÿTÿÿgÿyÿsÿjÿÿnÿÿmÿjÿkÿpÿmÿkÿeÿoÿnÿuÿkÿpÿqÿlÿzÿ}ÿlÿiÿwÿÿsÿkÿqÿpÿrÿuÿÿxÿÿwÿÿqÿEÿxÿyÿVÿfÿlÿlÿqÿ`ÿkÿÿ}ÿ~ÿyÿkÿÿrÿgÿ{ÿ{ÿrÿwÿyÿÿ{ÿlÿqÿpÿrÿ~ÿqÿrÿsÿwÿhÿ`ÿ}ÿ~ÿWÿ\ÿxÿ_ÿÿÿeÿgÿXÿyÿuÿ\ÿnÿ[ÿeÿtÿjÿnÿqÿdÿoÿ\ÿLÿ_ÿaÿeÿeÿOÿ^ÿsÿhÿrÿpÿtÿÿrÿwÿ|ÿVÿoÿHÿaÿLÿwÿiÿOÿsÿgÿdÿTÿTÿ\ÿZÿ_ÿVÿiÿ\ÿJÿbÿ[ÿaÿ_ÿ_ÿUÿXÿbÿeÿYÿPÿZÿcÿgÿ[ÿ^ÿiÿ^ÿ\ÿWÿOÿbÿbÿgÿbÿ`ÿcÿ]ÿ^ÿdÿYÿ_ÿUÿJÿVÿFÿfÿNÿZÿbÿfÿ]ÿ]ÿaÿVÿcÿjÿgÿbÿ\ÿWÿ]ÿkÿ^ÿ]ÿbÿUÿ\ÿdÿhÿtÿkÿWÿ\ÿ\ÿaÿdÿUÿ^ÿSÿTÿbÿIÿfÿaÿhÿrÿXÿtÿcÿaÿcÿYÿiÿMÿWÿiÿÿÿ]ÿ`ÿÿtÿsÿbÿXÿ]ÿhÿkÿpÿwÿeÿRÿVÿ_ÿdÿeÿTÿNÿkÿÿmÿnÿpÿpÿRÿbÿ^ÿzÿdÿnÿrÿqÿuÿaÿMÿxÿKÿ]ÿrÿvÿwÿuÿ\ÿkÿpÿbÿnÿxÿmÿgÿRÿ\ÿrÿiÿeÿ^ÿgÿlÿmÿkÿlÿqÿZÿSÿ^ÿcÿkÿwÿlÿnÿrÿÿgÿmÿbÿaÿ`ÿkÿ{ÿgÿqÿwÿmÿÿ\ÿeÿfÿwÿyÿuÿÿwÿgÿdÿÿ{ÿeÿjÿÿeÿhÿjÿlÿnÿoÿoÿnÿ|ÿÿiÿpÿ|ÿzÿxÿ`ÿrÿxÿfÿlÿrÿvÿvÿoÿuÿtÿÿvÿgÿuÿÿmÿrÿÿ{ÿwÿdÿkÿ|ÿyÿZÿaÿ}ÿxÿnÿÿÿqÿzÿyÿÿ~ÿ|ÿ}ÿtÿuÿvÿvÿÿÿÿvÿkÿxÿÿ|ÿtÿ|ÿÿ}ÿyÿÿÿvÿcÿÿjÿvÿ}ÿ{ÿxÿsÿyÿÿhÿÿ{ÿÿÿÿwÿÿ}ÿÿÿÿqÿnÿÿÿÿ{ÿzÿÿÿÿÿ{ÿuÿvÿwÿÿÿxÿtÿ}ÿÿ{ÿÿÿÿÿÿÿwÿpÿÿ}ÿ{ÿÿÿÿÿrÿÿyÿwÿÿdÿÿÿtÿÿ|ÿÿqÿtÿÿÿqÿxÿÿÿsÿtÿmÿxÿxÿÿÿÿÿvÿ|ÿÿÿ|ÿqÿmÿ|ÿÿ}ÿvÿtÿÿ|ÿgÿ~ÿÿÿÿqÿpÿÿuÿxÿjÿhÿqÿxÿÿqÿuÿ#ÿaþFÿ{ÿÿÿÿ}ÿwÿuÿÿÿ}ÿÿ{ÿ}ÿÿ}ÿÿÿÿ|ÿnÿzÿÿtÿqÿuÿxÿ}ÿ{ÿlÿtÿgÿpÿÿÿ|ÿyÿtÿpÿyÿiÿ`ÿÿÿ`ÿmÿeÿzÿqÿnÿÿÿqÿtÿwÿqÿÿvÿrÿhÿkÿ~ÿlÿqÿxÿmÿwÿxÿjÿqÿpÿZÿnÿ|ÿwÿÿnÿnÿwÿÿÿÿqÿ|ÿ_ÿ{ÿ`ÿÿÿaÿÿhÿuÿeÿqÿvÿcÿeÿfÿbÿVÿVÿ^ÿmÿoÿÿuÿgÿxÿuÿoÿuÿmÿeÿgÿoÿoÿeÿfÿgÿfÿjÿiÿgÿhÿcÿLÿdÿoÿ]ÿbÿmÿjÿsÿiÿkÿ_ÿvÿjÿ[ÿYÿkÿsÿYÿaÿ\ÿUÿbÿrÿzÿlÿeÿ_ÿ^ÿSÿ[ÿbÿ\ÿbÿeÿ_ÿYÿbÿ`ÿUÿXÿXÿrÿ_ÿXÿlÿdÿgÿiÿjÿdÿIÿ]ÿYÿiÿÿ~ÿEÿtÿXÿdÿ`ÿ_ÿ_ÿWÿNÿlÿzÿaÿlÿpÿdÿ`ÿbÿaÿdÿfÿ`ÿhÿpÿ^ÿUÿmÿgÿOÿbÿRÿNÿ]ÿbÿrÿfÿ=ÿjÿpÿ`ÿoÿhÿVÿmÿaÿgÿnÿtÿaÿRÿYÿUÿkÿnÿYÿTÿ`ÿoÿfÿ`ÿ`ÿZÿeÿpÿpÿkÿYÿKÿeÿdÿaÿuÿ_ÿbÿfÿ^ÿPÿUÿpÿvÿqÿvÿpÿlÿqÿsÿsÿÿUÿoÿqÿsÿeÿ[ÿkÿpÿmÿoÿuÿÿyÿ\ÿdÿqÿeÿgÿxÿcÿgÿÿrÿoÿuÿqÿzÿhÿqÿÿoÿÿÿuÿpÿoÿuÿwÿ~ÿÿzÿfÿpÿyÿÿÿxÿsÿxÿÿrÿwÿÿÿ}ÿ|ÿuÿyÿvÿÿÿxÿ}ÿrÿjÿ¬ÿfÿeÿ{ÿxÿ}ÿlÿdÿlÿÿyÿoÿ}ÿ~ÿzÿuÿnÿvÿ|ÿ{ÿqÿZÿmÿkÿmÿyÿuÿsÿÿoÿ|ÿÿxÿlÿxÿ{ÿ}ÿÿ[ÿkÿkÿxÿtÿsÿÿvÿaÿfÿmÿnÿrÿtÿwÿ}ÿÿÿÿxÿvÿ}ÿ{ÿzÿmÿÿÿxÿoÿÿÿÿuÿmÿvÿÿÿ{ÿ|ÿuÿtÿrÿnÿxÿÿÿtÿxÿzÿÿÿÿÿÿÿxÿÿqÿÿyÿhÿvÿ~ÿÿnÿtÿuÿyÿtÿÿÿoÿmÿkÿmÿ}ÿÿÿzÿyÿÿÿ}ÿtÿsÿ|ÿwÿÿnÿmÿsÿwÿÿpÿiÿbÿ}ÿÿÿÿrÿuÿÿ}ÿwÿÿÿÿzÿsÿÿÿvÿnÿlÿÿÿÿÿ~ÿÿvÿrÿ{ÿÿÿÿÿÿÿÿÿoÿ~ÿÿÿÿÿÿ|ÿÿzÿÿyÿoÿÿÿÿ}ÿÿÿÿÿÿÿ¡ÿÿwÿÿÿÿÿÿÿÿÿÿÿÿÿÿÿÿÿÿ|ÿÿÿÿÿÿtÿÿÿÿÿÿÿ{ÿÿÿ}ÿzÿÿÿÿÿÿÿÿyÿÿÿzÿxÿ~ÿÿÿÿ~ÿÿÿ£ÿÿÿsÿÿwÿtÿÿÿwÿvÿ{ÿÿ~ÿpÿpÿwÿwÿ{ÿzÿyÿiÿgÿoÿ|ÿ{ÿkÿzÿnÿÿÿeÿiÿzÿpÿÿvÿhÿkÿ`ÿgÿnÿYÿ]ÿzÿwÿxÿmÿZÿ{ÿÿbÿsÿnÿsÿuÿlÿwÿwÿiÿiÿuÿtÿvÿ}ÿuÿxÿaÿoÿ|ÿkÿfÿtÿsÿoÿxÿrÿvÿrÿWÿ`ÿmÿsÿÿxÿuÿ~ÿiÿ|ÿnÿtÿhÿrÿtÿeÿiÿ[ÿ`ÿkÿwÿ{ÿiÿ_ÿkÿsÿzÿÿzÿuÿoÿpÿuÿqÿÿjÿvÿuÿgÿ\ÿeÿyÿuÿfÿmÿvÿtÿtÿ`ÿwÿÿÿuÿÿlÿsÿÿÿÿwÿtÿuÿuÿnÿgÿtÿÿÿÿÿ{ÿÿÿqÿ\ÿyÿyÿqÿeÿtÿxÿoÿxÿtÿwÿoÿqÿhÿ{ÿsÿÿmÿzÿ}ÿuÿvÿuÿ{ÿ{ÿpÿtÿyÿxÿÿtÿdÿ\ÿuÿÿuÿpÿqÿsÿrÿÿÿpÿhÿlÿ~ÿyÿ\ÿgÿtÿ~ÿ|ÿsÿfÿ{ÿiÿlÿhÿnÿÿ}ÿxÿÿÿÿÿ}ÿÿÿÿÿÿÿyÿÿÿÿÿÿzÿrÿ|ÿÿÿÿtÿÿÿÿÿpÿuÿpÿrÿÿÿÿ~ÿÿzÿÿÿÿÿyÿÿÿÿÿÿÿÿÿÿÿÿtÿÿÿÿÿÿÿÿÿÿÿÿ¡ÿÿÿ ÿ²ÿÿÿªÿ¯ÿ¢ÿÿÿ¦ÿÿÿÿÿ¯ÿ®ÿÿ¼ÿ°ÿ¢ÿÿÿÿÿÿÿÿ¤ÿ£ÿ­ÿ¤ÿÿ¯ÿ¥ÿ«ÿ°ÿ±ÿ¤ÿ¨ÿ¹ÿ ÿÿÿÿ¦ÿ©ÿÿÀÿ­ÿ ÿ«ÿ¥ÿ¡ÿ§ÿÿÿ¬ÿ°ÿÿ´ÿ¢ÿ¶ÿ§ÿ ÿ¨ÿ§ÿ¦ÿ§ÿÿ¥ÿ®ÿ³ÿ°ÿ¹ÿ°ÿ«ÿ¦ÿÿ£ÿ¯ÿ±ÿ´ÿ·ÿ£ÿÿ£ÿÿ½ÿÿ¢ÿ¢ÿÿ¤ÿ±ÿªÿ¢ÿ¬ÿÿÿ®ÿ¯ÿ¶ÿ§ÿ¢ÿ­ÿÿÿ¯ÿºÿ¶ÿ°ÿ¦ÿ¡ÿ¡ÿ³ÿ¥ÿªÿ¨ÿ¬ÿ¶ÿ³ÿÿÿ¤ÿ¡ÿ¡ÿ®ÿÿ§ÿ£ÿÿ¡ÿ¤ÿ¡ÿÿÿÿ¥ÿÿÿ§ÿÿÿÿÿÿ´ÿ«ÿÿ¤ÿ²ÿ§ÿ£ÿ·ÿ¯ÿ­ÿ¬ÿ ÿÿ¬ÿªÿ¥ÿ¦ÿ¤ÿ¤ÿªÿ¨ÿ¨ÿ¶ÿ°ÿ¤ÿ¥ÿÿ¤ÿ³ÿ±ÿÅÿ³ÿ¯ÿ­ÿ ÿÿ§ÿ§ÿÿ¦ÿ¬ÿ¦ÿ¤ÿ¦ÿ£ÿ­ÿ©ÿ§ÿ²ÿ²ÿ©ÿ°ÿÿÿºÿ¥ÿ¥ÿ©ÿ¨ÿ£ÿ¦ÿ®ÿªÿ²ÿªÿ®ÿ¯ÿ©ÿªÿ¢ÿÿÿÿÿ©ÿ¦ÿ¦ÿ¥ÿ¢ÿ«ÿ¯ÿ§ÿÿ¢ÿ¬ÿ®ÿ¸ÿ§ÿ¥ÿ¥ÿ ÿ§ÿªÿ¬ÿ°ÿ®ÿÿÿ´ÿ¡ÿ ÿ ÿÿÿ¬ÿ³ÿ§ÿ¡ÿ©ÿ¦ÿ³ÿ³ÿ®ÿ«ÿ­ÿ®ÿªÿ§ÿ¡ÿ°ÿ¢ÿÿ¨ÿ¬ÿ¥ÿ¡ÿ¨ÿ¦ÿÿ½ÿ¢ÿ¡ÿ¹ÿµÿ¥ÿ¢ÿ¨ÿ§ÿ ÿ¡ÿ ÿ²ÿ¦ÿ¤ÿ©ÿ³ÿ­ÿ¡ÿ¦ÿ®ÿ¬ÿ«ÿÿ²ÿ¬ÿ©ÿªÿ¬ÿªÿ ÿ¥ÿ¡ÿ±ÿ«ÿ¦ÿªÿ®ÿ´ÿ¶ÿ§ÿÁÿ°ÿ¢ÿ´ÿ¹ÿ±ÿ«ÿ£ÿÿ¦ÿ³ÿ±ÿµÿ³ÿ«ÿ¨ÿ©ÿ¨ÿ¦ÿ¦ÿÿ¶ÿ¢ÿ´ÿ¾ÿ®ÿ¬ÿ·ÿ³ÿ§ÿ¯ÿ©ÿ©ÿ¯ÿ°ÿ°ÿ¬ÿªÿªÿÿ¥ÿÿÿ©ÿ®ÿ¯ÿ¯ÿ°ÿ³ÿ²ÿ¥ÿ­ÿ²ÿ°ÿªÿªÿªÿÿ®ÿ­ÿµÿ£ÿ¢ÿ¥ÿ©ÿ§ÿÿ ÿÿ²ÿ¤ÿ¬ÿ¬ÿ«ÿ¤ÿ ÿ·ÿ¦ÿ¶ÿªÿ§ÿ²ÿ®ÿ¡ÿ¤ÿ©ÿ ÿ·ÿ¬ÿ£ÿ«ÿ¯ÿ«ÿ§ÿ§ÿ»ÿ²ÿÿÿ¬ÿ°ÿÿµÿ¯ÿ±ÿÿ­ÿ­ÿ§ÿ¯ÿ¦ÿ¢ÿÿ²ÿ¶ÿ­ÿ¡ÿÿ¢ÿ¢ÿ«ÿ¦ÿ®ÿ¡ÿ®ÿ°ÿ¢ÿÿ«ÿ¨ÿÿÿ©ÿ®ÿ§ÿªÿ¬ÿ°ÿ¼ÿªÿÿ£ÿÿ®ÿ¤ÿÿ­ÿ°ÿÿÿ±ÿ ÿ­ÿ²ÿ®ÿ´ÿºÿºÿ»ÿ¯ÿ¥ÿªÿÿ§ÿ¬ÿ®ÿ°ÿ¦ÿ¬ÿ®ÿÿ¤ÿ«ÿ¬ÿ¦ÿ¤ÿ§ÿ¦ÿ¨ÿªÿµÿ²ÿ¯ÿ¬ÿ¬ÿ­ÿ©ÿ ÿ£ÿ«ÿ²ÿ¥ÿ£ÿÿ¤ÿ¦ÿ£ÿ¦ÿÿÿ§ÿÿÿ_ÿHÿ{ÿ ÿÿkÿ^ÿÿ³ÿ¿ÿ­ÿ¢ÿ¦ÿ³ÿµÿ©ÿ§ÿ®ÿ¬ÿ­ÿ±ÿ±ÿ¢ÿ¦ÿªÿ©ÿ©ÿ£ÿ£ÿ¸ÿÿÿÿ¨ÿ¯ÿ®ÿªÿ¯ÿ°ÿ¦ÿ·ÿ£ÿ£ÿ¬ÿ±ÿ¥ÿ ÿªÿ§ÿÿ¢ÿ¤ÿ ÿ®ÿ¥ÿ­ÿ´ÿ§ÿÿªÿ¨ÿ®ÿ¶ÿ¨ÿ°ÿ¥ÿ ÿ¨ÿ«ÿ¯ÿ²ÿ¢ÿµÿ«ÿ³ÿÿªÿªÿ«ÿ¨ÿ ÿ¢ÿ®ÿ®ÿ¦ÿ¨ÿ«ÿ´ÿ¨ÿ©ÿ«ÿ¨ÿªÿ¨ÿ¤ÿÿ°ÿ¯ÿ¡ÿ©ÿ¢ÿÿÿ¥ÿ´ÿ¸ÿ»ÿ³ÿÿºÿ°ÿÿÿ¦ÿ¨ÿ¦ÿ¤ÿÿÿ¤ÿÿ·ÿ©ÿÿ¥ÿÿ ÿÿ¢ÿ¼ÿ¸ÿ¢ÿÿªÿ¤ÿ¥ÿ§ÿ©ÿ©ÿ«ÿªÿ©ÿ´ÿ´ÿ±ÿªÿ°ÿ¤ÿÿ§ÿ³ÿ¬ÿ¤ÿ¡ÿ ÿ¢ÿ ÿ©ÿ­ÿ£ÿÿ©ÿ§ÿ¦ÿ¤ÿ¦ÿ¨ÿ£ÿ«ÿ£ÿµÿ¤ÿ¡ÿ¦ÿÿ¬ÿ¦ÿÿ ÿ©ÿ®ÿ¤ÿ¨ÿ¥ÿ¡ÿ­ÿ²ÿ¢ÿ¬ÿ£ÿ£ÿ¨ÿ§ÿªÿ«ÿ£ÿªÿ ÿ³ÿ¯ÿ¥ÿÿÿÿÿ£ÿ±ÿÿÿ«ÿ²ÿ¢ÿ¬ÿ¦ÿ¤ÿ«ÿ¨ÿªÿ«ÿ¬ÿ°ÿ²ÿ´ÿ¯ÿ­ÿ¥ÿÿ­ÿ¢ÿÿ ÿÿÿ¢ÿ¨ÿ°ÿ­ÿÿ¥ÿ±ÿ¨ÿÿ¤ÿÿ£ÿ«ÿ¦ÿ¨ÿ¬ÿ©ÿ¥ÿ©ÿ«ÿ¢ÿªÿ ÿ¹ÿ¨ÿ§ÿ ÿ«ÿ¬ÿ£ÿÿÿ£ÿ¦ÿ¢ÿÿ£ÿ¶ÿ¥ÿÿÿ¡ÿ§ÿ¤ÿÿ¤ÿ¶ÿÿ¡ÿ ÿÿ¤ÿ®ÿÿÿ ÿÿ¦ÿ¢ÿÿÿÿÿ±ÿ¤ÿÿÿ¡ÿ¬ÿ¤ÿÿÿÿ§ÿ¡ÿÿÿÿÿÿÿÿ©ÿ¢ÿÿÿÿ§ÿ¿ÿ¬ÿÿ¤ÿÿ~ÿÿÿÿÿÿÿ¥ÿÿÿ¤ÿÿÿÿÿ¤ÿªÿ¨ÿ¤ÿÿÿÿÿÿ­ÿÿÿÿÿ¡ÿÿÿÿ¢ÿÿÿÿÿ«ÿÿÿ¡ÿÿÿÿ¤ÿ¢ÿÿÿÿÿÿ~ÿÿ¤ÿÿ|ÿÿÿÿÿÿÿÿÿyÿxÿÿÿÿÿÿÿ|ÿ{ÿÿ`ÿ|ÿ~ÿÿ{ÿ~ÿvÿ|ÿ}ÿsÿÿyÿaÿpÿÿÿÿ{ÿeÿoÿyÿ}ÿ~ÿeÿ^ÿjÿjÿhÿrÿmÿ\ÿkÿ_ÿRÿqÿfÿiÿdÿhÿrÿ}ÿmÿjÿÿtÿcÿ`ÿQÿZÿkÿcÿgÿzÿmÿÿyÿ|ÿsÿZÿgÿYÿOÿfÿdÿ^ÿQÿLÿ\ÿZÿbÿkÿ[ÿbÿdÿcÿiÿcÿKÿUÿVÿaÿ]ÿ|ÿtÿpÿqÿ_ÿWÿ_ÿmÿbÿIÿdÿrÿZÿKÿXÿlÿpÿdÿpÿyÿjÿjÿfÿXÿkÿqÿ^ÿcÿbÿ_ÿaÿiÿnÿTÿvÿdÿSÿyÿ}ÿoÿqÿhÿfÿeÿ`ÿfÿdÿcÿlÿiÿcÿkÿxÿeÿZÿqÿwÿoÿwÿTÿ_ÿrÿsÿxÿxÿgÿZÿ_ÿcÿcÿkÿbÿRÿkÿhÿvÿÿfÿgÿnÿcÿzÿKÿhÿlÿQÿrÿjÿbÿoÿcÿjÿqÿiÿkÿlÿjÿlÿoÿiÿkÿrÿWÿgÿkÿbÿdÿVÿiÿjÿXÿ_ÿfÿdÿkÿcÿiÿvÿeÿhÿxÿjÿtÿdÿfÿrÿzÿÿmÿXÿwÿbÿqÿOÿQÿfÿoÿhÿhÿpÿmÿgÿiÿaÿcÿwÿmÿcÿ{ÿÿwÿkÿ~ÿsÿÿhÿtÿÿ|ÿnÿeÿwÿbÿoÿxÿkÿ\ÿ\ÿTÿNÿdÿyÿvÿoÿqÿyÿdÿoÿqÿrÿgÿvÿ[ÿ`ÿ7ÿ8ÿTÿhÿÿuÿjÿjÿtÿtÿwÿÿwÿ[ÿUÿgÿ^ÿ^ÿ\ÿÿ2ÿrÿ[ÿZÿ]ÿÿwÿXÿSÿÿzÿaÿOÿ`ÿ~ÿ{ÿcÿkÿjÿtÿvÿfÿpÿ~ÿuÿQÿPÿrÿjÿlÿpÿ_ÿ\ÿoÿ^ÿeÿiÿpÿvÿqÿrÿ{ÿzÿgÿPÿWÿ[ÿ^ÿdÿ|ÿÿÿÿÿÿÿlÿoÿtÿaÿtÿÿJÿÿ{ÿÿ]ÿ~ÿeÿcÿ{ÿÿoÿpÿiÿfÿiÿ{ÿsÿfÿmÿrÿlÿqÿ{ÿvÿoÿ`ÿ\ÿnÿiÿlÿyÿyÿ^ÿcÿxÿlÿVÿcÿ|ÿuÿsÿrÿzÿ{ÿÿÿcÿMÿoÿqÿZÿqÿvÿiÿÿÿmÿ_ÿUÿmÿwÿÿtÿnÿ[ÿsÿ}ÿrÿgÿdÿÿcÿÿxÿgÿhÿeÿnÿxÿxÿcÿfÿnÿpÿxÿvÿuÿgÿYÿeÿiÿkÿpÿjÿyÿÿ~ÿÿyÿlÿvÿcÿkÿnÿrÿvÿhÿÿvÿcÿgÿnÿ\ÿhÿhÿlÿpÿÿÿxÿyÿtÿmÿnÿoÿnÿqÿoÿlÿjÿdÿ\ÿ~ÿmÿ^ÿnÿÿdÿÿqÿVÿkÿÿfÿvÿÿuÿbÿgÿzÿpÿvÿvÿ{ÿkÿvÿ{ÿ|ÿÿoÿ`ÿrÿÿ~ÿsÿqÿ|ÿoÿmÿ{ÿÿlÿnÿyÿoÿhÿÿwÿ]ÿrÿxÿnÿhÿoÿcÿuÿhÿvÿÿdÿXÿwÿkÿsÿmÿwÿnÿeÿpÿWÿYÿoÿ^ÿcÿmÿdÿnÿsÿ{ÿdÿiÿÿ~ÿXÿqÿpÿSÿfÿoÿpÿcÿ\ÿdÿUÿ\ÿWÿcÿlÿaÿdÿdÿbÿbÿ^ÿ^ÿ^ÿZÿcÿhÿ^ÿ^ÿ[ÿ[ÿ\ÿWÿ_ÿjÿhÿbÿbÿeÿ]ÿ_ÿgÿrÿ]ÿXÿ[ÿcÿ[ÿ\ÿaÿ`ÿPÿiÿJÿJÿZÿ_ÿPÿcÿMÿ\ÿYÿaÿcÿuÿ_ÿUÿaÿbÿeÿsÿaÿdÿ^ÿ[ÿ[ÿ_ÿ^ÿ]ÿjÿnÿbÿUÿ^ÿsÿvÿjÿeÿsÿtÿ[ÿIÿwÿSÿbÿRÿRÿeÿdÿkÿoÿaÿcÿwÿWÿeÿ`ÿiÿQÿoÿ}ÿ`ÿTÿÿhÿqÿwÿ\ÿhÿcÿSÿfÿnÿdÿfÿ`ÿQÿNÿhÿyÿaÿhÿhÿlÿ[ÿeÿXÿfÿhÿTÿUÿrÿrÿoÿgÿ\ÿVÿOÿZÿdÿ_ÿZÿ_ÿWÿkÿ^ÿdÿPÿkÿmÿiÿlÿÿoÿ]ÿfÿvÿ}ÿyÿdÿ`ÿnÿeÿhÿqÿmÿpÿ]ÿZÿgÿbÿsÿoÿtÿÿ{ÿrÿhÿjÿkÿdÿgÿjÿÿsÿ^ÿÿnÿ}ÿkÿnÿiÿuÿuÿfÿ|ÿfÿnÿfÿ{ÿÿnÿjÿzÿjÿ{ÿ~ÿrÿoÿpÿsÿuÿ{ÿ|ÿjÿqÿ{ÿ}ÿÿ_ÿsÿÿqÿpÿkÿsÿpÿwÿlÿuÿoÿÿ|ÿnÿÿzÿkÿ~ÿÿsÿlÿtÿÿÿdÿÿuÿxÿÿÿÿsÿpÿyÿÿÿvÿoÿrÿtÿ{ÿ}ÿ{ÿÿÿ|ÿ{ÿrÿÿÿnÿnÿÿÿxÿxÿÿ~ÿ}ÿ}ÿqÿÿÿwÿqÿsÿsÿqÿpÿ{ÿÿsÿ~ÿÿdÿ~ÿqÿÿ~ÿ{ÿtÿpÿÿÿÿzÿtÿoÿÿÿÿÿÿÿzÿÿÿÿÿÿÿyÿwÿÿtÿyÿÿ}ÿ}ÿpÿÿÿtÿÿÿxÿ~ÿvÿÿÿpÿiÿiÿÿÿÿÿÿÿ{ÿÿ{ÿÿrÿ|ÿÿ|ÿxÿÿyÿÿÿÿÿ}ÿ{ÿvÿÿÿÿÿ~ÿÿÿÿvÿzÿÿÿyÿpÿÿÿ{ÿxÿyÿÿÿÿkÿqÿjÿrÿ}ÿ{ÿÿ|ÿKÿõþXÿ|ÿÿÿvÿyÿtÿtÿÿÿuÿÿ|ÿyÿwÿtÿ{ÿwÿuÿ|ÿ|ÿÿÿÿxÿpÿ{ÿrÿ|ÿ~ÿjÿ_ÿpÿiÿkÿvÿÿÿ|ÿnÿtÿÿÿiÿsÿ]ÿ_ÿ|ÿÿwÿÿÿ}ÿxÿzÿhÿ}ÿvÿhÿfÿgÿxÿÿyÿuÿ|ÿÿÿ~ÿsÿ{ÿqÿgÿqÿÿnÿqÿÿÿnÿÿ|ÿlÿwÿÿtÿXÿbÿÿpÿÿ|ÿbÿxÿ}ÿÿfÿzÿ\ÿ[ÿsÿwÿjÿoÿyÿÿ~ÿÿxÿeÿsÿyÿuÿzÿtÿjÿnÿqÿiÿpÿnÿwÿqÿdÿrÿiÿ[ÿhÿsÿaÿfÿsÿdÿvÿpÿxÿoÿ}ÿcÿjÿ`ÿpÿsÿYÿgÿhÿcÿnÿwÿsÿoÿnÿiÿaÿGÿPÿ_ÿZÿWÿeÿhÿVÿUÿ[ÿ_ÿ_ÿ_ÿcÿnÿgÿmÿiÿeÿnÿ~ÿ{ÿdÿhÿXÿuÿyÿkÿwÿaÿkÿtÿoÿ_ÿpÿyÿnÿ`ÿfÿhÿdÿcÿcÿfÿiÿaÿ`ÿfÿeÿeÿlÿkÿ^ÿlÿeÿZÿjÿ`ÿcÿaÿrÿUÿ]ÿUÿlÿnÿlÿQÿvÿnÿgÿlÿzÿ`ÿtÿ[ÿWÿaÿXÿgÿrÿYÿVÿPÿSÿSÿRÿZÿ\ÿ`ÿeÿfÿqÿhÿTÿmÿjÿbÿhÿtÿaÿqÿyÿYÿlÿlÿdÿsÿaÿÿnÿuÿbÿxÿiÿuÿÿÿrÿ_ÿeÿiÿjÿpÿaÿdÿsÿdÿfÿ~ÿ|ÿpÿzÿÿgÿhÿxÿqÿ^ÿÿÿxÿpÿÿoÿÿÿ{ÿrÿqÿzÿÿrÿzÿtÿlÿsÿsÿxÿÿ}ÿrÿgÿqÿÿyÿmÿxÿÿÿ}ÿpÿfÿÿÿÿuÿÿpÿuÿgÿÿ}ÿ{ÿxÿnÿ_ÿdÿpÿÿ|ÿqÿÿzÿsÿuÿiÿ{ÿvÿmÿÿkÿrÿtÿtÿyÿÿ|ÿÿyÿÿ}ÿ|ÿfÿÿ|ÿtÿ~ÿIÿcÿvÿÿuÿlÿ|ÿzÿkÿhÿhÿeÿjÿjÿkÿ|ÿÿÿfÿzÿpÿÿÿ}ÿÿÿyÿwÿhÿdÿrÿÿrÿnÿsÿoÿvÿÿ}ÿxÿ}ÿlÿlÿnÿlÿrÿnÿwÿzÿ|ÿÿÿÿÿÿsÿÿiÿÿ}ÿnÿoÿpÿyÿfÿoÿqÿÿuÿ}ÿ{ÿqÿ}ÿÿÿÿÿ}ÿ{ÿuÿzÿxÿxÿÿÿÿrÿÿYÿtÿnÿ{ÿnÿ}ÿpÿlÿ~ÿÿÿÿtÿyÿÿÿsÿÿÿyÿÿ|ÿÿÿÿjÿÿrÿÿÿÿÿÿqÿ{ÿÿ|ÿÿÿÿ|ÿÿÿÿÿÿÿÿÿxÿÿÿÿÿÿÿzÿÿÿÿxÿÿ~ÿÿÿÿÿÿÿ|ÿÿÿÿÿÿÿ{ÿÿÿÿzÿÿÿ¢ÿÿÿÿÿÿÿÿ|ÿÿÿÿÿÿÿÿÿ{ÿÿÿÿÿÿÿÿÿÿÿÿsÿyÿÿÿyÿpÿÿÿ|ÿzÿqÿÿÿÿjÿaÿ{ÿ]ÿ|ÿ{ÿqÿoÿÿwÿsÿÿ~ÿkÿoÿÿÿsÿwÿrÿgÿsÿÿsÿeÿÿjÿxÿ|ÿ|ÿnÿqÿpÿÿÿrÿzÿÿxÿzÿkÿeÿwÿuÿoÿmÿ{ÿ}ÿyÿnÿqÿtÿmÿsÿxÿxÿsÿeÿgÿuÿyÿwÿxÿsÿÿfÿfÿvÿfÿmÿ~ÿ{ÿcÿ\ÿgÿoÿhÿmÿtÿgÿkÿuÿcÿ`ÿlÿwÿÿdÿjÿtÿrÿÿjÿxÿ]ÿkÿiÿyÿÿkÿaÿhÿhÿoÿÿnÿzÿlÿYÿ`ÿÿqÿÿ_ÿqÿ~ÿjÿ{ÿÿÿxÿ{ÿwÿzÿwÿyÿoÿ|ÿÿxÿyÿlÿlÿqÿsÿsÿuÿtÿxÿvÿnÿpÿlÿgÿÿÿÿtÿÿjÿ|ÿcÿbÿeÿdÿtÿ{ÿ{ÿ{ÿnÿeÿiÿkÿyÿaÿmÿ}ÿÿmÿxÿqÿtÿpÿoÿuÿwÿtÿrÿoÿoÿwÿqÿyÿgÿsÿqÿvÿ\ÿjÿ_ÿlÿÿÿ|ÿyÿzÿ~ÿvÿfÿkÿmÿÿkÿÿjÿhÿuÿ{ÿeÿxÿÿrÿ`ÿkÿÿÿÿÿÿfÿÿÿÿÿyÿzÿÿÿ|ÿ}ÿ{ÿuÿtÿÿpÿÿÿÿÿÿÿÿzÿÿÿÿÿÿÿzÿÿÿÿÿÿÿÿÿÿÿÿÿÿÿÿÿÿÿ¥ÿÿ¦ÿ¡ÿÿÿÿÿÿ¬ÿ¡ÿÿÿÿÿ²ÿÿªÿ©ÿ¨ÿÿÿÿÿÿÿ®ÿÿ©ÿ©ÿ®ÿ©ÿÿ®ÿ©ÿÿÿÿ¡ÿ¡ÿ ÿÿÿ ÿ§ÿÿ¦ÿ©ÿ«ÿ°ÿªÿ¤ÿ²ÿ¯ÿÿÿÿ ÿÿ®ÿ¬ÿ¤ÿ ÿÿÿÿ§ÿ³ÿ°ÿ«ÿÿ ÿÿ·ÿ©ÿµÿ¤ÿÿ£ÿ©ÿ­ÿªÿ¡ÿ¨ÿ®ÿ§ÿªÿ·ÿ¶ÿÿ±ÿªÿ±ÿ­ÿ¨ÿ²ÿ°ÿÿÿ¤ÿÿ»ÿÿ²ÿ ÿ ÿªÿ§ÿ¡ÿ¡ÿ¥ÿªÿ£ÿÿ²ÿ¬ÿÿÿÿÿ ÿ°ÿ¶ÿºÿ¬ÿ¤ÿ¦ÿÿªÿÿ£ÿ§ÿ¦ÿ©ÿ­ÿ¢ÿÿÿÿÿÿÿÿ¥ÿ¥ÿ©ÿ©ÿÿÿ¤ÿÿÿ£ÿÿ¤ÿ£ÿÿÿ¨ÿ±ÿ±ÿ­ÿ§ÿ¯ÿÿÿÿºÿ£ÿ«ÿ©ÿÿÿ¥ÿ¨ÿ¨ÿÿ¢ÿªÿ¤ÿ¦ÿ­ÿ·ÿ°ÿ¨ÿ£ÿÿ©ÿ¨ÿÿÿ¦ÿªÿÿ©ÿ¥ÿ¤ÿ®ÿ¤ÿÿ¥ÿ¥ÿÿÿÿ²ÿ©ÿ¥ÿªÿªÿªÿ«ÿªÿÿ£ÿ¦ÿ¤ÿÿ ÿ¡ÿÿ¦ÿ¸ÿ´ÿµÿ¥ÿ©ÿ«ÿ¦ÿ¤ÿ¡ÿÿÿ¥ÿ¡ÿ£ÿÿ±ÿ´ÿ«ÿ¬ÿ¦ÿÿ ÿ¦ÿÿ«ÿºÿ±ÿ±ÿ¢ÿ¡ÿªÿ§ÿ¢ÿ§ÿ¥ÿ©ÿ ÿ­ÿµÿ¯ÿ¥ÿ ÿÿÿÿ¥ÿ®ÿ¸ÿ­ÿ©ÿ¦ÿ«ÿµÿ´ÿ©ÿ ÿÿ§ÿ§ÿÿ¦ÿ£ÿ ÿªÿ©ÿÿÿ¬ÿÿ§ÿ¨ÿ¦ÿ¥ÿ¤ÿÿ¡ÿ¨ÿ¦ÿ²ÿ´ÿ¯ÿ§ÿÿ­ÿ´ÿ¨ÿ¢ÿ±ÿ¶ÿ«ÿÿ¤ÿ¤ÿ¶ÿ±ÿÿÿ«ÿ²ÿ£ÿ¯ÿ¨ÿ³ÿºÿ¹ÿ·ÿ¬ÿ ÿ¯ÿ¹ÿÿ¦ÿ¡ÿÿ¢ÿ¡ÿ£ÿ«ÿ©ÿ¼ÿ¸ÿ¬ÿ«ÿ¨ÿ¬ÿ¶ÿµÿ¨ÿ£ÿ°ÿ²ÿ©ÿªÿ¶ÿ¹ÿ´ÿ­ÿ§ÿ¤ÿµÿ¦ÿ§ÿ±ÿ©ÿ¤ÿ¬ÿªÿÿ¼ÿ©ÿÿ¤ÿ¥ÿÿ¦ÿµÿ¸ÿ±ÿÿ®ÿµÿ­ÿ£ÿ§ÿ©ÿ¡ÿ±ÿºÿ°ÿ¦ÿ¦ÿ¥ÿ£ÿ£ÿ£ÿ£ÿ ÿ§ÿ ÿ¢ÿ§ÿ¦ÿ¢ÿ¤ÿ¯ÿ­ÿ°ÿ¤ÿªÿ«ÿ§ÿ¦ÿ¦ÿ¨ÿÿ­ÿµÿ®ÿ©ÿ¦ÿªÿ£ÿ¨ÿ®ÿ­ÿ¥ÿ¡ÿ¡ÿÿ ÿ®ÿ¨ÿ¤ÿ¯ÿ®ÿ«ÿ©ÿ¤ÿ¡ÿÿÿ¦ÿªÿ¢ÿÿ£ÿªÿ¥ÿ¦ÿ¤ÿ¸ÿÿ¥ÿ«ÿ£ÿ¥ÿ¯ÿ©ÿ±ÿ§ÿ°ÿ«ÿ ÿ¤ÿ±ÿ³ÿ­ÿ³ÿ²ÿ¤ÿ¡ÿªÿ¥ÿÿ¦ÿªÿ¨ÿ²ÿ¦ÿ¬ÿ§ÿ¯ÿ®ÿ¯ÿ·ÿ¯ÿ¬ÿ¨ÿ«ÿ©ÿÿ¡ÿ¤ÿ¥ÿ®ÿ²ÿ®ÿ¤ÿ¥ÿ©ÿ¦ÿ«ÿ­ÿ²ÿµÿ¨ÿ§ÿ©ÿ²ÿ¥ÿ¯ÿ·ÿ¶ÿ²ÿªÿ¥ÿ±ÿÅÿ¢ÿ£ÿ ÿ§ÿ¢ÿÿ¦ÿ¨ÿÿÿ¨ÿ¢ÿÿ\ÿOÿtÿÿÿ-ÿþüþ|ÿÿ©ÿÿÿ£ÿ§ÿÿ¬ÿ©ÿªÿ¥ÿ ÿ³ÿ§ÿ¨ÿ§ÿÿ®ÿ¡ÿÿ¬ÿ°ÿ°ÿ§ÿªÿªÿªÿ±ÿ³ÿ²ÿ¢ÿ«ÿ²ÿ¥ÿÿ°ÿ­ÿÿ¦ÿ¤ÿÿ§ÿ ÿÿ¨ÿ£ÿ¨ÿªÿ£ÿ¡ÿÿÿ£ÿ§ÿ´ÿ¨ÿ®ÿ«ÿ¦ÿ§ÿ­ÿ¶ÿªÿÿÿ¯ÿÿ­ÿÿÿÿ ÿ¢ÿ ÿÿ ÿªÿÿ¢ÿ¶ÿ²ÿ·ÿ³ÿ¦ÿ«ÿÿÿ¶ÿºÿ§ÿ¤ÿ¨ÿ¯ÿ²ÿ°ÿ«ÿ²ÿ½ÿ¦ÿÿ©ÿ¬ÿ©ÿ¡ÿ¢ÿ©ÿªÿ ÿÿ¦ÿ­ÿ¡ÿ±ÿµÿ¨ÿ­ÿÿÿ©ÿ´ÿ¬ÿ®ÿÿ¢ÿ§ÿ¤ÿÿ£ÿ¬ÿ±ÿ¬ÿ£ÿ ÿ£ÿ¯ÿ¥ÿÿ©ÿ©ÿÿÿÿÿÿÿÿÿÿªÿ©ÿÿ£ÿ ÿ£ÿ§ÿ¦ÿ¨ÿ©ÿ¡ÿ¤ÿÿ«ÿ²ÿ¨ÿ ÿÿ¬ÿ§ÿÿÿ¢ÿ¥ÿÿÿÿ²ÿ§ÿ ÿÿ¤ÿÿÿ¢ÿ¦ÿ§ÿ¥ÿÿ¢ÿÿ©ÿ¥ÿ«ÿÿÿÿÿÿ¢ÿÿÿ¤ÿ¦ÿ¥ÿªÿ¨ÿ°ÿ«ÿªÿ§ÿ ÿ£ÿ®ÿ¬ÿ©ÿ¥ÿ¥ÿ¾ÿÿ¢ÿ¤ÿÿ©ÿ®ÿ§ÿ¯ÿ±ÿÿÿ­ÿ ÿ±ÿ¡ÿ§ÿÿÿ¤ÿ¬ÿ«ÿ©ÿªÿ£ÿ©ÿ­ÿ®ÿ§ÿ ÿ¡ÿ©ÿ¤ÿ«ÿ¦ÿ¦ÿ£ÿÿ¡ÿ£ÿ£ÿ­ÿÿ±ÿ´ÿ¶ÿ²ÿ ÿÿ¥ÿ¯ÿ¤ÿÿ ÿ®ÿ¤ÿ©ÿÿÿÿ ÿÿÿ¤ÿ§ÿ¥ÿ§ÿ§ÿÿÿÿ¨ÿ¯ÿ£ÿÿµÿ¯ÿÿÿÿÿÿÿÿ¡ÿ¦ÿÿ°ÿÿÿ¬ÿ­ÿ¡ÿ«ÿ£ÿ±ÿ®ÿÿ ÿ ÿÿÿÿÿ¬ÿ®ÿÿ©ÿÿÿÿ ÿ¡ÿ£ÿ¡ÿ¥ÿ¯ÿ«ÿ¥ÿÿ¸ÿ«ÿ¥ÿ¢ÿÿÿÿÿÿÿ ÿ¢ÿ¢ÿÿÿzÿÿÿÿ¶ÿÿ¥ÿÿÿÿÿÿÿÿÿÿÿÿÿÿ²ÿÿÿÿ}ÿ¦ÿÿÿÿÿÿÿtÿÿÿÿÿÿÿzÿÿÿ}ÿÿÿ}ÿÿÿÿÿÿÿÿmÿ~ÿÿÿÿÿlÿuÿvÿlÿpÿxÿwÿlÿhÿkÿjÿkÿsÿhÿiÿmÿeÿ^ÿfÿ]ÿiÿgÿiÿ{ÿkÿaÿiÿhÿ_ÿ_ÿLÿ:ÿXÿhÿÿ_ÿlÿtÿÿ[ÿcÿbÿRÿfÿcÿhÿbÿ]ÿZÿWÿ]ÿUÿSÿbÿPÿdÿoÿZÿ[ÿwÿXÿVÿ`ÿYÿiÿÿ{ÿoÿsÿnÿbÿbÿfÿpÿYÿ\ÿÿuÿTÿdÿfÿmÿmÿbÿmÿlÿ[ÿWÿVÿcÿlÿbÿXÿQÿiÿmÿvÿ{ÿ\ÿvÿUÿmÿdÿZÿjÿoÿ_ÿnÿoÿaÿYÿ^ÿgÿoÿsÿpÿrÿqÿ`ÿQÿfÿiÿmÿgÿ]ÿ`ÿzÿyÿ{ÿwÿqÿfÿaÿdÿkÿsÿpÿqÿuÿsÿvÿrÿXÿ\ÿaÿÿyÿOÿoÿrÿsÿuÿdÿ_ÿoÿmÿfÿcÿdÿjÿgÿjÿgÿkÿVÿVÿfÿpÿpÿnÿkÿgÿ^ÿ]ÿwÿlÿdÿhÿYÿ\ÿUÿIÿcÿmÿfÿwÿrÿÿoÿ[ÿdÿ^ÿqÿtÿOÿdÿkÿkÿcÿQÿkÿYÿVÿlÿoÿoÿoÿdÿbÿkÿnÿiÿ`ÿwÿÿuÿ|ÿzÿoÿiÿÿwÿzÿ[ÿVÿdÿVÿmÿxÿyÿvÿ}ÿxÿ^ÿ[ÿoÿyÿpÿdÿrÿ~ÿtÿjÿnÿzÿtÿzÿ_ÿSÿWÿÿBÿaÿ}ÿqÿrÿrÿlÿdÿoÿÿwÿ_ÿWÿ[ÿYÿ^ÿ`ÿQÿ=ÿoÿsÿnÿ`ÿ[ÿrÿ~ÿQÿgÿxÿZÿTÿXÿvÿiÿ`ÿrÿxÿmÿlÿkÿoÿyÿgÿYÿjÿuÿhÿnÿsÿtÿeÿdÿ\ÿjÿ`ÿtÿlÿrÿÿyÿsÿmÿCÿSÿjÿqÿyÿÿÿyÿtÿ~ÿ|ÿ_ÿ`ÿlÿqÿSÿvÿ\ÿuÿ|ÿtÿ|ÿ`ÿ]ÿhÿxÿdÿÿÿ{ÿkÿeÿxÿ}ÿpÿjÿgÿjÿsÿoÿpÿ}ÿuÿkÿcÿoÿoÿtÿ{ÿÿZÿnÿÿ{ÿOÿRÿÿqÿWÿiÿ~ÿmÿdÿvÿiÿaÿiÿwÿfÿ_ÿjÿsÿÿÿeÿDÿEÿmÿqÿkÿoÿrÿ}ÿ{ÿlÿvÿgÿiÿÿbÿÿdÿ_ÿfÿYÿdÿÿyÿiÿcÿbÿhÿqÿmÿoÿoÿ`ÿcÿqÿ{ÿuÿfÿsÿÿÿrÿpÿÿ|ÿ`ÿtÿfÿgÿsÿhÿwÿYÿtÿSÿqÿbÿjÿrÿdÿoÿÿlÿbÿxÿÿÿÿrÿbÿeÿpÿsÿÿuÿeÿÿ|ÿYÿmÿhÿfÿÿgÿpÿdÿwÿwÿsÿwÿmÿmÿÿÿnÿvÿrÿrÿkÿiÿuÿÿ|ÿ\ÿ^ÿsÿuÿvÿuÿzÿÿrÿpÿzÿÿ{ÿfÿvÿsÿhÿÿtÿvÿpÿxÿ~ÿoÿxÿfÿtÿ}ÿsÿpÿnÿ`ÿoÿtÿsÿkÿuÿfÿiÿxÿ[ÿYÿ_ÿQÿYÿhÿvÿrÿaÿ_ÿbÿXÿSÿoÿfÿlÿoÿjÿaÿYÿeÿaÿcÿPÿ`ÿpÿlÿ[ÿ]ÿUÿlÿfÿlÿdÿQÿcÿfÿYÿaÿaÿ^ÿ[ÿXÿUÿTÿWÿ\ÿbÿYÿZÿkÿeÿbÿ^ÿgÿkÿjÿaÿPÿaÿYÿXÿpÿ`ÿ]ÿaÿ<ÿ-ÿfÿoÿ`ÿhÿRÿZÿbÿPÿXÿmÿRÿMÿOÿhÿZÿMÿLÿMÿ`ÿ_ÿWÿ\ÿaÿZÿ`ÿqÿnÿcÿVÿfÿwÿXÿLÿvÿQÿMÿ3ÿnÿxÿSÿOÿWÿUÿJÿkÿnÿsÿgÿXÿiÿkÿkÿhÿcÿjÿoÿcÿYÿ]ÿfÿkÿbÿbÿ`ÿSÿTÿ\ÿgÿnÿbÿVÿVÿZÿ]ÿ[ÿ]ÿ^ÿ[ÿRÿ_ÿXÿkÿcÿRÿaÿoÿgÿ`ÿSÿsÿVÿrÿdÿzÿfÿeÿeÿrÿQÿeÿ]ÿjÿWÿoÿ`ÿlÿiÿtÿ[ÿhÿaÿfÿzÿrÿaÿjÿuÿjÿfÿuÿwÿmÿlÿrÿlÿ\ÿhÿhÿqÿtÿzÿ|ÿlÿeÿnÿlÿeÿeÿwÿoÿwÿÿuÿsÿoÿsÿfÿvÿpÿhÿÿdÿ|ÿvÿ~ÿ{ÿxÿmÿ|ÿwÿÿÿhÿkÿuÿsÿ}ÿuÿmÿhÿ^ÿdÿxÿÿsÿ|ÿ{ÿzÿvÿkÿiÿlÿwÿrÿsÿsÿuÿÿ|ÿÿ{ÿjÿuÿÿÿÿÿÿ~ÿnÿÿoÿqÿxÿÿÿÿzÿuÿsÿÿ|ÿkÿlÿsÿÿxÿuÿÿÿÿÿ|ÿÿÿ|ÿ~ÿÿÿxÿnÿnÿxÿÿmÿwÿÿÿzÿ{ÿtÿ~ÿeÿqÿÿzÿÿÿÿuÿ|ÿpÿuÿ|ÿÿvÿuÿÿÿÿkÿcÿhÿsÿzÿÿÿÿÿpÿÿ}ÿ}ÿÿÿ~ÿqÿzÿÿ}ÿ|ÿ}ÿuÿ|ÿÿpÿÿtÿÿsÿyÿÿÿÿyÿjÿwÿjÿÿÿÿvÿÿÿÿÿ{ÿ~ÿvÿ{ÿÿ|ÿwÿÿÿÿÿÿÿ{ÿwÿzÿÿÿÿÿÿÿ{ÿvÿtÿÿÿ{ÿpÿoÿ|ÿÿÿpÿwÿÿÿÿoÿuÿkÿÿÿÿÿÿ{ÿÿÿvÿ|ÿuÿ~ÿÿÿ~ÿtÿyÿÿ|ÿsÿrÿuÿzÿzÿcÿcÿtÿÿÿ{ÿÿÿnÿÿÿÿÿ~ÿmÿoÿdÿFÿPÿÿ|ÿpÿ}ÿÿÿÿrÿÿvÿiÿ}ÿnÿÿrÿ|ÿ}ÿÿsÿÿxÿjÿtÿpÿ{ÿÿuÿpÿjÿ^ÿqÿÿaÿ`ÿÿtÿqÿÿvÿnÿ_ÿNÿkÿjÿxÿÿxÿÿ~ÿqÿ\ÿiÿÿtÿÿÿÿqÿVÿnÿmÿgÿ`ÿ_ÿlÿÿmÿvÿkÿ}ÿÿÿsÿiÿoÿvÿÿÿyÿÿuÿsÿlÿaÿnÿyÿnÿbÿcÿhÿhÿpÿuÿdÿ[ÿuÿaÿvÿlÿnÿvÿrÿhÿsÿlÿrÿqÿbÿrÿ`ÿ`ÿoÿrÿrÿwÿfÿiÿkÿ]ÿbÿnÿeÿYÿmÿiÿTÿWÿPÿgÿcÿbÿVÿVÿgÿhÿ]ÿpÿ\ÿhÿjÿgÿYÿdÿpÿTÿiÿqÿ`ÿ|ÿlÿ_ÿ^ÿjÿÿaÿWÿKÿZÿcÿcÿ\ÿ>ÿDÿhÿnÿ[ÿSÿcÿsÿiÿUÿZÿcÿYÿWÿTÿ]ÿZÿuÿWÿwÿIÿPÿaÿlÿAÿhÿUÿbÿbÿqÿbÿwÿWÿ]ÿeÿbÿiÿkÿbÿ]ÿWÿNÿVÿUÿTÿRÿKÿTÿ^ÿhÿeÿ_ÿnÿ`ÿiÿkÿgÿ_ÿiÿjÿ]ÿYÿvÿ\ÿdÿ^ÿmÿnÿkÿhÿeÿhÿmÿvÿÿfÿuÿ{ÿtÿÿÿ}ÿyÿkÿrÿ|ÿ|ÿqÿdÿÿfÿgÿÿyÿgÿcÿÿÿÿ~ÿ|ÿkÿlÿzÿnÿiÿuÿ{ÿ~ÿoÿyÿmÿoÿÿ~ÿrÿ|ÿ~ÿqÿqÿ|ÿÿtÿmÿuÿvÿ{ÿÿÿyÿzÿ}ÿrÿ}ÿÿsÿ}ÿ~ÿzÿoÿÿÿjÿwÿwÿqÿpÿeÿgÿÿÿyÿwÿ{ÿvÿsÿmÿrÿÿ}ÿhÿtÿzÿ{ÿ|ÿxÿsÿ~ÿoÿrÿpÿtÿsÿkÿ|ÿ\ÿeÿ}ÿÿ{ÿÿÿÿ}ÿvÿmÿnÿtÿtÿtÿ|ÿÿrÿgÿ|ÿmÿuÿÿuÿxÿ~ÿzÿtÿÿÿÿiÿgÿgÿzÿ{ÿ_ÿdÿÿxÿoÿhÿsÿÿxÿwÿyÿyÿÿÿvÿgÿyÿÿÿvÿzÿgÿuÿÿÿuÿlÿÿwÿqÿdÿ|ÿ|ÿmÿmÿÿÿÿÿ~ÿ{ÿÿÿyÿuÿpÿuÿÿxÿxÿXÿhÿ^ÿrÿÿÿÿvÿ}ÿmÿrÿ~ÿÿÿÿtÿÿ|ÿqÿÿÿvÿÿvÿwÿ{ÿÿsÿÿqÿÿÿÿÿzÿÿÿtÿrÿqÿÿÿÿ|ÿ~ÿyÿÿÿÿ¨ÿÿqÿÿÿqÿ~ÿ ÿÿÿ}ÿÿzÿÿÿÿÿÿÿÿÿÿÿÿÿÿÿÿÿÿÿÿlÿÿÿÿÿÿÿÿÿÿÿÿÿÿÿÿÿÿÿÿÿÿÿÿÿÿÿzÿÿÿÿÿÿyÿ~ÿÿ~ÿuÿsÿoÿrÿrÿzÿxÿÿÿÿkÿoÿÿrÿwÿ{ÿjÿÿxÿrÿzÿÿtÿxÿ~ÿ{ÿ|ÿqÿnÿxÿyÿyÿuÿfÿpÿÿ|ÿzÿpÿzÿqÿkÿ|ÿÿ~ÿvÿ}ÿ}ÿyÿÿÿÿÿrÿzÿwÿwÿrÿWÿdÿaÿpÿÿxÿmÿ~ÿwÿmÿmÿxÿ{ÿrÿwÿyÿÿsÿgÿvÿhÿuÿÿwÿsÿqÿ{ÿÿsÿgÿoÿnÿbÿbÿgÿcÿpÿÿÿsÿwÿbÿvÿÿyÿÿeÿjÿnÿpÿqÿiÿiÿlÿeÿlÿoÿ_ÿrÿiÿgÿjÿsÿtÿ\ÿsÿpÿrÿrÿsÿ|ÿwÿwÿÿzÿeÿoÿ~ÿuÿÿtÿdÿrÿuÿzÿcÿkÿiÿoÿwÿvÿsÿpÿnÿkÿ_ÿgÿfÿsÿtÿÿsÿpÿuÿgÿuÿkÿuÿzÿuÿvÿxÿqÿlÿrÿzÿZÿaÿÿnÿrÿxÿÿÿjÿlÿsÿ|ÿsÿbÿbÿaÿzÿkÿXÿaÿoÿXÿtÿiÿmÿeÿmÿÿ}ÿÿÿyÿgÿyÿÿ{ÿeÿÿbÿxÿrÿcÿÿÿ}ÿzÿxÿÿÿ~ÿsÿnÿyÿ`ÿÿrÿÿÿxÿÿÿpÿ}ÿÿÿÿ~ÿ{ÿÿzÿ{ÿÿ}ÿ}ÿqÿÿÿÿxÿÿÿÿ¢ÿÿÿÿÿÿÿÿÿÿÿÿ£ÿÿÿÿÿÿÿÿÿÿÿÿÿ©ÿ ÿ ÿÿÿ¤ÿÿÿ ÿ¬ÿ§ÿ ÿÿµÿ²ÿÿ¢ÿÿÿ ÿÿÿ¯ÿ¯ÿÿ¨ÿ±ÿÿ¢ÿÿ¬ÿÿÿÿ£ÿ¤ÿ¡ÿ¤ÿÿÿ§ÿÿÿ³ÿµÿ§ÿ¤ÿ©ÿ¦ÿ¤ÿÿÿ£ÿªÿ©ÿªÿÿ¨ÿÿ¥ÿÿ³ÿµÿ¯ÿ¬ÿ§ÿªÿ¡ÿÿ²ÿÿ²ÿ¨ÿ­ÿÿªÿ©ÿ§ÿ§ÿ¥ÿªÿ¡ÿÿ¡ÿÿÿÿ¯ÿ§ÿ¡ÿ¤ÿ­ÿªÿÿÿÿ¡ÿ¦ÿ¨ÿÿ¸ÿÿ«ÿ¬ÿ§ÿ«ÿ­ÿªÿ©ÿªÿ¨ÿ³ÿ¥ÿ¬ÿ¹ÿÀÿÿ¨ÿ´ÿ©ÿ¤ÿ¡ÿ®ÿ¢ÿÿ¡ÿÿ¨ÿ£ÿÿÿ ÿÿ¡ÿ¡ÿ«ÿ½ÿ¡ÿ¤ÿÿ®ÿµÿ·ÿ§ÿ¡ÿ ÿÿÿ¦ÿÿ£ÿ¢ÿ¦ÿ£ÿ¢ÿ±ÿ¸ÿ¯ÿ¦ÿ¥ÿ¥ÿ¨ÿ©ÿ£ÿ ÿªÿÿ ÿ¦ÿÿÿ¡ÿÿÿ£ÿÿ¤ÿ¦ÿ§ÿ©ÿ¨ÿ©ÿ£ÿ ÿ³ÿ»ÿ­ÿÿÿ©ÿ¯ÿ£ÿÿ£ÿ¢ÿ ÿ¤ÿ¦ÿ­ÿÿÿÿ¨ÿ¥ÿÿ§ÿ¯ÿ£ÿ¤ÿ©ÿ ÿ·ÿ©ÿ¡ÿ±ÿ§ÿ¤ÿ¦ÿ¢ÿ£ÿ¦ÿ½ÿ¤ÿ¤ÿ©ÿ¢ÿ¤ÿ¤ÿ ÿÿ¢ÿ ÿÿ§ÿ¥ÿ¤ÿ©ÿÿÿ¥ÿ´ÿ©ÿ ÿ©ÿºÿ¿ÿ»ÿ°ÿ¥ÿªÿ¥ÿÿ¡ÿ­ÿ¨ÿÿ­ÿ´ÿ«ÿÿÿÿ¢ÿ¯ÿ ÿ§ÿµÿÿ¥ÿ¤ÿ®ÿ±ÿ¬ÿ©ÿ¥ÿ ÿ¨ÿÿ­ÿ¡ÿ¨ÿ©ÿ«ÿ®ÿ¯ÿªÿÿ¡ÿ¬ÿ¡ÿ³ÿ¬ÿ©ÿ¡ÿ¢ÿ®ÿ«ÿ¯ÿ­ÿ¬ÿ£ÿ¢ÿ®ÿ·ÿ½ÿ¿ÿºÿÂÿ¯ÿ¶ÿ¶ÿ°ÿ¹ÿ¬ÿÿ¥ÿ¶ÿµÿ£ÿ«ÿ¯ÿ¯ÿµÿ²ÿ©ÿ¤ÿ¤ÿ©ÿÆÿ¦ÿ ÿÿ§ÿ¤ÿ¦ÿ©ÿ¢ÿ§ÿ¼ÿ§ÿ£ÿ®ÿ¯ÿ°ÿ´ÿ°ÿ¥ÿ£ÿ¥ÿÿ´ÿ·ÿ§ÿªÿ³ÿ²ÿªÿÿ¿ÿ£ÿ¦ÿ«ÿ¨ÿ©ÿªÿ¤ÿÿ­ÿ®ÿ¨ÿ´ÿ¯ÿ°ÿ¯ÿ£ÿ£ÿ®ÿ¡ÿ®ÿ§ÿ¢ÿ£ÿ¡ÿÿ¡ÿ§ÿ²ÿ¤ÿ¦ÿ²ÿ¬ÿ¥ÿ©ÿ³ÿ²ÿ¢ÿÿ¨ÿ¬ÿ­ÿ¯ÿ©ÿ¤ÿ«ÿ¥ÿ¡ÿÿªÿ­ÿ¦ÿ¤ÿ¬ÿ²ÿ¯ÿ°ÿ³ÿ«ÿ¤ÿ¤ÿ©ÿ¦ÿ§ÿ­ÿ¨ÿ¥ÿ©ÿªÿÿÿ¦ÿ¡ÿ§ÿ®ÿ´ÿ­ÿ ÿ¢ÿ­ÿ¨ÿ©ÿ¬ÿ«ÿ¯ÿ­ÿªÿ¯ÿ±ÿ±ÿ¨ÿ¡ÿ¥ÿ¢ÿ©ÿ­ÿ¡ÿÿ¢ÿ¬ÿ©ÿ§ÿ¤ÿÿ ÿ­ÿ´ÿ©ÿ§ÿ©ÿ¬ÿÿ¦ÿ±ÿªÿ¬ÿÃÿ¤ÿ¨ÿÿ£ÿ¡ÿ¥ÿ°ÿ³ÿ¯ÿ¬ÿÿ±ÿªÿ£ÿ§ÿÿÿ®ÿ»ÿ©ÿ¯ÿ­ÿ¨ÿ¯ÿ±ÿ³ÿ³ÿ³ÿ´ÿ«ÿ£ÿ¥ÿ®ÿ¦ÿÿ¢ÿ£ÿ¨ÿ¸ÿ´ÿ§ÿ¡ÿ¯ÿ«ÿ²ÿªÿ¤ÿÿÿ¤ÿÿÿ£ÿ¢ÿÿYÿfÿÿ¢ÿ¬ÿTÿþü½þÿ¡ÿÿ«ÿ¯ÿ¢ÿ¡ÿ°ÿ³ÿªÿ©ÿÿ¬ÿ¯ÿ£ÿ¤ÿªÿ½ÿÿ°ÿ¡ÿÿ§ÿªÿ²ÿ³ÿ§ÿ¬ÿ²ÿ®ÿÿ¦ÿµÿ¨ÿ¥ÿ³ÿµÿ§ÿ­ÿ¹ÿ¯ÿ©ÿ°ÿ¦ÿ«ÿ§ÿ©ÿ²ÿ©ÿÿ ÿ¥ÿÿ±ÿ´ÿ§ÿ´ÿ®ÿ ÿ£ÿ«ÿ¦ÿ¢ÿ ÿ©ÿ§ÿ¦ÿ¯ÿ±ÿ®ÿ§ÿÿÿÿÿªÿ¤ÿªÿÿ§ÿ¦ÿ­ÿµÿ®ÿºÿ ÿÿ£ÿ©ÿ­ÿ­ÿ¤ÿªÿ¨ÿÿ¢ÿ®ÿ®ÿ¤ÿ®ÿ®ÿ¥ÿªÿ¤ÿÿ§ÿ¯ÿ¥ÿÿ ÿ³ÿ ÿ©ÿ°ÿ½ÿ¸ÿªÿ§ÿ²ÿ½ÿ¹ÿµÿÿ¯ÿºÿ§ÿ¡ÿ¤ÿ¬ÿ¬ÿ£ÿÿÿÿ£ÿÿÿ·ÿÿÿÿ§ÿ­ÿ¬ÿÿÿ¥ÿªÿ±ÿªÿÿ¨ÿÿÿ¥ÿ¤ÿ ÿ§ÿ§ÿ¥ÿ§ÿ¬ÿ¯ÿ­ÿ ÿ¦ÿÿÿ¢ÿ¨ÿÿ¨ÿ¡ÿ¬ÿ§ÿ°ÿ±ÿ«ÿ ÿ¦ÿÿÿ¢ÿÿ¥ÿ£ÿÿ¡ÿªÿ»ÿ¬ÿ¦ÿ«ÿ¯ÿ©ÿ£ÿ¨ÿ§ÿÿªÿ¦ÿ©ÿ¤ÿªÿ°ÿ¯ÿ¥ÿ¬ÿªÿÿ ÿ¤ÿ¨ÿ§ÿ ÿ´ÿÅÿ¦ÿ¬ÿ¢ÿÿÿ­ÿ·ÿ§ÿÿÿªÿ©ÿ¥ÿ¤ÿ¤ÿªÿ¢ÿÿªÿ²ÿ«ÿ§ÿ¥ÿ¤ÿ¬ÿ®ÿ«ÿ©ÿ¥ÿ¦ÿ§ÿ¯ÿ³ÿµÿ²ÿ®ÿ«ÿ«ÿ®ÿ°ÿµÿÿ°ÿ¬ÿ¶ÿ¬ÿÿÿ­ÿ±ÿ¥ÿÿ¡ÿ¬ÿ¡ÿ¾ÿ«ÿÿ¯ÿ®ÿ¨ÿÿ£ÿ ÿÿ£ÿ¦ÿÿÿÿÿÿ®ÿÿ¶ÿ©ÿ ÿÿÿÿÿÿ§ÿªÿ§ÿ®ÿ§ÿÿÿ¡ÿÿÿÿªÿ¦ÿÿÿ¤ÿÿÿ¬ÿ£ÿÿÿ©ÿÿ«ÿÿÿÿÿÿÿÿÿ«ÿ¥ÿÿÿ ÿ«ÿ¶ÿÿ¡ÿ¤ÿÿÿÿÿ¨ÿ´ÿ±ÿÿÿÿÿÿÿ¡ÿÿ§ÿÿÿ®ÿ­ÿ£ÿÿÿÿÿÿÿÿÿÿÿÿÿÿÿ ÿÿÿÿÿxÿyÿÿÿÿÿÿvÿÿÿÿÿÿzÿÿÿÿÿÿÿÿÿxÿ{ÿjÿYÿÿoÿQÿzÿwÿzÿmÿtÿ{ÿqÿkÿrÿkÿgÿÿqÿZÿsÿtÿhÿlÿ]ÿtÿcÿcÿsÿoÿZÿKÿaÿkÿXÿPÿ>ÿGÿnÿuÿtÿbÿTÿgÿYÿXÿgÿ\ÿdÿjÿhÿ`ÿ\ÿZÿWÿYÿNÿMÿbÿaÿhÿ]ÿeÿiÿqÿmÿ[ÿWÿpÿpÿsÿnÿeÿdÿjÿdÿXÿyÿÿbÿ`ÿyÿpÿjÿRÿTÿdÿ`ÿ`ÿbÿeÿ[ÿRÿXÿkÿwÿeÿ]ÿkÿNÿoÿyÿeÿvÿoÿcÿgÿmÿvÿnÿnÿoÿxÿxÿkÿfÿhÿjÿlÿwÿÿ|ÿrÿcÿ`ÿfÿdÿkÿ_ÿkÿ`ÿuÿqÿsÿoÿuÿxÿhÿfÿvÿ{ÿÿ}ÿpÿeÿ^ÿWÿeÿcÿ~ÿuÿtÿVÿTÿfÿsÿvÿhÿcÿsÿyÿbÿUÿ`ÿiÿlÿoÿiÿjÿTÿ^ÿoÿwÿfÿjÿVÿgÿdÿ`ÿjÿeÿqÿ{ÿpÿkÿuÿqÿtÿ{ÿnÿtÿrÿ}ÿYÿhÿmÿoÿtÿwÿeÿ[ÿdÿUÿqÿfÿcÿLÿ.ÿUÿoÿoÿtÿdÿbÿyÿpÿfÿqÿmÿÿ~ÿjÿpÿqÿkÿpÿ^ÿoÿlÿtÿÿkÿ]ÿpÿrÿ|ÿÿxÿgÿVÿUÿbÿxÿsÿ{ÿÿqÿrÿuÿuÿÿeÿjÿ_ÿvÿ9ÿBÿhÿoÿnÿkÿkÿiÿlÿtÿyÿxÿfÿZÿgÿMÿcÿgÿkÿ=ÿnÿrÿsÿsÿ\ÿcÿÿÿ}ÿnÿmÿ`ÿcÿ\ÿjÿ~ÿvÿrÿsÿjÿhÿqÿtÿaÿ`ÿxÿqÿrÿkÿmÿwÿ^ÿZÿ]ÿiÿcÿrÿtÿuÿ~ÿqÿrÿrÿ`ÿGÿfÿÿÿyÿ{ÿwÿfÿjÿ}ÿrÿ}ÿ|ÿtÿÿSÿnÿwÿ~ÿiÿqÿfÿxÿ]ÿjÿsÿqÿ~ÿrÿaÿbÿrÿyÿtÿtÿqÿnÿtÿrÿpÿ{ÿvÿÿoÿgÿ{ÿxÿqÿÿKÿÿÿvÿjÿvÿjÿhÿ_ÿjÿgÿVÿrÿsÿmÿfÿRÿ`ÿÿ{ÿrÿsÿfÿaÿMÿOÿgÿKÿkÿlÿTÿ~ÿcÿcÿgÿeÿmÿÿgÿvÿÿxÿdÿjÿeÿgÿhÿgÿkÿmÿqÿ{ÿ|ÿnÿ^ÿ`ÿhÿjÿ|ÿÿnÿfÿhÿrÿxÿcÿhÿpÿaÿlÿwÿWÿTÿpÿÿqÿnÿsÿiÿsÿtÿ^ÿnÿÿÿtÿ`ÿ`ÿdÿÿÿtÿuÿdÿXÿpÿ|ÿuÿ|ÿpÿ|ÿqÿTÿÿuÿQÿhÿrÿtÿnÿsÿÿvÿmÿjÿmÿÿwÿzÿvÿuÿkÿhÿtÿzÿxÿtÿeÿhÿoÿdÿiÿ~ÿzÿhÿlÿnÿÿÿÿ|ÿzÿiÿjÿtÿ}ÿtÿ]ÿmÿhÿrÿqÿvÿoÿÿ|ÿfÿfÿrÿpÿbÿmÿiÿwÿ}ÿqÿYÿRÿaÿiÿbÿkÿuÿpÿhÿaÿfÿ[ÿ[ÿpÿiÿfÿ_ÿÿmÿdÿiÿkÿWÿvÿiÿZÿ{ÿiÿIÿdÿaÿkÿcÿuÿiÿ`ÿhÿ_ÿXÿeÿ]ÿ_ÿaÿYÿXÿbÿ^ÿTÿZÿYÿ_ÿlÿaÿnÿhÿ\ÿ\ÿgÿ\ÿPÿ`ÿeÿXÿhÿLÿwÿJÿPÿ<ÿZÿfÿbÿXÿNÿaÿiÿRÿNÿbÿiÿXÿWÿbÿaÿ\ÿSÿKÿhÿsÿkÿgÿZÿMÿCÿTÿqÿaÿEÿDÿNÿWÿcÿ[ÿfÿ[ÿ<ÿ>ÿOÿ`ÿIÿRÿMÿjÿ_ÿXÿgÿgÿmÿvÿbÿ2ÿaÿaÿuÿwÿgÿUÿlÿeÿgÿlÿ`ÿ\ÿiÿnÿoÿmÿlÿfÿbÿjÿmÿpÿkÿaÿjÿaÿPÿZÿZÿgÿYÿQÿ\ÿpÿZÿeÿDÿbÿ`ÿ[ÿWÿtÿÿrÿ9ÿgÿ[ÿjÿcÿWÿRÿXÿQÿnÿsÿgÿSÿkÿnÿfÿlÿjÿdÿjÿjÿdÿgÿtÿoÿ`ÿdÿcÿeÿbÿ^ÿiÿpÿfÿpÿÿpÿjÿ_ÿgÿ_ÿtÿgÿiÿÿuÿuÿ{ÿgÿgÿvÿfÿÿsÿÿvÿwÿwÿxÿmÿ{ÿmÿuÿwÿwÿ{ÿcÿiÿtÿjÿuÿ{ÿmÿZÿVÿdÿkÿoÿmÿpÿnÿwÿ~ÿkÿlÿwÿqÿvÿgÿ|ÿqÿÿÿÿoÿsÿwÿyÿÿtÿoÿeÿnÿrÿmÿuÿlÿSÿÿÿÿwÿaÿoÿlÿxÿmÿqÿzÿzÿmÿtÿÿ~ÿÿÿ~ÿÿÿÿÿsÿ{ÿyÿ{ÿyÿvÿpÿ|ÿpÿÿuÿtÿ|ÿtÿÿeÿqÿÿtÿ|ÿÿÿxÿÿÿÿtÿÿÿÿsÿÿ~ÿxÿmÿkÿpÿÿÿÿÿ{ÿoÿoÿvÿÿÿzÿzÿyÿ}ÿpÿyÿÿÿÿ~ÿÿxÿÿwÿzÿ}ÿvÿÿzÿÿvÿnÿÿcÿuÿÿÿtÿxÿvÿÿ|ÿ|ÿÿnÿÿÿÿhÿzÿÿÿÿ|ÿÿÿuÿÿÿ~ÿuÿ{ÿ{ÿqÿÿ}ÿ}ÿÿyÿÿpÿfÿÿvÿÿÿpÿ~ÿvÿdÿÿxÿlÿÿ|ÿÿÿÿÿÿ{ÿvÿuÿwÿÿ~ÿÿÿ{ÿ|ÿzÿ}ÿvÿyÿÿÿÿvÿrÿqÿyÿ}ÿvÿÿÿwÿÿvÿvÿtÿuÿwÿmÿbÿ-ÿÿqÿ]ÿyÿvÿÿ}ÿsÿÿvÿ~ÿmÿÿhÿaÿUÿSÿlÿÿsÿpÿlÿjÿxÿvÿrÿ}ÿ~ÿÿtÿhÿmÿxÿzÿkÿmÿwÿÿ}ÿaÿzÿ~ÿcÿnÿoÿsÿsÿ{ÿ{ÿvÿÿÿ~ÿÿ{ÿÿÿaÿyÿZÿbÿHÿUÿÿDÿeÿÿvÿrÿgÿfÿÿqÿgÿlÿgÿaÿeÿaÿbÿyÿzÿpÿqÿjÿjÿpÿsÿfÿfÿjÿÿÿÿfÿYÿaÿuÿmÿÿrÿWÿcÿvÿvÿlÿcÿ{ÿeÿoÿHÿOÿgÿhÿoÿwÿlÿnÿjÿiÿqÿsÿeÿZÿeÿlÿbÿTÿWÿlÿfÿjÿVÿXÿqÿ]ÿbÿzÿdÿuÿaÿeÿqÿVÿ`ÿWÿYÿkÿWÿmÿZÿ]ÿWÿ\ÿiÿ^ÿ]ÿPÿhÿbÿdÿ\ÿZÿ[ÿZÿ^ÿ_ÿ_ÿaÿ`ÿSÿJÿXÿ^ÿOÿ\ÿrÿoÿNÿVÿlÿuÿOÿRÿaÿ|ÿRÿWÿ]ÿpÿNÿhÿdÿjÿeÿeÿ_ÿjÿrÿcÿ_ÿfÿnÿaÿdÿaÿYÿRÿQÿVÿVÿYÿ[ÿhÿpÿeÿlÿZÿ_ÿdÿ]ÿaÿYÿYÿ|ÿ[ÿ\ÿmÿgÿwÿcÿtÿ`ÿÿvÿZÿeÿrÿqÿyÿjÿsÿoÿnÿ{ÿtÿoÿÿÿvÿtÿpÿ|ÿrÿxÿÿsÿlÿpÿyÿvÿVÿeÿtÿpÿwÿhÿÿtÿrÿgÿjÿxÿpÿsÿ{ÿ{ÿtÿ{ÿyÿqÿwÿÿ{ÿpÿyÿÿwÿxÿÿÿÿuÿqÿqÿuÿ{ÿsÿsÿlÿtÿtÿtÿwÿzÿvÿlÿfÿyÿÿÿ{ÿkÿfÿgÿÿÿuÿrÿgÿrÿqÿcÿvÿ]ÿYÿgÿnÿÿqÿsÿsÿzÿqÿhÿfÿuÿsÿlÿnÿlÿÿÿÿÿ|ÿ}ÿrÿtÿ}ÿtÿqÿuÿoÿoÿuÿÿwÿrÿ{ÿwÿnÿxÿzÿgÿ|ÿÿxÿ|ÿmÿwÿÿnÿpÿjÿpÿ{ÿxÿrÿÿÿÿ~ÿzÿÿÿuÿtÿgÿ~ÿÿrÿÿ{ÿeÿuÿÿ}ÿÿnÿÿvÿnÿ{ÿzÿsÿoÿjÿyÿÿÿÿÿ|ÿuÿuÿzÿ|ÿ}ÿÿÿÿaÿÿÿÿxÿwÿeÿvÿÿtÿtÿÿnÿrÿÿÿyÿ{ÿ~ÿyÿÿÿÿÿkÿsÿzÿÿÿÿvÿÿÿxÿÿtÿÿÿ}ÿÿÿÿÿÿ{ÿ{ÿ|ÿ|ÿÿÿÿÿrÿÿÿÿdÿÿwÿÿoÿtÿwÿÿÿÿÿÿÿÿÿÿÿÿtÿvÿÿÿyÿÿÿÿxÿÿÿÿÿÿÿÿxÿzÿ|ÿÿ¤ÿÿÿÿÿÿ~ÿÿÿÿÿÿÿÿ~ÿvÿkÿÿÿÿÿÿÿÿÿ|ÿwÿsÿuÿuÿ{ÿÿÿxÿÿsÿoÿÿ}ÿ{ÿÿyÿkÿwÿÿÿÿ~ÿ~ÿÿzÿyÿ{ÿmÿwÿ|ÿ}ÿbÿvÿsÿÿwÿÿtÿqÿzÿqÿÿsÿrÿzÿ{ÿÿ}ÿtÿ{ÿuÿyÿÿ|ÿÿ}ÿhÿwÿsÿÿÿÿÿzÿ{ÿyÿvÿwÿvÿtÿuÿzÿÿ}ÿxÿwÿkÿnÿuÿqÿnÿbÿyÿÿsÿbÿ]ÿaÿiÿhÿiÿrÿiÿ`ÿtÿsÿfÿ_ÿoÿÿpÿwÿyÿiÿhÿuÿgÿhÿkÿsÿvÿrÿlÿ^ÿoÿvÿuÿpÿgÿfÿyÿXÿyÿdÿ{ÿiÿgÿqÿ|ÿÿtÿiÿlÿtÿÿnÿnÿÿkÿkÿÿÿqÿkÿ`ÿkÿrÿkÿnÿpÿjÿkÿlÿ_ÿrÿpÿqÿaÿsÿÿoÿ_ÿvÿqÿÿuÿSÿYÿiÿlÿyÿxÿrÿfÿkÿÿmÿ~ÿÿ{ÿtÿiÿlÿnÿpÿqÿlÿoÿ~ÿtÿnÿjÿhÿZÿfÿ}ÿ\ÿRÿhÿsÿmÿkÿ|ÿÿrÿmÿ}ÿÿÿiÿsÿiÿ~ÿÿ_ÿÿzÿxÿ{ÿuÿ}ÿÿÿÿxÿlÿyÿyÿÿÿvÿÿ|ÿlÿlÿyÿÿÿ~ÿzÿÿÿxÿÿhÿyÿÿzÿÿÿÿÿÿ~ÿÿÿÿÿÿÿÿÿÿÿÿÿÿÿÿÿÿÿÿÿÿÿÿ§ÿÿ¤ÿÿÿ¡ÿÿÿ¡ÿ ÿÿ£ÿ£ÿªÿ©ÿ¢ÿ³ÿ­ÿ¦ÿ¢ÿÿ£ÿÿÿÿ¬ÿ¦ÿ¤ÿ¢ÿ­ÿÿÿÿ¢ÿ§ÿ¨ÿ«ÿ¦ÿ¥ÿ¡ÿÿ¨ÿÿÿÿÿ¸ÿ±ÿ¦ÿÿ±ÿªÿÿÿÿ©ÿ¦ÿ¢ÿ¥ÿÿ»ÿÿ¡ÿ±ÿ³ÿ¢ÿ«ÿ±ÿÿÿÿÿÿÿ¯ÿ£ÿ®ÿªÿ­ÿÿÿ ÿ¥ÿ«ÿ£ÿÿ«ÿÿÿ ÿ¥ÿ¡ÿÿ«ÿ¤ÿÿÿÿ¡ÿ¢ÿ¨ÿÿ£ÿ­ÿ¤ÿ°ÿ¬ÿ¥ÿ¨ÿ¬ÿ¬ÿ¬ÿ¬ÿ¬ÿ¢ÿ¦ÿ¨ÿ¢ÿ¨ÿ«ÿ¯ÿ«ÿÿÿ°ÿ«ÿÿÿ¯ÿÿ°ÿ ÿÿ¡ÿÿÿ¥ÿ¨ÿ¬ÿ³ÿÿÿºÿ¸ÿ¬ÿ£ÿ«ÿ³ÿ°ÿ¦ÿÿ¤ÿÿÿ¤ÿ¡ÿ­ÿ©ÿ«ÿ­ÿªÿ¨ÿ¤ÿ¤ÿ¶ÿµÿ ÿ¡ÿ¤ÿ§ÿ¯ÿÀÿ¾ÿªÿÿÿÿÿ¨ÿ¬ÿ¨ÿ¡ÿ¢ÿ¤ÿªÿ«ÿ¬ÿ´ÿ°ÿ®ÿÿ¯ÿ£ÿÿÿÿÿ¦ÿ¨ÿ¡ÿ²ÿÿÿ­ÿ¤ÿ¡ÿ©ÿÿ¨ÿ¯ÿ¢ÿ§ÿ¹ÿ¨ÿ´ÿ³ÿ¥ÿ·ÿµÿ©ÿ©ÿ±ÿ­ÿ£ÿ£ÿ°ÿ±ÿ¨ÿ£ÿ¢ÿ«ÿ©ÿ¤ÿ§ÿ§ÿÿ¬ÿ§ÿ ÿÿÿ¡ÿ§ÿ¤ÿ ÿ¢ÿ¬ÿÿ¥ÿ¥ÿ­ÿ¨ÿ«ÿ¨ÿ£ÿ¥ÿ¨ÿ¤ÿ ÿ«ÿ«ÿ±ÿ¢ÿÿÿ«ÿ¯ÿ ÿ©ÿ¡ÿ§ÿ¶ÿ¥ÿ¬ÿªÿ¤ÿ¦ÿ¨ÿ§ÿ©ÿ¢ÿÀÿ¡ÿ¥ÿÿ©ÿªÿ ÿ ÿ¤ÿ¶ÿ³ÿ§ÿ³ÿ¬ÿ²ÿ£ÿÿ§ÿ¤ÿ¡ÿ¬ÿ§ÿ©ÿ«ÿ³ÿ®ÿµÿºÿªÿ¢ÿ¥ÿ¨ÿ«ÿÿ£ÿ¦ÿ¯ÿ²ÿ¬ÿ¯ÿªÿ´ÿ¯ÿ¡ÿµÿ±ÿ°ÿ¯ÿ¥ÿ¨ÿ¥ÿ§ÿ£ÿ¬ÿ¯ÿ§ÿ£ÿ¦ÿ©ÿ¨ÿ¯ÿÿ¦ÿªÿªÿªÿ®ÿ§ÿÿ¡ÿ¢ÿÿ§ÿ«ÿ£ÿ©ÿ­ÿ©ÿ¨ÿªÿ¬ÿÿ­ÿ­ÿ¯ÿ­ÿ§ÿ¥ÿ¨ÿ¥ÿ¢ÿ ÿ§ÿ¬ÿ¸ÿ½ÿ½ÿµÿ¡ÿ¦ÿÿ£ÿ¬ÿ«ÿÿÿ ÿ¡ÿ¨ÿ¢ÿ¯ÿ¹ÿ§ÿ­ÿ³ÿ­ÿ©ÿÿÿ£ÿ¥ÿ¦ÿµÿ®ÿ¤ÿªÿ¦ÿÿÿ±ÿ¬ÿ¢ÿ­ÿ·ÿ­ÿ©ÿ©ÿ°ÿ¬ÿ¤ÿ¯ÿ«ÿ±ÿ¦ÿ³ÿ°ÿ ÿÿ©ÿ­ÿ£ÿ·ÿªÿÿ¢ÿ¬ÿ°ÿ©ÿ¦ÿ«ÿ­ÿ°ÿ³ÿ°ÿ´ÿ­ÿÿªÿ§ÿ¤ÿ¦ÿ§ÿ§ÿ¦ÿ¦ÿ®ÿ³ÿÿÿ¢ÿÿÿ¦ÿ¨ÿ¨ÿ±ÿ»ÿ±ÿ³ÿÿ«ÿ£ÿ¨ÿ®ÿ©ÿ¨ÿ¤ÿÿ¬ÿÿÿ¤ÿªÿ¯ÿ±ÿ­ÿµÿ­ÿªÿ¦ÿ ÿÿÿ¤ÿ¤ÿÿ¡ÿ¥ÿ®ÿ²ÿ¯ÿ§ÿ®ÿ¶ÿ±ÿ¨ÿ«ÿ¨ÿÿ¡ÿ©ÿ­ÿ©ÿ¡ÿÿ ÿ£ÿÿ¬ÿ²ÿ¶ÿ®ÿÿÿ¤ÿÿ¢ÿ¯ÿ¡ÿ­ÿÿ}ÿ^ÿgÿÿ£ÿ²ÿªÿ0ÿý¶ûfþÿ¤ÿ¨ÿ«ÿ§ÿ£ÿ¥ÿ³ÿ®ÿªÿ¢ÿ®ÿ°ÿ¢ÿ ÿ­ÿÃÿ¦ÿÿ«ÿ­ÿ©ÿ¤ÿ¢ÿ¤ÿ¨ÿ±ÿ¯ÿ¦ÿ¤ÿ°ÿ³ÿ¤ÿ§ÿ¯ÿ­ÿ¬ÿ«ÿ¶ÿÁÿ³ÿ¢ÿ¥ÿ¢ÿªÿ°ÿ§ÿÿÿ ÿ¤ÿ­ÿ±ÿ¦ÿ¤ÿ®ÿ¨ÿÿÿ ÿ¨ÿ¤ÿ£ÿ´ÿ¦ÿ ÿ®ÿ´ÿ»ÿ¹ÿ§ÿ§ÿ¬ÿÿ®ÿ§ÿ±ÿ¦ÿ§ÿ¢ÿÿ¨ÿ®ÿ¹ÿÿ¢ÿ²ÿ¦ÿÿÿÿ©ÿªÿ ÿ¯ÿ¯ÿ¤ÿ³ÿ¢ÿ¨ÿ¬ÿ¦ÿ¥ÿ¥ÿ¨ÿ®ÿ¦ÿÿ¦ÿ¢ÿ«ÿÿ¨ÿÿÿÿÿ¨ÿ¢ÿÿ£ÿ¹ÿ»ÿ®ÿ¡ÿ©ÿ«ÿ¬ÿ£ÿÿ¡ÿÿÿÿÿ¯ÿ¸ÿ³ÿÿÿ¡ÿ±ÿ¹ÿ¯ÿªÿ­ÿÿ¥ÿ­ÿÿ©ÿ«ÿÿÿÿÿ¦ÿ¥ÿ£ÿ°ÿ®ÿ¬ÿ¦ÿÿÿ±ÿ¯ÿ§ÿ§ÿ¤ÿ£ÿªÿ¥ÿ«ÿÿ«ÿ¯ÿ£ÿ¡ÿÿ ÿ§ÿÿ¤ÿªÿ©ÿÿ°ÿÿ¦ÿ£ÿÿªÿ«ÿ©ÿ¯ÿ§ÿÿ«ÿ§ÿ ÿªÿ¡ÿ®ÿ®ÿ¤ÿªÿ­ÿ§ÿ§ÿ¢ÿ°ÿ±ÿ¬ÿÀÿÿ£ÿÿ¥ÿÿ¢ÿ¨ÿÿÿ¦ÿÿ¢ÿÿ¢ÿÿ¬ÿ¨ÿ§ÿ ÿ¥ÿ®ÿ¬ÿ¤ÿÿ ÿ£ÿ­ÿÿªÿªÿ¤ÿ£ÿ¡ÿ¥ÿ´ÿ¯ÿ¡ÿ¡ÿÿ¥ÿ©ÿÿÿ«ÿ¦ÿ°ÿ ÿÿ©ÿ°ÿ®ÿ¥ÿÿ§ÿ§ÿ¦ÿ«ÿ¬ÿ±ÿ¡ÿÿÿÿÿ¦ÿ¬ÿ«ÿÿÿÿÿÿÿµÿ§ÿ ÿ¢ÿ­ÿÿÿ¡ÿÿÿ§ÿ ÿÿ¯ÿªÿÿ®ÿÿÿ¢ÿ¤ÿÿ£ÿÿÿ®ÿ®ÿ¦ÿ­ÿ¦ÿÿÿ¡ÿÿ¥ÿÿÿ­ÿÿÿÿÿÿÿÿÿÿ¢ÿÿÿÿÿÿ¬ÿ¥ÿÿÿ£ÿ¤ÿÿÿÿÿÿÿÿÿÿÿÿÿ¦ÿ¤ÿÿÿÿÿ ÿÿÿÿÿÿÿÿÿ¢ÿ ÿÿÿÿÿÿtÿxÿÿÿÿÿÿ}ÿÿzÿÿÿ{ÿÿuÿiÿyÿÿÿÿÿqÿaÿmÿlÿsÿ|ÿfÿfÿnÿlÿvÿyÿ~ÿxÿsÿrÿmÿdÿiÿÿgÿeÿ\ÿsÿmÿhÿgÿaÿvÿuÿoÿ[ÿOÿ_ÿqÿdÿ?ÿ?ÿYÿJÿcÿiÿ{ÿdÿXÿdÿdÿXÿbÿoÿ`ÿWÿ]ÿ\ÿSÿNÿVÿeÿiÿUÿNÿYÿbÿjÿpÿaÿfÿtÿ[ÿdÿfÿ\ÿaÿÿÿtÿjÿ]ÿaÿyÿrÿbÿ[ÿkÿaÿrÿDÿXÿfÿbÿtÿvÿqÿuÿbÿ_ÿ{ÿ{ÿmÿhÿqÿjÿpÿgÿdÿoÿ]ÿXÿbÿpÿÿlÿYÿiÿzÿyÿiÿeÿnÿpÿkÿoÿÿxÿyÿdÿ^ÿwÿlÿnÿuÿfÿYÿnÿrÿsÿgÿpÿsÿnÿ[ÿ[ÿÿ{ÿnÿyÿÿjÿlÿnÿpÿlÿÿ|ÿwÿcÿoÿhÿmÿmÿsÿwÿzÿqÿaÿ`ÿgÿoÿnÿqÿhÿcÿrÿÿgÿsÿ[ÿSÿjÿJÿrÿmÿ}ÿxÿ\ÿVÿnÿyÿsÿzÿ}ÿpÿ~ÿÿmÿgÿgÿvÿÿlÿyÿÿoÿrÿ[ÿyÿuÿ]ÿ[ÿ-ÿCÿmÿnÿiÿ^ÿeÿwÿsÿqÿ_ÿpÿÿÿuÿvÿ{ÿRÿWÿ^ÿlÿYÿlÿwÿoÿ|ÿ}ÿxÿxÿoÿsÿ~ÿkÿGÿBÿiÿuÿzÿvÿnÿ{ÿwÿÿÿbÿlÿgÿ{ÿhÿbÿoÿmÿlÿ`ÿ`ÿfÿrÿÿÿ|ÿdÿFÿUÿeÿfÿÿjÿOÿPÿ]ÿsÿsÿtÿqÿcÿ{ÿÿcÿlÿxÿzÿtÿoÿ|ÿsÿeÿbÿaÿkÿkÿmÿhÿlÿÿxÿÿeÿwÿkÿWÿoÿZÿzÿnÿuÿtÿ{ÿ}ÿsÿsÿeÿ[ÿLÿKÿfÿ|ÿÿ}ÿvÿ}ÿtÿ}ÿlÿyÿ}ÿuÿÿuÿ}ÿaÿrÿzÿmÿjÿÿiÿ[ÿ{ÿzÿvÿ~ÿuÿsÿwÿtÿyÿwÿrÿxÿvÿuÿ}ÿqÿjÿÿcÿUÿwÿ{ÿrÿzÿ`ÿÿwÿxÿÿvÿpÿdÿdÿrÿsÿÿÿ_ÿoÿhÿbÿmÿpÿyÿÿsÿlÿ~ÿWÿPÿÿfÿÿkÿcÿuÿcÿ_ÿgÿbÿÿkÿrÿzÿ~ÿvÿjÿmÿjÿgÿeÿ`ÿhÿwÿxÿyÿoÿaÿUÿQÿaÿmÿ{ÿ{ÿiÿlÿjÿcÿeÿcÿqÿmÿhÿwÿoÿ[ÿgÿgÿlÿtÿjÿtÿÿsÿoÿ`ÿwÿ{ÿkÿmÿiÿVÿcÿqÿkÿlÿjÿZÿSÿfÿvÿmÿwÿoÿsÿ|ÿmÿÿÿcÿlÿrÿpÿiÿkÿwÿwÿÿfÿnÿoÿoÿxÿrÿoÿtÿbÿsÿzÿdÿjÿqÿoÿkÿaÿaÿuÿÿhÿoÿpÿjÿgÿhÿ}ÿtÿxÿkÿsÿcÿsÿ_ÿkÿzÿUÿyÿqÿkÿyÿvÿqÿoÿjÿgÿQÿuÿÿlÿiÿiÿ\ÿgÿhÿWÿSÿTÿ]ÿbÿXÿQÿ[ÿhÿuÿkÿYÿiÿ}ÿ^ÿsÿgÿXÿ\ÿlÿ_ÿeÿeÿlÿaÿ\ÿqÿOÿcÿmÿaÿjÿbÿXÿ]ÿYÿcÿ\ÿPÿcÿcÿ^ÿmÿZÿMÿcÿbÿ]ÿ^ÿZÿjÿ^ÿSÿ]ÿ^ÿ^ÿQÿRÿbÿUÿVÿQÿhÿ<ÿrÿYÿoÿUÿ`ÿgÿLÿ^ÿ_ÿ]ÿbÿfÿPÿQÿaÿyÿmÿSÿXÿOÿhÿsÿ`ÿcÿhÿ\ÿ]ÿkÿeÿVÿVÿdÿcÿ]ÿcÿRÿ]ÿ_ÿOÿPÿ]ÿoÿrÿuÿHÿUÿjÿtÿYÿjÿkÿcÿFÿ^ÿgÿRÿbÿVÿKÿPÿZÿwÿyÿmÿlÿeÿiÿrÿkÿsÿhÿ\ÿoÿqÿhÿnÿmÿaÿnÿ`ÿTÿVÿPÿ[ÿMÿ5ÿdÿrÿlÿoÿ\ÿvÿZÿxÿfÿmÿ{ÿ_ÿ1ÿmÿjÿ^ÿVÿ]ÿRÿgÿ\ÿiÿnÿkÿlÿcÿjÿjÿgÿgÿmÿnÿiÿeÿkÿrÿhÿ^ÿbÿcÿgÿpÿjÿdÿnÿ_ÿgÿxÿuÿmÿZÿ[ÿ_ÿÿcÿcÿ[ÿkÿ~ÿÿsÿaÿmÿUÿÿtÿwÿsÿnÿtÿtÿiÿ}ÿhÿeÿnÿjÿnÿrÿlÿgÿcÿfÿmÿlÿfÿtÿÿkÿ]ÿoÿlÿgÿiÿkÿkÿuÿjÿmÿmÿ]ÿmÿjÿjÿÿoÿsÿrÿyÿvÿÿlÿlÿpÿlÿgÿoÿkÿmÿ_ÿgÿyÿ|ÿbÿgÿ|ÿuÿÿnÿuÿyÿrÿyÿrÿqÿ}ÿÿÿtÿÿÿtÿrÿpÿzÿvÿxÿxÿwÿnÿÿsÿnÿsÿxÿwÿrÿqÿxÿÿÿyÿvÿsÿÿuÿÿÿÿÿÿÿÿyÿyÿwÿÿÿÿÿÿÿÿxÿrÿvÿjÿoÿÿlÿdÿxÿÿÿmÿvÿÿÿxÿÿÿÿvÿkÿzÿ}ÿwÿÿÿ}ÿÿzÿÿbÿzÿjÿqÿÿyÿlÿÿpÿÿÿiÿÿÿtÿsÿyÿÿÿÿÿÿÿqÿxÿÿ{ÿmÿpÿqÿwÿÿuÿuÿÿÿÿÿpÿÿÿsÿÿyÿÿÿfÿÿvÿoÿÿuÿÿ{ÿÿÿnÿhÿÿxÿ|ÿvÿiÿÿzÿÿÿsÿyÿzÿxÿÿÿÿÿ{ÿqÿ{ÿxÿyÿzÿnÿÿÿtÿwÿmÿÿ}ÿwÿoÿ ÿ¬þrÿkÿÿuÿhÿoÿdÿÿuÿnÿnÿÿxÿkÿaÿdÿzÿrÿtÿnÿwÿÿÿyÿtÿÿÿsÿfÿ_ÿgÿzÿÿ{ÿ}ÿÿÿwÿdÿzÿ}ÿjÿwÿlÿ}ÿÿcÿÿuÿXÿhÿtÿqÿqÿÿjÿxÿtÿÿiÿpÿÿvÿeÿ]ÿkÿlÿyÿ|ÿzÿiÿjÿkÿeÿpÿmÿgÿYÿXÿpÿmÿ\ÿiÿyÿuÿsÿmÿtÿgÿjÿ}ÿtÿyÿhÿwÿfÿÿtÿoÿxÿ`ÿWÿaÿwÿUÿfÿ{ÿeÿfÿ>ÿTÿnÿmÿwÿsÿvÿsÿeÿbÿdÿeÿfÿ^ÿYÿnÿnÿdÿ{ÿiÿVÿoÿsÿfÿmÿfÿaÿwÿeÿsÿpÿlÿtÿmÿqÿtÿ_ÿbÿ\ÿwÿjÿcÿoÿ_ÿeÿcÿbÿrÿeÿxÿ{ÿuÿmÿdÿ^ÿ[ÿhÿjÿ_ÿgÿbÿYÿgÿ^ÿdÿiÿnÿiÿ^ÿjÿvÿzÿbÿ]ÿÿqÿPÿWÿoÿFÿcÿkÿYÿVÿqÿ[ÿbÿZÿqÿgÿXÿcÿfÿkÿkÿ^ÿ^ÿnÿpÿaÿVÿ]ÿrÿuÿtÿnÿ_ÿKÿeÿSÿUÿhÿ^ÿrÿjÿsÿmÿkÿbÿwÿkÿcÿ^ÿ{ÿsÿhÿnÿmÿWÿsÿ}ÿfÿ]ÿeÿoÿwÿuÿhÿiÿzÿpÿYÿ]ÿ_ÿcÿkÿiÿnÿrÿÿ^ÿ^ÿ_ÿfÿtÿpÿgÿrÿyÿ|ÿcÿjÿ{ÿoÿgÿuÿxÿ{ÿrÿgÿmÿsÿÿÿ}ÿ~ÿyÿyÿvÿ~ÿuÿoÿtÿoÿnÿnÿyÿsÿqÿnÿsÿÿlÿ}ÿjÿvÿÿmÿÿÿeÿjÿkÿ\ÿfÿnÿvÿÿxÿmÿnÿkÿrÿpÿXÿnÿlÿvÿ|ÿrÿfÿ{ÿtÿsÿTÿiÿdÿmÿÿmÿ_ÿtÿÿÿ{ÿzÿwÿqÿwÿ}ÿqÿfÿiÿlÿoÿsÿpÿ|ÿwÿ{ÿoÿmÿuÿiÿmÿuÿÿÿÿxÿtÿoÿwÿrÿoÿÿÿyÿeÿwÿÿxÿmÿÿÿyÿpÿmÿrÿÿÿvÿÿÿaÿsÿqÿfÿÿsÿ{ÿqÿ{ÿÿ|ÿ}ÿ}ÿqÿnÿwÿÿÿ|ÿÿÿuÿÿÿ~ÿÿÿÿ}ÿwÿgÿÿtÿoÿ`ÿcÿtÿxÿÿuÿjÿwÿÿÿÿÿ}ÿzÿzÿzÿÿÿ}ÿ{ÿÿÿÿÿyÿÿÿÿÿÿvÿÿÿÿÿÿÿÿÿ{ÿ|ÿÿÿÿÿsÿgÿwÿÿvÿÿ¥ÿyÿÿÿsÿvÿÿÿÿÿÿÿÿÿÿÿ|ÿmÿÿÿÿÿÿÿÿÿÿÿÿ~ÿxÿrÿsÿyÿÿxÿzÿÿÿÿÿÿÿÿÿÿÿÿÿÿÿÿ¢ÿ|ÿsÿÿÿÿ|ÿ~ÿÿÿÿÿ~ÿÿ}ÿzÿÿÿyÿwÿÿÿÿbÿtÿÿÿÿ{ÿrÿÿÿ{ÿqÿqÿmÿmÿmÿiÿkÿmÿ{ÿfÿÿqÿxÿnÿÿ|ÿwÿÿsÿyÿuÿwÿ{ÿÿ}ÿuÿrÿrÿrÿzÿÿ{ÿeÿ}ÿnÿoÿgÿÿ{ÿÿÿiÿpÿpÿpÿmÿfÿnÿxÿyÿvÿqÿxÿÿsÿlÿuÿ}ÿhÿ]ÿxÿiÿvÿuÿiÿlÿpÿqÿxÿÿÿkÿ]ÿkÿuÿpÿ{ÿhÿnÿlÿyÿoÿsÿpÿlÿhÿgÿqÿzÿzÿlÿbÿvÿÿyÿxÿjÿkÿvÿfÿtÿoÿkÿwÿqÿtÿ}ÿÿrÿqÿxÿqÿ|ÿlÿnÿÿkÿnÿÿÿxÿjÿdÿoÿqÿqÿqÿrÿuÿ~ÿxÿZÿxÿmÿoÿiÿjÿlÿkÿuÿuÿxÿiÿsÿÿkÿgÿ|ÿÿÿ{ÿÿvÿÿnÿ{ÿÿiÿfÿjÿqÿmÿcÿnÿpÿiÿsÿyÿxÿnÿnÿÿÿyÿuÿuÿwÿÿxÿÿuÿyÿÿxÿoÿuÿzÿsÿuÿoÿÿyÿdÿÿyÿuÿwÿwÿzÿuÿrÿzÿ|ÿÿÿÿÿÿÿyÿÿtÿnÿsÿvÿvÿyÿÿÿyÿ{ÿ|ÿaÿ~ÿÿÿÿÿÿÿÿ{ÿÿ©ÿÿÿÿ ÿÿ|ÿÿÿÿ¢ÿÿÿÿÿÿÿÿ¦ÿ©ÿÿ£ÿ¡ÿÿÿ¤ÿ¥ÿÿÿ¡ÿÿÿÿÿÿ«ÿ¹ÿ®ÿ§ÿ°ÿÿÿÿÿÿÿ ÿÿÿÿªÿ£ÿÿ¤ÿ¢ÿ¯ÿ«ÿ¤ÿ¢ÿ ÿÿÿÿ¨ÿ·ÿ¦ÿÿ£ÿÿ¡ÿ¥ÿÿ¤ÿ¥ÿÿÿªÿ¯ÿ¬ÿ ÿ¢ÿªÿ°ÿÿÿ±ÿÂÿ§ÿÿÿ®ÿµÿ»ÿ¦ÿ©ÿÿÿÿ§ÿ°ÿ¢ÿÿÿ ÿ¡ÿ£ÿ¤ÿªÿ¬ÿ­ÿÿÿ£ÿÿ£ÿÿÿ®ÿ¬ÿ§ÿ¨ÿÿ¨ÿ©ÿ¦ÿ ÿ³ÿ°ÿ§ÿÿ¥ÿ¨ÿ¨ÿ®ÿ¦ÿ¬ÿ©ÿ¬ÿ¤ÿ¬ÿÿªÿ«ÿÿ¡ÿ«ÿ®ÿ´ÿ³ÿªÿ®ÿ°ÿÿ ÿ¦ÿ¢ÿ ÿ¤ÿ©ÿªÿ©ÿ«ÿ¤ÿ¨ÿ¤ÿÿÿªÿªÿ¢ÿ ÿÿÿÿ©ÿ¨ÿ¢ÿ¡ÿ±ÿ°ÿ«ÿ§ÿ©ÿ¬ÿ©ÿ¥ÿ¬ÿ¦ÿÿÿ¢ÿ¢ÿ ÿ´ÿµÿ¤ÿÿÿÿ§ÿ´ÿ¹ÿ¤ÿ©ÿ¥ÿ®ÿ±ÿ¯ÿ¯ÿ©ÿ¦ÿ«ÿÿ§ÿ§ÿÿÿ£ÿÿÿ¢ÿÿÿÿ ÿªÿ¤ÿ¡ÿ¨ÿ¥ÿ¨ÿ¦ÿ¦ÿ°ÿ¶ÿ»ÿ¶ÿ¨ÿ­ÿ«ÿ»ÿ´ÿ²ÿ«ÿ ÿ§ÿÿ£ÿ·ÿÿ¤ÿ¨ÿ¢ÿ¢ÿ§ÿ°ÿ³ÿ¢ÿ¦ÿ­ÿ ÿÿÿ³ÿ¬ÿÿ¤ÿ´ÿ±ÿ¬ÿ²ÿ±ÿ£ÿ³ÿ²ÿ¯ÿ­ÿ§ÿ¢ÿ¤ÿ©ÿªÿ£ÿ£ÿ¤ÿÿÿ¦ÿ±ÿ¨ÿªÿ°ÿ£ÿÿªÿ©ÿ¥ÿ¤ÿ£ÿ©ÿ²ÿ©ÿ­ÿ·ÿÿ©ÿÿ¡ÿ ÿÿÿ«ÿÉÿ¸ÿÿÿ¢ÿ¡ÿÿ ÿ¤ÿ¢ÿ¤ÿ­ÿ²ÿ¶ÿªÿ¯ÿªÿ¡ÿ¤ÿ°ÿ¯ÿ­ÿ­ÿ¡ÿ¡ÿ²ÿ´ÿ§ÿ¨ÿ³ÿ·ÿ¬ÿ¸ÿ¥ÿÿ±ÿªÿ°ÿ±ÿ«ÿ®ÿ´ÿ£ÿÿ³ÿ¹ÿ¨ÿÿÿÿ¢ÿ¯ÿÿ«ÿªÿÿ¨ÿµÿ´ÿ±ÿ¯ÿ§ÿ°ÿ¡ÿ¡ÿ ÿÿÿ¤ÿ¦ÿ ÿ®ÿ¯ÿ¢ÿ²ÿ³ÿ±ÿ«ÿ¦ÿ¦ÿ£ÿ¦ÿ ÿ®ÿ©ÿ­ÿªÿ¥ÿªÿ­ÿÿ ÿ£ÿ¬ÿ©ÿ¤ÿ£ÿ¡ÿ ÿ¨ÿ¬ÿ­ÿ»ÿ¦ÿ§ÿªÿ§ÿ©ÿ®ÿÿ¶ÿºÿ©ÿ±ÿªÿ¢ÿ©ÿ¬ÿ¦ÿ«ÿ¯ÿ¥ÿ¥ÿ¯ÿ³ÿ¬ÿ³ÿ©ÿ¦ÿ®ÿ°ÿ´ÿ¯ÿ·ÿ´ÿ°ÿ¢ÿÿ°ÿ³ÿµÿ¤ÿºÿ¨ÿÿ ÿ¨ÿ«ÿ©ÿ«ÿ¨ÿªÿ£ÿ«ÿ®ÿ§ÿ¡ÿ¤ÿªÿ¤ÿ¸ÿªÿ±ÿ¨ÿ¨ÿ¯ÿ°ÿ´ÿ¦ÿ¦ÿ¦ÿ¢ÿ¢ÿªÿ´ÿ±ÿ¤ÿ¢ÿ¹ÿ´ÿ¦ÿ±ÿ¨ÿ§ÿ«ÿ£ÿ¤ÿªÿÿ®ÿÿ£ÿ¨ÿ¬ÿªÿÿ¤ÿ¿ÿµÿ³ÿ¯ÿ´ÿ«ÿªÿ©ÿ ÿ¤ÿÿ ÿ«ÿ¥ÿ©ÿ£ÿ¤ÿ°ÿ±ÿ¥ÿ ÿ¶ÿ¬ÿÿÿ¢ÿ©ÿ­ÿ«ÿ¯ÿ´ÿ«ÿ£ÿ§ÿµÿ±ÿ¡ÿ£ÿ°ÿ¨ÿÿªÿ®ÿ³ÿ¦ÿqÿAÿMÿÿªÿÿÿrÿGÿ[þÜþÿ©ÿ¨ÿ¨ÿ£ÿ¥ÿ§ÿ¢ÿ©ÿ¥ÿªÿ®ÿ¨ÿÿÿ ÿ£ÿ£ÿÿ¯ÿ¬ÿ®ÿ¢ÿÿ¤ÿ­ÿµÿ±ÿÿ¨ÿ°ÿªÿ ÿÿ§ÿ©ÿÿÿ¨ÿ¯ÿ¨ÿ§ÿÅÿ¼ÿ§ÿ©ÿ§ÿÿÿ«ÿÿ©ÿ©ÿÿÿ¡ÿ©ÿ§ÿÿ ÿÀÿÿÿ©ÿÿ²ÿ¬ÿ¨ÿ¬ÿ¬ÿ®ÿ³ÿ®ÿÿ³ÿ©ÿ®ÿ¯ÿ¸ÿ®ÿÿÿ«ÿ§ÿ©ÿ¯ÿ³ÿ¦ÿ­ÿ«ÿ¤ÿªÿ¯ÿªÿ±ÿ¦ÿÿªÿ£ÿÿ©ÿ£ÿ§ÿ¯ÿ©ÿ¢ÿ¢ÿ¥ÿ°ÿ¡ÿÿÿ¸ÿ°ÿ¦ÿ¤ÿ£ÿ¨ÿ¦ÿ¢ÿ¯ÿ¦ÿ®ÿ¤ÿÿ ÿ¯ÿ²ÿ¥ÿÿ£ÿÿ¢ÿÿÿÿ¤ÿ¡ÿ«ÿªÿ ÿ ÿ«ÿ§ÿ¡ÿ±ÿÿ£ÿ±ÿÿ¤ÿ¶ÿ¬ÿÿÿÿÿÿ¶ÿÿ¨ÿÿ­ÿ­ÿ¨ÿ¨ÿ£ÿ£ÿ§ÿÿÿÿÿ±ÿÿ©ÿ®ÿ¡ÿÿÿÿ¡ÿ¢ÿÿ ÿ¦ÿ­ÿ¬ÿ¸ÿ£ÿ£ÿ¤ÿ§ÿ«ÿ£ÿÿ¢ÿÿÿ´ÿÿ¨ÿÿ¡ÿ®ÿ¬ÿ§ÿ¬ÿªÿÿ¥ÿ¯ÿ«ÿ¹ÿ¶ÿ¼ÿÿÿÿÿ¬ÿªÿÿ£ÿ½ÿ¨ÿ­ÿÿ£ÿ£ÿ«ÿ£ÿ£ÿ¥ÿ¥ÿ§ÿ§ÿ ÿÿ¡ÿÿ¸ÿÿÿ ÿÿÿÿ¡ÿ«ÿ©ÿÿÿÿ¯ÿ¡ÿÿÿ°ÿ©ÿ£ÿÿ¡ÿ«ÿ«ÿ¥ÿ£ÿÿÿÿ ÿ¼ÿÿÿÿÿÿÿÿÿ¬ÿ«ÿ ÿÿÿÿ«ÿ£ÿ­ÿ ÿÿÿ¯ÿ£ÿÿÿÿ©ÿ¦ÿÿÿÿÿÿ¬ÿÿ¤ÿÿ«ÿ¥ÿÿÿÿ«ÿ«ÿ¤ÿÿ­ÿÿÿ ÿ£ÿ«ÿÿÿ ÿ¨ÿÿÿÿÿÿ¬ÿÿÿªÿ¦ÿÿÿÿÿÿÿÿÿÿÿÿÿÿÿÿ ÿÿÿÿÿÿÿÿÿÿÿÿÿÿÿÿ¢ÿ¥ÿ}ÿ¨ÿÿÿÿÿÿÿ¢ÿÿÿÿÿÿÿÿÿÿÿÿqÿÿÿvÿÿÿÿÿ~ÿ}ÿÿÿÿ]ÿjÿzÿÿ~ÿ~ÿyÿfÿtÿsÿvÿÿyÿrÿrÿkÿmÿlÿsÿzÿuÿ`ÿyÿYÿLÿOÿvÿjÿ]ÿTÿTÿRÿQÿ`ÿgÿUÿRÿXÿKÿHÿcÿeÿsÿvÿnÿeÿ`ÿkÿnÿfÿ]ÿSÿSÿ\ÿ\ÿYÿgÿbÿHÿXÿhÿ]ÿ}ÿZÿiÿdÿSÿ]ÿmÿfÿwÿpÿcÿnÿjÿ`ÿfÿqÿ{ÿuÿ_ÿfÿ~ÿeÿvÿYÿkÿlÿuÿwÿrÿiÿqÿwÿqÿyÿvÿ[ÿlÿtÿvÿeÿrÿjÿhÿ}ÿgÿ`ÿuÿ]ÿgÿeÿ`ÿmÿtÿgÿaÿkÿrÿlÿgÿÿuÿrÿjÿTÿlÿfÿpÿgÿqÿeÿeÿyÿxÿiÿiÿlÿeÿiÿtÿgÿ[ÿjÿvÿ|ÿcÿnÿ`ÿjÿpÿÿsÿuÿjÿiÿkÿkÿoÿsÿnÿlÿsÿkÿaÿpÿtÿkÿhÿSÿZÿ{ÿÿgÿÿrÿrÿ[ÿRÿmÿ\ÿRÿeÿjÿpÿtÿsÿyÿ{ÿwÿpÿcÿhÿZÿuÿVÿtÿrÿÿhÿuÿ~ÿxÿlÿvÿtÿcÿoÿcÿcÿrÿtÿtÿmÿoÿtÿÿÿqÿ|ÿdÿxÿÿlÿzÿaÿfÿwÿkÿqÿnÿqÿeÿOÿmÿÿrÿnÿrÿyÿ{ÿYÿCÿWÿlÿwÿmÿkÿÿhÿÿÿyÿjÿ_ÿrÿrÿqÿrÿ{ÿxÿnÿqÿ{ÿÿ}ÿyÿÿzÿ\ÿ`ÿqÿxÿ|ÿyÿYÿqÿÿÿVÿÿjÿ]ÿÿwÿVÿuÿnÿmÿzÿsÿbÿaÿ]ÿRÿYÿfÿfÿkÿkÿwÿÿÿÿiÿÿoÿdÿÿmÿoÿpÿcÿzÿmÿgÿmÿÿrÿxÿÿyÿgÿ\ÿaÿ{ÿ|ÿlÿhÿfÿiÿ_ÿkÿ^ÿnÿÿxÿ_ÿxÿtÿdÿ{ÿÿ~ÿnÿ~ÿrÿiÿ|ÿÿxÿrÿmÿuÿsÿiÿqÿsÿtÿ~ÿsÿoÿ|ÿiÿXÿgÿkÿvÿYÿiÿmÿlÿnÿdÿlÿÿsÿ[ÿeÿfÿfÿrÿmÿxÿ{ÿpÿzÿ|ÿzÿÿjÿYÿIÿ=ÿwÿÿrÿqÿgÿdÿwÿ~ÿgÿnÿYÿkÿwÿxÿyÿlÿtÿoÿ_ÿmÿnÿrÿiÿhÿtÿsÿlÿaÿTÿ[ÿgÿhÿgÿiÿrÿjÿoÿjÿ[ÿ^ÿvÿgÿÿuÿvÿnÿoÿhÿdÿYÿ}ÿÿxÿÿrÿtÿ[ÿWÿmÿfÿnÿÿÿsÿlÿtÿvÿlÿiÿiÿoÿsÿzÿuÿpÿsÿsÿrÿkÿÿhÿiÿhÿ}ÿ]ÿkÿyÿyÿmÿjÿgÿjÿnÿrÿiÿaÿÿfÿgÿjÿ\ÿdÿoÿrÿqÿnÿpÿ{ÿÿoÿwÿÿnÿlÿZÿÿpÿlÿÿxÿlÿsÿ]ÿ~ÿsÿrÿÿ[ÿÿ~ÿÿÿsÿzÿmÿqÿrÿzÿkÿiÿnÿsÿcÿ`ÿ^ÿ^ÿfÿ[ÿfÿgÿhÿbÿlÿÿmÿJÿnÿyÿiÿpÿbÿ^ÿOÿoÿhÿdÿ_ÿ`ÿdÿYÿcÿYÿbÿdÿWÿSÿPÿOÿVÿVÿ^ÿWÿHÿWÿ_ÿ]ÿfÿSÿCÿVÿZÿYÿcÿ^ÿQÿFÿLÿXÿmÿfÿRÿOÿ^ÿKÿdÿcÿVÿLÿmÿdÿqÿTÿOÿZÿRÿQÿBÿOÿ]ÿ\ÿiÿLÿbÿÿ{ÿgÿdÿaÿUÿRÿKÿTÿZÿ[ÿmÿnÿ~ÿ~ÿ[ÿaÿÿbÿ]ÿ`ÿMÿdÿMÿcÿ[ÿqÿhÿaÿVÿoÿnÿfÿXÿ`ÿsÿsÿqÿlÿrÿXÿlÿcÿXÿjÿnÿoÿqÿpÿtÿfÿgÿlÿgÿtÿmÿ`ÿlÿqÿoÿgÿ_ÿnÿ|ÿVÿnÿ}ÿSÿhÿIÿ/ÿqÿkÿrÿoÿqÿsÿcÿÿrÿqÿYÿbÿ>ÿoÿbÿSÿNÿgÿXÿqÿ\ÿfÿiÿ`ÿeÿVÿ`ÿmÿjÿnÿvÿhÿkÿoÿiÿiÿdÿhÿtÿzÿrÿwÿwÿfÿiÿbÿmÿpÿoÿnÿcÿYÿgÿmÿdÿdÿ\ÿdÿÿÿwÿqÿLÿXÿ{ÿiÿmÿsÿnÿrÿhÿwÿzÿoÿtÿ{ÿqÿoÿ~ÿsÿjÿiÿgÿjÿqÿrÿuÿÿÿtÿÿ}ÿcÿaÿiÿÿhÿnÿoÿÿuÿkÿpÿÿrÿwÿkÿpÿ~ÿ~ÿyÿjÿaÿqÿfÿ|ÿuÿmÿ~ÿÿuÿpÿxÿwÿÿÿvÿvÿvÿÿnÿ[ÿeÿtÿxÿÿÿyÿÿ}ÿoÿuÿÿdÿ]ÿnÿoÿ}ÿuÿ|ÿÿsÿrÿoÿrÿyÿzÿhÿÿYÿgÿeÿrÿsÿÿzÿÿÿÿÿjÿvÿ{ÿÿÿqÿ~ÿyÿ{ÿÿÿÿÿvÿpÿ{ÿÿ~ÿ{ÿÿÿ{ÿÿÿpÿÿÿÿÿÿÿÿÿzÿÿÿÿrÿÿwÿÿ{ÿpÿvÿÿ{ÿfÿÿyÿlÿÿÿÿyÿzÿÿwÿuÿÿÿÿÿÿÿÿÿÿyÿ}ÿxÿvÿqÿiÿrÿuÿuÿxÿyÿÿÿÿÿÿÿkÿzÿÿÿlÿÿÿoÿoÿyÿÿÿvÿÿÿ{ÿÿÿxÿzÿpÿhÿÿyÿ{ÿÿxÿxÿrÿtÿ}ÿ}ÿÿÿzÿtÿ~ÿ{ÿvÿpÿmÿÿÿÿyÿqÿÿxÿ}ÿxÿ8ÿ§þ`ÿrÿÿvÿqÿpÿsÿzÿsÿÿuÿÿpÿ|ÿÿwÿÿuÿiÿeÿhÿyÿxÿtÿtÿoÿrÿxÿwÿwÿlÿwÿÿxÿÿÿyÿbÿqÿ~ÿÿÿsÿzÿwÿÿlÿ~ÿrÿvÿuÿkÿ~ÿeÿlÿnÿtÿ}ÿrÿÿbÿkÿYÿ^ÿhÿ\ÿuÿcÿ[ÿaÿsÿ{ÿ{ÿjÿ_ÿdÿxÿÿvÿmÿoÿdÿrÿ|ÿlÿtÿwÿnÿkÿeÿnÿcÿvÿeÿdÿÿsÿqÿgÿZÿsÿ^ÿUÿ]ÿQÿnÿgÿhÿiÿKÿdÿyÿvÿtÿhÿkÿ\ÿZÿ^ÿZÿ`ÿgÿfÿbÿjÿlÿsÿ~ÿdÿPÿeÿvÿeÿgÿrÿ[ÿlÿcÿkÿgÿ`ÿjÿgÿ\ÿrÿwÿeÿnÿqÿ`ÿjÿvÿbÿoÿdÿRÿ_ÿaÿbÿhÿkÿnÿeÿ\ÿfÿcÿUÿ`ÿhÿYÿYÿaÿZÿWÿSÿPÿRÿ[ÿdÿ\ÿnÿbÿMÿpÿTÿXÿZÿbÿKÿlÿ`ÿXÿgÿtÿUÿUÿTÿgÿqÿcÿ\ÿZÿ^ÿ_ÿVÿbÿ{ÿoÿcÿhÿnÿ|ÿvÿmÿeÿ`ÿMÿZÿUÿ\ÿoÿZÿmÿfÿzÿrÿpÿkÿhÿcÿhÿiÿrÿ\ÿeÿ[ÿmÿkÿXÿoÿuÿ|ÿ}ÿuÿuÿxÿyÿ|ÿwÿqÿÿÿxÿyÿÿzÿ|ÿÿ{ÿ{ÿwÿvÿ]ÿvÿÿgÿoÿzÿÿdÿÿÿ|ÿ^ÿpÿxÿuÿqÿlÿoÿwÿ~ÿÿ}ÿrÿnÿtÿpÿrÿkÿbÿtÿ}ÿyÿrÿuÿiÿvÿ{ÿ}ÿlÿTÿkÿtÿxÿÿÿÿwÿkÿ{ÿlÿoÿÿÿvÿoÿÿÿ|ÿtÿ]ÿNÿUÿ|ÿ}ÿzÿtÿbÿWÿxÿmÿlÿhÿfÿtÿyÿÿsÿ]ÿoÿgÿmÿrÿ{ÿtÿtÿxÿzÿvÿmÿqÿvÿvÿrÿlÿlÿhÿtÿsÿuÿ|ÿiÿnÿhÿjÿÿpÿvÿ_ÿnÿtÿÿnÿ{ÿyÿsÿÿ~ÿwÿÿÿÿÿÿvÿmÿmÿ|ÿÿrÿÿÿ|ÿzÿ}ÿsÿtÿuÿ~ÿÿ~ÿÿ{ÿÿxÿkÿlÿrÿ{ÿuÿpÿÿÿÿ}ÿwÿxÿÿÿÿ}ÿlÿ}ÿ{ÿsÿeÿXÿlÿvÿÿwÿtÿnÿiÿxÿÿÿ{ÿoÿhÿpÿpÿlÿÿÿÿÿÿ|ÿ~ÿyÿhÿ}ÿÿ}ÿÿoÿÿÿÿÿÿÿÿÿÿÿÿÿÿÿÿÿ{ÿÿtÿÿqÿÿwÿyÿÿwÿxÿÿÿÿÿÿÿÿÿÿoÿzÿÿÿÿÿÿÿÿ¢ÿÿÿÿÿÿÿ}ÿÿÿÿÿÿÿ~ÿtÿÿÿÿÿÿ|ÿÿÿÿpÿYÿ£ÿÿÿÿÿÿqÿxÿ|ÿ{ÿÿÿÿÿÿrÿoÿ}ÿ{ÿvÿvÿ~ÿÿpÿÿcÿyÿÿoÿÿÿÿlÿrÿÿ~ÿzÿuÿnÿxÿsÿuÿwÿxÿqÿjÿÿ{ÿ}ÿxÿ|ÿwÿtÿ|ÿÿuÿrÿpÿwÿ|ÿsÿnÿrÿxÿ{ÿwÿÿrÿÿvÿrÿÿ{ÿwÿkÿÿÿxÿpÿlÿnÿtÿyÿvÿyÿ}ÿ}ÿÿlÿzÿÿmÿqÿvÿkÿÿuÿiÿgÿeÿ{ÿÿmÿhÿnÿmÿjÿnÿeÿÿrÿkÿrÿeÿrÿoÿoÿxÿwÿnÿlÿxÿ|ÿwÿpÿnÿÿtÿvÿgÿjÿgÿkÿnÿwÿsÿqÿqÿoÿ~ÿÿ|ÿwÿyÿ{ÿbÿ`ÿvÿmÿÿyÿÿ}ÿsÿÿzÿuÿxÿwÿuÿyÿÿÿzÿbÿzÿsÿrÿeÿsÿÿÿmÿcÿÿÿtÿyÿzÿ{ÿyÿuÿ|ÿÿpÿsÿtÿrÿuÿzÿwÿiÿkÿzÿtÿkÿkÿoÿxÿxÿlÿcÿ_ÿuÿnÿwÿÿxÿdÿ|ÿkÿwÿÿdÿlÿzÿyÿxÿfÿgÿsÿtÿ{ÿiÿeÿ~ÿÿÿyÿnÿ{ÿvÿuÿÿtÿ~ÿÿÿÿÿÿÿÿÿÿuÿqÿÿÿÿÿÿ}ÿÿÿ|ÿxÿ~ÿÿÿÿÿÿÿwÿÿÿÿÿÿÿÿÿÿÿÿÿÿÿÿÿÿÿÿ£ÿªÿÿÿ¡ÿÿÿÿÿÿÿ ÿ ÿÿÿ¢ÿÿÿ¢ÿªÿ£ÿ£ÿÿÿ¦ÿÿÿ ÿ ÿÿÿÿ¨ÿ ÿÿ®ÿ´ÿ¥ÿÿ¦ÿ«ÿ§ÿÿÿ¦ÿ¢ÿÿÿ¦ÿ¡ÿÿ¹ÿ¥ÿ ÿÿÿÿ¡ÿ°ÿµÿ°ÿ£ÿ¨ÿ¬ÿ¢ÿ§ÿ¡ÿ¸ÿ­ÿ¤ÿ§ÿ±ÿ±ÿ¤ÿ¥ÿµÿ¤ÿÿ¥ÿªÿ¡ÿÿ­ÿ«ÿ§ÿ¤ÿ¢ÿ¤ÿ¨ÿ¦ÿ§ÿ´ÿÿ¤ÿÿ®ÿÿÿÿÿªÿ¶ÿ¢ÿÿ©ÿ¤ÿ¯ÿ©ÿ²ÿÿÿÿ«ÿ¦ÿÿ ÿÿ¥ÿ¨ÿªÿ¦ÿªÿÿ¥ÿÿÿÿ ÿ«ÿ±ÿ¢ÿ¡ÿ«ÿÿÿÿ¤ÿÿÿ¢ÿ¬ÿ°ÿ­ÿ«ÿ²ÿ­ÿÿ°ÿ­ÿ£ÿ ÿÿÿÿÿÿÿÿ®ÿÿ§ÿ¦ÿ£ÿªÿªÿ©ÿ§ÿ¢ÿ£ÿ ÿ«ÿÿ ÿ¤ÿ ÿ³ÿ°ÿ£ÿÿÿÿ¬ÿ¥ÿ®ÿ¬ÿ¢ÿ¤ÿ±ÿ¯ÿ¯ÿ­ÿ¥ÿ ÿÿÿÿ¡ÿ®ÿÿÿ¨ÿ¡ÿÿÿÿÿ¢ÿ¦ÿ¦ÿ¯ÿ ÿªÿ¨ÿÿ¦ÿ®ÿ¨ÿ­ÿªÿÿ¬ÿ®ÿ©ÿ­ÿ®ÿÿÿµÿ»ÿ°ÿÿ¢ÿÿªÿ¥ÿÿÿ®ÿ²ÿ¢ÿ©ÿ¬ÿÿÿ§ÿ¦ÿ¡ÿ¦ÿ²ÿ°ÿ§ÿªÿ¦ÿ¿ÿ¯ÿªÿ§ÿ°ÿ®ÿªÿ§ÿ£ÿ®ÿªÿ§ÿÿ¢ÿÿÿ¡ÿ¨ÿ«ÿ³ÿ¸ÿ­ÿÿ±ÿ¯ÿ§ÿ¨ÿ§ÿ­ÿ²ÿ©ÿ«ÿ¡ÿ¢ÿ©ÿ¨ÿ¢ÿÿ£ÿ¬ÿ°ÿ«ÿ¥ÿÿ©ÿ¤ÿ©ÿ¨ÿ¯ÿ­ÿ¥ÿ¥ÿªÿ¶ÿ¸ÿ£ÿ¬ÿ¨ÿÿ¢ÿ¬ÿ®ÿ¡ÿ®ÿ©ÿ§ÿ±ÿ£ÿ§ÿ¥ÿ°ÿ¿ÿ¨ÿ°ÿ¨ÿ¡ÿ¨ÿ©ÿ§ÿ¢ÿ¡ÿªÿ³ÿ§ÿÿ¤ÿ²ÿ§ÿ°ÿ³ÿ¨ÿ¦ÿ°ÿ®ÿ³ÿµÿ¤ÿ­ÿ¸ÿ¼ÿ»ÿ´ÿ ÿµÿ§ÿÿ¡ÿ¨ÿªÿ¬ÿ«ÿ®ÿ»ÿÿ©ÿ¯ÿ¹ÿ¹ÿ³ÿ¨ÿÿ¤ÿ©ÿ¥ÿ£ÿ©ÿ«ÿ¬ÿ°ÿ­ÿªÿ¿ÿ¼ÿ¨ÿ¿ÿ®ÿ©ÿ¦ÿ ÿ ÿ§ÿ¯ÿ­ÿ°ÿ©ÿ¬ÿ£ÿÿ¢ÿ¥ÿ¥ÿ©ÿ¢ÿ¯ÿ¢ÿ¡ÿªÿ¬ÿ­ÿ¹ÿµÿ¨ÿ¤ÿ©ÿ¬ÿ¬ÿ©ÿ½ÿ´ÿ§ÿ¦ÿ²ÿ¨ÿ²ÿ»ÿ«ÿ¦ÿ¯ÿ±ÿ¯ÿ±ÿ·ÿ¶ÿªÿ ÿÿ©ÿ­ÿ§ÿ©ÿ£ÿ±ÿ®ÿ¢ÿÿ£ÿ¥ÿÿÿ´ÿ ÿ«ÿ¦ÿ¤ÿ¢ÿ©ÿ¯ÿ¥ÿ¬ÿ¥ÿ­ÿ¬ÿ®ÿ¨ÿÿ¥ÿµÿ¡ÿÿ§ÿ²ÿ¯ÿ¨ÿ¨ÿ«ÿªÿ¡ÿ¤ÿ­ÿÿ³ÿ ÿ¥ÿ©ÿ¦ÿ¤ÿ ÿ¨ÿ§ÿºÿ´ÿ¤ÿ§ÿ­ÿªÿ¤ÿÿÿ§ÿ¢ÿ©ÿ©ÿ¦ÿ¤ÿ£ÿ§ÿ­ÿ¥ÿ¡ÿ¼ÿ«ÿ¢ÿ ÿ¥ÿ¨ÿªÿ±ÿ£ÿªÿ¤ÿ¤ÿ¡ÿ§ÿ­ÿ¨ÿ¥ÿ±ÿ«ÿÿÿ ÿÿÿnÿOÿ^ÿÿªÿ£ÿÿÿÿfÿ]ÿÿªÿ¥ÿÿÿ«ÿ®ÿ¡ÿ¤ÿªÿ§ÿ«ÿªÿÿ ÿ¬ÿÿÿ£ÿ°ÿ§ÿ§ÿ§ÿ ÿ¡ÿ¥ÿ¤ÿ¹ÿÿ¤ÿ§ÿÿÿªÿ§ÿÿªÿ«ÿ«ÿ¯ÿ¢ÿ ÿ©ÿªÿ¤ÿ¢ÿ£ÿÿ¨ÿ¨ÿÿÿ¡ÿÿÿÿ¢ÿ¥ÿ©ÿ£ÿÿÿ©ÿ¢ÿÿ±ÿ¶ÿ«ÿ§ÿ«ÿ­ÿ£ÿ¥ÿ«ÿ®ÿ¢ÿ©ÿ±ÿ·ÿ­ÿÿÿ¯ÿ£ÿÿ®ÿ²ÿ¤ÿ¥ÿ ÿÿÿ¡ÿ¡ÿ²ÿ«ÿÿ¢ÿ«ÿ§ÿ¤ÿ¢ÿ¨ÿ¯ÿ¯ÿ¬ÿ°ÿ°ÿ¥ÿ®ÿ¹ÿºÿ¶ÿ¤ÿÿ¨ÿ¬ÿ°ÿ´ÿ¢ÿ±ÿÿ¨ÿÿ£ÿÿ©ÿ²ÿªÿªÿ®ÿÿÿÿÿÿÿÿ§ÿ²ÿ­ÿ§ÿ²ÿ±ÿ²ÿ©ÿÿ¢ÿ²ÿ¬ÿ¦ÿ­ÿªÿÿ¡ÿ¯ÿ¥ÿ«ÿÿ¸ÿ·ÿ ÿ§ÿ²ÿ¯ÿ¢ÿ£ÿ­ÿ¥ÿÿÿ©ÿÿ­ÿ¢ÿ²ÿ´ÿ£ÿ¤ÿ£ÿÿÿ ÿ¦ÿ¢ÿÿÿ³ÿ±ÿÿ¤ÿ¤ÿ¢ÿ¨ÿ ÿÿ¢ÿ§ÿÿ¨ÿ ÿÿÿ¢ÿ¨ÿ®ÿ¨ÿ©ÿ¯ÿÿ£ÿ¯ÿÿ­ÿ¨ÿ¤ÿ¨ÿÿªÿªÿ ÿÿÿÿ­ÿ§ÿÿ¤ÿ¥ÿÿ¢ÿ ÿ¦ÿ¦ÿ¥ÿ©ÿÿÿ¨ÿ¡ÿ¡ÿÿÿ¡ÿ¾ÿ¨ÿÿÿ©ÿ´ÿ¹ÿ²ÿÿ©ÿ¯ÿ¡ÿÿÿ¯ÿ§ÿ£ÿ¨ÿ©ÿ£ÿ§ÿ ÿÿ£ÿÿ´ÿ®ÿ§ÿÿÿÿ¡ÿÿÿÿ¡ÿ ÿÿÿ¡ÿ ÿÿÿµÿ¨ÿÿ ÿÿ­ÿ¯ÿ£ÿ¤ÿ¦ÿÿ¡ÿÿÿÿÿ§ÿ¨ÿÿÿÿÿÿÿÿÿÿÿ§ÿÿ¡ÿ¨ÿÿÿÿ©ÿ­ÿ§ÿÿ ÿÿÿ¢ÿÿÿÿÿÿ¡ÿ ÿÿÿÿ£ÿÿÿÿÿÿÿÿÿÿÿÿ¢ÿÿÿÿÿÿÿ~ÿÿÿÿÿÿÿtÿÿÿ¨ÿ£ÿÿÿÿÿÿÿÿÿÿÿÿÿÿÿÿ¦ÿÿÿÿ~ÿÿÿÿÿÿÿÿÿÿÿÿqÿ|ÿ}ÿÿuÿpÿuÿzÿqÿoÿlÿmÿwÿzÿsÿjÿwÿÿaÿ^ÿzÿnÿ{ÿ`ÿYÿeÿXÿuÿnÿsÿnÿrÿxÿjÿ^ÿXÿLÿYÿ^ÿjÿ_ÿQÿbÿlÿ}ÿnÿdÿoÿtÿgÿiÿyÿjÿYÿiÿuÿrÿ_ÿYÿEÿdÿ3ÿoÿdÿmÿ_ÿhÿUÿgÿlÿqÿnÿeÿmÿuÿdÿ^ÿqÿdÿpÿmÿfÿqÿyÿgÿ{ÿiÿpÿfÿeÿ~ÿwÿfÿhÿoÿvÿrÿ_ÿbÿ^ÿeÿ\ÿ^ÿnÿZÿSÿdÿrÿjÿkÿcÿmÿoÿfÿgÿfÿeÿlÿnÿfÿ`ÿfÿsÿpÿeÿÿ`ÿfÿgÿkÿ^ÿeÿeÿdÿsÿfÿoÿÿvÿZÿ[ÿ^ÿ_ÿoÿxÿvÿtÿmÿvÿXÿqÿzÿvÿyÿ{ÿsÿjÿlÿiÿcÿiÿmÿgÿlÿlÿZÿfÿaÿkÿZÿDÿqÿxÿÿhÿtÿpÿYÿgÿqÿsÿuÿ|ÿqÿqÿxÿiÿZÿ^ÿdÿlÿoÿnÿgÿPÿnÿ`ÿnÿUÿvÿkÿbÿtÿxÿiÿhÿjÿmÿnÿxÿvÿrÿyÿwÿqÿ{ÿ}ÿzÿÿÿZÿyÿ{ÿÿÿPÿxÿdÿbÿ[ÿpÿxÿrÿxÿlÿsÿ~ÿqÿfÿgÿfÿdÿkÿ[ÿMÿeÿÿtÿbÿÿlÿeÿzÿÿoÿfÿkÿiÿfÿjÿuÿnÿ^ÿ`ÿjÿ{ÿÿÿvÿIÿHÿ[ÿqÿnÿvÿlÿcÿrÿ^ÿÿXÿmÿbÿkÿÿoÿfÿvÿ_ÿaÿuÿjÿYÿaÿaÿXÿdÿkÿjÿsÿfÿwÿqÿ{ÿ}ÿxÿÿ~ÿeÿÿlÿ|ÿÿkÿÿ_ÿbÿoÿvÿlÿqÿpÿrÿoÿhÿ|ÿÿzÿ]ÿfÿ]ÿfÿtÿrÿeÿoÿÿkÿgÿxÿmÿqÿwÿvÿoÿnÿyÿoÿuÿhÿiÿmÿ]ÿhÿ{ÿpÿkÿmÿbÿjÿÿÿÿzÿxÿ|ÿcÿiÿeÿIÿÿjÿÿkÿcÿÿÿlÿpÿ^ÿsÿYÿdÿuÿnÿoÿqÿoÿiÿoÿ{ÿhÿWÿ?ÿ/ÿxÿxÿÿxÿjÿxÿnÿ}ÿkÿqÿlÿXÿwÿtÿuÿuÿoÿhÿ^ÿeÿnÿjÿnÿxÿnÿnÿpÿcÿ]ÿhÿqÿoÿoÿoÿoÿqÿnÿiÿeÿgÿtÿxÿqÿhÿXÿeÿkÿnÿoÿoÿ}ÿÿsÿÿ}ÿvÿqÿkÿgÿfÿnÿqÿlÿjÿqÿwÿiÿ]ÿeÿfÿlÿrÿ{ÿxÿqÿmÿ|ÿeÿkÿzÿlÿgÿXÿpÿdÿpÿÿÿdÿtÿeÿkÿpÿnÿcÿbÿpÿqÿqÿlÿdÿmÿtÿnÿoÿ~ÿÿ{ÿrÿeÿiÿsÿlÿnÿoÿmÿwÿ¦ÿtÿlÿTÿaÿpÿsÿkÿ`ÿnÿÿÿxÿpÿpÿjÿ~ÿxÿÿ{ÿaÿbÿkÿoÿeÿQÿUÿgÿoÿeÿRÿUÿ]ÿmÿhÿ_ÿ~ÿrÿnÿ[ÿeÿkÿiÿvÿfÿXÿpÿnÿXÿ]ÿeÿ_ÿZÿ]ÿnÿkÿ\ÿXÿYÿWÿWÿMÿOÿYÿRÿ]ÿYÿQÿWÿZÿVÿOÿSÿ_ÿfÿlÿ`ÿIÿNÿIÿjÿoÿXÿcÿgÿUÿ]ÿoÿhÿZÿaÿfÿmÿOÿQÿOÿLÿfÿ_ÿEÿJÿKÿjÿgÿoÿkÿ_ÿ]ÿWÿLÿLÿgÿaÿWÿfÿeÿXÿLÿXÿnÿ]ÿVÿkÿmÿ_ÿ]ÿ\ÿ^ÿKÿNÿ]ÿNÿUÿYÿOÿWÿSÿyÿmÿOÿLÿeÿeÿNÿkÿ[ÿbÿWÿTÿ^ÿ]ÿdÿ\ÿ\ÿlÿwÿdÿdÿkÿhÿ_ÿ]ÿcÿkÿnÿgÿcÿXÿeÿkÿUÿlÿ~ÿ]ÿYÿKÿSÿfÿjÿcÿjÿqÿaÿhÿxÿ]ÿwÿVÿlÿCÿhÿ]ÿcÿQÿgÿXÿlÿVÿeÿnÿ_ÿPÿUÿ_ÿkÿiÿrÿsÿcÿiÿiÿ_ÿ_ÿZÿgÿvÿqÿnÿrÿkÿmÿhÿyÿ|ÿwÿmÿpÿZÿbÿcÿ_ÿnÿwÿeÿjÿmÿmÿsÿsÿXÿpÿzÿeÿkÿtÿsÿzÿgÿqÿÿyÿlÿyÿoÿ}ÿÿwÿoÿiÿqÿyÿ~ÿ}ÿoÿoÿÿÿtÿrÿoÿ{ÿÿsÿ^ÿiÿ^ÿÿyÿvÿpÿjÿkÿxÿqÿlÿyÿvÿvÿfÿ\ÿkÿpÿ{ÿzÿ{ÿxÿpÿuÿÿ{ÿqÿuÿ}ÿ|ÿrÿiÿÿ{ÿYÿ]ÿwÿ~ÿpÿvÿÿ}ÿvÿqÿsÿ~ÿÿÿÿ|ÿmÿqÿÿÿÿZÿqÿyÿpÿoÿcÿ}ÿuÿhÿuÿsÿsÿvÿ~ÿjÿÿpÿrÿÿÿzÿbÿfÿtÿpÿ~ÿuÿÿÿ|ÿxÿÿÿÿÿÿuÿzÿtÿuÿÿwÿvÿoÿÿ¡ÿÿÿÿwÿÿxÿÿ¦ÿtÿuÿÿuÿÿÿcÿ`ÿ£ÿÿjÿxÿÿÿqÿÿÿvÿpÿwÿ{ÿqÿxÿÿÿÿÿÿÿÿÿÿÿ~ÿÿxÿiÿpÿxÿtÿ{ÿÿÿÿqÿÿÿÿnÿhÿÿyÿgÿ{ÿÿxÿÿoÿÿuÿsÿÿ|ÿzÿÿÿuÿwÿ~ÿzÿÿÿ{ÿrÿwÿÿvÿyÿÿÿÿÿuÿnÿyÿ|ÿlÿoÿwÿÿ}ÿ{ÿsÿ|ÿÿoÿwÿ|ÿdÿ
ÿQÿeÿÿ}ÿÿpÿÿqÿ{ÿÿuÿvÿoÿÿÿrÿ}ÿ~ÿjÿkÿtÿ|ÿpÿmÿsÿlÿzÿÿmÿrÿsÿlÿzÿzÿ|ÿÿnÿ_ÿiÿtÿÿÿgÿsÿnÿoÿwÿwÿ{ÿzÿnÿfÿ}ÿ|ÿwÿrÿpÿÿdÿ~ÿhÿÿcÿdÿgÿyÿdÿeÿtÿvÿÿÿwÿxÿtÿhÿhÿzÿÿÿdÿmÿaÿZÿhÿlÿmÿsÿ_ÿcÿcÿkÿnÿhÿjÿcÿgÿwÿZÿYÿeÿ]ÿ^ÿZÿmÿÿlÿeÿvÿXÿkÿwÿlÿ\ÿdÿpÿ\ÿZÿcÿjÿkÿ\ÿdÿpÿbÿ_ÿmÿkÿ^ÿ\ÿ_ÿiÿjÿeÿjÿ]ÿlÿpÿgÿ^ÿYÿZÿ]ÿUÿbÿsÿjÿfÿrÿPÿPÿtÿeÿmÿdÿVÿgÿXÿ_ÿaÿ`ÿpÿlÿdÿmÿqÿsÿnÿdÿ[ÿXÿhÿjÿRÿVÿeÿ`ÿ]ÿyÿsÿcÿRÿaÿqÿ_ÿeÿzÿ~ÿ_ÿjÿaÿkÿPÿgÿYÿUÿfÿhÿ_ÿMÿ`ÿrÿZÿUÿWÿbÿzÿiÿ[ÿnÿnÿnÿoÿaÿgÿtÿbÿ]ÿnÿiÿlÿMÿnÿpÿdÿqÿuÿdÿjÿmÿsÿvÿlÿeÿuÿoÿxÿdÿbÿsÿkÿÿvÿeÿpÿtÿwÿqÿsÿÿsÿdÿpÿÿvÿÿÿwÿqÿ{ÿ|ÿÿgÿhÿgÿaÿ]ÿÿrÿsÿ|ÿeÿ_ÿpÿzÿpÿsÿxÿrÿqÿlÿoÿyÿnÿlÿxÿsÿpÿmÿkÿoÿyÿÿÿsÿqÿuÿyÿzÿuÿwÿiÿqÿÿkÿyÿÿxÿsÿnÿwÿnÿqÿuÿlÿ{ÿ}ÿwÿ~ÿzÿvÿlÿaÿsÿoÿrÿzÿwÿpÿUÿnÿxÿÿÿbÿÿÿiÿgÿyÿtÿ^ÿiÿhÿsÿÿqÿpÿxÿtÿyÿ{ÿyÿ{ÿjÿ]ÿhÿjÿrÿfÿmÿ}ÿtÿnÿiÿvÿtÿwÿwÿuÿqÿcÿ~ÿxÿnÿuÿuÿÿÿlÿdÿqÿÿ|ÿsÿÿÿÿ|ÿÿuÿjÿÿ|ÿkÿÿnÿyÿkÿ{ÿÿlÿyÿ{ÿÿuÿmÿwÿxÿzÿsÿoÿyÿÿÿÿjÿqÿwÿsÿ{ÿgÿvÿÿÿmÿÿVÿpÿsÿxÿwÿÿyÿoÿÿÿ~ÿÿÿÿÿwÿsÿÿÿpÿsÿ}ÿpÿjÿvÿoÿÿ}ÿÿ}ÿtÿÿ~ÿwÿÿÿÿÿÿÿÿÿÿÿÿÿÿÿÿÿ ÿÿÿpÿÿÿÿÿÿÿÿÿÿÿÿÿÿÿÿÿÿpÿÿÿvÿÿÿÿÿÿÿÿÿÿÿÿuÿ}ÿÿÿÿrÿrÿÿwÿVÿuÿÿÿ{ÿ{ÿÿÿÿ~ÿÿÿÿ{ÿ}ÿÿ{ÿ{ÿ}ÿÿÿÿÿsÿtÿyÿyÿyÿkÿÿÿtÿÿoÿÿÿqÿ}ÿvÿÿtÿxÿÿÿuÿuÿmÿkÿuÿÿÿÿsÿqÿÿoÿxÿkÿdÿvÿqÿvÿyÿhÿdÿmÿvÿrÿmÿrÿsÿjÿfÿÿvÿ|ÿgÿwÿÿjÿhÿÿ|ÿÿÿwÿ|ÿyÿ]ÿbÿÿÿÿsÿxÿ{ÿoÿ~ÿÿtÿqÿqÿvÿ{ÿ}ÿtÿpÿgÿqÿyÿ{ÿvÿnÿmÿeÿoÿpÿ{ÿpÿrÿcÿkÿ|ÿjÿ}ÿiÿqÿuÿrÿÿÿÿyÿsÿyÿnÿjÿkÿmÿnÿmÿ`ÿ|ÿvÿoÿkÿkÿpÿrÿiÿkÿÿÿtÿlÿqÿuÿoÿÿÿjÿÿpÿyÿzÿxÿjÿoÿsÿ{ÿÿ{ÿtÿsÿnÿ{ÿmÿwÿ}ÿÿÿqÿtÿzÿlÿjÿyÿuÿoÿzÿzÿmÿjÿÿyÿÿxÿqÿtÿgÿoÿ~ÿÿrÿhÿmÿ}ÿ|ÿeÿZÿ`ÿÿxÿÿnÿwÿjÿqÿÿÿbÿhÿwÿÿÿzÿÿxÿtÿÿÿ}ÿmÿÿ|ÿÿzÿjÿyÿ}ÿÿÿwÿmÿxÿÿoÿÿvÿÿÿ{ÿÿÿÿÿÿÿÿÿÿÿÿÿ~ÿ~ÿÿÿÿÿÿÿÿÿÿÿÿÿÿÿÿÿÿxÿÿÿÿÿÿÿÿÿÿ©ÿÿÿ¨ÿÿ ÿÿÿÿÿÿÿÿÿÿ¢ÿÿÿÿÿ£ÿÿÿÿ ÿÿÿ¢ÿ¢ÿ¥ÿ¢ÿÿ ÿÿ²ÿ¤ÿ¢ÿ¡ÿªÿ´ÿ«ÿ ÿ¦ÿÿÿ°ÿ©ÿÿÿ ÿ±ÿ¯ÿ¬ÿÿ¢ÿ¨ÿªÿªÿ¥ÿÿ¢ÿ´ÿ§ÿ©ÿªÿ©ÿ­ÿ¡ÿ¯ÿ´ÿ£ÿ ÿÿÿÿ¼ÿ£ÿ´ÿ£ÿ§ÿ¨ÿÿ«ÿ¤ÿÿ£ÿ¯ÿ¨ÿÿ®ÿ´ÿ¥ÿ¢ÿÿ£ÿÿÿÿÿ¡ÿ£ÿªÿ¦ÿ ÿ¡ÿÿÿ´ÿÿÿÿ§ÿ¨ÿ¡ÿÿÿ¢ÿ«ÿ¤ÿ¬ÿ§ÿ¡ÿ¥ÿÿÿ±ÿ®ÿ¬ÿ¶ÿ¤ÿ¡ÿµÿÿÿÿÿ¡ÿÿÿ®ÿ¶ÿ°ÿ¤ÿ©ÿ¨ÿ¢ÿ§ÿÿÿ³ÿ¬ÿµÿ¯ÿ ÿ²ÿ¹ÿ¬ÿ°ÿÿÿ ÿÿ¥ÿªÿ§ÿ¢ÿ¤ÿ¦ÿ ÿ©ÿ¡ÿÿ¥ÿ¡ÿ©ÿÿÿÿ¥ÿ©ÿ¤ÿ±ÿ§ÿ³ÿ©ÿ«ÿÿ¡ÿ²ÿ±ÿ¤ÿÿÿ­ÿ¥ÿ ÿ¢ÿÿ ÿ³ÿ±ÿ£ÿÿ¥ÿ¼ÿÃÿÿÿ²ÿÿ¤ÿ£ÿÿ¢ÿ¤ÿÿÿ¤ÿÿ¨ÿ¬ÿªÿ©ÿµÿ«ÿ¥ÿ°ÿ¨ÿÿÿÃÿ¥ÿ±ÿ«ÿ¢ÿ ÿ¦ÿ§ÿ§ÿ­ÿ§ÿ¦ÿ¡ÿ¯ÿ¦ÿÿ¨ÿ«ÿ£ÿ¤ÿ«ÿ£ÿ¶ÿ ÿÿ¤ÿ©ÿ¦ÿªÿ¤ÿÿ¤ÿ¡ÿÿÿ¦ÿ¤ÿ£ÿ¡ÿªÿ±ÿ©ÿ¥ÿ¦ÿ±ÿ¯ÿ¢ÿ«ÿªÿ¨ÿ¡ÿÿ©ÿ©ÿ¡ÿ«ÿ­ÿ³ÿ®ÿ¤ÿ£ÿ«ÿ¯ÿ¨ÿ¢ÿ«ÿ²ÿ´ÿ­ÿ¨ÿ©ÿªÿ¥ÿ ÿ¨ÿ®ÿ²ÿ¥ÿ¨ÿ¦ÿ¨ÿªÿ¬ÿ«ÿ¬ÿ«ÿ¢ÿ¡ÿ³ÿ§ÿ«ÿªÿ­ÿ°ÿªÿ¥ÿ­ÿ¢ÿ®ÿ±ÿ§ÿ¡ÿ¢ÿ¥ÿ¦ÿ ÿ¤ÿÿ©ÿ©ÿªÿ±ÿ´ÿ«ÿ ÿ£ÿ ÿ±ÿºÿ©ÿ®ÿ«ÿ®ÿ°ÿ§ÿ²ÿÿÿÿ­ÿ­ÿ¢ÿ¢ÿ¦ÿ¡ÿ·ÿ ÿ´ÿ£ÿªÿ·ÿ°ÿ¥ÿ¦ÿ©ÿ¢ÿ¡ÿªÿ¦ÿ±ÿ¯ÿ§ÿ¨ÿ©ÿ³ÿ«ÿºÿµÿ¨ÿ¢ÿ¢ÿ¡ÿÿ¦ÿ²ÿ©ÿ®ÿ®ÿ§ÿ£ÿ§ÿ©ÿÿ«ÿ²ÿ§ÿ¨ÿµÿ²ÿ¦ÿ§ÿµÿ±ÿ±ÿ¬ÿ®ÿ®ÿ¬ÿ±ÿ¿ÿ¸ÿ®ÿ¥ÿÿ«ÿ§ÿ®ÿµÿªÿÿ¤ÿ±ÿ¬ÿ±ÿ©ÿ«ÿ¢ÿÿ¦ÿªÿ¥ÿ±ÿÿ«ÿ«ÿ ÿ§ÿ«ÿ ÿÿÿªÿµÿªÿ³ÿ«ÿ¨ÿªÿ§ÿ¢ÿ¬ÿ¤ÿ®ÿ¨ÿ¥ÿªÿ¢ÿÿ£ÿµÿÿÿ²ÿ¥ÿ¢ÿ¡ÿ¬ÿµÿ£ÿ¢ÿ«ÿ¤ÿ±ÿ¨ÿ£ÿ©ÿ­ÿ¥ÿÿ«ÿ¢ÿÿ¢ÿ£ÿÿ ÿ¦ÿ§ÿÿÿ¥ÿÿ©ÿ¬ÿ£ÿ¢ÿ©ÿ«ÿªÿ¥ÿ°ÿ·ÿ¬ÿ§ÿ²ÿ®ÿ¦ÿ¦ÿÿ¥ÿ¤ÿ ÿ¢ÿ¦ÿ£ÿ§ÿ©ÿ£ÿ¨ÿ°ÿÿÿÿÿÿÿkÿfÿÿ¥ÿµÿÿÿÿÿÿÿÿ¢ÿ¡ÿ¡ÿ«ÿ£ÿ¥ÿªÿ¯ÿ«ÿ©ÿ¡ÿÿ©ÿ¦ÿ¶ÿÿ¥ÿ¥ÿªÿ¨ÿ«ÿ«ÿ ÿ¢ÿÿ¼ÿ¤ÿªÿ«ÿÿ ÿ³ÿºÿ®ÿÿÿ®ÿ£ÿ­ÿ£ÿ¢ÿ¯ÿ­ÿ¡ÿ¡ÿ£ÿ¬ÿÿÿÿÿÿÿÿ¢ÿ­ÿ¦ÿ°ÿµÿÿ¨ÿªÿ©ÿ¡ÿ§ÿ©ÿ¥ÿ¬ÿ­ÿ´ÿÿ²ÿ¥ÿ ÿ ÿªÿ²ÿ­ÿ¢ÿ¢ÿ¥ÿ­ÿÁÿ´ÿ³ÿ¶ÿªÿ¬ÿ¨ÿÿ¡ÿ¦ÿªÿ ÿ¥ÿªÿ®ÿ¯ÿ©ÿ¦ÿ§ÿ¥ÿ£ÿ¬ÿÀÿ¨ÿ·ÿ¢ÿ­ÿ¤ÿ¦ÿ¨ÿ°ÿ±ÿ¤ÿªÿ¸ÿÿ­ÿÿ«ÿ ÿ¬ÿ°ÿ¤ÿ¡ÿ£ÿ¨ÿºÿ¨ÿ§ÿÿ¨ÿ¬ÿ¬ÿ·ÿ±ÿ²ÿ·ÿ¨ÿ¤ÿ¬ÿ¸ÿ§ÿÿÿ¥ÿ°ÿ­ÿ¨ÿ¡ÿ¡ÿ§ÿ£ÿÿ¢ÿ¯ÿ ÿ¦ÿ©ÿ­ÿ¥ÿÿÿ¤ÿ¥ÿ ÿ ÿ¦ÿ³ÿ¦ÿ¨ÿ§ÿ°ÿµÿ¨ÿ¥ÿ©ÿ¨ÿ«ÿ§ÿ§ÿÿ¢ÿÿ©ÿ¤ÿ§ÿ£ÿÿÿ¡ÿ¥ÿ¨ÿ§ÿ­ÿÿ¨ÿ ÿÿ ÿ­ÿ¦ÿ¡ÿ¡ÿÿ¢ÿ«ÿ¤ÿ²ÿ²ÿ¤ÿ£ÿ£ÿÿÿÿ¤ÿ¡ÿ ÿ ÿÿÿ­ÿÿ¨ÿ¢ÿÿÿ¥ÿ¤ÿ¨ÿÿÿÿÿ³ÿ«ÿÿ¢ÿ¢ÿ©ÿ³ÿ£ÿÿÿ§ÿ«ÿµÿ»ÿ¤ÿ¦ÿ£ÿ£ÿ ÿÿ«ÿ¬ÿ±ÿµÿ³ÿÿÿ¯ÿ¤ÿ¤ÿÿÿ¤ÿ«ÿ©ÿÿ¤ÿ¬ÿÿÿÿ¥ÿªÿÿÿÿÿÿÿ¯ÿ«ÿ®ÿ§ÿ¡ÿ¦ÿ¬ÿ¡ÿÿ¡ÿÿÿ¥ÿ°ÿ¢ÿ®ÿ¢ÿ¦ÿªÿ¨ÿÿÿÿÿÿÿÿÿªÿ±ÿÿªÿªÿÿÿÿÿÿªÿÿÿÿ¤ÿÿÿÿªÿ©ÿÿÿÿÿ¢ÿÿÿÿÿÿÿÿÿÿÿ ÿÿÿÿÿÿÿÿ¨ÿªÿÿÿÿÿÿÿÿÿvÿÿ£ÿÿ¢ÿÿÿÿÿÿÿÿÿÿÿÿÿyÿÿÿÿÿÿ}ÿÿxÿÿÿÿÿÿÿÿ}ÿrÿÿÿÿhÿ_ÿoÿwÿqÿbÿZÿeÿkÿoÿzÿoÿeÿwÿhÿrÿeÿbÿ}ÿaÿmÿ^ÿÿkÿnÿiÿZÿUÿZÿmÿwÿcÿVÿ_ÿfÿdÿcÿHÿdÿ_ÿqÿlÿhÿqÿgÿhÿrÿmÿkÿ`ÿVÿrÿrÿbÿyÿbÿ]ÿGÿ`ÿmÿiÿ`ÿ^ÿfÿaÿ^ÿeÿhÿgÿlÿoÿ`ÿ^ÿ|ÿ`ÿbÿyÿrÿiÿ`ÿeÿnÿaÿÿsÿaÿlÿqÿwÿwÿdÿXÿ`ÿtÿÿ}ÿiÿÿiÿlÿjÿbÿ}ÿnÿbÿgÿnÿkÿmÿmÿlÿfÿbÿkÿnÿeÿdÿjÿgÿiÿaÿÿsÿlÿpÿnÿmÿkÿ\ÿdÿuÿxÿ}ÿÿvÿaÿUÿRÿiÿtÿÿÿÿiÿhÿ_ÿlÿ{ÿjÿ~ÿÿpÿhÿfÿhÿeÿmÿ{ÿtÿtÿÿjÿ^ÿ[ÿaÿcÿgÿZÿvÿrÿdÿdÿtÿpÿxÿzÿ\ÿeÿuÿ|ÿkÿgÿkÿjÿuÿlÿsÿ|ÿwÿuÿsÿpÿ_ÿsÿJÿWÿqÿlÿhÿzÿiÿhÿjÿuÿoÿhÿjÿkÿrÿtÿlÿkÿlÿiÿiÿtÿvÿRÿpÿ{ÿxÿvÿnÿpÿhÿZÿaÿ}ÿuÿvÿqÿhÿnÿvÿsÿrÿoÿfÿyÿjÿWÿeÿtÿrÿJÿnÿÿUÿnÿtÿÿxÿnÿoÿnÿvÿpÿxÿtÿmÿrÿuÿÿÿpÿ`ÿbÿxÿuÿoÿrÿÿÿpÿjÿ{ÿeÿxÿoÿgÿkÿrÿlÿiÿeÿgÿwÿpÿkÿlÿkÿkÿmÿuÿiÿrÿgÿrÿoÿiÿtÿlÿsÿdÿdÿÿVÿ^ÿaÿ^ÿ{ÿZÿiÿÿgÿiÿyÿdÿlÿ{ÿuÿxÿmÿgÿfÿdÿhÿuÿeÿzÿhÿlÿgÿgÿuÿkÿkÿyÿqÿxÿZÿZÿtÿqÿrÿ]ÿ`ÿiÿ`ÿmÿ~ÿmÿjÿyÿeÿbÿ{ÿ~ÿÿkÿbÿ}ÿxÿVÿeÿkÿbÿyÿhÿ|ÿ`ÿyÿvÿpÿiÿlÿrÿ|ÿuÿtÿtÿkÿuÿwÿ^ÿ\ÿfÿRÿ3ÿ#ÿMÿiÿTÿyÿjÿjÿ|ÿnÿkÿ^ÿwÿqÿbÿjÿoÿrÿÿjÿbÿmÿ]ÿbÿ_ÿlÿ|ÿrÿiÿbÿOÿVÿjÿgÿsÿ}ÿ^ÿ_ÿÿpÿ_ÿSÿÿtÿeÿiÿÿ_ÿÿpÿ]ÿtÿfÿ\ÿÿ`ÿÿzÿhÿqÿ^ÿoÿmÿaÿkÿgÿgÿpÿmÿlÿnÿiÿZÿ]ÿnÿqÿÿsÿiÿyÿxÿ}ÿvÿÿrÿWÿoÿÿnÿuÿqÿqÿyÿqÿsÿ|ÿmÿiÿrÿeÿwÿyÿtÿtÿoÿsÿtÿqÿmÿtÿÿrÿhÿjÿÿmÿoÿÿcÿÿtÿÿÿÿwÿÿtÿdÿtÿ\ÿtÿhÿÿ}ÿaÿaÿÿxÿyÿwÿqÿ_ÿ`ÿ`ÿ[ÿ[ÿ_ÿfÿgÿfÿ`ÿaÿcÿbÿqÿiÿrÿ~ÿsÿ\ÿiÿiÿiÿvÿfÿxÿ[ÿRÿ_ÿ]ÿ[ÿeÿUÿhÿoÿlÿiÿ_ÿlÿ_ÿPÿMÿOÿZÿZÿqÿiÿZÿXÿPÿYÿlÿuÿhÿdÿbÿJÿZÿcÿPÿmÿaÿRÿdÿbÿTÿLÿ\ÿEÿfÿLÿ_ÿ=ÿDÿ_ÿNÿRÿcÿPÿgÿFÿEÿJÿQÿPÿRÿeÿXÿKÿ_ÿ^ÿZÿcÿjÿpÿnÿhÿjÿkÿVÿLÿ`ÿhÿ`ÿUÿhÿXÿjÿPÿPÿdÿOÿjÿ`ÿZÿQÿKÿ]ÿfÿUÿXÿ|ÿeÿHÿVÿkÿ_ÿ`ÿ^ÿmÿjÿiÿXÿ`ÿfÿlÿqÿqÿvÿ_ÿMÿSÿ]ÿgÿcÿeÿpÿhÿiÿfÿ[ÿ^ÿvÿjÿCÿOÿcÿ]ÿcÿZÿnÿgÿ`ÿXÿcÿYÿwÿdÿlÿHÿqÿdÿnÿTÿkÿWÿsÿbÿ_ÿkÿqÿbÿbÿ]ÿ_ÿkÿlÿhÿkÿpÿ`ÿUÿaÿdÿiÿpÿhÿhÿmÿfÿcÿZÿuÿwÿjÿsÿpÿUÿuÿYÿgÿxÿÿ\ÿsÿ{ÿkÿkÿrÿIÿgÿoÿcÿÿcÿxÿÿmÿjÿtÿsÿ\ÿwÿ|ÿÿzÿqÿsÿZÿhÿwÿjÿsÿvÿ|ÿÿlÿoÿoÿdÿÿÿeÿpÿjÿXÿpÿrÿvÿwÿUÿbÿTÿRÿ[ÿqÿYÿÿuÿxÿ\ÿtÿmÿÿjÿOÿfÿuÿ}ÿyÿxÿzÿÿÿjÿxÿvÿuÿnÿ{ÿÿÿwÿwÿwÿ|ÿyÿlÿtÿ~ÿuÿxÿÿzÿwÿ]ÿjÿuÿqÿOÿrÿwÿ|ÿÿvÿoÿmÿtÿÿtÿtÿsÿ~ÿÿÿnÿxÿoÿoÿvÿrÿÿÿÿÿÿÿzÿsÿzÿuÿqÿ}ÿ|ÿÿyÿcÿyÿwÿÿÿjÿqÿuÿrÿiÿtÿxÿÿlÿyÿxÿÿ~ÿoÿlÿuÿrÿÿcÿQÿÿ~ÿmÿÿÿÿvÿÿÿÿvÿwÿrÿÿ{ÿnÿÿ|ÿÿÿÿqÿpÿvÿÿÿÿÿwÿdÿnÿvÿuÿ{ÿÿxÿÿÿÿ|ÿoÿvÿxÿÿ|ÿÿ ÿÿ}ÿÿsÿ}ÿvÿiÿwÿ|ÿÿ}ÿkÿ{ÿÿÿzÿÿÿwÿ{ÿ}ÿÿ{ÿ~ÿÿ~ÿwÿfÿeÿxÿ{ÿtÿrÿtÿÿÿwÿrÿ}ÿuÿwÿtÿwÿyÿdÿgÿ]ÿjÿxÿ~ÿwÿÿsÿÿwÿ}ÿoÿqÿÿ{ÿ`ÿmÿqÿvÿvÿÿ|ÿuÿuÿÿnÿlÿrÿ_ÿfÿwÿ{ÿ}ÿ{ÿyÿpÿeÿhÿqÿ}ÿyÿjÿlÿzÿxÿoÿyÿpÿqÿtÿ{ÿ_ÿYÿÿnÿÿ{ÿwÿfÿ}ÿ}ÿsÿgÿwÿmÿaÿfÿtÿgÿdÿoÿyÿÿgÿnÿzÿyÿwÿpÿgÿoÿÿ~ÿoÿsÿÿxÿlÿzÿpÿxÿ{ÿ`ÿÿÿeÿiÿZÿ[ÿuÿ]ÿgÿkÿbÿ{ÿÿhÿmÿYÿVÿeÿgÿ}ÿ`ÿrÿrÿuÿ[ÿfÿqÿmÿaÿhÿmÿ^ÿXÿhÿkÿ]ÿcÿbÿkÿrÿiÿaÿ]ÿmÿoÿaÿmÿcÿ]ÿnÿaÿYÿgÿiÿdÿkÿRÿbÿhÿhÿfÿVÿ`ÿvÿjÿgÿaÿ`ÿfÿbÿcÿdÿlÿpÿ`ÿKÿQÿPÿKÿjÿ_ÿ`ÿYÿ\ÿiÿrÿ_ÿ\ÿBÿqÿlÿWÿxÿUÿgÿOÿjÿkÿRÿSÿPÿLÿKÿQÿUÿvÿSÿbÿcÿQÿ^ÿ[ÿUÿoÿkÿWÿYÿfÿrÿ`ÿYÿqÿ|ÿsÿrÿsÿjÿ`ÿPÿsÿlÿfÿzÿsÿcÿxÿqÿÿÿrÿtÿÿvÿwÿQÿhÿwÿhÿqÿqÿgÿvÿzÿqÿtÿxÿoÿ`ÿfÿxÿ{ÿtÿÿvÿuÿwÿjÿvÿÿwÿ}ÿkÿwÿoÿÿqÿtÿ]ÿoÿbÿkÿÿÿxÿvÿnÿkÿhÿmÿtÿoÿoÿvÿpÿnÿtÿpÿxÿ|ÿxÿtÿsÿtÿvÿÿrÿaÿÿyÿnÿÿpÿqÿuÿsÿoÿhÿxÿwÿ}ÿpÿrÿ{ÿ~ÿ~ÿuÿjÿ\ÿ]ÿoÿvÿÿxÿtÿeÿuÿrÿ}ÿXÿÿÿ\ÿdÿtÿÿmÿlÿiÿyÿkÿjÿ{ÿÿjÿqÿuÿnÿuÿtÿmÿnÿmÿiÿoÿpÿsÿfÿ`ÿyÿnÿqÿqÿ{ÿÿÿhÿpÿoÿÿwÿ{ÿÿÿlÿxÿtÿnÿyÿÿtÿkÿ|ÿÿyÿsÿÿÿoÿqÿÿ|ÿ{ÿÿyÿÿjÿwÿsÿqÿ~ÿ{ÿÿÿÿ{ÿvÿ~ÿ{ÿsÿvÿyÿÿ~ÿjÿuÿÿkÿtÿÿÿtÿrÿ~ÿÿdÿfÿlÿÿÿoÿsÿÿÿÿÿÿ{ÿdÿwÿÿsÿÿÿqÿ~ÿ{ÿyÿjÿzÿÿÿ^ÿÿ|ÿkÿtÿyÿ~ÿÿÿÿÿ{ÿwÿvÿyÿÿÿÿtÿwÿÿuÿtÿÿÿÿÿvÿÿÿqÿÿ~ÿ¢ÿÿÿ¢ÿ¦ÿÿÿÿÿÿÿyÿÿÿÿÿvÿÿÿÿwÿÿÿÿtÿÿÿÿÿÿÿwÿsÿ}ÿpÿsÿÿyÿÿÿÿÿ}ÿÿyÿ{ÿÿÿ{ÿÿÿzÿÿÿÿÿÿpÿwÿÿwÿ~ÿÿnÿÿÿrÿvÿhÿÿvÿÿÿmÿxÿÿqÿ}ÿuÿtÿlÿbÿqÿ}ÿÿkÿ{ÿzÿÿnÿwÿ}ÿ\ÿSÿpÿqÿtÿmÿhÿqÿtÿyÿtÿsÿyÿnÿeÿgÿtÿtÿpÿkÿuÿÿaÿ}ÿrÿyÿ|ÿpÿvÿvÿzÿÿyÿnÿrÿÿÿÿwÿpÿÿ{ÿmÿeÿkÿuÿtÿÿnÿdÿgÿpÿwÿ|ÿuÿtÿ{ÿqÿxÿgÿkÿbÿoÿÿxÿlÿdÿdÿyÿbÿbÿ{ÿÿÿÿ|ÿwÿsÿhÿbÿqÿtÿÿ}ÿ}ÿÿpÿÿvÿgÿ_ÿaÿxÿ~ÿsÿyÿ}ÿsÿwÿiÿ|ÿlÿpÿ{ÿzÿvÿÿsÿqÿoÿjÿaÿcÿqÿwÿrÿsÿuÿÿÿoÿfÿyÿÿyÿxÿ}ÿzÿpÿxÿ{ÿ|ÿzÿuÿwÿxÿzÿtÿbÿoÿrÿpÿoÿsÿtÿÿeÿfÿkÿyÿ{ÿkÿmÿtÿzÿoÿvÿmÿwÿqÿzÿxÿÿsÿxÿÿÿuÿxÿÿÿÿtÿiÿÿrÿsÿÿ~ÿvÿxÿ}ÿ~ÿwÿ{ÿÿsÿiÿzÿÿÿÿÿ`ÿÿzÿÿyÿzÿÿÿÿÿÿqÿÿÿyÿÿÿÿÿ~ÿÿÿÿ}ÿ}ÿÿÿÿÿÿÿÿÿÿÿÿ}ÿÿÿÿÿÿÿÿ¡ÿ£ÿÿÿ©ÿÿÿÿÿÿÿ¢ÿ¡ÿÿ£ÿ³ÿÿÿ«ÿ½ÿ¹ÿÿÿ±ÿÿ¡ÿªÿ¥ÿ£ÿ¡ÿÿ¡ÿÿ©ÿÿÿ«ÿ¤ÿªÿ­ÿ¥ÿ©ÿ¥ÿ¢ÿ¤ÿÿÿÿÿÿÿÿÿ§ÿ²ÿ¤ÿÿÿÿ ÿ¯ÿÿ¤ÿÿ±ÿ¢ÿµÿ¨ÿªÿ­ÿ¤ÿÿÿÿ¤ÿ¡ÿÿÿªÿÿÿÿ£ÿÿÿ¥ÿÿÿ²ÿ®ÿ²ÿ§ÿ£ÿÿÿ¥ÿ¨ÿ«ÿ©ÿÿÿÿ¥ÿÿªÿ«ÿºÿ«ÿ ÿ©ÿ³ÿ´ÿ®ÿ©ÿ¦ÿ¬ÿ¯ÿ¢ÿ³ÿ®ÿÿ§ÿ¬ÿ¦ÿÿ¡ÿ®ÿ±ÿ¦ÿÿªÿÿÿ£ÿ¦ÿ®ÿ§ÿ¬ÿ°ÿ²ÿ­ÿ¤ÿ§ÿ©ÿ§ÿ¦ÿÿÿ¤ÿ±ÿ°ÿ¤ÿ¡ÿ§ÿ¯ÿªÿ¦ÿÿÿ¨ÿÿÿ¨ÿ¨ÿ£ÿ¨ÿªÿÿÿ¯ÿÿ±ÿ¦ÿªÿÿÿÿ¤ÿÿÿÿÿ³ÿ¯ÿ¬ÿ¤ÿ¤ÿ£ÿ¤ÿ¤ÿ¤ÿ«ÿ¶ÿ²ÿ£ÿÿ¡ÿ¨ÿµÿ¬ÿ¤ÿ¬ÿ¸ÿ¹ÿ¯ÿ£ÿ¦ÿÿÿ­ÿ¡ÿÿ¡ÿÿÿ¨ÿªÿ©ÿ©ÿ¢ÿ²ÿ«ÿ­ÿ¬ÿ¯ÿµÿ±ÿÿÿ¢ÿÿÿÿÿÿÿÿ ÿ¥ÿ¥ÿ­ÿ«ÿ­ÿ¾ÿ°ÿªÿ§ÿ¡ÿ ÿ©ÿ°ÿ§ÿ­ÿÿÿÿ¤ÿÿÿÿÿÿÿ¦ÿ¦ÿ­ÿ¦ÿ¢ÿ¬ÿ®ÿ¬ÿ´ÿ®ÿªÿ²ÿ§ÿ­ÿ²ÿ³ÿ¨ÿªÿ®ÿ¦ÿ±ÿ©ÿ¸ÿ°ÿ¯ÿ£ÿÿ£ÿ¨ÿ©ÿ¦ÿ¶ÿ­ÿ¤ÿ¬ÿ©ÿ¢ÿ¤ÿ©ÿ¨ÿ¨ÿ¶ÿ´ÿ¦ÿ ÿ¨ÿ«ÿ­ÿ«ÿ­ÿ¬ÿ¨ÿ§ÿªÿ«ÿ¯ÿ¦ÿ±ÿ¯ÿ¯ÿÄÿ¾ÿ¸ÿÿ¢ÿ¥ÿ¬ÿµÿ±ÿ«ÿ«ÿªÿ¬ÿÿµÿ²ÿ°ÿ³ÿ«ÿ¦ÿ±ÿ´ÿ£ÿÂÿ¸ÿ©ÿ¥ÿ¦ÿªÿ®ÿ®ÿ©ÿÿÿÿ¦ÿ£ÿ©ÿ¯ÿ¬ÿ®ÿ­ÿ±ÿ¨ÿ ÿ©ÿ¦ÿ¦ÿ§ÿ«ÿ®ÿ¥ÿ©ÿ¯ÿ¢ÿ¶ÿµÿ°ÿ®ÿªÿ³ÿ£ÿ½ÿµÿ­ÿ«ÿ§ÿ¡ÿ¡ÿ¥ÿ¤ÿ¶ÿ°ÿ¬ÿ«ÿªÿ«ÿ¦ÿ£ÿªÿ´ÿªÿ«ÿ´ÿ´ÿ¯ÿ¬ÿ®ÿ©ÿ¡ÿ¸ÿ°ÿ©ÿ­ÿ¹ÿºÿ°ÿ¡ÿ¥ÿ¡ÿ±ÿ¿ÿªÿ²ÿ»ÿ´ÿ¥ÿÿ£ÿ¥ÿ ÿ¢ÿ¡ÿ¡ÿ¢ÿ¡ÿ¡ÿ¦ÿÿ¦ÿ²ÿªÿÿ¡ÿ«ÿÿ¨ÿ§ÿ¤ÿ«ÿ°ÿ©ÿ£ÿ¢ÿÿ¤ÿ§ÿ­ÿ²ÿ©ÿ¯ÿ±ÿ£ÿÿ§ÿªÿ·ÿÿ¢ÿ¥ÿ ÿÿ£ÿ±ÿ§ÿ¦ÿ£ÿ½ÿ±ÿ«ÿ¨ÿ£ÿ§ÿ²ÿ§ÿ¶ÿÿ§ÿ¥ÿ£ÿ§ÿ¨ÿ£ÿ¡ÿÿ¥ÿ£ÿÿªÿ¥ÿ ÿ§ÿ®ÿ«ÿ´ÿ¦ÿ¢ÿÿ±ÿ³ÿ¹ÿµÿ¦ÿ¢ÿ¥ÿÿ ÿ£ÿÿ¯ÿ²ÿ¬ÿ«ÿ©ÿ¬ÿ´ÿ£ÿ ÿ¨ÿÿÿrÿbÿ~ÿ§ÿ¡ÿÿ°ÿÿ¦ÿ¢ÿÿÿÿÿ°ÿ¨ÿ©ÿ§ÿÿ¥ÿ¬ÿ¥ÿ§ÿ±ÿ©ÿ£ÿ¬ÿ¦ÿ¤ÿ¬ÿ«ÿ¨ÿ¨ÿ­ÿ¯ÿ£ÿªÿªÿ±ÿ¦ÿ¯ÿ¥ÿÿ ÿ«ÿµÿ«ÿÿ©ÿ¬ÿ¦ÿ ÿÿÿ¦ÿ¬ÿ¤ÿ§ÿÿ¦ÿ¦ÿÿÿÿÿ¥ÿ£ÿÿ¥ÿ¶ÿµÿÐÿ®ÿ ÿ¨ÿ¥ÿ¨ÿ§ÿ¥ÿ¨ÿ¬ÿ¤ÿÂÿÿ²ÿ§ÿªÿ«ÿªÿ©ÿ­ÿ°ÿÿ»ÿ½ÿÿ¡ÿ ÿ¬ÿ­ÿ¯ÿªÿ ÿªÿªÿ¥ÿÿ­ÿ®ÿ­ÿ§ÿ§ÿ©ÿ¬ÿ²ÿªÿ ÿ¤ÿ²ÿÿÿ¯ÿ³ÿ¶ÿ«ÿ©ÿ¯ÿ¡ÿ¦ÿ¸ÿ¡ÿ©ÿÿ¦ÿ¯ÿ°ÿ±ÿ¬ÿÿÿ©ÿ¶ÿ¶ÿ«ÿªÿ±ÿ²ÿ°ÿ¡ÿÿ¥ÿ¬ÿ¦ÿÿ°ÿ°ÿÿÿÿÿ­ÿ«ÿ´ÿ¶ÿ¨ÿ³ÿ¨ÿ¯ÿ·ÿ¬ÿÿªÿ®ÿÿÿ£ÿ¡ÿ¥ÿªÿ¡ÿ­ÿ«ÿ±ÿ¦ÿ¡ÿ¨ÿ ÿ§ÿ ÿÿ ÿÿ¡ÿÿ¹ÿ§ÿÿÿÿÿ°ÿ¤ÿÿ¡ÿ¤ÿ¦ÿ«ÿÿ­ÿ¬ÿ±ÿ ÿ¦ÿ©ÿ©ÿ¬ÿ£ÿÿÿÿ ÿÿ¦ÿÿªÿ¥ÿ¨ÿ¡ÿÿ£ÿ«ÿ¥ÿ¥ÿ«ÿÿÿ®ÿÿ ÿÿÿÿ§ÿÿ¤ÿ©ÿÿ ÿÿÿ¢ÿÿÿÿ£ÿÿ¨ÿÿÿÿÿÿ±ÿ©ÿ¨ÿ§ÿ¡ÿ«ÿÿ¨ÿ¿ÿ³ÿ²ÿ°ÿ¤ÿ§ÿ«ÿÿÿÿ»ÿªÿÿ ÿ§ÿ¦ÿ¡ÿÿÿÿÿ¡ÿÿÿ¡ÿÿÿµÿÿ¡ÿºÿÿÿÿ¨ÿ´ÿ ÿÿÿÿ¤ÿ©ÿªÿ¬ÿ ÿÿ¬ÿªÿÿÿ£ÿ£ÿÿÿÿ¤ÿ¨ÿ«ÿ¡ÿ£ÿ°ÿÿÿÿÿ¤ÿ¢ÿ¢ÿ©ÿ¥ÿ¢ÿÿ ÿ²ÿ­ÿÿ®ÿÿÿÿÿÿÿ¦ÿ ÿÿÿÿÿÿÿÿ­ÿÿ±ÿÿÿÿÿ¥ÿÿÿÿ ÿÿÿÿÿÿÿÿÿÿÿÿÿÿÿÿÿÿwÿÿÿÿÿwÿÿÿÿÿÿÿÿÿÿÿÿÿÿÿÿtÿ~ÿÿ|ÿjÿwÿ[ÿnÿxÿlÿjÿ^ÿeÿiÿ_ÿjÿÿ~ÿoÿ`ÿtÿyÿnÿ\ÿxÿgÿ`ÿtÿqÿmÿgÿ]ÿ_ÿcÿiÿqÿiÿeÿUÿpÿQÿ^ÿXÿcÿbÿ^ÿkÿjÿlÿeÿjÿlÿUÿMÿ\ÿcÿlÿuÿYÿ_ÿWÿRÿuÿjÿYÿÿeÿ[ÿkÿ`ÿ`ÿgÿkÿsÿrÿiÿdÿeÿÿvÿcÿÿuÿ]ÿvÿpÿlÿ[ÿbÿÿwÿhÿkÿrÿsÿhÿfÿ}ÿÿiÿpÿfÿgÿkÿnÿfÿ_ÿwÿhÿWÿfÿpÿgÿcÿtÿxÿkÿfÿfÿfÿnÿ}ÿkÿzÿ~ÿ_ÿhÿÿDÿdÿfÿwÿoÿsÿwÿpÿ]ÿlÿ{ÿsÿjÿbÿhÿbÿlÿsÿ~ÿ}ÿÿbÿjÿiÿwÿgÿpÿtÿfÿbÿeÿnÿxÿvÿvÿtÿcÿjÿtÿdÿuÿiÿrÿÿ}ÿkÿhÿkÿxÿeÿ{ÿoÿ`ÿgÿzÿrÿxÿ|ÿlÿjÿuÿ{ÿjÿfÿtÿrÿrÿÿtÿcÿyÿWÿMÿdÿrÿqÿrÿtÿkÿnÿoÿzÿmÿVÿ^ÿkÿcÿKÿOÿXÿWÿYÿiÿÿmÿ}ÿgÿ`ÿuÿuÿvÿcÿjÿxÿÿkÿaÿ_ÿ\ÿ_ÿiÿqÿpÿuÿvÿzÿeÿgÿaÿMÿdÿ>ÿ]ÿwÿgÿjÿlÿrÿhÿuÿkÿhÿeÿlÿ}ÿ{ÿkÿiÿqÿsÿpÿjÿpÿuÿ{ÿÿvÿcÿjÿgÿfÿwÿkÿxÿyÿtÿqÿaÿlÿbÿ]ÿnÿwÿyÿyÿvÿpÿvÿxÿhÿqÿ^ÿfÿrÿiÿjÿbÿfÿxÿgÿVÿsÿ{ÿsÿlÿÿÿmÿrÿqÿhÿ\ÿcÿ~ÿdÿOÿnÿÿÿÿtÿuÿkÿqÿrÿqÿxÿjÿZÿeÿeÿ}ÿ\ÿkÿwÿeÿmÿ\ÿYÿyÿiÿbÿdÿmÿpÿrÿpÿlÿkÿfÿsÿzÿmÿpÿ^ÿqÿÿpÿXÿhÿcÿSÿlÿ\ÿjÿdÿ`ÿfÿeÿeÿmÿ_ÿdÿ}ÿÿsÿgÿqÿoÿgÿ`ÿ`ÿoÿnÿUÿ2ÿÿfÿlÿ]ÿaÿZÿdÿoÿrÿaÿaÿgÿ`ÿqÿfÿjÿiÿwÿxÿqÿhÿjÿfÿcÿmÿkÿzÿÿrÿcÿcÿ\ÿZÿcÿyÿjÿ`ÿpÿlÿSÿsÿaÿqÿÿqÿVÿuÿjÿoÿgÿrÿkÿ`ÿlÿiÿwÿ~ÿÿÿmÿnÿpÿqÿtÿwÿvÿzÿvÿlÿrÿiÿOÿRÿnÿqÿÿuÿfÿpÿÿÿoÿÿoÿ_ÿyÿÿlÿqÿ_ÿeÿtÿuÿwÿÿ|ÿnÿvÿ}ÿÿvÿ}ÿÿuÿpÿrÿÿ{ÿlÿpÿ{ÿnÿoÿwÿÿtÿwÿuÿiÿ_ÿÿÿiÿsÿqÿÿÿkÿrÿpÿyÿzÿxÿsÿnÿlÿtÿtÿoÿ|ÿuÿmÿmÿfÿbÿbÿkÿoÿjÿqÿmÿ^ÿZÿjÿlÿqÿwÿrÿqÿoÿdÿoÿ_ÿdÿoÿIÿ?ÿoÿmÿQÿbÿIÿoÿlÿhÿmÿuÿhÿSÿKÿPÿXÿdÿmÿrÿlÿiÿ[ÿLÿSÿ]ÿfÿnÿgÿLÿRÿ[ÿ\ÿWÿNÿ[ÿ=ÿGÿTÿNÿFÿFÿ_ÿgÿoÿAÿHÿSÿLÿOÿOÿRÿ`ÿMÿMÿoÿeÿVÿ[ÿzÿsÿfÿ`ÿjÿkÿdÿZÿOÿ@ÿ=ÿYÿbÿ_ÿgÿZÿfÿWÿHÿ]ÿdÿVÿCÿKÿ`ÿnÿOÿnÿ>ÿaÿRÿ\ÿ^ÿPÿTÿYÿnÿ[ÿPÿXÿlÿmÿjÿlÿgÿrÿeÿRÿWÿeÿrÿmÿqÿtÿZÿZÿ[ÿZÿgÿ`ÿnÿqÿ_ÿgÿcÿTÿ^ÿuÿfÿLÿVÿ]ÿXÿ^ÿbÿsÿ\ÿdÿ_ÿ_ÿXÿtÿpÿqÿEÿrÿcÿgÿ\ÿiÿWÿgÿfÿcÿgÿuÿiÿfÿpÿkÿqÿuÿjÿeÿkÿ`ÿSÿ_ÿoÿpÿiÿhÿgÿsÿjÿpÿhÿnÿsÿ^ÿkÿÿmÿsÿdÿXÿeÿSÿgÿWÿzÿtÿhÿrÿpÿxÿsÿlÿjÿmÿyÿgÿoÿpÿÿÿjÿxÿpÿcÿpÿ|ÿÿÿnÿ{ÿrÿvÿ}ÿlÿiÿmÿoÿtÿxÿÿÿpÿqÿqÿÿpÿcÿ`ÿlÿzÿdÿ`ÿJÿ|ÿÿlÿÿÿÿxÿwÿsÿÿrÿrÿyÿÿ¤ÿÿ_ÿdÿeÿyÿÿÿsÿfÿuÿvÿ~ÿ~ÿyÿ{ÿsÿwÿ{ÿxÿmÿlÿ{ÿxÿrÿnÿuÿÿoÿrÿyÿ_ÿWÿÿÿÿvÿmÿÿwÿ{ÿ{ÿÿuÿ~ÿxÿ{ÿÿwÿÿ}ÿ~ÿÿiÿsÿpÿlÿsÿzÿÿÿÿ~ÿjÿpÿiÿUÿ`ÿrÿxÿ~ÿ}ÿvÿÿWÿzÿ}ÿnÿfÿÿ{ÿ{ÿ{ÿ~ÿ~ÿÿsÿqÿÿÿtÿÿdÿhÿÿrÿÿ¢ÿ}ÿÿzÿtÿrÿ~ÿÿÿÿÿtÿvÿ|ÿyÿÿ|ÿvÿfÿqÿÿxÿÿ{ÿfÿsÿ~ÿzÿÿÿ~ÿÿÿ{ÿÿyÿÿÿ|ÿÿÿrÿmÿÿÿ{ÿvÿÿiÿcÿmÿÿzÿÿiÿxÿÿ~ÿÿnÿrÿ|ÿ}ÿÿÿÿÿÿwÿnÿgÿzÿÿÿÿÿÿÿÿ~ÿvÿwÿaÿÿuÿhÿzÿÿyÿ_ÿVÿjÿ{ÿ|ÿiÿhÿÿnÿyÿsÿfÿyÿzÿaÿmÿcÿsÿsÿÿÿÿzÿyÿmÿaÿiÿeÿlÿwÿ{ÿ}ÿ~ÿÿnÿgÿuÿsÿyÿtÿuÿÿÿÿuÿkÿmÿiÿyÿÿsÿmÿqÿxÿ|ÿlÿhÿlÿÿÿkÿyÿÿ~ÿhÿVÿoÿgÿcÿvÿmÿvÿxÿyÿqÿlÿpÿmÿhÿoÿxÿjÿTÿaÿqÿlÿnÿfÿiÿlÿsÿÿdÿÿwÿaÿYÿiÿvÿnÿdÿnÿ?ÿÿhÿoÿ|ÿVÿVÿÿlÿgÿTÿvÿzÿgÿWÿ_ÿYÿmÿmÿgÿeÿgÿfÿ\ÿaÿgÿbÿ\ÿ_ÿ^ÿcÿeÿWÿhÿ^ÿRÿpÿjÿeÿzÿ_ÿ]ÿiÿcÿ^ÿeÿcÿuÿdÿqÿUÿNÿlÿkÿbÿbÿeÿkÿbÿjÿjÿeÿdÿeÿ_ÿ\ÿbÿ)ÿÿZÿUÿcÿ[ÿVÿeÿbÿWÿ^ÿ[ÿbÿ`ÿ[ÿÿcÿ?ÿVÿIÿqÿ`ÿXÿPÿVÿMÿKÿdÿEÿGÿOÿ[ÿVÿ\ÿVÿWÿaÿ_ÿ^ÿ^ÿbÿYÿFÿRÿkÿlÿ^ÿfÿjÿeÿ]ÿTÿYÿjÿnÿÿsÿmÿlÿdÿÿ~ÿvÿ~ÿzÿeÿmÿfÿsÿxÿsÿhÿdÿkÿnÿlÿ~ÿ}ÿqÿvÿgÿfÿsÿsÿÿ~ÿ|ÿxÿrÿzÿ|ÿbÿqÿ{ÿoÿÿwÿmÿÿZÿlÿ[ÿlÿpÿkÿiÿÿÿ{ÿÿ{ÿÿzÿsÿyÿ}ÿrÿcÿnÿwÿ{ÿzÿwÿtÿÿÿdÿwÿhÿUÿÿiÿkÿzÿsÿyÿÿyÿnÿlÿzÿuÿwÿuÿuÿyÿwÿwÿqÿ[ÿ\ÿnÿeÿlÿÿzÿ{ÿÿjÿqÿ{ÿtÿhÿkÿdÿlÿhÿvÿ|ÿTÿwÿvÿoÿlÿmÿnÿzÿ{ÿuÿpÿsÿuÿfÿbÿ|ÿÿkÿnÿpÿ{ÿiÿÿnÿzÿsÿÿÿÿvÿ^ÿtÿÿmÿoÿwÿzÿwÿtÿoÿyÿxÿsÿÿwÿdÿrÿrÿwÿÿÿuÿÿÿÿiÿ{ÿzÿÿsÿxÿtÿuÿÿsÿÿÿ~ÿrÿrÿuÿsÿuÿpÿnÿxÿ{ÿ{ÿ{ÿwÿÿ{ÿxÿÿlÿuÿjÿjÿjÿoÿÿÿÿkÿeÿeÿrÿpÿcÿiÿzÿzÿÿÿÿÿÿkÿlÿmÿÿrÿoÿÿsÿiÿÿvÿhÿsÿ}ÿÿÿÿÿ}ÿ{ÿ{ÿuÿ|ÿ{ÿsÿ|ÿÿÿÿ{ÿrÿÿÿÿvÿlÿxÿÿÿÿÿÿÿÿÿÿÿÿÿÿ|ÿÿÿÿÿÿ}ÿmÿÿÿÿÿÿxÿÿvÿÿÿÿÿÿÿÿqÿtÿÿÿÿÿÿÿÿÿtÿdÿÿÿxÿÿpÿÿÿtÿxÿÿnÿzÿzÿgÿwÿÿtÿÿ|ÿqÿÿÿ}ÿxÿsÿÿaÿxÿ}ÿhÿfÿ`ÿ[ÿyÿÿÿwÿ|ÿ}ÿlÿvÿtÿdÿgÿkÿuÿqÿnÿoÿrÿ~ÿvÿuÿmÿvÿÿwÿÿÿÿÿ|ÿ~ÿyÿtÿ}ÿnÿoÿsÿÿhÿÿÿ{ÿ}ÿrÿ}ÿvÿ{ÿ|ÿuÿhÿnÿxÿsÿÿqÿvÿ}ÿwÿmÿtÿnÿsÿpÿkÿfÿhÿiÿlÿxÿ|ÿrÿzÿÿÿÿiÿxÿÿqÿÿeÿÿpÿyÿ{ÿÿjÿwÿmÿfÿvÿsÿmÿyÿhÿdÿsÿrÿwÿÿÿpÿmÿÿzÿiÿ]ÿbÿxÿyÿuÿuÿwÿ}ÿhÿjÿÿÿpÿ{ÿpÿÿÿwÿkÿuÿqÿjÿbÿpÿwÿmÿnÿrÿÿÿmÿcÿrÿkÿwÿ}ÿpÿkÿgÿrÿmÿjÿmÿoÿrÿqÿkÿXÿlÿkÿ]ÿÿiÿkÿ]ÿkÿ`ÿgÿnÿ~ÿ{ÿoÿwÿsÿqÿzÿeÿrÿwÿpÿvÿÿyÿ|ÿ{ÿhÿnÿoÿyÿÿwÿkÿ~ÿRÿnÿÿeÿÿhÿvÿÿÿÿ{ÿ}ÿÿ|ÿqÿÿÿmÿÿÿÿÿxÿÿÿ{ÿÿÿÿÿÿÿ|ÿÿvÿÿÿÿÿ|ÿÿÿÿÿÿÿÿÿÿÿÿÿÿÿÿÿÿÿÿÿÿÿÿÿÿ¢ÿÿÿ¢ÿÿÿÿÿÿÿ£ÿ®ÿ¤ÿÿ©ÿ¡ÿÿ´ÿªÿÿ¨ÿ ÿÿ±ÿºÿ¡ÿ§ÿ¬ÿ ÿ¦ÿ¦ÿÿÿÿÿ©ÿÿ­ÿ¬ÿ¤ÿÿÿÿ¡ÿ¤ÿÿÿÿÿ ÿÿÿ°ÿ¢ÿÿÿÿÿÿÿÿÿÿ°ÿ£ÿªÿ ÿ²ÿ¬ÿ¢ÿÿÿ¥ÿ«ÿ¢ÿ¯ÿÿÿ´ÿ¢ÿÿ§ÿÿÿÿÿ¡ÿ¦ÿ§ÿµÿ£ÿÿ¤ÿÿ£ÿ¥ÿ£ÿÿÿÿªÿ³ÿÿÿÿ«ÿÿ­ÿ²ÿ¨ÿÿ¦ÿ¬ÿ§ÿ¯ÿ¥ÿ¢ÿ·ÿ©ÿÿ§ÿ¬ÿªÿ¢ÿÿ ÿ©ÿ©ÿ©ÿ¯ÿ¤ÿ²ÿ³ÿ¥ÿ¤ÿ§ÿªÿ«ÿ¬ÿ®ÿ¯ÿ­ÿ¬ÿ©ÿ¦ÿÿ¯ÿÿ±ÿªÿÿÿ©ÿ°ÿªÿ¨ÿ®ÿ²ÿ«ÿ«ÿÿ¥ÿ¬ÿ¥ÿ¥ÿ§ÿÿÿ­ÿ¨ÿ±ÿ¬ÿ®ÿÿÿ©ÿ°ÿ²ÿ­ÿ¢ÿ«ÿ©ÿ·ÿ°ÿ¶ÿ±ÿ£ÿ¤ÿ¬ÿ¨ÿ¤ÿ¯ÿ²ÿ¬ÿ¤ÿ£ÿ¢ÿ©ÿ ÿ¦ÿ­ÿ©ÿ¨ÿ¤ÿ ÿ¡ÿµÿ¡ÿ©ÿ§ÿ¢ÿ ÿÿ¢ÿ«ÿ¥ÿ°ÿ¦ÿ¤ÿ«ÿ¥ÿ¦ÿ¨ÿ§ÿ­ÿ²ÿ«ÿ®ÿ¬ÿ£ÿÿµÿÿÿ¤ÿÿÿ¢ÿªÿ·ÿ±ÿ¥ÿÇÿ±ÿ£ÿ¢ÿ¡ÿ¢ÿ¤ÿ£ÿ¯ÿ¯ÿ®ÿ±ÿ¯ÿ¤ÿ²ÿ©ÿÿÿuÿ¤ÿÿ§ÿ³ÿ¡ÿÿ¥ÿ¬ÿ­ÿ©ÿ£ÿ¥ÿ¾ÿ®ÿ©ÿ³ÿ¨ÿªÿ©ÿÿ¤ÿ¯ÿ¯ÿ¤ÿ°ÿ¢ÿ¡ÿÿÿ¥ÿ©ÿ®ÿ¤ÿ¥ÿ¥ÿ£ÿ£ÿ§ÿ¨ÿ£ÿ¢ÿ«ÿ·ÿÃÿ¦ÿ£ÿ£ÿ©ÿ¥ÿ¦ÿ¨ÿ¦ÿ«ÿ°ÿ¶ÿ²ÿµÿ©ÿ¨ÿµÿ¸ÿ®ÿ¹ÿºÿ ÿ¯ÿ¤ÿ¯ÿ¼ÿ¸ÿ´ÿ¶ÿ³ÿ¬ÿ¦ÿ±ÿ³ÿ«ÿªÿ«ÿ²ÿ±ÿ¢ÿ¤ÿ¹ÿÿ±ÿ®ÿ¥ÿ§ÿ§ÿ£ÿ§ÿ¦ÿ£ÿ¡ÿ¦ÿ£ÿ¤ÿ©ÿ©ÿÿÿ²ÿ«ÿ¤ÿ³ÿ©ÿÿ¬ÿ²ÿ§ÿ­ÿ ÿ°ÿ§ÿ°ÿªÿ¤ÿ£ÿ¥ÿ©ÿ´ÿ²ÿ°ÿ©ÿ¯ÿªÿ¬ÿ´ÿ­ÿ¥ÿ²ÿ«ÿ·ÿªÿ¤ÿ¢ÿ§ÿ®ÿªÿ¤ÿ¥ÿ²ÿ¯ÿ­ÿ¦ÿ¨ÿ®ÿ£ÿ£ÿ¨ÿ ÿ ÿ¥ÿ±ÿ¨ÿ¢ÿ¤ÿ¯ÿ«ÿ¨ÿ£ÿ¥ÿ¡ÿ§ÿ°ÿ¨ÿÿÿ¦ÿÿ ÿ¦ÿªÿ©ÿ£ÿÿ¨ÿ ÿ§ÿªÿ¦ÿ«ÿ®ÿ¦ÿ¨ÿ©ÿ²ÿ¡ÿªÿ¨ÿ£ÿ¡ÿ ÿÿ£ÿÿ°ÿ«ÿ«ÿ¯ÿ±ÿ¬ÿ¨ÿ¹ÿÿ¡ÿ¤ÿ¡ÿªÿ©ÿ¡ÿ ÿ«ÿªÿ¤ÿÿÁÿ½ÿ¸ÿ®ÿ¢ÿ¡ÿ¯ÿ°ÿ¾ÿ»ÿÀÿ®ÿªÿ©ÿ«ÿªÿÿ¡ÿ§ÿ§ÿ¨ÿ®ÿ¤ÿ¦ÿ®ÿªÿ¨ÿÿÿ¾ÿ¸ÿ¢ÿªÿ®ÿªÿ¦ÿÿ«ÿÿ£ÿ©ÿ¢ÿ®ÿ·ÿ¯ÿªÿ«ÿ¡ÿ¹ÿ ÿ¦ÿÿÿÿyÿlÿyÿ§ÿ¨ÿÿ©ÿÿ¦ÿ§ÿÿÿÿÿÿ¬ÿ¥ÿÿÿÿ²ÿµÿ¦ÿ¥ÿ¤ÿ¡ÿ¯ÿªÿ©ÿ¯ÿ­ÿ¨ÿ¦ÿ©ÿ¨ÿ¢ÿ®ÿ¥ÿ¢ÿÿ³ÿ«ÿªÿ­ÿ¤ÿ¢ÿ¢ÿÿ®ÿ«ÿ£ÿ§ÿ¢ÿÿ£ÿªÿ±ÿ±ÿ ÿ§ÿ°ÿÿ¡ÿ¥ÿÿÿÿÿÿ²ÿ¬ÿ¯ÿ²ÿ¥ÿ¦ÿ¤ÿ¥ÿ¨ÿ¥ÿ§ÿ«ÿ¢ÿ§ÿ£ÿ§ÿ ÿ¤ÿ¯ÿ®ÿ¯ÿ¹ÿ³ÿ¨ÿ³ÿ§ÿ¢ÿÿ¡ÿ¬ÿ¨ÿ¬ÿ±ÿ©ÿ«ÿ¢ÿÿÿ­ÿªÿ¬ÿ¤ÿ¢ÿ¯ÿ²ÿ¤ÿ¥ÿÿÿ¯ÿÿWÿÿ¬ÿ¯ÿ±ÿ¤ÿÿ£ÿÿ©ÿ¢ÿ¢ÿªÿ¥ÿ¨ÿµÿ®ÿ¤ÿ«ÿ¦ÿÿ¡ÿÿÿ©ÿÿ¢ÿ«ÿ©ÿ¢ÿÿÿ¡ÿÿ¶ÿªÿÿ ÿÿ§ÿ²ÿ³ÿ±ÿ§ÿÿÿÿ£ÿÿªÿ ÿ³ÿ°ÿ§ÿ¯ÿ³ÿ¨ÿ¨ÿ²ÿ¤ÿ´ÿ§ÿ¨ÿ©ÿÿ©ÿÿÿÿÿÿ ÿ¬ÿÿ¥ÿ¸ÿÿ¨ÿ£ÿÿ¦ÿ¤ÿ¤ÿ®ÿ¦ÿÿ¤ÿÿ±ÿ²ÿ©ÿ¡ÿ­ÿµÿ¥ÿ§ÿ±ÿ¤ÿÿ¤ÿÿ®ÿ²ÿÿÿÿÿ©ÿ¡ÿÿÿÿ£ÿ¬ÿÿÿ£ÿÿÿÿ¢ÿÿÿÿ§ÿ«ÿ¨ÿ¥ÿÿ ÿ®ÿ¨ÿ¬ÿ¸ÿ£ÿ¡ÿ¨ÿ¢ÿÿÿ¢ÿÿ¦ÿ¤ÿ¨ÿ¨ÿ¢ÿ¤ÿ£ÿ¥ÿ¹ÿ¯ÿ¥ÿÿÿ¥ÿ¯ÿ­ÿ©ÿ©ÿ±ÿ¥ÿ ÿÿ¢ÿ ÿÿÿÿÿ¡ÿÿÿ£ÿÿÿ¥ÿ¢ÿ¡ÿÿÿÿ¥ÿ¯ÿ¦ÿ¢ÿ¡ÿÿ¢ÿÿÿ¤ÿ¢ÿ¨ÿÿÿÿ¡ÿÿÿ©ÿ²ÿ¨ÿÿÿ ÿ©ÿ ÿ¢ÿÿµÿÿÿÿÿÿ£ÿÿÿ£ÿÿÿµÿ³ÿ«ÿÿªÿÿÿÿÿÿÿÿÿÿÿÿÿÿÿÿÿ¥ÿÿ¡ÿ­ÿ®ÿÿÿÿÿÿÿÿÿÿÿÿÿ ÿÿÿÿÿÿÿÿÿÿÿ{ÿÿÿÿÿÿÿ~ÿ¥ÿÿÿÿÿ~ÿÿÿ}ÿÿÿÿÿlÿÿqÿnÿQÿwÿ[ÿkÿsÿxÿ~ÿvÿ}ÿxÿdÿjÿnÿcÿPÿ[ÿMÿ_ÿXÿ[ÿÿ[ÿ_ÿfÿYÿ_ÿdÿ\ÿdÿoÿiÿfÿVÿWÿcÿhÿLÿ_ÿaÿiÿjÿQÿbÿkÿxÿ{ÿcÿ[ÿ[ÿTÿ[ÿUÿQÿkÿdÿ]ÿeÿgÿjÿYÿVÿRÿYÿeÿgÿ^ÿ[ÿfÿhÿkÿ{ÿwÿcÿdÿtÿtÿfÿ~ÿwÿ\ÿÿiÿwÿvÿPÿsÿzÿ[ÿiÿ{ÿdÿ[ÿhÿjÿnÿVÿsÿÿqÿkÿdÿHÿ`ÿfÿkÿkÿoÿmÿmÿiÿwÿ{ÿgÿcÿjÿeÿ`ÿqÿbÿrÿvÿlÿlÿhÿ~ÿ|ÿbÿsÿdÿlÿsÿyÿqÿXÿZÿlÿuÿÿ{ÿiÿnÿgÿpÿ|ÿ|ÿjÿsÿcÿrÿmÿoÿkÿeÿiÿjÿlÿzÿwÿcÿbÿeÿdÿgÿ[ÿlÿiÿUÿuÿcÿoÿÿqÿ^ÿ[ÿuÿtÿ]ÿdÿjÿdÿsÿ}ÿqÿqÿrÿcÿ\ÿYÿfÿnÿrÿkÿjÿlÿ~ÿfÿTÿ[ÿfÿÿzÿuÿkÿdÿcÿhÿiÿnÿvÿrÿÿÿVÿoÿ[ÿmÿnÿnÿeÿnÿ]ÿlÿkÿnÿÿ`ÿgÿxÿvÿoÿlÿbÿcÿbÿ^ÿkÿjÿjÿvÿjÿ\ÿnÿaÿTÿ`ÿ_ÿ_ÿoÿuÿ\ÿ_ÿzÿfÿpÿeÿkÿlÿgÿkÿgÿjÿsÿoÿwÿyÿnÿÿ|ÿsÿfÿjÿoÿ`ÿ\ÿxÿ{ÿxÿÿÿaÿrÿiÿmÿoÿeÿjÿoÿlÿnÿlÿoÿÿuÿdÿyÿ_ÿ[ÿtÿ|ÿÿpÿlÿÿmÿQÿgÿ_ÿÿpÿeÿÿÿoÿmÿXÿZÿfÿuÿÿhÿ^ÿtÿyÿrÿqÿuÿdÿÿyÿ|ÿfÿeÿ]ÿkÿrÿuÿTÿjÿrÿVÿfÿgÿkÿ|ÿfÿgÿjÿoÿ{ÿxÿnÿxÿÿtÿhÿ~ÿwÿlÿoÿÿ|ÿÿÿSÿtÿÿÿÿbÿpÿUÿcÿxÿcÿoÿwÿÿyÿiÿaÿ^ÿgÿdÿcÿeÿnÿzÿgÿYÿBÿBÿnÿhÿyÿcÿaÿqÿuÿfÿjÿqÿPÿ^ÿiÿcÿrÿaÿzÿÿuÿ`ÿgÿkÿnÿ|ÿqÿrÿwÿfÿ`ÿhÿwÿoÿ]ÿ{ÿ[ÿaÿuÿÿYÿtÿ`ÿfÿwÿoÿeÿXÿpÿoÿSÿ}ÿgÿjÿsÿ{ÿxÿÿyÿgÿÿ}ÿqÿkÿsÿyÿmÿnÿuÿqÿtÿfÿOÿ`ÿhÿpÿuÿgÿjÿuÿtÿtÿtÿcÿiÿ_ÿqÿÿoÿyÿoÿlÿnÿmÿtÿ|ÿÿ|ÿxÿyÿnÿpÿ{ÿÿÿÿ~ÿxÿnÿzÿ|ÿwÿÿvÿrÿoÿmÿgÿwÿyÿtÿrÿÿ`ÿsÿvÿ}ÿÿmÿmÿÿ~ÿÿxÿrÿ}ÿdÿqÿzÿpÿyÿwÿuÿsÿnÿeÿaÿrÿqÿgÿuÿ|ÿfÿZÿcÿiÿpÿsÿrÿwÿrÿlÿnÿMÿYÿ]ÿRÿMÿlÿqÿdÿTÿUÿlÿ_ÿjÿcÿmÿeÿYÿcÿ]ÿ[ÿXÿbÿpÿrÿ[ÿBÿBÿQÿYÿWÿ_ÿTÿOÿkÿcÿNÿRÿfÿaÿXÿVÿ\ÿJÿEÿTÿWÿ_ÿwÿPÿeÿnÿUÿ]ÿhÿWÿcÿSÿkÿkÿgÿhÿdÿXÿUÿRÿeÿsÿZÿUÿaÿ]ÿiÿoÿ^ÿWÿQÿJÿHÿOÿTÿ]ÿpÿaÿQÿMÿBÿiÿgÿWÿrÿIÿUÿFÿVÿ`ÿbÿHÿgÿhÿ`ÿ]ÿbÿ]ÿaÿfÿ_ÿaÿfÿWÿJÿVÿcÿoÿbÿbÿhÿcÿhÿaÿ_ÿlÿiÿoÿiÿ\ÿdÿXÿQÿiÿdÿ\ÿXÿZÿ]ÿJÿjÿjÿoÿfÿkÿhÿxÿBÿsÿoÿmÿ4ÿgÿaÿbÿhÿmÿZÿdÿeÿpÿvÿyÿdÿhÿsÿvÿrÿhÿiÿrÿrÿ`ÿTÿ[ÿcÿeÿbÿjÿnÿqÿgÿiÿrÿ}ÿ[ÿpÿJÿcÿbÿjÿtÿfÿSÿOÿgÿVÿvÿeÿYÿmÿÿqÿpÿlÿTÿrÿoÿoÿxÿÿzÿuÿmÿoÿsÿzÿmÿpÿxÿvÿsÿ~ÿ}ÿsÿtÿpÿqÿiÿoÿkÿ[ÿlÿpÿrÿpÿrÿpÿrÿjÿRÿLÿWÿÿEÿVÿÿtÿ~ÿ¡ÿuÿpÿsÿbÿjÿÿwÿjÿ\ÿwÿxÿlÿÿxÿgÿÿÿzÿxÿ[ÿjÿzÿxÿ{ÿyÿÿÿyÿpÿaÿdÿÿÿxÿkÿjÿrÿÿuÿnÿÿvÿZÿnÿ~ÿ§ÿ{ÿÿ£ÿoÿeÿsÿjÿrÿ~ÿuÿ}ÿvÿsÿÿmÿÿÿÿ|ÿÿ}ÿXÿZÿ|ÿÿsÿaÿqÿjÿ\ÿzÿrÿbÿ~ÿÿ|ÿlÿ]ÿqÿÿsÿyÿÿyÿnÿfÿgÿÿyÿoÿÿpÿwÿeÿwÿÿcÿ}ÿÿÿ}ÿÿyÿ{ÿÿÿÿtÿÿxÿÿkÿoÿzÿÿÿÿ}ÿyÿ{ÿ}ÿÿÿuÿuÿ{ÿfÿÿÿ{ÿÿÿÿÿmÿkÿÿ}ÿÿvÿsÿzÿoÿXÿÿzÿÿÿ{ÿ{ÿrÿoÿÿÿ{ÿvÿÿÿhÿÿÿvÿoÿÿÿÿ|ÿÿÿnÿaÿsÿÿ~ÿwÿyÿqÿ}ÿÿÿoÿÿÿuÿÿzÿnÿuÿpÿkÿeÿOÿtÿ}ÿxÿhÿ[ÿ}ÿxÿbÿ{ÿWÿbÿvÿ|ÿÿeÿkÿuÿ~ÿÿÿqÿrÿtÿlÿoÿqÿpÿwÿnÿmÿÿÿuÿqÿyÿmÿtÿ{ÿvÿÿ|ÿÿ~ÿlÿpÿmÿqÿxÿrÿ|ÿvÿuÿxÿmÿ|ÿÿmÿlÿ^ÿ|ÿqÿvÿfÿvÿxÿjÿqÿlÿhÿ}ÿvÿoÿiÿfÿnÿdÿaÿgÿnÿpÿcÿjÿmÿ`ÿfÿxÿrÿmÿdÿmÿnÿÿxÿmÿ}ÿ{ÿaÿoÿnÿWÿcÿnÿYÿxÿlÿ]ÿrÿnÿkÿmÿ`ÿqÿYÿiÿgÿ_ÿeÿeÿ`ÿmÿ`ÿRÿ]ÿ]ÿaÿeÿ]ÿ[ÿZÿNÿQÿjÿ\ÿfÿXÿRÿcÿjÿaÿnÿaÿeÿlÿZÿXÿeÿwÿbÿrÿnÿ]ÿ]ÿ`ÿYÿTÿaÿhÿeÿaÿrÿpÿoÿiÿ`ÿdÿbÿ^ÿ2ÿ$ÿdÿoÿeÿGÿZÿ_ÿnÿ\ÿbÿUÿUÿXÿlÿtÿbÿFÿWÿUÿdÿmÿjÿ_ÿXÿSÿPÿhÿZÿYÿXÿjÿ^ÿ`ÿ]ÿhÿkÿdÿbÿ[ÿXÿVÿ\ÿqÿgÿWÿRÿRÿ[ÿ`ÿbÿOÿRÿuÿ\ÿÿoÿbÿ`ÿVÿmÿÿkÿqÿjÿgÿaÿuÿsÿuÿxÿqÿfÿoÿpÿfÿxÿ|ÿuÿyÿtÿqÿqÿ}ÿxÿfÿqÿzÿlÿnÿ}ÿÿjÿuÿ}ÿ|ÿlÿrÿ|ÿÿ}ÿ_ÿÿ|ÿÿÿpÿvÿ{ÿwÿ{ÿ{ÿyÿÿÿÿÿqÿvÿÿ{ÿzÿ~ÿÿÿÿkÿdÿoÿeÿnÿhÿvÿvÿqÿ~ÿÿwÿrÿtÿsÿlÿtÿÿÿtÿoÿÿÿXÿZÿ|ÿpÿiÿtÿpÿzÿÿÿÿÿpÿqÿhÿvÿ{ÿ{ÿ{ÿÿhÿ|ÿhÿfÿaÿlÿoÿ|ÿzÿsÿoÿyÿxÿoÿjÿmÿnÿjÿqÿeÿzÿsÿ~ÿ|ÿtÿÿzÿÿsÿmÿnÿzÿ~ÿxÿ~ÿsÿxÿ}ÿrÿnÿrÿoÿzÿzÿzÿ~ÿoÿiÿtÿyÿpÿiÿbÿ~ÿ|ÿ~ÿ^ÿWÿÿÿkÿwÿzÿÿtÿnÿmÿoÿ|ÿtÿmÿlÿuÿsÿmÿuÿ~ÿÿÿqÿÿtÿpÿÿsÿÿoÿwÿqÿÿyÿÿÿÿ{ÿrÿrÿyÿtÿpÿcÿhÿnÿnÿ~ÿwÿeÿuÿxÿuÿ{ÿxÿxÿÿqÿÿÿiÿzÿ~ÿtÿzÿvÿ|ÿzÿzÿÿÿÿ|ÿsÿyÿÿ}ÿÿÿÿÿÿÿÿuÿrÿ~ÿÿpÿÿ{ÿÿÿÿÿÿÿÿÿÿÿÿ|ÿÿÿ|ÿxÿÿ|ÿuÿÿÿÿqÿÿÿxÿ|ÿÿ~ÿÿÿ{ÿÿÿÿÿÿpÿrÿÿÿÿeÿzÿÿtÿÿtÿcÿ}ÿmÿÿ{ÿoÿpÿÿÿ~ÿÿÿqÿtÿxÿxÿÿÿÿÿÿkÿsÿoÿoÿrÿwÿiÿxÿ|ÿyÿÿÿÿlÿZÿ~ÿÿkÿhÿuÿkÿlÿ|ÿÿzÿmÿ{ÿpÿqÿyÿÿvÿ|ÿÿÿÿÿÿvÿtÿÿrÿvÿsÿzÿ~ÿ_ÿÿÿ|ÿtÿzÿnÿpÿoÿpÿqÿjÿoÿuÿiÿnÿjÿrÿxÿqÿ}ÿyÿgÿuÿeÿuÿyÿvÿgÿpÿ}ÿxÿtÿwÿwÿrÿoÿ}ÿÿoÿÿoÿQÿsÿwÿeÿuÿiÿfÿÿyÿsÿiÿiÿvÿdÿsÿÿlÿhÿvÿ|ÿbÿjÿwÿÿqÿpÿrÿsÿ{ÿyÿpÿvÿ}ÿÿÿ~ÿyÿÿmÿ~ÿtÿeÿhÿÿÿÿgÿeÿÿÿ}ÿbÿcÿ}ÿÿtÿnÿmÿpÿlÿqÿoÿÿ{ÿ{ÿyÿkÿsÿwÿkÿnÿeÿjÿyÿÿdÿhÿ{ÿlÿeÿ^ÿjÿpÿlÿwÿqÿlÿuÿoÿvÿÿ\ÿnÿuÿ^ÿtÿÿrÿuÿjÿnÿÿrÿnÿlÿcÿ{ÿzÿrÿhÿÿ|ÿwÿÿ~ÿlÿÿÿÿ~ÿwÿxÿ|ÿ~ÿvÿsÿtÿÿÿpÿÿÿwÿÿÿÿÿxÿxÿÿ|ÿÿÿÿÿÿÿÿÿÿÿÿÿÿÿÿÿÿÿÿÿÿ¨ÿÿÿÿÿ©ÿ¨ÿÿÿ¦ÿ ÿÿÿÿÿÿÿÿÿ¡ÿ¤ÿÿ£ÿ§ÿÿ¤ÿ¡ÿÿÿÿÿÿ²ÿÿ¡ÿ¢ÿÿ¢ÿÿÿÿÿÿÿÿÿ©ÿ­ÿ»ÿ²ÿ¤ÿÿÿÿ§ÿ±ÿ£ÿÿÿÿÿÿ¢ÿÿÿ©ÿ®ÿÿÿ¤ÿÿÿ©ÿ¥ÿ¬ÿÿÿ®ÿµÿ¬ÿ¬ÿ¡ÿ¡ÿ©ÿ¬ÿ¸ÿ±ÿ¨ÿ¦ÿÿ°ÿ¯ÿµÿ°ÿÿÿÿÿ©ÿ§ÿ¤ÿÿ ÿ¬ÿÿ©ÿ¤ÿ¥ÿÿ¥ÿ®ÿ®ÿ®ÿ¨ÿ¡ÿ¬ÿ«ÿÿÿªÿªÿ¨ÿ®ÿ£ÿÿ£ÿÿÿ¶ÿ¨ÿÿ¨ÿ±ÿ«ÿ¦ÿÿÿ¥ÿ¸ÿ¶ÿ ÿ£ÿ£ÿºÿ¥ÿ´ÿªÿ¸ÿ±ÿ§ÿ¨ÿ§ÿ¤ÿ®ÿ¤ÿÿ¢ÿ­ÿ ÿ¬ÿ¡ÿÿ£ÿ¥ÿ¦ÿ¤ÿ¡ÿ§ÿµÿÿ´ÿÄÿ²ÿ¦ÿ¢ÿ§ÿ§ÿ¡ÿ¢ÿ¡ÿ¦ÿ©ÿ¨ÿ¤ÿÿ ÿ§ÿ¯ÿ®ÿ§ÿ©ÿÿ®ÿ²ÿÿ·ÿ©ÿÿÿÿ¦ÿ¯ÿ­ÿ¨ÿ²ÿ¢ÿ¦ÿÿ¦ÿ¥ÿ¬ÿ¬ÿ¤ÿ¡ÿ©ÿªÿ¢ÿ¢ÿ£ÿªÿÿÿÿ¢ÿÿÿÿ¡ÿ ÿ©ÿ¡ÿ¢ÿ§ÿ¢ÿ¡ÿ¬ÿ±ÿ«ÿ«ÿ¢ÿ ÿ¨ÿ¯ÿ¶ÿ¯ÿ¦ÿ«ÿ¨ÿ¢ÿ»ÿÄÿ¢ÿÿ´ÿ¢ÿÿ¤ÿ«ÿªÿ¢ÿ¤ÿ®ÿ¦ÿ¤ÿ²ÿ¢ÿÿªÿ±ÿÿ|ÿ¥ÿªÿÿµÿ¯ÿÿ¡ÿ¦ÿ­ÿ¨ÿÿ ÿ¢ÿ±ÿ¸ÿ«ÿ­ÿÿªÿ®ÿ£ÿÿÿ£ÿ§ÿ¸ÿ¤ÿ§ÿÿ¨ÿ­ÿ­ÿ²ÿ®ÿ¢ÿ©ÿ§ÿ¤ÿ¢ÿ¥ÿ®ÿ²ÿ­ÿªÿªÿµÿ´ÿ¦ÿÿ£ÿ¢ÿ¢ÿ¤ÿ¦ÿªÿ¬ÿ©ÿ¨ÿ£ÿ¨ÿ±ÿ¬ÿ¢ÿ£ÿ©ÿÿ·ÿ²ÿ½ÿÅÿ»ÿ³ÿ¬ÿ¥ÿªÿªÿ­ÿ¯ÿ¡ÿ¨ÿ±ÿ´ÿ´ÿ³ÿ¥ÿÿ¢ÿ§ÿªÿÿ§ÿ¬ÿ¨ÿ¥ÿ ÿ£ÿ­ÿªÿ­ÿ¦ÿ¤ÿ£ÿ¤ÿ®ÿ³ÿ´ÿªÿ¯ÿ±ÿ©ÿ§ÿ¨ÿ£ÿ¢ÿ¨ÿ¦ÿ®ÿ¨ÿÿÿ¡ÿ¨ÿ¬ÿ¹ÿ®ÿ¤ÿÿ§ÿ«ÿ¥ÿ¡ÿ©ÿ´ÿªÿ¤ÿ·ÿ®ÿÿÿªÿ´ÿ¯ÿ¡ÿªÿ±ÿ¬ÿ©ÿ¦ÿÿÿ«ÿ¥ÿ²ÿ¡ÿ£ÿ¦ÿ¡ÿ¨ÿ±ÿ²ÿ¯ÿ¤ÿ©ÿ³ÿ©ÿ¡ÿ§ÿ¯ÿ£ÿ©ÿ¦ÿ§ÿ ÿ¤ÿ±ÿµÿ¬ÿ¡ÿ£ÿ½ÿ§ÿ¸ÿ²ÿ¥ÿ´ÿÀÿ¤ÿ¦ÿÿ®ÿ¯ÿ¯ÿ«ÿ§ÿ§ÿ¨ÿ¦ÿ°ÿ¨ÿ°ÿ¯ÿ³ÿ¿ÿ¹ÿÿÿ±ÿ¢ÿÿªÿ©ÿ¬ÿ¬ÿ¥ÿ§ÿ²ÿ«ÿ¡ÿ¦ÿ´ÿ¹ÿÃÿ¶ÿÿÿ£ÿ²ÿ«ÿ¦ÿ¦ÿ«ÿ²ÿ­ÿ¤ÿ©ÿ ÿ¨ÿ©ÿ¥ÿ¨ÿ«ÿ£ÿÿ¤ÿ£ÿ¦ÿ£ÿÿ¢ÿÿÿ ÿ°ÿ¯ÿÿoÿÿfÿ¡ÿ°ÿ¬ÿ¨ÿ¨ÿ¥ÿ¤ÿ­ÿ©ÿÿÿ¢ÿ¥ÿ¢ÿÿpÿhÿzÿÿ¦ÿ¡ÿ¡ÿ¥ÿ¤ÿ¥ÿ¡ÿ£ÿªÿÿ}ÿ­ÿ¯ÿ¥ÿ£ÿ¤ÿªÿ¨ÿ«ÿºÿªÿÿÿ¢ÿ©ÿ«ÿ¬ÿ«ÿ§ÿ ÿÿ¤ÿ±ÿ³ÿ ÿ¢ÿ¡ÿ¨ÿ­ÿ§ÿ£ÿ§ÿ£ÿ³ÿÿ°ÿ£ÿ¨ÿªÿ­ÿ«ÿ©ÿ¶ÿ·ÿ¨ÿ¬ÿªÿÿ¤ÿ¤ÿ£ÿÿÿÿÿ¬ÿ¨ÿÿ¤ÿ¢ÿ¦ÿ§ÿ¨ÿ¨ÿ¤ÿ¡ÿ¨ÿ§ÿ¨ÿ§ÿ¢ÿ¡ÿ§ÿµÿ¸ÿ«ÿ¥ÿ©ÿªÿ¦ÿ£ÿ­ÿ£ÿ¥ÿ¨ÿ¬ÿ°ÿ®ÿ©ÿ®ÿ¥ÿÿ¦ÿ­ÿ¨ÿ´ÿ«ÿ§ÿ´ÿ±ÿ£ÿ¬ÿ¤ÿ¬ÿ£ÿÿqÿÿ¤ÿ«ÿ¬ÿ ÿÿÿÿÿÿÿ«ÿ¢ÿ¦ÿ®ÿ¦ÿ¤ÿ©ÿÿÿ¤ÿªÿÿ²ÿÿ¢ÿ²ÿ§ÿ ÿ¥ÿÿ§ÿ©ÿ®ÿ«ÿ ÿ©ÿÿ¨ÿ§ÿªÿ±ÿ¦ÿ¡ÿ²ÿÿÿ¨ÿÿ¥ÿ´ÿ¨ÿ¯ÿ³ÿ®ÿ©ÿ§ÿ°ÿ§ÿ´ÿ­ÿ¡ÿ­ÿ¤ÿ­ÿ§ÿÿ§ÿ¯ÿÿÿ£ÿ ÿ¦ÿÿÿ¦ÿÿÿ¥ÿÿÿ§ÿÿÿ¤ÿ¡ÿ¨ÿ£ÿ£ÿ¢ÿÿÿ¢ÿ¥ÿ®ÿµÿ¸ÿ°ÿ¥ÿ¢ÿ¿ÿ¨ÿ¨ÿÿÿ¥ÿ³ÿªÿÿÿÿ¥ÿÿ¦ÿÿÿÿªÿ²ÿ£ÿ¡ÿ²ÿ¯ÿ£ÿ¤ÿÿÿ¢ÿ¢ÿ°ÿ ÿ°ÿªÿ£ÿ¥ÿ¦ÿ¤ÿ§ÿ­ÿªÿ¡ÿÿÿÿ©ÿÿÿ°ÿ¥ÿÿÿÿÿ£ÿÿÿ¦ÿÿ²ÿÿªÿ©ÿ¡ÿ ÿÿ£ÿ¢ÿ¢ÿ¤ÿÿÿÿÿÿ·ÿ£ÿÿÿÿ¦ÿ ÿÿÿÿÿ©ÿ¦ÿ¬ÿ°ÿ£ÿ²ÿ»ÿÿÿ¡ÿÿ ÿ¥ÿ©ÿ®ÿÿÿ¨ÿÿÿ¤ÿÿ©ÿ¬ÿÿ¢ÿ¢ÿ©ÿ¯ÿ§ÿÿÿÿ¤ÿ ÿªÿ§ÿÿÿ¤ÿ£ÿÿ ÿ¡ÿÿÿÿÿÿÿÿÿÿÿ¬ÿªÿÿÿÿÿÿÿÿÿÿÿÿÿÿÿÿÿÿ¢ÿÿÿ|ÿÿÿÿÿÿÿÿvÿmÿÿÿÿ®ÿÿÿÿ|ÿÿÿÿÿÿÿÿÿwÿyÿÿrÿÿrÿiÿIÿNÿWÿtÿsÿyÿÿ}ÿ{ÿmÿ`ÿjÿlÿUÿÿPÿ@ÿtÿQÿjÿ|ÿmÿÿkÿZÿcÿnÿiÿbÿfÿqÿtÿRÿUÿrÿUÿ\ÿOÿXÿcÿlÿhÿaÿjÿcÿZÿ`ÿiÿqÿpÿ^ÿYÿMÿEÿ^ÿiÿiÿXÿrÿYÿeÿJÿIÿeÿqÿdÿaÿcÿbÿdÿsÿ|ÿcÿaÿ[ÿcÿaÿlÿÿiÿtÿgÿwÿkÿrÿpÿuÿtÿgÿWÿRÿ]ÿaÿ^ÿoÿ|ÿtÿÿÿ^ÿiÿZÿgÿoÿqÿmÿqÿgÿnÿvÿpÿoÿlÿ[ÿWÿcÿbÿyÿaÿkÿdÿqÿsÿkÿkÿxÿwÿÿgÿUÿiÿwÿuÿgÿ^ÿpÿÿwÿpÿcÿdÿqÿtÿxÿcÿ`ÿwÿWÿhÿvÿÿuÿlÿrÿlÿfÿzÿ~ÿ`ÿZÿqÿwÿtÿlÿuÿ|ÿÿVÿ}ÿiÿmÿoÿaÿcÿnÿwÿnÿmÿmÿ]ÿ\ÿjÿkÿjÿnÿhÿVÿWÿeÿbÿsÿaÿhÿjÿÿtÿcÿXÿfÿwÿxÿqÿ}ÿyÿfÿkÿsÿnÿfÿ]ÿoÿsÿzÿfÿSÿrÿlÿuÿpÿeÿ}ÿ~ÿjÿoÿ{ÿrÿvÿqÿeÿxÿ|ÿnÿrÿpÿcÿpÿrÿeÿtÿ]ÿ]ÿtÿvÿlÿeÿdÿ{ÿWÿKÿlÿ\ÿjÿtÿqÿyÿpÿzÿ}ÿrÿvÿsÿqÿsÿlÿwÿsÿÿ~ÿ^ÿoÿoÿvÿjÿrÿÿjÿjÿ}ÿÿ`ÿfÿiÿvÿrÿlÿjÿbÿ]ÿaÿfÿpÿvÿjÿbÿkÿiÿiÿcÿcÿqÿÿmÿÿ~ÿZÿxÿXÿbÿjÿpÿ~ÿ{ÿoÿxÿkÿeÿuÿ{ÿÿxÿlÿvÿuÿqÿzÿlÿgÿwÿrÿwÿqÿ^ÿqÿiÿpÿtÿWÿnÿmÿUÿ|ÿrÿxÿxÿhÿ`ÿ^ÿdÿpÿuÿpÿyÿÿmÿhÿzÿnÿ|ÿnÿiÿsÿÿgÿ~ÿZÿ|ÿnÿuÿaÿ[ÿTÿXÿrÿnÿoÿgÿoÿpÿgÿgÿrÿnÿeÿkÿlÿmÿtÿhÿhÿaÿfÿgÿjÿxÿyÿjÿyÿÿUÿuÿdÿfÿiÿ`ÿnÿwÿuÿÿ}ÿgÿ`ÿqÿÿÿÿyÿ]ÿ_ÿqÿmÿhÿlÿvÿuÿbÿ\ÿoÿyÿjÿ}ÿsÿoÿ`ÿÿ^ÿqÿwÿmÿiÿmÿlÿpÿÿuÿnÿlÿlÿfÿnÿwÿtÿqÿkÿpÿsÿpÿoÿnÿxÿtÿjÿYÿhÿbÿiÿmÿeÿ|ÿxÿvÿuÿxÿTÿxÿ_ÿÿÿkÿ|ÿgÿaÿkÿXÿbÿeÿrÿÿÿÿÿÿoÿlÿ{ÿÿwÿxÿÿÿvÿaÿWÿyÿqÿiÿ`ÿ`ÿ}ÿÿZÿrÿlÿsÿmÿaÿÿbÿlÿ\ÿgÿzÿxÿzÿnÿoÿkÿpÿrÿrÿxÿfÿfÿnÿkÿgÿ^ÿiÿqÿgÿcÿmÿhÿgÿoÿhÿmÿ{ÿmÿtÿwÿÿ[ÿBÿVÿbÿ^ÿ^ÿjÿ_ÿpÿbÿ\ÿaÿIÿbÿUÿFÿJÿOÿgÿ^ÿTÿQÿXÿTÿ^ÿaÿDÿAÿOÿTÿbÿYÿOÿaÿVÿeÿNÿQÿfÿeÿoÿjÿJÿDÿMÿeÿIÿjÿhÿ^ÿKÿNÿ\ÿbÿvÿbÿZÿLÿTÿzÿkÿhÿsÿ\ÿWÿ^ÿiÿWÿ@ÿRÿfÿmÿyÿtÿaÿYÿVÿNÿIÿeÿgÿ`ÿqÿhÿ`ÿWÿYÿrÿNÿYÿkÿgÿXÿFÿTÿcÿjÿWÿdÿ[ÿZÿbÿjÿ`ÿ`ÿ\ÿ[ÿkÿdÿ`ÿWÿfÿcÿ_ÿeÿ`ÿfÿmÿ^ÿWÿdÿlÿnÿtÿlÿkÿkÿcÿ_ÿpÿWÿ_ÿXÿaÿYÿQÿvÿiÿaÿxÿsÿWÿeÿ_ÿoÿjÿgÿ$ÿmÿ_ÿ\ÿfÿzÿiÿqÿhÿfÿxÿrÿlÿbÿYÿlÿtÿmÿhÿfÿdÿnÿpÿaÿ\ÿXÿ_ÿ_ÿ]ÿjÿZÿeÿtÿxÿtÿiÿcÿhÿjÿ[ÿÿmÿVÿ_ÿOÿQÿoÿoÿhÿnÿhÿkÿuÿsÿzÿxÿzÿxÿtÿeÿ~ÿoÿvÿrÿsÿwÿ[ÿ^ÿoÿgÿjÿlÿqÿÿÿgÿ|ÿwÿsÿnÿVÿtÿxÿÿÿÿÿnÿhÿoÿtÿHÿfÿhÿeÿgÿpÿ ÿnÿZÿnÿiÿzÿsÿoÿuÿjÿÿrÿdÿ}ÿ{ÿ{ÿuÿ}ÿÿ~ÿvÿ`ÿYÿiÿuÿÿÿÿÿÿqÿeÿxÿÿvÿwÿqÿmÿ|ÿzÿrÿÿÿ|ÿgÿOÿiÿÿÿÿÿÿxÿwÿuÿpÿzÿzÿiÿÿvÿÿyÿ~ÿÿvÿiÿÿÿsÿtÿÿyÿ~ÿÿÿ~ÿ|ÿwÿcÿlÿtÿnÿvÿÿÿÿvÿ{ÿÿnÿlÿqÿÿlÿwÿÿÿxÿpÿVÿÿiÿ{ÿÿÿvÿÿÿzÿÿÿÿÿzÿmÿzÿÿjÿoÿoÿÿÿ|ÿrÿoÿ}ÿ~ÿyÿÿÿ{ÿÿÿgÿmÿsÿ}ÿÿÿÿtÿÿÿÿxÿnÿ~ÿÿyÿÿÿtÿÿuÿrÿvÿvÿjÿÿÿzÿÿuÿÿwÿsÿ~ÿqÿ}ÿ}ÿxÿsÿ{ÿÿÿÿwÿyÿÿÿ|ÿrÿpÿzÿwÿiÿtÿwÿÿÿyÿnÿÿoÿmÿkÿ_ÿmÿaÿfÿkÿÿ}ÿtÿbÿdÿfÿqÿ^ÿ_ÿwÿÿÿjÿyÿ~ÿvÿyÿlÿqÿ}ÿÿÿnÿnÿoÿ{ÿsÿ^ÿsÿ}ÿtÿ}ÿ|ÿxÿÿÿuÿ|ÿÿÿ|ÿsÿeÿqÿsÿoÿmÿwÿÿzÿwÿeÿoÿzÿÿÿYÿkÿ~ÿÿ_ÿeÿ|ÿnÿnÿlÿtÿtÿeÿ^ÿcÿtÿxÿgÿgÿnÿmÿjÿkÿuÿvÿnÿ`ÿgÿzÿtÿhÿlÿjÿ{ÿpÿÿ\ÿdÿuÿuÿ`ÿbÿkÿgÿÿ{ÿeÿXÿaÿwÿqÿfÿcÿ`ÿZÿdÿiÿ\ÿ]ÿeÿuÿtÿVÿMÿMÿUÿVÿWÿiÿdÿlÿiÿlÿnÿbÿWÿUÿeÿdÿpÿ_ÿ]ÿfÿhÿoÿOÿ_ÿ^ÿrÿVÿqÿ]ÿgÿ\ÿVÿ[ÿ[ÿVÿZÿZÿeÿkÿsÿqÿgÿXÿcÿlÿeÿ\ÿTÿ]ÿjÿ`ÿLÿbÿtÿfÿaÿIÿXÿXÿaÿ\ÿÿ_ÿZÿTÿTÿ_ÿeÿTÿTÿWÿ`ÿIÿUÿiÿbÿ_ÿ_ÿbÿ`ÿ]ÿOÿ`ÿpÿjÿXÿVÿ^ÿfÿgÿUÿ[ÿSÿQÿ\ÿWÿ[ÿVÿ]ÿsÿgÿxÿjÿUÿzÿRÿfÿÿeÿfÿiÿgÿ[ÿpÿvÿxÿxÿwÿeÿnÿÿuÿkÿuÿ{ÿuÿtÿuÿvÿ|ÿrÿhÿsÿrÿ}ÿÿÿÿÿÿtÿ[ÿrÿzÿxÿtÿgÿlÿÿnÿiÿkÿwÿxÿ_ÿsÿÿ~ÿyÿwÿ~ÿÿzÿ{ÿvÿxÿ~ÿ}ÿyÿwÿ}ÿ|ÿwÿhÿÿsÿvÿyÿ}ÿ|ÿÿ~ÿpÿpÿkÿzÿzÿtÿuÿ}ÿwÿjÿlÿÿÿiÿpÿ|ÿ}ÿvÿhÿiÿÿÿsÿhÿuÿzÿ~ÿmÿÿlÿ]ÿdÿhÿÿÿfÿiÿ~ÿÿÿsÿcÿfÿyÿ{ÿkÿdÿjÿnÿlÿhÿlÿ`ÿhÿkÿoÿÿhÿ{ÿjÿlÿ[ÿgÿÿjÿtÿÿrÿkÿuÿzÿsÿsÿuÿÿÿÿÿwÿ_ÿbÿqÿdÿZÿiÿpÿ|ÿÿsÿmÿ`ÿlÿwÿiÿ{ÿvÿsÿ|ÿvÿqÿqÿrÿ}ÿÿsÿsÿ}ÿnÿlÿyÿÿÿ~ÿÿÿ~ÿyÿrÿÿtÿ}ÿsÿxÿÿzÿÿzÿÿyÿhÿnÿyÿvÿpÿrÿnÿ^ÿmÿ~ÿoÿÿÿkÿpÿÿÿÿÿÿÿyÿpÿsÿxÿÿlÿtÿÿzÿÿÿÿÿ|ÿÿÿqÿ}ÿÿ}ÿyÿÿÿÿÿÿÿfÿÿÿÿÿvÿÿÿÿÿÿÿÿÿÿÿÿÿÿÿÿ~ÿÿÿvÿÿÿÿÿ{ÿvÿÿuÿÿÿÿÿÿÿÿzÿpÿoÿÿÿÿÿzÿ`ÿÿÿÿÿkÿxÿÿmÿÿÿÿ{ÿÿÿsÿ]ÿlÿ~ÿÿÿÿ~ÿuÿÿlÿÿvÿÿwÿÿmÿ}ÿvÿsÿ}ÿÿÿ|ÿ{ÿÿÿxÿxÿzÿjÿjÿ{ÿÿsÿ~ÿÿpÿÿ|ÿrÿ~ÿ}ÿÿÿvÿwÿxÿhÿqÿ~ÿpÿxÿjÿmÿÿvÿÿuÿmÿÿÿrÿrÿzÿyÿsÿqÿsÿxÿtÿeÿqÿwÿsÿtÿyÿqÿsÿÿzÿyÿnÿÿqÿrÿyÿvÿsÿqÿnÿuÿ}ÿzÿzÿwÿyÿtÿZÿfÿZÿvÿÿrÿvÿvÿxÿlÿWÿhÿtÿfÿxÿwÿjÿqÿtÿ{ÿÿbÿwÿÿnÿÿwÿhÿiÿcÿkÿsÿgÿrÿ|ÿZÿbÿÿrÿqÿoÿkÿÿyÿmÿxÿ\ÿoÿÿÿÿ{ÿsÿÿÿvÿuÿsÿvÿzÿlÿyÿÿÿ~ÿqÿeÿlÿpÿqÿqÿjÿjÿkÿpÿoÿrÿXÿgÿYÿdÿsÿoÿgÿlÿbÿlÿÿ{ÿzÿpÿfÿoÿnÿgÿiÿ}ÿÿfÿnÿoÿiÿkÿtÿsÿnÿfÿ_ÿrÿÿxÿÿ{ÿÿxÿfÿÿÿÿzÿjÿxÿÿzÿtÿtÿsÿÿtÿ|ÿÿnÿ{ÿÿÿÿÿÿÿÿÿÿÿÿÿÿÿÿÿÿÿÿÿÿÿÿÿÿÿÿÿÿÿÿÿÿÿÿÿÿÿ¬ÿÿÿÿÿÿ¤ÿÿ ÿÿÿÿÿÿ¥ÿÿÿÿ«ÿ¡ÿÿÿ¤ÿ¹ÿÿÿ«ÿ²ÿ¬ÿ©ÿÿÿÿ¤ÿÿÿÿ­ÿ½ÿ¶ÿªÿ¢ÿ£ÿ§ÿ£ÿªÿ­ÿÿÿÿÿ®ÿ©ÿÿ£ÿÿ¥ÿ¨ÿÿÿÿÿÿÿÿ¬ÿÿ¥ÿ²ÿ©ÿ±ÿ´ÿ¨ÿ«ÿªÿ¨ÿ´ÿ­ÿ¥ÿ°ÿ¢ÿ¹ÿ§ÿ´ÿÿÿ§ÿ¨ÿ¥ÿ©ÿªÿ¤ÿ¥ÿ¥ÿªÿ¦ÿ±ÿ©ÿ«ÿÿ¨ÿ°ÿ±ÿ³ÿ¥ÿ¢ÿ·ÿ­ÿ¢ÿ¥ÿ¤ÿµÿ­ÿÿÿÿ¦ÿÿÿ«ÿ®ÿ¢ÿ©ÿ¯ÿªÿ¦ÿ ÿ¢ÿ§ÿ«ÿ¬ÿ¥ÿÿ²ÿ­ÿÿÿÿÿªÿ¤ÿÿ¤ÿ¥ÿ£ÿÿÿ¢ÿÿ¡ÿ¥ÿÿ¤ÿ¤ÿ¡ÿ¡ÿ£ÿ¤ÿ«ÿ¢ÿÿ¤ÿ¥ÿ¬ÿ¬ÿ©ÿ¦ÿ§ÿªÿ¥ÿ§ÿ£ÿ¬ÿÿ¡ÿÿÿ§ÿ³ÿ°ÿ§ÿÿ¨ÿ·ÿÿÿ¡ÿÿÿÿÿ­ÿ³ÿ«ÿ­ÿ§ÿ®ÿ£ÿÿ§ÿ¬ÿ®ÿ®ÿ ÿÿ²ÿ¬ÿÿ¨ÿ ÿ³ÿ®ÿ¨ÿ±ÿ§ÿÿÿÿ¦ÿÿÿ¢ÿ­ÿªÿÿ¤ÿ¬ÿ¤ÿÿ¥ÿ©ÿ¥ÿÇÿ®ÿ¥ÿ»ÿ£ÿ¨ÿ¯ÿ¬ÿ·ÿ¯ÿ©ÿÿ¤ÿÿ¡ÿ§ÿ­ÿ¬ÿ¦ÿ¤ÿ¬ÿ³ÿ£ÿ¸ÿ­ÿ¯ÿ¦ÿÿÿ¦ÿÿ¨ÿ¡ÿ¨ÿÿ¨ÿ¶ÿ®ÿ¯ÿ«ÿ§ÿ«ÿ§ÿ»ÿ®ÿ¦ÿ ÿ¨ÿ«ÿ¤ÿ¨ÿ²ÿ­ÿ ÿ¦ÿ¼ÿ«ÿ¡ÿ·ÿ¹ÿ±ÿ¨ÿ©ÿ·ÿ¨ÿ¢ÿÿÿÿ¤ÿ¥ÿ±ÿ´ÿ¤ÿ¬ÿ¢ÿºÿªÿ§ÿ£ÿ¡ÿ¥ÿ¤ÿÿ¡ÿ§ÿ¡ÿ©ÿÿ­ÿ¬ÿ¥ÿ¥ÿ¦ÿ¥ÿµÿºÿ¤ÿ£ÿ ÿ§ÿ©ÿ¢ÿ¤ÿ±ÿ«ÿ¯ÿ£ÿ§ÿ§ÿ¡ÿ¢ÿ¨ÿ¥ÿ¡ÿ¬ÿ°ÿ«ÿÿÿ¬ÿ¯ÿÿÿ£ÿ¦ÿ¦ÿ±ÿ¶ÿ«ÿ¤ÿ¦ÿ¬ÿ¯ÿ­ÿ«ÿ¥ÿ®ÿ§ÿ£ÿªÿ¯ÿ²ÿ»ÿ¿ÿ³ÿªÿ±ÿ¨ÿ¢ÿ«ÿ¯ÿ©ÿ«ÿ§ÿ¢ÿªÿ¢ÿ§ÿ¬ÿ§ÿ¤ÿ¤ÿÿ¸ÿ§ÿ©ÿ¤ÿ¢ÿªÿ¯ÿ­ÿ®ÿ¶ÿ©ÿ ÿ¥ÿ¥ÿ ÿ¥ÿ®ÿ¥ÿ®ÿ£ÿ¨ÿ¥ÿ¦ÿºÿ¸ÿ©ÿÿÿÿ·ÿ·ÿ¨ÿ¥ÿªÿ«ÿ£ÿ¯ÿ£ÿÿ ÿ©ÿ¯ÿ©ÿ«ÿ«ÿ²ÿ²ÿ³ÿµÿ¸ÿ¾ÿÀÿ²ÿ«ÿÿ§ÿ¶ÿ¯ÿªÿ­ÿ©ÿ¢ÿ­ÿ·ÿ©ÿªÿ¨ÿ£ÿ¥ÿ«ÿªÿ¨ÿ«ÿ¢ÿÿ¬ÿ­ÿ´ÿ®ÿ£ÿ«ÿ´ÿ¤ÿÂÿ´ÿÿ£ÿ´ÿ®ÿ­ÿ¶ÿ¥ÿ¶ÿ£ÿÿÿ§ÿ°ÿ±ÿ§ÿÿªÿ¯ÿ¦ÿ¤ÿ°ÿ¦ÿ§ÿ¬ÿÿÿ¡ÿªÿÿ ÿ£ÿ£ÿ¢ÿªÿ²ÿ§ÿuÿÉþwþoÿ¬ÿ¯ÿ©ÿ¦ÿ¦ÿ¦ÿ¨ÿ§ÿÿÿÿ¢ÿ¢ÿÿzÿXÿtÿ¢ÿ§ÿ¥ÿ©ÿ±ÿ©ÿ¦ÿ¤ÿÿ¡ÿÿÿÿ°ÿÿ§ÿ¨ÿ¡ÿ¥ÿ¬ÿ¬ÿ¬ÿ¦ÿÿÿ¤ÿ¥ÿ¥ÿ¦ÿ¦ÿ¢ÿÿ«ÿ¶ÿ¡ÿ©ÿ®ÿ¬ÿ©ÿ¦ÿ­ÿ¶ÿ§ÿ¢ÿ§ÿÿ´ÿ©ÿ¢ÿ¨ÿ«ÿ¨ÿ¥ÿ«ÿµÿÿ¥ÿ¥ÿ­ÿ§ÿ®ÿ§ÿÿZÿñþÿ°ÿ¥ÿÿÿ¢ÿ¨ÿªÿ­ÿ®ÿ£ÿ¡ÿ¢ÿ¢ÿ»ÿ¤ÿ ÿÿ ÿ¥ÿ¨ÿ§ÿªÿ³ÿ«ÿ©ÿµÿ¸ÿ­ÿ¥ÿ£ÿ«ÿ¯ÿ¤ÿÿ¯ÿ¯ÿ¥ÿ¶ÿ¤ÿ«ÿÿÿ¢ÿ¯ÿ«ÿ¦ÿ½ÿ©ÿ©ÿ¨ÿ¤ÿÿÿÿ¢ÿ¡ÿÿ ÿÿ ÿ«ÿ£ÿÿÿ¦ÿÿÿÿÿ¡ÿÿ¤ÿ£ÿÿÿ¯ÿ©ÿ¤ÿ©ÿ£ÿ¡ÿ®ÿ§ÿ©ÿ·ÿ¨ÿ¸ÿ¨ÿÿªÿ²ÿ­ÿ¡ÿÿÿÿ§ÿÿ§ÿÿ¦ÿ¦ÿ¡ÿ ÿ¥ÿ§ÿ¦ÿ©ÿ ÿ®ÿ¦ÿÿ°ÿ¯ÿ©ÿÿ ÿÿÿ©ÿ¬ÿ¡ÿ«ÿ³ÿÿ¦ÿÿ£ÿ¥ÿÿÿ¢ÿÿÿÿÿ¤ÿ¥ÿ°ÿÿÿ¨ÿ¬ÿÿ¡ÿ«ÿ¯ÿ¬ÿ¨ÿ§ÿ¥ÿµÿÿÿÿÿªÿ§ÿ¡ÿ·ÿ¼ÿÿÿ¢ÿ¡ÿÿÿÿÿ©ÿ ÿ¬ÿ¬ÿÿ¡ÿ®ÿÿÿ©ÿ¤ÿ³ÿºÿÿ¡ÿ ÿ¤ÿÿÿ£ÿ£ÿ§ÿ§ÿ¦ÿ¢ÿ¢ÿÿ¬ÿ²ÿÿ¥ÿ«ÿ¢ÿ­ÿªÿÿÿ¤ÿÿ¦ÿªÿ©ÿ­ÿÿªÿ³ÿªÿ¡ÿÿ§ÿ¬ÿ¨ÿ¢ÿÿÿÿÿÿ«ÿ¦ÿÿÿÿ°ÿ±ÿ¥ÿÿÿÿ©ÿ¡ÿ¦ÿµÿ¨ÿªÿ½ÿÿ¢ÿ£ÿÿ¨ÿ±ÿ¥ÿÿÿÿ ÿ¦ÿÿ«ÿÿ½ÿÿÿÿ¢ÿÿÿÿ¥ÿ¤ÿ¨ÿÿ°ÿÿÿÿÿ¢ÿ¬ÿÿ ÿÿÿ ÿÿÿÿÿ¦ÿÿÿÿÿÿÿ¢ÿ¥ÿ§ÿ£ÿÿÿÿÿÿÿÿÿÿÿÿÿÿÿÿÿÿÿÿÿÿÿÿÿÿÿÿÿÿÿÿÿÿÿÿÿÿÿÿÿÿÿÿ~ÿ~ÿmÿsÿ^ÿ6ÿ(ÿRÿqÿ|ÿpÿqÿ|ÿxÿcÿdÿÿeÿ[ÿGÿIÿMÿUÿ\ÿuÿsÿdÿÿqÿkÿkÿhÿdÿeÿoÿwÿvÿ]ÿlÿlÿWÿmÿXÿ\ÿ_ÿgÿiÿ\ÿcÿZÿYÿgÿfÿUÿTÿhÿmÿMÿhÿkÿXÿÿ]ÿmÿXÿ^ÿVÿLÿiÿrÿ`ÿcÿbÿ]ÿjÿkÿmÿmÿwÿ]ÿzÿvÿnÿsÿmÿ`ÿWÿwÿ^ÿrÿ{ÿsÿsÿwÿqÿbÿ`ÿoÿnÿnÿ^ÿeÿeÿwÿsÿqÿsÿ_ÿtÿgÿeÿjÿhÿoÿwÿlÿgÿpÿhÿYÿgÿvÿwÿaÿlÿfÿ`ÿuÿeÿmÿaÿÿsÿoÿrÿ]ÿhÿ{ÿwÿiÿcÿwÿ}ÿxÿaÿrÿuÿtÿhÿbÿcÿmÿ]ÿjÿyÿÿuÿmÿsÿmÿnÿwÿsÿjÿmÿÿxÿvÿiÿÿÿeÿ^ÿÿÿtÿrÿYÿ[ÿfÿlÿmÿmÿjÿcÿ[ÿcÿqÿhÿeÿvÿcÿ_ÿnÿfÿnÿÿuÿyÿÿÿ{ÿsÿmÿYÿhÿfÿnÿwÿtÿmÿiÿ`ÿ`ÿsÿeÿbÿtÿzÿjÿQÿ]ÿnÿvÿiÿ`ÿzÿ`ÿdÿrÿÿÿrÿjÿwÿtÿkÿsÿnÿeÿqÿrÿhÿqÿaÿ^ÿtÿqÿmÿgÿqÿÿÿxÿÿ_ÿiÿiÿoÿlÿSÿTÿnÿÿzÿcÿaÿkÿvÿmÿgÿpÿuÿnÿÿsÿÿaÿhÿÿbÿdÿoÿxÿrÿpÿfÿuÿ]ÿcÿoÿiÿiÿdÿgÿtÿjÿoÿrÿQÿWÿLÿjÿÿÿaÿsÿ{ÿlÿ`ÿxÿlÿRÿbÿ{ÿxÿmÿsÿmÿsÿtÿnÿzÿ|ÿsÿkÿcÿqÿzÿ}ÿsÿzÿtÿcÿpÿuÿoÿmÿnÿ^ÿvÿhÿsÿtÿcÿyÿ}ÿÿvÿkÿhÿhÿgÿ`ÿ^ÿpÿÿvÿfÿzÿxÿvÿÿyÿqÿkÿqÿÿ~ÿeÿcÿgÿoÿÿbÿÿnÿWÿhÿmÿtÿsÿnÿcÿfÿtÿrÿaÿdÿgÿ[ÿeÿhÿdÿnÿwÿ_ÿxÿoÿlÿrÿoÿÿ[ÿqÿQÿ{ÿlÿ{ÿtÿZÿvÿoÿpÿmÿOÿsÿÿoÿqÿqÿcÿQÿWÿ{ÿxÿ{ÿwÿÿÿ^ÿeÿ`ÿhÿtÿÿrÿeÿoÿXÿÿYÿÿ`ÿÿhÿÿÿzÿiÿhÿgÿkÿ{ÿmÿkÿnÿkÿtÿwÿyÿÿ|ÿ~ÿtÿnÿaÿNÿ`ÿhÿ~ÿ}ÿ{ÿtÿ{ÿÿfÿkÿtÿaÿvÿtÿnÿqÿoÿ_ÿcÿ\ÿeÿfÿoÿÿÿÿÿoÿsÿyÿÿÿtÿqÿvÿÿÿqÿyÿ}ÿlÿkÿmÿÿ|ÿnÿfÿaÿtÿÿiÿ~ÿkÿmÿtÿ[ÿtÿÿmÿÿiÿkÿeÿsÿxÿvÿpÿ`ÿdÿoÿnÿkÿfÿcÿnÿoÿ\ÿ_ÿjÿlÿmÿfÿoÿuÿjÿrÿlÿwÿOÿNÿgÿTÿgÿ\ÿlÿlÿeÿYÿVÿ^ÿJÿIÿLÿGÿEÿIÿ`ÿ^ÿbÿcÿLÿOÿTÿJÿZÿ]ÿMÿZÿeÿaÿ`ÿdÿbÿWÿRÿIÿaÿiÿnÿOÿ?ÿ7ÿQÿEÿÿ`ÿjÿVÿbÿ`ÿGÿHÿvÿZÿ[ÿ`ÿYÿfÿZÿaÿsÿ_ÿSÿNÿLÿHÿ&ÿ0ÿSÿ]ÿiÿgÿdÿ^ÿ_ÿjÿ_ÿjÿbÿUÿcÿ]ÿ_ÿXÿgÿrÿ?ÿSÿjÿSÿgÿ`ÿcÿYÿUÿbÿcÿNÿXÿpÿdÿXÿ`ÿ[ÿjÿoÿbÿkÿiÿpÿgÿ`ÿlÿaÿeÿnÿ[ÿQÿcÿiÿkÿ~ÿkÿ\ÿ\ÿkÿcÿ`ÿRÿSÿ]ÿsÿ\ÿ`ÿÿkÿQÿdÿqÿsÿ[ÿÿiÿFÿgÿ-ÿmÿfÿyÿ^ÿpÿiÿlÿ]ÿmÿbÿcÿlÿfÿeÿ\ÿgÿqÿnÿaÿaÿlÿjÿkÿjÿnÿlÿgÿvÿÿ{ÿ~ÿoÿ{ÿtÿnÿwÿiÿ`ÿhÿpÿvÿrÿeÿÿkÿ{ÿwÿsÿlÿkÿÿeÿcÿÿqÿoÿoÿ{ÿxÿoÿkÿWÿ\ÿ|ÿqÿeÿbÿoÿwÿxÿzÿ}ÿ~ÿ|ÿÿuÿoÿrÿkÿgÿrÿiÿrÿxÿMÿhÿjÿÿsÿtÿiÿKÿhÿ@ÿfÿXÿÿhÿxÿyÿÿxÿ[ÿqÿÿvÿkÿsÿyÿÿÿxÿpÿÿmÿdÿrÿqÿrÿyÿsÿÿÿÿ}ÿsÿoÿÿÿÿsÿmÿrÿlÿÿ~ÿhÿ~ÿvÿwÿiÿQÿ~ÿtÿÿÿÿyÿÿnÿyÿÿqÿtÿÿÿuÿyÿkÿyÿÿ{ÿpÿÿÿÿzÿwÿÿÿÿ{ÿuÿvÿoÿoÿÿ}ÿiÿtÿÿÿÿqÿkÿtÿkÿxÿ|ÿÿÿtÿÿÿwÿrÿeÿvÿqÿtÿÿkÿiÿÿÿuÿ|ÿ{ÿtÿ{ÿjÿdÿhÿÿzÿpÿqÿuÿaÿyÿzÿ~ÿuÿrÿqÿkÿnÿlÿjÿnÿvÿ|ÿÿÿÿÿÿ|ÿoÿuÿxÿvÿvÿÿÿuÿgÿÿeÿ|ÿÿ_ÿoÿgÿÿ[ÿÿrÿhÿÿqÿlÿÿÿoÿpÿsÿwÿÿÿ|ÿÿÿÿ}ÿqÿkÿnÿoÿlÿmÿÿÿÿrÿuÿqÿ|ÿÿvÿvÿuÿvÿmÿzÿ\ÿDÿnÿ~ÿ~ÿ{ÿ_ÿnÿ_ÿoÿÿqÿsÿsÿ{ÿsÿÿÿsÿÿpÿtÿxÿÿÿkÿeÿyÿ~ÿsÿaÿgÿqÿxÿÿwÿ~ÿÿÿvÿtÿÿvÿwÿiÿ`ÿqÿqÿeÿnÿrÿxÿÿgÿiÿ_ÿ}ÿÿÿdÿqÿÿzÿgÿ`ÿfÿeÿbÿiÿrÿ{ÿnÿcÿgÿkÿvÿuÿgÿiÿpÿiÿZÿfÿ|ÿtÿtÿdÿ`ÿwÿgÿdÿdÿmÿaÿ{ÿZÿÿÿbÿ_ÿ\ÿoÿÿRÿ]ÿmÿSÿ`ÿjÿeÿ|ÿjÿ`ÿbÿZÿTÿFÿdÿÿoÿhÿ{ÿlÿMÿZÿeÿWÿ[ÿaÿ^ÿ]ÿiÿkÿhÿRÿ^ÿbÿiÿnÿVÿaÿ_ÿfÿwÿSÿRÿbÿ]ÿ_ÿZÿ^ÿ]ÿNÿaÿeÿ`ÿMÿVÿ^ÿYÿ]ÿrÿeÿ[ÿFÿYÿmÿYÿeÿoÿ]ÿ^ÿTÿRÿeÿlÿ]ÿXÿSÿgÿ_ÿTÿZÿzÿXÿgÿ\ÿeÿbÿZÿeÿ^ÿrÿcÿ^ÿXÿmÿVÿhÿgÿ^ÿoÿhÿZÿ^ÿZÿ^ÿgÿcÿ_ÿRÿGÿQÿ_ÿnÿfÿQÿ\ÿoÿQÿlÿoÿsÿhÿlÿVÿÿjÿjÿdÿpÿzÿaÿSÿ[ÿsÿxÿzÿwÿqÿbÿnÿ{ÿyÿfÿnÿ}ÿuÿqÿqÿyÿyÿeÿfÿwÿuÿwÿtÿpÿhÿdÿoÿrÿgÿÿxÿwÿÿ~ÿzÿPÿbÿpÿuÿtÿqÿqÿÿÿ}ÿyÿtÿwÿxÿwÿxÿnÿlÿzÿxÿaÿkÿoÿtÿnÿfÿ|ÿlÿxÿxÿvÿtÿÿÿeÿuÿ`ÿqÿ~ÿtÿmÿqÿhÿdÿbÿiÿnÿcÿjÿtÿnÿtÿsÿjÿ|ÿÿlÿkÿvÿ{ÿlÿlÿvÿÿsÿuÿrÿxÿZÿaÿmÿyÿ{ÿxÿtÿkÿnÿgÿeÿ^ÿeÿxÿxÿoÿkÿmÿqÿxÿtÿwÿÿwÿdÿxÿhÿbÿÿ|ÿgÿoÿfÿrÿoÿuÿmÿoÿmÿpÿ}ÿÿÿ|ÿpÿhÿyÿÿtÿaÿiÿvÿyÿ~ÿvÿÿyÿ{ÿÿÿ~ÿjÿoÿyÿ}ÿfÿnÿ}ÿÿtÿnÿzÿwÿoÿuÿwÿyÿÿÿÿÿÿeÿpÿnÿqÿÿrÿÿÿwÿÿqÿsÿÿnÿqÿÿvÿÿÿkÿ]ÿnÿÿwÿ`ÿwÿÿÿÿÿoÿÿÿjÿ|ÿÿwÿÿÿ~ÿwÿÿÿÿÿÿÿÿÿ}ÿpÿ~ÿÿrÿiÿuÿÿ|ÿÿÿÿÿÿÿÿÿÿÿÿÿÿÿÿuÿvÿÿÿÿÿÿÿÿÿ|ÿÿtÿÿÿÿ~ÿÿ}ÿÿÿÿÿÿ~ÿÿÿÿÿsÿwÿyÿ~ÿ~ÿÿzÿÿÿwÿÿdÿ~ÿyÿtÿÿÿ}ÿ~ÿvÿ|ÿÿrÿmÿuÿyÿÿzÿÿzÿiÿyÿzÿ}ÿÿÿ|ÿzÿtÿ|ÿnÿzÿxÿsÿtÿoÿqÿyÿuÿnÿnÿxÿoÿpÿ{ÿ~ÿrÿ]ÿqÿxÿÿÿsÿ}ÿvÿwÿrÿmÿ{ÿ|ÿlÿoÿ{ÿ|ÿvÿkÿoÿzÿ{ÿÿnÿhÿwÿ~ÿwÿtÿoÿpÿÿ}ÿhÿnÿÿ}ÿkÿzÿqÿxÿÿpÿÿuÿnÿjÿpÿyÿ}ÿÿkÿiÿ|ÿzÿoÿuÿvÿrÿeÿbÿ{ÿÿhÿlÿOÿeÿlÿkÿ|ÿuÿyÿqÿtÿÿÿxÿxÿwÿjÿ}ÿaÿaÿÿaÿzÿ|ÿiÿ{ÿqÿ_ÿ_ÿfÿpÿoÿlÿvÿsÿfÿpÿnÿjÿsÿ|ÿbÿvÿZÿZÿdÿuÿqÿ]ÿkÿuÿnÿyÿ|ÿrÿpÿoÿoÿuÿÿrÿwÿpÿrÿzÿjÿpÿmÿsÿ|ÿlÿlÿ~ÿpÿyÿÿpÿ}ÿsÿ~ÿÿcÿjÿlÿgÿ]ÿpÿyÿtÿvÿpÿwÿpÿuÿsÿoÿyÿuÿiÿqÿtÿkÿiÿnÿwÿrÿhÿpÿsÿrÿmÿÿÿÿqÿÿÿvÿÿÿzÿÿÿÿyÿbÿxÿvÿÿÿyÿrÿÿÿsÿ|ÿÿ~ÿÿÿÿÿÿ§ÿÿÿÿÿÿÿÿÿÿÿÿÿÿÿÿÿÿÿÿ¢ÿÿÿ£ÿÿÿÿÿ¡ÿ ÿÿÿÿÿ«ÿÿ¬ÿÿÿÿ¡ÿÿÿÿÿÿ­ÿÿ®ÿÿÿ£ÿÿÿ ÿ¤ÿ¤ÿÿÿ¥ÿ¤ÿ§ÿ©ÿ¬ÿ¤ÿ¡ÿ³ÿ¦ÿÿ¦ÿ©ÿ§ÿ¤ÿªÿ¡ÿÿÿ©ÿ©ÿ«ÿ¥ÿªÿÿÿ¡ÿ°ÿ¸ÿ¹ÿ©ÿÿÿÿÿÿÿ¤ÿÿ®ÿ­ÿ¨ÿªÿ§ÿ¨ÿ«ÿ£ÿÿ¢ÿªÿÿ¥ÿ ÿÿÿÿÿÿ¤ÿ·ÿ­ÿÿÿ³ÿ¶ÿ²ÿ ÿ¦ÿ©ÿÿ¤ÿªÿ§ÿ¤ÿ«ÿ²ÿ¬ÿ ÿµÿ¨ÿ§ÿ¦ÿÿ ÿÿ ÿ­ÿ©ÿÿÿÿÿ©ÿ¢ÿ®ÿ§ÿ¤ÿ£ÿÿ ÿ©ÿ¥ÿ¢ÿ¡ÿ¨ÿ¥ÿÿ§ÿÿÿ¡ÿ¡ÿ¢ÿ«ÿ¨ÿÿ¦ÿªÿÿ®ÿ§ÿ ÿ ÿ£ÿ¡ÿÿÿ¢ÿ§ÿªÿ£ÿÿÿÿ¥ÿ»ÿ®ÿÿ¤ÿªÿ­ÿ¤ÿªÿÿ¤ÿ¥ÿÿ´ÿ·ÿ³ÿ¦ÿÿ°ÿ±ÿ¥ÿ¡ÿÿÿÿÿ«ÿ±ÿ°ÿ«ÿ ÿ¥ÿ§ÿÿÿÿ£ÿ©ÿ©ÿ¤ÿªÿ®ÿ¢ÿÿ¥ÿ¹ÿ ÿªÿÿÿÿ¡ÿªÿ±ÿ©ÿ¡ÿ ÿ¡ÿ¯ÿªÿÿ¥ÿ¦ÿ¢ÿ¢ÿ¢ÿªÿ®ÿÅÿ¤ÿ§ÿ¬ÿ¯ÿ¢ÿÿ¨ÿ²ÿ¶ÿ°ÿÿÿ§ÿ¦ÿ¨ÿ¬ÿªÿ£ÿ¡ÿ«ÿ·ÿ«ÿ®ÿ¥ÿÿÿÿ¤ÿÿÿ ÿ¨ÿ½ÿ¨ÿ®ÿ¼ÿ±ÿ±ÿ¬ÿ­ÿ°ÿ¨ÿ³ÿÿÿ¢ÿ ÿ«ÿ­ÿ«ÿ£ÿÿÿ§ÿ¨ÿ¶ÿ±ÿµÿ«ÿ¨ÿÿÿ°ÿ§ÿÿ¢ÿ¤ÿ£ÿªÿ¤ÿ´ÿÃÿ·ÿ§ÿ¯ÿ¥ÿºÿ¦ÿ¨ÿ±ÿµÿ®ÿ¨ÿªÿ¨ÿ§ÿ­ÿÿ§ÿ¦ÿªÿ®ÿ±ÿµÿ±ÿ°ÿªÿ§ÿÿ¦ÿ¶ÿ¹ÿ¸ÿºÿ¯ÿ¨ÿ¡ÿ¬ÿ¤ÿ¨ÿ¤ÿ«ÿµÿ®ÿ¯ÿ¯ÿ¡ÿ¤ÿ¹ÿ°ÿ¢ÿÿ¥ÿ°ÿµÿ¤ÿ¶ÿ¶ÿ«ÿ®ÿ¯ÿ­ÿ¯ÿ¯ÿ¨ÿ±ÿ¯ÿ¥ÿÿ³ÿ²ÿÿÿ¡ÿ£ÿÿ­ÿ«ÿ®ÿ²ÿ©ÿ¢ÿ¦ÿªÿ®ÿ®ÿ§ÿ¤ÿ®ÿ¬ÿ©ÿ¯ÿ§ÿÿÿ¢ÿ£ÿ¨ÿªÿ¦ÿ¦ÿ¯ÿ¯ÿÿÿ©ÿ¦ÿ¤ÿ®ÿ¸ÿ³ÿ¨ÿ«ÿÆÿ¯ÿªÿ¨ÿ±ÿ¢ÿºÿ¦ÿ£ÿªÿ­ÿ§ÿÿÿ±ÿ¤ÿ¦ÿ¥ÿ¡ÿ£ÿ«ÿ²ÿ­ÿ§ÿ«ÿ¬ÿ¯ÿºÿ·ÿµÿ¸ÿ­ÿ ÿ¨ÿ£ÿªÿ­ÿ¨ÿ¢ÿ§ÿ¯ÿ¥ÿ¢ÿµÿ¬ÿ¢ÿ¤ÿ¥ÿªÿ¯ÿ¢ÿÿ¡ÿ¡ÿ®ÿ©ÿ¦ÿ¯ÿ±ÿ¥ÿ«ÿ£ÿÿÊÿ®ÿ¡ÿ¦ÿ£ÿÿ¡ÿ¦ÿ©ÿ®ÿ¡ÿ£ÿ­ÿ«ÿ§ÿªÿ­ÿ£ÿ¯ÿ¥ÿ£ÿªÿ­ÿ°ÿ´ÿ¶ÿ³ÿ±ÿ¢ÿ¡ÿ£ÿ¡ÿ¥ÿ¯ÿ®ÿ§ÿ«ÿ®ÿ¢ÿAÿ5þ*ÿÿÿÿÿ ÿÿ»ÿÿ¨ÿ¬ÿ¬ÿ¨ÿÿÿÿ\ÿiÿ§ÿ¬ÿ©ÿ©ÿ´ÿ­ÿ¨ÿ®ÿªÿÿ¦ÿÿÿÿ®ÿ¬ÿ©ÿ¤ÿ¢ÿªÿ¥ÿÿ©ÿ¥ÿ ÿÿ¢ÿÿÿ¤ÿ¬ÿ¡ÿ¨ÿ¯ÿ¡ÿ¢ÿ¤ÿ­ÿ¸ÿ²ÿ¤ÿ§ÿ§ÿ¥ÿ¢ÿÿ¯ÿªÿ§ÿªÿ«ÿ¨ÿ¯ÿµÿ¨ÿ¯ÿ¹ÿ·ÿ·ÿ¨ÿ°ÿ±ÿ ÿÿ7ÿÿÿ¥ÿ¢ÿ¦ÿ¢ÿ£ÿ«ÿ­ÿ«ÿ«ÿ¤ÿ ÿ«ÿ³ÿµÿÿÿÿ©ÿ§ÿªÿ¦ÿ¼ÿÉÿ²ÿªÿ«ÿ¡ÿÿ ÿ¥ÿ¦ÿ ÿ£ÿÿ¦ÿ¡ÿÿ ÿ¬ÿ±ÿ ÿ¤ÿ¸ÿ±ÿ£ÿ¨ÿ±ÿ¥ÿÿ¥ÿ¥ÿÿÿÿÿÿ¦ÿÿµÿ¼ÿ¡ÿ£ÿ¨ÿÿ©ÿ­ÿ£ÿ¦ÿ±ÿµÿ§ÿ¦ÿÿÿ£ÿ¦ÿ ÿÿ¥ÿ©ÿ¥ÿÿÿ´ÿ®ÿ®ÿ¡ÿ¡ÿ¥ÿÿÿÿÿ©ÿ±ÿ£ÿÿ¥ÿÿ¦ÿ§ÿÿÿÿ¤ÿªÿ§ÿÿ«ÿ§ÿÿÿ ÿ¤ÿ³ÿ¡ÿ¨ÿ«ÿÿÿÿ¨ÿ©ÿ¯ÿÿÿ¦ÿ¤ÿÿÿÿÿ ÿ¡ÿÿ¡ÿÿ¢ÿ§ÿªÿ¤ÿ«ÿÿ­ÿ°ÿÿ¤ÿ¬ÿ°ÿ¬ÿ±ÿÿÿÿÿ±ÿ¬ÿ ÿ©ÿ³ÿ«ÿ§ÿ§ÿÿ¢ÿ¨ÿ ÿ¬ÿÿ¨ÿ§ÿÿÿÿ ÿÿ¦ÿ¦ÿ¨ÿÿ¥ÿ§ÿÿÿ¬ÿ¤ÿÿ¢ÿ¤ÿªÿªÿ§ÿªÿ¢ÿ©ÿ£ÿ­ÿ¬ÿÿ­ÿ¶ÿ®ÿ¨ÿªÿ­ÿ¥ÿ£ÿÿÿ²ÿ¤ÿÿ¦ÿ¦ÿ¨ÿÿÿ¢ÿ¬ÿ¬ÿ¤ÿÿÿÿ¢ÿ£ÿÿÿ®ÿÿÿ§ÿÿ¢ÿ¥ÿÿÿ£ÿ ÿ¶ÿ®ÿÿ£ÿ­ÿ¡ÿÿÿ§ÿ§ÿ¢ÿÿÿÿ¡ÿÿ©ÿÿ©ÿ®ÿ¯ÿ´ÿ¥ÿ§ÿ­ÿ¦ÿ ÿªÿ­ÿ¤ÿ«ÿ¡ÿ³ÿÿÿÿÿÿ­ÿÿÿÿÿÿÿÿÿÿ®ÿ±ÿÿ£ÿtÿÿ ÿÿÿÿÿÿÿÿÿÿÿÿÿÿÿÿÿÿÿÿÿÿÿÿÿÿÿÿÿÿÿÿÿÿÿÿÿÿÿÿÿÿÿÿÿÿÿÿxÿ}ÿfÿQÿRÿ-ÿOÿ\ÿeÿqÿjÿhÿvÿoÿhÿÿxÿeÿÿtÿpÿyÿlÿsÿkÿ\ÿeÿxÿÿwÿgÿbÿcÿjÿyÿzÿfÿ]ÿdÿzÿjÿXÿhÿhÿaÿkÿÿÿnÿ_ÿeÿeÿcÿaÿ^ÿkÿgÿOÿ\ÿlÿ[ÿdÿdÿjÿOÿfÿaÿ\ÿkÿeÿWÿYÿ_ÿ_ÿkÿqÿdÿjÿmÿ^ÿÿÿ{ÿ]ÿoÿvÿ}ÿ_ÿnÿqÿfÿoÿpÿmÿlÿdÿhÿdÿlÿuÿ_ÿZÿrÿeÿyÿyÿrÿWÿeÿ`ÿuÿoÿnÿ|ÿÿxÿnÿfÿXÿ`ÿeÿvÿdÿeÿSÿWÿxÿfÿ;ÿ\ÿpÿ|ÿ{ÿ|ÿ|ÿlÿkÿmÿrÿwÿ\ÿ_ÿ~ÿÿxÿpÿoÿmÿfÿqÿrÿpÿrÿ|ÿpÿ|ÿcÿGÿ`ÿkÿiÿvÿoÿoÿ~ÿtÿwÿvÿrÿÿÿVÿyÿÿcÿ\ÿjÿpÿcÿfÿrÿqÿpÿrÿqÿdÿgÿyÿpÿgÿlÿnÿeÿwÿÿuÿÿÿuÿsÿÿqÿÿÿbÿfÿvÿoÿ\ÿeÿnÿnÿyÿuÿ{ÿzÿuÿvÿwÿpÿÿrÿ]ÿÿwÿsÿuÿgÿlÿ{ÿ|ÿÿsÿwÿzÿnÿhÿnÿlÿbÿsÿuÿsÿqÿrÿaÿqÿÿZÿVÿOÿvÿ~ÿrÿrÿyÿwÿ{ÿoÿ^ÿiÿÿ{ÿoÿuÿ|ÿpÿfÿzÿnÿfÿÿ~ÿtÿÿqÿÿjÿcÿyÿfÿfÿpÿ~ÿ{ÿ{ÿrÿtÿ^ÿdÿeÿZÿhÿuÿxÿÿÿqÿxÿvÿRÿ]ÿ_ÿtÿ~ÿrÿ`ÿ~ÿwÿÿsÿRÿNÿdÿiÿ{ÿvÿuÿyÿÿuÿdÿnÿwÿgÿ^ÿdÿuÿ|ÿoÿmÿuÿtÿtÿwÿbÿÿcÿ|ÿ\ÿfÿvÿtÿÿoÿ\ÿÿÿ{ÿ|ÿnÿmÿxÿdÿ[ÿlÿvÿrÿ_ÿqÿzÿcÿÿyÿpÿuÿÿsÿ^ÿqÿfÿpÿSÿÿoÿrÿkÿ^ÿkÿfÿsÿsÿkÿ\ÿaÿhÿgÿdÿfÿkÿcÿhÿ^ÿVÿaÿrÿbÿzÿpÿLÿwÿ|ÿyÿpÿrÿdÿbÿ`ÿ~ÿpÿbÿmÿrÿ}ÿeÿ`ÿoÿyÿnÿhÿcÿeÿnÿaÿZÿlÿyÿwÿkÿÿ~ÿ_ÿ_ÿpÿjÿsÿsÿpÿgÿkÿrÿ]ÿ{ÿjÿxÿeÿÿÿoÿtÿpÿmÿnÿqÿsÿrÿfÿfÿxÿÿ~ÿÿÿÿ}ÿtÿ_ÿ>ÿSÿsÿÿuÿ`ÿiÿgÿÿkÿXÿsÿmÿoÿvÿÿ`ÿxÿvÿSÿ[ÿNÿbÿ|ÿvÿÿzÿsÿtÿqÿ{ÿvÿqÿtÿyÿsÿuÿxÿ^ÿtÿkÿpÿlÿpÿxÿ{ÿuÿÿpÿÿÿuÿxÿnÿÿnÿÿÿÿÿÿmÿtÿqÿsÿrÿpÿnÿqÿpÿqÿsÿpÿpÿdÿ^ÿlÿbÿcÿrÿcÿWÿcÿiÿ]ÿcÿcÿYÿiÿjÿfÿ^ÿdÿkÿSÿkÿIÿfÿNÿJÿ]ÿXÿcÿgÿKÿ$ÿ;ÿIÿeÿ_ÿQÿSÿUÿ\ÿRÿEÿIÿ@ÿ@ÿQÿQÿLÿIÿKÿdÿ[ÿSÿbÿOÿYÿdÿEÿ<ÿUÿoÿwÿlÿhÿNÿDÿOÿ]ÿRÿhÿMÿNÿHÿYÿXÿOÿUÿXÿWÿ_ÿRÿSÿaÿ6ÿ(ÿGÿVÿhÿdÿaÿuÿlÿ^ÿgÿfÿgÿlÿaÿgÿgÿ^ÿYÿrÿYÿKÿbÿ;ÿsÿoÿmÿZÿYÿeÿiÿ\ÿXÿtÿRÿNÿLÿaÿmÿlÿcÿiÿeÿlÿfÿhÿtÿ`ÿ^ÿlÿdÿ]ÿbÿkÿjÿnÿhÿeÿ_ÿhÿ[ÿNÿSÿPÿWÿiÿ[ÿHÿdÿ_ÿvÿ\ÿaÿmÿcÿcÿEÿKÿpÿFÿbÿZÿTÿfÿfÿjÿhÿhÿnÿuÿ^ÿaÿ`ÿTÿfÿqÿsÿfÿTÿbÿdÿRÿcÿvÿfÿeÿxÿtÿtÿlÿ_ÿQÿVÿtÿaÿPÿrÿjÿgÿfÿWÿDÿoÿ}ÿ ÿiÿZÿYÿ_ÿÿÿjÿsÿrÿ{ÿÿnÿÿrÿoÿ~ÿsÿqÿÿqÿYÿWÿmÿÿ~ÿqÿsÿmÿhÿuÿdÿaÿnÿaÿdÿtÿeÿiÿlÿ_ÿ`ÿaÿiÿyÿÿjÿ;ÿRÿ]ÿRÿ|ÿtÿtÿlÿnÿÿfÿ]ÿyÿÿ}ÿpÿuÿÿÿ|ÿtÿtÿ~ÿÿÿzÿwÿyÿzÿaÿfÿÿwÿwÿ~ÿÿÿoÿkÿsÿrÿmÿsÿzÿvÿiÿvÿuÿkÿ{ÿyÿÿ|ÿÿeÿÿoÿyÿÿsÿÿÿjÿÿÿtÿÿ{ÿ]ÿhÿ~ÿyÿÿwÿÿ}ÿÿÿÿÿyÿnÿ~ÿxÿuÿÿ{ÿtÿÿÿÿÿÿÿÿrÿÿvÿÿÿÿ~ÿÿvÿoÿaÿ@ÿÿvÿ}ÿzÿnÿÿzÿÿÿnÿqÿwÿwÿÿÿÿgÿwÿ¡ÿxÿcÿvÿÿÿÿ|ÿ~ÿÿÿ}ÿjÿtÿÿÿÿÿoÿÿÿzÿÿ~ÿwÿÿ{ÿÿ~ÿÿlÿwÿsÿÿ}ÿ£ÿwÿÿÿmÿsÿlÿxÿÿoÿÿÿÿÿÿÿÿ~ÿÿÿÿ}ÿiÿmÿÿÿÿ}ÿ|ÿÿÿ¦ÿÿyÿmÿÿÿÿzÿÿwÿzÿ`ÿfÿ|ÿGÿ_ÿlÿkÿÿ`ÿÿmÿqÿpÿeÿoÿoÿÿwÿnÿÿxÿ|ÿvÿkÿ}ÿÿrÿmÿzÿÿvÿhÿoÿÿÿÿzÿlÿyÿsÿrÿtÿoÿoÿwÿsÿZÿkÿxÿmÿ\ÿmÿdÿpÿvÿqÿlÿeÿÿnÿ~ÿ`ÿvÿkÿsÿ{ÿkÿjÿjÿ[ÿdÿwÿ{ÿoÿkÿmÿrÿwÿqÿeÿbÿ\ÿXÿ]ÿjÿpÿpÿ}ÿfÿeÿtÿtÿnÿkÿoÿxÿqÿ_ÿqÿÿZÿIÿ_ÿuÿ[ÿvÿÿmÿ^ÿ{ÿeÿiÿjÿdÿkÿ]ÿ_ÿUÿaÿzÿ`ÿWÿ_ÿhÿbÿ_ÿRÿKÿYÿhÿsÿ]ÿPÿ[ÿsÿcÿfÿdÿtÿ`ÿ`ÿ`ÿkÿeÿhÿÿkÿNÿwÿ`ÿ[ÿVÿ`ÿfÿXÿgÿgÿZÿ]ÿaÿdÿRÿYÿgÿ_ÿXÿIÿTÿ[ÿMÿUÿfÿdÿaÿ]ÿWÿgÿlÿSÿTÿlÿiÿYÿnÿTÿaÿPÿeÿcÿsÿXÿ]ÿ\ÿ\ÿ_ÿbÿPÿeÿdÿ`ÿ_ÿgÿnÿ]ÿ`ÿ]ÿSÿTÿdÿoÿpÿiÿbÿXÿJÿUÿWÿbÿqÿbÿdÿnÿoÿmÿrÿ]ÿiÿYÿzÿrÿpÿ_ÿvÿrÿSÿSÿMÿ_ÿhÿnÿsÿpÿhÿiÿoÿrÿhÿiÿpÿmÿoÿvÿxÿjÿOÿbÿxÿdÿeÿ{ÿuÿlÿeÿoÿjÿ^ÿfÿkÿeÿÿ^ÿgÿkÿkÿtÿ|ÿpÿqÿ\ÿeÿkÿ_ÿiÿoÿkÿkÿzÿÿnÿ\ÿ]ÿmÿ[ÿfÿlÿxÿtÿrÿvÿÿlÿiÿgÿÿqÿÿvÿ~ÿfÿgÿtÿnÿiÿrÿlÿhÿnÿlÿpÿeÿlÿ|ÿmÿgÿtÿ{ÿuÿpÿmÿzÿÿÿcÿ}ÿyÿwÿ|ÿYÿuÿÿiÿÿxÿqÿsÿpÿxÿsÿjÿjÿsÿlÿ{ÿÿÿuÿqÿqÿÿÿÿyÿzÿÿjÿyÿ{ÿrÿÿrÿwÿ}ÿaÿzÿuÿyÿrÿqÿeÿlÿxÿ|ÿyÿsÿpÿvÿÿÿ{ÿÿvÿrÿÿÿÿ}ÿmÿqÿÿÿdÿÿqÿÿrÿqÿ|ÿÿÿsÿfÿÿÿmÿpÿuÿoÿzÿÿ}ÿÿ{ÿlÿoÿiÿlÿÿfÿÿrÿwÿÿÿwÿÿsÿÿÿtÿÿÿoÿ}ÿ}ÿzÿxÿ`ÿrÿ|ÿyÿÿxÿzÿÿÿtÿiÿRÿÿÿÿyÿyÿÿzÿpÿÿÿÿÿÿ{ÿ}ÿÿÿyÿeÿÿÿ}ÿÿÿÿÿÿÿÿÿuÿ}ÿÿÿÿÿÿÿÿÿÿÿÿÿÿÿÿmÿÿÿÿÿÿÿÿÿÿÿÿÿÿÿÿÿÿÿÿÿyÿrÿ}ÿsÿ{ÿuÿÿwÿÿwÿÿqÿÿhÿÿ~ÿdÿ{ÿÿÿÿ{ÿtÿ|ÿwÿtÿÿyÿÿyÿnÿrÿÿzÿÿsÿqÿkÿ\ÿoÿgÿbÿrÿ|ÿ|ÿwÿmÿrÿ{ÿcÿYÿfÿÿÿoÿsÿhÿhÿnÿyÿgÿiÿfÿsÿ{ÿsÿoÿvÿsÿlÿ~ÿÿÿtÿrÿoÿÿÿnÿuÿmÿkÿ}ÿ{ÿyÿyÿtÿvÿyÿqÿmÿkÿaÿiÿvÿuÿ~ÿ|ÿ\ÿcÿfÿ_ÿzÿpÿtÿvÿhÿiÿyÿwÿpÿjÿeÿnÿaÿdÿ}ÿwÿnÿwÿkÿnÿ[ÿgÿlÿÿsÿtÿrÿvÿÿ|ÿwÿmÿ}ÿÿjÿbÿnÿ]ÿiÿÿqÿmÿlÿbÿoÿuÿpÿlÿxÿÿqÿjÿ{ÿoÿ{ÿ{ÿvÿÿrÿ`ÿÿoÿ{ÿ{ÿ_ÿoÿyÿmÿ{ÿÿiÿlÿfÿdÿ|ÿwÿoÿhÿ`ÿqÿlÿgÿÿyÿÿÿlÿnÿnÿuÿyÿÿaÿ}ÿÿÿdÿfÿmÿjÿUÿbÿcÿdÿdÿdÿ{ÿvÿlÿwÿeÿwÿaÿpÿxÿlÿsÿnÿrÿvÿwÿoÿfÿiÿkÿqÿyÿÿpÿ`ÿvÿ`ÿÿÿtÿ}ÿÿÿzÿ|ÿjÿQÿlÿwÿÿÿyÿÿÿÿzÿÿÿÿÿÿÿÿÿÿxÿ}ÿÿÿÿ ÿÿ¤ÿÿÿÿÿÿ ÿÿÿÿÿ§ÿÿÿÿ©ÿÿÿÿÿÿÿÿÿÿÿ ÿªÿ©ÿªÿÿ§ÿ¤ÿÿÿÿÿÿÿÿ§ÿ£ÿ®ÿÿ¤ÿ¬ÿ¢ÿ§ÿ§ÿ¦ÿ©ÿ¢ÿÿ£ÿ¨ÿ©ÿ·ÿ¥ÿµÿÿÿ¬ÿ°ÿ¦ÿ¥ÿ¤ÿÿÿ¥ÿ«ÿ£ÿ ÿ¨ÿ¡ÿ¦ÿÿÿªÿ¯ÿ¡ÿÿÿÿ¢ÿÿÿÿÿÿ³ÿ£ÿÿ­ÿ ÿ ÿ¥ÿÿÿ§ÿÿ ÿ¥ÿÿÿÿ¥ÿ¤ÿªÿ³ÿ±ÿ§ÿÿ¤ÿ¯ÿ±ÿÿÿ©ÿ¨ÿ¦ÿ¡ÿ¥ÿ£ÿÿ¨ÿ«ÿÿÿ¶ÿ¡ÿ¯ÿ¨ÿ³ÿ¬ÿ¢ÿªÿµÿ´ÿªÿÿÿªÿªÿ³ÿ«ÿ¡ÿ¯ÿ£ÿ¢ÿ¬ÿ«ÿ¦ÿ¤ÿÿ§ÿªÿ¡ÿ­ÿªÿ©ÿ²ÿ¢ÿ¯ÿ®ÿÿÿ¢ÿ¢ÿÿ²ÿ­ÿ¡ÿÿ­ÿ«ÿ¢ÿ©ÿ«ÿ¦ÿºÿ¡ÿ¡ÿÿÿ°ÿ®ÿ£ÿ¡ÿ¡ÿÿÿ«ÿÿÿÿ¢ÿ¨ÿ·ÿ²ÿ­ÿ§ÿ©ÿ¯ÿ¤ÿÿÿÿÿÿÿ§ÿ¡ÿÿ£ÿ«ÿ²ÿÿÿ«ÿ¤ÿÿ¥ÿ¢ÿ¨ÿ«ÿÿÿ©ÿ§ÿ¹ÿ£ÿ²ÿ©ÿÿÿÿ¡ÿ¡ÿÿ©ÿ¤ÿ¦ÿ£ÿ¢ÿ¡ÿ¥ÿ¨ÿ±ÿ³ÿ¨ÿ¢ÿ­ÿµÿ¢ÿÿ¥ÿÿÿ¨ÿ²ÿµÿ²ÿ­ÿ¡ÿÿ·ÿ´ÿµÿ´ÿ¥ÿ ÿ¨ÿ­ÿ­ÿ§ÿ§ÿÿÿÿ¢ÿ¤ÿ¤ÿ¦ÿ©ÿÿÿªÿ«ÿ¹ÿ°ÿ¦ÿ¢ÿ­ÿ®ÿ£ÿ£ÿÿÿ¢ÿÿ©ÿ«ÿ¥ÿ¦ÿ¨ÿ¢ÿ¬ÿ¤ÿ¯ÿºÿ±ÿ¢ÿªÿ§ÿ§ÿ¬ÿ ÿ¡ÿ¨ÿÿ¦ÿ±ÿ¦ÿªÿ®ÿ¦ÿ¨ÿ¹ÿ©ÿ¡ÿÿ¢ÿ¦ÿªÿ¯ÿ·ÿ²ÿÿ©ÿ¯ÿ¥ÿ©ÿªÿ«ÿ®ÿ³ÿ¶ÿ±ÿ¥ÿ±ÿ±ÿ¨ÿ¤ÿ­ÿ¨ÿ«ÿ·ÿ°ÿ§ÿ­ÿ¨ÿ­ÿ½ÿ³ÿµÿ·ÿ³ÿ±ÿ§ÿ«ÿ¹ÿÂÿ®ÿ¢ÿ¡ÿ¡ÿ¥ÿ°ÿ³ÿÿ¯ÿ²ÿ¸ÿ°ÿ®ÿ²ÿ®ÿ¨ÿ©ÿªÿ«ÿªÿ°ÿ­ÿ¤ÿ¥ÿ±ÿ®ÿªÿ¡ÿÿ¾ÿ®ÿ ÿ¤ÿªÿ°ÿ«ÿ¥ÿ¨ÿ§ÿ¬ÿ¦ÿ¨ÿ«ÿÿ ÿ¦ÿ£ÿ³ÿ®ÿ¥ÿ¤ÿ¤ÿ¢ÿÿÿ§ÿ°ÿ­ÿ©ÿ±ÿ·ÿªÿÿ¬ÿ¶ÿÈÿ¯ÿÿÿ¨ÿ¸ÿ¦ÿ¯ÿ¨ÿ§ÿ­ÿ¢ÿÿ§ÿ§ÿ¦ÿ­ÿ©ÿ¤ÿ§ÿ±ÿ©ÿ ÿ ÿ¡ÿ¢ÿ¬ÿ©ÿ§ÿ¯ÿ¥ÿÿ¤ÿ©ÿªÿÿ¡ÿ¨ÿ¨ÿ¯ÿ³ÿ¯ÿ¬ÿÿ¥ÿ­ÿªÿ°ÿ¹ÿ¨ÿ¥ÿ¢ÿ¡ÿ­ÿ¥ÿÿ£ÿªÿ±ÿ¯ÿ¨ÿ®ÿ¨ÿ§ÿ®ÿ²ÿ±ÿ±ÿ¯ÿÿ®ÿ¤ÿÿ£ÿ´ÿ®ÿ¡ÿ¤ÿ©ÿ¹ÿ¨ÿ ÿ¬ÿ©ÿ¢ÿ¡ÿ¢ÿ¤ÿ±ÿÀÿÿ·ÿ³ÿ¤ÿ¡ÿ¨ÿ®ÿ­ÿªÿ§ÿ¬ÿÿÿnÿÿ ÿ©ÿ¬ÿ¤ÿÿ§ÿ¯ÿÁÿ«ÿ¤ÿ¡ÿÿÿvÿeÿxÿ¨ÿ­ÿ¢ÿÿ¯ÿ«ÿ¥ÿ´ÿ­ÿÿÿÿ¨ÿÿÿÿ¢ÿªÿ¬ÿ­ÿ¦ÿÿÿ¤ÿÿÿÿ¡ÿÿ ÿ ÿ¥ÿ³ÿ¬ÿ¶ÿ¸ÿ¬ÿ­ÿ®ÿ¦ÿ ÿ¢ÿ©ÿ§ÿ§ÿ¨ÿ¦ÿ£ÿ«ÿ¯ÿ´ÿÀÿ±ÿ¹ÿ¼ÿ°ÿ¯ÿ¤ÿ¤ÿ°ÿªÿÿÿÿÿpÿÿ«ÿ±ÿ«ÿ¡ÿ£ÿ¬ÿ­ÿ§ÿ±ÿ¬ÿ ÿªÿ¡ÿÿÿÿ®ÿ·ÿ´ÿÂÿ§ÿ¥ÿ¾ÿ®ÿ¢ÿÿÿÿ ÿ¥ÿ§ÿ ÿ£ÿ¨ÿ¤ÿªÿ¡ÿ¨ÿ¦ÿ¦ÿªÿ¨ÿªÿ´ÿ§ÿÿ¦ÿ¡ÿÿ¡ÿ ÿ¥ÿ²ÿ§ÿÿÿ·ÿÿÿ®ÿÿÿÿÿ ÿ¤ÿÿÿ¬ÿªÿ¢ÿ±ÿ¨ÿ®ÿÿÿÿ¤ÿ¯ÿ©ÿÿ¡ÿ£ÿ²ÿ¶ÿÿÿ¬ÿ«ÿ¥ÿ¡ÿ¨ÿ³ÿÿÿ¨ÿÿ¯ÿ¦ÿ©ÿªÿ£ÿÿÿªÿ§ÿ£ÿÿ¦ÿ©ÿ¥ÿÿ¢ÿÿ¢ÿ§ÿ¢ÿ¡ÿ¢ÿÿÿÿÿ¨ÿ§ÿ§ÿ§ÿ¤ÿÿÿÿ ÿÿÿ§ÿÿÿ«ÿÿ¥ÿ¢ÿ¬ÿ¡ÿÿÿÿ¢ÿ¥ÿ²ÿ®ÿ§ÿÿ¡ÿ°ÿ¨ÿ©ÿ¥ÿÿÿ¨ÿ¹ÿ¸ÿ ÿÿ§ÿ£ÿÿ¡ÿ¤ÿ£ÿªÿ¢ÿ¤ÿ­ÿ¥ÿ«ÿ¨ÿÿªÿÿÿ¨ÿÿ¢ÿ¯ÿ°ÿ¥ÿ£ÿ¬ÿ­ÿµÿ°ÿÿ ÿÿÿ©ÿ¨ÿÿÿ©ÿ¥ÿÿ«ÿÀÿ©ÿ«ÿ¨ÿÿ¢ÿÿ¢ÿ¯ÿ¥ÿ¥ÿÿÿ¢ÿ¦ÿÿªÿ­ÿ¥ÿÿÿºÿ£ÿ«ÿºÿ£ÿÿÿ¢ÿ§ÿ©ÿ§ÿ¦ÿÿÿ·ÿ©ÿÿ¬ÿÿÿÿ¢ÿ©ÿÿÿÿ±ÿ¤ÿÿÿÿ«ÿ§ÿÿ®ÿ¡ÿ·ÿ·ÿ¡ÿÿÿ¥ÿ´ÿ§ÿÿ©ÿ±ÿÿ¡ÿÿ®ÿÿÿ¤ÿÿÿÿÿ¬ÿ¢ÿÿtÿÿÿÿÿÿÿ¬ÿ«ÿÿÿÿÿÿÿÿÿ}ÿÿÿÿ¥ÿÿ¢ÿ¦ÿ¤ÿÿÿÿÿÿÿÿÿgÿÿÿÿÿÿÿÿÿÿÿÿÿÿÿÿÿÿ{ÿÿÿzÿhÿfÿHÿvÿdÿbÿ{ÿÿÿwÿlÿmÿXÿgÿÿtÿgÿlÿjÿ|ÿ]ÿoÿnÿ`ÿ`ÿÿuÿÿvÿ_ÿbÿpÿrÿhÿrÿfÿ_ÿXÿuÿmÿsÿiÿtÿeÿfÿjÿsÿmÿdÿlÿwÿlÿ`ÿhÿmÿcÿOÿQÿoÿ]ÿdÿXÿcÿFÿ^ÿ[ÿgÿdÿdÿcÿdÿkÿkÿpÿ}ÿdÿaÿaÿYÿlÿ~ÿWÿZÿ[ÿoÿqÿhÿ^ÿaÿrÿdÿ]ÿnÿiÿfÿlÿUÿ\ÿÿvÿbÿÿhÿpÿvÿlÿbÿZÿcÿvÿpÿmÿsÿ{ÿ}ÿlÿdÿlÿhÿcÿhÿjÿdÿtÿTÿxÿrÿaÿbÿpÿyÿpÿrÿ{ÿ{ÿoÿbÿeÿhÿRÿTÿlÿÿÿ_ÿlÿtÿlÿ}ÿdÿÿyÿqÿtÿÿxÿ_ÿeÿrÿnÿlÿpÿrÿ|ÿwÿxÿXÿpÿtÿxÿ\ÿÿÿbÿcÿxÿyÿfÿeÿrÿtÿmÿrÿzÿuÿqÿxÿuÿsÿbÿlÿgÿtÿtÿqÿxÿ~ÿYÿcÿÿiÿ~ÿÿÿÿoÿdÿhÿkÿfÿbÿdÿcÿ`ÿ}ÿyÿ]ÿdÿwÿmÿrÿzÿÿ{ÿpÿ_ÿsÿmÿuÿsÿqÿqÿxÿ}ÿvÿvÿÿ}ÿtÿxÿzÿpÿtÿyÿÿ}ÿ|ÿqÿsÿKÿdÿuÿ}ÿaÿeÿxÿnÿgÿeÿbÿoÿcÿdÿÿxÿkÿiÿeÿlÿlÿxÿÿoÿpÿyÿsÿnÿrÿwÿjÿqÿpÿ{ÿ|ÿjÿnÿyÿ]ÿ_ÿfÿ[ÿfÿxÿ~ÿÿyÿ[ÿhÿsÿ{ÿÿeÿ\ÿbÿsÿ_ÿ}ÿ{ÿÿxÿwÿWÿ]ÿaÿcÿvÿoÿwÿuÿjÿmÿuÿuÿnÿjÿoÿ|ÿ{ÿpÿlÿjÿuÿÿvÿ\ÿzÿfÿÿ`ÿ_ÿsÿ}ÿpÿ`ÿQÿnÿÿdÿvÿÿnÿbÿXÿfÿÿÿpÿZÿkÿ~ÿÿ~ÿÿcÿZÿgÿhÿ^ÿsÿhÿgÿgÿsÿwÿkÿiÿjÿ{ÿvÿjÿuÿqÿ_ÿYÿ]ÿfÿpÿqÿoÿrÿoÿVÿ[ÿWÿWÿdÿoÿzÿqÿkÿÿVÿmÿwÿ[ÿiÿpÿVÿ_ÿmÿkÿlÿqÿ{ÿwÿdÿkÿÿÿ|ÿkÿiÿ^ÿVÿrÿ|ÿpÿ~ÿÿqÿ`ÿXÿ]ÿiÿeÿvÿsÿmÿsÿiÿfÿ~ÿvÿÿmÿtÿqÿkÿsÿhÿkÿqÿjÿyÿ|ÿiÿiÿvÿ~ÿÿvÿvÿÿyÿxÿ_ÿUÿEÿÿÿcÿcÿuÿfÿÿÿÿhÿbÿpÿrÿtÿUÿÿÿ`ÿ|ÿrÿoÿxÿmÿyÿÿuÿcÿoÿ~ÿ}ÿqÿ|ÿÿrÿrÿsÿdÿrÿÿgÿyÿÿuÿÿ}ÿ}ÿ_ÿlÿkÿsÿyÿkÿÿlÿÿtÿÿÿyÿvÿsÿ}ÿÿrÿ{ÿxÿuÿrÿkÿtÿtÿdÿWÿXÿ^ÿZÿXÿ`ÿbÿ^ÿYÿ]ÿPÿZÿZÿZÿtÿxÿ[ÿMÿXÿ\ÿqÿ\ÿPÿNÿiÿoÿaÿaÿfÿbÿaÿ1ÿGÿNÿWÿcÿcÿXÿMÿEÿRÿUÿDÿAÿ>ÿKÿTÿpÿaÿPÿLÿLÿYÿPÿcÿOÿLÿIÿ_ÿ^ÿvÿZÿhÿ[ÿFÿOÿ^ÿYÿgÿWÿOÿYÿAÿVÿXÿ`ÿ^ÿ[ÿlÿpÿ[ÿZÿ\ÿ>ÿ*ÿ<ÿQÿZÿYÿUÿhÿjÿUÿUÿ_ÿlÿvÿ^ÿiÿlÿbÿ`ÿsÿmÿOÿ_ÿLÿsÿ^ÿlÿjÿ`ÿnÿjÿoÿJÿgÿQÿXÿRÿaÿaÿpÿqÿfÿYÿ[ÿdÿcÿsÿoÿ_ÿdÿaÿYÿaÿiÿgÿiÿeÿkÿmÿlÿ]ÿeÿgÿhÿoÿyÿ|ÿJÿUÿYÿ|ÿsÿeÿOÿRÿLÿ[ÿfÿdÿIÿgÿuÿ[ÿbÿqÿqÿPÿMÿpÿaÿGÿhÿÿhÿ\ÿ_ÿsÿÿnÿ]ÿhÿpÿ{ÿxÿlÿpÿhÿsÿcÿ]ÿmÿQÿdÿnÿkÿDÿlÿjÿbÿ[ÿrÿ_ÿÿtÿ|ÿnÿlÿ_ÿbÿgÿÿhÿtÿsÿwÿlÿoÿuÿgÿdÿQÿfÿnÿlÿiÿdÿgÿ{ÿxÿrÿuÿtÿsÿpÿyÿvÿlÿwÿÿÿpÿeÿkÿwÿ\ÿlÿmÿhÿ}ÿÿqÿfÿbÿwÿIÿoÿxÿwÿsÿÿqÿsÿnÿkÿxÿrÿÿÿÿÿuÿmÿuÿvÿ}ÿÿ{ÿxÿxÿgÿbÿkÿrÿ|ÿ{ÿtÿ~ÿyÿsÿ{ÿoÿiÿpÿÿmÿ`ÿuÿÿÿ|ÿ|ÿ{ÿuÿjÿwÿ`ÿqÿgÿxÿÿqÿÿ}ÿgÿjÿpÿÿÿtÿhÿqÿrÿ}ÿzÿxÿzÿvÿzÿÿÿÿ{ÿÿÿzÿÿÿÿÿtÿÿÿxÿyÿÿÿkÿuÿjÿÿÿtÿgÿvÿ|ÿrÿuÿTÿtÿzÿÿnÿdÿÿ|ÿÿ~ÿzÿ|ÿsÿ~ÿÿdÿsÿxÿÿÿeÿXÿiÿyÿÿÿÿÿwÿrÿzÿÿÿÿpÿyÿÿkÿvÿÿÿÿÿÿÿrÿyÿqÿuÿÿÿÿÿxÿÿÿoÿÿÿÿÿ~ÿÿxÿÿ{ÿ^ÿÿvÿ}ÿyÿyÿ{ÿ{ÿÿÿÿÿÿ}ÿyÿrÿlÿwÿvÿaÿZÿjÿbÿmÿgÿqÿÿzÿbÿaÿTÿ}ÿqÿeÿGÿpÿ`ÿmÿbÿqÿuÿkÿdÿhÿÿÿlÿVÿlÿsÿqÿuÿÿqÿ}ÿÿtÿvÿÿÿvÿvÿwÿÿÿÿ|ÿsÿÿÿ|ÿ|ÿrÿmÿ|ÿmÿ`ÿeÿvÿ|ÿoÿsÿbÿtÿiÿwÿRÿ\ÿtÿdÿxÿbÿhÿgÿrÿtÿtÿrÿfÿ`ÿhÿvÿxÿkÿpÿkÿoÿmÿoÿlÿdÿ_ÿ\ÿhÿwÿqÿjÿwÿrÿgÿqÿxÿoÿmÿvÿiÿhÿgÿ[ÿ|ÿ_ÿnÿsÿXÿSÿxÿoÿwÿsÿmÿrÿ^ÿpÿ^ÿ\ÿfÿjÿpÿZÿTÿYÿfÿsÿvÿgÿaÿ_ÿUÿYÿiÿqÿlÿVÿHÿkÿ^ÿzÿkÿMÿ[ÿmÿPÿtÿ\ÿuÿkÿ`ÿaÿlÿ`ÿBÿeÿIÿ^ÿYÿiÿdÿYÿ^ÿ_ÿ^ÿfÿnÿbÿYÿ]ÿVÿSÿYÿWÿUÿ^ÿaÿZÿXÿ[ÿgÿfÿMÿaÿlÿ^ÿNÿsÿSÿ[ÿXÿ_ÿoÿiÿPÿ\ÿdÿYÿWÿUÿUÿ\ÿpÿ[ÿRÿdÿuÿhÿiÿ]ÿpÿiÿMÿUÿbÿiÿkÿaÿaÿcÿ`ÿkÿrÿdÿkÿbÿsÿiÿ[ÿ`ÿjÿ]ÿwÿnÿhÿÿrÿmÿbÿcÿ,ÿEÿrÿ_ÿiÿuÿiÿdÿnÿqÿkÿfÿlÿoÿpÿqÿpÿhÿ\ÿhÿiÿ`ÿ_ÿmÿkÿÿÿtÿ[ÿwÿbÿrÿjÿmÿfÿkÿpÿqÿÿtÿÿgÿfÿpÿfÿqÿxÿlÿpÿjÿfÿpÿqÿÿÿmÿvÿsÿmÿkÿeÿeÿkÿxÿlÿÿsÿÿ|ÿwÿÿÿsÿtÿyÿsÿmÿ{ÿvÿqÿyÿwÿzÿoÿsÿÿwÿeÿqÿÿsÿlÿvÿuÿrÿÿyÿnÿsÿdÿÿkÿnÿ}ÿlÿoÿsÿ~ÿsÿoÿ}ÿuÿdÿsÿ|ÿvÿyÿsÿnÿrÿhÿiÿqÿXÿRÿsÿÿ~ÿmÿjÿÿ}ÿÿlÿrÿÿ{ÿtÿ|ÿÿÿxÿgÿkÿÿÿxÿvÿÿ|ÿuÿÿÿÿsÿjÿuÿrÿnÿ}ÿ~ÿiÿsÿÿÿÿÿwÿzÿjÿqÿsÿmÿvÿfÿÿÿhÿsÿ}ÿzÿÿÿyÿxÿsÿrÿkÿqÿkÿ}ÿlÿtÿqÿwÿÿÿÿÿlÿvÿÿqÿrÿÿwÿjÿ~ÿÿvÿvÿoÿ|ÿÿÿÿyÿyÿcÿÿ`ÿiÿÿoÿÿÿÿÿxÿtÿ~ÿÿÿÿÿ|ÿÿÿÿxÿmÿÿÿÿÿÿÿÿÿÿÿÿÿÿÿÿÿÿÿÿÿÿÿzÿzÿÿÿÿ}ÿÿÿ~ÿÿÿ~ÿÿÿÿÿÿÿÿÿÿÿÿÿÿÿÿzÿ{ÿÿ{ÿÿÿÿÿÿÿ^ÿjÿÿÿÿpÿvÿ|ÿÿ|ÿzÿÿÿÿwÿÿÿoÿ|ÿxÿqÿxÿiÿmÿÿzÿlÿgÿdÿtÿiÿlÿyÿÿÿuÿoÿlÿiÿsÿoÿZÿ\ÿ|ÿ~ÿÿ~ÿÿsÿvÿyÿqÿrÿgÿnÿwÿ|ÿ|ÿoÿlÿ{ÿÿÿtÿrÿbÿÿ{ÿsÿtÿÿnÿtÿÿ~ÿzÿoÿ{ÿxÿ`ÿdÿvÿÿ~ÿTÿsÿuÿÿÿgÿeÿlÿoÿoÿkÿlÿ|ÿxÿrÿsÿvÿnÿiÿqÿlÿwÿ|ÿoÿnÿxÿwÿ{ÿkÿwÿyÿnÿeÿsÿoÿkÿkÿqÿmÿeÿ|ÿuÿtÿyÿ{ÿdÿaÿbÿxÿpÿlÿhÿwÿsÿkÿiÿuÿ}ÿqÿjÿxÿÿoÿsÿ~ÿ~ÿsÿiÿmÿÿoÿhÿuÿ|ÿgÿiÿ{ÿzÿvÿqÿhÿiÿqÿÿhÿbÿeÿnÿlÿvÿ}ÿyÿÿ~ÿvÿrÿsÿuÿpÿÿ}ÿxÿ|ÿxÿÿkÿtÿwÿwÿwÿuÿxÿvÿwÿxÿlÿkÿaÿXÿlÿ]ÿ|ÿwÿgÿrÿ{ÿzÿqÿtÿpÿaÿiÿyÿkÿpÿÿyÿÿÿÿÿtÿwÿxÿqÿpÿrÿYÿCÿWÿmÿÿÿÿÿÿÿÿÿÿxÿÿÿÿÿÿÿÿÿÿ¤ÿ²ÿsÿÿÿÿÿÿÿÿÿÿÿÿÿÿÿÿÿÿÿÿÿÿ§ÿ£ÿÿÿÿÿÿÿ¨ÿ²ÿ¢ÿªÿ¢ÿ­ÿªÿ¡ÿÿÿÿÿÿÿ·ÿ°ÿÿ£ÿ¦ÿ§ÿÿÿ¬ÿ¯ÿ¯ÿ¬ÿÿ ÿ«ÿÿÿ«ÿÿÿÿÿªÿ¢ÿÿÿÿ¢ÿÿÿ«ÿ ÿªÿÿÿÿÿ°ÿ¦ÿÿÿÿÿÿ¥ÿÿ²ÿ¨ÿÿ ÿÿ¨ÿ¡ÿÿÿÿÿ¯ÿ§ÿ¦ÿ¢ÿ¢ÿÿÿÿ¤ÿÿÿÿÿ«ÿªÿ¬ÿµÿ¦ÿÿ³ÿ©ÿ¦ÿÿ¨ÿ©ÿÿ¢ÿ¥ÿÿ£ÿ¨ÿÿ¤ÿ©ÿ«ÿ¨ÿ«ÿ±ÿ¯ÿ¯ÿ±ÿ§ÿÿ¥ÿÿ²ÿÿÿ·ÿ°ÿ¬ÿ¬ÿ£ÿÿ¥ÿ¢ÿ¤ÿ ÿÿÿ£ÿ¬ÿ°ÿ©ÿ¤ÿ£ÿ¤ÿ¤ÿ¬ÿ¥ÿ¥ÿ¢ÿ¨ÿ¯ÿªÿ´ÿ¬ÿ¬ÿ®ÿ¤ÿ ÿÿ ÿ¨ÿ¢ÿ¥ÿ¬ÿ©ÿ¢ÿÿ¨ÿµÿ®ÿ£ÿ¢ÿÿ»ÿ»ÿ¦ÿ­ÿ¨ÿ¨ÿ¨ÿ§ÿ¤ÿÿÿÿ¬ÿÿÿÿÿ ÿ³ÿ³ÿ©ÿ¯ÿ¥ÿ¡ÿ«ÿ¶ÿÿ¨ÿÿÿÿÿÿªÿ«ÿ¤ÿÿ ÿ¡ÿÿÿ¤ÿ¦ÿÿÿ¢ÿ©ÿ ÿ²ÿ¢ÿ­ÿ¦ÿ¨ÿ´ÿ¸ÿ¨ÿÿ¨ÿ«ÿ®ÿ°ÿ©ÿ¢ÿ§ÿ©ÿ¢ÿ¨ÿ·ÿ¯ÿ®ÿ¬ÿ±ÿ´ÿ±ÿ¬ÿ¤ÿ¤ÿ¬ÿ­ÿ¢ÿ¡ÿ³ÿÿ ÿ¬ÿ£ÿ±ÿ¦ÿÿ¤ÿ¢ÿ°ÿÿ«ÿ ÿ³ÿ©ÿ®ÿ·ÿ°ÿ¥ÿ¨ÿ¡ÿÿÿÿ¢ÿ¯ÿ¦ÿ¤ÿ¨ÿ¤ÿ¡ÿ¥ÿÈÿ¸ÿ©ÿÿ£ÿ¨ÿ©ÿ©ÿ¢ÿ¢ÿ ÿÿ¦ÿ²ÿ¥ÿ®ÿ¬ÿ¢ÿ¥ÿ¬ÿ±ÿ°ÿ°ÿ¨ÿ¤ÿ«ÿ®ÿ­ÿªÿ¨ÿ¨ÿ¹ÿ§ÿ±ÿ­ÿ«ÿ§ÿ«ÿµÿ²ÿ¥ÿ¥ÿªÿÿ¢ÿÿÿ¡ÿ¤ÿªÿ¯ÿ¡ÿ¸ÿºÿ±ÿ¶ÿ®ÿ­ÿ³ÿ¬ÿ¨ÿ©ÿ¹ÿ«ÿ§ÿ¦ÿÿ«ÿ·ÿ ÿ¥ÿ®ÿ¬ÿªÿ«ÿ«ÿ­ÿ­ÿ®ÿ­ÿ¬ÿ´ÿ©ÿ®ÿ©ÿ¤ÿ ÿ¨ÿ²ÿ¦ÿ¡ÿ¯ÿ¦ÿ³ÿ¥ÿ¢ÿ¦ÿ¨ÿªÿ¡ÿ¯ÿ«ÿ¯ÿ®ÿ«ÿ¨ÿ¤ÿ£ÿ£ÿ¤ÿ±ÿ³ÿ§ÿ¡ÿ ÿ¢ÿ¥ÿ¤ÿ©ÿ¥ÿ²ÿ²ÿ©ÿ©ÿ©ÿ£ÿ£ÿ¸ÿ§ÿ­ÿ¥ÿ ÿ¡ÿ£ÿ«ÿ£ÿ²ÿ­ÿ¤ÿ¯ÿ¬ÿ£ÿ¢ÿÿÿªÿ¯ÿ·ÿ¶ÿ ÿ«ÿ©ÿ£ÿ¤ÿ¨ÿ¦ÿ§ÿ©ÿ©ÿ¤ÿ©ÿ«ÿ©ÿ¢ÿÿ ÿ¤ÿ¡ÿ¤ÿµÿ¡ÿ­ÿ°ÿ©ÿ­ÿªÿ©ÿ³ÿ¬ÿ½ÿ©ÿ§ÿ¤ÿ¡ÿÿ¤ÿ«ÿ¬ÿµÿ¯ÿ¨ÿ¡ÿªÿ§ÿ¤ÿ¨ÿ§ÿ¡ÿ©ÿ¥ÿ¨ÿ£ÿ¤ÿ¬ÿ¬ÿ§ÿªÿ¯ÿ·ÿ¯ÿ¨ÿ©ÿ½ÿ¹ÿªÿ ÿÿ§ÿ±ÿÿ¨ÿ­ÿ«ÿ§ÿ§ÿ¬ÿ±ÿ®ÿ ÿ®ÿ¦ÿ·ÿ©ÿÿ¥ÿ¬ÿ±ÿ´ÿ«ÿ¦ÿ§ÿ«ÿ­ÿªÿ©ÿ¢ÿÿhÿaÿÿ ÿ¬ÿ¡ÿ¨ÿ¬ÿ¬ÿªÿ ÿÿªÿ¬ÿ¢ÿÿÿÿ§ÿ¦ÿ¤ÿ¯ÿ¯ÿ£ÿÿyÿtÿ|ÿÿÿÿ¡ÿ£ÿ¤ÿ¦ÿÿ ÿ£ÿ°ÿ®ÿÿÿ¦ÿ¢ÿ ÿ§ÿ£ÿ§ÿ¯ÿÿ ÿ¤ÿ­ÿ·ÿ²ÿ®ÿÄÿ ÿ­ÿ£ÿªÿ«ÿ§ÿ©ÿ¨ÿ¥ÿ¬ÿ¨ÿ·ÿ¯ÿ±ÿ«ÿ¥ÿ¥ÿ±ÿ³ÿ©ÿ®ÿ®ÿ¹ÿ¬ÿ¤ÿ¦ÿ£ÿÿ ÿ¥ÿ¦ÿ´ÿ¼ÿ°ÿÿ¦ÿ¤ÿ®ÿ©ÿ£ÿ£ÿ£ÿ¨ÿ«ÿ¤ÿ«ÿ®ÿ§ÿªÿ¢ÿ¬ÿ°ÿ§ÿ¡ÿ ÿ¢ÿ°ÿ©ÿ­ÿ¨ÿ ÿ ÿ¡ÿÿ£ÿ²ÿ±ÿÿÿ¯ÿÿÿÿ¯ÿ¢ÿÿÿ©ÿ§ÿ¢ÿ ÿ§ÿ¯ÿÿªÿ®ÿ©ÿ¨ÿ¢ÿ¢ÿ«ÿ°ÿ©ÿ®ÿ¬ÿ¢ÿ¡ÿ­ÿÿ ÿÿÿ¥ÿÿÿ¯ÿ§ÿÿÿÿ´ÿ®ÿ§ÿ§ÿÿÿ¦ÿ¦ÿÿ§ÿ¦ÿ®ÿÿÿªÿÿ¤ÿÿ¡ÿ¯ÿªÿ¦ÿ¦ÿ±ÿ¡ÿ§ÿÿÿ¬ÿ­ÿ¥ÿÿÿ¢ÿ¤ÿÿ¢ÿ­ÿµÿ©ÿ¤ÿÿ¦ÿ¨ÿ¥ÿ©ÿ¬ÿ¨ÿ£ÿ¦ÿ£ÿ±ÿ¢ÿÿ¥ÿ®ÿ¯ÿ¦ÿ ÿ¢ÿ ÿÿªÿ²ÿ¡ÿ«ÿÿÿ¶ÿÿÿ¡ÿ©ÿÿÿ¡ÿ¡ÿÿ¡ÿ¬ÿ ÿ«ÿÿÿ¥ÿ¨ÿ¦ÿ£ÿ£ÿ£ÿ£ÿ¥ÿ¢ÿ§ÿ¢ÿÿ©ÿÿ¯ÿ¶ÿÿ§ÿÿÿ ÿ¤ÿ´ÿ¿ÿ¿ÿ£ÿ£ÿ¢ÿÿÿ©ÿªÿ©ÿ©ÿ£ÿÿÿ¡ÿÿ«ÿ§ÿÿªÿ§ÿ§ÿÿÿÿ§ÿÿªÿµÿ£ÿÿ¨ÿ­ÿÿÿ¥ÿ·ÿ¦ÿ¨ÿÿÿ¡ÿªÿ­ÿ¢ÿÿÿ©ÿ¡ÿªÿÿ£ÿ ÿ­ÿ¤ÿÿ¡ÿ¨ÿ¡ÿ¡ÿÿÿÿ¤ÿ£ÿÿ¨ÿ¯ÿÿ­ÿÿÿ§ÿÿÿÿÿ¢ÿÿÿÿÿÿ«ÿÿ­ÿÿÿ¢ÿ¯ÿÿÿÿÿÿÿÿÿÿÿÿÿÿÿÿÿÿÿÿÿÿÿÿÿÿÿÿÿÿÿÿÿÿÿÿÿÿÿÿÿÿÿÿÿÿÿvÿÿ[ÿPÿVÿuÿÿzÿÿ|ÿlÿxÿnÿaÿjÿdÿ}ÿÿnÿeÿpÿ|ÿTÿoÿqÿrÿÿÿwÿpÿnÿbÿaÿsÿyÿmÿfÿdÿjÿsÿaÿpÿvÿÿXÿMÿ]ÿkÿmÿrÿwÿrÿhÿXÿSÿhÿgÿ_ÿ[ÿEÿnÿYÿtÿTÿ^ÿ]ÿMÿOÿcÿeÿkÿxÿzÿ}ÿqÿmÿ|ÿVÿaÿQÿrÿlÿsÿ}ÿYÿ]ÿ^ÿeÿjÿXÿ`ÿjÿcÿkÿwÿnÿuÿ|ÿZÿ`ÿzÿxÿhÿvÿkÿqÿpÿeÿfÿ`ÿ]ÿZÿgÿ|ÿ|ÿuÿpÿdÿ`ÿWÿUÿRÿdÿÿbÿTÿjÿ|ÿlÿQÿRÿ`ÿ~ÿ~ÿmÿpÿuÿqÿjÿeÿgÿbÿ^ÿ^ÿÿ{ÿlÿiÿtÿ`ÿÿqÿÿtÿiÿwÿjÿfÿaÿlÿÿsÿbÿmÿzÿgÿsÿnÿ[ÿiÿmÿ}ÿeÿÿÿnÿsÿrÿoÿhÿmÿtÿqÿfÿkÿwÿ{ÿÿvÿrÿpÿbÿpÿÿyÿwÿ~ÿqÿyÿuÿsÿkÿ}ÿoÿjÿgÿeÿlÿsÿzÿxÿoÿpÿoÿgÿgÿÿ~ÿhÿeÿjÿWÿ]ÿzÿÿyÿYÿeÿÿcÿjÿrÿpÿsÿqÿoÿuÿÿÿuÿsÿÿÿyÿyÿÿÿkÿ_ÿSÿ}ÿ}ÿEÿhÿqÿZÿXÿmÿxÿzÿmÿgÿmÿlÿmÿvÿtÿuÿxÿ`ÿpÿlÿaÿmÿoÿhÿnÿmÿdÿqÿrÿrÿÿoÿbÿxÿfÿ`ÿrÿgÿ_ÿaÿnÿhÿ\ÿwÿsÿiÿ\ÿxÿgÿpÿgÿÿMÿYÿÿgÿtÿÿxÿoÿnÿfÿpÿoÿeÿhÿdÿrÿiÿZÿkÿpÿiÿoÿoÿlÿtÿsÿwÿ{ÿiÿvÿÿkÿ_ÿsÿ^ÿÿmÿtÿkÿdÿrÿpÿ\ÿvÿwÿxÿzÿsÿoÿkÿuÿÿÿrÿÿwÿjÿgÿzÿfÿzÿfÿcÿhÿeÿÿqÿjÿkÿpÿgÿwÿxÿ^ÿ`ÿqÿwÿmÿmÿuÿfÿWÿcÿxÿwÿlÿfÿ_ÿWÿWÿjÿQÿ[ÿcÿbÿÿÿyÿoÿjÿÿhÿ6ÿaÿcÿ`ÿuÿ`ÿXÿsÿtÿrÿiÿsÿÿ~ÿcÿ^ÿnÿpÿkÿkÿoÿiÿkÿjÿtÿdÿKÿ_ÿ^ÿ_ÿoÿtÿuÿjÿiÿ^ÿsÿoÿnÿ}ÿqÿvÿyÿtÿoÿiÿkÿrÿxÿ|ÿzÿnÿlÿtÿwÿvÿrÿxÿ{ÿoÿoÿeÿgÿRÿiÿqÿoÿkÿfÿxÿzÿÿmÿQÿsÿiÿkÿ~ÿsÿÿzÿrÿ~ÿsÿuÿrÿxÿÿÿÿÿÿ}ÿzÿÿÿ}ÿkÿkÿyÿzÿnÿqÿrÿrÿÿpÿÿxÿ{ÿiÿ]ÿcÿlÿwÿoÿuÿiÿrÿjÿxÿvÿnÿxÿvÿzÿÿuÿÿÿsÿsÿgÿgÿnÿYÿZÿmÿ[ÿVÿ_ÿSÿeÿeÿaÿUÿ[ÿGÿQÿoÿaÿQÿ\ÿsÿLÿyÿvÿUÿdÿdÿiÿqÿUÿ[ÿhÿJÿIÿGÿWÿYÿ_ÿWÿ_ÿ`ÿ^ÿ\ÿXÿ[ÿMÿIÿQÿTÿ[ÿnÿQÿbÿaÿgÿ^ÿGÿaÿLÿ`ÿ_ÿXÿZÿkÿgÿaÿRÿ?ÿMÿ[ÿTÿ\ÿQÿPÿ]ÿ=ÿZÿgÿoÿgÿ\ÿlÿmÿVÿ[ÿXÿFÿ&ÿÿLÿ^ÿIÿFÿOÿYÿSÿ:ÿWÿmÿoÿ]ÿ_ÿXÿdÿfÿmÿeÿXÿfÿZÿlÿNÿfÿdÿWÿdÿpÿiÿNÿcÿdÿPÿZÿWÿZÿkÿ[ÿPÿTÿ]ÿhÿXÿXÿdÿXÿ[ÿdÿWÿbÿlÿ]ÿ`ÿZÿjÿmÿwÿeÿcÿlÿWÿeÿgÿLÿWÿtÿgÿqÿvÿWÿ3ÿfÿWÿFÿÿmÿ>ÿqÿtÿpÿÿQÿkÿnÿpÿ]ÿ^ÿjÿlÿ^ÿbÿuÿsÿmÿaÿfÿ`ÿMÿ_ÿiÿlÿvÿtÿoÿsÿjÿ_ÿrÿjÿeÿWÿZÿaÿbÿVÿUÿmÿXÿVÿnÿ}ÿÿÿ?ÿrÿÿpÿoÿpÿpÿmÿÿdÿ}ÿÿvÿoÿVÿdÿ|ÿbÿgÿlÿeÿ}ÿÿzÿÿsÿhÿ{ÿ|ÿlÿiÿqÿÿÿhÿ`ÿqÿ|ÿdÿVÿpÿpÿ~ÿmÿbÿtÿOÿVÿZÿFÿ]ÿyÿÿyÿqÿÿlÿkÿ{ÿnÿÿÿÿÿÿuÿÿ{ÿqÿÿxÿvÿÿsÿiÿ|ÿÿÿ~ÿsÿÿÿvÿÿÿcÿsÿvÿzÿiÿzÿÿ|ÿ}ÿuÿzÿjÿuÿmÿoÿÿkÿiÿÿgÿÿÿqÿfÿtÿÿ{ÿwÿrÿvÿnÿÿ{ÿxÿÿÿxÿÿÿwÿfÿuÿÿzÿÿÿÿÿxÿÿÿÿÿÿÿmÿmÿiÿvÿoÿÿmÿsÿyÿxÿrÿyÿjÿvÿÿmÿÿ|ÿqÿÿpÿzÿÿpÿuÿmÿeÿwÿvÿÿÿnÿgÿkÿrÿwÿzÿ}ÿyÿvÿ}ÿÿÿÿrÿuÿuÿ|ÿxÿÿÿÿpÿÿÿÿnÿxÿpÿwÿÿ~ÿzÿkÿÿÿÿÿwÿÿxÿrÿÿjÿÿÿfÿÿyÿqÿÿvÿqÿoÿsÿÿÿ|ÿÿÿÿ}ÿÿÿÿ~ÿxÿcÿZÿkÿÿtÿcÿfÿmÿpÿmÿ|ÿPÿoÿÿcÿ`ÿeÿ~ÿ^ÿcÿÿmÿiÿrÿkÿdÿÿmÿnÿfÿpÿsÿtÿsÿÿÿsÿWÿlÿ}ÿÿÿÿÿÿxÿaÿnÿqÿoÿeÿbÿlÿgÿqÿqÿqÿMÿaÿ{ÿÿ|ÿsÿqÿ_ÿ^ÿIÿUÿqÿsÿrÿnÿuÿuÿcÿiÿvÿjÿaÿgÿnÿhÿnÿiÿiÿoÿjÿfÿjÿsÿlÿeÿhÿqÿwÿsÿoÿgÿdÿkÿÿÿnÿtÿpÿ`ÿgÿlÿmÿpÿdÿyÿÿ[ÿ_ÿzÿÿWÿiÿeÿgÿrÿdÿTÿVÿiÿQÿdÿbÿQÿJÿOÿQÿXÿVÿ^ÿ]ÿ[ÿdÿ\ÿ\ÿgÿbÿWÿXÿoÿjÿTÿeÿTÿLÿQÿQÿOÿ`ÿ`ÿUÿeÿpÿbÿUÿeÿrÿYÿNÿLÿZÿ^ÿOÿXÿUÿaÿÿdÿQÿ_ÿTÿZÿkÿZÿUÿ^ÿXÿOÿJÿXÿcÿ]ÿVÿpÿ[ÿ[ÿTÿaÿ]ÿVÿWÿ^ÿwÿ_ÿeÿYÿ\ÿUÿ\ÿaÿZÿjÿtÿ[ÿWÿfÿgÿuÿoÿeÿvÿnÿOÿQÿWÿTÿ]ÿiÿmÿaÿ`ÿoÿjÿlÿÿkÿ]ÿvÿZÿvÿsÿwÿyÿlÿlÿqÿ]ÿeÿwÿqÿ0ÿ_ÿqÿbÿ`ÿxÿsÿuÿfÿoÿmÿoÿzÿyÿqÿiÿlÿyÿ}ÿvÿmÿuÿbÿ_ÿpÿÿÿrÿkÿÿtÿ}ÿ]ÿJÿkÿtÿ~ÿrÿqÿqÿÿuÿ~ÿ|ÿrÿdÿkÿzÿÿrÿcÿrÿ~ÿ}ÿwÿpÿbÿoÿÿxÿgÿÿhÿdÿÿÿ~ÿÿrÿvÿ{ÿÿxÿqÿ{ÿqÿjÿyÿ}ÿuÿmÿyÿÿpÿqÿ|ÿyÿoÿoÿ|ÿyÿlÿnÿmÿmÿ{ÿtÿhÿgÿmÿ|ÿhÿqÿ}ÿrÿnÿmÿwÿaÿPÿdÿ}ÿjÿÿÿeÿjÿ}ÿwÿcÿeÿqÿqÿoÿvÿvÿkÿÿoÿTÿÿyÿhÿwÿqÿÿyÿwÿÿÿÿzÿsÿmÿÿÿvÿyÿ|ÿpÿoÿzÿ~ÿ}ÿyÿwÿ{ÿmÿiÿwÿgÿrÿÿÿ|ÿnÿÿ{ÿxÿvÿÿsÿlÿnÿoÿvÿoÿrÿpÿrÿ~ÿwÿsÿ|ÿtÿuÿÿqÿxÿwÿsÿÿsÿÿuÿvÿÿyÿ~ÿmÿnÿÿkÿmÿÿÿ~ÿ}ÿoÿtÿxÿfÿmÿÿÿqÿÿÿZÿzÿÿÿÿ]ÿ`ÿÿvÿÿmÿqÿÿÿÿÿÿtÿpÿqÿwÿyÿvÿ}ÿÿÿÿÿzÿÿtÿwÿÿÿÿÿ}ÿÿÿÿÿ|ÿÿÿ~ÿtÿ|ÿÿtÿÿÿÿÿ~ÿÿhÿmÿ~ÿÿÿÿÿ¡ÿÿ|ÿÿ|ÿ~ÿÿÿÿ~ÿÿÿÿxÿuÿÿÿsÿÿ{ÿjÿ|ÿ{ÿÿÿvÿfÿsÿ~ÿzÿÿÿÿÿÿÿ|ÿaÿzÿzÿÿÿrÿkÿ~ÿxÿyÿ{ÿwÿÿqÿrÿvÿtÿyÿÿxÿeÿhÿwÿÿoÿeÿiÿoÿuÿjÿyÿlÿvÿ`ÿhÿWÿxÿfÿeÿÿzÿiÿhÿqÿsÿhÿpÿmÿZÿoÿnÿÿsÿsÿxÿzÿÿÿuÿkÿxÿÿrÿkÿnÿnÿtÿyÿqÿlÿmÿsÿgÿrÿ{ÿ`ÿmÿnÿqÿnÿxÿwÿvÿwÿvÿtÿiÿpÿÿzÿjÿ_ÿrÿlÿgÿtÿeÿwÿyÿcÿnÿmÿvÿtÿtÿxÿmÿpÿiÿmÿkÿvÿmÿsÿpÿlÿxÿtÿnÿqÿkÿqÿqÿkÿpÿuÿuÿÿÿlÿÿvÿwÿpÿ|ÿwÿÿyÿÿÿvÿbÿgÿyÿ}ÿqÿ`ÿgÿxÿqÿnÿmÿqÿlÿlÿzÿÿvÿoÿqÿvÿxÿwÿtÿnÿsÿÿpÿ|ÿqÿmÿeÿ|ÿÿzÿ}ÿrÿdÿoÿzÿuÿqÿmÿjÿbÿcÿsÿÿzÿyÿoÿrÿÿ}ÿtÿmÿpÿxÿpÿlÿÿÿÿÿmÿÿÿÿ¡ÿÿ|ÿoÿuÿpÿTÿXÿyÿ~ÿÿÿÿÿÿÿ~ÿÿÿÿÿÿÿÿÿÿÿÿ ÿÿÿ{ÿÿÿÿÿ¢ÿÿÿÿÿÿÿÿÿÿ¦ÿÿÿÿ¦ÿÿÿ¦ÿÿ¨ÿ®ÿ ÿ ÿÿÿ§ÿ¢ÿÿ¨ÿ¦ÿ¥ÿÿ£ÿ©ÿ¦ÿªÿ¥ÿÿÿ­ÿ¢ÿÿ¡ÿÿ¦ÿÿÿÿ£ÿ¦ÿ¦ÿ£ÿ¤ÿ®ÿ©ÿ ÿÿÿÿ©ÿ£ÿ©ÿÿÿ¨ÿ¬ÿ¡ÿÿÿ©ÿ ÿ¥ÿÿ¦ÿ¥ÿ¢ÿ§ÿÿ¥ÿ§ÿÿÿ¨ÿÿÿ²ÿ¬ÿ°ÿ¤ÿªÿÿ£ÿÿÿÿ ÿ«ÿ©ÿ©ÿÿ¦ÿªÿ¯ÿ¦ÿ¥ÿ«ÿ¢ÿÿ¡ÿÿ¤ÿ¼ÿ¬ÿÿÿ¯ÿ©ÿ«ÿ¦ÿªÿ¡ÿÿ¨ÿ­ÿ¤ÿ«ÿÿÿ¢ÿ­ÿÿÿÿÿ¨ÿ£ÿÿ¨ÿÿ¨ÿ ÿ¬ÿÿ ÿ¶ÿ´ÿ§ÿ¨ÿ ÿÿ¨ÿ¬ÿ§ÿ­ÿ«ÿÿÿ£ÿ¡ÿ«ÿ¥ÿ¡ÿ¨ÿ§ÿ¥ÿµÿ®ÿ°ÿ±ÿ¸ÿ¹ÿ§ÿ¦ÿ«ÿÿÿ ÿÿ§ÿ£ÿÿ²ÿªÿÿ¯ÿ±ÿ¬ÿ´ÿ¬ÿÿÿÿªÿÆÿ¦ÿ§ÿ£ÿ£ÿ¡ÿ£ÿ¢ÿÿÿÿÿÿÿ¡ÿ§ÿ¦ÿ°ÿ°ÿ¡ÿÿ¡ÿ§ÿªÿ£ÿÿ£ÿÿÿÿ ÿ ÿ¢ÿ¢ÿÿÿÿÿÿ¥ÿ§ÿ ÿ ÿ¥ÿ§ÿ£ÿÿ«ÿ«ÿªÿÿÿ¨ÿ­ÿ¨ÿ¥ÿ¤ÿ«ÿ³ÿ´ÿÿ¡ÿ°ÿ²ÿ¥ÿÿÿ¦ÿ¹ÿ´ÿ ÿ¹ÿ¤ÿ¥ÿ®ÿ¥ÿ¢ÿ£ÿÿ¢ÿ±ÿÿ«ÿ²ÿ°ÿ¶ÿ±ÿ¨ÿ§ÿ¬ÿ¡ÿ¨ÿÿÿÿ´ÿ«ÿ§ÿ¥ÿ¤ÿ¨ÿ¡ÿÿ¤ÿ¥ÿ¨ÿµÿ¢ÿÿÿ§ÿ±ÿ®ÿÿ°ÿ¡ÿ¢ÿ ÿ¤ÿ³ÿ°ÿÿÿ®ÿ¬ÿ¥ÿ­ÿ©ÿ¯ÿªÿ©ÿ¬ÿ©ÿ§ÿ¯ÿ£ÿ ÿ¨ÿ£ÿ¤ÿ©ÿ³ÿ¸ÿ¬ÿ°ÿ¹ÿ©ÿ«ÿ®ÿ¢ÿ§ÿ²ÿ±ÿ¯ÿ²ÿ¤ÿ¡ÿ³ÿ¤ÿªÿ¢ÿÿ¶ÿ¿ÿ¢ÿ«ÿ·ÿ§ÿªÿ¥ÿ¨ÿ¨ÿ¨ÿ¯ÿ©ÿ·ÿ¹ÿ¯ÿ ÿ¥ÿ¨ÿ¦ÿ¨ÿÿ¨ÿ¯ÿµÿ¤ÿ±ÿ¨ÿªÿ¶ÿ²ÿ®ÿ¯ÿ¡ÿ¥ÿ©ÿ¥ÿ²ÿµÿ¤ÿ¡ÿ­ÿ¨ÿ½ÿµÿªÿ¤ÿ¦ÿ¦ÿ¡ÿ¤ÿºÿ«ÿ«ÿ¶ÿ­ÿ¨ÿ©ÿ¤ÿ¤ÿ©ÿ¢ÿ®ÿ£ÿ¯ÿ©ÿÿÿ£ÿ¤ÿÿ°ÿ­ÿ©ÿ£ÿ¤ÿ«ÿ±ÿ¶ÿ£ÿ¬ÿºÿ ÿ§ÿ ÿ¢ÿ¢ÿªÿ©ÿ ÿ¢ÿªÿ²ÿªÿ¡ÿ ÿÿÿÿ£ÿ¢ÿ¦ÿ¼ÿ§ÿ¢ÿ©ÿ©ÿ§ÿªÿ©ÿ¦ÿ¯ÿ²ÿÿ£ÿÿ¤ÿ¶ÿµÿ­ÿ©ÿ¦ÿ°ÿ±ÿ§ÿ¯ÿ¯ÿÿ¨ÿ¯ÿ²ÿ­ÿ¯ÿªÿ¤ÿ¡ÿ¡ÿÿ¡ÿ®ÿ¨ÿ¤ÿ°ÿ®ÿ£ÿ¤ÿ²ÿ¶ÿªÿ³ÿ¦ÿ§ÿ©ÿ¬ÿªÿ¬ÿ²ÿ±ÿ§ÿ¥ÿ¿ÿÆÿªÿ¡ÿ¢ÿ¡ÿ¡ÿÿÿ«ÿÿÿ¥ÿ©ÿ¬ÿ±ÿ³ÿ®ÿ¦ÿ¢ÿ«ÿ¹ÿ¯ÿºÿ¯ÿÿ£ÿ¦ÿ¢ÿ¨ÿÿ¤ÿ®ÿªÿ¢ÿ¤ÿ¦ÿÿeÿ[ÿ{ÿÿªÿ³ÿ®ÿ¥ÿ¡ÿ¢ÿ¢ÿ¨ÿ¥ÿ¯ÿªÿ§ÿÿÿÿ¢ÿÿ«ÿ¯ÿ¡ÿ£ÿMÿ"ÿKÿ~ÿÿ¨ÿªÿÿ¡ÿ®ÿ«ÿÿ£ÿ§ÿ¨ÿÿÿ©ÿ§ÿÿÿ¢ÿ«ÿ®ÿÿ¢ÿ±ÿ±ÿ«ÿ ÿÿÃÿ¶ÿ³ÿÿ¨ÿ¤ÿ¨ÿ«ÿ¤ÿ§ÿ¤ÿ±ÿ²ÿ¬ÿ²ÿÿÿ«ÿ´ÿ±ÿ§ÿªÿÿ§ÿ«ÿÿªÿ¥ÿ¢ÿ¤ÿ§ÿ¤ÿ¤ÿ­ÿ¦ÿ©ÿ¨ÿ¢ÿ¯ÿ³ÿ®ÿ©ÿ£ÿÿ¥ÿ ÿ¦ÿ§ÿ ÿ£ÿ«ÿ±ÿ«ÿ¨ÿÿÿ ÿ®ÿÿ¬ÿ±ÿ¤ÿ¤ÿ¤ÿ¥ÿ¦ÿ¨ÿ¨ÿ ÿ¦ÿ¢ÿÿªÿ¤ÿ¯ÿ¥ÿ¢ÿ§ÿªÿ©ÿ¨ÿÿ¥ÿ±ÿÿ¦ÿ¬ÿÿ¨ÿ¤ÿ¢ÿ¥ÿÿ¡ÿ­ÿ©ÿ°ÿ¯ÿ¯ÿ±ÿÿÿÿÿ£ÿªÿªÿ¯ÿÿÿ£ÿ¶ÿ¨ÿ¥ÿ¤ÿÿÿÿÿ ÿÿÿ¯ÿ¡ÿÿÿ­ÿ©ÿÿÿÿ£ÿ ÿ§ÿ®ÿ¨ÿ¦ÿ¦ÿÿ¢ÿ¨ÿ¢ÿ¡ÿ«ÿ°ÿ§ÿÿ²ÿ¯ÿªÿÿ«ÿ¢ÿÿ¡ÿ¡ÿ¦ÿ¬ÿ¨ÿ¦ÿ±ÿ¨ÿ°ÿ¢ÿ£ÿ¥ÿ«ÿ§ÿ£ÿ£ÿ¦ÿ£ÿ ÿªÿ¥ÿÿ¤ÿ±ÿÿ©ÿÿÿªÿ¤ÿªÿªÿÿÿ¨ÿÿ¬ÿ©ÿ£ÿÿÿ§ÿ¬ÿ§ÿÿÿÿ¢ÿ¦ÿ©ÿµÿÿÿÿ¡ÿ¶ÿ²ÿÿÿÿÿÿÿ°ÿ§ÿ°ÿ£ÿÿ¤ÿÿÿ¤ÿ ÿÿ¡ÿ ÿ¢ÿ¤ÿÿÿÿ¨ÿÿÿ°ÿ¥ÿÿÿ ÿ«ÿ©ÿªÿªÿÿÿ¢ÿ¨ÿ­ÿÿ ÿ¹ÿ±ÿÿÿÿÿ ÿ®ÿ©ÿÿÿ¯ÿÿÿ¬ÿÿÿ¨ÿÿÿÿ¢ÿ¡ÿ¤ÿ£ÿÿÿÿÿÿ ÿ³ÿ©ÿÿÿÿÿÿ ÿ£ÿÿÿÿ¡ÿ¢ÿÿÿÿ§ÿ¥ÿ£ÿÿÿÿÿÿÿÿÿÿÿÿÿÿÿÿÿÿ¡ÿÿÿÿÿÿrÿÿÿÿÿyÿÿÿ}ÿÿ¡ÿÿÿÿÿÿÿÿÿÿÿÿÿÿÿÿÿÿyÿlÿtÿiÿlÿbÿkÿxÿÿÿÿpÿhÿuÿ{ÿuÿ}ÿÿsÿqÿ\ÿfÿÿrÿÿyÿwÿrÿkÿkÿhÿoÿ}ÿÿtÿ]ÿmÿÿSÿ]ÿmÿeÿ`ÿrÿgÿeÿxÿxÿqÿhÿ\ÿZÿ[ÿdÿaÿUÿZÿLÿ`ÿ[ÿlÿZÿjÿvÿVÿQÿYÿiÿlÿtÿxÿdÿqÿuÿaÿcÿRÿ`ÿeÿÿgÿeÿwÿÿvÿmÿnÿtÿmÿfÿdÿqÿ{ÿmÿqÿsÿhÿrÿmÿoÿhÿlÿiÿsÿmÿcÿ^ÿjÿiÿbÿmÿ{ÿkÿeÿvÿlÿmÿfÿgÿwÿ`ÿjÿVÿhÿÿmÿtÿhÿTÿrÿÿ~ÿlÿhÿmÿqÿpÿdÿrÿwÿfÿcÿyÿrÿrÿeÿbÿrÿtÿiÿyÿkÿhÿtÿiÿdÿvÿkÿjÿzÿnÿrÿpÿ\ÿwÿmÿpÿlÿcÿqÿwÿxÿ{ÿ^ÿkÿfÿlÿpÿxÿuÿlÿaÿhÿtÿnÿvÿvÿYÿfÿlÿQÿrÿÿrÿdÿ{ÿmÿ^ÿkÿÿÿnÿeÿsÿwÿsÿpÿdÿcÿqÿpÿfÿWÿZÿ}ÿuÿoÿpÿ_ÿfÿfÿrÿwÿsÿ_ÿ|ÿÿqÿvÿ~ÿÿ~ÿlÿqÿ|ÿuÿpÿlÿpÿjÿuÿeÿÿ|ÿeÿwÿÿrÿ~ÿyÿ\ÿZÿmÿqÿkÿnÿÿÿsÿwÿxÿxÿtÿrÿ|ÿqÿsÿhÿkÿpÿdÿeÿrÿyÿXÿsÿiÿkÿtÿyÿnÿoÿhÿrÿkÿhÿkÿiÿmÿnÿmÿeÿmÿÿlÿÿuÿpÿcÿeÿfÿnÿÿdÿwÿSÿpÿwÿjÿsÿdÿlÿrÿlÿvÿnÿjÿgÿaÿ^ÿiÿlÿdÿgÿeÿqÿmÿnÿmÿuÿfÿcÿÿÿhÿiÿsÿ}ÿkÿnÿdÿeÿÿuÿ`ÿbÿwÿÿ{ÿzÿqÿhÿpÿqÿ|ÿxÿqÿmÿnÿ}ÿwÿqÿjÿÿbÿqÿyÿ}ÿ|ÿÿrÿwÿgÿjÿqÿUÿSÿZÿ^ÿlÿhÿiÿkÿaÿpÿÿvÿcÿcÿQÿHÿlÿÿhÿsÿnÿ`ÿsÿuÿuÿ}ÿiÿhÿ`ÿ`ÿjÿaÿfÿpÿvÿ|ÿoÿoÿÿvÿvÿtÿrÿiÿdÿoÿiÿgÿrÿlÿlÿmÿ`ÿqÿaÿYÿ^ÿcÿsÿwÿuÿkÿiÿzÿhÿ|ÿlÿ\ÿhÿ^ÿ{ÿ~ÿÿrÿ|ÿyÿqÿzÿxÿmÿbÿgÿ~ÿÿvÿÿÿqÿvÿ{ÿXÿkÿbÿQÿtÿdÿÿmÿbÿsÿxÿpÿÿnÿhÿtÿ^ÿdÿÿvÿÿÿxÿxÿuÿpÿjÿxÿyÿ{ÿÿÿÿÿuÿÿzÿfÿuÿÿ]ÿrÿoÿeÿ`ÿiÿmÿsÿtÿnÿuÿdÿrÿ~ÿzÿrÿiÿuÿdÿfÿqÿjÿ{ÿwÿgÿjÿmÿuÿ~ÿÿzÿhÿ[ÿbÿlÿwÿoÿYÿXÿmÿpÿhÿeÿfÿeÿ^ÿTÿ]ÿcÿKÿnÿfÿqÿHÿNÿ|ÿjÿgÿjÿhÿmÿcÿyÿaÿfÿQÿYÿ>ÿYÿjÿXÿRÿQÿXÿPÿKÿnÿtÿTÿTÿ`ÿZÿfÿZÿbÿ\ÿ[ÿ]ÿLÿUÿYÿ_ÿIÿPÿGÿLÿYÿaÿ\ÿ;ÿ[ÿXÿ^ÿQÿSÿYÿPÿCÿ^ÿ[ÿZÿZÿMÿTÿbÿPÿPÿ_ÿ]ÿ8ÿÿ,ÿhÿTÿMÿ[ÿ[ÿUÿ6ÿWÿeÿfÿ^ÿ_ÿOÿeÿNÿdÿ`ÿTÿgÿQÿfÿ\ÿYÿ[ÿoÿYÿmÿYÿSÿGÿaÿFÿHÿ\ÿ`ÿbÿQÿXÿ]ÿnÿjÿGÿFÿXÿdÿrÿsÿbÿ]ÿaÿ^ÿdÿ\ÿ_ÿbÿ`ÿsÿ|ÿUÿZÿ`ÿ6ÿLÿUÿeÿ[ÿÿvÿcÿoÿgÿLÿwÿ[ÿTÿVÿQÿgÿuÿSÿ_ÿYÿ{ÿqÿTÿ`ÿSÿYÿYÿhÿdÿUÿ\ÿ[ÿTÿSÿOÿRÿfÿoÿhÿqÿnÿgÿmÿoÿWÿIÿoÿuÿRÿGÿcÿTÿaÿnÿ`ÿiÿcÿmÿqÿÿ_ÿZÿ}ÿ^ÿqÿxÿ}ÿjÿxÿfÿkÿxÿuÿ}ÿoÿfÿxÿ{ÿoÿkÿeÿmÿÿ|ÿwÿnÿeÿxÿzÿpÿuÿxÿÿxÿlÿfÿpÿhÿ\ÿgÿnÿkÿqÿ{ÿ`ÿkÿUÿ6ÿdÿ7ÿBÿtÿsÿnÿwÿ{ÿoÿ`ÿzÿoÿqÿyÿzÿvÿÿwÿsÿxÿrÿtÿoÿlÿ~ÿxÿxÿ}ÿ}ÿÿ~ÿ}ÿÿÿsÿÿÿrÿvÿqÿ}ÿmÿyÿÿxÿoÿyÿ~ÿzÿuÿcÿsÿÿ_ÿzÿdÿlÿxÿÿwÿyÿÿÿjÿuÿwÿnÿÿÿÿÿÿÿ|ÿlÿmÿnÿpÿsÿpÿsÿxÿyÿ~ÿÿ|ÿÿÿwÿ~ÿ}ÿ~ÿtÿvÿÿÿyÿÿqÿsÿtÿpÿ~ÿwÿ^ÿpÿdÿjÿÿnÿrÿrÿÿzÿwÿvÿxÿ|ÿkÿoÿtÿÿÿpÿxÿqÿtÿyÿtÿxÿÿtÿtÿÿÿ|ÿpÿmÿsÿzÿ|ÿÿÿ~ÿuÿ|ÿvÿ_ÿÿÿpÿyÿÿnÿÿqÿÿÿÿsÿmÿÿlÿÿÿÿ~ÿÿYÿqÿ{ÿxÿsÿoÿbÿfÿlÿÿÿ|ÿsÿsÿ{ÿxÿsÿ{ÿwÿtÿwÿpÿdÿrÿ{ÿ[ÿlÿhÿlÿnÿkÿjÿdÿÿxÿ}ÿsÿtÿÿÿ_ÿÿwÿÿnÿhÿÿÿyÿqÿiÿsÿqÿyÿÿÿ}ÿjÿnÿyÿuÿgÿiÿjÿ\ÿaÿkÿiÿpÿhÿsÿÿmÿÿxÿfÿpÿhÿBÿlÿnÿkÿÿmÿ^ÿ[ÿdÿYÿiÿyÿrÿeÿ_ÿÿÿeÿqÿpÿkÿoÿsÿkÿ[ÿgÿsÿeÿnÿdÿfÿhÿpÿnÿhÿmÿoÿgÿbÿoÿmÿ[ÿeÿrÿwÿlÿrÿjÿqÿÿwÿbÿiÿ_ÿxÿiÿgÿaÿpÿÿ]ÿ\ÿrÿ[ÿUÿaÿbÿlÿ\ÿhÿcÿ[ÿZÿRÿWÿZÿLÿXÿbÿbÿfÿ\ÿ_ÿhÿlÿrÿgÿgÿ]ÿVÿ_ÿWÿSÿPÿoÿkÿ]ÿdÿkÿZÿXÿwÿZÿIÿfÿcÿtÿKÿ]ÿ[ÿlÿ]ÿFÿUÿgÿdÿRÿbÿfÿaÿeÿmÿWÿQÿ^ÿWÿTÿVÿYÿ^ÿcÿfÿhÿ_ÿdÿ\ÿZÿ]ÿSÿSÿTÿ^ÿeÿaÿ^ÿZÿMÿgÿmÿZÿsÿkÿNÿPÿ[ÿgÿfÿbÿeÿvÿpÿGÿEÿfÿbÿPÿ`ÿrÿiÿ^ÿhÿpÿ^ÿjÿxÿmÿdÿpÿiÿpÿsÿsÿrÿrÿÿhÿtÿ{ÿaÿyÿiÿqÿrÿsÿzÿoÿqÿeÿsÿzÿvÿsÿjÿnÿtÿxÿÿ}ÿzÿ{ÿrÿZÿhÿ|ÿkÿrÿoÿyÿÿ{ÿwÿbÿBÿ\ÿzÿÿÿxÿtÿuÿsÿjÿzÿwÿpÿnÿcÿiÿrÿpÿsÿhÿiÿ|ÿpÿmÿkÿ`ÿqÿÿlÿaÿgÿiÿÿnÿzÿpÿsÿÿgÿsÿrÿuÿyÿqÿqÿuÿuÿzÿÿ}ÿuÿtÿqÿtÿxÿuÿxÿwÿkÿfÿlÿxÿ}ÿ}ÿdÿgÿ{ÿqÿmÿlÿÿyÿbÿtÿÿtÿgÿsÿrÿaÿsÿ}ÿÿyÿÿ}ÿnÿ}ÿ}ÿhÿcÿnÿzÿkÿvÿÿhÿvÿÿyÿÿÿoÿÿmÿkÿ~ÿÿzÿ~ÿtÿnÿrÿsÿyÿ{ÿyÿsÿrÿÿÿ{ÿ|ÿzÿlÿwÿyÿtÿ{ÿkÿ{ÿuÿwÿvÿqÿsÿÿÿuÿuÿtÿxÿcÿZÿqÿnÿlÿwÿ~ÿÿÿuÿzÿÿuÿzÿoÿ{ÿÿvÿvÿrÿyÿÿiÿyÿtÿnÿ{ÿÿ{ÿÿÿÿÿwÿrÿqÿmÿpÿyÿxÿuÿyÿdÿvÿÿ^ÿÿnÿÿÿuÿvÿÿ{ÿÿÿÿyÿÿÿtÿqÿuÿ}ÿÿ~ÿÿÿÿÿ~ÿvÿoÿpÿ{ÿÿÿÿxÿÿÿÿÿÿÿqÿnÿ}ÿÿÿuÿuÿÿÿpÿtÿÿÿoÿÿ|ÿzÿÿÿÿÿÿ~ÿÿÿvÿuÿzÿwÿoÿxÿÿuÿpÿlÿtÿzÿuÿÿÿXÿÿ{ÿyÿÿ{ÿeÿdÿ_ÿ_ÿmÿyÿÿzÿoÿÿÿzÿkÿtÿsÿuÿuÿ}ÿÿpÿvÿÿvÿvÿvÿoÿvÿrÿvÿÿtÿnÿwÿwÿÿxÿnÿÿrÿÿkÿwÿuÿpÿzÿkÿxÿkÿ[ÿnÿwÿqÿZÿ]ÿuÿnÿlÿnÿkÿkÿ_ÿkÿÿuÿfÿzÿ{ÿ~ÿÿvÿsÿÿÿnÿZÿgÿyÿoÿhÿiÿwÿaÿcÿUÿ\ÿÿnÿvÿÿrÿeÿmÿiÿjÿhÿpÿmÿ\ÿqÿÿzÿeÿ`ÿoÿ[ÿhÿjÿ^ÿlÿrÿrÿrÿkÿÿ|ÿjÿgÿnÿÿrÿjÿÿxÿxÿZÿÿeÿfÿpÿyÿoÿhÿÿ{ÿgÿiÿxÿyÿoÿjÿsÿÿyÿlÿwÿÿÿ~ÿÿuÿÿsÿfÿkÿlÿvÿzÿlÿoÿpÿuÿaÿrÿxÿ_ÿ~ÿlÿtÿwÿpÿrÿvÿ}ÿ|ÿxÿvÿrÿzÿrÿoÿmÿvÿ`ÿÿvÿpÿÿpÿgÿtÿlÿrÿzÿuÿ}ÿnÿlÿ~ÿ~ÿuÿÿ{ÿwÿÿ{ÿoÿ8ÿMÿxÿpÿuÿÿÿÿÿÿ{ÿuÿÿÿÿÿÿÿ~ÿhÿoÿÿÿ|ÿ{ÿ|ÿÿÿÿÿÿÿÿÿÿÿ~ÿ~ÿÿÿÿÿÿÿÿÿÿÿÿÿÿÿÿÿÿÿÿÿÿ¨ÿÿÿÿ¥ÿÿÿÿÿÿÿÿÿªÿ²ÿ¤ÿªÿÿÿÿÿÿÿÿ©ÿ¥ÿ ÿªÿ¡ÿÿÿÿ£ÿÿ¤ÿÿ ÿ«ÿ¡ÿ¦ÿ®ÿ¡ÿ¡ÿ°ÿÿ¢ÿÿ£ÿ¤ÿ¨ÿ¶ÿ£ÿ¦ÿ­ÿ«ÿ®ÿ©ÿÿÿÿ¡ÿ ÿ­ÿÿ§ÿÿ¡ÿÿ¯ÿ£ÿÿ¥ÿ¨ÿ¦ÿ±ÿ¬ÿ²ÿÿ¢ÿ­ÿÿÿ«ÿ¤ÿ¢ÿ¥ÿÿÿ ÿ¥ÿ§ÿ£ÿ¶ÿ¤ÿÿ¢ÿ¯ÿ¥ÿ£ÿÿÿ©ÿÿÿ«ÿ°ÿ«ÿ®ÿÿÿÿ£ÿ²ÿ±ÿªÿ²ÿ¢ÿ¡ÿ¥ÿÿ¦ÿÿÿ§ÿ«ÿ¨ÿ¥ÿÿÿÿÿ ÿÿ£ÿ­ÿ³ÿºÿ¼ÿ®ÿ¢ÿ¨ÿªÿÿ¨ÿ­ÿ ÿ§ÿ¤ÿ¬ÿ ÿÿªÿªÿ§ÿ³ÿ£ÿ£ÿ·ÿ»ÿ£ÿ°ÿªÿ´ÿ¨ÿÿÿ¥ÿ¢ÿ¨ÿ©ÿÿ±ÿ­ÿ¨ÿ¨ÿªÿ­ÿ«ÿ¨ÿ®ÿ°ÿ£ÿºÿ®ÿ¬ÿ¡ÿ§ÿÿ¢ÿªÿ¤ÿÿÿÿ£ÿ¥ÿÿ¢ÿ¢ÿ¤ÿ¤ÿ¤ÿ£ÿ¤ÿ«ÿÿ§ÿ¦ÿÿ¥ÿ±ÿ¨ÿÿÿÿ¤ÿÿÿÿÿÿÿ¥ÿ¤ÿ¨ÿ°ÿ°ÿ©ÿ¦ÿ¤ÿ²ÿ«ÿÿ£ÿ¨ÿ£ÿ©ÿ±ÿ©ÿ¢ÿ²ÿ°ÿ¬ÿ¡ÿ£ÿ­ÿ²ÿ­ÿ¥ÿÿ¢ÿªÿ¨ÿ ÿ·ÿ¥ÿ©ÿµÿ¸ÿ«ÿÿÿ©ÿÿÿ°ÿ¸ÿ´ÿÁÿ·ÿ©ÿ¬ÿªÿ¥ÿ¸ÿ©ÿ¬ÿ±ÿ¶ÿ«ÿ¢ÿÿÿÿÿÿ¨ÿ°ÿ¦ÿ­ÿÿÿ£ÿªÿ§ÿ¤ÿÿ¯ÿ©ÿ¡ÿ°ÿ¬ÿÿÿÿ¡ÿ¤ÿ­ÿ ÿ¦ÿ±ÿ¢ÿ§ÿ­ÿ§ÿ ÿÿÿÿÿ¡ÿ´ÿ®ÿ¡ÿÿ¬ÿ½ÿ±ÿ·ÿ ÿªÿ«ÿ ÿ¦ÿ«ÿ­ÿ³ÿ­ÿ¯ÿ±ÿ®ÿ´ÿµÿ¬ÿ¤ÿ¥ÿ¬ÿ¦ÿÿ¹ÿÿ£ÿ¨ÿ¤ÿ¡ÿ§ÿ©ÿ£ÿ¯ÿ°ÿ©ÿÿ¢ÿ¡ÿ£ÿ¥ÿ ÿ¤ÿ§ÿ«ÿ¥ÿµÿ¬ÿ°ÿ´ÿ¬ÿ§ÿ¬ÿ¨ÿ¢ÿ®ÿ©ÿ­ÿ³ÿ·ÿ¶ÿ­ÿ°ÿÿ¦ÿ¡ÿ¢ÿ¡ÿ ÿ¡ÿ£ÿªÿ£ÿ¢ÿ³ÿ«ÿ©ÿ¤ÿ£ÿ©ÿ¢ÿ£ÿ®ÿ³ÿ¬ÿ ÿ«ÿ¯ÿ¡ÿ¦ÿ±ÿ§ÿ¦ÿ©ÿ¡ÿ¢ÿªÿ²ÿ¶ÿªÿªÿªÿ«ÿ¥ÿ§ÿ¤ÿ©ÿ¦ÿ¢ÿ¢ÿ£ÿ¦ÿÇÿ¨ÿ£ÿ¨ÿ¦ÿ­ÿ»ÿ¹ÿ¤ÿ®ÿ©ÿ¸ÿ©ÿ®ÿ®ÿ¢ÿ ÿ®ÿ°ÿ¥ÿªÿÿ¤ÿ³ÿ¯ÿªÿ³ÿ¤ÿ¡ÿ®ÿ®ÿ©ÿ§ÿ«ÿ«ÿ ÿ«ÿ³ÿÿ¨ÿªÿ£ÿ®ÿ·ÿ©ÿÿÿ ÿ°ÿ«ÿ¦ÿ£ÿ¤ÿ¦ÿ«ÿ¶ÿ°ÿ¾ÿ¬ÿ¦ÿ§ÿªÿªÿªÿ¬ÿ§ÿ¦ÿÿ¬ÿ¥ÿÿÿ«ÿ°ÿÿÿÿ¤ÿ¦ÿ§ÿ¦ÿ¢ÿ§ÿ³ÿ³ÿ¥ÿ©ÿ¬ÿ®ÿ¥ÿ£ÿ§ÿÿ ÿ°ÿ¡ÿÿ²ÿ¥ÿ¦ÿ±ÿ¦ÿÿÿÿÿqÿOÿÿ£ÿ¢ÿ³ÿ²ÿ§ÿ¤ÿ¦ÿªÿ¶ÿ£ÿ¤ÿªÿ«ÿªÿ¥ÿÿÿ§ÿ³ÿ±ÿ§ÿ¢ÿ`ÿ*ÿÿ^ÿÿÿ®ÿ´ÿ³ÿ¯ÿÿ­ÿ¤ÿ«ÿ«ÿ¨ÿ¬ÿ¬ÿÿ¡ÿÿ¨ÿ¯ÿ®ÿ²ÿªÿÿÿ¤ÿ±ÿ©ÿ®ÿ¼ÿ¨ÿ¬ÿ²ÿ©ÿ¤ÿ¦ÿ£ÿ­ÿÿ«ÿ¨ÿÿ°ÿ²ÿ¦ÿ¥ÿªÿ©ÿ¯ÿÅÿ¢ÿÿ ÿ¨ÿ®ÿ«ÿªÿ­ÿ¨ÿ¡ÿ¢ÿ£ÿ¡ÿ¨ÿ®ÿ¤ÿ¢ÿ¨ÿ°ÿ«ÿÿÿÿÿÿÿ§ÿ¢ÿ¦ÿ§ÿÿÿ¥ÿÿ¢ÿ³ÿÿ¤ÿ­ÿ©ÿ§ÿ§ÿ«ÿ®ÿ¬ÿ£ÿÿ¦ÿ£ÿ£ÿªÿÿÿ ÿ£ÿ§ÿ«ÿ¤ÿÿÿ¡ÿ§ÿÿ ÿ´ÿ¥ÿÿÿÿ ÿÿ ÿ¸ÿ®ÿÿ³ÿ¤ÿ©ÿ¯ÿ¨ÿÿÿ¥ÿÿ¢ÿ­ÿÿ£ÿ±ÿ¹ÿ«ÿªÿªÿÿÿÿ¢ÿ¨ÿ«ÿÿ®ÿ²ÿ¥ÿ¯ÿ£ÿ¦ÿÿÿÿ¤ÿÿ¤ÿÿ§ÿÿ©ÿ¬ÿÿÿ¡ÿ¢ÿ¦ÿ©ÿ¢ÿ®ÿ½ÿÿ£ÿ©ÿ·ÿ¦ÿÿÿ£ÿ©ÿ¦ÿÿ¢ÿ«ÿ¢ÿ¤ÿÿ­ÿ£ÿ£ÿªÿ«ÿ¤ÿ¢ÿ¦ÿ©ÿ©ÿ©ÿÿÿÿÿÿÿ¬ÿ¬ÿ¨ÿªÿ£ÿÿÿ³ÿ¡ÿ­ÿ§ÿÿÿÿ ÿ¦ÿ¥ÿÿÿÿÿÿ®ÿ°ÿ¶ÿ­ÿ£ÿÿÿªÿ«ÿ§ÿ¢ÿÿÿÿ¦ÿ¤ÿ°ÿ±ÿÿªÿ­ÿ¥ÿ ÿ®ÿ¦ÿ¢ÿ¡ÿ§ÿµÿªÿ¨ÿºÿ±ÿÿ¢ÿÿÿ¦ÿÿÿ ÿ¨ÿ«ÿÿÿÿ¤ÿ¨ÿ¥ÿÿ§ÿ¡ÿ¤ÿÿÿ¦ÿÿÿ­ÿ°ÿÿÿÿ°ÿ¤ÿÿÿÿÿÿÿ£ÿ ÿÿ ÿ©ÿ©ÿÿÿÿ§ÿÿ¯ÿÿÿÿ¦ÿ¤ÿ ÿÿ£ÿ¨ÿ§ÿ¨ÿÿ¤ÿÿ¨ÿÿÿ§ÿ§ÿÿ ÿÿÿÿÿÿÿÿ ÿÿÿ£ÿÿÿÿÿÿÿÿÿÿÿÿÿÿÿÿmÿ}ÿÿÿÿÿÿÿÿÿÿÿÿÿÿÿÿÿÿÿÿÿÿÿoÿÿÿiÿwÿÿ|ÿÿÿyÿeÿlÿ{ÿ|ÿvÿkÿÿsÿcÿkÿwÿÿsÿsÿ~ÿwÿrÿkÿmÿpÿeÿoÿcÿQÿiÿdÿEÿVÿPÿaÿ]ÿSÿcÿ`ÿ]ÿuÿnÿ[ÿaÿeÿdÿ[ÿ_ÿ^ÿLÿgÿYÿ[ÿZÿdÿ]ÿsÿgÿZÿOÿTÿaÿmÿrÿuÿkÿPÿsÿ}ÿhÿkÿqÿgÿoÿzÿrÿrÿxÿiÿeÿnÿsÿhÿ_ÿbÿiÿoÿlÿiÿlÿ{ÿxÿoÿiÿgÿsÿoÿÿ`ÿfÿpÿcÿGÿRÿiÿlÿlÿ\ÿKÿnÿÿ[ÿnÿdÿÿmÿ`ÿhÿ{ÿuÿqÿmÿlÿsÿpÿmÿjÿmÿlÿnÿwÿiÿpÿtÿ`ÿqÿbÿpÿmÿrÿÿzÿÿjÿoÿwÿÿoÿ\ÿ^ÿhÿiÿoÿzÿpÿgÿjÿpÿÿÿ|ÿtÿgÿtÿzÿzÿwÿcÿlÿeÿlÿsÿ|ÿvÿmÿhÿbÿmÿrÿdÿhÿ]ÿ]ÿeÿrÿvÿxÿWÿjÿÿyÿvÿjÿlÿxÿuÿjÿiÿ`ÿaÿfÿgÿjÿiÿfÿ[ÿbÿhÿyÿmÿYÿtÿmÿÿtÿ|ÿrÿkÿqÿxÿÿÿ~ÿÿÿyÿqÿtÿ{ÿqÿmÿwÿÿÿÿzÿÿoÿjÿ^ÿqÿÿSÿ`ÿjÿrÿlÿxÿsÿkÿrÿpÿnÿhÿnÿ|ÿwÿoÿjÿdÿpÿpÿbÿbÿfÿnÿtÿwÿcÿ|ÿaÿhÿÿÿÿvÿlÿcÿlÿ{ÿjÿ\ÿ]ÿ`ÿqÿzÿjÿaÿfÿlÿvÿeÿeÿbÿpÿgÿ|ÿÿkÿUÿkÿnÿnÿXÿdÿyÿlÿqÿvÿlÿpÿhÿcÿrÿsÿqÿrÿpÿoÿ|ÿ~ÿvÿoÿiÿzÿmÿlÿ|ÿlÿbÿ\ÿvÿrÿoÿvÿ|ÿsÿ_ÿrÿÿoÿyÿlÿ`ÿtÿqÿcÿdÿgÿbÿaÿjÿÿÿsÿzÿqÿtÿhÿxÿtÿnÿrÿ|ÿmÿÿqÿpÿiÿdÿ^ÿZÿWÿkÿuÿhÿjÿkÿmÿ~ÿrÿ`ÿkÿ[ÿ_ÿÿrÿ_ÿqÿjÿyÿtÿ|ÿ}ÿnÿrÿtÿhÿrÿzÿWÿhÿ^ÿgÿtÿlÿVÿgÿÿÿqÿiÿeÿiÿoÿfÿbÿmÿoÿcÿcÿaÿÿÿcÿiÿfÿyÿrÿhÿSÿzÿÿzÿpÿpÿ^ÿbÿYÿxÿyÿ{ÿmÿyÿÿtÿjÿhÿgÿbÿhÿ}ÿÿwÿÿ}ÿiÿdÿuÿ|ÿqÿfÿ[ÿ`ÿÿzÿeÿÿoÿÿÿ^ÿNÿsÿqÿjÿÿÿÿ{ÿyÿ~ÿoÿuÿyÿsÿuÿ|ÿwÿuÿtÿsÿpÿeÿ~ÿxÿiÿyÿÿfÿzÿuÿmÿgÿqÿjÿsÿoÿaÿÿgÿqÿrÿ{ÿjÿnÿ{ÿ_ÿYÿbÿfÿ|ÿoÿ[ÿeÿsÿoÿjÿqÿlÿ_ÿnÿtÿmÿvÿZÿFÿXÿbÿnÿ^ÿUÿjÿÿcÿhÿjÿsÿ_ÿgÿÿ`ÿnÿGÿYÿbÿ`ÿSÿYÿbÿfÿfÿkÿqÿaÿVÿfÿhÿkÿSÿHÿYÿgÿ_ÿOÿ`ÿbÿRÿXÿKÿHÿWÿUÿSÿSÿ]ÿMÿIÿWÿSÿLÿbÿcÿZÿFÿ]ÿ`ÿMÿDÿhÿFÿcÿaÿWÿeÿQÿOÿaÿRÿMÿTÿLÿGÿXÿ\ÿVÿ]ÿaÿNÿÿÿLÿ`ÿ_ÿkÿkÿcÿOÿVÿMÿOÿSÿ]ÿaÿhÿVÿ^ÿQÿTÿtÿLÿnÿnÿbÿYÿgÿ_ÿnÿdÿNÿRÿ^ÿDÿLÿYÿzÿsÿXÿ^ÿjÿkÿlÿ`ÿCÿUÿiÿbÿ`ÿTÿeÿ~ÿ`ÿFÿfÿlÿpÿfÿjÿTÿ>ÿKÿ^ÿgÿWÿUÿIÿPÿWÿrÿTÿoÿgÿiÿ[ÿÿSÿhÿfÿsÿnÿ`ÿLÿKÿVÿUÿRÿPÿNÿ]ÿ]ÿPÿJÿYÿSÿKÿWÿVÿOÿYÿcÿdÿhÿfÿdÿ_ÿxÿzÿjÿPÿsÿuÿdÿOÿRÿcÿmÿZÿSÿhÿJÿxÿnÿÿzÿ]ÿ_ÿTÿfÿqÿnÿgÿzÿÿvÿwÿlÿyÿpÿpÿuÿtÿqÿlÿnÿuÿ|ÿvÿjÿvÿvÿpÿ~ÿmÿmÿxÿwÿ|ÿwÿgÿeÿJÿWÿwÿmÿdÿfÿ~ÿÿeÿkÿ:ÿYÿ;ÿ ÿDÿ`ÿrÿxÿvÿqÿeÿfÿjÿnÿrÿvÿÿpÿxÿwÿyÿ|ÿsÿvÿkÿpÿxÿÿvÿmÿxÿ{ÿ}ÿÿÿsÿrÿÿÿ{ÿnÿuÿlÿÿ|ÿwÿpÿ~ÿ}ÿÿfÿbÿ\ÿvÿiÿÿmÿ~ÿ]ÿmÿvÿÿÿÿhÿjÿqÿzÿÿzÿ~ÿÿÿxÿqÿfÿgÿgÿmÿsÿhÿoÿ|ÿvÿÿÿnÿkÿqÿtÿtÿpÿuÿ{ÿ}ÿÿÿxÿrÿhÿÿsÿtÿÿjÿ^ÿqÿ]ÿÿÿkÿÿtÿÿÿzÿuÿÿrÿlÿfÿnÿÿxÿyÿÿtÿzÿ~ÿrÿzÿyÿÿÿoÿvÿ}ÿqÿvÿ~ÿtÿoÿÿ|ÿqÿÿÿÿlÿÿzÿlÿmÿvÿzÿvÿuÿlÿuÿvÿÿ}ÿÿmÿÿxÿÿrÿÿcÿwÿÿÿÿvÿpÿ{ÿwÿuÿtÿzÿtÿfÿiÿoÿsÿyÿzÿ~ÿ|ÿsÿtÿqÿsÿfÿcÿrÿaÿhÿrÿuÿ}ÿrÿrÿSÿrÿlÿqÿpÿTÿÿwÿeÿÿÿÿtÿhÿxÿqÿrÿsÿgÿzÿrÿyÿoÿxÿnÿoÿsÿ~ÿÿgÿXÿ[ÿdÿoÿtÿzÿrÿgÿnÿ~ÿ~ÿ}ÿpÿnÿzÿuÿyÿ~ÿiÿdÿdÿÿYÿlÿrÿ_ÿhÿgÿvÿÿÿsÿwÿfÿvÿxÿlÿeÿmÿ~ÿdÿ]ÿbÿiÿnÿkÿgÿnÿrÿlÿdÿ_ÿoÿyÿcÿhÿ^ÿZÿlÿgÿfÿtÿ{ÿoÿ^ÿgÿ^ÿoÿnÿhÿdÿrÿlÿRÿlÿTÿaÿTÿoÿsÿfÿgÿgÿbÿVÿoÿdÿiÿ`ÿYÿcÿmÿWÿMÿbÿcÿWÿfÿtÿ`ÿ`ÿgÿkÿVÿcÿgÿjÿjÿXÿiÿ]ÿLÿSÿMÿZÿSÿRÿÿgÿ~ÿZÿiÿfÿbÿbÿ^ÿCÿfÿbÿ]ÿiÿcÿZÿ`ÿaÿ_ÿhÿnÿ`ÿWÿ^ÿaÿ]ÿ^ÿiÿ^ÿiÿkÿZÿUÿTÿbÿ\ÿOÿEÿmÿWÿeÿYÿdÿdÿ^ÿ\ÿhÿZÿGÿVÿZÿYÿ]ÿ]ÿdÿpÿgÿWÿZÿbÿXÿVÿkÿsÿcÿ[ÿgÿ]ÿUÿdÿpÿrÿyÿoÿoÿrÿoÿjÿ_ÿRÿÿkÿÿ^ÿWÿÿbÿoÿkÿtÿÿÿjÿkÿsÿnÿkÿkÿoÿpÿrÿ}ÿtÿdÿqÿvÿeÿZÿuÿmÿmÿxÿiÿ}ÿÿvÿjÿYÿ^ÿdÿeÿ|ÿuÿwÿpÿpÿqÿlÿgÿwÿhÿTÿcÿmÿÿzÿkÿyÿ{ÿsÿnÿjÿjÿsÿ{ÿpÿqÿdÿvÿyÿÿÿzÿvÿtÿÿdÿgÿlÿqÿfÿlÿoÿdÿwÿzÿpÿnÿtÿqÿqÿsÿwÿ{ÿrÿlÿlÿlÿtÿÿÿÿcÿoÿzÿuÿjÿuÿwÿqÿrÿsÿÿzÿgÿtÿzÿfÿiÿlÿuÿzÿ{ÿtÿhÿiÿwÿzÿyÿsÿdÿrÿtÿmÿsÿrÿ|ÿÿsÿuÿyÿÿhÿeÿzÿgÿwÿ}ÿtÿlÿtÿqÿtÿÿÿtÿnÿÿÿ{ÿwÿ|ÿrÿÿtÿyÿÿsÿÿfÿxÿjÿoÿmÿwÿ~ÿÿtÿaÿÿzÿrÿgÿiÿjÿvÿÿÿÿÿvÿtÿfÿjÿjÿÿvÿjÿfÿrÿvÿÿeÿzÿzÿoÿrÿÿÿtÿ{ÿ~ÿÿvÿhÿiÿnÿhÿgÿtÿnÿcÿhÿkÿÿ|ÿÿrÿxÿyÿwÿmÿÿÿÿÿlÿ{ÿ~ÿuÿÿÿyÿqÿvÿ~ÿÿÿÿÿ}ÿ{ÿmÿ{ÿzÿ}ÿwÿÿ{ÿÿÿxÿÿÿzÿaÿhÿÿÿÿ}ÿÿqÿpÿ}ÿwÿÿÿzÿtÿÿtÿÿ~ÿÿÿ~ÿ|ÿÿÿvÿoÿÿ{ÿhÿmÿnÿoÿtÿnÿjÿtÿzÿÿÿiÿ{ÿÿÿÿvÿoÿÿsÿmÿxÿÿÿÿvÿfÿtÿ|ÿYÿ}ÿÿnÿwÿ~ÿ}ÿÿhÿzÿyÿvÿvÿpÿwÿyÿqÿmÿlÿsÿxÿtÿpÿgÿyÿÿuÿrÿgÿÿwÿiÿÿÿwÿxÿwÿ~ÿÿÿÿqÿbÿiÿ}ÿvÿ~ÿ}ÿmÿyÿpÿjÿÿtÿjÿÿzÿrÿ{ÿÿ~ÿsÿmÿuÿ{ÿhÿ]ÿnÿkÿkÿuÿjÿcÿ|ÿ~ÿÿuÿaÿdÿtÿsÿvÿyÿxÿlÿkÿxÿ{ÿzÿkÿoÿjÿ]ÿ|ÿkÿgÿcÿjÿqÿwÿoÿ}ÿÿ|ÿÿÿuÿmÿgÿlÿuÿ|ÿiÿÿ~ÿeÿnÿuÿrÿÿxÿsÿjÿjÿrÿfÿ_ÿlÿnÿnÿ~ÿqÿ}ÿnÿyÿtÿÿ~ÿvÿdÿaÿWÿ`ÿmÿhÿsÿsÿXÿsÿrÿkÿ{ÿOÿrÿbÿiÿvÿ{ÿÿ~ÿ|ÿuÿxÿ{ÿpÿtÿwÿdÿnÿsÿxÿvÿÿpÿoÿrÿuÿeÿxÿzÿnÿ~ÿÿyÿzÿzÿoÿsÿ}ÿÿzÿÿhÿ"ÿáþ+ÿrÿvÿ}ÿÿÿÿ~ÿÿ}ÿxÿxÿpÿiÿÿqÿzÿ|ÿzÿ~ÿxÿwÿÿÿÿÿÿÿÿÿÿÿÿÿÿÿyÿÿÿÿÿÿÿÿÿÿÿÿÿÿÿÿÿÿÿÿÿÿÿÿÿ¢ÿÿÿÿ¤ÿ§ÿÿÿÿ¤ÿÿ ÿÿ§ÿÿ¦ÿ£ÿ£ÿÿ¨ÿÿ¤ÿ¨ÿ¦ÿ©ÿ¢ÿÿÿÿ ÿÿ§ÿÿ±ÿ°ÿªÿ©ÿ£ÿÿ¤ÿ³ÿ¯ÿ«ÿ­ÿÿ¶ÿÿ¡ÿÿ¡ÿ¨ÿ¥ÿ£ÿ¢ÿÿÿÿÿ¢ÿ§ÿÿ«ÿ«ÿ£ÿ°ÿ±ÿ¦ÿÿÿ©ÿ¯ÿ£ÿÿ¶ÿ²ÿÿ¬ÿÿÿªÿ¨ÿÿ ÿ£ÿÿÿ²ÿ¥ÿ¡ÿ¨ÿÿ¦ÿ£ÿÿÿ£ÿ¡ÿªÿ®ÿÿ ÿ¤ÿÿ¦ÿ®ÿÿÿ¡ÿ¥ÿ®ÿ®ÿ¯ÿ¶ÿ«ÿ¶ÿÿÿ ÿ ÿ¥ÿµÿ§ÿ§ÿ®ÿ¥ÿ£ÿ®ÿ¤ÿ»ÿ¢ÿÿ¬ÿ«ÿªÿ½ÿ¯ÿÿ¡ÿÿÿÿ£ÿ®ÿ»ÿ¢ÿ¬ÿ¡ÿÿ±ÿ±ÿ§ÿ°ÿ­ÿÿ°ÿ·ÿ«ÿ¯ÿ²ÿ«ÿÿÿ ÿ ÿ¡ÿ¤ÿ±ÿ¢ÿÿªÿ¦ÿ ÿ¢ÿ§ÿ§ÿÿÿ¢ÿ´ÿ®ÿÿÿ¢ÿ¯ÿ±ÿ¤ÿÿÿÿ£ÿÿªÿ¢ÿÿ¨ÿÿ¡ÿ ÿ ÿ ÿ¡ÿ©ÿ®ÿÿÿ¶ÿ¥ÿ³ÿµÿ¡ÿÿÿ¨ÿ§ÿ­ÿ§ÿ}ÿqÿÿ§ÿ£ÿ§ÿ³ÿ¶ÿ°ÿ§ÿÿ­ÿÿºÿµÿ¬ÿ¨ÿ¥ÿÿÿ©ÿ´ÿ­ÿ­ÿªÿ¤ÿ£ÿ¥ÿ¨ÿ¥ÿ¡ÿ¤ÿ¨ÿ­ÿ¹ÿ°ÿÿªÿ©ÿÿ¨ÿ¨ÿ­ÿ·ÿ¡ÿ§ÿ²ÿ²ÿ­ÿ¹ÿ·ÿ³ÿ±ÿ¬ÿ«ÿ·ÿ­ÿ¢ÿ¢ÿ¢ÿÿÿÿÿ§ÿ§ÿ¥ÿ¡ÿ¤ÿÿ¢ÿÿ¢ÿ°ÿ´ÿ¯ÿ§ÿ¨ÿ®ÿ¨ÿ«ÿ¥ÿªÿ§ÿÿÿ¥ÿÿ©ÿ¨ÿ§ÿ­ÿÿ«ÿ®ÿ¤ÿ ÿÿÿ«ÿ­ÿ­ÿ«ÿ®ÿ¬ÿ¨ÿ©ÿ®ÿ®ÿÿ¡ÿ¢ÿ£ÿ¡ÿ¤ÿ£ÿ©ÿ®ÿ¥ÿªÿ©ÿ£ÿ¯ÿ¦ÿ ÿÿ­ÿ¼ÿ¯ÿ¤ÿ«ÿ¤ÿÿ²ÿ°ÿ©ÿ¨ÿ¤ÿÿ¨ÿ¥ÿ©ÿÿ¥ÿ¦ÿ¦ÿ¦ÿªÿµÿ®ÿ¯ÿ«ÿÿªÿ§ÿ¥ÿ­ÿ²ÿ¶ÿ³ÿ®ÿ¶ÿ²ÿ®ÿ°ÿ±ÿ±ÿ¹ÿµÿ«ÿ§ÿ©ÿ¨ÿ¥ÿ¨ÿªÿ¢ÿ¡ÿ¡ÿ¦ÿ§ÿ¥ÿ¤ÿ¢ÿ¦ÿ®ÿ¯ÿ¶ÿÀÿ«ÿ¶ÿ­ÿ¤ÿ¨ÿ¯ÿ¨ÿ«ÿ§ÿ£ÿ¦ÿ¢ÿÿ¢ÿ«ÿ²ÿ³ÿ£ÿ¨ÿ¨ÿ¤ÿ­ÿ¦ÿ¬ÿ¬ÿ¢ÿ¡ÿ¢ÿ£ÿ±ÿ©ÿªÿ­ÿ®ÿ®ÿ«ÿ¢ÿ¤ÿ«ÿ§ÿ½ÿ¯ÿ®ÿ°ÿ¤ÿ¦ÿ±ÿµÿ±ÿ¦ÿ¨ÿ²ÿ±ÿ©ÿ ÿÿ ÿÿ°ÿ­ÿ¥ÿ£ÿ¦ÿ¬ÿ´ÿ¯ÿªÿ¯ÿÿÿÿ¥ÿ«ÿ¡ÿÿ­ÿ¦ÿÿ¯ÿ¨ÿ£ÿ©ÿ©ÿ¢ÿ³ÿ²ÿ»ÿ°ÿ®ÿ³ÿ®ÿªÿ«ÿ©ÿ¤ÿ§ÿ©ÿ¥ÿªÿÿÿÿ¬ÿ¨ÿ¡ÿ¬ÿÿ²ÿ°ÿ¨ÿ¢ÿ¥ÿ¯ÿ®ÿÿ®ÿ³ÿ¬ÿ¥ÿ¶ÿ»ÿ²ÿ©ÿ ÿÿ¥ÿ«ÿ©ÿ§ÿ©ÿ£ÿ¢ÿÿÿÿÿOÿÿ¯ÿÿ°ÿ°ÿ¥ÿ¨ÿªÿ©ÿ¦ÿÿ¥ÿ¨ÿ¦ÿ©ÿ®ÿ¥ÿÿ®ÿºÿ²ÿ«ÿ ÿvÿRÿLÿqÿÿÿ ÿ¡ÿ¥ÿ¬ÿ¢ÿ¦ÿ¥ÿªÿ¯ÿ±ÿ·ÿ¯ÿÿ£ÿ¡ÿ¬ÿ¥ÿ¡ÿ ÿÿÿÿ¥ÿ¬ÿªÿÿ²ÿ¤ÿ¤ÿ«ÿ§ÿ¤ÿ¦ÿ¦ÿ®ÿ¨ÿÿ§ÿ£ÿ­ÿ¨ÿ¡ÿ¥ÿ¤ÿÿ¬ÿ°ÿ¦ÿÿ¬ÿ¦ÿ»ÿ½ÿµÿ°ÿ¦ÿÿ£ÿÿ£ÿ¤ÿ¦ÿ£ÿ«ÿ§ÿÿÿ£ÿ°ÿ¦ÿ£ÿÿ¤ÿ¯ÿÿÿ ÿÿÿ¥ÿÿ¢ÿ¶ÿ©ÿ¨ÿ«ÿ­ÿ¬ÿ¥ÿ®ÿ³ÿ¡ÿ ÿ©ÿ¡ÿ²ÿÿÿ£ÿ¦ÿ ÿÿÿ¢ÿ¥ÿÿÿ¡ÿÿ­ÿÿ¬ÿ¯ÿÿÿ¦ÿ¬ÿ©ÿªÿ ÿ¯ÿ¦ÿ´ÿ²ÿªÿ±ÿ¯ÿ¤ÿ¤ÿ£ÿÿ¦ÿ§ÿ¤ÿ²ÿ³ÿ¹ÿ³ÿ«ÿ®ÿÿÿ®ÿ´ÿ£ÿ¹ÿªÿ¹ÿ±ÿÿÿ¨ÿ¬ÿ£ÿÿÿ«ÿ¨ÿ¤ÿÿ£ÿ¡ÿ¡ÿ¦ÿ¡ÿ£ÿªÿ¥ÿÿ©ÿ±ÿ¥ÿ°ÿºÿ¡ÿ ÿ¥ÿ¯ÿªÿ¡ÿÿÿÿÿÿ¢ÿÿ¤ÿÿ¬ÿ¤ÿ£ÿ¢ÿ®ÿ¶ÿ®ÿ¬ÿ²ÿ¨ÿÿ¯ÿ²ÿ¦ÿÿÿÿ­ÿ²ÿ¬ÿ¢ÿÿÿÿªÿÿ©ÿ¤ÿÿÿÿÿÿ£ÿÿÿÿÿÿÿ¢ÿÿÿÿÿÿ¯ÿ·ÿÿÿÿÿ¥ÿ¤ÿ­ÿ¯ÿ«ÿªÿ¹ÿ¥ÿ²ÿ¨ÿÿ¢ÿ±ÿ­ÿÿÿÿ­ÿ¤ÿÿ¦ÿÿÿÿÿÿÿÿ ÿÿÿÿÿÿ¤ÿ¢ÿÿ«ÿ¡ÿÿÿÿÿÿÿÿÿÿ ÿ¥ÿ©ÿ¦ÿÿÿ«ÿÿÿÿ¤ÿ¦ÿ¥ÿ¦ÿªÿ®ÿÿÿÿ¤ÿÿÿÿ¦ÿÿÿÿÿÿ¢ÿ¢ÿÿÿÿ¢ÿÿÿ ÿÿÿ¦ÿÿ¡ÿÿÿÿÿÿÿÿÿÿÿ£ÿÿÿÿÿÿÿ­ÿ°ÿÿÿÿÿ}ÿÿÿ~ÿÿÿÿÿÿÿÿÿÿÿÿÿÿÿÿÿÿÿÿÿÿ~ÿmÿuÿÿÿ~ÿÿÿÿzÿqÿjÿqÿtÿ`ÿiÿjÿbÿ{ÿsÿ_ÿmÿ}ÿlÿxÿtÿyÿwÿsÿkÿhÿeÿEÿVÿJÿgÿ]ÿgÿfÿFÿUÿpÿRÿnÿfÿPÿbÿiÿcÿhÿqÿrÿhÿUÿTÿbÿVÿsÿiÿ^ÿ[ÿkÿgÿgÿ_ÿ\ÿSÿGÿZÿcÿ^ÿsÿ|ÿtÿeÿrÿÿ_ÿ}ÿqÿnÿiÿ~ÿsÿfÿdÿuÿxÿrÿjÿ^ÿ^ÿfÿjÿ{ÿrÿkÿÿvÿ`ÿmÿVÿxÿjÿÿrÿcÿtÿxÿcÿdÿÿ{ÿ^ÿ[ÿTÿXÿ{ÿpÿyÿhÿÿcÿ^ÿkÿjÿzÿxÿaÿaÿdÿcÿqÿqÿnÿnÿmÿ}ÿ}ÿuÿyÿeÿgÿgÿvÿÿÿpÿÿÿiÿlÿÿpÿjÿÿÿrÿhÿrÿ}ÿnÿuÿqÿjÿÿÿ|ÿ|ÿrÿpÿxÿÿtÿpÿwÿmÿiÿpÿvÿxÿxÿzÿoÿdÿuÿzÿcÿaÿ}ÿdÿbÿmÿlÿÿjÿÿÿÿÿzÿzÿvÿsÿuÿnÿiÿbÿeÿsÿpÿqÿkÿtÿiÿ`ÿgÿZÿrÿÿÿtÿxÿuÿhÿyÿwÿwÿxÿsÿÿÿuÿqÿcÿqÿÿÿÿÿÿ}ÿbÿnÿrÿoÿoÿeÿzÿkÿmÿlÿhÿgÿvÿnÿnÿtÿoÿeÿdÿlÿwÿyÿkÿ]ÿkÿxÿtÿcÿRÿ_ÿhÿlÿyÿoÿlÿ\ÿaÿ{ÿ|ÿzÿpÿeÿtÿiÿcÿkÿeÿWÿ\ÿhÿbÿgÿÿwÿuÿiÿ{ÿoÿfÿiÿbÿqÿiÿoÿnÿiÿ}ÿwÿUÿdÿxÿtÿnÿjÿhÿnÿbÿ_ÿxÿwÿjÿrÿwÿuÿpÿÿvÿxÿfÿaÿkÿ\ÿÿoÿ\ÿvÿpÿyÿnÿ~ÿnÿuÿÿwÿfÿtÿvÿrÿpÿfÿbÿaÿ]ÿ_ÿhÿlÿqÿyÿ~ÿyÿÿÿqÿeÿtÿmÿmÿmÿoÿkÿ{ÿoÿpÿqÿmÿhÿbÿcÿrÿ{ÿ{ÿnÿpÿqÿiÿrÿdÿaÿ]ÿTÿhÿbÿzÿqÿlÿnÿqÿdÿhÿ_ÿ_ÿÿhÿ]ÿmÿ^ÿ{ÿuÿqÿÿÿdÿdÿpÿyÿrÿgÿgÿnÿxÿpÿ`ÿhÿrÿhÿZÿnÿÿ~ÿgÿfÿvÿgÿiÿlÿdÿvÿqÿsÿoÿkÿoÿuÿtÿÿ{ÿjÿcÿhÿlÿqÿrÿzÿvÿeÿgÿoÿoÿqÿvÿ~ÿpÿ|ÿÿfÿkÿSÿ`ÿMÿgÿÿÿeÿÿoÿnÿ]ÿcÿnÿÿxÿpÿvÿkÿZÿcÿtÿ|ÿÿ{ÿvÿvÿyÿyÿsÿpÿnÿlÿoÿ~ÿ~ÿoÿ|ÿÿnÿ{ÿpÿfÿsÿÿlÿwÿlÿ\ÿ{ÿoÿlÿaÿtÿdÿpÿÿgÿYÿ[ÿ\ÿqÿyÿwÿfÿhÿ~ÿÿfÿ\ÿcÿYÿWÿoÿwÿ\ÿKÿ_ÿaÿtÿaÿyÿiÿÿ^ÿsÿ|ÿÿcÿkÿQÿDÿaÿhÿ`ÿbÿYÿZÿiÿeÿiÿ~ÿnÿeÿcÿaÿeÿ[ÿgÿVÿAÿXÿgÿeÿgÿeÿ^ÿSÿSÿdÿ]ÿTÿYÿYÿRÿ`ÿYÿXÿEÿWÿDÿIÿVÿdÿRÿWÿLÿFÿIÿ_ÿFÿZÿgÿ_ÿ[ÿQÿPÿTÿTÿMÿZÿWÿQÿ`ÿmÿ`ÿSÿVÿWÿDÿÿÿOÿaÿeÿaÿWÿUÿQÿVÿRÿSÿwÿsÿjÿ`ÿ]ÿ^ÿ_ÿ`ÿ@ÿÿjÿcÿhÿeÿ\ÿgÿTÿVÿVÿZÿlÿ]ÿPÿbÿsÿlÿaÿ^ÿlÿkÿcÿeÿuÿ}ÿwÿhÿ^ÿjÿfÿTÿPÿYÿaÿUÿSÿrÿSÿNÿyÿÿÿ]ÿAÿ^ÿcÿIÿaÿSÿ7ÿeÿnÿYÿXÿnÿRÿcÿqÿgÿeÿZÿZÿaÿnÿ_ÿYÿWÿdÿgÿ]ÿYÿfÿjÿdÿ_ÿ[ÿZÿaÿnÿ_ÿSÿXÿUÿ]ÿvÿrÿgÿsÿmÿjÿ\ÿ\ÿ\ÿgÿyÿdÿrÿ]ÿqÿtÿgÿÿlÿbÿuÿYÿfÿjÿRÿlÿtÿÿqÿÿqÿ^ÿgÿrÿmÿmÿpÿiÿÿÿ{ÿxÿmÿrÿkÿmÿÿpÿhÿrÿoÿÿ|ÿlÿ]ÿ9ÿjÿ{ÿgÿbÿhÿsÿÿ^ÿqÿSÿ ÿQÿÿBÿmÿoÿqÿsÿlÿhÿbÿ_ÿxÿ}ÿ~ÿÿtÿ}ÿ}ÿÿÿyÿyÿmÿoÿzÿ|ÿtÿqÿtÿxÿvÿoÿzÿ|ÿvÿÿÿÿyÿtÿrÿÿuÿyÿxÿwÿ|ÿlÿgÿlÿPÿhÿ{ÿxÿ}ÿ|ÿ\ÿ`ÿfÿÿ{ÿyÿrÿaÿlÿÿrÿtÿyÿÿÿpÿkÿtÿsÿnÿlÿmÿlÿsÿyÿwÿÿÿÿpÿnÿxÿwÿvÿvÿwÿsÿpÿwÿjÿkÿeÿÿrÿxÿ~ÿqÿnÿÿoÿÿÿvÿ~ÿtÿyÿÿÿkÿÿyÿxÿoÿuÿÿ|ÿxÿ}ÿwÿ{ÿ|ÿwÿÿ|ÿÿÿÿÿvÿiÿvÿÿnÿtÿ~ÿwÿrÿÿÿÿuÿÿqÿ}ÿpÿvÿqÿoÿsÿÿrÿ{ÿ~ÿÿxÿxÿÿtÿÿqÿwÿÿÿÿÿÿ{ÿÿÿuÿxÿxÿÿyÿmÿ`ÿtÿÿ|ÿqÿrÿÿÿÿÿnÿjÿqÿÿxÿÿ{ÿpÿcÿmÿsÿYÿ^ÿ]ÿaÿ]ÿ^ÿxÿwÿ|ÿÿzÿ_ÿpÿiÿÿoÿqÿvÿkÿbÿmÿ~ÿsÿfÿfÿvÿÿqÿrÿÿzÿ`ÿrÿ}ÿqÿpÿhÿtÿuÿwÿqÿuÿlÿ_ÿeÿvÿlÿÿ|ÿ]ÿ]ÿqÿfÿmÿlÿ_ÿfÿ|ÿfÿ{ÿÿÿyÿ^ÿvÿ_ÿoÿÿiÿvÿ_ÿ[ÿpÿoÿkÿiÿcÿiÿsÿpÿhÿfÿkÿrÿoÿjÿdÿ[ÿjÿmÿeÿhÿkÿSÿhÿvÿzÿxÿuÿuÿ[ÿ}ÿWÿYÿ\ÿXÿvÿhÿvÿhÿ_ÿbÿ\ÿeÿXÿoÿdÿaÿgÿqÿgÿRÿWÿfÿfÿ^ÿ[ÿbÿ^ÿVÿdÿfÿbÿfÿ{ÿaÿbÿZÿ_ÿpÿaÿ[ÿ|ÿvÿSÿOÿ7ÿNÿyÿ]ÿsÿsÿYÿUÿoÿ|ÿkÿ\ÿeÿlÿeÿpÿnÿ_ÿcÿaÿ_ÿ]ÿUÿYÿYÿ]ÿbÿWÿcÿdÿ]ÿgÿZÿaÿVÿfÿlÿXÿKÿ^ÿjÿ`ÿYÿjÿ\ÿYÿWÿPÿOÿZÿRÿ^ÿ`ÿ[ÿ^ÿ`ÿeÿ`ÿ^ÿLÿQÿXÿ`ÿpÿfÿYÿYÿ[ÿiÿpÿnÿzÿrÿkÿtÿlÿnÿfÿ_ÿuÿtÿwÿ`ÿ`ÿuÿYÿÿsÿlÿaÿuÿtÿ`ÿgÿ`ÿXÿbÿtÿnÿbÿjÿrÿtÿeÿaÿwÿzÿqÿiÿsÿeÿpÿtÿdÿÿÿcÿDÿYÿgÿ~ÿmÿiÿvÿnÿoÿmÿnÿxÿnÿnÿjÿ_ÿgÿoÿrÿyÿwÿvÿ}ÿyÿrÿtÿuÿrÿvÿwÿ\ÿ[ÿsÿuÿzÿ\ÿrÿaÿÿkÿ\ÿiÿvÿjÿXÿiÿpÿgÿqÿxÿwÿyÿ{ÿrÿuÿ|ÿuÿvÿxÿjÿfÿsÿsÿyÿÿxÿnÿpÿtÿzÿpÿvÿuÿiÿzÿtÿhÿ{ÿxÿpÿwÿnÿkÿuÿ|ÿÿyÿoÿtÿqÿsÿ}ÿ|ÿrÿqÿ{ÿtÿwÿzÿÿtÿxÿÿ}ÿmÿ|ÿÿjÿ~ÿwÿgÿ{ÿmÿrÿvÿkÿtÿzÿ~ÿ|ÿvÿ{ÿ~ÿvÿpÿpÿvÿsÿnÿ~ÿnÿÿÿwÿ{ÿmÿuÿtÿyÿiÿÿuÿwÿlÿfÿoÿyÿyÿxÿÿÿsÿmÿxÿ{ÿmÿqÿnÿtÿÿoÿrÿyÿxÿÿxÿmÿxÿÿtÿxÿzÿ~ÿjÿmÿvÿqÿtÿsÿuÿyÿnÿnÿzÿrÿeÿ{ÿuÿÿpÿnÿhÿÿÿjÿqÿtÿwÿnÿÿÿÿÿ{ÿ{ÿÿyÿ|ÿuÿsÿÿÿÿyÿÿpÿhÿ}ÿpÿtÿyÿÿuÿÿÿtÿÿjÿlÿwÿxÿÿÿÿ{ÿ|ÿÿÿÿÿÿmÿÿkÿÿÿ¦ÿ¢ÿuÿÿ}ÿÿÿÿoÿxÿÿÿÿ{ÿoÿmÿwÿwÿuÿuÿÿÿ|ÿhÿyÿiÿ{ÿyÿgÿ}ÿÿsÿ~ÿyÿÿÿyÿÿÿ}ÿoÿ_ÿvÿvÿ]ÿpÿjÿhÿyÿÿxÿ}ÿ}ÿaÿhÿlÿoÿoÿrÿyÿxÿrÿqÿnÿeÿpÿpÿyÿ{ÿÿqÿwÿvÿrÿjÿcÿeÿuÿyÿ}ÿtÿÿÿÿ}ÿwÿtÿqÿqÿmÿsÿlÿ_ÿÿpÿgÿÿfÿmÿvÿwÿzÿqÿuÿuÿmÿoÿjÿkÿqÿ{ÿwÿÿvÿjÿmÿzÿmÿzÿfÿkÿÿzÿnÿhÿmÿvÿsÿrÿsÿxÿuÿiÿgÿÿnÿrÿfÿsÿfÿvÿmÿvÿvÿuÿ|ÿsÿmÿrÿqÿsÿjÿuÿWÿÿsÿhÿvÿtÿYÿrÿpÿlÿmÿvÿpÿfÿuÿzÿhÿtÿvÿwÿqÿnÿhÿlÿ~ÿqÿvÿnÿqÿuÿzÿzÿoÿlÿsÿjÿoÿuÿ_ÿqÿeÿÿ`ÿqÿ{ÿpÿyÿqÿkÿmÿnÿnÿlÿkÿtÿ`ÿ_ÿnÿ{ÿkÿÿlÿlÿnÿkÿhÿoÿpÿ{ÿÿ}ÿÿuÿÿÿ|ÿÿÿfÿjÿ¿þPþµþÿUÿuÿzÿÿÿ|ÿÿ|ÿÿÿsÿÿlÿÿyÿzÿÿÿÿÿÿÿÿzÿÿÿÿÿÿÿÿÿÿÿÿÿÿÿÿÿÿÿÿÿÿÿ«ÿ¢ÿ¬ÿÿÿÿÿÿÿ¡ÿÿÿÿÿÿÿÿÿ¨ÿÿÿÿÿÿÿ£ÿ¤ÿ¤ÿÿ±ÿÿ¿ÿ¯ÿÿÿÿÿÿÿ¡ÿ¨ÿ¢ÿÿÿ}ÿ¬ÿ­ÿ¯ÿ©ÿ ÿ¢ÿ ÿ ÿÿÿ¢ÿ²ÿ¦ÿÿÿÿ³ÿÿÿÿÿÿ¤ÿ©ÿ¤ÿÿÿ¡ÿÿÿ­ÿ­ÿ ÿ®ÿ©ÿ©ÿ£ÿ¡ÿ©ÿ£ÿÿ¬ÿ¢ÿ¡ÿÿªÿÿÿÿÿÿ©ÿ¨ÿÿÿ¥ÿÿ¤ÿ¦ÿÿ´ÿ±ÿÿÿ£ÿ§ÿ¡ÿÿÿ­ÿ¢ÿÿ§ÿ§ÿ±ÿ´ÿ²ÿ ÿ£ÿ¬ÿ§ÿ ÿ¨ÿ¯ÿÿ ÿ¡ÿªÿ¢ÿ©ÿ«ÿªÿ©ÿ§ÿ¤ÿ¢ÿ¡ÿ¨ÿÿÿÿ¸ÿ©ÿÿÿÿÿÿÿÿ£ÿ³ÿ¬ÿÿÿ£ÿ¢ÿ¥ÿ£ÿ¨ÿ«ÿ¡ÿ¢ÿÿÿÿ¸ÿÿÿÿ¤ÿ¤ÿ£ÿ§ÿ©ÿ¨ÿ©ÿ§ÿÿ¤ÿ¦ÿ¯ÿ¦ÿÿÿ¡ÿÿÿ¦ÿÿÿ¼ÿ§ÿ¥ÿÿÿÿ®ÿ¯ÿ¤ÿÿÿÿ§ÿ¢ÿ£ÿ¢ÿ¦ÿ³ÿ°ÿ§ÿ±ÿ«ÿ±ÿ¬ÿ§ÿ«ÿ¡ÿ«ÿ¡ÿÿ ÿ®ÿ¯ÿÿZÿÿ¤ÿ¨ÿ¡ÿ¡ÿ«ÿ²ÿ¯ÿ§ÿ¨ÿ¹ÿ­ÿÿ ÿÿ«ÿ¨ÿÿ£ÿ¯ÿ¨ÿ¢ÿÿÿÿÿÿ¦ÿ«ÿ£ÿ ÿ«ÿ¯ÿ³ÿ´ÿÿÿ¨ÿ¨ÿ¢ÿ ÿÿÿ¦ÿ®ÿ¯ÿ¤ÿ©ÿ¢ÿ¹ÿ·ÿ¯ÿ©ÿ¦ÿ«ÿ§ÿ§ÿÿ¥ÿ£ÿ¨ÿÿÿÿÿ¤ÿ¥ÿ©ÿ¦ÿ ÿÿ¨ÿ°ÿ¸ÿ·ÿ­ÿ¦ÿ¯ÿÂÿ¶ÿ´ÿ§ÿ§ÿ¢ÿÿÿÿ¦ÿ·ÿ§ÿ¥ÿÿ¬ÿ®ÿ®ÿ©ÿÿ¦ÿµÿ©ÿÿ§ÿÿ©ÿ¥ÿ§ÿ³ÿ«ÿ¶ÿ®ÿ¡ÿ±ÿ®ÿ¡ÿ£ÿ¬ÿªÿ ÿ¦ÿ¬ÿÿ¥ÿÿÿÿ¢ÿ§ÿ¶ÿ»ÿ¤ÿ«ÿÿÿÿ£ÿ²ÿ³ÿ«ÿªÿ¬ÿ·ÿ§ÿ¨ÿ¦ÿ«ÿ²ÿ«ÿ ÿ­ÿ³ÿ¶ÿ¦ÿ¬ÿ¡ÿÿ¤ÿ¥ÿ¢ÿ¸ÿ¶ÿºÿºÿ¯ÿªÿ§ÿ¦ÿ¯ÿ¹ÿ§ÿ°ÿ½ÿ£ÿ²ÿÆÿºÿ§ÿ©ÿÿµÿ¨ÿÿ§ÿ§ÿ¬ÿ´ÿ²ÿºÿ³ÿ®ÿµÿ¥ÿÿ§ÿµÿ´ÿµÿ«ÿ£ÿ¸ÿµÿ¬ÿ§ÿ¨ÿ²ÿ¹ÿ¤ÿµÿ«ÿ¤ÿ¯ÿ¦ÿ¦ÿ«ÿ«ÿ¥ÿÿÿÿ§ÿÿ¡ÿ®ÿ¯ÿ¬ÿ¹ÿÿ°ÿ®ÿ¸ÿ®ÿ¨ÿ«ÿ«ÿµÿÀÿ½ÿ¦ÿ¹ÿ¶ÿ±ÿ­ÿ£ÿ ÿÿ¤ÿ«ÿ³ÿ­ÿ§ÿ¤ÿ¦ÿ´ÿÅÿ¢ÿ ÿ¹ÿ¦ÿÿÿ©ÿµÿ´ÿ¹ÿ²ÿ°ÿ¥ÿ«ÿ«ÿ¦ÿ¨ÿªÿ¥ÿ±ÿ¶ÿ¡ÿ´ÿ°ÿ½ÿ¶ÿ¢ÿ§ÿ¦ÿ¤ÿ²ÿ»ÿ­ÿµÿ©ÿÿ§ÿ®ÿ©ÿÿºÿ ÿ¶ÿªÿ¥ÿ©ÿ¡ÿÿ·ÿ£ÿ£ÿÃÿªÿ£ÿ¤ÿ©ÿ®ÿ®ÿ¦ÿÿ¬ÿ¢ÿ«ÿ¬ÿ¬ÿ§ÿÿÿÿÿÿÿ ÿ¯ÿªÿ¦ÿ¬ÿ³ÿ±ÿ¦ÿ§ÿÿÿ·ÿªÿ£ÿ§ÿ©ÿÿÿ¯ÿ£ÿ¹ÿÿÿÿÿÿ¤ÿ¨ÿÿÿ©ÿ¢ÿ¬ÿ¡ÿÿ¨ÿ¨ÿªÿ²ÿ¯ÿ§ÿ¬ÿªÿ§ÿÿ§ÿ­ÿ§ÿ¦ÿ®ÿ¬ÿ¦ÿ³ÿÿ ÿ©ÿ¬ÿ¦ÿÿÿÿ­ÿ§ÿªÿ³ÿ¡ÿÿ«ÿ¨ÿ¥ÿ«ÿªÿ¤ÿ¥ÿ£ÿ¡ÿÿ¤ÿ¢ÿÿ©ÿ´ÿ³ÿ¬ÿ£ÿÿ£ÿÿÿ¬ÿ¨ÿ¯ÿ«ÿÿÿ ÿ¤ÿªÿ°ÿ ÿ¥ÿ©ÿ¡ÿ£ÿ ÿÿ¡ÿ¡ÿÿ£ÿÿ±ÿ¨ÿ©ÿ¯ÿ«ÿ¤ÿ£ÿ¤ÿ¢ÿ£ÿ¬ÿ²ÿ®ÿ½ÿ±ÿ¤ÿÿ¡ÿ¡ÿÿ ÿ§ÿ°ÿ©ÿ¡ÿ©ÿ£ÿªÿ¤ÿÿ£ÿ¬ÿªÿ§ÿªÿ®ÿ·ÿ£ÿ¨ÿ°ÿÿÿÿÿÿ£ÿ¦ÿÿ¡ÿªÿÿ°ÿ¶ÿ©ÿ­ÿ¹ÿ°ÿªÿªÿÿÿ±ÿÿÿµÿÿ ÿ¦ÿ¥ÿ¥ÿ£ÿÿÿÿ¢ÿ©ÿ¥ÿÿ£ÿ¦ÿÿÿ¨ÿ­ÿ¥ÿ ÿ§ÿªÿÿ ÿ¤ÿ¢ÿµÿ«ÿ ÿ­ÿÿÿÿÿ ÿ¢ÿÿ¢ÿ­ÿ«ÿ£ÿªÿÿÿÿ«ÿ½ÿµÿ¡ÿ´ÿ¥ÿÿÿÿ£ÿ¤ÿÿ¢ÿ«ÿ§ÿ¡ÿ¢ÿ¤ÿ¥ÿ£ÿÿÿÿ¤ÿ¶ÿÿÿÿÿ§ÿ£ÿÿÿ¦ÿ¡ÿÿ¡ÿ³ÿ¬ÿ§ÿÿ°ÿ®ÿ¨ÿÿÿÿ¥ÿ«ÿ¤ÿ¢ÿÿÿ«ÿ±ÿÿÿÿÿ¡ÿ¬ÿ§ÿ¦ÿ¦ÿÿ£ÿÿ¥ÿ°ÿÿ¤ÿ²ÿ©ÿ¡ÿÿÿÿÿÿÿÿÿÿ¬ÿªÿ²ÿ¦ÿ£ÿÿÿÿÿÿÿ£ÿ¦ÿ«ÿ©ÿzÿÿÿ©ÿ ÿÿ ÿ¢ÿ£ÿ¤ÿ¨ÿ¬ÿ¥ÿ¡ÿ¢ÿ¤ÿªÿ¨ÿÿ ÿÿ¨ÿÿÿÿ¥ÿªÿ£ÿÿÿ§ÿÿÿ¤ÿÿ£ÿÿÿÿÿ ÿÿÿÿÿÿÿÿÿÿÿ¡ÿÿsÿÿÿÿÿÿ ÿÿzÿÿÿÿÿtÿzÿÿÿÿÿÿÿÿÿÿÿÿÿ|ÿzÿÿÿÿÿyÿÿÿsÿoÿbÿÿuÿrÿÿÿxÿÿ}ÿeÿiÿwÿVÿoÿmÿrÿsÿbÿeÿrÿlÿ]ÿmÿ{ÿfÿlÿÿrÿ\ÿhÿiÿiÿ{ÿKÿgÿgÿyÿXÿoÿ^ÿ_ÿyÿnÿLÿUÿfÿdÿfÿmÿtÿcÿTÿUÿhÿeÿcÿqÿ^ÿbÿlÿsÿbÿhÿkÿbÿWÿ[ÿPÿ?ÿVÿ`ÿ\ÿhÿmÿ|ÿÿ[ÿlÿdÿkÿÿqÿ^ÿiÿtÿuÿtÿyÿsÿfÿkÿqÿÿ|ÿ^ÿzÿoÿRÿuÿZÿnÿpÿvÿ^ÿ`ÿpÿÿnÿaÿnÿwÿrÿdÿRÿ?ÿTÿ|ÿ\ÿeÿkÿlÿZÿuÿZÿnÿgÿeÿbÿiÿoÿÿwÿfÿnÿnÿqÿÿ}ÿdÿwÿwÿoÿÿmÿsÿbÿlÿÿÿgÿ}ÿÿÿxÿuÿwÿiÿtÿÿkÿvÿtÿfÿsÿÿfÿyÿÿpÿÿ~ÿtÿqÿtÿxÿkÿpÿuÿtÿyÿxÿxÿÿ|ÿoÿuÿaÿ]ÿnÿGÿMÿcÿªÿmÿ}ÿxÿÿwÿ}ÿuÿsÿpÿvÿvÿrÿmÿtÿÿvÿoÿrÿqÿcÿhÿlÿoÿqÿzÿÿrÿuÿ`ÿjÿuÿlÿmÿhÿdÿ}ÿÿÿxÿqÿpÿoÿmÿwÿvÿwÿhÿÿqÿÿrÿ|ÿyÿcÿdÿgÿsÿhÿnÿsÿoÿeÿfÿoÿnÿmÿlÿoÿ{ÿsÿnÿqÿzÿoÿkÿpÿcÿdÿyÿoÿvÿjÿkÿhÿsÿeÿmÿ]ÿWÿfÿhÿyÿmÿeÿ~ÿvÿ_ÿuÿÿsÿhÿnÿxÿÿsÿ]ÿnÿ`ÿÿdÿkÿwÿlÿtÿhÿgÿrÿuÿnÿbÿaÿeÿhÿXÿUÿlÿoÿiÿgÿgÿgÿbÿ{ÿÿrÿqÿ\ÿ~ÿ]ÿÿnÿZÿeÿdÿzÿrÿÿÿvÿ{ÿuÿmÿjÿoÿvÿsÿrÿnÿaÿbÿlÿrÿnÿ|ÿÿÿÿpÿsÿzÿnÿkÿbÿqÿnÿkÿtÿgÿdÿ`ÿjÿ`ÿbÿcÿeÿlÿwÿÿ{ÿyÿ{ÿjÿdÿjÿqÿYÿ}ÿ\ÿaÿhÿfÿwÿ\ÿdÿoÿÿ]ÿfÿÿhÿeÿvÿWÿrÿÿjÿnÿrÿnÿoÿrÿqÿpÿnÿmÿkÿnÿtÿeÿkÿ}ÿxÿcÿtÿeÿwÿvÿaÿzÿ`ÿcÿ{ÿÿnÿ[ÿbÿÿ{ÿrÿÿÿÿ|ÿrÿkÿfÿiÿlÿrÿuÿlÿYÿbÿyÿhÿuÿÿÿ¥ÿÿqÿ ÿÿqÿ}ÿ>ÿÿÿvÿnÿkÿuÿÿbÿqÿ}ÿÿyÿfÿ{ÿuÿnÿÿÿÿ}ÿvÿvÿxÿrÿyÿsÿdÿuÿoÿqÿtÿxÿ}ÿÿrÿtÿiÿdÿ[ÿpÿ~ÿpÿsÿqÿhÿvÿrÿpÿxÿqÿiÿeÿÿhÿWÿiÿjÿ}ÿ{ÿuÿnÿuÿÿwÿjÿpÿ}ÿlÿ]ÿÿ{ÿlÿTÿ`ÿwÿYÿNÿsÿfÿvÿiÿZÿvÿdÿXÿkÿIÿXÿoÿÿiÿcÿbÿWÿgÿmÿkÿvÿqÿoÿQÿZÿgÿWÿ]ÿfÿ_ÿZÿZÿYÿVÿYÿSÿJÿZÿdÿ^ÿ^ÿeÿYÿKÿaÿlÿjÿUÿXÿRÿ<ÿjÿYÿUÿ[ÿAÿVÿPÿYÿ_ÿ\ÿcÿaÿTÿSÿPÿFÿWÿPÿ_ÿ^ÿ]ÿmÿnÿ\ÿZÿfÿkÿ_ÿÿïþCÿkÿgÿTÿKÿJÿ[ÿ_ÿKÿRÿjÿoÿQÿFÿ[ÿrÿFÿKÿfÿIÿ^ÿLÿ_ÿyÿqÿtÿkÿqÿTÿpÿUÿyÿvÿkÿrÿiÿOÿTÿ_ÿXÿ^ÿ[ÿcÿsÿlÿ[ÿVÿ\ÿRÿDÿ<ÿcÿfÿWÿ_ÿaÿbÿRÿrÿkÿjÿRÿUÿiÿaÿlÿ_ÿjÿQÿyÿsÿVÿJÿoÿXÿYÿZÿUÿhÿVÿ_ÿfÿoÿUÿ_ÿbÿdÿaÿdÿnÿmÿhÿgÿ]ÿMÿNÿXÿ_ÿeÿcÿ^ÿSÿ`ÿcÿkÿaÿaÿcÿXÿYÿqÿdÿkÿ_ÿxÿyÿUÿlÿyÿZÿmÿiÿ]ÿxÿ_ÿgÿkÿ\ÿxÿjÿoÿjÿ|ÿ`ÿdÿaÿgÿiÿnÿnÿfÿwÿ{ÿ{ÿuÿiÿkÿkÿsÿmÿjÿpÿ|ÿxÿzÿ~ÿjÿYÿMÿwÿtÿjÿZÿjÿnÿvÿYÿoÿhÿ÷þZÿ"ÿVÿeÿgÿiÿcÿtÿsÿsÿfÿÿ}ÿ~ÿxÿÿÿhÿqÿxÿÿyÿlÿkÿrÿyÿwÿsÿtÿÿÿmÿwÿÿ|ÿÿÿÿÿrÿwÿ|ÿÿ}ÿpÿÿuÿXÿoÿbÿbÿoÿvÿyÿÿjÿmÿZÿbÿÿÿvÿqÿmÿqÿyÿ|ÿÿrÿpÿÿoÿoÿ~ÿ{ÿxÿuÿlÿpÿvÿqÿqÿÿÿÿÿzÿ{ÿÿÿyÿrÿvÿzÿvÿiÿcÿlÿvÿ~ÿxÿuÿÿÿzÿuÿuÿÿÿtÿqÿbÿqÿÿuÿÿxÿ{ÿzÿÿÿÿyÿtÿvÿuÿÿÿxÿÿÿÿÿÿ|ÿnÿuÿxÿ~ÿÿrÿpÿtÿÿÿqÿmÿÿtÿÿsÿÿ}ÿwÿÿÿuÿxÿkÿzÿsÿwÿÿÿÿtÿsÿÿxÿ|ÿ{ÿlÿmÿÿÿÿuÿ~ÿ|ÿkÿmÿtÿwÿwÿpÿnÿoÿrÿ~ÿÿvÿyÿ}ÿsÿÿrÿzÿÿrÿxÿjÿfÿaÿdÿ}ÿiÿkÿYÿcÿsÿxÿiÿ`ÿdÿeÿmÿÿsÿxÿxÿÿÿqÿoÿmÿpÿ|ÿwÿnÿ{ÿ{ÿoÿsÿwÿ|ÿÿÿxÿzÿ|ÿnÿzÿtÿÿ^ÿeÿ{ÿnÿmÿ|ÿpÿgÿlÿlÿdÿhÿ`ÿ_ÿ\ÿÿiÿnÿ}ÿrÿmÿaÿvÿ^ÿhÿsÿoÿyÿrÿmÿkÿdÿaÿhÿiÿhÿoÿqÿcÿ^ÿeÿmÿoÿ\ÿaÿgÿgÿrÿfÿkÿwÿ^ÿpÿtÿÿvÿvÿpÿ`ÿÿlÿcÿgÿ_ÿtÿhÿ]ÿaÿcÿaÿ]ÿoÿiÿeÿbÿ^ÿgÿuÿkÿcÿiÿqÿqÿjÿcÿ\ÿeÿlÿZÿ_ÿhÿ`ÿEÿMÿhÿ]ÿfÿkÿtÿ`ÿmÿlÿdÿOÿNÿtÿÿ]ÿUÿpÿzÿtÿYÿlÿ`ÿaÿbÿoÿkÿIÿQÿJÿcÿ[ÿQÿQÿQÿgÿcÿXÿbÿiÿjÿfÿiÿ_ÿdÿzÿ^ÿWÿpÿaÿXÿQÿzÿ\ÿ_ÿPÿYÿkÿNÿDÿVÿcÿOÿcÿiÿcÿ^ÿXÿYÿ\ÿ]ÿMÿWÿ^ÿ]ÿhÿaÿUÿ^ÿbÿfÿnÿdÿfÿkÿdÿyÿpÿ_ÿoÿwÿ~ÿÿpÿuÿÿ|ÿuÿyÿÿ}ÿZÿwÿfÿwÿrÿyÿoÿoÿzÿkÿtÿsÿkÿrÿoÿmÿoÿqÿlÿUÿUÿrÿlÿfÿiÿ|ÿtÿVÿ,ÿrÿdÿrÿÿfÿtÿoÿhÿpÿdÿdÿqÿiÿtÿkÿXÿ|ÿxÿpÿoÿqÿ|ÿwÿjÿsÿÿpÿtÿyÿiÿqÿtÿdÿxÿbÿeÿhÿEÿsÿkÿTÿqÿsÿÿÿiÿVÿxÿÿÿÿzÿpÿiÿsÿ}ÿyÿvÿiÿfÿyÿlÿiÿÿwÿqÿcÿrÿyÿyÿjÿuÿyÿwÿÿoÿÿÿ}ÿÿ|ÿwÿ~ÿÿÿuÿsÿsÿpÿ|ÿÿxÿxÿrÿyÿÿtÿoÿ|ÿ{ÿhÿmÿ|ÿ|ÿÿnÿbÿqÿÿhÿvÿvÿvÿeÿsÿ~ÿÿÿ}ÿ}ÿzÿpÿvÿqÿkÿxÿmÿqÿzÿlÿ}ÿvÿvÿ{ÿmÿyÿZÿ~ÿgÿxÿcÿqÿsÿnÿmÿtÿ~ÿqÿÿÿwÿoÿgÿdÿhÿzÿzÿhÿjÿrÿÿÿvÿuÿlÿsÿÿÿvÿmÿjÿÿwÿsÿnÿdÿxÿyÿwÿyÿuÿwÿyÿzÿ{ÿÿÿwÿqÿqÿoÿrÿÿtÿÿpÿÿÿzÿvÿÿÿÿÿxÿ~ÿÿuÿsÿÿÿÿÿÿyÿ`ÿoÿnÿsÿÿÿpÿÿÿÿ|ÿpÿ{ÿÿwÿÿÿÿÿÿÿÿÿÿÿ{ÿÿÿrÿ|ÿÿÿÿ_ÿ}ÿÿÿjÿiÿuÿÿÿÿÿsÿhÿyÿvÿwÿÿ~ÿÿsÿeÿ~ÿhÿlÿ~ÿjÿlÿyÿÿÿrÿzÿÿxÿuÿÿÿ|ÿnÿkÿrÿlÿfÿÿÿrÿ{ÿ}ÿhÿnÿfÿdÿlÿcÿpÿÿÿtÿqÿsÿsÿyÿuÿoÿ~ÿÿÿyÿÿvÿÿlÿaÿgÿ|ÿiÿpÿrÿ{ÿyÿlÿnÿrÿhÿiÿtÿrÿmÿoÿVÿÿcÿqÿjÿbÿ~ÿxÿmÿvÿdÿpÿwÿtÿwÿeÿ^ÿuÿÿvÿ}ÿYÿVÿÿÿtÿzÿÿÿÿpÿcÿaÿlÿoÿjÿpÿtÿ}ÿÿqÿlÿ{ÿsÿoÿtÿqÿeÿkÿpÿsÿsÿjÿiÿiÿdÿoÿÿ}ÿ\ÿvÿrÿÿbÿÿxÿwÿqÿ}ÿ}ÿvÿ|ÿÿÿÿwÿlÿpÿyÿwÿrÿnÿwÿoÿuÿjÿkÿÿvÿsÿzÿvÿkÿqÿÿÿpÿrÿpÿpÿiÿxÿÿÿoÿpÿaÿYÿ[ÿhÿuÿjÿbÿhÿlÿuÿlÿ`ÿ{ÿÿvÿtÿoÿqÿqÿaÿfÿjÿlÿlÿuÿÿvÿtÿ~ÿÿdÿ~ÿoÿqÿdÿeýµýªþíþ9ÿsÿxÿzÿ|ÿzÿÿtÿÿÿÿyÿÿÿÿ|ÿÿÿÿwÿzÿÿÿÿ|ÿÿ}ÿÿÿÿÿÿÿÿÿÿÿÿÿÿÿÿÿÿÿÿÿÿÿÿÿÿÿÿ¦ÿÿÿ·ÿ®ÿÿÿÿÿ¢ÿ¤ÿÿÿÿÿÿÿ¦ÿÿ§ÿÿÿ­ÿ²ÿ¯ÿ¤ÿÿÿ®ÿ ÿÿ§ÿ¬ÿ ÿÿ¢ÿÿ«ÿ­ÿ¦ÿ¥ÿÿ¡ÿ¥ÿ¦ÿ¤ÿ£ÿ©ÿ®ÿ¯ÿ¢ÿ¥ÿ¥ÿ³ÿÿ¡ÿÿ¢ÿ¨ÿ¡ÿ¨ÿ°ÿ¤ÿÿ¤ÿÿ¡ÿÿÿÿ¦ÿÿ£ÿ¤ÿÿÿ ÿÿ©ÿ®ÿªÿÿÿ¯ÿÿÿÿÿ¥ÿ¨ÿªÿ¢ÿÿÿ¤ÿ¥ÿ¢ÿ©ÿ®ÿ©ÿÿÿ ÿ£ÿ ÿÿ¡ÿÿ§ÿÿµÿ·ÿÿ¡ÿªÿÿÿÿÿÿ¥ÿ­ÿ¬ÿ¢ÿ®ÿÿ ÿ«ÿ¤ÿ¢ÿ©ÿ¯ÿ©ÿÿÿ¡ÿµÿ¼ÿ¤ÿ¥ÿ­ÿ¨ÿ£ÿÿÿ ÿÿ¨ÿ¨ÿÿÿ¡ÿ¦ÿ§ÿ¤ÿÿÿÿÿ¬ÿ¶ÿ¤ÿÿÿÿÿÿ­ÿ«ÿ¤ÿ®ÿ¯ÿÿªÿ³ÿÿ£ÿ¥ÿ©ÿ¥ÿÿ¤ÿ¦ÿ¢ÿ¥ÿ ÿ«ÿ©ÿ¦ÿ£ÿÿÿ©ÿ«ÿ ÿ¦ÿ£ÿÿ¤ÿ©ÿÿ¨ÿÿÿÿ«ÿ©ÿ¢ÿ¥ÿ£ÿ£ÿ«ÿ®ÿ¯ÿÿÿÿ¤ÿ¨ÿÿyÿWÿÿ¢ÿ¹ÿ¬ÿ ÿ¡ÿ¢ÿ«ÿ®ÿ¦ÿ­ÿ´ÿªÿ°ÿ ÿ°ÿ®ÿÿÿ¡ÿ¯ÿ¹ÿ§ÿÿÿÿÿ¤ÿ¨ÿ®ÿ§ÿÿ¥ÿ´ÿ«ÿ¥ÿÿÿÿÿ¤ÿ«ÿ«ÿ¨ÿ«ÿµÿ®ÿ¥ÿ§ÿ¨ÿ­ÿ©ÿ«ÿ§ÿ¤ÿ¬ÿ¨ÿÿ¢ÿ¡ÿ·ÿ·ÿ¨ÿ ÿ­ÿ´ÿÿÿ¬ÿÿÿÿ¡ÿ«ÿ°ÿ¯ÿ¨ÿ¢ÿ©ÿ¤ÿ£ÿ±ÿ¥ÿªÿ§ÿ©ÿ¬ÿ¡ÿÿ¤ÿ§ÿ©ÿÄÿ¬ÿ¨ÿ¶ÿ±ÿ ÿ¦ÿ­ÿ©ÿ®ÿ°ÿÿÿªÿ±ÿ®ÿ­ÿªÿ¯ÿ«ÿºÿ¥ÿ ÿ¬ÿ°ÿ¤ÿÿ¯ÿ³ÿ¦ÿ¬ÿ£ÿ§ÿ±ÿ©ÿ ÿ§ÿ­ÿ°ÿ¯ÿµÿ·ÿ´ÿ°ÿ¯ÿ¯ÿ«ÿ¥ÿ¦ÿ¶ÿ¬ÿ£ÿ¥ÿªÿªÿ¦ÿ¥ÿ«ÿµÿ¤ÿÿ«ÿ³ÿ®ÿ®ÿ®ÿªÿ¸ÿ©ÿ¹ÿ°ÿ¨ÿ¦ÿªÿªÿªÿ³ÿ¦ÿ¾ÿ­ÿ´ÿ°ÿ±ÿµÿ·ÿ°ÿ¢ÿ®ÿ£ÿ®ÿ®ÿ¨ÿ±ÿ´ÿ¨ÿ­ÿ«ÿ¬ÿ½ÿ´ÿ¤ÿ­ÿ°ÿ¬ÿ¾ÿ­ÿÿ¦ÿ¤ÿ®ÿ¨ÿªÿ·ÿ¸ÿ¨ÿ°ÿ¶ÿªÿ±ÿ°ÿ¶ÿ·ÿ¢ÿ¢ÿÿ¦ÿºÿ«ÿÿ£ÿµÿ·ÿ¯ÿÅÿ¤ÿ¶ÿ­ÿ®ÿ©ÿ¨ÿ®ÿ¦ÿ¦ÿ±ÿ«ÿºÿªÿÿ£ÿ¨ÿ¡ÿ¢ÿ ÿ¢ÿ©ÿ«ÿ¨ÿ¦ÿ§ÿ©ÿ°ÿ¶ÿ¤ÿ¦ÿ¼ÿµÿ¦ÿ­ÿ²ÿ§ÿ²ÿ¬ÿ¥ÿÿ¤ÿ£ÿ¢ÿ¥ÿ©ÿ¬ÿ«ÿ¨ÿ§ÿÿ«ÿ¯ÿ¦ÿ ÿÿ£ÿ®ÿ­ÿ£ÿ£ÿ£ÿªÿ¬ÿ¦ÿ¦ÿ­ÿ¥ÿ¥ÿ¦ÿ£ÿ¸ÿ°ÿ¦ÿªÿªÿÿÿÿ£ÿ¼ÿ¨ÿ¦ÿ¬ÿ¦ÿ¨ÿ¶ÿ±ÿÿ«ÿ£ÿ­ÿ²ÿ·ÿ²ÿ£ÿÿ¨ÿÿxÿÿ¸ÿ¨ÿ§ÿªÿ¬ÿ®ÿ§ÿ ÿªÿªÿÿ¹ÿ®ÿ¦ÿ©ÿ¦ÿÿÿ©ÿ¬ÿ­ÿ¥ÿ¦ÿ¡ÿ¤ÿ¦ÿªÿ¨ÿÿÿÿ¥ÿªÿ¡ÿ§ÿ¯ÿ¨ÿ ÿ§ÿ­ÿ£ÿÿ§ÿ¨ÿªÿ°ÿ®ÿ®ÿ±ÿ­ÿ ÿÿ£ÿ¦ÿªÿµÿ­ÿ«ÿ¥ÿÿÿ©ÿ¬ÿ²ÿ³ÿ¸ÿ¥ÿ§ÿ¨ÿ¥ÿªÿ®ÿ¨ÿ¬ÿ®ÿÿ¡ÿ¶ÿ¢ÿªÿ§ÿªÿ´ÿ°ÿ¥ÿ¢ÿ¨ÿ¤ÿ¡ÿ«ÿ¦ÿ¬ÿ§ÿÿ ÿ ÿÿÿÿ¨ÿ¬ÿ²ÿ¦ÿ¯ÿ«ÿ¨ÿ®ÿªÿ§ÿ®ÿÿ¬ÿÿ­ÿ®ÿ¤ÿ¥ÿ«ÿ­ÿ®ÿ®ÿµÿ¢ÿ¥ÿ®ÿ¶ÿ§ÿ£ÿ¬ÿ§ÿ¢ÿ§ÿªÿ¸ÿªÿ©ÿ¬ÿ¬ÿ¦ÿ£ÿ¥ÿ£ÿ§ÿ¢ÿÿÿ§ÿºÿªÿ­ÿµÿ©ÿÿÿÿ¡ÿ¥ÿ¢ÿÿ¦ÿ¡ÿÿ¨ÿ¦ÿ¥ÿÿ¤ÿ¬ÿ¦ÿÿÿ¨ÿ«ÿ¤ÿÿ ÿ²ÿ±ÿ¨ÿ¦ÿ¬ÿ ÿÿ¡ÿÿÿ¤ÿ¡ÿÿ¬ÿ«ÿ¡ÿÿ²ÿ³ÿ§ÿ ÿ ÿ»ÿªÿÿ¦ÿÿ¨ÿ©ÿÿ¤ÿ¥ÿÿÿÿÿ ÿÿÿ·ÿ§ÿ¥ÿ£ÿÿ£ÿ°ÿ¯ÿ©ÿ£ÿ ÿÿ«ÿÿ¨ÿ°ÿµÿ®ÿÿ¦ÿ¬ÿªÿ¤ÿÿ¡ÿÿ«ÿ¡ÿ¬ÿÿÿ­ÿÿ¦ÿ§ÿÿ£ÿÿÿÿÿÿÿ¯ÿ¯ÿ¥ÿ ÿ®ÿ©ÿÿÿ¤ÿ¢ÿ¡ÿ¤ÿÿÿÿÿÿ¶ÿ±ÿÿÿ¡ÿ£ÿÿÿÿÿÿ¥ÿÿÿªÿ ÿÿÿ ÿ¨ÿ¤ÿÿÿÿÿÿyÿ|ÿ¤ÿ­ÿ¦ÿÿ¡ÿÿ¬ÿªÿÿÿÿÿÿÿÿÿ£ÿÿ¦ÿ¡ÿÿÿÿ¤ÿ¦ÿ¢ÿÿÿÿ¢ÿÿÿ¥ÿ²ÿ§ÿ ÿ¨ÿ¢ÿÿ­ÿ ÿÿÿÿÿÿÿÿÿÿ¦ÿÿ£ÿÿÿÿÿÿÿÿ ÿ£ÿÿÿÿÿÿ ÿ«ÿÿÿÿ¥ÿÿÿÿÿÿÿÿÿÿÿrÿÿÿÿÿÿÿÿÿÿÿÿÿÿÿÿÿÿ¤ÿÿ­ÿ{ÿwÿlÿÿÿ|ÿ{ÿ~ÿÿÿ}ÿÿÿqÿsÿÿiÿhÿ]ÿ}ÿwÿTÿcÿ~ÿ|ÿnÿtÿzÿbÿ[ÿqÿwÿjÿqÿÿ{ÿZÿIÿ:ÿcÿ`ÿjÿ}ÿaÿcÿvÿcÿXÿ\ÿfÿjÿhÿkÿlÿlÿ]ÿgÿfÿpÿ\ÿ]ÿ_ÿ\ÿiÿcÿeÿ_ÿSÿdÿhÿbÿlÿ_ÿZÿiÿfÿhÿqÿÿsÿ]ÿgÿ~ÿÿÿÿoÿxÿ}ÿwÿtÿxÿxÿsÿyÿvÿ|ÿvÿkÿzÿ\ÿpÿhÿuÿoÿcÿÿaÿkÿnÿaÿrÿnÿ[ÿqÿÿqÿkÿPÿ;ÿpÿ[ÿkÿdÿrÿnÿoÿSÿlÿ`ÿjÿxÿyÿzÿÿtÿkÿpÿhÿlÿ~ÿÿcÿ_ÿyÿhÿpÿvÿwÿwÿjÿtÿpÿrÿwÿÿÿÿtÿrÿtÿxÿwÿjÿvÿ{ÿkÿjÿÿkÿwÿÿlÿ}ÿzÿzÿtÿvÿ{ÿmÿjÿ}ÿÿmÿ_ÿxÿtÿ_ÿoÿxÿÿÿlÿmÿzÿdÿÿmÿsÿxÿwÿmÿ}ÿoÿÿÿ}ÿÿzÿxÿ}ÿ}ÿyÿÿsÿgÿhÿÿyÿuÿsÿnÿwÿjÿyÿbÿ}ÿnÿÿÿyÿwÿeÿwÿÿ}ÿnÿgÿzÿvÿoÿwÿ}ÿÿnÿmÿÿyÿÿÿlÿ{ÿdÿsÿÿmÿoÿrÿhÿjÿwÿuÿiÿ`ÿgÿuÿsÿxÿkÿÿrÿÿqÿWÿoÿÿyÿsÿÿKÿÿ|ÿmÿcÿjÿsÿrÿsÿÿvÿ^ÿvÿÿtÿlÿcÿgÿfÿdÿ{ÿzÿxÿXÿbÿmÿzÿsÿpÿkÿiÿ_ÿWÿuÿÿoÿ`ÿfÿjÿ^ÿ^ÿlÿrÿkÿjÿxÿwÿoÿcÿfÿuÿÿ}ÿhÿÿhÿoÿÿxÿzÿ\ÿkÿmÿfÿ|ÿÿfÿpÿhÿmÿmÿmÿtÿvÿ~ÿwÿeÿmÿvÿeÿkÿ|ÿÿÿxÿhÿkÿlÿÿrÿVÿvÿoÿ`ÿzÿcÿ\ÿdÿdÿfÿgÿnÿcÿiÿ~ÿÿpÿiÿvÿvÿ^ÿPÿkÿhÿoÿaÿmÿÿ`ÿhÿhÿyÿkÿkÿiÿqÿvÿfÿfÿ|ÿ~ÿ{ÿwÿoÿjÿrÿjÿkÿwÿtÿkÿtÿvÿhÿcÿfÿfÿiÿyÿqÿeÿgÿ`ÿ}ÿÿnÿuÿgÿdÿmÿ}ÿzÿTÿdÿxÿÿtÿrÿpÿtÿ}ÿÿÿiÿfÿdÿvÿÿsÿtÿvÿ{ÿÿmÿkÿ~ÿpÿ~ÿaÿtÿlÿcÿwÿdÿWÿkÿbÿoÿkÿsÿ{ÿjÿÿÿÿjÿ^ÿrÿÿiÿ|ÿÿÿvÿhÿmÿnÿhÿqÿtÿkÿyÿyÿ}ÿvÿuÿÿÿuÿuÿTÿjÿgÿtÿsÿÿiÿÿsÿvÿgÿiÿ{ÿqÿjÿXÿnÿiÿfÿiÿlÿyÿpÿnÿvÿ}ÿzÿnÿoÿoÿbÿSÿZÿrÿnÿoÿfÿwÿnÿZÿsÿ=ÿeÿnÿcÿcÿlÿrÿÿhÿsÿfÿ_ÿsÿ`ÿ_ÿbÿ`ÿpÿgÿUÿgÿpÿ`ÿMÿ[ÿpÿ]ÿQÿ\ÿdÿcÿWÿQÿYÿXÿLÿPÿ_ÿ]ÿYÿ_ÿmÿXÿEÿ_ÿiÿiÿiÿKÿbÿRÿsÿ\ÿ\ÿUÿ\ÿ^ÿRÿWÿgÿeÿfÿ[ÿXÿ[ÿVÿUÿgÿfÿfÿhÿ_ÿ[ÿiÿtÿrÿpÿiÿ\ÿCÿ#ÿ1ÿZÿgÿbÿaÿLÿiÿOÿMÿ_ÿSÿbÿYÿdÿ^ÿgÿWÿJÿzÿTÿFÿLÿgÿaÿUÿaÿVÿeÿaÿqÿ_ÿÿRÿSÿNÿIÿ\ÿ]ÿ`ÿhÿpÿmÿXÿ`ÿoÿgÿ]ÿUÿbÿVÿJÿgÿeÿdÿtÿnÿZÿRÿdÿoÿqÿYÿGÿgÿZÿoÿSÿrÿaÿRÿWÿ\ÿaÿ\ÿIÿ`ÿMÿTÿ_ÿYÿXÿaÿ`ÿ_ÿfÿSÿ[ÿdÿeÿiÿ`ÿ\ÿmÿkÿTÿPÿ\ÿjÿtÿqÿ`ÿNÿVÿSÿmÿnÿ_ÿWÿIÿbÿ[ÿXÿgÿdÿrÿ^ÿtÿ`ÿiÿ^ÿkÿiÿhÿpÿeÿjÿmÿaÿgÿfÿkÿpÿjÿaÿyÿaÿgÿkÿrÿuÿpÿoÿoÿsÿnÿpÿwÿqÿkÿdÿkÿ}ÿÿ}ÿrÿtÿiÿfÿkÿmÿmÿgÿYÿbÿoÿrÿbÿwÿyÿÿ:ÿMÿ9ÿTÿiÿlÿcÿyÿÿuÿqÿvÿpÿuÿqÿ{ÿÿnÿdÿvÿÿÿmÿdÿjÿuÿwÿqÿsÿÿÿwÿÿÿyÿxÿ~ÿ|ÿtÿkÿtÿuÿÿxÿdÿÿmÿfÿqÿRÿmÿxÿxÿ~ÿÿiÿ`ÿXÿtÿwÿzÿoÿiÿ~ÿuÿvÿÿ|ÿhÿoÿzÿoÿmÿxÿyÿwÿnÿjÿpÿwÿsÿoÿ|ÿÿwÿ{ÿyÿyÿÿÿwÿtÿÿ}ÿzÿtÿ_ÿtÿsÿÿxÿhÿÿÿ_ÿpÿnÿrÿÿ~ÿÿ`ÿgÿÿÿuÿiÿxÿpÿÿvÿÿyÿsÿiÿuÿÿ|ÿmÿzÿ~ÿtÿvÿÿÿwÿtÿuÿÿÿsÿ~ÿ|ÿÿÿÿhÿpÿqÿ}ÿlÿÿÿtÿÿÿuÿ|ÿeÿyÿÿpÿÿÿ~ÿÿvÿÿuÿtÿzÿzÿpÿ{ÿÿÿcÿnÿ~ÿ}ÿ}ÿyÿvÿoÿhÿkÿvÿxÿlÿqÿoÿxÿÿhÿrÿ~ÿzÿwÿrÿuÿwÿhÿgÿÿÿlÿ}ÿfÿVÿpÿÿÿXÿkÿ{ÿqÿ|ÿrÿcÿpÿoÿÿxÿpÿ}ÿtÿtÿÿlÿsÿxÿÿÿ~ÿsÿeÿ~ÿ~ÿsÿxÿrÿ{ÿhÿÿÿsÿ~ÿqÿSÿoÿjÿ^ÿmÿ`ÿÿnÿfÿbÿÿÿpÿ{ÿyÿuÿfÿ_ÿ^ÿ[ÿmÿpÿmÿmÿpÿ{ÿÿfÿ\ÿcÿdÿrÿoÿkÿlÿjÿnÿlÿiÿ`ÿdÿkÿmÿnÿgÿuÿrÿrÿwÿ^ÿpÿpÿ|ÿrÿdÿvÿgÿjÿjÿXÿYÿdÿTÿ]ÿ_ÿ]ÿnÿvÿjÿ^ÿ]ÿ\ÿ^ÿhÿcÿlÿoÿpÿoÿgÿaÿMÿOÿlÿgÿeÿoÿdÿVÿJÿSÿkÿdÿqÿqÿ_ÿaÿxÿTÿ@ÿgÿ^ÿfÿ\ÿWÿ\ÿqÿsÿ_ÿ\ÿaÿWÿYÿJÿDÿSÿWÿRÿ_ÿ]ÿbÿ_ÿZÿ`ÿ]ÿeÿjÿ]ÿ_ÿoÿsÿlÿpÿ\ÿaÿdÿdÿeÿdÿWÿqÿ`ÿ\ÿGÿ\ÿhÿbÿOÿ^ÿZÿ]ÿiÿ\ÿ_ÿ[ÿ\ÿ`ÿhÿZÿKÿZÿeÿ]ÿZÿ[ÿ`ÿkÿgÿaÿmÿdÿ_ÿeÿoÿwÿ\ÿTÿpÿpÿPÿUÿoÿpÿfÿwÿ\ÿrÿxÿ^ÿ8ÿYÿhÿbÿ\ÿdÿuÿpÿtÿxÿqÿ|ÿ~ÿxÿwÿpÿpÿwÿxÿoÿ`ÿtÿiÿhÿsÿzÿkÿ\ÿWÿrÿgÿ]ÿÿnÿ]ÿpÿnÿtÿbÿaÿrÿqÿsÿ_ÿVÿsÿnÿkÿrÿ{ÿÿtÿsÿyÿqÿnÿtÿyÿvÿkÿlÿfÿlÿrÿkÿtÿfÿiÿvÿIÿpÿwÿwÿzÿnÿqÿpÿÿoÿZÿdÿgÿgÿqÿsÿfÿeÿpÿrÿÿ~ÿeÿÿsÿnÿaÿqÿrÿ|ÿmÿjÿÿqÿÿxÿÿzÿ}ÿ{ÿ|ÿrÿ|ÿuÿ{ÿuÿjÿ[ÿfÿ{ÿwÿtÿwÿpÿmÿ~ÿzÿmÿaÿnÿtÿpÿÿÿzÿdÿrÿoÿbÿÿÿ~ÿÿvÿuÿuÿ}ÿÿuÿvÿpÿoÿÿ{ÿzÿ{ÿrÿ}ÿrÿpÿpÿrÿmÿ{ÿxÿvÿaÿÿÿÿkÿsÿtÿÿzÿjÿsÿvÿlÿmÿ}ÿ}ÿvÿoÿ`ÿ^ÿrÿ|ÿÿxÿÿiÿuÿÿÿÿsÿtÿqÿrÿwÿÿ|ÿÿxÿdÿjÿgÿqÿ|ÿ|ÿ{ÿpÿwÿÿÿÿnÿvÿ~ÿfÿ~ÿÿeÿ}ÿlÿpÿqÿÿÿÿÿÿÿÿÿxÿkÿpÿpÿiÿqÿÿÿÿmÿnÿÿyÿÿÿÿÿtÿÿÿÿÿÿÿÿÿÿÿÿÿ}ÿtÿÿ}ÿ{ÿÿÿ~ÿÿ|ÿiÿwÿSÿÿcÿSÿ`ÿÿoÿnÿtÿ}ÿÿÿÿuÿiÿvÿÿnÿoÿzÿ|ÿtÿnÿoÿÿrÿoÿvÿÿrÿkÿÿÿiÿoÿuÿyÿ~ÿbÿiÿnÿ`ÿÿÿÿÿ]ÿÿÿ~ÿuÿsÿqÿrÿfÿwÿvÿjÿ{ÿÿtÿÿ{ÿrÿuÿ{ÿ~ÿÿhÿÿÿzÿvÿtÿaÿyÿwÿÿzÿtÿxÿsÿoÿÿÿgÿTÿoÿvÿÿÿ_ÿnÿpÿÿÿÿjÿrÿgÿoÿ{ÿÿsÿ^ÿbÿjÿfÿdÿlÿcÿ|ÿrÿ}ÿÿpÿlÿsÿhÿhÿrÿiÿYÿhÿwÿyÿÿqÿkÿpÿnÿvÿÿcÿ{ÿ_ÿiÿdÿzÿsÿrÿhÿnÿyÿtÿnÿnÿgÿbÿÿÿrÿfÿgÿ}ÿxÿÿjÿ`ÿÿ{ÿjÿzÿ~ÿrÿwÿ{ÿuÿÿvÿÿpÿtÿxÿlÿrÿrÿyÿÿ~ÿyÿvÿrÿ~ÿÿwÿxÿsÿiÿpÿ~ÿ{ÿ{ÿoÿkÿxÿnÿ`ÿgÿhÿiÿkÿpÿwÿyÿxÿmÿÿyÿpÿmÿÿrÿlÿnÿkÿÿqÿlÿÿÿpÿrÿwÿwÿuÿÿÿzÿgÿÙýþsþóþaÿÿÿ|ÿ|ÿzÿuÿÿÿÿzÿpÿ}ÿÿ{ÿÿÿÿyÿsÿ~ÿÿÿÿÿ~ÿkÿÿÿxÿÿÿÿÿÿÿÿÿÿÿÿÿÿÿÿÿÿÿÿÿÿÿÿ ÿÿÿ§ÿ¥ÿ§ÿ¡ÿÿ¡ÿ¡ÿÿ§ÿÿÿ¤ÿ ÿÿ¢ÿ«ÿ¬ÿ§ÿÿ¢ÿ¤ÿ¨ÿ£ÿsÿÿ£ÿ°ÿ§ÿ¡ÿ¤ÿÿÿ¢ÿ¨ÿ¬ÿªÿ¨ÿ¢ÿÿ§ÿÿ¥ÿ¥ÿ¦ÿ¬ÿ©ÿ¦ÿ¤ÿÿÿ§ÿ¦ÿÿÿÿ§ÿ±ÿªÿ§ÿ­ÿ¦ÿÿÿÿÿÿÿ£ÿ§ÿÿÿÿ ÿ¦ÿ¢ÿ¥ÿ¬ÿ¬ÿ¨ÿ¡ÿ¯ÿÿ¦ÿ§ÿ¡ÿÿÿÿ¤ÿ«ÿ£ÿ¨ÿ®ÿÿªÿ¡ÿÿ¢ÿÿÿÿÿ¡ÿ¡ÿÿ¡ÿÿÿ©ÿ¬ÿÿ©ÿ©ÿ§ÿÿÿ¡ÿ°ÿ£ÿÿªÿÿ¨ÿÿ©ÿªÿ¤ÿ¤ÿ´ÿºÿ±ÿ«ÿÿÿ­ÿªÿÿ¥ÿ§ÿÿ§ÿ£ÿÿ¦ÿ¥ÿ¡ÿÿ§ÿÿ±ÿ©ÿ¬ÿ ÿÿ¤ÿ¡ÿÿªÿ®ÿ¢ÿ§ÿÿ£ÿ ÿ¢ÿ¹ÿ®ÿ¢ÿ£ÿÿÿ¨ÿ ÿÿ¥ÿÿ£ÿ§ÿ ÿ¢ÿ§ÿ§ÿ¦ÿ¥ÿÿ©ÿ´ÿÿÿÿ©ÿÿÿ¤ÿÿ¡ÿ¨ÿ«ÿ ÿ¤ÿÿÿÿ¥ÿ¨ÿ©ÿªÿ¬ÿÿÿÿÿÿÿ¨ÿ¤ÿÿqÿPÿqÿÿÿ¶ÿ´ÿ ÿ¢ÿ¤ÿ¯ÿ°ÿ«ÿ¨ÿ¦ÿ§ÿ¨ÿÿÿ¥ÿ¡ÿ£ÿ¥ÿ£ÿ¡ÿÿÿÿÿ¤ÿ©ÿ¥ÿ¥ÿ¥ÿÿ£ÿ±ÿ£ÿÿÿ¤ÿ²ÿ¨ÿ¤ÿÿÿ¯ÿ»ÿ®ÿÿ¤ÿ¹ÿ²ÿÿÿ«ÿ©ÿ¤ÿªÿ­ÿ§ÿ ÿÿ«ÿ¹ÿ«ÿÿÿÿÿ¨ÿÿÿ¡ÿÿ©ÿ®ÿ¯ÿªÿ¤ÿ¤ÿ£ÿÿÿ¥ÿ¥ÿµÿ¯ÿ¤ÿ ÿ£ÿªÿ­ÿ¦ÿÿºÿÿ¢ÿ¹ÿ²ÿ£ÿ£ÿ£ÿ´ÿ²ÿ«ÿ¨ÿ±ÿ®ÿ¯ÿµÿ¬ÿ¡ÿ¢ÿ¬ÿÉÿ¬ÿªÿ§ÿ¢ÿ¢ÿ©ÿ­ÿ«ÿ±ÿ­ÿ®ÿµÿªÿ¨ÿ±ÿ­ÿ¥ÿµÿ¤ÿÀÿ£ÿ«ÿ§ÿ°ÿ¸ÿ®ÿÿÿÿ¦ÿ¥ÿ¦ÿ¢ÿ§ÿ¬ÿ¨ÿ¨ÿ«ÿ¢ÿÿ¤ÿ£ÿ©ÿ£ÿÿÿÿ´ÿ·ÿ¡ÿ±ÿ¬ÿ­ÿ¯ÿ°ÿ¬ÿ¦ÿ¶ÿ«ÿ²ÿµÿ®ÿ¯ÿ¬ÿ¥ÿ­ÿ¦ÿÿ£ÿ£ÿ¥ÿ°ÿ­ÿ¤ÿªÿ¤ÿ¦ÿ¼ÿ¶ÿ§ÿªÿ¬ÿ®ÿ¬ÿÿÿÿ©ÿ¡ÿ¦ÿ®ÿ²ÿ®ÿ§ÿ¦ÿªÿ¬ÿ«ÿªÿªÿ®ÿ¶ÿ§ÿ©ÿ¤ÿ®ÿ¶ÿ©ÿ¡ÿ¦ÿ¬ÿ±ÿ¼ÿ¯ÿ°ÿ¬ÿ¤ÿ¢ÿÿÿ´ÿ­ÿÿÿ¥ÿ¨ÿ¡ÿÿ©ÿ¬ÿ£ÿÿ¨ÿ©ÿ¨ÿ¤ÿ¡ÿ¢ÿ§ÿ©ÿÿ³ÿ¹ÿ ÿÿ¢ÿ¯ÿ¹ÿ®ÿ¥ÿ¼ÿ¡ÿÿ¡ÿÿÿ£ÿ®ÿ±ÿ¬ÿ«ÿ¦ÿ ÿ ÿ«ÿ±ÿ«ÿ¥ÿ¤ÿ¨ÿ©ÿ¸ÿ£ÿ¤ÿ¤ÿ¤ÿ¤ÿ¢ÿ§ÿ£ÿ¸ÿ¥ÿ¡ÿ­ÿÿ£ÿ¬ÿ¥ÿ·ÿªÿ¦ÿ¸ÿ¤ÿ¨ÿ¤ÿªÿ°ÿ«ÿ®ÿ³ÿ¥ÿ¦ÿ©ÿ©ÿ°ÿ³ÿ±ÿ®ÿ¤ÿÿÿÿ¢ÿ§ÿ¤ÿ©ÿ¨ÿ¤ÿ©ÿªÿ ÿ§ÿ©ÿ­ÿ°ÿ¬ÿ¦ÿÿÿxÿÿÿ¶ÿÿªÿ¾ÿ¤ÿÿ¨ÿ¯ÿ§ÿÿ}ÿÿ©ÿ£ÿ£ÿ¬ÿ­ÿ¥ÿÿÿÿ¨ÿ»ÿ­ÿ®ÿ©ÿ¨ÿ¨ÿ«ÿ²ÿµÿ­ÿÿÿÿ¦ÿ¶ÿ³ÿ¬ÿ¬ÿ¨ÿ¢ÿÿ¦ÿ±ÿ°ÿªÿ¥ÿ ÿÿÿ¢ÿªÿ¶ÿ·ÿ¤ÿ¡ÿ¦ÿ°ÿ ÿ°ÿ´ÿ­ÿ²ÿ´ÿ«ÿ¨ÿ§ÿ§ÿ°ÿ¨ÿ¤ÿ¡ÿ¡ÿ¡ÿÿÿÿÿÿ´ÿ¥ÿ£ÿ¦ÿ®ÿ¬ÿ¬ÿ±ÿªÿ²ÿ²ÿ ÿµÿÿÿ©ÿ¦ÿ¢ÿ¥ÿ­ÿ¶ÿ²ÿ¦ÿÿÿÿ¥ÿ£ÿ¦ÿ·ÿ¶ÿ©ÿ©ÿªÿ²ÿ¢ÿ²ÿÿ£ÿ©ÿÿ¦ÿ±ÿ¯ÿ¨ÿÿÿÿ±ÿ±ÿ¯ÿ¦ÿ£ÿ¦ÿ¦ÿªÿ´ÿ±ÿÿ ÿ¢ÿÿ©ÿÿÿ¦ÿªÿ¶ÿ©ÿÿÿ ÿ«ÿÿ§ÿ¡ÿÿÿ©ÿ­ÿ¥ÿ§ÿ¡ÿÿ©ÿÿ¢ÿ­ÿÿÿ¨ÿ¢ÿ«ÿ¨ÿ¤ÿ¤ÿ«ÿ®ÿ ÿ§ÿ«ÿ£ÿÿ£ÿ¤ÿ¨ÿÿÿ£ÿ¢ÿÿ¡ÿÿÿÿÿ®ÿ§ÿ¢ÿ¢ÿ¬ÿ¦ÿ£ÿÿÿ¨ÿÿÿ¢ÿÿÿÿ±ÿ±ÿÿ£ÿ®ÿ«ÿ©ÿ£ÿÿÿÿ¨ÿ¦ÿ¤ÿÿÿÿÿ¶ÿ«ÿ£ÿ£ÿÿ¤ÿ¨ÿ¨ÿ ÿ¤ÿ¥ÿ ÿÿ¯ÿ³ÿ¦ÿ¥ÿªÿ¨ÿ£ÿ ÿÿÿ¦ÿÿÿ¬ÿ¬ÿÿÿ®ÿ²ÿ ÿÿ¥ÿ¨ÿÿ¬ÿ£ÿÿÿÿÿÿ¡ÿ¡ÿ¢ÿÿÿÿÿÿjÿqÿÿÿ¬ÿÿÿÿÿ«ÿÿÿÿÿÿÿÿÿÿ£ÿ§ÿ¯ÿ¢ÿÿÿ©ÿ£ÿ ÿÿÿÿÿ«ÿ¥ÿ¤ÿ³ÿÿÿÿªÿ¦ÿÿÿÿÿÿÿÿÿÿÿÿÿÿ¢ÿÿÿ¡ÿÿÿÿÿªÿ¦ÿÿÿÿ¨ÿÿÿÿÿÿÿÿÿÿÿÿÿÿÿÿÿÿ}ÿyÿÿÿÿÿÿÿÿÿÿÿÿÿÿÿÿÿÿÿÿsÿÿÿ|ÿuÿÿwÿjÿyÿÿ{ÿÿÿÿxÿÿqÿWÿGÿpÿxÿgÿ^ÿtÿÿÿqÿbÿaÿmÿmÿqÿÿmÿ}ÿrÿiÿdÿlÿ]ÿUÿqÿuÿrÿqÿhÿ`ÿbÿgÿnÿnÿgÿkÿmÿsÿjÿrÿ\ÿzÿdÿ[ÿgÿ`ÿOÿXÿgÿbÿbÿVÿUÿkÿlÿfÿsÿcÿcÿmÿjÿqÿkÿ]ÿmÿÿuÿqÿÿÿ{ÿ~ÿxÿrÿpÿfÿoÿÿzÿnÿjÿfÿÿlÿoÿjÿvÿÿvÿmÿmÿlÿvÿxÿqÿwÿqÿcÿpÿuÿnÿWÿLÿ`ÿ^ÿqÿeÿfÿpÿlÿZÿhÿcÿ^ÿtÿwÿrÿyÿuÿsÿvÿeÿhÿmÿeÿnÿuÿwÿsÿÿqÿvÿkÿ_ÿvÿzÿuÿnÿiÿtÿxÿoÿrÿtÿmÿ~ÿpÿqÿzÿ|ÿeÿ}ÿ~ÿvÿnÿ^ÿnÿoÿ~ÿkÿwÿsÿhÿgÿ^ÿwÿÿjÿ{ÿÿoÿ[ÿkÿzÿÿcÿUÿÿkÿtÿdÿdÿÿÿkÿrÿsÿ}ÿxÿwÿ~ÿxÿzÿxÿjÿwÿÿxÿ\ÿdÿÿ}ÿ}ÿpÿsÿsÿtÿlÿuÿyÿpÿÿ{ÿÿÿrÿqÿnÿ\ÿgÿuÿgÿjÿ{ÿuÿjÿjÿyÿtÿxÿpÿ~ÿwÿwÿÿtÿsÿÿcÿcÿfÿbÿuÿÿrÿgÿhÿkÿmÿdÿzÿÿ}ÿvÿxÿnÿnÿqÿÿoÿYÿsÿdÿiÿzÿeÿiÿvÿxÿlÿcÿaÿYÿXÿrÿÿoÿeÿeÿlÿvÿuÿvÿuÿqÿaÿgÿdÿoÿ|ÿmÿjÿuÿgÿYÿwÿÿmÿeÿsÿyÿiÿcÿuÿÿÿ}ÿzÿwÿjÿ{ÿÿÿÿfÿÿdÿÿ~ÿXÿÿ}ÿÿsÿ^ÿÿÿuÿhÿcÿaÿgÿfÿqÿyÿoÿzÿzÿlÿ|ÿ|ÿuÿ}ÿ~ÿyÿuÿkÿyÿqÿ^ÿyÿÿiÿqÿkÿnÿzÿgÿ]ÿiÿyÿvÿlÿ_ÿZÿfÿpÿmÿuÿzÿqÿqÿ\ÿ_ÿ\ÿLÿuÿyÿqÿhÿLÿcÿ]ÿpÿWÿjÿhÿlÿzÿ\ÿ_ÿ|ÿuÿxÿ|ÿvÿjÿoÿtÿmÿmÿjÿiÿtÿvÿmÿkÿeÿbÿfÿdÿZÿ_ÿcÿlÿsÿÿxÿÿgÿfÿ_ÿzÿkÿiÿwÿeÿoÿxÿvÿhÿqÿvÿ}ÿÿvÿrÿwÿtÿ}ÿÿÿzÿyÿÿÿwÿwÿzÿUÿrÿkÿuÿtÿyÿkÿiÿtÿbÿ]ÿsÿvÿsÿeÿyÿ{ÿzÿoÿeÿCÿoÿqÿtÿzÿwÿrÿjÿlÿvÿpÿkÿvÿvÿrÿ~ÿÿÿvÿvÿ~ÿ~ÿeÿYÿhÿvÿxÿwÿÿvÿuÿmÿ~ÿaÿhÿmÿ_ÿeÿhÿnÿnÿrÿfÿ|ÿwÿmÿmÿfÿdÿ\ÿdÿÿÿcÿRÿjÿfÿMÿcÿeÿ]ÿoÿWÿhÿaÿkÿYÿmÿgÿqÿRÿUÿÿaÿuÿ[ÿgÿXÿ`ÿ^ÿdÿXÿVÿOÿ[ÿcÿXÿOÿRÿ\ÿRÿPÿWÿRÿZÿdÿeÿcÿUÿWÿ]ÿTÿQÿTÿYÿ]ÿTÿKÿ_ÿWÿWÿdÿWÿYÿRÿZÿ]ÿ^ÿIÿrÿZÿDÿVÿeÿbÿgÿdÿLÿKÿQÿbÿaÿnÿaÿ]ÿbÿZÿjÿnÿUÿMÿUÿ_ÿ_ÿEÿ2ÿEÿXÿSÿ_ÿPÿcÿ[ÿJÿRÿgÿdÿqÿ9ÿLÿoÿXÿcÿvÿMÿeÿkÿRÿvÿYÿdÿfÿ6ÿMÿSÿaÿnÿhÿ`ÿbÿiÿrÿnÿjÿiÿ[ÿYÿ^ÿbÿkÿ]ÿVÿsÿ}ÿtÿbÿ\ÿhÿoÿ\ÿtÿkÿNÿdÿnÿyÿ}ÿNÿqÿUÿoÿiÿeÿ`ÿBÿ^ÿbÿTÿLÿ]ÿvÿVÿTÿhÿTÿWÿaÿgÿVÿcÿTÿHÿTÿPÿ^ÿlÿeÿjÿkÿbÿaÿcÿiÿlÿ`ÿVÿ^ÿTÿYÿhÿhÿbÿOÿ^ÿgÿJÿ[ÿgÿUÿÿ]ÿÿoÿ_ÿiÿqÿbÿgÿkÿhÿkÿcÿ_ÿ_ÿhÿlÿtÿpÿvÿ{ÿlÿoÿiÿvÿÿÿxÿrÿnÿlÿzÿÿtÿoÿsÿ~ÿ|ÿvÿxÿmÿfÿxÿxÿxÿrÿsÿbÿ]ÿeÿrÿkÿrÿoÿÿYÿÿ|ÿ1ÿPÿiÿdÿkÿeÿqÿoÿhÿsÿaÿuÿtÿvÿÿÿzÿ~ÿuÿÿ|ÿoÿtÿtÿqÿwÿuÿsÿpÿiÿxÿÿsÿvÿÿ}ÿvÿjÿlÿtÿsÿuÿsÿqÿ|ÿhÿuÿmÿmÿ{ÿÿtÿnÿsÿZÿgÿlÿpÿxÿ{ÿpÿlÿtÿÿ{ÿkÿrÿvÿÿpÿlÿuÿwÿ{ÿtÿlÿsÿ{ÿ}ÿuÿnÿ~ÿÿÿwÿqÿtÿ}ÿvÿsÿÿÿÿyÿbÿvÿvÿoÿrÿmÿuÿ{ÿVÿjÿdÿvÿvÿÿÿmÿnÿ~ÿÿsÿÿÿqÿ|ÿ{ÿrÿnÿtÿ`ÿwÿÿzÿuÿnÿkÿrÿsÿoÿ|ÿ~ÿuÿxÿÿÿ{ÿ{ÿÿÿÿÿpÿpÿoÿoÿnÿ}ÿÿoÿrÿzÿ{ÿÿyÿuÿyÿwÿwÿsÿÿzÿtÿÿsÿpÿÿÿÿÿÿ{ÿsÿvÿsÿ~ÿÿqÿrÿxÿvÿÿ~ÿwÿkÿqÿtÿrÿxÿsÿwÿrÿuÿsÿÿuÿyÿÿÿ~ÿÿtÿuÿpÿSÿlÿrÿdÿjÿÿpÿÿjÿhÿhÿiÿvÿqÿ}ÿ~ÿ{ÿnÿxÿÿnÿlÿ}ÿÿÿsÿlÿiÿdÿhÿqÿsÿpÿlÿkÿfÿ`ÿvÿÿ~ÿzÿÿÿoÿmÿbÿzÿmÿÿzÿÿaÿÿkÿjÿÿmÿaÿhÿpÿaÿxÿÿoÿvÿÿÿ{ÿ_ÿ[ÿbÿjÿiÿbÿkÿtÿhÿiÿsÿkÿhÿmÿrÿuÿhÿnÿiÿcÿtÿYÿ_ÿyÿtÿoÿUÿpÿ]ÿtÿRÿ_ÿJÿcÿcÿ]ÿYÿWÿqÿyÿeÿbÿ^ÿTÿYÿaÿWÿcÿkÿhÿcÿgÿtÿeÿUÿmÿsÿbÿkÿgÿbÿ`ÿ]ÿjÿmÿfÿuÿ^ÿ^ÿÿWÿ<ÿNÿUÿÿjÿXÿdÿXÿiÿjÿOÿOÿRÿdÿrÿ]ÿPÿtÿmÿpÿoÿpÿbÿVÿjÿiÿbÿgÿQÿIÿWÿ`ÿqÿsÿWÿyÿrÿ_ÿ]ÿjÿGÿbÿUÿ[ÿHÿaÿZÿlÿcÿ\ÿXÿ_ÿ[ÿWÿZÿVÿhÿ`ÿeÿbÿWÿ[ÿgÿVÿNÿbÿeÿcÿgÿiÿpÿnÿjÿcÿfÿjÿgÿbÿkÿVÿUÿ[ÿnÿcÿkÿqÿÿÿrÿ)ÿßþ`ÿqÿkÿÿcÿjÿxÿ\ÿqÿ}ÿpÿÿ~ÿwÿ~ÿ|ÿÿÿyÿmÿ~ÿjÿnÿiÿrÿ_ÿUÿpÿjÿVÿsÿyÿoÿ]ÿ]ÿÿmÿiÿwÿxÿgÿoÿ\ÿaÿcÿhÿtÿtÿyÿyÿmÿlÿkÿhÿnÿnÿqÿvÿwÿkÿbÿkÿ{ÿmÿhÿuÿtÿiÿmÿ^ÿ|ÿtÿMÿOÿvÿlÿvÿdÿdÿtÿnÿpÿsÿlÿeÿnÿmÿrÿÿlÿpÿ}ÿnÿwÿnÿqÿnÿÿwÿeÿwÿ}ÿoÿpÿrÿxÿyÿ}ÿÿpÿtÿoÿtÿxÿwÿhÿrÿsÿhÿyÿÿÿ|ÿÿoÿdÿsÿtÿqÿvÿwÿ|ÿ|ÿÿ`ÿrÿsÿhÿuÿÿyÿcÿvÿuÿÿÿhÿjÿwÿyÿ~ÿzÿvÿuÿoÿÿlÿcÿkÿoÿsÿuÿ~ÿsÿqÿ~ÿ|ÿÿwÿlÿÿÿqÿsÿiÿlÿmÿsÿÿ{ÿpÿqÿjÿgÿ}ÿÿnÿ}ÿuÿoÿuÿnÿÿÿwÿmÿ[ÿuÿÿyÿyÿ~ÿoÿeÿaÿgÿzÿÿ~ÿyÿtÿÿÿuÿoÿeÿvÿ}ÿxÿÿÿkÿ~ÿÿsÿyÿmÿlÿÿoÿÿÿsÿoÿmÿoÿmÿiÿ{ÿÿÿÿÿpÿsÿÿxÿÿÿÿÿvÿÿÿ~ÿÿÿÿ~ÿÿÿvÿÿÿtÿÿÿ}ÿsÿÿxÿÿoÿ\ÿÿÿSÿÿÿÿÿ|ÿ{ÿnÿsÿ{ÿ|ÿÿÿoÿsÿÿvÿwÿÿoÿ{ÿlÿpÿvÿ~ÿyÿnÿgÿwÿ|ÿpÿ|ÿÿzÿ{ÿ{ÿxÿvÿjÿyÿqÿ`ÿÿ|ÿ^ÿÿ~ÿ_ÿvÿWÿaÿoÿrÿyÿqÿÿÿ|ÿÿÿzÿrÿkÿjÿpÿtÿoÿkÿfÿÿÿÿÿyÿaÿxÿvÿÿÿÿ}ÿvÿÿÿyÿtÿÿjÿsÿnÿxÿÿqÿrÿvÿwÿsÿnÿsÿqÿnÿxÿ}ÿoÿ_ÿ]ÿiÿjÿeÿjÿvÿsÿÿmÿgÿ]ÿvÿlÿfÿSÿmÿmÿgÿwÿvÿkÿlÿfÿpÿÿjÿlÿ{ÿyÿpÿZÿnÿkÿzÿjÿgÿmÿuÿxÿÿxÿeÿgÿpÿ|ÿÿsÿ|ÿnÿÿyÿÿeÿbÿrÿjÿnÿxÿÿyÿkÿxÿ{ÿlÿ{ÿÿlÿpÿlÿoÿqÿgÿuÿÿÿÿÿxÿuÿÿÿtÿ[ÿgÿqÿkÿwÿhÿ`ÿÿyÿfÿ{ÿpÿmÿxÿ|ÿwÿuÿxÿqÿhÿqÿoÿgÿkÿzÿpÿtÿxÿoÿwÿgÿmÿnÿmÿtÿiÿfÿcÿnÿ^ÿÿoÿ.ÿ\ÿÄþÎþ7ÿ|ÿÿÿÿÿuÿuÿÿÿÿfÿzÿeÿÿÿlÿÿÿÿÿÿÿÿÿqÿÿÿÿÿwÿÿÿÿÿÿÿÿÿÿÿÿÿÿÿÿÿÿÿÿÿ¤ÿÿÿÿÿ¥ÿ¡ÿÿÿ¡ÿÿÿÿÿ¨ÿÿÿÿÿ¥ÿ¦ÿ¤ÿ§ÿÿ¦ÿ§ÿÿÿ¡ÿÿ§ÿ¨ÿªÿ¦ÿ¡ÿÿÿ£ÿÿ«ÿ­ÿ¤ÿÿÿÿ±ÿÿ¥ÿ¨ÿ¤ÿ¢ÿÿÿÿÿÿ§ÿ¦ÿ¢ÿ¢ÿ£ÿ¢ÿ£ÿªÿ¦ÿÿÿÿ¡ÿÿÿÿÿ¨ÿ©ÿÿ¤ÿ£ÿ³ÿ«ÿÿ©ÿ¯ÿ¯ÿ§ÿÿ­ÿ¡ÿ³ÿÿ©ÿ®ÿ¢ÿÿÿ¡ÿ£ÿ«ÿ©ÿÿ°ÿ¡ÿÿ¡ÿ¢ÿ¡ÿÿÿ ÿÿÿ®ÿ¬ÿÿ§ÿ¥ÿÿ«ÿÿÿ¢ÿ£ÿ¨ÿªÿÿÿ¥ÿ±ÿ¥ÿÿ®ÿ«ÿ¡ÿ£ÿ²ÿ®ÿ¤ÿ©ÿ¨ÿÿªÿ¤ÿ´ÿ ÿÿÿ£ÿ ÿ©ÿ§ÿÿÿ¬ÿ§ÿªÿ©ÿ§ÿ«ÿ¡ÿÿ©ÿ©ÿ¥ÿ­ÿ¦ÿ§ÿ¤ÿÿ£ÿÿÿ±ÿ´ÿ¨ÿÿ¡ÿ¨ÿ¯ÿ¢ÿ ÿ°ÿÿ«ÿ£ÿÿ£ÿ§ÿ¥ÿ£ÿ¤ÿ¢ÿ¤ÿ¤ÿÿÿ¯ÿ§ÿÿ£ÿ¥ÿ¡ÿÿ¢ÿ³ÿ£ÿ¤ÿªÿ§ÿ¬ÿ¥ÿ¤ÿ©ÿ®ÿ¬ÿÿÿÿÿÿÿ£ÿÿÿÿÿÿÿ±ÿ«ÿÿ¡ÿ¡ÿªÿ±ÿ«ÿ£ÿ£ÿªÿ¬ÿ¡ÿ§ÿ ÿ£ÿªÿ«ÿªÿ¥ÿÿÿÿÿ¢ÿ¢ÿ¥ÿ§ÿ¢ÿÿÿ£ÿ¦ÿÿÿÿ£ÿ¶ÿªÿ­ÿÿ¤ÿ®ÿ¬ÿ°ÿ¤ÿ´ÿ£ÿ©ÿ¯ÿ¥ÿ«ÿ¥ÿÿ¨ÿµÿªÿÿÿ¥ÿ°ÿ³ÿ§ÿ¡ÿ¥ÿÿÿÿÿ®ÿ¢ÿ¯ÿ°ÿ²ÿ­ÿ§ÿ¨ÿ¬ÿ¥ÿ§ÿ§ÿ£ÿ¨ÿ¬ÿÿÿÿÿ³ÿÿªÿ¶ÿ°ÿ£ÿ§ÿ§ÿ¢ÿÿ ÿ®ÿ¨ÿ§ÿ®ÿ±ÿ¬ÿ¬ÿ¯ÿ¯ÿ¥ÿÿ ÿ¶ÿ¥ÿ¦ÿ²ÿ¨ÿ®ÿ°ÿ¢ÿªÿ°ÿ¢ÿ·ÿµÿÿ¨ÿ´ÿ®ÿ«ÿ°ÿ©ÿ°ÿÿ­ÿ¥ÿ ÿ©ÿ«ÿÿÿÿ°ÿ²ÿªÿ§ÿ­ÿªÿ§ÿªÿ¢ÿ¡ÿ¬ÿ©ÿ¡ÿ§ÿ®ÿ¬ÿ°ÿºÿ£ÿ´ÿ©ÿ¸ÿ³ÿ¤ÿ¨ÿ­ÿ§ÿ£ÿªÿ¦ÿ®ÿ®ÿ­ÿ¨ÿ¤ÿ®ÿ¶ÿÿÿ¦ÿ³ÿ§ÿªÿ¦ÿ¥ÿ©ÿÿªÿ¯ÿ¨ÿ©ÿ±ÿ®ÿ§ÿÿÿÿ¦ÿ§ÿ³ÿ®ÿºÿºÿ«ÿ¦ÿ©ÿ¤ÿ£ÿ¯ÿ­ÿ­ÿ³ÿ ÿÿ¡ÿ«ÿ«ÿ§ÿ©ÿ¥ÿ ÿ¢ÿ©ÿ³ÿ¤ÿ¡ÿ«ÿ¬ÿ­ÿªÿÿ¨ÿ«ÿ¬ÿ¤ÿ®ÿ¨ÿ£ÿ¤ÿªÿ²ÿ§ÿ¥ÿ±ÿ«ÿ«ÿªÿ£ÿÿ¢ÿ°ÿºÿ¢ÿ©ÿªÿ©ÿ©ÿ°ÿ³ÿ©ÿ²ÿ¯ÿ³ÿ«ÿ£ÿÿÿ§ÿ¬ÿ­ÿ²ÿªÿ¡ÿÿ¦ÿ¯ÿ«ÿ¢ÿ¥ÿ¦ÿÿ£ÿ«ÿ£ÿ¥ÿ ÿÿ ÿ¢ÿ©ÿÿ§ÿ­ÿ§ÿ¡ÿÿ¤ÿ§ÿ¢ÿ®ÿ³ÿÿ½ÿ£ÿ¤ÿ§ÿ©ÿ®ÿ«ÿ¨ÿ±ÿ±ÿ¡ÿ¬ÿ¥ÿ­ÿªÿÿÿªÿÿÿÿ©ÿªÿ¥ÿ«ÿ­ÿ¨ÿªÿ§ÿÿ¡ÿ©ÿ¯ÿ¬ÿ©ÿ£ÿ£ÿÿrÿkÿÿªÿ­ÿ´ÿ«ÿªÿ¢ÿÿ­ÿµÿ¦ÿÿÿ§ÿ¢ÿ£ÿ¤ÿ ÿ¢ÿ«ÿ£ÿÿ¤ÿÿ¦ÿªÿÿÿ§ÿ§ÿ®ÿ¹ÿ¥ÿ¦ÿ¬ÿÿ£ÿ©ÿ°ÿ­ÿ£ÿ£ÿ¤ÿ¡ÿÿ¹ÿÿÿ¨ÿÿÿ£ÿ§ÿ£ÿ«ÿ¬ÿ©ÿ¦ÿ¬ÿ¥ÿÿªÿ´ÿ«ÿ¢ÿ¤ÿ­ÿ²ÿ°ÿ§ÿ¥ÿÿ¥ÿ¦ÿ£ÿ¡ÿ ÿÿÿ¢ÿÿ­ÿ£ÿÿ£ÿ­ÿªÿ¦ÿ¥ÿÿ¡ÿ®ÿÿ®ÿÿ´ÿ£ÿÿ®ÿ´ÿ¥ÿªÿ©ÿ¤ÿ¯ÿ¨ÿÿ£ÿÿ¢ÿ­ÿ¯ÿªÿ«ÿ¬ÿ±ÿÿªÿÿ¨ÿ¨ÿ§ÿ§ÿ«ÿ­ÿªÿ¦ÿ£ÿÿ¬ÿ«ÿ¥ÿ¥ÿ¥ÿ¤ÿÿÿ¯ÿ°ÿ¢ÿ§ÿ§ÿ¦ÿ«ÿ¨ÿÿÿ¡ÿÿ ÿ­ÿ¢ÿªÿ³ÿÿªÿ¡ÿ¨ÿÿÿ§ÿ¨ÿ£ÿ¡ÿÿ£ÿ¨ÿÿ§ÿ¥ÿ­ÿÿ ÿÿÿÿÿÿ¤ÿÿ©ÿ§ÿ¡ÿÿÿÿ®ÿÿÿÿÿ¨ÿ¯ÿÿÿ ÿ­ÿ®ÿÿ¥ÿ¦ÿ¡ÿÿÿÿ¦ÿ¦ÿ ÿÿ£ÿÿÿÿ¡ÿ©ÿÿ¢ÿ§ÿÿÿ«ÿ¤ÿÿÿ¦ÿ£ÿ¯ÿÿ§ÿÿÿÿÿÿÿÿ ÿªÿ¡ÿÿ­ÿ¤ÿ¦ÿ¡ÿ¨ÿ¨ÿ£ÿ¥ÿ¦ÿÿÿ¨ÿ­ÿÿ¤ÿÿ¡ÿÿÿÿÿ¡ÿ¥ÿÿ¡ÿ¦ÿªÿ¡ÿÿÿÿÿÿÿÿ¥ÿ¦ÿ¦ÿ¤ÿÿ¡ÿÿÿoÿÿ«ÿ¡ÿ¢ÿÿ¯ÿ³ÿ¨ÿ¦ÿÿÿÿÿÿÿÿÿÿ¬ÿ¢ÿ¤ÿ§ÿÿÿ¬ÿªÿ¥ÿ£ÿÿÿÿ¯ÿ«ÿ¡ÿ¼ÿ³ÿ¡ÿ«ÿ±ÿÿÿÿ ÿ§ÿ¦ÿÿÿÿÿÿÿÿ ÿ¦ÿÿ£ÿ¡ÿÿÿ¢ÿÿÿÿÿÿÿÿÿÿÿÿuÿlÿyÿÿÿÿÿÿÿÿÿÿÿÿuÿ}ÿÿÿÿÿÿÿÿÿÿ~ÿÿÿÿÿÿÿÿÿÿ¥ÿÿÿÿÿÿwÿwÿÿxÿyÿÿÿwÿxÿjÿaÿZÿTÿ^ÿuÿqÿtÿÿÿ{ÿkÿdÿoÿsÿ`ÿpÿ{ÿmÿwÿfÿUÿvÿZÿ^ÿsÿdÿlÿwÿuÿhÿeÿjÿoÿrÿfÿ`ÿqÿdÿiÿiÿaÿeÿ[ÿcÿÿfÿoÿNÿZÿiÿ^ÿ[ÿcÿ^ÿKÿRÿlÿqÿ}ÿjÿ]ÿkÿrÿxÿoÿsÿoÿgÿsÿ}ÿrÿoÿrÿoÿtÿqÿdÿtÿqÿzÿ[ÿmÿÿtÿ[ÿ_ÿwÿxÿ`ÿ[ÿiÿfÿxÿnÿeÿxÿtÿ`ÿcÿyÿmÿdÿkÿPÿZÿuÿdÿ\ÿbÿoÿdÿWÿUÿZÿhÿqÿoÿpÿpÿlÿnÿoÿsÿqÿhÿWÿYÿwÿwÿtÿ}ÿ]ÿrÿsÿtÿuÿpÿpÿzÿ}ÿuÿjÿiÿrÿvÿ}ÿqÿnÿ}ÿÿcÿpÿtÿiÿXÿaÿuÿkÿÿuÿrÿhÿqÿwÿrÿ{ÿÿ~ÿÿ}ÿuÿnÿqÿnÿfÿwÿ|ÿdÿpÿxÿoÿÿÿ~ÿqÿrÿtÿuÿiÿlÿsÿmÿuÿuÿhÿsÿ{ÿtÿ\ÿeÿ}ÿÿpÿkÿtÿ~ÿoÿuÿlÿ{ÿzÿÿ{ÿ}ÿbÿfÿÿzÿwÿtÿkÿ~ÿÿyÿpÿ|ÿyÿaÿlÿoÿnÿsÿrÿxÿkÿ{ÿwÿnÿkÿaÿUÿTÿkÿ}ÿzÿvÿwÿÿÿÿ{ÿÿpÿrÿfÿ}ÿzÿ~ÿÿfÿÿÿyÿgÿ}ÿ[ÿ`ÿzÿÿÿpÿiÿnÿjÿxÿÿwÿyÿtÿsÿ}ÿÿ}ÿnÿ]ÿgÿuÿ]ÿsÿ|ÿfÿiÿÿwÿeÿoÿtÿ|ÿlÿsÿtÿ_ÿiÿqÿcÿjÿnÿqÿ{ÿxÿmÿ[ÿ{ÿgÿ`ÿGÿ`ÿlÿ~ÿwÿpÿeÿqÿkÿ^ÿvÿ{ÿ|ÿdÿTÿfÿlÿhÿyÿxÿbÿjÿsÿlÿtÿwÿrÿvÿwÿ|ÿÿbÿ|ÿkÿ[ÿlÿÿÿsÿUÿoÿoÿ~ÿtÿiÿaÿaÿmÿxÿoÿtÿuÿjÿsÿpÿ[ÿcÿoÿjÿvÿ|ÿxÿÿdÿÿYÿfÿbÿÿjÿkÿbÿtÿlÿaÿTÿvÿyÿtÿgÿgÿhÿgÿpÿqÿrÿnÿlÿkÿeÿfÿgÿiÿ]ÿjÿdÿ\ÿnÿlÿuÿgÿjÿrÿ{ÿiÿfÿhÿaÿhÿiÿÿnÿwÿmÿtÿmÿÿyÿpÿpÿwÿÿzÿeÿeÿtÿzÿmÿpÿrÿuÿqÿpÿÿsÿsÿÿÿ}ÿÿTÿqÿWÿÿoÿ~ÿuÿqÿhÿtÿpÿrÿoÿfÿDÿ^ÿiÿ_ÿlÿsÿqÿoÿlÿ~ÿ~ÿjÿwÿzÿqÿÿyÿÿkÿkÿsÿÿkÿeÿSÿÿ{ÿsÿzÿÿpÿÿpÿVÿrÿÿtÿwÿbÿTÿFÿhÿuÿdÿvÿxÿlÿ{ÿÿÿÿhÿbÿ`ÿYÿ`ÿrÿkÿVÿfÿkÿgÿ`ÿaÿyÿÿ_ÿnÿeÿxÿHÿHÿuÿ_ÿkÿRÿRÿXÿoÿgÿOÿTÿRÿJÿ_ÿfÿQÿLÿOÿPÿMÿTÿRÿTÿ^ÿfÿuÿfÿOÿWÿ\ÿ[ÿSÿQÿfÿOÿOÿSÿXÿ\ÿJÿiÿrÿSÿNÿVÿ'ÿIÿdÿ`ÿVÿ;ÿ^ÿmÿfÿdÿqÿNÿSÿRÿRÿPÿaÿhÿ_ÿMÿJÿQÿOÿ\ÿmÿ[ÿSÿWÿ<ÿ2ÿDÿXÿbÿpÿqÿhÿ`ÿ^ÿdÿIÿPÿQÿ>ÿ4ÿAÿkÿoÿMÿlÿoÿSÿqÿZÿMÿ_ÿOÿ\ÿjÿ\ÿXÿRÿdÿrÿiÿxÿvÿtÿoÿpÿsÿlÿgÿ]ÿ\ÿiÿmÿoÿqÿfÿWÿRÿWÿbÿhÿwÿhÿQÿcÿ_ÿSÿÿoÿÿTÿoÿ^ÿOÿiÿSÿWÿdÿfÿXÿTÿlÿgÿMÿfÿ]ÿ]ÿeÿiÿZÿ]ÿXÿHÿPÿVÿkÿ{ÿnÿhÿjÿcÿaÿbÿ`ÿcÿ]ÿJÿVÿ_ÿ_ÿdÿZÿrÿdÿdÿ]ÿbÿ^ÿfÿIÿÿcÿqÿfÿeÿiÿoÿjÿeÿbÿfÿdÿ`ÿgÿmÿmÿmÿoÿmÿmÿrÿwÿeÿaÿpÿ}ÿÿuÿsÿrÿlÿpÿtÿÿÿxÿÿwÿpÿxÿsÿlÿwÿoÿzÿ|ÿoÿsÿbÿvÿmÿhÿrÿWÿÿlÿ#ÿXÿ^ÿ,ÿXÿOÿbÿdÿnÿoÿkÿÿdÿ{ÿÿÿ|ÿvÿtÿyÿvÿÿÿÿ{ÿqÿuÿpÿtÿnÿpÿvÿlÿxÿ}ÿ{ÿÿÿ|ÿrÿlÿÿyÿuÿÿÿÿnÿuÿxÿzÿÿÿ|ÿkÿqÿsÿhÿeÿrÿÿÿrÿ`ÿgÿxÿÿvÿzÿpÿÿtÿgÿpÿyÿ}ÿxÿpÿxÿÿ{ÿqÿmÿÿÿpÿrÿ{ÿvÿuÿÿuÿÿÿvÿfÿrÿuÿrÿqÿsÿzÿwÿÿ^ÿjÿgÿÿtÿÿuÿqÿ}ÿ|ÿÿvÿÿ|ÿÿÿÿsÿlÿtÿeÿlÿzÿ|ÿvÿsÿuÿxÿwÿtÿ|ÿ~ÿyÿzÿ}ÿÿxÿdÿÿÿÿÿyÿsÿvÿiÿ{ÿÿÿvÿpÿÿtÿ|ÿÿmÿ{ÿzÿtÿÿzÿpÿqÿÿpÿÿzÿrÿÿÿÿzÿÿ|ÿcÿlÿrÿiÿqÿ~ÿÿ|ÿtÿlÿsÿxÿoÿ{ÿÿÿtÿfÿvÿmÿ{ÿ~ÿuÿ|ÿ}ÿ}ÿsÿqÿbÿcÿ[ÿfÿQÿfÿÿmÿ~ÿtÿyÿoÿÿÿuÿpÿoÿ}ÿxÿoÿkÿÿÿsÿ{ÿwÿ|ÿÿÿ}ÿuÿ^ÿ`ÿyÿgÿcÿ_ÿeÿuÿsÿoÿgÿ}ÿkÿrÿcÿrÿmÿhÿkÿhÿeÿÿÿ|ÿdÿcÿxÿ[ÿÿiÿ}ÿÿ[ÿÿÿpÿnÿaÿqÿÿmÿaÿgÿtÿxÿoÿgÿdÿbÿrÿÿ}ÿkÿmÿgÿ`ÿ]ÿdÿuÿnÿUÿNÿiÿiÿRÿbÿrÿ}ÿlÿ`ÿgÿPÿWÿ`ÿgÿeÿXÿlÿpÿ_ÿkÿ]ÿaÿaÿ`ÿ[ÿ]ÿbÿaÿSÿ^ÿxÿnÿhÿnÿ_ÿfÿiÿeÿpÿ`ÿcÿdÿnÿVÿmÿaÿoÿrÿ`ÿ[ÿzÿxÿmÿhÿ^ÿoÿYÿZÿLÿgÿOÿ\ÿXÿdÿYÿPÿTÿcÿpÿLÿ`ÿqÿaÿcÿ_ÿfÿlÿ\ÿgÿhÿUÿrÿaÿVÿkÿUÿJÿRÿZÿZÿRÿFÿ\ÿ]ÿVÿjÿDÿhÿ_ÿ[ÿTÿEÿbÿeÿ\ÿpÿYÿWÿfÿmÿcÿ_ÿLÿNÿbÿWÿKÿUÿeÿsÿuÿlÿaÿ[ÿRÿJÿhÿhÿYÿkÿmÿnÿeÿnÿZÿoÿyÿpÿEÿ9ÿrÿwÿpÿpÿrÿkÿsÿmÿpÿoÿiÿlÿxÿ}ÿkÿdÿhÿkÿyÿwÿmÿWÿcÿxÿqÿmÿlÿcÿ_ÿoÿxÿxÿvÿgÿQÿqÿgÿzÿvÿqÿ]ÿpÿkÿcÿeÿqÿqÿvÿuÿrÿpÿlÿuÿzÿrÿqÿmÿmÿsÿ|ÿtÿvÿÿtÿ~ÿÿqÿ{ÿÿmÿqÿ|ÿ\ÿrÿuÿrÿvÿÿ~ÿhÿqÿgÿeÿgÿqÿrÿaÿiÿsÿdÿaÿ`ÿiÿmÿbÿqÿzÿ{ÿtÿjÿrÿÿnÿlÿoÿ|ÿÿÿÿfÿgÿcÿcÿqÿÿwÿtÿrÿiÿoÿxÿÿÿnÿiÿtÿ~ÿÿ|ÿqÿwÿzÿÿsÿyÿhÿ}ÿiÿyÿgÿzÿtÿdÿÿÿÿÿrÿuÿvÿvÿyÿmÿjÿuÿ{ÿeÿkÿyÿkÿzÿiÿxÿqÿsÿwÿqÿyÿyÿhÿÿlÿsÿÿnÿpÿÿwÿoÿtÿrÿlÿnÿqÿdÿRÿrÿÿ`ÿ?ÿiÿ]ÿlÿmÿÿxÿ[ÿkÿÿlÿ^ÿlÿVÿdÿwÿÿzÿtÿvÿsÿuÿÿÿqÿcÿhÿuÿÿ|ÿÿÿtÿtÿÿoÿvÿwÿ{ÿÿcÿqÿdÿeÿnÿwÿxÿqÿyÿÿÿÿÿÿuÿÿrÿvÿsÿÿÿÿÿkÿÿeÿxÿÿÿtÿÿ|ÿsÿ|ÿzÿpÿ~ÿÿxÿzÿÿ~ÿzÿÿ{ÿ~ÿÿxÿÿ|ÿÿÿÿ~ÿmÿqÿvÿqÿuÿtÿaÿfÿ}ÿuÿ|ÿÿ[ÿfÿrÿÿoÿjÿÿ`ÿ^ÿsÿÿ|ÿxÿÿwÿvÿÿÿ~ÿxÿÿvÿ|ÿÿÿÿ{ÿÿ\ÿzÿVÿbÿcÿmÿ`ÿoÿ~ÿyÿpÿbÿqÿÿkÿfÿwÿxÿnÿnÿlÿvÿsÿnÿÿÿ~ÿtÿ_ÿtÿÿuÿvÿsÿjÿpÿpÿkÿwÿÿÿÿÿlÿwÿzÿmÿÿÿuÿjÿkÿuÿpÿpÿqÿkÿLÿFÿoÿsÿtÿsÿwÿsÿoÿÿlÿmÿsÿfÿpÿoÿzÿtÿhÿeÿsÿÿsÿjÿmÿnÿyÿmÿ[ÿÿzÿhÿxÿkÿyÿaÿ`ÿpÿqÿpÿ~ÿyÿlÿsÿrÿrÿÿ~ÿÿ|ÿÿxÿlÿuÿÿ~ÿzÿÿ{ÿ~ÿÿsÿuÿyÿpÿzÿsÿjÿÿqÿsÿuÿsÿtÿuÿzÿÿyÿlÿqÿzÿsÿgÿnÿ}ÿ}ÿeÿnÿyÿÿsÿoÿeÿfÿxÿ}ÿÿsÿbÿnÿwÿnÿfÿvÿÿiÿcÿ`ÿwÿyÿÿsÿoÿmÿpÿ|ÿÿwÿdÿZÿoÿ|ÿiÿlÿÿgÿYÿhÿ`ÿrÿuÿuÿyÿÿ}ÿ{ÿÿÿÿÿxÿÿpÿÿÿpÿÿÿÿÿÿÿÿÿÿÿÿÿuÿÿ«ÿÿÿyÿÿÿÿÿÿÿÿÿÿÿÿÿÿÿÿÿÿÿ¤ÿÿÿÿÿ©ÿ£ÿÿÿÿÿÿ£ÿÿÿÿÿªÿªÿÿÿÿÿ¡ÿÿÿ¨ÿÿÿÿÿÿ ÿ£ÿÿÿÿ§ÿ£ÿÿÿÿ­ÿ²ÿÿ¨ÿ«ÿ¤ÿ ÿ ÿ¢ÿÿÿ¤ÿ¬ÿ¯ÿ«ÿÿ ÿ®ÿÿ¡ÿ¦ÿÿ¢ÿ©ÿ¦ÿ¦ÿ­ÿ£ÿ£ÿ¯ÿ£ÿªÿ­ÿ¯ÿ·ÿªÿ¥ÿ¬ÿ«ÿ¬ÿ®ÿ¢ÿ°ÿ£ÿ¥ÿÿÿªÿ¯ÿ¡ÿ¥ÿ ÿÿ£ÿÿÿ´ÿÿ¯ÿ¯ÿ£ÿ¥ÿ¤ÿ«ÿ®ÿ¥ÿ¨ÿ²ÿ©ÿÿ«ÿÿ¦ÿ¨ÿ¥ÿ«ÿµÿ«ÿ£ÿÿÿÿ¢ÿÿ¦ÿ¢ÿ¬ÿ§ÿÿ£ÿ®ÿ¬ÿ©ÿ«ÿªÿÿ¬ÿ¡ÿ¯ÿÿ¦ÿ¦ÿ§ÿ ÿ¨ÿ¯ÿ¡ÿÿ¬ÿÿ³ÿÿ©ÿ£ÿ°ÿ¡ÿÿÿ¥ÿ¨ÿ¦ÿ®ÿÿÿ¦ÿ¡ÿÿÿÿ£ÿ¡ÿ¡ÿ©ÿ¯ÿÿÿ ÿ¯ÿ¡ÿÿªÿ¦ÿ£ÿ¨ÿ¦ÿ¢ÿ¨ÿ¢ÿÿÿ£ÿ°ÿ¡ÿÿÿÿÿÿÿÿ¦ÿ®ÿ¢ÿ¤ÿ¡ÿÿÿ ÿ¡ÿÿÿ¥ÿ¢ÿÿ¥ÿÿÿÿÿ£ÿ­ÿ ÿÿ¤ÿÿÿ¥ÿ¡ÿÿ§ÿ¡ÿÿ¥ÿ°ÿ®ÿ£ÿ¢ÿ¥ÿ¡ÿ§ÿ­ÿ¦ÿ¥ÿÿÿÿ¨ÿÿ®ÿ¡ÿ®ÿ¥ÿÿÿÿÿÿÿ­ÿ ÿ±ÿ«ÿ¢ÿÿ­ÿ³ÿ®ÿ­ÿ´ÿ­ÿÿ£ÿ³ÿ³ÿ¯ÿÿÿ©ÿ²ÿ¦ÿ¡ÿÿ©ÿ¥ÿ²ÿ¬ÿ¥ÿÿÿÿ«ÿÿ¤ÿ²ÿ¯ÿ±ÿ©ÿ¦ÿ¡ÿ¤ÿ©ÿÿ§ÿ­ÿ§ÿÿ¨ÿ«ÿ«ÿ¨ÿ¬ÿ«ÿÿ©ÿ¾ÿ§ÿÈÿ¬ÿÿÿÿ£ÿ¤ÿ±ÿ§ÿ¨ÿ¦ÿµÿ®ÿ¨ÿ¬ÿ®ÿ©ÿ¦ÿ¯ÿ¤ÿµÿªÿ£ÿ£ÿ¡ÿ¤ÿ«ÿ®ÿ«ÿ´ÿ®ÿªÿ­ÿ­ÿ°ÿ¯ÿ«ÿ¸ÿÿ¥ÿ±ÿ°ÿ£ÿ¬ÿ²ÿ«ÿ­ÿÿ ÿ³ÿ´ÿ®ÿ£ÿ¢ÿ©ÿ§ÿ¢ÿ¨ÿ¬ÿ·ÿ¦ÿÿÿÿÿ§ÿ©ÿ¥ÿ±ÿ®ÿÿÿ¡ÿ¥ÿ¤ÿ¥ÿ¥ÿ¯ÿ·ÿªÿ«ÿ§ÿªÿ¬ÿ£ÿ£ÿ³ÿ¤ÿ§ÿÿªÿ«ÿ¤ÿ¢ÿ¥ÿ±ÿ¨ÿ ÿ¯ÿ­ÿ§ÿ£ÿÿÿªÿ¤ÿ ÿªÿÿÿ«ÿ®ÿ¢ÿ§ÿªÿ­ÿ¨ÿ©ÿ¬ÿ«ÿªÿ ÿ©ÿ°ÿªÿ£ÿ¦ÿ®ÿ«ÿ¥ÿ¢ÿ¥ÿÿÿ¡ÿ±ÿ»ÿ°ÿ¢ÿ­ÿ¤ÿ«ÿ³ÿ°ÿ¨ÿ¢ÿ¢ÿ§ÿ´ÿ¢ÿ§ÿ©ÿ¨ÿ¦ÿ­ÿ¨ÿÿ ÿ«ÿ«ÿ®ÿ£ÿÿ ÿ¤ÿ¤ÿ§ÿ©ÿ¸ÿ°ÿ¹ÿ¹ÿ­ÿ¥ÿ¦ÿ§ÿ¤ÿ¦ÿÀÿ¤ÿ£ÿ¶ÿ¶ÿ»ÿ¹ÿªÿ©ÿÿÿ¢ÿ¥ÿ¢ÿ§ÿ¡ÿÿ¤ÿ§ÿ«ÿ ÿÿ®ÿ£ÿÿÿÿ©ÿ¥ÿ¢ÿ«ÿ£ÿ®ÿ£ÿÿ¤ÿ«ÿ¥ÿ©ÿµÿµÿ¥ÿ¡ÿ©ÿ¢ÿ£ÿ¥ÿ¥ÿ§ÿÿ¡ÿÿÿ¤ÿ¥ÿ®ÿ²ÿ­ÿ©ÿ¨ÿÿÿ¦ÿ²ÿ§ÿ¢ÿ¬ÿ¬ÿ§ÿ­ÿ¬ÿÿÿ¨ÿ¶ÿªÿ¡ÿ°ÿ³ÿ¤ÿ¦ÿµÿ¬ÿÿyÿÿ¡ÿ©ÿªÿ¤ÿ¢ÿ¥ÿ±ÿ½ÿ¯ÿ§ÿªÿ°ÿ¯ÿ°ÿ±ÿªÿ¨ÿ·ÿ£ÿ«ÿ±ÿ§ÿ¦ÿ£ÿ¥ÿ©ÿÿÿÿÿ¹ÿ°ÿÿ¡ÿ¨ÿ§ÿ¤ÿ­ÿ¯ÿ ÿ©ÿ¥ÿ¤ÿ¥ÿ§ÿ©ÿ ÿ¤ÿªÿ§ÿ¢ÿ¢ÿ«ÿÿÿ£ÿÿ¨ÿ«ÿ©ÿ¥ÿÿÿÿ§ÿ£ÿÿÿ¥ÿ¥ÿ¤ÿ¬ÿ¯ÿ©ÿ¦ÿÿÿÿÿÿ±ÿ©ÿ¯ÿ°ÿ­ÿ©ÿÿÿ®ÿµÿ¨ÿªÿ§ÿ¥ÿÿ¡ÿ¦ÿÿÿ©ÿ ÿÁÿ£ÿÿ§ÿ³ÿ©ÿ¥ÿÿÿ¤ÿÿÿÿ¡ÿ ÿÿÿ¤ÿ¤ÿ¡ÿÿÿÿ£ÿ®ÿ§ÿ³ÿ¦ÿ£ÿµÿ¡ÿ¢ÿÿÿÿÿÿ©ÿ²ÿ¬ÿ¨ÿ¢ÿ®ÿÿÿ ÿ¡ÿ¦ÿ©ÿ ÿÿ«ÿÿ®ÿÂÿºÿ¯ÿµÿ®ÿ³ÿ³ÿ§ÿªÿ®ÿÿ·ÿµÿ­ÿÿÿÿ¨ÿªÿ¢ÿ ÿÿ¨ÿ±ÿ ÿÿ¶ÿÿ¦ÿÿ ÿ®ÿ°ÿ¬ÿ¦ÿ¥ÿ¤ÿÿÿ¥ÿ£ÿÿÿ²ÿÿÿ¤ÿ£ÿ ÿÿÿ¡ÿ§ÿ¥ÿªÿÿ ÿ¢ÿÿ«ÿÿÿÿÿÿÿÿÿÿÿÿ°ÿ©ÿ§ÿÿ¨ÿÿÿ ÿ¥ÿ ÿÿÿ¥ÿªÿÿÿªÿ¦ÿÿÿ²ÿ·ÿ¤ÿÿÿÿÿ£ÿ ÿÿ¥ÿÿÿ£ÿÿÿ¤ÿ¦ÿ¬ÿ§ÿÿÿÿÿÿ«ÿÿÿÿ§ÿ§ÿ ÿ­ÿ¬ÿÿÿÿÿªÿ©ÿÿÿ±ÿÿÿ¦ÿªÿ¤ÿ®ÿ³ÿ­ÿ©ÿ ÿÿÿÿÿÿÿ¥ÿÿ¤ÿÿ}ÿ£ÿµÿ®ÿ£ÿÿ ÿÿÿÿÿÿÿÿ®ÿ ÿ ÿÿÿÿÿÿÿÿÿÿÿ¥ÿÿÿÿÿÿÿÿÿÿÿÿÿÿÿÿÿÿÿÿÿÿÿÿÿÿÿÿÿÿ{ÿÿÿÿÿyÿxÿÿÿÿ¢ÿÿÿÿÿÿzÿ{ÿÿ{ÿsÿzÿtÿ|ÿ}ÿnÿrÿqÿFÿXÿpÿ|ÿtÿpÿvÿqÿpÿoÿgÿvÿ}ÿeÿrÿjÿÿ[ÿXÿsÿuÿ_ÿVÿeÿoÿrÿvÿfÿ`ÿhÿhÿoÿvÿ`ÿ]ÿ_ÿ^ÿlÿyÿhÿkÿkÿdÿfÿaÿ_ÿXÿRÿ`ÿqÿkÿXÿZÿ_ÿ[ÿ{ÿgÿuÿkÿkÿxÿÿrÿrÿ}ÿtÿrÿvÿrÿnÿuÿuÿvÿÿmÿxÿfÿeÿrÿ[ÿwÿ{ÿÿkÿkÿiÿ~ÿtÿlÿbÿaÿgÿjÿmÿlÿiÿlÿÿfÿrÿ{ÿQÿJÿkÿjÿdÿcÿkÿfÿZÿ]ÿlÿjÿwÿ|ÿjÿsÿÿjÿiÿtÿmÿtÿ^ÿUÿ~ÿ~ÿdÿvÿaÿwÿtÿÿÿrÿnÿxÿzÿlÿeÿcÿkÿwÿiÿpÿzÿ~ÿsÿmÿlÿzÿmÿsÿhÿzÿvÿÿrÿkÿmÿkÿgÿgÿnÿsÿmÿlÿ~ÿqÿnÿ]ÿdÿWÿrÿ~ÿzÿgÿlÿtÿhÿmÿrÿkÿxÿÿÿrÿqÿ|ÿyÿsÿuÿjÿsÿnÿxÿyÿ}ÿpÿqÿ_ÿwÿ|ÿpÿÿiÿnÿyÿvÿjÿdÿmÿoÿsÿyÿhÿdÿuÿaÿcÿzÿ]ÿhÿÿlÿmÿÿjÿ}ÿtÿlÿsÿYÿxÿ{ÿdÿuÿrÿaÿeÿlÿxÿ}ÿtÿoÿqÿÿÿ^ÿpÿsÿ~ÿ|ÿrÿIÿqÿlÿuÿqÿ}ÿÿrÿgÿoÿzÿÿÿÿlÿkÿuÿkÿgÿxÿÿ~ÿ}ÿeÿdÿiÿÿ^ÿeÿpÿrÿhÿzÿÿlÿ]ÿsÿuÿpÿlÿlÿgÿ`ÿlÿwÿoÿqÿsÿoÿrÿaÿyÿ~ÿnÿ~ÿ]ÿ|ÿÿÿvÿ{ÿvÿxÿiÿ|ÿtÿÿÿvÿpÿvÿvÿaÿTÿmÿqÿjÿ|ÿ~ÿpÿsÿoÿjÿiÿmÿeÿjÿlÿÿzÿ_ÿqÿjÿdÿsÿbÿzÿ~ÿ\ÿ_ÿiÿ~ÿ{ÿaÿUÿ_ÿ|ÿwÿlÿtÿwÿyÿoÿ^ÿ[ÿiÿÿ}ÿtÿVÿ]ÿgÿnÿ~ÿ`ÿwÿvÿÿpÿnÿYÿ}ÿxÿbÿWÿoÿhÿhÿaÿeÿmÿoÿnÿoÿxÿzÿnÿ`ÿ[ÿbÿdÿlÿ_ÿmÿyÿiÿzÿeÿbÿcÿmÿeÿlÿiÿxÿnÿ~ÿ`ÿzÿrÿkÿeÿoÿ|ÿÿ}ÿ{ÿsÿÿÿ~ÿuÿnÿjÿnÿ}ÿwÿÿlÿaÿxÿzÿxÿsÿvÿmÿ}ÿyÿÿyÿÿgÿÿÿÿ~ÿÿwÿÿkÿnÿpÿhÿoÿtÿqÿ_ÿfÿxÿuÿvÿtÿ{ÿ~ÿmÿvÿ{ÿ}ÿÿwÿvÿlÿbÿsÿ}ÿÿdÿeÿÿzÿeÿÿÿjÿwÿuÿqÿÿyÿÿtÿ_ÿ`ÿnÿrÿkÿjÿuÿdÿQÿ]ÿÿÿwÿÿ{ÿnÿpÿaÿcÿ~ÿfÿWÿkÿsÿKÿTÿhÿ|ÿeÿbÿSÿxÿYÿcÿlÿhÿVÿ_ÿ^ÿUÿeÿgÿ\ÿTÿYÿEÿUÿiÿ\ÿFÿTÿ[ÿPÿSÿQÿTÿ\ÿWÿfÿjÿZÿXÿ[ÿoÿeÿ_ÿ}ÿYÿOÿRÿZÿkÿTÿmÿbÿ`ÿVÿ?ÿºþÿ_ÿVÿQÿAÿLÿdÿdÿWÿ\ÿOÿJÿHÿUÿZÿ]ÿXÿ^ÿUÿWÿTÿQÿ_ÿUÿUÿYÿUÿ`ÿCÿ>ÿHÿLÿiÿtÿWÿFÿgÿIÿfÿ^ÿ@ÿcÿzÿsÿdÿ`ÿZÿqÿXÿ]ÿnÿHÿ[ÿQÿKÿcÿdÿWÿbÿaÿaÿcÿgÿ`ÿeÿhÿdÿaÿZÿ]ÿXÿOÿLÿ\ÿvÿfÿeÿYÿZÿbÿiÿaÿiÿqÿfÿZÿPÿPÿXÿÿjÿoÿTÿgÿ_ÿXÿ^ÿLÿOÿ^ÿTÿkÿFÿpÿ^ÿRÿ[ÿ[ÿYÿnÿ]ÿaÿdÿMÿKÿZÿYÿmÿ}ÿeÿdÿuÿfÿWÿXÿZÿ`ÿ]ÿMÿQÿfÿ^ÿdÿ^ÿpÿqÿ]ÿ_ÿpÿ[ÿ_ÿeÿxÿ[ÿlÿ[ÿmÿ`ÿqÿaÿwÿfÿfÿfÿjÿiÿfÿkÿeÿdÿ\ÿdÿmÿsÿ`ÿ[ÿfÿiÿoÿqÿmÿfÿfÿjÿjÿoÿoÿiÿrÿÿmÿuÿrÿpÿdÿlÿvÿbÿ\ÿkÿÿuÿbÿoÿjÿoÿqÿjÿlÿRÿqÿ-ÿDÿbÿrÿpÿyÿcÿqÿpÿlÿvÿÿÿ}ÿÿtÿmÿvÿzÿmÿyÿzÿmÿvÿrÿjÿlÿwÿ~ÿmÿnÿzÿ}ÿwÿxÿqÿvÿjÿoÿxÿrÿtÿÿlÿÿzÿoÿ}ÿmÿÿwÿiÿ|ÿoÿ^ÿhÿsÿwÿiÿdÿsÿkÿ^ÿbÿrÿÿuÿsÿxÿdÿjÿzÿxÿ~ÿrÿmÿ}ÿvÿuÿ{ÿuÿtÿsÿvÿvÿpÿxÿÿrÿoÿtÿmÿcÿwÿ}ÿÿkÿyÿoÿÿÿgÿnÿqÿyÿvÿÿvÿoÿÿÿÿÿnÿRÿxÿ|ÿxÿvÿmÿgÿmÿjÿqÿmÿrÿ}ÿ|ÿtÿyÿ}ÿ~ÿxÿtÿzÿtÿÿ~ÿnÿ~ÿqÿoÿqÿtÿfÿwÿkÿÿÿÿvÿsÿÿaÿmÿwÿrÿÿxÿÿÿ|ÿeÿqÿÿpÿÿrÿiÿÿ|ÿÿtÿwÿxÿnÿmÿhÿoÿrÿ~ÿÿsÿpÿ}ÿÿrÿfÿvÿÿÿkÿbÿjÿmÿwÿÿrÿrÿcÿrÿiÿnÿfÿSÿkÿ^ÿYÿlÿuÿoÿxÿtÿuÿÿ{ÿoÿxÿÿlÿrÿrÿlÿoÿtÿrÿjÿtÿÿxÿpÿxÿÿ}ÿjÿhÿpÿkÿnÿkÿgÿxÿ|ÿaÿgÿoÿzÿÿaÿnÿwÿaÿNÿyÿ|ÿbÿ^ÿoÿkÿÿqÿZÿ_ÿ\ÿyÿfÿ{ÿtÿÿÿmÿtÿsÿnÿ\ÿUÿtÿÿhÿWÿgÿwÿwÿkÿdÿqÿtÿvÿiÿhÿqÿdÿgÿaÿ_ÿWÿeÿpÿpÿ}ÿ`ÿxÿbÿnÿpÿYÿTÿ_ÿjÿmÿTÿdÿ]ÿSÿeÿ]ÿmÿhÿcÿiÿkÿeÿ^ÿPÿUÿhÿfÿbÿZÿTÿjÿlÿ_ÿaÿ^ÿ]ÿYÿoÿTÿWÿlÿbÿoÿSÿUÿoÿnÿ>ÿXÿ\ÿzÿeÿ@ÿZÿhÿPÿYÿZÿdÿeÿ]ÿjÿ[ÿaÿ_ÿSÿRÿRÿBÿSÿfÿTÿ[ÿfÿZÿZÿfÿ`ÿZÿaÿ]ÿ^ÿwÿaÿGÿIÿKÿ:ÿaÿ]ÿSÿuÿRÿhÿ_ÿMÿNÿ^ÿ`ÿgÿhÿhÿ^ÿZÿfÿYÿRÿTÿXÿ_ÿ\ÿPÿMÿ_ÿoÿjÿhÿpÿkÿ\ÿGÿoÿfÿ_ÿdÿgÿÿÿ[ÿ{ÿ_ÿ`ÿtÿaÿtÿmÿmÿoÿnÿpÿbÿwÿ~ÿÿuÿ~ÿwÿdÿ_ÿ^ÿfÿqÿrÿrÿrÿzÿrÿpÿpÿkÿjÿ}ÿÿiÿuÿÿfÿiÿhÿoÿkÿsÿÿmÿ_ÿrÿnÿvÿfÿtÿÿfÿqÿqÿkÿnÿrÿ~ÿwÿhÿqÿqÿkÿvÿÿtÿnÿzÿ{ÿxÿ\ÿbÿnÿuÿiÿiÿ]ÿjÿ|ÿUÿtÿxÿmÿiÿgÿÿuÿqÿrÿbÿWÿlÿzÿrÿ}ÿ{ÿoÿlÿlÿyÿjÿnÿ`ÿnÿgÿrÿ{ÿqÿyÿtÿxÿ~ÿrÿzÿgÿYÿYÿ\ÿiÿ|ÿuÿoÿoÿmÿiÿkÿ{ÿÿjÿdÿwÿrÿoÿvÿpÿÿmÿÿzÿÿgÿbÿÿÿpÿvÿÿmÿfÿsÿdÿsÿÿzÿmÿrÿyÿlÿjÿÿ}ÿeÿsÿÿzÿpÿgÿÿrÿoÿkÿsÿ{ÿ{ÿvÿrÿiÿkÿ{ÿpÿ{ÿyÿnÿmÿqÿgÿhÿqÿaÿZÿqÿ}ÿÿpÿfÿaÿÿÿqÿÿzÿÿ_ÿqÿÿÿÿkÿoÿÿzÿtÿuÿyÿuÿiÿmÿyÿsÿpÿtÿuÿÿmÿvÿ~ÿpÿÿpÿzÿÿpÿÿÿhÿpÿzÿuÿzÿwÿkÿsÿÿÿsÿjÿpÿÿ`ÿgÿ|ÿtÿÿÿÿÿÿXÿÿqÿkÿuÿuÿrÿ}ÿ|ÿqÿrÿqÿrÿ|ÿÿÿ}ÿsÿ~ÿrÿ|ÿoÿyÿÿ|ÿ}ÿxÿvÿaÿÿ|ÿoÿdÿbÿzÿvÿfÿdÿhÿqÿdÿbÿ{ÿÿsÿjÿwÿjÿfÿÿlÿhÿxÿÿÿnÿtÿtÿsÿ{ÿÿyÿnÿeÿdÿsÿtÿÿÿxÿÿsÿmÿÿÿhÿpÿÿwÿvÿzÿqÿnÿÿÿiÿnÿÿyÿsÿvÿÿ{ÿcÿbÿ{ÿ{ÿÿnÿ]ÿnÿxÿnÿaÿaÿtÿwÿkÿgÿfÿnÿsÿÿvÿpÿzÿoÿ{ÿzÿzÿÿ\ÿkÿyÿpÿjÿkÿVÿ;ÿJÿcÿnÿ}ÿxÿlÿuÿoÿ~ÿuÿyÿuÿ^ÿ}ÿqÿuÿjÿyÿmÿmÿ|ÿpÿmÿ{ÿÿzÿjÿiÿ~ÿÿÿvÿbÿ}ÿoÿfÿrÿrÿpÿyÿuÿnÿwÿyÿzÿÿÿ}ÿpÿÿwÿÿsÿ|ÿvÿqÿqÿiÿmÿ~ÿ~ÿmÿeÿlÿtÿuÿhÿÿÿÿ{ÿÿ|ÿsÿiÿxÿsÿnÿvÿvÿnÿpÿsÿpÿzÿÿtÿqÿlÿ|ÿzÿ]ÿaÿuÿÿÿÿjÿfÿlÿoÿvÿÿÿjÿeÿwÿrÿyÿÿpÿnÿmÿwÿÿÿtÿuÿzÿuÿfÿxÿtÿrÿrÿÿÿvÿÿzÿÿsÿeÿoÿ}ÿÿÿ{ÿÿÿÿÿzÿÿvÿ~ÿyÿÿÿ~ÿÿÿÿÿÿÿÿÿwÿtÿÿÿÿÿÿÿ ÿÿÿÿÿÿÿÿÿÿÿÿÿÿÿÿÿÿÿÿÿ«ÿÿ¤ÿªÿ§ÿ¦ÿÿÿÿÿÿ¥ÿ¤ÿ¢ÿ¢ÿÿ ÿ¯ÿÿ§ÿ´ÿÿÿÿ¡ÿ¢ÿÿ¦ÿ¢ÿÿÿ¤ÿÿÿ¡ÿ¨ÿ«ÿ¦ÿ¤ÿÿÿ©ÿ¤ÿ¤ÿ¯ÿ¤ÿÿ¢ÿ ÿ²ÿ¬ÿÿÿ«ÿÿÿÿ£ÿ¨ÿ©ÿ§ÿ¤ÿ­ÿ¥ÿ¯ÿ¦ÿÿ¨ÿ¢ÿÿ¡ÿ§ÿ«ÿ­ÿ¬ÿ¬ÿ®ÿ§ÿ¤ÿ£ÿ§ÿÿÿ¤ÿ¡ÿ±ÿ¡ÿÿ£ÿ¡ÿ ÿ¬ÿ­ÿ¥ÿÿ§ÿ¦ÿ©ÿ¦ÿ¸ÿ·ÿ®ÿ±ÿ­ÿ ÿÿÿ¨ÿÿ¤ÿ¢ÿÿ«ÿÿÿ°ÿ·ÿ¹ÿ³ÿÿÿÿ­ÿ£ÿÿ§ÿ³ÿµÿ³ÿ³ÿ«ÿÿ¨ÿ§ÿªÿÿ¹ÿ®ÿÿÿÿ«ÿ¥ÿÿÿ¡ÿÿ©ÿ±ÿÿ®ÿ¦ÿÿÿ¢ÿ¢ÿ ÿ¨ÿÿ¢ÿªÿ³ÿÿ¨ÿ¤ÿ¢ÿ¥ÿ¡ÿÿÿÿÿ¡ÿ§ÿ«ÿ¡ÿ§ÿÿ¢ÿ«ÿ§ÿ¢ÿÿÿÿÿ²ÿ¡ÿ ÿ­ÿ©ÿ¡ÿ¢ÿªÿªÿ¢ÿ«ÿÿ¦ÿÿ¢ÿ¡ÿ£ÿÿÿÿÿ¥ÿ¥ÿÿ ÿÿÿÿÿ ÿÿÿ£ÿµÿ®ÿ¨ÿ§ÿÿÿÿ¤ÿ¤ÿ¨ÿ¯ÿ©ÿ¥ÿ«ÿ¥ÿ¦ÿ«ÿ³ÿÿÿÿÿÿ¡ÿ¦ÿ£ÿ£ÿ¨ÿÿ¥ÿ­ÿÿ}ÿÿÿ§ÿÿ©ÿ¯ÿ©ÿ£ÿ¤ÿ¦ÿ­ÿ³ÿ°ÿ­ÿ¢ÿÿªÿÿ¦ÿ¤ÿÿÿ¦ÿ°ÿ§ÿÿ¦ÿ¥ÿ±ÿªÿÿÿÿÿ¦ÿ­ÿ¤ÿ³ÿÿ¤ÿÿ ÿ¢ÿÿÿ¤ÿ£ÿ§ÿ©ÿÿ¦ÿ©ÿ¦ÿ©ÿ§ÿÿ¡ÿ¦ÿÿÿÿ¢ÿÿÿ©ÿ´ÿ«ÿ¦ÿ ÿ¤ÿ«ÿ·ÿ­ÿ¨ÿ¦ÿ¦ÿ­ÿ¬ÿµÿ¸ÿ²ÿ®ÿ«ÿÿ¥ÿ©ÿÿÿ¶ÿ®ÿ±ÿ¸ÿ°ÿ«ÿ®ÿ©ÿ¤ÿ¹ÿ¨ÿ¦ÿ­ÿ¦ÿÿ£ÿ¦ÿ ÿÿ£ÿ³ÿÿ¢ÿÿÿ«ÿ°ÿ¦ÿ¨ÿ¯ÿ¨ÿ¸ÿªÿ¤ÿÿÿÿÿ¬ÿ¸ÿÿ¿ÿÿÿ«ÿ¨ÿ¨ÿ¯ÿ£ÿ´ÿ¸ÿÿ¥ÿ¦ÿ ÿÿ¡ÿ£ÿ¿ÿÿ£ÿ¬ÿ¯ÿ³ÿ°ÿ¤ÿ¡ÿ¬ÿ©ÿ§ÿ°ÿ¢ÿ¤ÿ©ÿªÿ¬ÿ«ÿ¦ÿ¢ÿ¤ÿ¦ÿ§ÿ«ÿªÿ§ÿ¬ÿ¯ÿ¤ÿ¨ÿ­ÿ¬ÿ®ÿ±ÿ«ÿ¦ÿ®ÿ©ÿ¨ÿ©ÿ«ÿ®ÿ¤ÿ¨ÿ¯ÿ¤ÿÿ¦ÿ­ÿ²ÿ²ÿ¦ÿ»ÿ¨ÿ¯ÿªÿ©ÿ¥ÿÿ ÿ©ÿ¶ÿÿ¦ÿÿªÿµÿ­ÿ ÿ¬ÿÄÿÿ¦ÿ«ÿ°ÿ©ÿÿÿÿÿ¥ÿ»ÿ¸ÿµÿ¹ÿ¯ÿ¢ÿÿÿ§ÿ¥ÿ«ÿ¼ÿµÿ¸ÿ¨ÿ ÿ¦ÿ£ÿ¦ÿ«ÿ§ÿ¤ÿ¨ÿ¥ÿ©ÿ¨ÿ¢ÿ¦ÿµÿÀÿÿÿÿ¡ÿ¨ÿ¥ÿ§ÿ¤ÿÿ²ÿ¢ÿ­ÿ®ÿªÿ¦ÿ¥ÿ¨ÿ¦ÿ©ÿ¼ÿ²ÿÿ¥ÿ£ÿ¯ÿªÿÿÿ¥ÿÿÿÿÿ¬ÿ­ÿ­ÿ¯ÿ©ÿ¨ÿ¬ÿÿÿ±ÿ¦ÿ ÿ¨ÿ®ÿ®ÿ®ÿ¬ÿÿÿ¢ÿÿ§ÿÿÿ§ÿ­ÿ¢ÿÿ§ÿÿ£ÿÿÿÿ©ÿ¯ÿ°ÿ²ÿ´ÿªÿ¤ÿ¡ÿ£ÿ¤ÿ¨ÿ²ÿ¬ÿ¤ÿ£ÿ ÿ°ÿÿÿ©ÿ®ÿ¤ÿ ÿ¦ÿ­ÿ¡ÿÿ«ÿ­ÿÿ¦ÿ£ÿ¥ÿ£ÿÿÿ­ÿ³ÿ¦ÿ©ÿ©ÿÿ¨ÿ ÿ«ÿ«ÿ¢ÿ¤ÿ®ÿ¬ÿÿÿ£ÿÿ²ÿ¦ÿÿ«ÿ©ÿ¤ÿ¥ÿÿÿ¤ÿÿÿÿ¦ÿ¡ÿÿ¦ÿ°ÿ³ÿ§ÿ£ÿÿ ÿ£ÿ¦ÿªÿ¨ÿªÿ¬ÿ­ÿ«ÿ¦ÿ©ÿ£ÿ±ÿ¢ÿ¡ÿ§ÿ§ÿÿ¢ÿ¬ÿ©ÿ¤ÿ¦ÿ³ÿ©ÿ£ÿ­ÿÿ¡ÿ¡ÿªÿ²ÿªÿÿÿ¡ÿ¤ÿ§ÿÿÿ¢ÿÿÿÿ¢ÿÿÿ¨ÿ¦ÿ ÿµÿ³ÿ¸ÿ²ÿ©ÿ«ÿ³ÿªÿ ÿ£ÿÿÿ©ÿ¨ÿÿÿ¦ÿÿ£ÿÿÿ¡ÿ©ÿ¨ÿ§ÿ¶ÿÿÿ®ÿ¦ÿ²ÿ£ÿÿ§ÿ±ÿ¨ÿ­ÿ©ÿÿ§ÿ¸ÿ±ÿ¦ÿÿÿ ÿ¨ÿ§ÿ¡ÿ¡ÿ¡ÿ¬ÿ¬ÿÿ¯ÿ¬ÿ¬ÿ´ÿÿ¢ÿ£ÿÿ¡ÿ©ÿ«ÿ£ÿ§ÿ¡ÿªÿÿ¬ÿ·ÿ ÿÿ£ÿÿÿªÿ£ÿÿ§ÿÿÿÿÿÿ§ÿ®ÿÿÿ§ÿÿÿÿÿÿÿÿÿ´ÿªÿ¡ÿÿ¤ÿ¬ÿ©ÿªÿ¨ÿÿÿÿ«ÿªÿÿÿÿ«ÿÿÿÿ©ÿ¥ÿÿ ÿ ÿ¢ÿÿ¥ÿ±ÿÿ¢ÿÿÿÿÿÿÿ¨ÿ¨ÿÿÿÿpÿÿ¥ÿ°ÿÿ¡ÿÿÿ¥ÿ¤ÿÿ ÿ£ÿ¨ÿÿ¤ÿ©ÿÿ§ÿªÿÿÿ§ÿ®ÿ ÿ ÿ°ÿ°ÿÿÿ®ÿÿÿÿÿ~ÿÿÿ ÿÿÿ¤ÿ£ÿÿ¥ÿ£ÿÿÿÿ¡ÿ¥ÿÿÿÿ¥ÿ«ÿÿÿÿÿÿÿÿ¢ÿÿÿÿÿ¢ÿÿÿÿÿÿÿÿÿÿÿÿÿÿÿÿÿrÿÿÿÿÿÿvÿpÿÿÿÿÿÿÿÿÿÿÿÿÿ{ÿmÿÿÿÿÿ|ÿwÿxÿxÿ{ÿ{ÿwÿyÿkÿrÿzÿsÿqÿÿdÿQÿYÿoÿgÿqÿvÿ^ÿMÿ\ÿmÿlÿyÿÿhÿfÿzÿ]ÿcÿhÿqÿ^ÿMÿZÿqÿqÿcÿ[ÿ_ÿjÿjÿgÿrÿ[ÿMÿSÿaÿ{ÿ`ÿWÿhÿÿgÿoÿaÿcÿeÿSÿUÿgÿsÿsÿhÿeÿeÿyÿgÿyÿ|ÿÿÿÿÿqÿ~ÿ}ÿyÿxÿwÿtÿrÿxÿÿÿÿeÿiÿ]ÿaÿsÿ{ÿpÿgÿvÿeÿ[ÿsÿ{ÿaÿLÿVÿdÿeÿkÿqÿjÿfÿ}ÿgÿpÿvÿeÿIÿ[ÿnÿvÿgÿeÿhÿgÿiÿ_ÿcÿrÿsÿrÿtÿjÿ`ÿtÿpÿÿwÿYÿlÿuÿfÿyÿÿeÿxÿ{ÿÿÿ|ÿqÿqÿuÿmÿhÿjÿkÿfÿ^ÿlÿ|ÿoÿqÿyÿÿÿÿÿsÿÿtÿtÿ~ÿzÿqÿkÿmÿrÿpÿvÿ}ÿkÿxÿsÿkÿsÿtÿcÿÿfÿ}ÿeÿlÿÿgÿiÿsÿmÿsÿÿ}ÿvÿxÿÿÿzÿoÿjÿrÿyÿ}ÿÿhÿ[ÿfÿÿrÿhÿaÿfÿÿzÿnÿzÿ|ÿrÿmÿdÿjÿxÿsÿtÿyÿÿyÿtÿiÿnÿyÿZÿyÿÿkÿÿÿ]ÿpÿ\ÿyÿ}ÿkÿnÿuÿwÿtÿ`ÿ^ÿkÿlÿÿuÿcÿzÿyÿ]ÿgÿÿ`ÿ{ÿ}ÿeÿxÿaÿRÿkÿÿÿ|ÿvÿvÿuÿvÿ|ÿÿ}ÿuÿnÿnÿyÿtÿoÿtÿfÿ`ÿiÿ}ÿZÿÿpÿnÿaÿvÿÿrÿjÿtÿqÿaÿeÿnÿpÿnÿsÿwÿzÿ|ÿqÿiÿ`ÿhÿ}ÿjÿuÿjÿÿrÿaÿoÿ~ÿyÿwÿkÿoÿlÿdÿ|ÿÿtÿÿÿuÿkÿ`ÿjÿgÿbÿvÿyÿoÿsÿoÿpÿlÿlÿyÿÿgÿÿrÿfÿlÿiÿwÿÿjÿpÿsÿbÿsÿ~ÿ{ÿuÿSÿMÿrÿpÿhÿ{ÿÿÿ}ÿhÿdÿlÿpÿdÿkÿfÿVÿ[ÿ`ÿjÿoÿeÿoÿmÿ}ÿmÿeÿ^ÿvÿlÿfÿdÿsÿlÿkÿ[ÿaÿgÿkÿoÿlÿqÿ|ÿuÿaÿ`ÿjÿlÿuÿkÿoÿyÿdÿqÿcÿ`ÿ|ÿkÿpÿ|ÿVÿÿ{ÿuÿÿÿoÿfÿiÿtÿ}ÿtÿÿÿ~ÿmÿuÿuÿlÿqÿvÿÿÿqÿqÿdÿnÿpÿiÿrÿvÿvÿ_ÿzÿrÿyÿÿÿ[ÿÿÿÿwÿsÿxÿÿmÿxÿvÿwÿzÿqÿ~ÿtÿoÿ}ÿyÿ|ÿÿÿÿuÿrÿkÿyÿnÿfÿjÿiÿmÿÿdÿjÿjÿoÿyÿrÿYÿiÿkÿ^ÿkÿyÿ`ÿTÿ`ÿiÿyÿ\ÿRÿfÿeÿqÿÿ}ÿmÿsÿgÿaÿ~ÿÿlÿkÿxÿoÿ[ÿWÿlÿeÿMÿhÿtÿ^ÿoÿmÿhÿrÿjÿ<ÿgÿMÿ_ÿnÿpÿZÿMÿeÿLÿQÿfÿiÿXÿ[ÿYÿZÿdÿ^ÿEÿMÿUÿTÿUÿNÿJÿPÿPÿPÿcÿfÿZÿUÿhÿdÿlÿwÿ_ÿNÿVÿtÿZÿXÿ[ÿMÿSÿdÿGÿþÆþDÿbÿYÿYÿTÿQÿPÿaÿWÿaÿQÿ<ÿ<ÿSÿXÿ_ÿbÿdÿkÿ`ÿbÿoÿ[ÿSÿfÿ`ÿXÿ]ÿ>ÿ-ÿDÿIÿQÿTÿKÿÿdÿdÿdÿSÿjÿhÿGÿfÿ\ÿuÿjÿ[ÿRÿTÿgÿgÿ]ÿjÿ]ÿMÿNÿXÿeÿfÿuÿlÿSÿaÿcÿ_ÿdÿ_ÿZÿ_ÿlÿkÿTÿRÿYÿWÿQÿZÿhÿiÿnÿhÿgÿhÿgÿWÿRÿ^ÿyÿQÿMÿaÿeÿ\ÿXÿQÿHÿZÿ[ÿLÿ_ÿEÿnÿUÿPÿXÿQÿ[ÿnÿSÿ[ÿfÿLÿQÿTÿGÿ_ÿwÿaÿ\ÿrÿmÿZÿLÿQÿaÿYÿVÿhÿoÿfÿbÿ]ÿPÿTÿiÿqÿ_ÿgÿ^ÿnÿrÿ[ÿbÿpÿ|ÿUÿtÿBÿwÿjÿjÿoÿsÿqÿkÿkÿ]ÿdÿiÿoÿsÿnÿpÿcÿdÿlÿlÿwÿzÿ\ÿ\ÿgÿ`ÿkÿnÿkÿ[ÿ_ÿoÿmÿmÿtÿtÿ}ÿsÿhÿdÿtÿtÿzÿ^ÿmÿXÿVÿ~ÿoÿdÿ*ÿUÿ?ÿ:ÿYÿsÿoÿyÿWÿsÿpÿlÿuÿsÿmÿoÿ}ÿÿÿÿÿvÿuÿzÿtÿÿÿ~ÿwÿ{ÿ|ÿ{ÿxÿÿÿoÿrÿjÿuÿÿqÿrÿqÿrÿpÿ`ÿ}ÿ{ÿpÿyÿbÿÿÿoÿSÿÿkÿ7ÿ_ÿÿxÿkÿrÿkÿbÿfÿÿÿxÿlÿuÿtÿzÿiÿkÿnÿ]ÿfÿzÿxÿwÿ}ÿÿyÿiÿxÿyÿpÿ}ÿÿÿxÿxÿ|ÿÿÿzÿuÿÿÿjÿhÿfÿtÿdÿQÿwÿ~ÿlÿrÿdÿtÿqÿiÿeÿ[ÿkÿjÿwÿtÿtÿsÿiÿzÿÿÿrÿyÿ{ÿ{ÿyÿnÿoÿÿÿ|ÿ{ÿ{ÿyÿ}ÿuÿ}ÿwÿiÿnÿtÿ`ÿhÿrÿÿsÿpÿlÿrÿcÿeÿsÿaÿ}ÿiÿ|ÿÿÿÿ^ÿqÿrÿlÿnÿwÿjÿ{ÿÿÿmÿmÿzÿtÿwÿpÿtÿrÿqÿ|ÿyÿvÿÿuÿ^ÿeÿqÿÿÿjÿfÿgÿbÿsÿhÿxÿjÿjÿkÿoÿ{ÿrÿ[ÿrÿRÿSÿdÿxÿÿoÿpÿnÿÿÿkÿaÿÿrÿnÿsÿdÿpÿtÿmÿiÿpÿÿxÿgÿkÿlÿlÿtÿoÿqÿ~ÿvÿzÿrÿjÿeÿbÿlÿ~ÿmÿÿoÿNÿiÿÿvÿpÿ]ÿmÿ~ÿzÿhÿ~ÿjÿlÿqÿ[ÿ]ÿqÿhÿmÿgÿjÿfÿqÿjÿcÿeÿlÿoÿjÿYÿVÿYÿYÿfÿ\ÿZÿwÿpÿgÿgÿiÿmÿwÿhÿfÿZÿWÿwÿ\ÿYÿtÿgÿYÿ\ÿ^ÿ}ÿfÿhÿnÿbÿ`ÿSÿKÿKÿRÿcÿdÿfÿkÿhÿkÿtÿgÿWÿWÿaÿcÿ_ÿYÿTÿ_ÿoÿnÿeÿWÿYÿWÿSÿZÿVÿbÿ\ÿ^ÿmÿYÿQÿ^ÿZÿaÿSÿ`ÿhÿrÿKÿmÿsÿ^ÿjÿpÿgÿ_ÿ^ÿbÿmÿaÿbÿQÿ=ÿBÿBÿAÿ_ÿnÿ`ÿXÿHÿOÿfÿsÿ[ÿNÿdÿkÿVÿ]ÿNÿkÿVÿRÿZÿWÿUÿoÿeÿzÿVÿPÿaÿJÿ^ÿXÿQÿcÿ`ÿWÿZÿKÿLÿZÿbÿfÿmÿhÿ_ÿaÿ`ÿ`ÿdÿmÿoÿhÿ_ÿsÿiÿZÿYÿhÿÿtÿkÿzÿYÿnÿtÿwÿsÿpÿuÿÿfÿ]ÿrÿlÿ~ÿ~ÿhÿkÿnÿhÿoÿzÿvÿ`ÿYÿiÿhÿmÿ~ÿtÿjÿ|ÿ}ÿzÿ{ÿhÿTÿrÿmÿKÿfÿjÿÿfÿ~ÿnÿNÿnÿkÿnÿjÿÿÿmÿiÿmÿiÿmÿpÿvÿqÿjÿqÿpÿrÿvÿzÿrÿwÿpÿdÿlÿgÿgÿXÿrÿYÿiÿbÿvÿsÿpÿZÿcÿ{ÿ}ÿ|ÿ^ÿcÿhÿdÿgÿhÿaÿ[ÿqÿzÿqÿÿnÿiÿrÿ}ÿ}ÿYÿdÿdÿmÿÿzÿÿmÿoÿmÿtÿÿ|ÿaÿaÿmÿgÿtÿsÿkÿjÿqÿlÿoÿvÿnÿlÿnÿtÿtÿvÿvÿ{ÿvÿcÿ]ÿjÿÿÿmÿ|ÿhÿ[ÿpÿÿ|ÿwÿÿÿXÿ]ÿlÿrÿzÿqÿbÿdÿmÿlÿdÿcÿzÿÿ\ÿnÿÿsÿsÿqÿfÿÿ{ÿÿ{ÿkÿdÿnÿgÿkÿnÿwÿtÿiÿYÿcÿsÿfÿiÿwÿsÿxÿcÿxÿwÿyÿzÿÿlÿdÿdÿkÿÿgÿhÿwÿÿÿÿwÿmÿsÿ|ÿvÿjÿkÿoÿoÿwÿzÿzÿ{ÿtÿsÿ{ÿpÿÿxÿoÿÿgÿÿÿpÿxÿzÿÿÿsÿzÿÿ{ÿ{ÿxÿvÿÿ|ÿÿ}ÿlÿrÿ~ÿ^ÿÿ}ÿÿqÿÿÿjÿiÿsÿtÿÿrÿjÿkÿnÿxÿ|ÿÿÿ|ÿmÿÿuÿuÿdÿÿÿxÿcÿjÿzÿeÿhÿyÿÿÿnÿoÿwÿ{ÿoÿsÿÿrÿhÿwÿtÿÿÿqÿaÿxÿ{ÿÿmÿÿ{ÿuÿnÿ|ÿyÿmÿkÿqÿtÿjÿ`ÿcÿaÿeÿrÿÿrÿhÿzÿrÿÿXÿÿpÿuÿkÿ\ÿtÿ{ÿyÿuÿoÿhÿiÿnÿpÿÿyÿÿvÿbÿuÿÿrÿwÿgÿuÿiÿlÿwÿmÿtÿÿ}ÿqÿhÿjÿsÿxÿ{ÿsÿ~ÿ|ÿhÿsÿkÿnÿÿlÿpÿvÿÿxÿiÿIÿ[ÿjÿ]ÿpÿwÿvÿmÿjÿsÿtÿ{ÿÿfÿ|ÿÿuÿcÿiÿÿzÿuÿ{ÿ}ÿzÿqÿkÿtÿoÿ~ÿÿeÿaÿrÿqÿrÿ|ÿÿyÿxÿmÿtÿwÿrÿwÿwÿwÿÿÿ{ÿ{ÿ|ÿrÿyÿpÿ|ÿcÿkÿtÿnÿmÿ]ÿWÿlÿqÿnÿzÿkÿzÿxÿ~ÿÿjÿÿyÿÿfÿpÿ{ÿ|ÿvÿrÿxÿzÿsÿwÿÿ|ÿcÿpÿbÿÿÿnÿeÿ\ÿwÿtÿmÿzÿzÿmÿlÿwÿ|ÿhÿgÿhÿ{ÿfÿyÿÿlÿbÿhÿwÿÿsÿgÿpÿÿÿÿsÿkÿoÿpÿnÿbÿYÿ^ÿÿxÿsÿnÿlÿÿÿ|ÿmÿÿtÿÿÿlÿ~ÿ{ÿxÿÿÿÿÿÿÿÿÿÿÿÿÿÿÿÿªÿÿÿ¨ÿ¡ÿ¢ÿÿÿÿÿÿÿÿ¨ÿ¡ÿÿÿÿÿÿÿÿÿÿÿ¥ÿ­ÿ ÿ¤ÿÿ§ÿÿ¡ÿ¤ÿÿÿÿ¤ÿÿÿ£ÿÿ°ÿ¶ÿÿ¤ÿÿÿÿÿ ÿÿÿ¢ÿÿÿÿÿÿ¢ÿ²ÿ®ÿ®ÿÿ¡ÿÿÿ«ÿ¡ÿÿ¨ÿ¦ÿÿÿÿ°ÿ¦ÿÿÿ¡ÿ¨ÿ²ÿªÿªÿ¢ÿÿ¯ÿ¹ÿ®ÿ¨ÿÿ´ÿ§ÿ¦ÿÿÿÿ¢ÿ¢ÿ¥ÿªÿ­ÿ­ÿ¨ÿ¤ÿ§ÿÿ£ÿÿ£ÿ§ÿ«ÿ­ÿ©ÿ«ÿ±ÿ«ÿ©ÿ¥ÿ°ÿÿ¨ÿ°ÿÿÿ©ÿ©ÿ§ÿ§ÿ¡ÿ ÿ§ÿÿ£ÿªÿ¬ÿ«ÿ¬ÿ¨ÿ£ÿ¢ÿ¯ÿ·ÿ¦ÿÿÿÿÿÿÿÿ¡ÿ±ÿ­ÿªÿµÿ¯ÿÿªÿ¤ÿÿÿÿ°ÿ¨ÿÿÿ¡ÿÿÿ¢ÿÿÿ­ÿ¬ÿÿÿÿ¢ÿ ÿ¥ÿ¥ÿ¡ÿ ÿÿ¤ÿÿ©ÿ ÿ¥ÿ©ÿ®ÿ¯ÿ©ÿÿÿÿªÿ§ÿ¨ÿ­ÿ¤ÿ«ÿÿ¥ÿ¦ÿ ÿÿÿÿ¡ÿ¥ÿ²ÿ ÿÿ®ÿ¡ÿÿÿÿ§ÿÿ¡ÿªÿ¤ÿÿ£ÿ©ÿ¤ÿ¡ÿÿÿÿ§ÿÿÿÿÿÿÿÿÿ¥ÿÿÿÿ«ÿ¹ÿ§ÿ ÿ«ÿ§ÿ©ÿ§ÿ­ÿ¯ÿ£ÿ¢ÿ®ÿ¡ÿ¢ÿÿ®ÿÿÿÿ¨ÿ§ÿ¤ÿ¢ÿ®ÿ§ÿµÿªÿ«ÿÿxÿÿ¢ÿÿÿÿ§ÿ´ÿ±ÿ£ÿ¡ÿ¤ÿªÿªÿ£ÿ¡ÿ¢ÿ°ÿ¤ÿ­ÿ¦ÿ«ÿÿÿ¤ÿÿÿÿ£ÿ³ÿ­ÿÿÿÿÿÿ§ÿ§ÿ±ÿ¥ÿ¢ÿ¦ÿ§ÿ¢ÿ­ÿ©ÿÿ§ÿªÿÿ¡ÿÿ¥ÿÿ¢ÿ¨ÿ ÿÿ¬ÿ¤ÿÿ6ÿwÿ§ÿ§ÿ£ÿ¥ÿ¥ÿ£ÿ¦ÿ¥ÿ¬ÿ§ÿ©ÿ§ÿ¦ÿÿÿ¦ÿ«ÿ»ÿ¶ÿªÿ¦ÿ¢ÿ¨ÿªÿ§ÿªÿ±ÿ¶ÿ­ÿ¸ÿ¯ÿ²ÿ§ÿ¥ÿ¥ÿªÿ±ÿ¤ÿ²ÿ¥ÿ¤ÿ¤ÿÿ¨ÿ´ÿ¨ÿÿ©ÿ³ÿ¶ÿÿ¦ÿºÿ¸ÿ¬ÿ¯ÿ¸ÿ¥ÿ­ÿ©ÿ¬ÿ¯ÿ¨ÿ¤ÿ¥ÿ£ÿ¢ÿ­ÿ´ÿÿ©ÿ¬ÿ¥ÿ®ÿµÿ¤ÿ£ÿ­ÿ¢ÿ¢ÿ ÿÿ¤ÿ§ÿ¢ÿªÿÿ ÿ°ÿÿ¬ÿ¨ÿÿ¤ÿ¥ÿ¥ÿ²ÿ­ÿ£ÿ«ÿ²ÿ´ÿ°ÿ¤ÿÿ«ÿ¹ÿ±ÿ§ÿ¨ÿ¦ÿ¤ÿ±ÿ ÿ ÿªÿ±ÿ¯ÿ¹ÿµÿ©ÿ¦ÿ¹ÿ®ÿ§ÿ§ÿ¤ÿ¦ÿ£ÿ©ÿ¥ÿµÿ§ÿ§ÿ¯ÿ°ÿ¶ÿ§ÿ­ÿ£ÿÿÿ¢ÿ¢ÿÿÿ¯ÿºÿ®ÿ©ÿªÿ¤ÿ¢ÿ¢ÿ¡ÿªÿ·ÿÿ©ÿ¦ÿ¨ÿ¥ÿÿ¢ÿ©ÿ¤ÿ¢ÿ½ÿ­ÿ°ÿ³ÿÿÿ¨ÿ¨ÿ°ÿ¶ÿ¨ÿÿ£ÿ¨ÿ³ÿ³ÿ£ÿÿ¦ÿªÿ¢ÿÿ¡ÿ£ÿ¨ÿ¨ÿ£ÿ¤ÿ°ÿ®ÿ ÿ¥ÿ ÿ¦ÿ§ÿ¨ÿ®ÿ©ÿÿ©ÿ ÿ®ÿ·ÿ±ÿ¯ÿ®ÿ«ÿ®ÿ¡ÿ´ÿÿ¢ÿ¸ÿ¹ÿ¥ÿÿÿ¡ÿ¢ÿ¦ÿÿÿÿ¤ÿ°ÿ©ÿ¢ÿ¦ÿ¯ÿ·ÿ§ÿÿ§ÿ£ÿ£ÿ£ÿÿÿ¤ÿÿÿ«ÿÿÿÿÿÿÿ£ÿ¥ÿÿÿÿ¤ÿÿsÿÿ©ÿÿ¡ÿ¹ÿ¯ÿÿ ÿÿ¥ÿÿÿ ÿ¥ÿ¦ÿªÿ ÿ§ÿÿÿ£ÿ¦ÿ¢ÿ ÿÿÿ¢ÿ«ÿ¡ÿ«ÿ¦ÿ¡ÿªÿ¤ÿ ÿÿÿ§ÿ®ÿ¤ÿ©ÿ«ÿ ÿªÿ¤ÿ¢ÿ¨ÿ«ÿ¬ÿ°ÿ§ÿÿÿ£ÿ¬ÿÀÿ¡ÿÿ¢ÿ¢ÿ ÿ¦ÿ¦ÿÿ§ÿÿÿÿ¥ÿÿÿ°ÿµÿ¡ÿ ÿ¼ÿ ÿ²ÿ¢ÿ ÿ­ÿ©ÿÿÿ©ÿ¨ÿ­ÿ­ÿÿ±ÿÿ ÿÿ£ÿÿÿ©ÿ«ÿ¨ÿ¨ÿÿ¹ÿ¥ÿªÿ¥ÿ£ÿ­ÿ¯ÿ¯ÿªÿÿÿªÿ¦ÿ§ÿÿ¢ÿÿÿÿÿ¥ÿ­ÿ¥ÿ­ÿ£ÿÿ£ÿªÿÿ§ÿ²ÿ£ÿ¡ÿ¦ÿªÿµÿÿÿ§ÿ¨ÿ¦ÿÿÿÿÿÿÿÿÿ³ÿ±ÿ¤ÿµÿ¤ÿÿÿ ÿ«ÿªÿÿ¢ÿ¯ÿÿ£ÿ¥ÿÿ¥ÿÿ¬ÿ¡ÿ¢ÿ£ÿ¤ÿ¢ÿÿÿÿ°ÿÿ®ÿÿ¯ÿ¹ÿÿªÿ²ÿ ÿÿªÿ¤ÿ§ÿªÿÿ¤ÿÿÿ·ÿ±ÿ©ÿ¦ÿÿÿÿ«ÿ°ÿ¯ÿ¢ÿ¥ÿ«ÿ£ÿ­ÿÿÿÿÿÿ¥ÿÿÿÿÿÿ¨ÿÿ ÿ´ÿ©ÿÿÿÿ¬ÿ§ÿÿ¢ÿ¬ÿÿ¬ÿ¦ÿ§ÿÿÿ¦ÿ£ÿ£ÿ«ÿ ÿÿÿÿÿ²ÿ«ÿÿ¥ÿ¦ÿÿ¢ÿÿÿÿ ÿ£ÿ§ÿ¥ÿÿÿÿÿÿÿ´ÿ¤ÿ©ÿÿ¤ÿ¨ÿªÿ£ÿ ÿ§ÿ¥ÿ¤ÿÿÿ¤ÿÿÿ¥ÿÿÿÿ¨ÿ£ÿÿÿµÿªÿÿ£ÿÿÿ«ÿÿ©ÿµÿ ÿÿÿÿÿÿÿ£ÿÿÿÿÿ¯ÿªÿÿ°ÿÿÿ ÿÿÿÿÿ¡ÿÿÿ¡ÿvÿÿÿÿ£ÿÿÿ§ÿÿÿÿÿÿÿÿÿÿÿÿÿÿzÿÿÿÿÿÿÿÿÿÿÿÿÿÿÿ¦ÿÿÿÿÿÿmÿÿÿÿÿ|ÿwÿ{ÿuÿrÿÿÿÿiÿmÿrÿvÿvÿÿuÿeÿtÿmÿoÿsÿqÿfÿ>ÿ6ÿ]ÿjÿÿ|ÿpÿpÿkÿxÿlÿfÿtÿdÿeÿ`ÿfÿlÿ^ÿ`ÿlÿnÿlÿ[ÿPÿGÿIÿRÿQÿÿeÿuÿfÿqÿ{ÿlÿhÿnÿ^ÿWÿbÿcÿ`ÿeÿ`ÿcÿiÿ~ÿnÿÿÿÿÿÿ|ÿpÿtÿuÿrÿiÿlÿÿÿÿpÿpÿhÿeÿjÿ|ÿcÿhÿiÿnÿkÿmÿeÿ\ÿ^ÿdÿ]ÿ]ÿTÿGÿRÿfÿiÿiÿsÿhÿbÿeÿrÿqÿ]ÿSÿeÿ~ÿhÿaÿlÿmÿaÿHÿKÿjÿgÿSÿYÿfÿtÿÿÿmÿ}ÿrÿ|ÿpÿtÿÿzÿdÿwÿ}ÿrÿyÿÿxÿtÿqÿmÿoÿoÿpÿiÿhÿlÿlÿwÿmÿyÿqÿzÿdÿkÿuÿÿqÿsÿwÿ|ÿtÿgÿuÿÿ~ÿ|ÿ{ÿÿÿsÿqÿxÿvÿwÿqÿmÿwÿpÿnÿqÿwÿyÿÿuÿnÿnÿqÿoÿsÿzÿwÿ~ÿdÿvÿkÿxÿzÿ{ÿÿÿaÿgÿyÿjÿjÿqÿoÿrÿpÿqÿoÿbÿgÿnÿkÿtÿ{ÿ}ÿqÿ{ÿ~ÿoÿrÿcÿwÿwÿÿyÿ`ÿnÿÿXÿgÿhÿyÿsÿpÿrÿkÿfÿ]ÿJÿVÿvÿtÿmÿkÿkÿÿÿnÿiÿ{ÿkÿ{ÿxÿÿuÿpÿwÿgÿÿ~ÿÿ~ÿxÿsÿiÿsÿÿÿsÿkÿcÿkÿfÿtÿwÿyÿuÿ}ÿkÿlÿÿcÿhÿ^ÿgÿgÿsÿyÿuÿjÿ_ÿoÿnÿpÿÿ~ÿwÿsÿuÿÿ{ÿaÿcÿÿÿzÿxÿÿÿfÿxÿÿÿuÿpÿÿjÿhÿ|ÿwÿyÿ{ÿÿ~ÿ|ÿuÿsÿkÿgÿwÿyÿkÿhÿkÿwÿtÿoÿ~ÿÿVÿ|ÿÿoÿUÿrÿuÿÿxÿÿ]ÿiÿmÿ|ÿrÿXÿaÿaÿ`ÿyÿkÿgÿÿÿlÿnÿtÿjÿyÿpÿ}ÿ|ÿzÿ|ÿkÿpÿxÿpÿÿjÿiÿ[ÿgÿrÿwÿfÿdÿiÿxÿwÿÿgÿbÿ`ÿ`ÿoÿsÿlÿnÿzÿtÿjÿfÿ[ÿoÿpÿzÿmÿ|ÿrÿiÿtÿrÿiÿÿoÿcÿZÿyÿÿtÿYÿlÿ|ÿsÿuÿrÿÿÿÿÿÿÿzÿtÿsÿyÿÿÿqÿuÿÿ{ÿsÿxÿlÿoÿ{ÿ^ÿÿkÿÿÿgÿfÿnÿ{ÿÿkÿjÿkÿsÿnÿ|ÿrÿxÿkÿXÿpÿqÿpÿxÿvÿzÿÿÿÿuÿmÿlÿfÿmÿtÿ~ÿpÿÿÿvÿÿrÿiÿÿFÿPÿtÿÿoÿ}ÿÿkÿWÿfÿkÿOÿWÿ^ÿiÿiÿcÿzÿÿsÿlÿpÿsÿuÿwÿuÿdÿTÿYÿdÿ_ÿjÿgÿWÿ]ÿoÿ]ÿuÿoÿdÿvÿhÿRÿxÿZÿYÿgÿtÿVÿPÿZÿXÿ\ÿ[ÿaÿOÿPÿaÿXÿ[ÿ[ÿIÿJÿQÿVÿVÿIÿCÿKÿSÿRÿTÿ\ÿLÿBÿRÿZÿcÿZÿWÿ^ÿdÿ_ÿQÿFÿ_ÿ[ÿRÿjÿ]ÿHÿÿ=ÿfÿ\ÿdÿcÿOÿCÿ\ÿqÿjÿgÿVÿ^ÿ[ÿ_ÿeÿcÿMÿNÿuÿÿjÿSÿWÿoÿ\ÿMÿVÿ2ÿÿ,ÿNÿKÿeÿbÿhÿnÿ_ÿsÿfÿXÿ`ÿLÿWÿdÿkÿ^ÿ^ÿdÿRÿaÿWÿXÿnÿjÿ^ÿkÿeÿgÿfÿZÿ_ÿmÿ^ÿ_ÿOÿWÿmÿ^ÿcÿrÿmÿXÿEÿSÿUÿPÿ`ÿhÿdÿsÿwÿiÿkÿ_ÿgÿ`ÿZÿtÿTÿWÿoÿiÿaÿRÿXÿlÿbÿaÿ_ÿNÿRÿVÿTÿMÿXÿNÿ[ÿdÿYÿ^ÿQÿKÿbÿQÿLÿeÿvÿnÿcÿfÿcÿTÿFÿZÿnÿiÿQÿdÿwÿqÿaÿTÿ[ÿFÿaÿuÿ]ÿcÿZÿuÿmÿYÿ^ÿjÿtÿ[ÿuÿXÿsÿfÿpÿmÿ~ÿÿyÿpÿkÿiÿeÿgÿgÿhÿkÿdÿeÿrÿwÿsÿvÿrÿrÿ}ÿxÿqÿrÿfÿXÿaÿwÿtÿpÿÿxÿuÿ\ÿLÿiÿqÿeÿÿqÿkÿRÿVÿYÿaÿgÿKÿSÿOÿHÿSÿlÿjÿwÿlÿhÿvÿoÿ|ÿoÿlÿ\ÿeÿ}ÿÿÿuÿsÿwÿuÿoÿvÿ|ÿtÿxÿ~ÿxÿ|ÿzÿxÿÿÿyÿÿÿxÿcÿnÿsÿRÿeÿuÿqÿÿÿrÿjÿyÿdÿmÿeÿzÿÿbÿ\ÿÿzÿvÿcÿnÿgÿjÿxÿwÿiÿeÿtÿvÿ~ÿsÿsÿnÿnÿlÿhÿoÿrÿtÿuÿuÿiÿcÿzÿÿÿÿkÿvÿkÿÿÿhÿzÿtÿmÿsÿyÿrÿoÿzÿyÿ_ÿ^ÿ}ÿnÿqÿcÿÿÿmÿlÿxÿuÿ|ÿÿÿ{ÿmÿgÿ~ÿÿ~ÿ|ÿhÿjÿlÿbÿaÿjÿtÿwÿvÿvÿ|ÿÿ}ÿsÿyÿÿvÿÿÿiÿaÿqÿÿvÿmÿlÿrÿfÿmÿkÿbÿÿkÿoÿyÿ~ÿÿÿmÿuÿqÿnÿyÿmÿxÿÿyÿrÿoÿsÿgÿoÿqÿtÿzÿqÿlÿsÿlÿ`ÿ[ÿ`ÿuÿÿÿÿpÿyÿtÿ^ÿpÿfÿvÿfÿ{ÿÿnÿ}ÿuÿtÿiÿjÿ7ÿ\ÿyÿÿxÿcÿ|ÿrÿÿsÿpÿwÿ}ÿzÿoÿbÿkÿlÿmÿvÿtÿkÿqÿjÿfÿpÿhÿjÿrÿrÿpÿiÿvÿxÿlÿeÿkÿfÿhÿ_ÿ}ÿtÿHÿdÿoÿaÿiÿBÿfÿ|ÿaÿsÿ{ÿiÿtÿpÿuÿ}ÿjÿaÿfÿTÿnÿoÿ_ÿ`ÿjÿjÿsÿfÿcÿmÿdÿUÿYÿ^ÿ]ÿPÿEÿfÿqÿoÿgÿiÿ^ÿNÿlÿbÿfÿpÿdÿOÿUÿÿÿkÿdÿhÿlÿeÿRÿVÿZÿgÿRÿHÿ]ÿtÿ\ÿeÿiÿgÿcÿbÿZÿPÿ[ÿcÿ_ÿ]ÿaÿdÿeÿkÿlÿfÿ`ÿZÿ[ÿ\ÿTÿWÿTÿXÿUÿmÿ_ÿWÿhÿ_ÿbÿLÿ^ÿzÿXÿWÿeÿiÿaÿrÿeÿWÿWÿRÿPÿ]ÿ^ÿZÿMÿYÿdÿoÿuÿiÿkÿfÿRÿPÿQÿYÿ\ÿJÿhÿvÿTÿRÿPÿYÿaÿYÿfÿmÿqÿaÿXÿzÿ_ÿ\ÿqÿiÿ]ÿ`ÿ]ÿXÿYÿeÿ[ÿZÿbÿTÿOÿ\ÿ^ÿdÿnÿlÿaÿ\ÿ`ÿZÿ\ÿeÿjÿbÿhÿkÿUÿeÿrÿsÿjÿnÿuÿcÿxÿeÿdÿhÿkÿyÿpÿhÿVÿlÿ~ÿÿÿaÿcÿoÿcÿnÿkÿdÿcÿ\ÿhÿcÿ\ÿjÿaÿnÿuÿjÿ`ÿsÿoÿ[ÿmÿ]ÿqÿRÿVÿtÿtÿcÿnÿeÿ\ÿ`ÿWÿgÿtÿsÿpÿxÿrÿtÿuÿoÿ}ÿÿzÿvÿkÿqÿvÿ}ÿ{ÿsÿgÿaÿxÿÿcÿhÿeÿcÿcÿiÿeÿfÿÿkÿfÿ{ÿqÿuÿfÿsÿwÿpÿfÿnÿmÿhÿqÿnÿvÿÿhÿgÿpÿqÿoÿ]ÿdÿeÿfÿ|ÿqÿxÿÿkÿ{ÿvÿvÿuÿpÿhÿwÿiÿoÿvÿoÿlÿsÿqÿpÿpÿoÿsÿtÿzÿÿÿoÿyÿÿIÿbÿbÿxÿvÿoÿ}ÿUÿGÿsÿpÿaÿaÿpÿ|ÿfÿoÿÿsÿÿÿpÿoÿiÿiÿqÿfÿjÿqÿiÿwÿtÿkÿÿÿcÿÿlÿÿ|ÿsÿfÿwÿsÿmÿnÿmÿqÿiÿ]ÿhÿqÿnÿtÿ|ÿsÿ[ÿnÿ|ÿmÿtÿuÿ{ÿpÿ]ÿvÿÿyÿiÿVÿÿÿtÿtÿkÿeÿÿtÿiÿgÿqÿ~ÿoÿnÿ{ÿÿÿ~ÿqÿsÿzÿlÿÿ{ÿrÿpÿÿÿzÿxÿvÿzÿÿzÿwÿsÿ{ÿ|ÿ{ÿÿÿÿvÿÿÿlÿÿÿÿÿÿoÿÿkÿÿoÿrÿ~ÿvÿqÿsÿjÿnÿsÿuÿyÿ{ÿvÿ`ÿvÿvÿÿxÿÿtÿÿ^ÿtÿ~ÿiÿÿrÿgÿpÿlÿsÿvÿbÿbÿsÿlÿ`ÿ]ÿbÿmÿÿvÿrÿgÿnÿcÿÿlÿtÿfÿqÿxÿÿxÿpÿnÿtÿuÿqÿvÿoÿhÿvÿgÿrÿoÿ\ÿaÿÿ}ÿnÿÿtÿÿÿpÿpÿsÿbÿpÿ{ÿrÿvÿnÿcÿwÿxÿ}ÿlÿyÿtÿ~ÿsÿrÿpÿzÿnÿtÿ~ÿsÿrÿyÿzÿ|ÿ~ÿ~ÿ|ÿvÿÿwÿwÿcÿuÿpÿvÿ]ÿtÿfÿoÿgÿyÿ]ÿNÿ]ÿpÿsÿpÿmÿgÿsÿxÿoÿoÿuÿtÿÿiÿ{ÿsÿvÿcÿqÿwÿsÿ^ÿbÿfÿjÿxÿfÿgÿsÿXÿxÿzÿTÿÿuÿcÿ~ÿÿzÿ{ÿxÿtÿwÿyÿsÿpÿpÿqÿ~ÿ|ÿ|ÿÿoÿnÿvÿhÿoÿrÿxÿÿÿiÿoÿvÿgÿeÿkÿdÿvÿqÿjÿzÿÿoÿqÿzÿsÿ|ÿÿ|ÿpÿqÿwÿwÿzÿÿÿjÿiÿxÿtÿÿ}ÿyÿlÿhÿwÿsÿ{ÿÿÿ~ÿyÿ}ÿyÿmÿoÿ\ÿfÿqÿtÿÿkÿbÿqÿxÿyÿmÿgÿoÿvÿuÿsÿoÿqÿÿÿ~ÿiÿoÿeÿeÿxÿÿ~ÿgÿoÿvÿtÿÿÿtÿÿ~ÿiÿtÿÿÿÿÿÿÿÿÿÿyÿzÿÿÿÿÿÿÿÿÿ¤ÿÿÿÿÿÿÿÿÿÿ£ÿ¤ÿ£ÿÿ¥ÿÿÿÿÿÿÿÿÿÿ¡ÿÿ¢ÿÿªÿ¦ÿÿÿ¢ÿ¬ÿ¢ÿÿÿ©ÿ ÿÿ¥ÿÿ¤ÿÿÿÿÿÿ¦ÿ£ÿ¯ÿ§ÿ§ÿ¤ÿÿÿ£ÿ«ÿÿ ÿÿ±ÿÿ°ÿ¢ÿÿ¨ÿÿ¡ÿ¥ÿÿÿ¡ÿ­ÿ¤ÿÿÿÿÿ²ÿ¬ÿ£ÿ¡ÿ¥ÿ§ÿ§ÿ©ÿ¨ÿÿÿ§ÿ±ÿ¯ÿ«ÿ±ÿ¬ÿ¢ÿÿÿ¦ÿ¦ÿ¡ÿ ÿÿÿÿÿ¤ÿ¤ÿ ÿ«ÿ³ÿªÿ ÿÿÿ¡ÿ¦ÿ£ÿÿµÿÿ¦ÿ£ÿ ÿ ÿÿÿ§ÿ®ÿ§ÿªÿ©ÿ¬ÿ¦ÿÿ¥ÿ¦ÿ ÿÿÿ ÿªÿ²ÿ§ÿ¦ÿÿÿÿÿ¨ÿªÿ¢ÿ¨ÿ¨ÿ¡ÿªÿ ÿÿÿÿªÿ¡ÿ¤ÿ¥ÿ ÿ¡ÿªÿ®ÿ¦ÿ¥ÿ¡ÿ²ÿ¬ÿ©ÿÿÿÿ¥ÿ«ÿªÿ£ÿ¢ÿ¥ÿ¥ÿ¡ÿ©ÿ§ÿÿ¨ÿ©ÿ£ÿ¥ÿ©ÿªÿ¯ÿ¯ÿ®ÿ¤ÿ±ÿªÿ ÿ¨ÿÿÿÿÿ­ÿ¡ÿ©ÿ¥ÿ£ÿÿ¨ÿ¥ÿ¢ÿ¤ÿ©ÿ¦ÿ¢ÿ©ÿ©ÿ¶ÿ¯ÿªÿÿ¤ÿ£ÿ ÿÿ¤ÿ«ÿ¦ÿÿÿÿÿ§ÿ¢ÿ¢ÿ ÿÿÿÿ ÿ¡ÿÿÿÿÿ¨ÿ°ÿ´ÿ®ÿ¢ÿ¡ÿ¡ÿÿ ÿÿÿÿÿ¥ÿ®ÿ®ÿ®ÿ¢ÿ¤ÿ´ÿÿ¬ÿ®ÿÿÿªÿ¤ÿÿ©ÿ¢ÿªÿ°ÿ¥ÿ£ÿ ÿ¤ÿ«ÿ¢ÿÿ¤ÿ±ÿ¬ÿªÿ¨ÿ§ÿ¤ÿ ÿ«ÿ¬ÿ ÿÿ£ÿ©ÿ²ÿÿÿÿ¡ÿ¨ÿ­ÿ°ÿ®ÿ®ÿ¡ÿ°ÿÿÿ¢ÿ¯ÿ´ÿµÿ¶ÿ«ÿÿ¤ÿÿ¨ÿ¡ÿ§ÿªÿ¢ÿ¤ÿ±ÿÿkÿ;ÿÿÿÿÿ§ÿ£ÿÿ©ÿ«ÿ¡ÿ¦ÿ¢ÿ©ÿ¥ÿÿÿÿ§ÿ­ÿ¾ÿ¯ÿ°ÿºÿ²ÿ¥ÿ ÿ¨ÿºÿÁÿ·ÿ½ÿªÿ«ÿªÿ¢ÿªÿ±ÿ¢ÿÿ®ÿÿ ÿ£ÿÿ¨ÿ±ÿ§ÿÿ©ÿ¯ÿ«ÿ®ÿ¯ÿ·ÿ­ÿ¨ÿ¶ÿ¹ÿ¦ÿ©ÿ®ÿ²ÿ±ÿ©ÿªÿ§ÿÿ¦ÿ³ÿ¢ÿ¢ÿ ÿ§ÿ©ÿ¬ÿ±ÿ¬ÿ¢ÿ«ÿµÿ¢ÿ¡ÿ¢ÿ©ÿªÿªÿ´ÿ§ÿ¢ÿ¯ÿ¤ÿ©ÿ¦ÿ¨ÿ°ÿ°ÿ¦ÿ©ÿ¶ÿ©ÿ°ÿ±ÿ°ÿ¨ÿÿ§ÿ±ÿ¯ÿ¬ÿ¬ÿ¤ÿ¢ÿ§ÿ¨ÿ¤ÿ¢ÿ­ÿ·ÿ³ÿ­ÿ³ÿ°ÿ§ÿ²ÿ­ÿ¥ÿ¥ÿ¥ÿ¹ÿ¢ÿ ÿ©ÿ»ÿ²ÿ©ÿ©ÿ§ÿ­ÿ¤ÿ¢ÿ®ÿ¡ÿ§ÿ§ÿ¨ÿ¬ÿ¦ÿ«ÿÁÿÂÿÿÿ¥ÿ«ÿ­ÿ£ÿÿ­ÿ ÿ¢ÿ¡ÿ§ÿ¨ÿ¦ÿ¬ÿµÿ¬ÿ¦ÿ®ÿ£ÿ¤ÿ¬ÿ­ÿ¥ÿÿ ÿ¢ÿÿÿ¡ÿ£ÿ¢ÿ´ÿ¿ÿ«ÿªÿ­ÿÿÿÿÿÿ¤ÿ¤ÿÿ§ÿ¢ÿÑÿ¦ÿ¨ÿ³ÿ¿ÿ´ÿ¤ÿ¥ÿ¢ÿ¢ÿÿªÿ®ÿ®ÿ®ÿ¨ÿªÿ´ÿ­ÿÿ¯ÿ¨ÿ±ÿ¶ÿ©ÿ¥ÿ¤ÿÿÿÿÿÿÿÿÿ¦ÿ§ÿ£ÿ¤ÿµÿ²ÿÿ«ÿ¤ÿ¥ÿ©ÿ«ÿ«ÿ©ÿÿÿ±ÿ²ÿ¢ÿÿ ÿ¢ÿ ÿÿÿ¬ÿ®ÿÿ§ÿ³ÿÿÿÿ¨ÿ¯ÿ¥ÿ¬ÿ¬ÿ¨ÿ¢ÿ¥ÿ«ÿ¢ÿÿÿ£ÿ°ÿ¯ÿ¢ÿÿ©ÿ¯ÿ¡ÿ©ÿ¬ÿ«ÿ¨ÿÿÿ£ÿÿÿ ÿÿ±ÿ­ÿ¡ÿ¢ÿªÿªÿ¦ÿ¡ÿ¦ÿ§ÿ©ÿªÿ¤ÿ ÿÿ­ÿ²ÿ ÿ·ÿ£ÿÿÿ¡ÿ«ÿ ÿÿ¨ÿ«ÿ¡ÿ¦ÿ¯ÿÿ­ÿ ÿÿ ÿ§ÿ¨ÿ£ÿ¥ÿªÿ¨ÿ£ÿÿ¦ÿ¤ÿ£ÿ¥ÿ®ÿ­ÿ£ÿ ÿ£ÿ¢ÿªÿÿ©ÿºÿÿ¢ÿÿÿ¡ÿ©ÿªÿ¦ÿ¥ÿÿ¦ÿÿ²ÿ¤ÿÿÿ¨ÿ«ÿ¢ÿ ÿÿÿ­ÿÿªÿ¢ÿÿÿÿÿÿ¬ÿ±ÿ¡ÿ¨ÿÿ«ÿ¤ÿ°ÿ´ÿ²ÿ§ÿ©ÿ¥ÿÿ¥ÿ¤ÿÿÿ£ÿ¢ÿ«ÿÿ ÿ¨ÿ£ÿ¨ÿªÿÿÿ¼ÿ°ÿ ÿÿÿÿÿÿ©ÿªÿ ÿ§ÿªÿÿ¯ÿ¸ÿÿ ÿÿ©ÿ³ÿ©ÿ§ÿ«ÿ¨ÿÿÿÿ¬ÿ«ÿ«ÿ ÿ¶ÿ°ÿ§ÿ¡ÿ¢ÿ£ÿÿÿÿÿ§ÿÿ©ÿÿÿ¯ÿ©ÿªÿ«ÿÿÿ§ÿÿªÿÿÿ³ÿ«ÿÿÿÿÿ ÿÿÿ©ÿªÿ¤ÿÿÿ£ÿµÿÿ­ÿ©ÿ¤ÿÿÿ¡ÿ­ÿ¤ÿÿÿÿÿÿÿÿ§ÿ¯ÿÿ¥ÿªÿ£ÿÿÿÿ£ÿÿ¥ÿÿÿ¨ÿÿÿ¤ÿÿÿ£ÿ¦ÿ¡ÿ¢ÿ¤ÿÿÿÿ¡ÿ±ÿÿÿÿÿÿ¥ÿ¤ÿ ÿ©ÿ¬ÿ¤ÿ ÿ ÿ£ÿÿ¬ÿÿÿ£ÿ«ÿÿÿ£ÿÿÿÿ¢ÿ¡ÿÿ«ÿÿ©ÿÿ§ÿ©ÿ¸ÿ ÿ¤ÿÿÿÿ¤ÿ¥ÿ£ÿÿÿÿ¨ÿ±ÿÿÿ¨ÿÿÿÿ®ÿ ÿ¤ÿ£ÿÿÿ ÿÿ ÿÿÿÿ{ÿÿÿ£ÿÿÿÿÿÿÿÿÿÿÿÿÿÿÿÿÿÿÿÿÿÿÿÿÿÿÿÿÿpÿÿÿvÿÿÿ~ÿÿÿÿÿzÿuÿzÿuÿyÿÿÿÿqÿÿhÿÿnÿ}ÿqÿ\ÿTÿtÿzÿhÿRÿWÿdÿhÿnÿeÿzÿoÿeÿlÿcÿnÿiÿdÿzÿhÿsÿpÿfÿfÿdÿnÿsÿ`ÿ\ÿ\ÿJÿ>ÿbÿÿkÿkÿkÿkÿ^ÿOÿeÿiÿLÿRÿaÿgÿjÿcÿ^ÿaÿhÿ`ÿdÿ~ÿfÿ|ÿyÿbÿiÿsÿdÿsÿxÿuÿqÿoÿjÿqÿÿyÿcÿ[ÿzÿÿlÿsÿjÿqÿhÿkÿ`ÿhÿnÿmÿkÿkÿkÿqÿaÿ@ÿIÿiÿkÿrÿÿmÿ_ÿ^ÿtÿkÿaÿQÿ]ÿqÿdÿsÿhÿlÿhÿqÿUÿIÿdÿ\ÿqÿlÿaÿpÿoÿoÿ{ÿnÿsÿzÿÿÿtÿzÿpÿrÿrÿyÿzÿ|ÿuÿdÿkÿwÿpÿvÿrÿsÿÿxÿÿuÿcÿuÿnÿxÿ~ÿvÿvÿ_ÿrÿÿÿzÿrÿnÿwÿzÿtÿrÿzÿzÿvÿxÿwÿ{ÿ}ÿmÿrÿbÿlÿqÿaÿtÿ{ÿÿzÿnÿqÿqÿrÿyÿzÿyÿrÿyÿ{ÿqÿiÿbÿpÿrÿTÿfÿuÿ~ÿtÿuÿnÿkÿuÿwÿÿ|ÿnÿtÿxÿxÿtÿoÿvÿsÿwÿyÿqÿoÿpÿÿÿyÿjÿ]ÿmÿkÿhÿ_ÿiÿwÿkÿfÿpÿvÿzÿsÿXÿKÿWÿdÿ~ÿÿxÿeÿÿ~ÿ{ÿfÿkÿÿ{ÿaÿvÿoÿrÿhÿÿyÿ~ÿÿuÿpÿqÿpÿwÿvÿiÿgÿaÿ`ÿhÿ{ÿÿÿqÿsÿpÿ{ÿyÿbÿ^ÿpÿzÿ}ÿuÿwÿpÿlÿdÿ|ÿÿzÿlÿsÿÿÿÿsÿvÿrÿvÿyÿhÿ|ÿzÿeÿÿpÿuÿÿlÿÿÿ~ÿmÿbÿ{ÿyÿ|ÿ|ÿÿyÿ}ÿxÿvÿ{ÿvÿÿÿzÿmÿmÿtÿ|ÿtÿpÿÿdÿ`ÿZÿ~ÿkÿyÿmÿlÿqÿÿuÿmÿ}ÿoÿuÿ^ÿYÿaÿeÿgÿhÿhÿxÿ|ÿsÿrÿhÿpÿ`ÿkÿÿÿnÿuÿxÿ{ÿdÿoÿÿZÿeÿOÿqÿ|ÿsÿkÿiÿqÿ~ÿlÿyÿÿuÿeÿeÿsÿvÿnÿaÿmÿÿxÿlÿlÿwÿnÿnÿeÿhÿfÿmÿÿ\ÿYÿnÿpÿ}ÿuÿ^ÿiÿXÿuÿrÿmÿ|ÿfÿ_ÿpÿvÿzÿvÿnÿlÿhÿmÿrÿwÿÿzÿlÿÿÿqÿhÿpÿiÿvÿvÿ]ÿlÿcÿmÿwÿvÿoÿ~ÿmÿ~ÿeÿsÿgÿjÿtÿjÿkÿpÿkÿlÿpÿiÿmÿlÿpÿÿ|ÿzÿ{ÿmÿrÿvÿdÿdÿbÿkÿÿbÿXÿ{ÿ{ÿsÿOÿ\ÿ`ÿcÿ\ÿÿÿzÿ{ÿ}ÿgÿ`ÿXÿKÿlÿjÿrÿpÿnÿtÿxÿaÿ`ÿqÿnÿkÿiÿkÿqÿbÿTÿkÿzÿmÿcÿ`ÿ[ÿiÿgÿeÿiÿaÿeÿSÿVÿyÿcÿ`ÿSÿ_ÿNÿZÿjÿcÿkÿ`ÿUÿRÿZÿVÿLÿ_ÿiÿMÿQÿfÿVÿSÿSÿBÿFÿRÿZÿSÿNÿRÿIÿQÿPÿOÿPÿ[ÿcÿfÿfÿ[ÿNÿWÿaÿNÿCÿNÿnÿhÿHÿ`ÿdÿaÿJÿZÿSÿlÿeÿQÿ@ÿ8ÿVÿbÿ_ÿ_ÿWÿWÿ`ÿjÿmÿkÿeÿXÿUÿXÿ]ÿYÿ[ÿ ÿ÷þEÿVÿZÿwÿoÿ\ÿrÿrÿaÿ]ÿgÿLÿ_ÿUÿ`ÿtÿ^ÿZÿPÿ]ÿMÿTÿzÿkÿYÿlÿcÿ]ÿZÿ^ÿaÿoÿ]ÿ\ÿXÿ\ÿjÿ_ÿZÿXÿ^ÿ]ÿOÿSÿVÿ_ÿiÿiÿZÿnÿyÿkÿ_ÿXÿoÿYÿhÿzÿjÿjÿqÿfÿtÿOÿ]ÿmÿ[ÿWÿVÿ\ÿ_ÿNÿPÿdÿaÿYÿKÿRÿRÿcÿHÿFÿfÿ\ÿWÿkÿÿxÿhÿhÿXÿ<ÿ?ÿ`ÿrÿmÿOÿfÿvÿlÿdÿ]ÿeÿ`ÿ[ÿ{ÿoÿ^ÿ^ÿzÿwÿcÿvÿRÿiÿpÿÿqÿhÿoÿmÿsÿlÿuÿkÿZÿiÿhÿ]ÿqÿcÿ^ÿtÿmÿcÿbÿfÿiÿpÿwÿyÿoÿeÿjÿcÿ\ÿ`ÿXÿ[ÿgÿxÿuÿtÿiÿmÿ[ÿcÿeÿhÿuÿiÿdÿdÿSÿiÿpÿkÿÿBÿbÿPÿ\ÿXÿrÿmÿuÿmÿtÿZÿÿ|ÿbÿyÿÿwÿsÿiÿ[ÿdÿmÿkÿlÿoÿoÿfÿtÿÿvÿxÿ~ÿpÿeÿzÿrÿÿÿ{ÿxÿpÿqÿ]ÿÿiÿoÿhÿsÿtÿÿkÿoÿÿtÿÿvÿ~ÿmÿyÿqÿeÿTÿkÿmÿWÿÿÿrÿÿkÿLÿ\ÿÿuÿuÿÿyÿpÿqÿxÿÿzÿtÿÿtÿlÿqÿhÿlÿqÿrÿdÿbÿuÿpÿ{ÿfÿwÿÿÿÿkÿoÿpÿwÿqÿÿyÿhÿrÿsÿuÿ]ÿrÿhÿoÿxÿ^ÿfÿÿÿgÿjÿpÿfÿoÿsÿtÿtÿeÿkÿÿzÿyÿÿÿÿ~ÿuÿ}ÿ~ÿvÿÿÿÿwÿhÿfÿÿÿ_ÿ{ÿpÿoÿÿlÿwÿpÿÿiÿaÿrÿÿ|ÿmÿ~ÿ{ÿxÿeÿpÿÿ}ÿlÿnÿeÿqÿmÿcÿpÿtÿÿÿpÿhÿaÿ^ÿfÿzÿÿyÿ}ÿÿÿÿuÿtÿvÿnÿjÿhÿyÿÿlÿzÿpÿÿkÿÿ;ÿQÿbÿÿyÿjÿÿaÿgÿqÿÿvÿwÿ}ÿlÿpÿrÿrÿpÿxÿ{ÿvÿxÿuÿeÿkÿfÿ_ÿwÿ|ÿuÿkÿtÿwÿdÿgÿsÿdÿaÿiÿxÿ_ÿ\ÿ\ÿhÿsÿjÿ\ÿcÿrÿ|ÿhÿbÿlÿkÿwÿxÿhÿlÿÿyÿqÿÿhÿlÿcÿtÿ~ÿsÿmÿfÿpÿkÿ]ÿWÿaÿvÿiÿ`ÿuÿhÿJÿjÿqÿPÿiÿiÿXÿjÿÿhÿTÿ\ÿfÿÿjÿWÿLÿnÿOÿSÿKÿdÿhÿdÿsÿjÿbÿUÿSÿUÿ^ÿcÿaÿ]ÿVÿ\ÿQÿVÿfÿiÿpÿgÿ^ÿkÿcÿZÿ[ÿ[ÿcÿfÿXÿVÿaÿaÿiÿ]ÿTÿ`ÿcÿHÿLÿmÿ}ÿMÿUÿXÿ]ÿjÿjÿ[ÿWÿUÿTÿSÿ]ÿeÿ\ÿRÿcÿiÿeÿrÿcÿTÿhÿXÿAÿ[ÿjÿaÿ[ÿYÿ^ÿnÿMÿjÿ`ÿfÿ\ÿHÿQÿhÿuÿ?ÿWÿpÿMÿnÿkÿpÿMÿ[ÿhÿmÿjÿgÿZÿYÿ\ÿTÿLÿSÿ`ÿgÿgÿgÿeÿ[ÿVÿ_ÿbÿnÿfÿbÿjÿYÿqÿlÿvÿgÿiÿmÿiÿpÿ[ÿ`ÿkÿjÿnÿhÿpÿTÿiÿzÿ}ÿzÿmÿiÿtÿrÿsÿkÿsÿÿÿÿrÿcÿsÿoÿ_ÿ\ÿqÿcÿjÿÿoÿnÿeÿsÿmÿkÿhÿaÿoÿÿ^ÿRÿjÿuÿgÿqÿbÿbÿvÿqÿwÿpÿqÿÿ}ÿrÿoÿiÿfÿkÿzÿsÿnÿnÿlÿqÿvÿdÿxÿoÿkÿkÿzÿpÿwÿlÿcÿyÿsÿtÿZÿdÿ]ÿjÿiÿbÿiÿqÿtÿuÿxÿÿxÿZÿaÿ~ÿxÿÿtÿXÿqÿhÿuÿÿlÿÿqÿgÿnÿlÿhÿfÿjÿpÿuÿqÿxÿ|ÿ|ÿyÿlÿlÿoÿpÿtÿvÿÿÿÿtÿxÿ|ÿeÿ~ÿqÿnÿÿÿnÿsÿfÿyÿeÿgÿtÿtÿ~ÿÿyÿxÿ|ÿ{ÿfÿcÿqÿpÿrÿvÿrÿkÿ}ÿÿÿkÿgÿÿbÿxÿ}ÿmÿnÿsÿÿjÿÿ}ÿzÿjÿ\ÿgÿgÿdÿvÿuÿoÿrÿ^ÿKÿSÿyÿgÿvÿ}ÿkÿsÿgÿvÿsÿ`ÿoÿ^ÿkÿÿlÿlÿlÿ~ÿqÿtÿÿlÿfÿzÿtÿdÿkÿwÿÿuÿkÿmÿzÿ}ÿrÿÿÿ`ÿrÿuÿsÿlÿuÿÿÿÿhÿpÿvÿ|ÿÿÿwÿtÿ{ÿÿkÿsÿ|ÿlÿlÿ~ÿtÿÿaÿyÿhÿmÿjÿzÿÿxÿzÿvÿmÿkÿkÿuÿuÿvÿ|ÿhÿqÿlÿÿÿÿtÿ}ÿmÿnÿ~ÿÿ}ÿtÿUÿmÿoÿuÿnÿdÿfÿjÿwÿwÿmÿÿÿÿqÿzÿÿsÿoÿrÿÿnÿÿ~ÿvÿxÿvÿuÿpÿrÿwÿ~ÿÿoÿrÿÿ^ÿ`ÿeÿcÿhÿqÿÿ|ÿbÿkÿAÿnÿyÿjÿvÿwÿsÿhÿnÿuÿmÿmÿ{ÿÿmÿpÿ{ÿrÿwÿ|ÿxÿoÿpÿvÿ|ÿÿxÿlÿtÿtÿoÿwÿ~ÿ~ÿtÿhÿxÿÿkÿlÿfÿwÿtÿsÿhÿWÿmÿsÿZÿQÿmÿ|ÿxÿzÿpÿgÿsÿtÿ~ÿtÿnÿhÿtÿsÿkÿdÿeÿvÿ`ÿ]ÿmÿmÿoÿqÿvÿpÿZÿ^ÿnÿgÿlÿ^ÿÿgÿXÿlÿqÿfÿ|ÿ{ÿzÿqÿsÿnÿiÿsÿrÿoÿ}ÿlÿkÿÿtÿaÿÿqÿÿiÿsÿyÿuÿgÿqÿ~ÿzÿwÿxÿyÿwÿ{ÿÿ[ÿÿ|ÿmÿwÿlÿÿÿyÿuÿxÿuÿvÿ|ÿ{ÿyÿmÿwÿvÿÿÿyÿmÿcÿdÿÿsÿgÿ[ÿxÿÿkÿ]ÿeÿoÿuÿnÿÿsÿÿkÿwÿoÿpÿÿÿyÿ~ÿ|ÿuÿrÿlÿnÿcÿvÿlÿoÿzÿtÿqÿqÿtÿ|ÿÿ}ÿoÿvÿvÿmÿtÿsÿÿsÿlÿÿÿÿÿÿÿ}ÿyÿÿÿÿÿÿÿÿÿÿÿÿÿ¢ÿÿÿÿÿÿÿÿÿÿªÿÿ¥ÿÿ¦ÿÿÿ¡ÿÿÿÿÿÿÿ¨ÿ¤ÿ§ÿ¨ÿ¡ÿ¤ÿ¬ÿ£ÿÿ§ÿÿ¦ÿ±ÿ©ÿ¢ÿ£ÿÿÿÿ ÿ²ÿ¨ÿÿ¨ÿ©ÿ§ÿÿÿ©ÿ«ÿ¥ÿªÿ²ÿ¡ÿÿÿ±ÿÿ¦ÿªÿÿÿÿÿ¡ÿÿÿ¡ÿÿ¥ÿ ÿ ÿÿ¬ÿ¢ÿ«ÿ£ÿÿÿ¬ÿ¯ÿ ÿÿ¥ÿ ÿ²ÿÿ§ÿ¦ÿ¦ÿ§ÿ¢ÿ§ÿÿÿÿÿÿÿÿÿÿÿ ÿ©ÿ ÿ£ÿªÿ¦ÿ ÿ¥ÿ®ÿ¨ÿ¢ÿ­ÿÿ£ÿÿÿ¢ÿ¯ÿ ÿÿÿ®ÿ²ÿ­ÿ¬ÿ ÿ«ÿ¤ÿÿ£ÿ¯ÿ­ÿÿÿÿ³ÿ¦ÿ¤ÿºÿºÿ ÿ®ÿÿ£ÿ¦ÿÿÿ£ÿ«ÿ¬ÿÿÿÿÿ¢ÿÿ¥ÿ¡ÿ§ÿ¬ÿ¨ÿÿÿ¯ÿ¦ÿ¥ÿ·ÿÿ¨ÿÿ¨ÿ°ÿ¬ÿ¦ÿ¥ÿ¦ÿ§ÿ©ÿÿ«ÿ¥ÿÿÿ¡ÿ¢ÿÿÿÿÿ¤ÿ´ÿºÿ¨ÿ±ÿ·ÿ©ÿÿÿÿÿ¬ÿ£ÿ¬ÿÿÿ ÿªÿ¤ÿ¡ÿ¦ÿÿÿ¡ÿ¥ÿ¦ÿ¢ÿ§ÿÿ¨ÿÿÿ¡ÿªÿ¦ÿ¦ÿ³ÿÿÿÿ©ÿÿ¡ÿ¡ÿÿÿÿÿ ÿ£ÿ¥ÿÿ£ÿ·ÿµÿ£ÿ ÿ£ÿ¥ÿ§ÿÿ¡ÿ£ÿÿÿ¥ÿÿ­ÿ¬ÿ£ÿ¤ÿ¢ÿ§ÿ ÿ¡ÿ®ÿÿ¦ÿ«ÿ©ÿÿÿ¤ÿ¢ÿ¢ÿÿÿ¢ÿ¥ÿ¬ÿªÿ§ÿ±ÿ´ÿ¦ÿ·ÿ¢ÿ ÿ©ÿ¨ÿ¡ÿÿÿ§ÿªÿ©ÿ¤ÿÿÿ¨ÿ£ÿ¤ÿ­ÿ©ÿ¤ÿ©ÿ¢ÿ¡ÿÿÿÿ¥ÿÿÿÿ¡ÿ¥ÿ²ÿÿÿ«ÿ¯ÿ¨ÿ¥ÿ¢ÿ¬ÿ¶ÿ ÿÿ~ÿÿÿÿÿ²ÿ²ÿªÿ·ÿ±ÿÿ£ÿ¥ÿ·ÿ°ÿ£ÿÿ¡ÿ¥ÿ©ÿ¾ÿ¦ÿ¯ÿ®ÿ©ÿ¤ÿ ÿ¨ÿ­ÿÿ¢ÿ«ÿ«ÿ±ÿºÿªÿ¤ÿ ÿÿ ÿ¦ÿ¢ÿ¥ÿ¦ÿ§ÿ·ÿ¹ÿ¯ÿ®ÿ°ÿ£ÿ®ÿÿ­ÿ¥ÿ£ÿ­ÿ­ÿ¨ÿ±ÿ¬ÿ¸ÿ³ÿ£ÿ«ÿ¯ÿ¥ÿ¡ÿ§ÿ©ÿ¯ÿ³ÿ¢ÿ¥ÿ®ÿ·ÿ°ÿ¥ÿ¤ÿ¦ÿªÿ§ÿ²ÿ§ÿ«ÿ«ÿ¬ÿ·ÿ¬ÿ¦ÿ§ÿ¡ÿ£ÿ£ÿ¢ÿ¨ÿ­ÿ¦ÿ¾ÿ§ÿ­ÿ¯ÿ¦ÿ¨ÿ¢ÿÿ±ÿºÿ¥ÿ¦ÿ¥ÿ§ÿ¬ÿ­ÿ©ÿ¤ÿ£ÿ§ÿ­ÿ¯ÿÿ°ÿ±ÿ¢ÿÿ ÿ¬ÿ®ÿ¢ÿ«ÿ·ÿ°ÿ´ÿ®ÿ¸ÿ¶ÿ¦ÿ£ÿ¥ÿ·ÿÿ©ÿ¥ÿ©ÿ¬ÿ®ÿºÿ²ÿ¥ÿ£ÿ«ÿ«ÿ®ÿ§ÿ¦ÿ­ÿ©ÿªÿ¨ÿ§ÿ¡ÿÿ£ÿ©ÿ«ÿ¯ÿ­ÿ§ÿ©ÿ¥ÿ¤ÿ ÿ¢ÿ©ÿ«ÿ¨ÿÿÿÿÿ¡ÿ¡ÿ¥ÿ°ÿµÿ©ÿ°ÿ±ÿ¢ÿÿ¨ÿ¥ÿÿÿÿ§ÿ¸ÿ£ÿ±ÿ«ÿ­ÿ¥ÿ¤ÿ­ÿ®ÿ§ÿÿ§ÿ ÿ¯ÿ¯ÿ ÿ¡ÿ¬ÿ«ÿ£ÿ­ÿ±ÿ¬ÿ¨ÿªÿ±ÿ°ÿ¥ÿÿ ÿÿÿÿÿÿÿ ÿ§ÿ­ÿ³ÿ¦ÿ¤ÿ¨ÿÿ®ÿ ÿÿÿ§ÿ­ÿ¨ÿ¡ÿ¥ÿ±ÿ§ÿ©ÿ©ÿ¬ÿ¦ÿÿÿ¤ÿªÿ´ÿªÿ¨ÿ¬ÿÿÿÿÿ§ÿ¨ÿ¤ÿ¢ÿ«ÿ¦ÿ«ÿ§ÿ§ÿ ÿÿÿ©ÿ¤ÿ ÿÿ ÿ¦ÿÿÿ¢ÿ©ÿ¥ÿ¦ÿÿÿ¬ÿ¨ÿÿ¬ÿ¸ÿ±ÿ¤ÿÿ¨ÿ±ÿ§ÿ¦ÿ ÿÿºÿºÿ©ÿ¦ÿ§ÿ ÿÿÿÿ¦ÿÿ¢ÿ ÿ«ÿÿÿ ÿ­ÿ¢ÿ¥ÿªÿÿ¬ÿ¢ÿ£ÿ©ÿ±ÿ¶ÿ±ÿªÿ®ÿ°ÿÿÿ¾ÿ¡ÿÿ¥ÿ§ÿ¨ÿ§ÿ¥ÿ¥ÿ¨ÿ§ÿÿ°ÿ¶ÿÿÿ¡ÿ¥ÿªÿ¨ÿ ÿÿ®ÿªÿ§ÿÿ ÿªÿÿÿªÿ±ÿ¨ÿ§ÿÿÿ¥ÿÿ¦ÿ ÿÿÿÿÿÿÿÿ¨ÿÿÿ£ÿ°ÿÿ ÿÿ¢ÿ¥ÿ¢ÿ¢ÿ©ÿ§ÿÿªÿ¤ÿÿ¢ÿÿ©ÿ¸ÿ®ÿÿ¢ÿ©ÿ­ÿÿ¨ÿ®ÿÿÿÿÿÿ£ÿ¤ÿ¥ÿ°ÿ¦ÿÿµÿ¨ÿÿ§ÿÿ«ÿ®ÿÿ¤ÿ¬ÿ¢ÿÿÿÿÿ²ÿÿÿÿ©ÿ¥ÿ¨ÿ¢ÿ ÿ£ÿÿÿÿ¢ÿ§ÿ¬ÿ¥ÿÿ¨ÿÿÿÿ¡ÿ¤ÿÿÿ©ÿ¤ÿ©ÿÿ°ÿ¦ÿ¶ÿ£ÿªÿ®ÿÿÿªÿ¨ÿªÿ¬ÿÿ¢ÿ­ÿÿ«ÿÿÿ¢ÿÿ¦ÿ¬ÿ¤ÿ£ÿ®ÿ¤ÿ¸ÿ¦ÿ©ÿÿ©ÿ ÿ¡ÿÿÿ ÿÿÿ¡ÿ§ÿÿ§ÿÿÿ¦ÿ¦ÿÿÿ§ÿÿÿ¢ÿÿ¢ÿ¡ÿÿÿÿ¥ÿÿÿ§ÿ°ÿ¡ÿÿÿÿÿÿÿÿÿ¥ÿ«ÿ¦ÿ«ÿ¡ÿÿÿ ÿÿÿÿÿÿÿÿ ÿÿÿ¤ÿÿÿ¯ÿ²ÿ°ÿÿ£ÿÿÿÿ¢ÿ¦ÿ¥ÿ¡ÿ¬ÿªÿ ÿ¤ÿÿÿÿÿ¨ÿÿÿ©ÿ§ÿÿÿ¤ÿ­ÿÿÿÿÿÿÿÿÿ¥ÿ©ÿÿÿÿÿÿÿÿÿÿÿÿÿvÿzÿÿÿÿ~ÿ~ÿÿÿÿÿÿÿÿÿÿÿÿÿ¤ÿÿÿÿÿÿÿvÿuÿ}ÿzÿzÿ|ÿuÿvÿ{ÿrÿUÿªÿ`ÿ}ÿsÿwÿxÿgÿrÿÿvÿcÿhÿqÿtÿiÿsÿzÿpÿkÿcÿiÿbÿ_ÿoÿhÿlÿoÿuÿrÿ`ÿ^ÿlÿaÿQÿlÿrÿ[ÿrÿÿ`ÿjÿ^ÿHÿjÿWÿWÿoÿaÿKÿPÿkÿxÿaÿOÿ^ÿzÿdÿ^ÿfÿVÿyÿmÿcÿYÿfÿqÿlÿ{ÿqÿiÿtÿpÿnÿÿÿ[ÿFÿeÿ[ÿuÿkÿZÿeÿSÿgÿxÿqÿlÿiÿiÿyÿqÿhÿgÿMÿIÿhÿnÿpÿuÿkÿjÿ^ÿeÿqÿfÿhÿaÿhÿtÿfÿbÿgÿZÿ[ÿKÿ#ÿ;ÿnÿkÿkÿrÿrÿtÿuÿwÿfÿiÿxÿpÿzÿÿÿsÿpÿ|ÿwÿnÿ{ÿyÿcÿtÿÿnÿÿrÿsÿÿÿqÿ}ÿbÿsÿyÿuÿ|ÿnÿhÿÿÿÿÿ~ÿÿzÿuÿ|ÿoÿsÿrÿeÿiÿÿ{ÿfÿÿdÿlÿbÿhÿpÿrÿvÿvÿtÿÿuÿcÿkÿzÿÿÿÿrÿkÿiÿÿÿpÿÿsÿyÿhÿkÿyÿoÿrÿÿwÿsÿÿÿÿxÿsÿ~ÿÿ|ÿnÿsÿyÿ}ÿuÿ|ÿuÿÿÿuÿuÿVÿnÿ{ÿdÿÿxÿdÿ{ÿÿÿÿeÿdÿyÿwÿRÿ/ÿOÿaÿzÿ|ÿÿXÿxÿvÿ]ÿuÿqÿ`ÿhÿsÿyÿsÿlÿ~ÿxÿ}ÿÿvÿrÿÿyÿkÿpÿqÿrÿqÿbÿkÿwÿzÿyÿ[ÿwÿyÿ|ÿwÿVÿyÿvÿÿÿÿÿÿhÿ]ÿmÿnÿnÿiÿrÿÿÿ}ÿyÿ}ÿtÿkÿrÿaÿ{ÿzÿmÿsÿÿcÿxÿnÿÿÿqÿqÿ[ÿoÿ|ÿnÿ|ÿÿtÿ|ÿoÿiÿÿÿÿÿsÿhÿsÿtÿoÿzÿhÿ~ÿrÿmÿjÿvÿÿ`ÿ\ÿsÿÿÿsÿÿ}ÿÿÿÿÿtÿdÿgÿeÿeÿoÿyÿÿvÿuÿjÿRÿhÿvÿiÿcÿrÿ~ÿÿbÿxÿqÿWÿkÿYÿtÿkÿsÿtÿlÿtÿwÿ\ÿZÿwÿsÿiÿrÿtÿjÿuÿÿsÿvÿrÿbÿ]ÿkÿrÿeÿhÿ\ÿaÿdÿgÿgÿgÿ_ÿ}ÿWÿÿ{ÿÿvÿtÿUÿrÿnÿzÿÿvÿgÿrÿzÿtÿcÿfÿ~ÿwÿlÿvÿlÿkÿÿÿyÿ^ÿkÿcÿÿlÿSÿ]ÿsÿcÿgÿÿgÿÿqÿXÿ]ÿvÿnÿoÿ{ÿjÿqÿrÿnÿ|ÿ{ÿpÿlÿoÿlÿpÿzÿvÿ{ÿqÿqÿxÿkÿoÿpÿbÿyÿuÿrÿÿÿmÿÿkÿ~ÿ`ÿfÿÿ~ÿkÿoÿnÿvÿuÿkÿiÿvÿxÿÿuÿlÿpÿpÿmÿrÿxÿuÿoÿcÿ^ÿoÿrÿeÿfÿ}ÿmÿTÿeÿRÿbÿsÿgÿkÿSÿhÿlÿOÿhÿVÿYÿIÿcÿXÿOÿgÿOÿcÿiÿMÿbÿqÿZÿRÿhÿhÿKÿJÿdÿ_ÿZÿcÿUÿXÿ\ÿFÿOÿHÿ<ÿ=ÿfÿ[ÿSÿHÿNÿlÿVÿeÿRÿgÿ0ÿmÿ]ÿDÿKÿwÿiÿYÿGÿ=ÿ8ÿTÿdÿRÿZÿNÿZÿUÿPÿJÿUÿRÿ\ÿ]ÿLÿHÿPÿeÿaÿ?ÿAÿNÿHÿ^ÿgÿLÿEÿ?ÿFÿaÿbÿaÿXÿSÿZÿzÿdÿUÿuÿNÿpÿKÿhÿiÿLÿbÿYÿUÿVÿUÿmÿjÿ`ÿeÿhÿhÿWÿWÿeÿiÿ_ÿbÿdÿcÿeÿXÿWÿ[ÿSÿ^ÿaÿZÿ_ÿjÿfÿ\ÿSÿjÿkÿiÿWÿaÿkÿLÿmÿoÿpÿcÿbÿhÿjÿSÿRÿJÿaÿEÿGÿfÿQÿMÿLÿkÿkÿgÿLÿFÿ=ÿ^ÿ_ÿ^ÿeÿ[ÿQÿ[ÿuÿrÿ[ÿ`ÿeÿPÿEÿWÿtÿwÿYÿyÿ{ÿmÿqÿmÿgÿcÿRÿrÿeÿIÿiÿwÿzÿ]ÿÿPÿcÿqÿvÿdÿhÿeÿ^ÿWÿpÿkÿ]ÿmÿeÿmÿxÿrÿ^ÿgÿvÿvÿiÿkÿiÿjÿqÿuÿxÿsÿhÿfÿ`ÿ`ÿyÿtÿiÿbÿmÿsÿhÿ}ÿhÿiÿeÿ{ÿ|ÿiÿaÿtÿÿ{ÿÿzÿkÿzÿwÿCÿyÿFÿ^ÿjÿnÿoÿiÿdÿrÿ}ÿÿkÿtÿkÿpÿmÿqÿyÿxÿpÿoÿÿÿmÿqÿsÿuÿÿÿdÿ`ÿoÿjÿcÿnÿ{ÿÿrÿhÿÿoÿxÿÿÿqÿeÿyÿaÿdÿ~ÿpÿsÿtÿÿÿSÿ~ÿpÿqÿÿkÿxÿoÿÿmÿqÿÿuÿÿ~ÿdÿqÿlÿ{ÿÿÿsÿjÿwÿÿqÿxÿ}ÿgÿeÿlÿgÿfÿaÿbÿuÿtÿÿÿjÿQÿuÿgÿhÿoÿsÿ{ÿsÿÿmÿNÿeÿyÿxÿÿjÿzÿxÿjÿpÿÿ{ÿcÿmÿÿwÿkÿjÿiÿ~ÿÿqÿgÿvÿÿtÿÿÿrÿqÿtÿ|ÿÿÿzÿ|ÿvÿbÿeÿaÿWÿÿÿ_ÿbÿdÿwÿÿoÿÿgÿÿpÿ}ÿÿÿoÿtÿiÿpÿpÿpÿÿÿiÿ`ÿgÿlÿ}ÿtÿjÿ`ÿeÿ}ÿzÿmÿjÿiÿoÿzÿ{ÿmÿgÿhÿÿÿqÿnÿvÿqÿ_ÿ`ÿfÿkÿtÿrÿ|ÿoÿÿsÿ|ÿ]ÿGÿ^ÿaÿnÿoÿwÿdÿeÿlÿvÿtÿjÿsÿpÿzÿvÿsÿxÿuÿnÿxÿyÿtÿiÿgÿjÿeÿqÿ|ÿrÿgÿfÿgÿ]ÿcÿiÿtÿÿqÿqÿjÿ]ÿdÿwÿÿnÿoÿfÿlÿpÿqÿgÿtÿ~ÿsÿnÿxÿiÿÿkÿNÿrÿqÿmÿgÿnÿxÿsÿmÿvÿoÿlÿkÿ^ÿ\ÿZÿ`ÿiÿmÿtÿhÿjÿhÿ\ÿlÿnÿoÿtÿNÿpÿsÿ`ÿiÿtÿfÿZÿOÿnÿKÿTÿ\ÿdÿPÿoÿgÿaÿLÿUÿYÿUÿbÿ`ÿiÿfÿdÿZÿXÿYÿYÿiÿsÿjÿcÿhÿcÿRÿZÿaÿgÿgÿZÿgÿmÿsÿbÿWÿ\ÿVÿnÿJÿ_ÿmÿmÿNÿYÿ\ÿ[ÿpÿbÿ\ÿWÿTÿgÿlÿmÿcÿVÿeÿpÿfÿ`ÿlÿ\ÿVÿfÿeÿcÿYÿ]ÿ]ÿ\ÿrÿlÿ`ÿ\ÿIÿ\ÿjÿUÿXÿOÿuÿ_ÿCÿ_ÿWÿuÿaÿcÿaÿ_ÿbÿtÿ_ÿOÿ_ÿ[ÿIÿcÿiÿ\ÿ^ÿ]ÿ[ÿkÿkÿcÿaÿ^ÿgÿ_ÿfÿrÿdÿeÿ_ÿdÿkÿ|ÿhÿÿiÿdÿvÿkÿcÿvÿbÿvÿ|ÿqÿhÿoÿiÿmÿwÿrÿbÿdÿoÿrÿvÿwÿqÿnÿrÿoÿjÿlÿeÿqÿoÿjÿpÿwÿlÿXÿlÿoÿlÿMÿgÿsÿnÿzÿvÿ{ÿvÿÿÿÿWÿrÿkÿmÿwÿxÿqÿvÿpÿiÿiÿhÿkÿaÿbÿoÿlÿrÿqÿoÿfÿmÿiÿvÿoÿuÿ`ÿxÿ`ÿbÿmÿhÿsÿkÿyÿÿuÿbÿtÿÿrÿhÿpÿwÿsÿmÿjÿiÿlÿvÿqÿtÿÿpÿ~ÿ|ÿÿpÿÿmÿzÿhÿgÿdÿoÿ}ÿlÿnÿoÿyÿqÿyÿ}ÿÿÿhÿ]ÿdÿkÿtÿyÿ|ÿzÿyÿtÿmÿ~ÿrÿyÿpÿoÿÿsÿbÿyÿmÿjÿ^ÿ\ÿhÿoÿhÿxÿvÿvÿ|ÿxÿjÿkÿkÿ{ÿÿÿÿrÿÿ|ÿÿ_ÿuÿrÿzÿuÿcÿÿÿgÿqÿyÿxÿlÿuÿcÿ\ÿ\ÿ`ÿeÿrÿqÿpÿmÿOÿEÿfÿiÿbÿuÿÿtÿÿÿkÿdÿuÿXÿqÿ\ÿlÿqÿÿyÿoÿqÿuÿtÿlÿ^ÿYÿhÿvÿzÿzÿjÿcÿgÿpÿÿuÿÿÿyÿwÿoÿiÿlÿpÿÿÿÿxÿ[ÿfÿÿ|ÿ{ÿÿÿÿÿtÿvÿgÿmÿÿÿrÿ{ÿÿ~ÿpÿ]ÿ~ÿtÿÿ~ÿqÿÿoÿjÿoÿoÿyÿ|ÿ~ÿÿ~ÿÿjÿqÿ|ÿxÿ~ÿsÿmÿ}ÿrÿwÿ|ÿÿlÿaÿgÿ|ÿwÿrÿ}ÿnÿpÿÿpÿÿÿÿmÿ_ÿÿÿqÿqÿÿÿÿÿvÿlÿrÿmÿlÿoÿqÿwÿyÿrÿsÿsÿiÿfÿfÿjÿÿlÿsÿtÿ^ÿmÿWÿdÿwÿnÿhÿ[ÿaÿkÿwÿqÿhÿsÿÿÿkÿkÿzÿ}ÿzÿxÿxÿfÿnÿkÿxÿÿpÿqÿuÿnÿiÿpÿyÿxÿvÿuÿtÿÿ}ÿnÿÿ}ÿjÿÿWÿ_ÿÿwÿYÿhÿÿÿrÿqÿpÿtÿxÿpÿwÿtÿhÿpÿvÿiÿtÿeÿkÿyÿ^ÿfÿeÿrÿÿzÿsÿtÿrÿvÿvÿuÿ}ÿeÿcÿkÿjÿ`ÿÿkÿ|ÿÿzÿyÿfÿWÿ`ÿhÿfÿnÿwÿeÿgÿÿtÿ{ÿ|ÿwÿtÿiÿlÿlÿmÿ`ÿcÿfÿuÿÿ{ÿtÿiÿrÿnÿwÿwÿÿnÿoÿeÿ{ÿnÿ~ÿwÿÿÿyÿuÿrÿtÿwÿxÿqÿzÿÿtÿjÿoÿlÿÿpÿfÿhÿpÿnÿgÿxÿÿrÿÿvÿyÿÿwÿnÿÿwÿhÿÿÿÿÿÿ~ÿÿuÿmÿjÿrÿxÿyÿnÿÿÿÿwÿÿÿyÿ{ÿÿ{ÿ|ÿÿÿÿuÿiÿÿgÿzÿÿÿÿ}ÿÿÿÿÿÿÿÿÿÿÿÿÿÿ¢ÿÿÿÿÿÿÿÿÿÿÿÿÿÿÿÿÿÿÿÿÿÿÿÿ¤ÿ¤ÿ¡ÿÿ±ÿÿ¬ÿ´ÿ§ÿªÿÿªÿ£ÿÿÿÿ¬ÿÿÿÿ»ÿ¯ÿ¢ÿ£ÿ¥ÿ ÿÿÿ©ÿ«ÿ«ÿ¬ÿ±ÿ®ÿ¡ÿÿ ÿ´ÿ¯ÿÿ¥ÿÿ ÿÿÿÿÿÿÿÿÿ¢ÿ£ÿ­ÿ¯ÿ¬ÿ¤ÿÿ¦ÿ§ÿ¦ÿ§ÿ ÿÿÿ«ÿ ÿ®ÿÿÿ¨ÿ¨ÿ²ÿ¡ÿÿ¬ÿ­ÿÿÿ£ÿ ÿ¨ÿÿÿ¡ÿ ÿÿ¦ÿ§ÿÿ¥ÿ±ÿÿ¦ÿ£ÿÿ½ÿÿ²ÿ¤ÿ©ÿ®ÿ£ÿÿ«ÿ½ÿ¬ÿÿ¤ÿ©ÿ¢ÿ£ÿÿ£ÿ«ÿ¥ÿ ÿ¯ÿ´ÿ¥ÿ³ÿ¥ÿ¢ÿ«ÿ²ÿÿ¦ÿ¤ÿ¨ÿ®ÿ¬ÿ®ÿ¯ÿÿÿÿ¢ÿªÿÿ¦ÿ¨ÿªÿ¦ÿ­ÿµÿ§ÿÿ¥ÿ»ÿ²ÿÿ¢ÿ ÿ¦ÿ¨ÿ¢ÿ¡ÿ¢ÿ£ÿ¦ÿÿÿ¤ÿ¦ÿ¤ÿÿÿ¦ÿÿÿ¡ÿ¥ÿ·ÿ®ÿ¤ÿÿ¢ÿ ÿ¨ÿÿÿÿ¤ÿ¢ÿ©ÿ³ÿ¨ÿÿ£ÿ£ÿ¥ÿªÿÿÿÿÿ¢ÿ¥ÿ¢ÿ´ÿÿÿ£ÿ¢ÿªÿ¨ÿ¢ÿ¦ÿ¬ÿ£ÿ¤ÿ±ÿ´ÿÿÿÿuÿÿ©ÿ¥ÿ¢ÿ¯ÿ¢ÿ©ÿ±ÿ³ÿ³ÿÿÿÿ¡ÿ£ÿ¡ÿ§ÿÿÿ¡ÿ¤ÿ§ÿ®ÿ£ÿÿ¦ÿ«ÿÿÿÿ¢ÿÿ£ÿ®ÿ§ÿ­ÿ³ÿ¦ÿÿÿÿ£ÿ¨ÿ¯ÿ®ÿ¥ÿ¬ÿ¸ÿ°ÿ¢ÿ«ÿ®ÿÿ¤ÿ©ÿªÿªÿ·ÿ¿ÿ°ÿÿÿzÿÿ§ÿ£ÿ¨ÿ¨ÿÿÿÿ¢ÿªÿÿÿ§ÿ¯ÿÿ¡ÿÿÿÿ«ÿÿÿ ÿ³ÿ©ÿÿÿ¬ÿ²ÿ¥ÿÿ¡ÿÿ«ÿÿ¡ÿ¬ÿ¬ÿ­ÿ¯ÿ§ÿÿ§ÿÿªÿ¢ÿ ÿ­ÿ­ÿ¥ÿ°ÿ³ÿ¥ÿ±ÿ­ÿ»ÿ»ÿ©ÿªÿ°ÿ¨ÿ·ÿ¤ÿ£ÿ®ÿ¬ÿ¦ÿÿÿ¤ÿªÿ®ÿ¬ÿ´ÿ§ÿ®ÿ²ÿªÿ«ÿ®ÿ¤ÿ¡ÿ«ÿ¥ÿ¨ÿ§ÿ²ÿ¬ÿªÿ°ÿ¬ÿ­ÿ»ÿ¥ÿ¡ÿ¯ÿªÿ¨ÿªÿ¦ÿ©ÿ£ÿ¥ÿ¢ÿ®ÿ³ÿ©ÿ«ÿ¦ÿÿ ÿ§ÿ¦ÿºÿ¨ÿ¬ÿ©ÿ¨ÿ®ÿ©ÿ±ÿ£ÿ§ÿ¯ÿ¨ÿ£ÿ­ÿ³ÿ¥ÿ ÿ¨ÿ«ÿ¥ÿ¡ÿ£ÿ¥ÿ¦ÿªÿ·ÿ¬ÿ¥ÿ¤ÿ¬ÿ©ÿ§ÿ¥ÿ±ÿ´ÿ®ÿ¤ÿ¨ÿÿ«ÿ©ÿ¡ÿ¬ÿ¯ÿ¥ÿ¥ÿªÿ¤ÿµÿ¨ÿªÿªÿ²ÿ³ÿ£ÿ¨ÿ§ÿºÿ¨ÿ«ÿ¥ÿ£ÿ©ÿ«ÿ¥ÿ¢ÿªÿ¥ÿ³ÿ©ÿ±ÿ­ÿ¡ÿ¦ÿ§ÿªÿ¥ÿªÿÿ¥ÿ®ÿªÿ¨ÿ¯ÿ¦ÿªÿºÿ·ÿ®ÿÿÿ©ÿµÿ ÿÿÿÿ¬ÿ¤ÿÿ§ÿªÿ¤ÿ©ÿÿ¬ÿ¸ÿ£ÿ¬ÿ¬ÿ¨ÿ¨ÿ¡ÿÿ©ÿ±ÿÿªÿ«ÿ¢ÿÿ ÿ ÿÿ¨ÿ¤ÿ§ÿ©ÿ®ÿ¢ÿÿÿ¨ÿÄÿ´ÿ ÿ¼ÿÿ¦ÿªÿµÿ°ÿÿ¢ÿªÿÿÿÿÿ¥ÿ¥ÿ®ÿ¸ÿ³ÿ­ÿÿÿªÿ¡ÿÿÿÿ¬ÿ¸ÿ°ÿÿ­ÿ¦ÿ¢ÿ¡ÿ§ÿ¦ÿÿÿ¢ÿ·ÿ¬ÿÿ¨ÿÿÿÿÿÿ©ÿ®ÿÿªÿ½ÿ©ÿ¡ÿµÿ§ÿ§ÿ§ÿÿÿÿÿ¤ÿÿ¢ÿ¦ÿ°ÿ¹ÿ¢ÿÿ¦ÿÿÿÿÿ¢ÿ ÿ·ÿ²ÿ¨ÿ¢ÿÿÿ¨ÿ«ÿ¥ÿ¢ÿÿ¶ÿ´ÿ«ÿ§ÿ ÿÿ©ÿ¦ÿ§ÿÿ­ÿ³ÿ¤ÿ©ÿ¤ÿÿ ÿ®ÿ¦ÿ¢ÿ¢ÿ¤ÿ¯ÿ¨ÿ«ÿ®ÿ¬ÿ¤ÿÿÿ¥ÿ·ÿ´ÿÿ¤ÿÿ¢ÿ­ÿ¢ÿ¡ÿ¢ÿÿ¢ÿ§ÿ©ÿÿ¦ÿ©ÿ¤ÿÿ¢ÿ²ÿ¦ÿÿ¥ÿÀÿ«ÿ¨ÿ±ÿ¥ÿÿ¬ÿ¡ÿ ÿ¨ÿ°ÿ¶ÿ·ÿ©ÿÿÿ§ÿÿÿ£ÿÿÿÿ¡ÿÿÿªÿ¦ÿ±ÿ¤ÿÿÿ§ÿ£ÿ¡ÿ¦ÿ¢ÿÿ£ÿ¯ÿÿ¹ÿ¦ÿ¥ÿ¢ÿ©ÿ®ÿ§ÿ©ÿ£ÿÿ¡ÿÿ¤ÿ«ÿ«ÿÿ¤ÿÿ£ÿÿÿÿ¤ÿ¤ÿÿÿ©ÿÿÿ ÿÿÿ¤ÿ¥ÿÿÿ¥ÿ§ÿÿÿ¾ÿ¥ÿ¥ÿÿÿÿ£ÿ¥ÿ¤ÿ¥ÿ°ÿ°ÿ¢ÿ¤ÿ§ÿ¢ÿ£ÿ§ÿÿ¦ÿÿÿÿ§ÿ±ÿ±ÿ¢ÿ¡ÿªÿ¤ÿÿ¢ÿÿÿ¢ÿ©ÿ¦ÿÿÿ¤ÿÿ©ÿ¢ÿ ÿÿÿÿ¤ÿÿ¢ÿÿÿ ÿÿÿ©ÿ¤ÿ§ÿ¬ÿ ÿÿµÿ¦ÿÿ¤ÿÿÿÿÿÿ©ÿ¢ÿªÿ°ÿ§ÿ¢ÿÿ¢ÿÿÿÿ¢ÿ§ÿ§ÿÿÿÿ~ÿÿ¡ÿ´ÿÿÿ£ÿªÿ¯ÿ§ÿ£ÿ ÿÿÿÿÿÿªÿ¢ÿÿ§ÿ£ÿ£ÿÿÿ§ÿ·ÿ±ÿ§ÿ©ÿ«ÿ¯ÿÁÿ­ÿ¥ÿ©ÿÿ·ÿ¯ÿ¯ÿÿ¥ÿ¢ÿ¡ÿ¤ÿ¡ÿÿÿ¦ÿÿ©ÿÿ¢ÿÿµÿ¤ÿ¡ÿÿÿÿ¢ÿ¡ÿÿ¤ÿ ÿ¥ÿ²ÿ§ÿÿÿÿÿÿÿÿ¦ÿ²ÿÿÿÿÿÿÿÿÿÿÿÿÿÿÿÿÿÿÿÿÿÿÿÿÿÿÿÿÿÿÿÿÿÿÿÿÿÿÿÿÿÿÿ~ÿtÿÿrÿÿjÿoÿÿÿwÿ|ÿÿ{ÿxÿ`ÿoÿ{ÿdÿiÿ|ÿwÿ{ÿoÿpÿvÿmÿYÿfÿiÿcÿ^ÿaÿdÿuÿÿrÿcÿ_ÿfÿpÿfÿpÿ^ÿjÿhÿmÿ_ÿtÿmÿ\ÿaÿbÿ^ÿiÿnÿ[ÿUÿeÿpÿjÿRÿSÿpÿeÿWÿ[ÿNÿ}ÿmÿ{ÿbÿoÿ~ÿÿÿ~ÿoÿkÿ`ÿcÿsÿqÿEÿÿbÿnÿÿÿ}ÿhÿ[ÿaÿnÿ{ÿsÿmÿYÿoÿnÿWÿbÿ_ÿVÿiÿeÿdÿvÿWÿ`ÿqÿSÿÿmÿnÿUÿSÿ\ÿoÿ^ÿoÿqÿfÿmÿSÿAÿ_ÿ]ÿnÿyÿiÿsÿ~ÿjÿfÿrÿyÿdÿmÿ~ÿyÿ{ÿ~ÿ~ÿtÿkÿrÿÿ~ÿoÿ|ÿ]ÿeÿtÿqÿvÿzÿzÿoÿiÿÿjÿvÿ{ÿÿxÿ{ÿyÿkÿrÿyÿxÿvÿlÿoÿrÿwÿuÿuÿsÿzÿxÿ_ÿvÿeÿqÿtÿwÿvÿÿÿxÿvÿÿÿ|ÿvÿ~ÿÿÿÿzÿÿxÿ}ÿoÿoÿmÿÿuÿ{ÿmÿhÿoÿlÿvÿuÿvÿ}ÿÿxÿzÿ{ÿ|ÿÿÿgÿuÿ{ÿ{ÿqÿwÿÿrÿxÿmÿ~ÿbÿzÿsÿxÿwÿÿeÿÿÿÿÿyÿoÿiÿdÿmÿ]ÿ`ÿyÿxÿoÿ{ÿ`ÿ~ÿÿzÿ}ÿrÿTÿrÿ}ÿzÿuÿhÿsÿtÿsÿiÿcÿnÿxÿvÿqÿuÿwÿsÿsÿiÿuÿzÿ}ÿrÿdÿ~ÿÿmÿÿiÿÿÿsÿuÿzÿjÿsÿkÿmÿeÿbÿmÿgÿbÿwÿxÿqÿÿÿwÿxÿkÿfÿ}ÿvÿbÿtÿÿfÿmÿ}ÿsÿ`ÿkÿxÿaÿeÿoÿ_ÿnÿzÿxÿ|ÿvÿpÿzÿ}ÿvÿxÿxÿvÿÿtÿÿhÿmÿÿgÿÿcÿVÿ}ÿ~ÿjÿdÿ]ÿ|ÿÿÿ~ÿoÿsÿyÿ]ÿ\ÿeÿeÿjÿgÿjÿyÿtÿcÿlÿeÿdÿoÿlÿaÿdÿtÿwÿlÿqÿmÿPÿeÿiÿeÿmÿaÿÿ}ÿcÿjÿlÿ]ÿaÿpÿfÿqÿÿÿÿwÿsÿyÿyÿvÿpÿdÿjÿmÿoÿ~ÿeÿpÿvÿcÿhÿÿkÿwÿZÿjÿÿqÿÿ{ÿkÿiÿrÿ~ÿyÿyÿpÿÿÿÿkÿjÿÿzÿoÿuÿhÿ~ÿÿÿxÿpÿyÿoÿÿsÿOÿeÿyÿpÿdÿkÿÿ|ÿÿaÿdÿÿvÿpÿnÿ{ÿpÿjÿkÿkÿÿÿ{ÿnÿmÿoÿ|ÿzÿ|ÿÿmÿzÿÿsÿhÿgÿiÿpÿxÿÿpÿsÿqÿÿÿuÿÿwÿOÿcÿvÿÿÿvÿoÿhÿyÿ{ÿzÿwÿtÿ}ÿvÿsÿqÿuÿ|ÿjÿaÿlÿkÿgÿ^ÿOÿ|ÿlÿQÿaÿ@ÿbÿsÿjÿpÿMÿqÿ|ÿ[ÿcÿ^ÿUÿ[ÿuÿUÿLÿMÿ:ÿSÿdÿVÿWÿfÿ`ÿWÿ_ÿUÿMÿIÿRÿ^ÿ`ÿnÿlÿ`ÿ_ÿQÿVÿ]ÿCÿIÿhÿSÿ]ÿRÿdÿrÿhÿlÿSÿGÿEÿ[ÿLÿ|ÿYÿiÿkÿ]ÿaÿRÿHÿQÿ@ÿ]ÿ_ÿPÿYÿRÿPÿRÿYÿQÿWÿTÿKÿJÿ@ÿOÿeÿ]ÿTÿWÿ\ÿ]ÿPÿ;ÿEÿ\ÿNÿTÿ^ÿ`ÿlÿbÿfÿ^ÿVÿPÿsÿZÿ]ÿhÿcÿTÿ^ÿZÿSÿ]ÿPÿWÿbÿ_ÿcÿdÿ`ÿgÿZÿTÿiÿbÿXÿ]ÿ\ÿeÿoÿbÿdÿfÿVÿ`ÿfÿgÿgÿhÿ_ÿTÿZÿgÿeÿgÿaÿbÿdÿNÿ`ÿ[ÿ^ÿqÿUÿ{ÿYÿ^ÿQÿRÿmÿOÿZÿZÿ<ÿAÿJÿVÿQÿ_ÿgÿcÿUÿbÿlÿeÿ]ÿaÿaÿ]ÿiÿcÿTÿ`ÿgÿYÿWÿlÿnÿfÿRÿ`ÿ`ÿhÿkÿiÿnÿMÿUÿpÿ^ÿSÿWÿuÿ~ÿÿXÿgÿNÿXÿGÿ[ÿqÿoÿXÿOÿlÿ_ÿmÿoÿYÿwÿ{ÿfÿnÿ|ÿuÿoÿiÿzÿuÿWÿYÿ_ÿUÿeÿrÿ_ÿ^ÿlÿmÿÿÿqÿzÿhÿ`ÿ~ÿbÿrÿ{ÿmÿrÿQÿXÿ`ÿeÿsÿhÿQÿvÿOÿTÿOÿpÿjÿjÿÿÿjÿoÿlÿqÿtÿyÿ}ÿ|ÿÿ~ÿ|ÿ|ÿ}ÿÿÿÿÿ}ÿrÿjÿnÿkÿbÿwÿwÿ{ÿxÿÿ~ÿiÿXÿoÿÿfÿhÿmÿ\ÿGÿ{ÿgÿzÿXÿrÿ|ÿÿTÿÿÿzÿqÿcÿbÿÿwÿÿpÿnÿÿÿÿÿwÿjÿoÿpÿnÿkÿpÿÿÿmÿqÿcÿeÿsÿÿÿfÿoÿwÿkÿpÿyÿqÿrÿ]ÿcÿtÿOÿÿsÿlÿÿdÿpÿÿhÿhÿwÿÿtÿoÿoÿzÿSÿmÿsÿsÿcÿeÿsÿnÿkÿÿÿnÿ~ÿyÿuÿÿ~ÿtÿiÿjÿÿÿÿÿsÿÿÿpÿuÿyÿoÿ|ÿuÿoÿjÿcÿ\ÿÿmÿÿaÿcÿtÿoÿiÿwÿiÿÿÿ~ÿÿÿpÿnÿfÿqÿpÿpÿxÿÿsÿnÿvÿvÿlÿhÿcÿWÿkÿzÿoÿsÿnÿrÿÿÿvÿeÿjÿyÿyÿoÿsÿoÿkÿjÿgÿ^ÿmÿeÿiÿuÿqÿvÿtÿeÿtÿsÿNÿoÿRÿ`ÿcÿsÿrÿlÿdÿnÿhÿiÿiÿhÿqÿnÿrÿxÿsÿnÿsÿrÿsÿgÿhÿvÿtÿuÿwÿkÿ^ÿjÿqÿiÿhÿuÿÿ|ÿdÿjÿvÿqÿbÿgÿÿrÿ}ÿ}ÿfÿwÿ|ÿaÿqÿÿyÿeÿnÿeÿ{ÿeÿnÿsÿnÿTÿbÿlÿ_ÿgÿmÿbÿ`ÿoÿrÿkÿeÿdÿqÿsÿoÿpÿnÿqÿRÿZÿpÿyÿhÿ[ÿXÿ`ÿcÿaÿmÿ[ÿ_ÿWÿLÿkÿ`ÿgÿgÿXÿWÿdÿkÿvÿmÿZÿbÿ`ÿ`ÿ^ÿmÿ]ÿeÿeÿ[ÿPÿEÿ]ÿiÿcÿgÿZÿWÿ`ÿcÿnÿqÿgÿYÿVÿxÿmÿZÿNÿdÿ[ÿpÿOÿkÿ]ÿgÿCÿZÿTÿSÿsÿXÿhÿ[ÿ`ÿmÿ|ÿiÿQÿTÿkÿkÿPÿPÿ_ÿYÿ\ÿbÿ\ÿXÿVÿ_ÿlÿgÿsÿwÿxÿmÿPÿZÿHÿJÿvÿZÿdÿYÿkÿ_ÿ_ÿUÿWÿbÿxÿ`ÿWÿ^ÿtÿtÿaÿSÿXÿmÿiÿ\ÿfÿhÿaÿgÿdÿiÿrÿfÿiÿnÿcÿeÿVÿ_ÿcÿ`ÿzÿ|ÿnÿÿtÿ`ÿwÿyÿtÿyÿfÿvÿÿhÿnÿ}ÿjÿrÿqÿqÿoÿqÿsÿoÿjÿkÿpÿnÿkÿrÿsÿsÿÿÿxÿjÿiÿlÿrÿnÿgÿdÿ{ÿfÿnÿgÿXÿvÿhÿÿÿdÿoÿvÿ_ÿ|ÿhÿrÿtÿtÿxÿxÿjÿpÿ}ÿ{ÿpÿjÿyÿsÿoÿhÿjÿtÿpÿrÿgÿlÿcÿcÿaÿkÿfÿ[ÿjÿÿxÿtÿÿÿ}ÿlÿxÿ~ÿwÿjÿoÿmÿjÿyÿxÿmÿmÿkÿpÿfÿYÿWÿhÿqÿÿWÿpÿzÿsÿqÿ~ÿÿtÿyÿ|ÿ}ÿxÿ{ÿyÿwÿÿsÿ}ÿkÿMÿ\ÿqÿtÿ~ÿ}ÿqÿtÿiÿfÿÿtÿnÿjÿ}ÿÿ^ÿnÿÿbÿjÿpÿqÿaÿ`ÿdÿqÿ|ÿqÿoÿ{ÿ~ÿoÿkÿrÿwÿoÿdÿxÿrÿlÿÿnÿvÿyÿrÿfÿuÿkÿÿrÿuÿÿqÿqÿoÿZÿVÿdÿhÿkÿgÿpÿxÿaÿIÿ\ÿ{ÿuÿsÿÿÿhÿoÿpÿsÿÿÿlÿtÿÿzÿbÿÿÿmÿ|ÿjÿkÿlÿwÿ|ÿrÿfÿqÿsÿ[ÿtÿ{ÿkÿqÿwÿÿoÿhÿÿrÿwÿxÿÿÿ}ÿÿuÿlÿsÿ{ÿÿÿÿÿzÿuÿtÿÿ{ÿÿ}ÿÿmÿeÿÿpÿoÿrÿlÿZÿrÿÿÿmÿhÿeÿjÿpÿwÿoÿjÿpÿoÿ}ÿyÿmÿ|ÿrÿ|ÿ}ÿbÿyÿzÿtÿÿÿnÿmÿvÿÿkÿaÿoÿkÿaÿvÿÿÿÿwÿwÿÿuÿ\ÿÿxÿXÿÿcÿÿuÿzÿÿÿnÿtÿgÿcÿlÿqÿqÿpÿyÿkÿ`ÿpÿ}ÿwÿÿtÿwÿoÿfÿrÿÿlÿ\ÿlÿyÿaÿ]ÿkÿkÿiÿmÿaÿVÿ~ÿxÿmÿÿyÿqÿvÿlÿXÿsÿkÿ]ÿsÿwÿxÿjÿnÿsÿjÿsÿ|ÿ{ÿvÿyÿeÿpÿhÿwÿyÿwÿnÿzÿoÿoÿjÿ|ÿ}ÿ[ÿYÿiÿiÿjÿoÿ{ÿvÿrÿ~ÿÿhÿuÿqÿÿkÿmÿeÿjÿvÿqÿuÿzÿvÿyÿ|ÿsÿjÿuÿ}ÿ^ÿkÿkÿnÿÿYÿnÿÿoÿsÿnÿhÿgÿeÿfÿlÿpÿmÿrÿÿvÿÿvÿiÿuÿfÿpÿqÿnÿyÿÿsÿoÿyÿÿyÿiÿ]ÿqÿvÿ`ÿÿ[ÿrÿkÿtÿwÿÿwÿÿÿvÿsÿtÿrÿzÿyÿnÿwÿyÿwÿyÿsÿrÿ}ÿyÿjÿoÿdÿmÿlÿ`ÿlÿpÿnÿxÿÿvÿÿoÿÿyÿÿsÿuÿqÿpÿuÿ|ÿÿyÿtÿyÿ{ÿÿ~ÿZÿÿvÿÿÿwÿgÿyÿpÿxÿÿÿÿÿlÿyÿgÿwÿ}ÿxÿÿÿÿÿÿÿ~ÿÿÿÿÿÿ¥ÿÿÿÿÿÿÿÿÿÿÿÿÿÿÿ¥ÿÿÿÿ´ÿÿÿÿÿÿÿÿ£ÿªÿÿÿÿ£ÿ¬ÿÿÿ°ÿ«ÿ¥ÿÿ ÿÿ ÿÿ©ÿªÿÿÿ ÿ«ÿÿ£ÿÿ ÿ¤ÿÿ¨ÿ¦ÿ¤ÿ¤ÿ ÿ¥ÿªÿÿÿ¬ÿÿ«ÿ®ÿÿ¤ÿ¥ÿªÿ¬ÿÿÿÿ£ÿ¥ÿ¥ÿÿ£ÿ£ÿ¬ÿ¤ÿ ÿÿ§ÿ¦ÿ¦ÿ£ÿÿÿ§ÿ¨ÿÿ®ÿ£ÿ­ÿ¸ÿ£ÿÿ ÿ©ÿ·ÿ²ÿ¡ÿÿ¬ÿ·ÿ®ÿ¥ÿ§ÿÿÿ¤ÿ¥ÿ¢ÿ¥ÿ¬ÿ¤ÿÿÿ®ÿ¤ÿÿwÿÂÿÿÿ§ÿ²ÿ¨ÿ¢ÿ¯ÿ¬ÿÿ¡ÿ©ÿÿ­ÿÿÿ§ÿ­ÿ®ÿ¬ÿ¢ÿÿ¢ÿÿÿÿÿ¤ÿ¤ÿ´ÿ²ÿ³ÿ±ÿ¬ÿ§ÿ ÿ ÿ¤ÿ¥ÿ°ÿ¦ÿ²ÿªÿ«ÿ£ÿ£ÿ°ÿ°ÿÿÿÿªÿ»ÿ³ÿÿ¸ÿÿÿªÿ¨ÿ¢ÿªÿ£ÿÿ ÿ¥ÿ¦ÿÿÿ«ÿ¢ÿÿÿÿ¤ÿ¤ÿ¨ÿÿÿ¦ÿ¤ÿ ÿÿ§ÿ®ÿ¤ÿ¦ÿ¶ÿ±ÿÿ¦ÿÿ¦ÿ§ÿÿÿÿÿ¢ÿ«ÿÿ©ÿÿ±ÿ¯ÿ¬ÿ®ÿ¸ÿ°ÿÿÿ©ÿ¢ÿ¨ÿ£ÿ©ÿÿmÿÿ ÿ©ÿÿÿ­ÿ¢ÿ±ÿ°ÿÿ­ÿ¡ÿªÿ®ÿ¨ÿ ÿ¤ÿ¯ÿÿÿÿÿ«ÿªÿ£ÿ¦ÿªÿ¨ÿ§ÿÿ¤ÿ®ÿ¸ÿ¤ÿ¦ÿ®ÿ¨ÿ¡ÿÿÿÿ¤ÿ¬ÿ³ÿ®ÿ¥ÿ¦ÿ­ÿ¬ÿ¦ÿ¥ÿ¨ÿ¬ÿ©ÿ¡ÿÿ­ÿ¤ÿÿÿ ÿÿÿÿ³ÿ¡ÿÿ¯ÿ«ÿ¢ÿ¡ÿ¥ÿ¨ÿ¦ÿ¢ÿÿ¥ÿ¨ÿ¤ÿ©ÿÿ|ÿÿ ÿ¢ÿ®ÿ§ÿ£ÿ¢ÿ ÿÿ¦ÿ«ÿ§ÿ¢ÿ¬ÿ ÿºÿ£ÿ¥ÿ¶ÿ­ÿ¬ÿ²ÿ¦ÿ³ÿ­ÿÿÿÿ¡ÿ¦ÿÿÿ©ÿ¬ÿ²ÿµÿ¬ÿÁÿ¼ÿªÿ©ÿ¦ÿ£ÿ¬ÿ ÿ ÿ®ÿ¥ÿ©ÿ®ÿ¨ÿ¢ÿ¥ÿ©ÿ¨ÿ¯ÿ¦ÿ³ÿ©ÿ ÿ«ÿµÿ­ÿ ÿ¢ÿ¤ÿ°ÿ¦ÿ¬ÿ¦ÿ£ÿÿÿ®ÿ¶ÿÿ¦ÿªÿ§ÿ®ÿ¬ÿ¦ÿ¦ÿÿ¤ÿ ÿ©ÿ¬ÿ¬ÿ©ÿ¢ÿÿ¡ÿ¦ÿ§ÿ£ÿÿ¢ÿ£ÿ¥ÿ©ÿ¬ÿªÿ¥ÿ«ÿ±ÿ³ÿ«ÿ¦ÿ£ÿ¤ÿ°ÿ½ÿ³ÿ¦ÿ¤ÿ ÿ«ÿ®ÿ¦ÿªÿ¤ÿ©ÿ¤ÿ§ÿ¤ÿ¢ÿ¤ÿ±ÿ¸ÿ°ÿ¤ÿ±ÿ¥ÿ¢ÿ®ÿ®ÿ¸ÿ¶ÿ¢ÿ¢ÿ«ÿªÿÈÿ¶ÿ·ÿ´ÿªÿ¤ÿ£ÿ£ÿ§ÿ«ÿ±ÿ³ÿ°ÿ®ÿ®ÿªÿ®ÿ¯ÿ¤ÿ­ÿ¬ÿ¤ÿ®ÿ¯ÿ¢ÿ¨ÿ¥ÿ§ÿ§ÿ¬ÿ ÿ®ÿ¹ÿ­ÿ¢ÿ®ÿÿÿ´ÿ³ÿ¦ÿ¥ÿÿÿ¥ÿ©ÿªÿ ÿ¢ÿ»ÿ°ÿªÿ²ÿ°ÿ¢ÿ¯ÿÿ£ÿ«ÿ´ÿµÿ¬ÿ­ÿ²ÿÿÿ¾ÿ®ÿÿ¡ÿ«ÿ®ÿ­ÿ¥ÿÿÿ°ÿ©ÿ­ÿ§ÿ®ÿ¤ÿÿÿ°ÿ¦ÿ ÿÿ ÿµÿ²ÿªÿ­ÿ«ÿÿ¢ÿ´ÿÿÿÿÿ¦ÿ¬ÿ«ÿ¨ÿÿ©ÿ©ÿÿ­ÿ®ÿ¬ÿ©ÿ¤ÿ§ÿ°ÿ©ÿ¡ÿªÿ§ÿ­ÿ©ÿ ÿÿÿÿ¨ÿ§ÿ¡ÿ´ÿ³ÿÿ ÿÿ{ÿqÿÿ§ÿ¨ÿ¨ÿ²ÿ¤ÿ§ÿ®ÿ¢ÿ©ÿ¯ÿ¦ÿ¡ÿÿÿÿÿÿÿÿ¦ÿ°ÿ³ÿ¯ÿÿ¨ÿÿÿÿ¥ÿ³ÿ®ÿ¢ÿÿÿÿÿ ÿ ÿ ÿ¡ÿÿ¨ÿ±ÿ­ÿ¨ÿ¨ÿ¨ÿ«ÿ°ÿ£ÿ¥ÿ¬ÿ©ÿ¨ÿ¤ÿ¦ÿ«ÿ°ÿ±ÿ¥ÿ©ÿ¨ÿ¡ÿ§ÿ©ÿ³ÿ§ÿÿÿ§ÿ ÿ£ÿ¤ÿÿÿÿÿ¯ÿªÿ¢ÿÿÿÿÿ¦ÿ¢ÿ¤ÿ ÿÿÿÿ¨ÿ©ÿÿ«ÿÿ»ÿ®ÿ§ÿ§ÿ¦ÿ ÿÿÿ¦ÿ¨ÿ²ÿ²ÿ­ÿ©ÿÿÿÿ¦ÿ¦ÿ¤ÿ©ÿ²ÿ­ÿÿÿ¦ÿÿ¬ÿ¡ÿÿ¨ÿ¨ÿªÿ¨ÿ¤ÿ¢ÿ ÿ ÿ¨ÿÿ¬ÿ¤ÿÿÿ£ÿÿÿÿÿÿÿ°ÿºÿ¨ÿ¥ÿÿ­ÿÿÿÿÿÿÿÿÿ¥ÿÿ¡ÿ§ÿÿ¥ÿÿÿÿÿ¤ÿ­ÿ£ÿ«ÿÿÿÿÿÿÿ¦ÿ¥ÿÿÿ«ÿ®ÿ­ÿ¦ÿ³ÿµÿÿÿ¡ÿÿÿ¢ÿ¥ÿ§ÿÿ¡ÿµÿ ÿÿÿ ÿÿ£ÿÿÿ¦ÿ¬ÿªÿ¥ÿ£ÿ£ÿ£ÿ§ÿ ÿÿÿÿ°ÿÿ£ÿ£ÿÿ¥ÿ§ÿ¤ÿ£ÿÿÿÿ±ÿÿÿ«ÿ³ÿ§ÿ¨ÿ©ÿ¤ÿ¢ÿ ÿ ÿ§ÿ¡ÿªÿ¤ÿ°ÿ¥ÿÿ±ÿ¢ÿÿ£ÿÿÿÿÿÿÿÿÿÿÿ®ÿÿÿ­ÿµÿ ÿ£ÿ¤ÿÿÿÿÿÿ©ÿÿºÿ­ÿÿ®ÿÿÿÿÿÿÿÿÿÿÿ¥ÿ®ÿ£ÿ­ÿ¡ÿÿÿÿ£ÿÿÿ¦ÿÿÿÿ¡ÿ¤ÿ£ÿÿ¡ÿ¢ÿ±ÿ«ÿÿÿÿÿ ÿÿÿ¤ÿÿÿ¦ÿÿÿÿÿ°ÿ¥ÿÿÿÿ©ÿÿÿÿÿÿÿÿÿÿ¨ÿ ÿÿ¨ÿÿÿÿÿÿÿÿÿÿÿÿÿÿÿÿÿÿÿÿÿÿÿÿÿÿÿÿ}ÿÿÿÿÿÿÿÿeÿlÿwÿ`ÿqÿdÿhÿmÿuÿvÿqÿmÿpÿzÿzÿ|ÿhÿfÿpÿfÿ[ÿVÿlÿhÿQÿTÿdÿcÿbÿZÿ`ÿuÿdÿYÿrÿXÿ]ÿfÿYÿZÿ_ÿlÿdÿlÿrÿcÿgÿkÿrÿqÿfÿcÿgÿnÿfÿZÿ`ÿoÿXÿsÿeÿaÿeÿgÿgÿeÿsÿmÿlÿhÿmÿnÿgÿuÿwÿjÿYÿ_ÿrÿmÿvÿÿgÿXÿtÿlÿgÿ~ÿhÿeÿfÿpÿnÿSÿWÿiÿeÿrÿqÿoÿtÿmÿnÿvÿiÿiÿYÿkÿQÿaÿhÿeÿgÿcÿcÿmÿoÿdÿSÿGÿdÿeÿqÿpÿpÿ{ÿhÿ^ÿ|ÿjÿ`ÿmÿqÿsÿzÿÿÿ|ÿvÿlÿÿÿmÿjÿsÿ_ÿwÿwÿÿÿpÿ`ÿÿkÿpÿ|ÿmÿÿ|ÿnÿlÿgÿjÿuÿrÿqÿxÿoÿxÿ}ÿrÿyÿoÿqÿsÿoÿtÿwÿ}ÿtÿÿÿÿÿÿ}ÿÿÿÿÿuÿ{ÿ|ÿ{ÿ~ÿeÿ|ÿlÿlÿpÿÿcÿrÿrÿqÿZÿeÿÿÿzÿ{ÿ|ÿÿuÿrÿzÿ~ÿÿÿlÿyÿ|ÿqÿsÿqÿÿsÿtÿÿkÿjÿÿmÿrÿaÿzÿ~ÿyÿÿrÿlÿwÿuÿvÿpÿpÿÿmÿ^ÿkÿzÿsÿÿÿmÿiÿÿfÿkÿrÿ|ÿuÿgÿuÿqÿrÿmÿaÿbÿnÿoÿjÿtÿyÿlÿeÿqÿÿÿyÿ}ÿaÿxÿ|ÿ}ÿÿÿiÿmÿÿÿrÿ~ÿuÿrÿpÿoÿ`ÿUÿmÿÿkÿfÿtÿyÿÿuÿZÿgÿeÿhÿÿvÿqÿÿzÿcÿ~ÿ}ÿzÿ\ÿfÿjÿZÿ^ÿYÿUÿeÿqÿuÿvÿyÿ}ÿrÿhÿpÿzÿÿÿÿÿÿ|ÿoÿhÿÿÿgÿÿÿjÿxÿvÿrÿwÿxÿqÿpÿjÿkÿ}ÿfÿjÿ{ÿ{ÿ|ÿ|ÿ{ÿvÿnÿeÿgÿdÿ|ÿnÿdÿiÿ|ÿyÿvÿhÿjÿgÿRÿtÿhÿoÿkÿlÿ}ÿtÿcÿoÿwÿqÿ{ÿrÿjÿnÿmÿlÿnÿkÿlÿsÿhÿrÿkÿXÿQÿfÿeÿÿrÿpÿ}ÿcÿcÿxÿ[ÿKÿtÿÿxÿmÿsÿyÿkÿfÿjÿsÿwÿwÿÿÿpÿlÿmÿoÿxÿvÿsÿ|ÿxÿqÿÿpÿ{ÿÿsÿ{ÿÿqÿWÿfÿjÿÿsÿnÿÿ~ÿ{ÿwÿrÿÿ}ÿ|ÿqÿtÿÿyÿnÿnÿsÿtÿ|ÿÿÿÿkÿiÿnÿbÿ^ÿfÿ~ÿrÿtÿbÿÿÿlÿmÿrÿiÿÿWÿÿuÿsÿjÿpÿSÿnÿ|ÿ~ÿ|ÿjÿkÿqÿ}ÿÿrÿoÿ{ÿrÿqÿhÿeÿ|ÿrÿbÿiÿdÿfÿ^ÿPÿÿdÿHÿIÿDÿfÿYÿiÿqÿRÿjÿ_ÿhÿfÿrÿ^ÿvÿ^ÿFÿWÿ]ÿOÿJÿoÿnÿNÿ^ÿgÿdÿcÿUÿSÿUÿPÿOÿYÿeÿeÿ^ÿSÿYÿhÿaÿQÿ:ÿHÿLÿXÿjÿqÿQÿDÿmÿ^ÿPÿjÿgÿ[ÿJÿHÿyÿfÿiÿ^ÿEÿTÿ]ÿPÿQÿ[ÿiÿVÿMÿQÿKÿCÿUÿ[ÿNÿUÿSÿSÿ`ÿWÿPÿKÿEÿWÿbÿJÿHÿNÿKÿHÿ=ÿgÿaÿmÿrÿfÿdÿPÿ\ÿ}ÿOÿVÿnÿRÿVÿfÿWÿ]ÿ`ÿNÿZÿUÿaÿbÿbÿPÿRÿQÿTÿ`ÿ_ÿVÿPÿNÿ^ÿkÿlÿgÿ[ÿ`ÿ^ÿ\ÿnÿ_ÿjÿaÿZÿeÿhÿbÿ^ÿ\ÿRÿfÿGÿdÿWÿHÿÿ]ÿmÿdÿOÿ[ÿYÿ\ÿ]ÿlÿ]ÿ7ÿAÿZÿkÿOÿdÿgÿVÿEÿKÿlÿ[ÿVÿeÿRÿ_ÿkÿRÿWÿaÿPÿRÿ`ÿUÿRÿbÿMÿeÿVÿVÿ\ÿNÿhÿUÿYÿlÿ`ÿkÿFÿdÿrÿ`ÿ~ÿfÿAÿhÿ`ÿJÿqÿiÿdÿsÿwÿzÿlÿdÿrÿwÿlÿ\ÿWÿxÿ|ÿxÿÿzÿqÿxÿfÿ_ÿZÿ^ÿuÿhÿfÿaÿeÿnÿqÿfÿjÿWÿiÿuÿqÿcÿpÿpÿ{ÿÿtÿmÿgÿ8ÿuÿwÿpÿ}ÿwÿsÿOÿtÿÿaÿvÿhÿsÿkÿxÿaÿnÿsÿnÿnÿtÿÿÿqÿnÿzÿtÿÿÿÿxÿSÿbÿkÿhÿlÿkÿnÿlÿaÿiÿcÿZÿ{ÿnÿ\ÿ|ÿÿÿoÿcÿgÿÿiÿ|ÿ|ÿ^ÿÿzÿÿbÿ_ÿ_ÿsÿcÿÿXÿeÿuÿ[ÿxÿÿÿÿtÿtÿkÿeÿyÿyÿoÿ|ÿ}ÿrÿÿÿnÿfÿcÿxÿvÿlÿ}ÿÿÿgÿkÿvÿyÿfÿÿZÿoÿÿwÿÿÿhÿÿfÿpÿTÿcÿuÿgÿnÿyÿÿmÿoÿuÿzÿoÿcÿÿÿqÿÿ~ÿ~ÿsÿlÿzÿ~ÿÿ}ÿÿÿ{ÿÿÿbÿVÿdÿoÿÿÿ{ÿwÿkÿoÿzÿqÿkÿ~ÿvÿtÿÿwÿrÿvÿwÿwÿhÿÿ|ÿÿeÿÿsÿÿhÿeÿÿÿ~ÿnÿpÿhÿTÿaÿzÿyÿmÿ[ÿ_ÿrÿiÿlÿ~ÿvÿsÿqÿkÿmÿaÿfÿrÿpÿ|ÿqÿpÿÿqÿhÿsÿÿxÿsÿ|ÿ]ÿoÿnÿfÿ`ÿnÿPÿhÿzÿrÿjÿpÿlÿkÿkÿbÿdÿeÿrÿ|ÿuÿtÿzÿuÿkÿ{ÿrÿlÿzÿÿÿvÿiÿbÿrÿyÿlÿgÿÿÿkÿ]ÿiÿbÿpÿcÿnÿsÿ{ÿuÿxÿhÿcÿÿmÿoÿlÿwÿdÿqÿ_ÿoÿeÿ}ÿzÿdÿOÿjÿqÿpÿiÿdÿgÿgÿdÿ]ÿ_ÿ[ÿRÿaÿfÿfÿoÿiÿmÿ`ÿ^ÿgÿeÿcÿmÿjÿ^ÿ^ÿhÿ]ÿÿ_ÿ_ÿfÿwÿgÿkÿgÿUÿWÿ[ÿpÿjÿgÿfÿqÿ}ÿqÿ[ÿLÿZÿmÿlÿkÿ{ÿbÿVÿfÿ^ÿ_ÿdÿ\ÿ\ÿcÿhÿiÿoÿ[ÿZÿkÿkÿJÿEÿ[ÿVÿcÿXÿbÿ[ÿZÿKÿiÿQÿWÿoÿZÿhÿ[ÿ]ÿ\ÿgÿXÿLÿaÿnÿfÿQÿSÿJÿKÿ]ÿfÿoÿjÿcÿjÿmÿhÿZÿ^ÿeÿ\ÿVÿ\ÿHÿ]ÿSÿbÿcÿ`ÿQÿcÿqÿ~ÿnÿ]ÿqÿTÿIÿgÿVÿkÿ[ÿ\ÿbÿkÿ`ÿQÿaÿpÿ}ÿuÿhÿeÿmÿlÿXÿhÿkÿYÿ\ÿhÿnÿxÿ}ÿÿdÿrÿpÿgÿqÿtÿÿxÿuÿ\ÿyÿiÿmÿÿvÿvÿsÿhÿuÿpÿpÿsÿhÿqÿvÿlÿgÿoÿtÿlÿsÿÿÿ}ÿjÿiÿNÿhÿfÿsÿÿqÿpÿ|ÿ^ÿÿlÿiÿ}ÿVÿpÿNÿ]ÿnÿrÿ^ÿ\ÿqÿiÿmÿoÿgÿqÿuÿnÿtÿ|ÿoÿ]ÿgÿnÿpÿoÿoÿwÿkÿdÿYÿqÿhÿÿUÿiÿrÿzÿ}ÿÿwÿÿpÿvÿuÿcÿZÿmÿtÿmÿpÿoÿjÿgÿ`ÿiÿvÿqÿsÿ\ÿxÿhÿlÿ|ÿmÿÿÿwÿ~ÿWÿpÿoÿuÿÿuÿrÿeÿÿÿsÿ]ÿ]ÿqÿyÿwÿÿÿzÿnÿeÿlÿ~ÿvÿhÿuÿÿmÿbÿhÿxÿ`ÿjÿ|ÿnÿ`ÿgÿuÿÿÿÿwÿzÿkÿdÿfÿsÿxÿnÿxÿyÿnÿiÿgÿxÿÿpÿgÿoÿqÿÿ{ÿiÿÿwÿsÿ{ÿ_ÿHÿOÿsÿqÿqÿqÿ{ÿxÿbÿbÿvÿÿyÿuÿÿÿjÿ^ÿfÿhÿtÿhÿeÿgÿuÿdÿoÿ{ÿpÿhÿ]ÿgÿoÿqÿeÿiÿ}ÿÿyÿwÿqÿoÿÿÿuÿÿ|ÿqÿ|ÿÿxÿÿxÿÿ}ÿxÿÿÿxÿÿÿÿÿzÿxÿsÿlÿqÿzÿ}ÿ}ÿÿ_ÿfÿiÿqÿÿzÿ~ÿsÿrÿÿdÿ}ÿ{ÿaÿkÿmÿrÿwÿcÿcÿzÿtÿtÿÿ~ÿÿÿzÿ~ÿdÿiÿyÿ{ÿÿÿkÿkÿoÿkÿ^ÿ`ÿfÿwÿpÿ`ÿmÿ|ÿ{ÿÿÿÿÿmÿ|ÿbÿÿ{ÿiÿ[ÿlÿÿÿ{ÿcÿmÿoÿkÿeÿhÿrÿtÿtÿpÿbÿkÿsÿ~ÿÿtÿmÿeÿ]ÿnÿ|ÿrÿdÿ`ÿgÿhÿaÿpÿtÿiÿqÿpÿeÿeÿLÿsÿzÿvÿrÿ~ÿ{ÿbÿmÿhÿiÿwÿ~ÿ{ÿhÿoÿpÿnÿyÿwÿkÿ^ÿgÿjÿÿxÿiÿÿwÿgÿYÿpÿXÿcÿQÿ_ÿuÿpÿiÿkÿmÿqÿoÿnÿnÿxÿwÿwÿjÿoÿwÿiÿnÿ\ÿyÿqÿhÿuÿuÿpÿjÿfÿgÿeÿÿsÿbÿwÿnÿeÿxÿ~ÿÿzÿsÿ~ÿÿtÿjÿrÿpÿiÿiÿkÿvÿkÿsÿeÿ|ÿlÿiÿqÿqÿqÿxÿ{ÿ}ÿÿÿoÿtÿvÿfÿqÿyÿuÿpÿ}ÿcÿoÿÿÿVÿjÿÿ~ÿÿ}ÿ{ÿvÿpÿxÿtÿkÿ}ÿyÿxÿÿiÿgÿtÿkÿ^ÿkÿiÿ|ÿwÿbÿeÿrÿsÿbÿpÿtÿÿÿiÿÿoÿgÿoÿiÿiÿdÿlÿzÿxÿuÿzÿxÿÿÿgÿÿÿlÿ~ÿÿdÿuÿqÿÿÿxÿzÿyÿÿ{ÿÿxÿÿÿÿÿÿÿÿÿÿÿÿÿÿÿÿÿÿÿÿ¢ÿÿ£ÿÿÿÿÿÿÿÿÿÿÿ¦ÿ©ÿÿÿ¨ÿÿÿÿÿ¥ÿ©ÿÿÿÿÿ¢ÿ¦ÿ¡ÿ©ÿ¢ÿÿÿ§ÿ§ÿ¢ÿÿ³ÿµÿ¦ÿ©ÿÿÿ¦ÿ¶ÿÿÿ«ÿ«ÿ¬ÿ¤ÿ£ÿ ÿ§ÿ¬ÿ ÿÿÿ°ÿÿºÿ°ÿ®ÿ©ÿ§ÿÿ ÿ§ÿ©ÿ¥ÿÿ¨ÿµÿÿ¢ÿ¯ÿ£ÿÿÿ¢ÿ¡ÿ ÿ¤ÿÿÿ¡ÿÿªÿ¤ÿÿÿªÿ¦ÿ£ÿ£ÿ¨ÿ²ÿ¨ÿ ÿÿÿ«ÿ±ÿ°ÿ¥ÿ²ÿÿÿ®ÿ¥ÿ§ÿ§ÿ ÿ£ÿ£ÿ ÿ«ÿÿÿÿ­ÿ§ÿÿ¨ÿºÿ¬ÿ£ÿ®ÿ´ÿ¯ÿ£ÿ¬ÿÿ«ÿ®ÿÿ¡ÿ§ÿ¥ÿ ÿ¢ÿ¤ÿÿÿ£ÿ¨ÿªÿ®ÿ«ÿ¢ÿ¥ÿ©ÿÿ¦ÿ¼ÿ´ÿ¤ÿ©ÿ®ÿ£ÿ®ÿ³ÿÿ£ÿ§ÿ¢ÿÿ ÿ¤ÿ©ÿÿ¢ÿ®ÿ¢ÿ¢ÿ¡ÿÿÿ¬ÿ®ÿ®ÿ³ÿÿÿ©ÿÿÿ ÿÿ¤ÿ¥ÿ§ÿ¥ÿÿÿ¡ÿ¦ÿÿ¢ÿÿÿÿÿÿ¢ÿ¡ÿ¢ÿ¥ÿÿ¤ÿ©ÿÿ¢ÿÿ¡ÿ£ÿ¢ÿ®ÿ³ÿ¨ÿ¦ÿÿ°ÿÉÿ¦ÿ¯ÿ°ÿ­ÿ¤ÿÿÿ¤ÿ¤ÿÿÿ¬ÿmÿyÿ ÿ¦ÿ¥ÿ¦ÿ¦ÿ¤ÿ¥ÿ´ÿºÿÿÿÿÿ¯ÿ´ÿ¢ÿÿ¢ÿÿ£ÿ±ÿ£ÿ¢ÿ§ÿ°ÿ¶ÿ­ÿ§ÿ¯ÿ«ÿ®ÿ¨ÿ¥ÿÿ±ÿ´ÿ«ÿÿÿÿÿ²ÿÿÿ±ÿ­ÿ©ÿ®ÿ«ÿ¦ÿ¡ÿÿ¤ÿ´ÿ¢ÿ¥ÿ¥ÿ¦ÿÿÿÿyÿÿ§ÿ¶ÿ¤ÿÿ§ÿ£ÿ ÿ§ÿªÿ¤ÿ¦ÿ¤ÿÿ ÿ£ÿ¡ÿ¢ÿÿÿ¤ÿÿÿ¥ÿ«ÿ ÿ°ÿ¤ÿÿ©ÿ±ÿ©ÿ¢ÿ¯ÿ§ÿ¹ÿ«ÿ ÿ¤ÿÿ­ÿ·ÿ©ÿ£ÿ£ÿ²ÿÀÿ¥ÿÿÿ¢ÿ¢ÿ£ÿ«ÿµÿ°ÿ©ÿ¶ÿ¯ÿ¦ÿ¢ÿªÿªÿÿ®ÿ ÿ«ÿ§ÿ°ÿ°ÿ±ÿ²ÿ²ÿ«ÿÿÿ¬ÿ±ÿ«ÿ ÿ­ÿ¶ÿ®ÿ¬ÿ©ÿ©ÿ§ÿ¬ÿ¯ÿ®ÿ¤ÿ¢ÿ²ÿ¶ÿ¡ÿ«ÿ¢ÿ§ÿ®ÿ±ÿ«ÿ¥ÿ§ÿ¨ÿ£ÿ¦ÿ©ÿ«ÿ²ÿ§ÿ¥ÿ¬ÿ¢ÿ¥ÿÁÿ¶ÿ¨ÿ¥ÿ¤ÿ¥ÿ­ÿ°ÿ¢ÿªÿ¥ÿ¨ÿªÿ¨ÿ¤ÿ¡ÿ ÿ¥ÿ­ÿ¥ÿ®ÿ¬ÿ®ÿ±ÿ³ÿ³ÿ§ÿÿ§ÿ¡ÿ¯ÿ¯ÿ©ÿ³ÿ¨ÿ°ÿ§ÿ¤ÿ»ÿ¦ÿ¢ÿªÿ¦ÿ¢ÿ¢ÿ¥ÿ³ÿ§ÿ¥ÿ©ÿ¯ÿªÿ°ÿ­ÿÿ ÿ©ÿ¥ÿ¢ÿ¬ÿ¥ÿ°ÿµÿ§ÿ ÿ¤ÿ·ÿ¹ÿ®ÿ¤ÿ¯ÿ¶ÿ®ÿ¢ÿ¥ÿ­ÿ±ÿ§ÿ«ÿ¨ÿ­ÿ«ÿÿ¡ÿ¤ÿ¦ÿ ÿÿÿ®ÿ¡ÿÿ ÿ©ÿ¤ÿ¬ÿ©ÿ¢ÿ«ÿ¯ÿ°ÿ³ÿ²ÿ­ÿ©ÿ°ÿ¡ÿ«ÿ¦ÿÿ¡ÿ¢ÿÿ¡ÿ©ÿÀÿ½ÿ¬ÿ ÿ­ÿ¶ÿ°ÿ§ÿ¢ÿ¬ÿ¤ÿ²ÿ©ÿ£ÿÿÿÿ¤ÿªÿÿªÿ»ÿÿ²ÿ¸ÿ¬ÿ­ÿ²ÿ©ÿ¨ÿ¹ÿÿÿÿÿÿ¥ÿ§ÿ¤ÿÿÿÿµÿ³ÿµÿÿÿ£ÿ¤ÿ«ÿ¨ÿ©ÿ§ÿ©ÿ´ÿ´ÿ©ÿÿÿ ÿÿÿÿÿ©ÿÿÿÿÿÿÿ¬ÿ·ÿ¦ÿÿ©ÿ¨ÿ£ÿ¥ÿ«ÿ°ÿ¬ÿ¨ÿ§ÿ¤ÿÿÿ©ÿ¤ÿÿÿÿÿ¥ÿ¡ÿÿÿ ÿ£ÿ¡ÿªÿªÿ¦ÿ¤ÿ£ÿ¡ÿÿ¢ÿ¡ÿ¤ÿ¯ÿÿ®ÿ°ÿ¤ÿ§ÿ²ÿ½ÿ½ÿ¥ÿ¢ÿÿ¨ÿ¡ÿ¡ÿÿ§ÿ´ÿ«ÿ³ÿ°ÿ¬ÿ¾ÿÿÿ¦ÿÿÿ»ÿºÿÿÿ©ÿ®ÿ­ÿÿÿÿ¢ÿ£ÿ¡ÿ ÿÿÿÿ ÿ·ÿ ÿ¨ÿÿÿ£ÿÿÿ¦ÿ©ÿ¬ÿ¸ÿ¬ÿ¬ÿ³ÿ¬ÿÿÿ¢ÿ¦ÿ¥ÿ«ÿ¢ÿ¤ÿ ÿÿ¡ÿÿÿ©ÿÿÿ¦ÿÿÿ¯ÿ£ÿÿªÿ¨ÿÿ¬ÿ ÿ¡ÿ©ÿ¡ÿÿ¤ÿÿ¤ÿÿ§ÿ¯ÿÿÿ ÿÿÿÿ¤ÿÿ³ÿ¬ÿÿ©ÿ©ÿ£ÿ¬ÿÿÿÿÿÿÿÿÿ¬ÿÿÿÿÿ¢ÿÿÿÿ¡ÿÿÿ¯ÿ¯ÿÿ£ÿÿ®ÿ£ÿÿ¦ÿ©ÿ¦ÿ£ÿ¦ÿ¥ÿÿ¦ÿ§ÿµÿ¢ÿ«ÿÿÿ£ÿªÿ ÿ ÿ®ÿ°ÿ¥ÿ³ÿÿ¤ÿ®ÿ¡ÿ¨ÿÿÿ ÿ¢ÿ§ÿ«ÿ¨ÿªÿ«ÿ ÿ®ÿ¯ÿ©ÿÿÿÿÿ¢ÿÿÿ§ÿÿÿÿ£ÿ§ÿ§ÿÿÿÿ¨ÿ®ÿ¨ÿ¥ÿ¥ÿ¨ÿ©ÿ§ÿÿÿ°ÿ¨ÿ¥ÿ£ÿÿ¦ÿ©ÿ£ÿ¤ÿÿÿÿÿ ÿ¦ÿÿÿÿ¥ÿÿÿ£ÿ®ÿ®ÿÿÿ¡ÿÿ£ÿÿÿÿ¥ÿÿÿÿÿ¢ÿÿÿ£ÿÿÿÿ¨ÿ¥ÿ¤ÿÿÿ©ÿÿ§ÿÿÿ¡ÿÿÿÿÿ¦ÿ£ÿÿÿÿ¡ÿ¢ÿÿªÿ±ÿÿÿ¡ÿÿ¤ÿ¨ÿÿÿÿ©ÿÿÿÿÿÿÿÿ¥ÿ¦ÿÿÿÿÿÿÿÿÿÿÿÿÿ¨ÿ³ÿÿÿÿÿÿÿÿÿÿÿÿÿÿÿÿÿÿÿÿÿÿÿÿÿÿÿÿ~ÿ{ÿÿ{ÿtÿÿxÿÿkÿjÿ|ÿkÿhÿiÿ|ÿrÿlÿgÿnÿwÿ}ÿsÿhÿqÿrÿvÿwÿoÿkÿpÿ\ÿfÿbÿgÿeÿRÿ_ÿsÿfÿ[ÿcÿrÿ}ÿvÿjÿhÿ\ÿfÿfÿTÿTÿ[ÿfÿhÿrÿ{ÿbÿ`ÿiÿgÿfÿbÿ_ÿlÿoÿiÿdÿhÿÿcÿ}ÿ}ÿnÿoÿ}ÿoÿjÿmÿyÿÿÿ|ÿ|ÿpÿjÿxÿbÿnÿqÿmÿhÿdÿ~ÿrÿXÿlÿeÿjÿ~ÿ^ÿfÿÿÿvÿ`ÿNÿ_ÿ]ÿhÿtÿiÿuÿÿuÿ`ÿEÿYÿrÿzÿ]ÿTÿaÿeÿhÿhÿ\ÿ_ÿlÿbÿRÿAÿ@ÿeÿsÿiÿsÿnÿuÿJÿuÿaÿmÿnÿmÿ{ÿwÿÿÿÿxÿvÿuÿ}ÿtÿuÿoÿVÿ]ÿhÿoÿdÿÿwÿÿtÿgÿoÿqÿzÿpÿlÿwÿrÿhÿsÿ{ÿtÿzÿqÿoÿ}ÿsÿpÿjÿvÿsÿvÿ{ÿ|ÿzÿvÿ|ÿyÿÿÿxÿmÿoÿxÿ|ÿvÿpÿoÿuÿnÿoÿÿÿ{ÿfÿÿ{ÿ`ÿqÿrÿnÿrÿhÿ|ÿÿÿ{ÿwÿvÿqÿnÿuÿzÿvÿyÿzÿzÿ|ÿhÿwÿyÿÿlÿoÿxÿmÿsÿxÿ{ÿÿtÿvÿ{ÿyÿÿÿ~ÿxÿwÿ|ÿxÿvÿcÿ^ÿjÿjÿlÿXÿtÿÿqÿjÿvÿZÿvÿuÿtÿpÿkÿpÿwÿzÿmÿrÿ~ÿÿuÿfÿmÿÿxÿmÿbÿyÿÿÿÿTÿ|ÿ|ÿqÿ~ÿeÿwÿjÿ{ÿjÿ[ÿiÿmÿ`ÿeÿcÿ_ÿiÿjÿrÿuÿhÿtÿ~ÿÿnÿYÿtÿrÿrÿÿyÿwÿÿyÿjÿÿ|ÿpÿgÿaÿUÿWÿ^ÿ`ÿ_ÿ\ÿhÿ~ÿÿ}ÿuÿhÿZÿsÿÿÿ}ÿÿ~ÿ}ÿxÿÿyÿdÿ{ÿÿjÿ_ÿfÿiÿÿkÿpÿlÿhÿoÿiÿeÿxÿiÿZÿiÿtÿzÿÿ{ÿrÿzÿvÿmÿqÿÿxÿhÿoÿ}ÿuÿÿsÿnÿyÿmÿÿjÿ{ÿoÿpÿzÿrÿkÿwÿaÿjÿxÿjÿoÿzÿlÿoÿvÿlÿzÿxÿeÿuÿÿrÿTÿÿtÿkÿ_ÿoÿiÿUÿ_ÿsÿbÿWÿaÿ|ÿuÿoÿeÿlÿkÿuÿzÿ{ÿ{ÿ{ÿÿÿmÿjÿwÿÿuÿnÿsÿyÿÿqÿxÿoÿÿÿpÿ|ÿÿdÿ[ÿiÿrÿÿrÿyÿxÿhÿpÿtÿlÿsÿÿÿ}ÿqÿhÿxÿ|ÿÿ{ÿoÿuÿxÿÿÿÿÿÿhÿnÿwÿ~ÿÿ{ÿ`ÿyÿ|ÿrÿrÿyÿnÿÿsÿpÿÿgÿqÿzÿfÿwÿpÿxÿ_ÿVÿpÿÿyÿÿÿ|ÿzÿ{ÿsÿeÿoÿÿÿsÿcÿ`ÿkÿfÿWÿuÿ^ÿ;ÿJÿXÿfÿWÿoÿkÿRÿmÿYÿlÿfÿhÿ[ÿzÿUÿGÿ_ÿaÿnÿ`ÿcÿeÿWÿbÿcÿVÿZÿLÿ?ÿOÿUÿPÿYÿZÿXÿcÿYÿWÿ[ÿIÿaÿJÿIÿHÿhÿlÿpÿYÿNÿHÿCÿdÿ;ÿcÿ[ÿHÿuÿ~ÿQÿgÿ^ÿZÿfÿYÿPÿJÿVÿaÿjÿUÿGÿLÿNÿ[ÿIÿSÿpÿZÿUÿ\ÿRÿRÿBÿKÿ`ÿnÿ]ÿZÿ^ÿNÿVÿ*ÿsÿXÿfÿ^ÿgÿmÿZÿ_ÿsÿJÿ\ÿ`ÿVÿbÿWÿ\ÿsÿcÿWÿUÿLÿ]ÿ\ÿXÿQÿWÿVÿYÿWÿaÿ[ÿQÿOÿWÿbÿgÿcÿWÿ\ÿSÿ`ÿkÿ^ÿfÿeÿVÿlÿrÿTÿWÿTÿ?ÿ]ÿJÿnÿ[ÿAÿxÿTÿFÿPÿJÿ[ÿjÿrÿaÿ_ÿFÿFÿDÿNÿ[ÿmÿcÿKÿRÿGÿSÿaÿSÿdÿlÿVÿaÿtÿ\ÿUÿ[ÿVÿcÿNÿDÿLÿ]ÿ]ÿuÿcÿtÿÿgÿXÿmÿtÿaÿUÿeÿUÿgÿnÿ_ÿsÿLÿRÿbÿUÿ]ÿcÿgÿmÿ\ÿXÿ}ÿÿYÿkÿtÿhÿeÿtÿÿ}ÿ`ÿuÿmÿ^ÿrÿwÿuÿnÿdÿgÿeÿjÿpÿpÿaÿUÿcÿtÿaÿtÿÿiÿiÿiÿoÿsÿÿyÿlÿnÿbÿ\ÿqÿ|ÿsÿtÿnÿfÿgÿÿ\ÿiÿpÿnÿÿÿÿoÿcÿhÿrÿzÿzÿxÿ|ÿzÿyÿtÿrÿjÿrÿ}ÿtÿrÿeÿaÿpÿuÿwÿoÿkÿ|ÿmÿyÿsÿrÿbÿnÿnÿqÿiÿÿdÿyÿtÿxÿ{ÿÿÿÿlÿsÿbÿ+ÿKÿyÿÿiÿlÿÿvÿjÿtÿvÿxÿÿ}ÿuÿxÿÿÿÿ|ÿmÿpÿuÿmÿoÿ{ÿyÿ}ÿiÿ[ÿYÿÿÿ^ÿvÿqÿwÿ}ÿmÿlÿfÿtÿnÿÿÿÿ}ÿgÿaÿCÿÿrÿkÿoÿkÿeÿiÿlÿoÿ^ÿfÿÿnÿkÿvÿÿ~ÿpÿhÿfÿaÿ_ÿjÿ}ÿÿÿÿxÿ}ÿÿwÿcÿyÿÿzÿÿÿsÿÿÿ{ÿÿÿ^ÿrÿÿuÿ[ÿXÿsÿsÿgÿzÿpÿoÿzÿÿvÿhÿÿÿÿzÿÿtÿqÿkÿoÿgÿaÿÿÿrÿqÿwÿ}ÿ~ÿxÿwÿoÿfÿ|ÿrÿaÿrÿqÿkÿsÿ{ÿÿ}ÿlÿ|ÿnÿqÿÿmÿuÿoÿaÿqÿÿSÿÿ_ÿzÿqÿkÿÿÿpÿÿnÿfÿzÿqÿÿwÿ~ÿzÿpÿkÿlÿ~ÿÿxÿ{ÿÿ{ÿwÿoÿrÿsÿcÿ_ÿhÿvÿÿiÿbÿlÿYÿsÿlÿoÿpÿjÿsÿ]ÿ`ÿ_ÿyÿjÿyÿYÿnÿyÿ{ÿmÿrÿdÿhÿqÿuÿlÿtÿ{ÿuÿwÿlÿiÿcÿfÿoÿrÿfÿVÿ^ÿbÿ^ÿhÿlÿgÿ_ÿgÿjÿRÿVÿ_ÿZÿeÿbÿdÿvÿlÿ[ÿ\ÿdÿÿkÿYÿfÿUÿkÿyÿ{ÿtÿlÿRÿUÿ]ÿmÿdÿfÿjÿjÿaÿkÿgÿRÿUÿaÿiÿsÿiÿdÿoÿjÿoÿ\ÿ]ÿ[ÿ^ÿWÿbÿHÿMÿWÿYÿfÿkÿ[ÿ]ÿUÿ^ÿrÿUÿdÿeÿiÿdÿYÿRÿQÿ^ÿ]ÿWÿ]ÿ^ÿbÿWÿZÿJÿJÿRÿZÿiÿ`ÿ[ÿXÿRÿ\ÿTÿeÿZÿPÿWÿ]ÿfÿXÿZÿ`ÿ\ÿWÿ[ÿWÿsÿXÿZÿaÿKÿ5ÿPÿRÿRÿoÿgÿcÿqÿ_ÿFÿVÿhÿaÿ_ÿhÿnÿaÿ`ÿ`ÿWÿoÿuÿ\ÿeÿoÿcÿrÿtÿ}ÿeÿjÿeÿpÿzÿwÿvÿmÿrÿ[ÿoÿlÿgÿ|ÿ|ÿoÿzÿpÿqÿdÿkÿsÿgÿhÿgÿiÿuÿyÿvÿnÿlÿsÿzÿuÿdÿ{ÿmÿkÿoÿpÿrÿfÿÿ{ÿsÿdÿqÿhÿyÿhÿxÿÿÿ^ÿeÿhÿ}ÿ}ÿsÿ[ÿaÿmÿmÿjÿhÿwÿÿqÿ^ÿdÿqÿmÿmÿsÿÿpÿoÿqÿtÿoÿxÿUÿyÿbÿqÿwÿÿnÿtÿiÿaÿiÿ`ÿkÿsÿqÿzÿpÿXÿ_ÿtÿjÿ`ÿwÿpÿiÿdÿbÿtÿuÿvÿÿwÿrÿ~ÿdÿjÿsÿpÿlÿuÿfÿÿÿ~ÿxÿoÿPÿ[ÿ|ÿÿ|ÿwÿuÿqÿmÿgÿhÿnÿvÿmÿzÿwÿjÿuÿcÿkÿiÿvÿtÿgÿsÿnÿqÿÿ~ÿxÿzÿÿsÿfÿqÿxÿzÿuÿtÿ~ÿrÿnÿwÿ{ÿvÿkÿÿpÿuÿjÿhÿoÿpÿzÿdÿXÿeÿIÿbÿpÿkÿnÿÿ}ÿmÿlÿ{ÿ~ÿqÿkÿlÿsÿmÿmÿsÿhÿcÿyÿjÿaÿ^ÿÿkÿhÿÿÿuÿiÿ~ÿpÿnÿÿÿqÿtÿwÿ|ÿÿÿÿ}ÿoÿqÿpÿ~ÿmÿsÿÿÿoÿwÿÿÿÿÿsÿuÿÿÿuÿlÿpÿrÿsÿyÿzÿuÿqÿÿuÿwÿjÿxÿjÿÿuÿÿkÿjÿgÿÿlÿlÿwÿdÿtÿxÿnÿtÿrÿpÿzÿÿÿsÿlÿyÿuÿqÿqÿ\ÿzÿmÿrÿ}ÿwÿjÿ`ÿWÿdÿhÿjÿiÿfÿoÿqÿiÿvÿ{ÿ~ÿnÿ{ÿÿ}ÿ[ÿÿsÿwÿoÿVÿSÿmÿdÿ^ÿeÿqÿuÿpÿpÿlÿlÿtÿlÿ_ÿlÿsÿdÿiÿrÿjÿ_ÿjÿyÿyÿfÿlÿ`ÿ`ÿeÿmÿyÿÿÿ~ÿ|ÿfÿYÿ[ÿzÿÿXÿvÿÿnÿdÿpÿlÿÿyÿjÿqÿzÿvÿxÿzÿnÿ`ÿ\ÿkÿ|ÿÿ{ÿnÿÿyÿwÿPÿsÿYÿrÿnÿmÿkÿcÿrÿÿ}ÿiÿoÿiÿfÿ}ÿvÿuÿfÿlÿrÿkÿmÿlÿyÿaÿmÿkÿeÿSÿOÿkÿsÿrÿtÿcÿwÿmÿuÿpÿjÿkÿÿuÿuÿlÿoÿÿnÿ_ÿiÿmÿvÿÿ}ÿnÿcÿiÿyÿÿTÿÿoÿhÿzÿrÿoÿ~ÿpÿiÿpÿpÿxÿyÿwÿÿÿÿ[ÿÿrÿÿ~ÿuÿdÿwÿÿÿ~ÿxÿsÿnÿmÿsÿyÿuÿgÿrÿmÿoÿkÿiÿaÿlÿhÿvÿuÿmÿsÿyÿlÿVÿkÿjÿgÿwÿvÿwÿoÿtÿhÿ|ÿ|ÿgÿoÿÿwÿoÿsÿtÿÿÿrÿ{ÿÿsÿyÿxÿnÿqÿrÿÿÿ~ÿÿÿÿÿyÿÿÿÿÿÿÿÿÿÿÿÿÿÿÿÿÿÿÿÿÿ£ÿÿÿÿÿÿÿÿÿÿÿÿ®ÿ­ÿÿÿ¢ÿ£ÿÿÿÿÿ ÿ¥ÿÿÿ¥ÿÿÿ§ÿÿ¡ÿÿÿ¤ÿÿÿªÿ§ÿ¦ÿ«ÿ­ÿ¨ÿ¡ÿÿ§ÿ³ÿ¤ÿÿ­ÿ´ÿªÿªÿ©ÿ ÿ©ÿ«ÿ¢ÿÿÿÿÿ®ÿ©ÿ¸ÿ§ÿÿ¢ÿÿ¢ÿ­ÿ¡ÿÿ«ÿ ÿ«ÿ¬ÿ ÿÿ¤ÿ¢ÿ¨ÿÿÿ ÿÿÿ¥ÿ¤ÿ¯ÿ¯ÿ ÿÿÿ¥ÿ¤ÿÿÿ¥ÿÿ¡ÿ ÿÿÿÿ®ÿ¨ÿ³ÿÿÿ¨ÿ©ÿ«ÿ¡ÿ ÿ¥ÿ¢ÿ¢ÿÿÿÿÿ¶ÿ ÿ¥ÿÿÿÿÿÿ¢ÿ°ÿ§ÿ¬ÿ¨ÿÿ²ÿÿÿÿÿÿªÿ³ÿ¢ÿÿ£ÿ£ÿ©ÿ¬ÿ¢ÿ®ÿµÿ¥ÿ¤ÿ§ÿ²ÿ¼ÿ«ÿ¨ÿ£ÿÿÿÿÿÿªÿ¤ÿ¢ÿ£ÿ¢ÿ¨ÿ©ÿ¤ÿ¢ÿ¥ÿÿÿ¢ÿÿ§ÿ¤ÿÿ ÿ ÿ¥ÿ®ÿªÿÿªÿÿÿ¦ÿ¦ÿ¦ÿ¥ÿ¡ÿÿ£ÿ«ÿ£ÿÿÿÿÿ­ÿÿÿ´ÿ¨ÿ¦ÿªÿÿ¤ÿ¨ÿ¡ÿ­ÿÿªÿ¹ÿ¯ÿ¥ÿ¤ÿÿªÿºÿÿ­ÿÿÿÿÿ¢ÿ¡ÿ|ÿHÿqÿ~ÿjÿ©ÿ ÿÿ«ÿ¯ÿ¥ÿ¥ÿ²ÿ®ÿ®ÿ¥ÿÿÿÿÿ ÿ£ÿ¤ÿªÿ¨ÿ®ÿ´ÿºÿÿ¢ÿ¶ÿ¸ÿ±ÿ®ÿ«ÿ­ÿªÿ ÿÿ¬ÿ¦ÿ¤ÿ¬ÿ ÿÿ«ÿªÿªÿ¤ÿ¡ÿ¯ÿµÿÿ¤ÿªÿ¬ÿ¥ÿÿÿ«ÿÿªÿÿÿÿÿ[ÿ_ÿÿ®ÿÃÿ§ÿÿ¢ÿ¥ÿ¥ÿ§ÿÿÿ¬ÿÿÿÿÿ£ÿÿÿ¡ÿÿÿ¡ÿ¢ÿÿ§ÿ®ÿ¢ÿ ÿ¬ÿªÿ¡ÿ£ÿ¥ÿ¤ÿ©ÿ¡ÿÿÿÿ¤ÿ©ÿ¡ÿ¡ÿÿÿ±ÿ¤ÿÿ¦ÿ¦ÿÿ¦ÿ±ÿ¯ÿ©ÿ´ÿ®ÿ±ÿ®ÿ©ÿ­ÿ¤ÿÿ£ÿÿ´ÿ¢ÿÿ­ÿ¥ÿ¥ÿ²ÿ±ÿ¨ÿ¬ÿ©ÿ«ÿ¥ÿ ÿ­ÿ¬ÿ«ÿ²ÿ­ÿµÿÿÿµÿ±ÿ®ÿ®ÿ¦ÿÿ§ÿ¬ÿ·ÿ£ÿ¡ÿ³ÿ¬ÿ£ÿªÿªÿ¡ÿ«ÿ§ÿ¨ÿ©ÿ¢ÿÿÿ£ÿ¨ÿ¡ÿÿ´ÿÿ«ÿ°ÿ­ÿ©ÿ¦ÿ©ÿÿ£ÿ£ÿ¨ÿ«ÿ«ÿ¦ÿ¢ÿªÿµÿÿ²ÿ±ÿªÿ³ÿ²ÿ¨ÿ®ÿ¢ÿ«ÿ»ÿ²ÿ«ÿ³ÿ¬ÿ®ÿ¦ÿ¦ÿ­ÿÿ§ÿ«ÿ§ÿªÿ¯ÿ®ÿ½ÿ´ÿªÿÿ´ÿ·ÿ¯ÿ«ÿÿÿ°ÿ§ÿ¡ÿ¡ÿ¡ÿ¥ÿ¦ÿ£ÿ£ÿÿ¤ÿ©ÿ°ÿÿ£ÿ¬ÿ¨ÿ¦ÿ¨ÿ©ÿ®ÿ­ÿ©ÿ©ÿ«ÿ§ÿ¡ÿ¤ÿªÿ ÿ©ÿ°ÿ¸ÿ¯ÿ§ÿ£ÿ¢ÿªÿ«ÿ ÿ°ÿÿÿ¨ÿ©ÿ¤ÿ£ÿ¢ÿ§ÿ¯ÿ¥ÿ¦ÿÿ¢ÿ±ÿ­ÿÿÿÿ°ÿ±ÿ©ÿ¦ÿ¬ÿ­ÿ§ÿ¤ÿ¦ÿªÿÿ¡ÿ¬ÿ·ÿ°ÿ­ÿ´ÿ°ÿ¤ÿ°ÿÿ´ÿ¨ÿ¥ÿ³ÿ®ÿ§ÿ³ÿµÿ²ÿºÿÿÿÿÿÿ¤ÿ©ÿ¤ÿ°ÿ¥ÿÿ«ÿ²ÿ²ÿ¢ÿ¤ÿ®ÿ«ÿ«ÿ«ÿ­ÿ¦ÿ¬ÿªÿ¨ÿªÿÿÿ´ÿÿÿÿ¢ÿ¯ÿÿÿvÿqÿ}ÿÿ©ÿ­ÿ©ÿÿÿÿ ÿ¸ÿ²ÿÿ¤ÿ ÿ©ÿÿÿ®ÿ¢ÿÿÿ¦ÿ¡ÿÿÿÿ«ÿ¤ÿÿ§ÿ¤ÿ¤ÿ£ÿ¥ÿ­ÿ¨ÿ¥ÿ¡ÿÿÿ®ÿ­ÿ ÿÿªÿ®ÿ¤ÿ¢ÿ©ÿ¢ÿÿ£ÿ§ÿ§ÿÿÿ¡ÿ¦ÿ³ÿ§ÿ«ÿ°ÿ¢ÿ¬ÿ½ÿ¯ÿ¢ÿÿ¦ÿ´ÿ±ÿ«ÿ©ÿ®ÿ©ÿ²ÿ ÿÿÿÿÿ ÿ¥ÿ¢ÿ ÿÿ¼ÿ±ÿ¡ÿªÿ¢ÿÿ¡ÿ ÿÿ®ÿ©ÿµÿ´ÿÿ«ÿ«ÿ­ÿ¥ÿ£ÿ«ÿªÿ§ÿ´ÿ§ÿÿ«ÿÿÿ¨ÿ¥ÿ¬ÿ©ÿ ÿ¡ÿÿ¢ÿ®ÿ²ÿ¬ÿ¤ÿªÿ¢ÿ¤ÿ ÿ ÿªÿªÿ¤ÿÿÿ¤ÿÿÿÿÿÿÿÿ¥ÿ¬ÿ£ÿÿÿ«ÿÿ­ÿ¢ÿ«ÿ±ÿ¢ÿÿ¢ÿÿÿÿÿ©ÿ±ÿÿ·ÿÿÿ°ÿ¨ÿ¦ÿ«ÿ¢ÿ¡ÿ¨ÿ­ÿ¯ÿÿ²ÿ¬ÿ²ÿ¦ÿ§ÿªÿ©ÿ¬ÿ¬ÿ¢ÿÿÿ¦ÿ ÿ£ÿ®ÿ¥ÿÿÿÿÿÿÿ¥ÿ­ÿ¨ÿ¾ÿ¦ÿÿ«ÿ ÿ¬ÿ¥ÿÿÿÿÿ¥ÿ¡ÿ«ÿ§ÿÿÿ¼ÿ¢ÿ£ÿ¦ÿ¢ÿ¤ÿ¢ÿÿÿÿÿ§ÿ¼ÿ³ÿÿÿ©ÿ©ÿÿ¡ÿ ÿÿÿÿ¦ÿªÿ¢ÿÿÿ·ÿ ÿ³ÿ¿ÿÿÿÿÿÿÿÿÿÿÿ¤ÿÿÿÿÿÿÿÿ¢ÿ¢ÿÿÿ ÿÿ¬ÿªÿÿÿÿªÿ¢ÿÿÿ¡ÿÿÿ£ÿÿÿÿÿ¥ÿªÿÿÿ¢ÿÿ£ÿÿ¦ÿ­ÿ©ÿ£ÿ£ÿ­ÿ©ÿÿ­ÿ¨ÿÿÿ¬ÿÿ¢ÿ ÿÿÿÿ¡ÿÿÿ ÿÿÿÿÿÿÿÿ¦ÿ|ÿÿÿÿ¡ÿÿÿÿÿÿÿÿÿÿÿ¦ÿ¥ÿÿÿÿÿÿÿÿÿÿÿÿÿÿuÿÿÿÿÿÿÿÿÿÿÿÿÿÿÿÿÿÿÿÿÿÿÿsÿyÿtÿ{ÿmÿeÿÿtÿbÿlÿÿ{ÿxÿ{ÿkÿnÿvÿqÿpÿxÿnÿgÿYÿSÿnÿwÿmÿaÿOÿgÿnÿnÿÿÿuÿdÿqÿ}ÿaÿtÿwÿqÿ`ÿeÿpÿwÿwÿÿjÿVÿaÿbÿZÿ[ÿaÿqÿpÿeÿ]ÿrÿrÿ`ÿ}ÿÿÿtÿÿÿqÿkÿ{ÿvÿnÿqÿjÿiÿhÿgÿzÿxÿiÿrÿÿeÿÿuÿeÿrÿfÿhÿuÿdÿpÿÿÿuÿjÿRÿZÿ]ÿqÿrÿ|ÿYÿÿkÿdÿGÿeÿqÿnÿUÿpÿnÿcÿgÿnÿlÿgÿfÿbÿaÿZÿ@ÿsÿoÿmÿ}ÿbÿtÿQÿvÿnÿÿoÿhÿÿÿ~ÿÿxÿ{ÿrÿfÿtÿbÿhÿiÿeÿoÿnÿdÿuÿeÿoÿÿpÿÿÿzÿzÿtÿwÿÿÿlÿsÿ}ÿpÿrÿpÿsÿtÿoÿqÿ|ÿtÿwÿxÿrÿÿuÿqÿÿxÿÿxÿpÿwÿÿÿÿxÿvÿvÿrÿÿnÿ~ÿÿÿaÿÿqÿkÿyÿwÿ|ÿrÿfÿtÿÿxÿuÿrÿoÿkÿkÿtÿnÿkÿ|ÿtÿtÿyÿiÿÿdÿÿsÿXÿÿeÿeÿnÿzÿÿÿvÿvÿÿÿ|ÿrÿkÿmÿwÿuÿvÿpÿmÿ`ÿcÿtÿdÿgÿÿdÿÿsÿWÿ_ÿzÿsÿnÿtÿmÿrÿ{ÿrÿzÿÿÿ{ÿjÿrÿÿtÿUÿ[ÿjÿjÿtÿ|ÿuÿÿdÿÿxÿ^ÿRÿ]ÿsÿpÿoÿoÿuÿtÿyÿgÿaÿ|ÿÿlÿeÿdÿcÿjÿiÿrÿqÿoÿtÿiÿsÿ|ÿlÿÿ{ÿÿtÿÿmÿsÿoÿ[ÿgÿhÿrÿ{ÿnÿwÿÿÿÿ}ÿiÿmÿkÿmÿsÿÿÿwÿyÿmÿzÿiÿrÿÿuÿÿ{ÿuÿ}ÿuÿhÿfÿtÿwÿÿ~ÿlÿlÿhÿVÿhÿ}ÿvÿuÿpÿkÿrÿ}ÿyÿrÿyÿqÿjÿÿoÿrÿÿcÿ{ÿqÿwÿÿfÿvÿgÿ{ÿÿ{ÿrÿvÿhÿgÿjÿlÿ{ÿrÿaÿiÿjÿlÿnÿgÿÿpÿsÿmÿbÿoÿÿ`ÿ`ÿrÿjÿgÿoÿ^ÿyÿdÿaÿlÿrÿÿqÿgÿbÿuÿyÿ|ÿ}ÿtÿÿÿ}ÿsÿwÿÿsÿtÿtÿnÿwÿÿ{ÿ}ÿÿÿ{ÿÿyÿtÿ_ÿzÿpÿÿcÿyÿmÿfÿ|ÿwÿlÿ{ÿÿuÿrÿdÿkÿÿlÿaÿvÿqÿeÿdÿfÿuÿ{ÿzÿyÿÿÿ}ÿvÿÿvÿÿoÿ|ÿÿsÿoÿxÿaÿÿlÿ}ÿjÿiÿlÿnÿjÿjÿ_ÿWÿ[ÿqÿ|ÿvÿÿÿnÿjÿuÿpÿiÿwÿ~ÿÿ{ÿbÿ`ÿjÿpÿcÿuÿZÿAÿ_ÿdÿeÿnÿjÿiÿXÿ{ÿ^ÿcÿXÿeÿTÿhÿ[ÿ.ÿRÿkÿhÿ^ÿQÿ`ÿgÿaÿKÿPÿlÿJÿ:ÿXÿXÿKÿMÿUÿ`ÿ_ÿ>ÿBÿNÿIÿ;ÿ6ÿhÿVÿlÿ|ÿbÿnÿpÿrÿiÿ_ÿLÿ_ÿNÿKÿkÿkÿ]ÿfÿbÿ]ÿLÿUÿ_ÿYÿ^ÿUÿRÿNÿWÿSÿ[ÿfÿZÿTÿYÿVÿ\ÿ_ÿ\ÿ\ÿJÿVÿfÿdÿoÿaÿ`ÿPÿYÿ=ÿiÿaÿmÿ]ÿbÿZÿSÿSÿkÿUÿhÿUÿjÿvÿQÿ\ÿhÿeÿ`ÿVÿ[ÿXÿYÿSÿ]ÿfÿfÿcÿ\ÿ`ÿ[ÿ]ÿ[ÿdÿmÿgÿkÿ_ÿWÿ]ÿdÿdÿhÿ\ÿiÿeÿgÿjÿTÿ[ÿZÿ=ÿXÿgÿpÿMÿ^ÿsÿTÿlÿZÿpÿZÿOÿÿSÿIÿ.ÿ>ÿJÿHÿYÿmÿVÿYÿdÿRÿ[ÿ]ÿVÿaÿ`ÿXÿ_ÿYÿIÿHÿVÿ_ÿWÿ`ÿaÿRÿbÿ^ÿhÿ[ÿfÿjÿ{ÿnÿnÿeÿUÿIÿVÿpÿYÿkÿgÿkÿiÿQÿTÿqÿ[ÿuÿ]ÿhÿjÿiÿrÿgÿsÿÿjÿeÿtÿtÿyÿhÿbÿrÿwÿmÿgÿhÿnÿqÿlÿmÿqÿoÿrÿÿ|ÿnÿsÿ`ÿZÿÿ~ÿjÿwÿrÿjÿwÿÿ~ÿyÿZÿtÿmÿYÿxÿcÿfÿpÿiÿqÿrÿOÿ]ÿwÿxÿyÿzÿ|ÿlÿjÿqÿzÿ|ÿtÿvÿÿ~ÿsÿsÿuÿ~ÿÿÿpÿrÿxÿrÿpÿcÿnÿlÿvÿ|ÿcÿsÿuÿuÿwÿvÿÿ}ÿZÿ]ÿmÿzÿÿÿxÿ}ÿÿÿmÿdÿrÿkÿWÿwÿÿvÿoÿ|ÿÿsÿaÿjÿsÿ~ÿ{ÿnÿhÿtÿwÿoÿrÿxÿ~ÿ|ÿsÿxÿ}ÿmÿmÿ}ÿ`ÿ\ÿxÿÿmÿnÿÿrÿmÿrÿnÿwÿÿÿvÿÿÿ~ÿtÿlÿ\ÿmÿOÿbÿÿhÿsÿxÿxÿlÿXÿeÿzÿoÿtÿÿhÿhÿuÿrÿ}ÿxÿnÿÿÿÿÿÿ|ÿzÿ~ÿiÿxÿÿxÿ~ÿÿjÿuÿÿÿxÿÿwÿyÿÿxÿsÿkÿÿÿRÿqÿ{ÿÿÿuÿ{ÿZÿWÿkÿpÿ|ÿÿwÿiÿgÿrÿtÿsÿxÿvÿlÿlÿqÿpÿiÿtÿ~ÿ|ÿnÿfÿyÿwÿÿÿ{ÿuÿyÿmÿyÿmÿnÿyÿeÿYÿcÿlÿÿÿrÿÿ{ÿFÿmÿ\ÿrÿgÿaÿÿpÿÿsÿoÿvÿÿÿxÿlÿsÿtÿiÿoÿwÿzÿvÿtÿyÿsÿqÿyÿvÿyÿuÿUÿ^ÿtÿhÿqÿbÿoÿuÿmÿxÿwÿnÿyÿ]ÿuÿ]ÿgÿsÿmÿ_ÿÿaÿtÿvÿoÿpÿkÿpÿnÿxÿrÿzÿkÿiÿiÿqÿ_ÿ^ÿcÿkÿhÿjÿlÿ_ÿ\ÿeÿbÿ_ÿmÿuÿkÿaÿbÿWÿ_ÿeÿUÿiÿgÿyÿcÿIÿ\ÿbÿgÿÿOÿeÿjÿeÿkÿ_ÿgÿkÿeÿYÿfÿeÿ[ÿIÿKÿWÿ^ÿ]ÿbÿdÿ^ÿFÿYÿhÿWÿSÿQÿ`ÿcÿdÿfÿ\ÿWÿ\ÿSÿNÿXÿtÿ?ÿtÿ\ÿYÿZÿ`ÿlÿVÿaÿ=ÿRÿbÿtÿiÿXÿWÿbÿiÿ`ÿ^ÿPÿQÿ_ÿWÿ[ÿ[ÿRÿTÿbÿ`ÿQÿVÿOÿDÿRÿ[ÿgÿ_ÿUÿ_ÿgÿbÿOÿYÿcÿ[ÿvÿqÿtÿcÿRÿNÿwÿ]ÿNÿYÿYÿLÿLÿqÿiÿiÿeÿRÿUÿ[ÿVÿLÿTÿ_ÿaÿ^ÿUÿXÿ]ÿcÿoÿ_ÿWÿaÿYÿXÿsÿjÿ`ÿUÿhÿkÿÿÿWÿfÿ{ÿyÿ^ÿTÿsÿrÿkÿsÿÿnÿkÿqÿnÿlÿhÿiÿvÿÿÿÿnÿlÿlÿtÿ{ÿtÿÿÿpÿxÿtÿ\ÿ[ÿÿZÿpÿiÿiÿgÿvÿoÿUÿÿrÿlÿ`ÿrÿÿÿ{ÿmÿXÿPÿ^ÿbÿeÿlÿlÿhÿPÿQÿnÿoÿnÿgÿfÿmÿÿoÿyÿuÿdÿpÿvÿoÿpÿrÿÿkÿeÿhÿ_ÿiÿkÿ~ÿ{ÿpÿÿvÿcÿhÿtÿlÿ]ÿlÿnÿ^ÿYÿPÿdÿqÿqÿjÿsÿlÿ{ÿrÿrÿÿÿpÿyÿÿkÿÿÿnÿ]ÿYÿbÿuÿrÿoÿxÿ{ÿ|ÿzÿpÿhÿlÿzÿtÿiÿfÿrÿ}ÿrÿpÿlÿÿiÿmÿyÿoÿsÿwÿlÿ~ÿÿzÿmÿgÿÿÿmÿfÿjÿpÿmÿrÿtÿÿÿwÿÿ|ÿsÿÿsÿpÿ{ÿÿ_ÿ`ÿmÿ^ÿfÿÿyÿqÿÿoÿeÿbÿnÿuÿkÿlÿnÿlÿfÿxÿÿdÿgÿxÿaÿ{ÿvÿsÿwÿgÿtÿyÿtÿ{ÿÿvÿhÿ|ÿ|ÿÿvÿnÿ|ÿÿÿÿ|ÿvÿÿcÿ|ÿVÿpÿÿrÿÿgÿ}ÿÿqÿrÿnÿoÿÿÿtÿkÿjÿlÿtÿ{ÿ|ÿvÿdÿtÿÿcÿnÿwÿÿtÿgÿÿZÿnÿnÿnÿbÿcÿ_ÿfÿnÿkÿyÿ~ÿÿÿxÿuÿwÿhÿhÿÿsÿxÿpÿ\ÿxÿqÿÿxÿÿkÿZÿ`ÿgÿfÿfÿbÿjÿwÿwÿrÿkÿrÿ{ÿtÿvÿmÿcÿ_ÿÿVÿuÿaÿDÿpÿ~ÿÿvÿoÿqÿiÿlÿeÿcÿpÿrÿvÿ]ÿdÿnÿaÿ`ÿ{ÿsÿlÿqÿxÿqÿbÿrÿqÿvÿ}ÿvÿxÿ~ÿwÿsÿrÿlÿrÿ{ÿkÿwÿvÿlÿpÿ`ÿdÿzÿwÿtÿzÿwÿsÿzÿ}ÿxÿrÿkÿ]ÿaÿÿwÿoÿzÿ}ÿ~ÿsÿwÿ[ÿhÿhÿÿsÿlÿtÿvÿÿÿ_ÿWÿnÿgÿyÿ{ÿpÿgÿcÿxÿÿfÿzÿmÿrÿfÿjÿcÿRÿ=ÿLÿlÿvÿpÿkÿsÿ{ÿjÿzÿxÿmÿyÿyÿvÿwÿÿyÿvÿyÿrÿhÿwÿÿ|ÿÿvÿbÿqÿxÿ}ÿoÿyÿrÿ_ÿrÿjÿmÿxÿlÿrÿyÿwÿ|ÿvÿpÿÿ}ÿnÿtÿkÿÿÿrÿÿÿvÿzÿlÿuÿÿvÿrÿÿÿ}ÿoÿ\ÿlÿuÿxÿjÿpÿgÿzÿxÿsÿqÿqÿqÿpÿiÿiÿnÿeÿdÿVÿVÿoÿhÿÿÿÿÿÿÿÿwÿkÿpÿsÿtÿwÿkÿÿpÿÿÿyÿÿÿsÿ}ÿÿwÿxÿÿ~ÿÿÿÿvÿÿtÿ|ÿÿÿÿÿÿÿÿÿÿÿÿÿÿÿ¡ÿÿ¡ÿÿÿÿÿ¤ÿ§ÿÿÿÿÿÿ§ÿÿÿ¬ÿ¤ÿÿÿÿ£ÿªÿ¬ÿÿ£ÿ²ÿ£ÿÿ¡ÿÿ¦ÿÿÿÿÿ¥ÿ¥ÿ£ÿ¡ÿÿÿ¦ÿ¦ÿ ÿ©ÿÿ©ÿÿ©ÿ±ÿªÿ©ÿ¦ÿÿ¡ÿ¦ÿ¤ÿÿÿÿ£ÿÿµÿ¸ÿ ÿ ÿ¨ÿ²ÿ±ÿ«ÿ²ÿ´ÿ¦ÿ£ÿ¥ÿ«ÿ¡ÿÿ¹ÿ¤ÿ ÿ¥ÿ§ÿ¡ÿÿÿÿ¦ÿ¯ÿ¥ÿÿ¢ÿ£ÿ¯ÿªÿ ÿ¢ÿÿ©ÿ®ÿ¬ÿ·ÿµÿÿÿ§ÿ¯ÿ¡ÿ¬ÿÿªÿÿÿ¢ÿ¡ÿ¢ÿ¡ÿÿ¨ÿÿÿ£ÿªÿÿÿÿ¤ÿ¦ÿÿ ÿ¦ÿ®ÿªÿ³ÿ¢ÿ¡ÿ¢ÿÿÿ¤ÿÿ¢ÿ²ÿ¥ÿ¥ÿ«ÿ¢ÿ³ÿÿ¬ÿ°ÿ£ÿµÿ·ÿ¬ÿ«ÿ§ÿÿ ÿÿÿÿÿ¥ÿ¥ÿ¥ÿ£ÿ¨ÿªÿ§ÿ¤ÿ¦ÿ§ÿ¨ÿ²ÿÿ¢ÿ¡ÿÿÿ«ÿ³ÿ¦ÿ¤ÿ©ÿÿ¢ÿ£ÿ¬ÿÿ£ÿÿÿ ÿ©ÿ«ÿ§ÿ¯ÿ±ÿ£ÿ¢ÿ¢ÿÿ±ÿ ÿÿ§ÿ¦ÿ¢ÿ¦ÿ¥ÿ¨ÿ§ÿ³ÿ¶ÿ¤ÿÿ±ÿ¦ÿÿ§ÿ©ÿ°ÿ¦ÿ¦ÿ¦ÿ¤ÿÿÿ¬ÿ ÿÿ]ÿäþøþlÿÿÿ¨ÿ¡ÿ£ÿ°ÿ®ÿ£ÿ¥ÿ°ÿ¥ÿ­ÿ¤ÿÿÿÿ®ÿ±ÿ¯ÿªÿ ÿÿ ÿ¢ÿ£ÿ¨ÿÿ®ÿ¨ÿ«ÿ¬ÿ¦ÿ¨ÿ¨ÿÿÿ³ÿ§ÿ£ÿÿÿ¨ÿ³ÿ¹ÿ¹ÿ¶ÿ²ÿ¡ÿ ÿÿÿÿ©ÿ³ÿ©ÿ ÿ¤ÿÿ«ÿÿÿÿnÿcÿÿ¯ÿ¨ÿ»ÿ³ÿÿ¨ÿ¢ÿ§ÿ¤ÿÿÿ¦ÿ¨ÿ¢ÿ£ÿÿÿ£ÿ©ÿÿÿ¥ÿÿÿ¤ÿ ÿ ÿÿªÿ¤ÿÿ­ÿ²ÿÿ¢ÿ ÿÿ¢ÿ¥ÿ¥ÿ¥ÿ£ÿ¥ÿ¤ÿÿ ÿ£ÿµÿ¨ÿÿ§ÿµÿ¯ÿ©ÿ§ÿ¥ÿ¯ÿ©ÿ³ÿ´ÿ´ÿ¬ÿ ÿÿÿÿ¤ÿ¥ÿªÿ¬ÿµÿ½ÿ°ÿÿÿ£ÿ«ÿ¢ÿÿ¬ÿ®ÿ¨ÿ¨ÿ©ÿ£ÿ¡ÿ¢ÿ¦ÿ®ÿ¨ÿ¢ÿ¦ÿ¤ÿÿ ÿ­ÿ ÿ£ÿ©ÿ«ÿ£ÿ¦ÿ¬ÿ¦ÿ¢ÿ­ÿ±ÿªÿªÿ«ÿ©ÿ§ÿ«ÿ­ÿÿÿ®ÿ¥ÿÿÿÿ¢ÿÿ¢ÿ¡ÿ£ÿ«ÿ®ÿ²ÿ¹ÿ®ÿÿ¡ÿªÿ®ÿÿ©ÿ¤ÿ¤ÿ´ÿ¿ÿ¶ÿ©ÿ¼ÿ­ÿ¦ÿ¨ÿªÿ³ÿ«ÿ ÿªÿ±ÿ¦ÿ¨ÿ¦ÿ¥ÿ«ÿ®ÿ§ÿÀÿ¨ÿ­ÿªÿ±ÿµÿ®ÿ£ÿÿ¢ÿ¢ÿ¥ÿ¦ÿ¦ÿ«ÿ¨ÿÿ¥ÿµÿ«ÿ§ÿ¢ÿ¦ÿ§ÿ¨ÿ¤ÿÿ§ÿ©ÿ¡ÿ¨ÿ±ÿ­ÿ¥ÿ¡ÿ£ÿ¦ÿ¡ÿ«ÿ®ÿ®ÿ¥ÿ¬ÿ©ÿ©ÿ¯ÿ¥ÿ©ÿµÿ¡ÿ²ÿÿ¢ÿ«ÿ§ÿ©ÿ¨ÿÿÿÿÿ©ÿ¥ÿ£ÿ©ÿ¨ÿ£ÿ¦ÿÿ£ÿ¡ÿ¡ÿ¢ÿ¢ÿ¡ÿ¤ÿ¬ÿ§ÿ¸ÿÿ¦ÿ³ÿÿÿ§ÿ¬ÿÿ¡ÿ±ÿªÿ¦ÿªÿ¤ÿ¨ÿ©ÿ¤ÿ¯ÿ·ÿªÿµÿÿÿÿÿÿ¡ÿ§ÿ®ÿ°ÿ±ÿ ÿ¸ÿ«ÿÿÿ¤ÿ¯ÿ¯ÿ©ÿ¥ÿÿ¤ÿ°ÿÿ ÿ ÿÿ¡ÿ©ÿ¯ÿ®ÿªÿ¡ÿ¬ÿÿgÿ8ÿÿ@ÿÿ¢ÿ ÿ«ÿ­ÿÿÿ¡ÿ¯ÿ²ÿ ÿÿ¯ÿ¦ÿÿÿÿ ÿÿÿ¦ÿ¦ÿ ÿÿÿ¨ÿ¢ÿ¥ÿ¨ÿ©ÿ£ÿÿ¤ÿ§ÿ¬ÿ¥ÿ«ÿ®ÿ¼ÿ£ÿ®ÿ°ÿ¶ÿ¼ÿµÿ¬ÿ¨ÿ©ÿ¤ÿÿ ÿ©ÿ©ÿ£ÿ¨ÿªÿ¥ÿ§ÿÿ¦ÿ¨ÿÿÿ¦ÿ£ÿ®ÿ·ÿ°ÿ§ÿÿÿÿÿ£ÿ°ÿ¤ÿ ÿÿÿ¥ÿ¨ÿªÿ¬ÿ­ÿ¢ÿÿÿÿÿ ÿ¥ÿ§ÿÿÿ«ÿÁÿ°ÿ½ÿÿ¥ÿ¦ÿ£ÿ¨ÿ«ÿªÿ©ÿ¨ÿ³ÿ§ÿ¡ÿ¢ÿ¢ÿ¡ÿÿÿÿÿ¡ÿ¡ÿ­ÿ ÿ ÿ¡ÿ¦ÿ®ÿ±ÿ­ÿ¨ÿ¥ÿ¥ÿ¬ÿ³ÿ«ÿÿ¡ÿ§ÿ¢ÿÿ«ÿ»ÿ¨ÿ¦ÿ¦ÿ ÿ¨ÿ®ÿ¡ÿ¡ÿÿ ÿ­ÿ®ÿ¬ÿ±ÿ¦ÿ ÿ¥ÿ§ÿÿÿÿºÿ«ÿ®ÿ­ÿ¤ÿ«ÿ ÿ¥ÿ«ÿ£ÿÿÿ¶ÿÿ­ÿÿ¨ÿ®ÿ«ÿ«ÿªÿ¥ÿ«ÿ°ÿ«ÿ£ÿÿÿÿ°ÿÿ ÿÿ ÿ©ÿÿÿ¨ÿ¡ÿ¡ÿ¦ÿÿ©ÿ«ÿÿÿ£ÿ¥ÿ¨ÿ ÿ§ÿ¢ÿÿ£ÿÿ£ÿÿÿ¦ÿÀÿ¥ÿ¨ÿ¨ÿ¤ÿÿ£ÿÿÿ¡ÿ¡ÿ§ÿ©ÿ¡ÿ²ÿÿ¤ÿ¥ÿÿÿÿÿÿÿ ÿÿÿ¡ÿ ÿ ÿ¦ÿÿÿÿÿÿÿÿÿÿÿÿ¢ÿªÿ£ÿ©ÿ°ÿ¤ÿ£ÿ¤ÿÿÿ¡ÿÿÿÿÿ ÿ«ÿ¤ÿ ÿ§ÿ¤ÿ¸ÿ ÿÿ¤ÿ¢ÿÿÿÿÿÿÿ³ÿ³ÿÿÿÿÿÿ¤ÿÿ¦ÿÿÿ ÿÿ¤ÿ¡ÿÿ¡ÿ¢ÿ©ÿ¢ÿÿÿÿÿÿÿ¤ÿÿÿÿÿÿÿ ÿÿÿÿ®ÿÿÿÿÿÿÿÿÿÿÿÿÿÿÿÿÿÿÿÿÿ¯ÿ¢ÿÿÿÿÿÿÿÿÿxÿÿÿÿÿÿÿÿ¥ÿ¢ÿ¦ÿ£ÿÿÿÿÿÿÿuÿ{ÿÿÿÿsÿ{ÿkÿÿ~ÿ`ÿyÿ{ÿnÿoÿpÿmÿqÿwÿoÿmÿ~ÿoÿ_ÿtÿxÿaÿ^ÿ^ÿuÿyÿtÿkÿhÿtÿqÿiÿiÿlÿnÿbÿ{ÿiÿUÿjÿaÿgÿ\ÿoÿzÿ{ÿrÿrÿjÿ\ÿcÿgÿ^ÿdÿsÿÿpÿaÿdÿuÿzÿiÿkÿuÿtÿÿhÿ{ÿÿzÿmÿnÿkÿcÿlÿÿ`ÿpÿÿsÿvÿjÿuÿjÿvÿmÿnÿpÿoÿcÿlÿlÿjÿmÿeÿ^ÿ\ÿ]ÿcÿ[ÿ}ÿ}ÿaÿgÿSÿjÿrÿVÿjÿ^ÿlÿ^ÿoÿÿyÿdÿcÿ`ÿ\ÿXÿ\ÿcÿeÿXÿÿvÿnÿsÿYÿfÿrÿzÿ{ÿzÿoÿfÿqÿ|ÿyÿoÿqÿvÿsÿnÿgÿpÿnÿaÿ}ÿ_ÿ~ÿÿÿtÿmÿtÿfÿiÿ|ÿÿzÿ{ÿ{ÿuÿsÿoÿkÿrÿvÿpÿvÿÿwÿsÿjÿzÿlÿxÿpÿ{ÿ}ÿiÿsÿxÿgÿhÿÿÿÿ|ÿÿÿÿÿÿwÿzÿqÿ}ÿvÿxÿnÿyÿcÿ|ÿ{ÿmÿeÿYÿrÿwÿrÿpÿrÿrÿrÿmÿkÿwÿsÿoÿqÿrÿsÿqÿnÿÿtÿ{ÿ~ÿYÿÿhÿaÿoÿgÿÿpÿ}ÿ{ÿ}ÿÿzÿvÿwÿbÿtÿzÿ{ÿuÿoÿ_ÿSÿpÿkÿyÿ}ÿlÿ|ÿiÿlÿdÿÿ}ÿpÿjÿvÿsÿvÿ}ÿÿÿxÿxÿÿ{ÿqÿ\ÿ\ÿnÿ{ÿnÿoÿiÿÿgÿzÿxÿfÿpÿsÿ]ÿxÿÿ~ÿzÿtÿ`ÿgÿtÿqÿ|ÿÿqÿpÿsÿgÿtÿkÿ{ÿÿzÿÿmÿaÿxÿqÿÿ|ÿÿwÿÿyÿÿÿeÿ\ÿhÿqÿÿÿ~ÿÿÿ}ÿnÿlÿÿÿ}ÿÿfÿwÿeÿmÿÿlÿdÿiÿnÿcÿzÿÿÿ}ÿ{ÿkÿqÿ|ÿ~ÿÿ}ÿoÿ`ÿeÿ_ÿdÿ~ÿ~ÿsÿmÿsÿrÿÿÿiÿeÿcÿhÿÿxÿÿÿeÿdÿcÿkÿrÿmÿnÿÿnÿlÿrÿyÿ|ÿiÿmÿgÿ`ÿuÿÿ}ÿmÿ`ÿgÿkÿtÿuÿdÿ`ÿRÿ`ÿlÿSÿlÿnÿcÿeÿkÿmÿvÿwÿtÿaÿ_ÿoÿÿjÿ[ÿaÿzÿoÿnÿrÿqÿsÿzÿÿwÿjÿlÿiÿuÿ}ÿrÿzÿÿÿ}ÿÿnÿoÿsÿnÿ{ÿrÿ{ÿcÿvÿiÿÿeÿjÿjÿjÿoÿuÿoÿÿÿzÿpÿrÿwÿ{ÿwÿiÿjÿÿÿÿ}ÿoÿÿÿtÿiÿsÿsÿÿwÿ~ÿzÿwÿÿwÿjÿcÿÿwÿÿiÿcÿfÿ|ÿhÿlÿjÿtÿrÿsÿmÿoÿÿ}ÿfÿmÿqÿuÿÿ}ÿ{ÿvÿhÿ_ÿfÿcÿlÿwÿÿUÿIÿRÿ_ÿhÿYÿdÿrÿ_ÿsÿXÿ\ÿTÿiÿ]ÿWÿFÿKÿVÿfÿkÿmÿ^ÿEÿPÿeÿtÿiÿtÿdÿZÿrÿtÿ`ÿ]ÿrÿoÿZÿIÿFÿEÿLÿVÿOÿXÿJÿOÿ@ÿDÿLÿIÿ_ÿaÿLÿsÿPÿ<ÿdÿkÿWÿVÿPÿ_ÿXÿ?ÿWÿeÿmÿ_ÿ^ÿbÿ^ÿVÿNÿLÿhÿaÿNÿYÿTÿWÿ^ÿPÿQÿPÿ\ÿeÿWÿ[ÿZÿXÿXÿWÿNÿIÿXÿjÿqÿ^ÿVÿUÿOÿjÿ_ÿ`ÿWÿbÿxÿTÿdÿSÿRÿaÿ`ÿiÿeÿdÿYÿdÿcÿ]ÿRÿWÿiÿeÿaÿdÿhÿ_ÿTÿ^ÿ`ÿfÿjÿdÿ`ÿ_ÿ]ÿiÿgÿqÿgÿTÿPÿ]ÿGÿSÿ^ÿQÿSÿvÿvÿyÿ@ÿbÿlÿpÿNÿjÿBÿ'ÿ@ÿ1ÿwÿ[ÿZÿmÿOÿZÿdÿQÿVÿZÿiÿiÿaÿmÿcÿYÿhÿbÿdÿrÿ\ÿWÿ\ÿZÿzÿQÿgÿhÿqÿvÿcÿQÿpÿ_ÿXÿ_ÿsÿEÿMÿZÿnÿrÿkÿ^ÿgÿ|ÿUÿsÿgÿ~ÿxÿuÿ\ÿvÿlÿpÿeÿiÿnÿqÿvÿnÿhÿoÿÿnÿfÿzÿmÿ_ÿbÿmÿ`ÿbÿpÿpÿzÿpÿ\ÿ`ÿrÿ{ÿxÿoÿmÿpÿnÿrÿfÿÿsÿqÿvÿgÿpÿÿoÿaÿgÿÿiÿhÿiÿÿtÿrÿ}ÿÿuÿoÿkÿ_ÿsÿuÿoÿxÿÿyÿoÿwÿpÿqÿ|ÿsÿgÿsÿ|ÿoÿxÿ}ÿvÿ^ÿjÿoÿuÿ~ÿvÿzÿtÿiÿfÿkÿ]ÿaÿÿuÿpÿtÿrÿwÿxÿnÿlÿlÿtÿaÿFÿlÿ{ÿqÿXÿjÿyÿlÿ\ÿjÿÿyÿqÿqÿsÿqÿpÿdÿjÿ|ÿÿ{ÿ}ÿÿzÿcÿfÿpÿhÿqÿtÿzÿnÿkÿpÿÿkÿsÿnÿÿhÿsÿrÿÿxÿ|ÿwÿÿmÿQÿjÿlÿ|ÿtÿjÿfÿRÿmÿÿ{ÿyÿeÿmÿxÿlÿaÿxÿÿ~ÿÿ}ÿzÿsÿxÿÿ}ÿÿ}ÿ|ÿ~ÿ~ÿyÿwÿrÿlÿ|ÿrÿzÿpÿqÿÿÿnÿÿlÿkÿÿeÿgÿrÿÿxÿÿpÿiÿiÿlÿdÿgÿyÿpÿbÿvÿxÿÿmÿÿÿiÿmÿxÿnÿeÿ_ÿeÿkÿkÿsÿtÿlÿjÿqÿpÿvÿÿÿÿiÿiÿdÿhÿdÿSÿ\ÿgÿÿxÿnÿcÿkÿxÿRÿiÿlÿQÿcÿÿÿzÿÿuÿkÿÿÿtÿ\ÿUÿcÿ[ÿdÿjÿcÿfÿiÿfÿnÿmÿfÿnÿiÿmÿoÿYÿlÿmÿ_ÿ^ÿcÿyÿvÿpÿhÿÿzÿ~ÿbÿmÿlÿjÿtÿkÿfÿ}ÿgÿsÿrÿjÿZÿ\ÿiÿkÿoÿhÿeÿYÿSÿ\ÿmÿdÿcÿcÿcÿ`ÿmÿtÿlÿdÿ`ÿdÿ\ÿ\ÿmÿfÿ_ÿdÿaÿ[ÿiÿqÿkÿmÿrÿtÿjÿeÿlÿgÿnÿNÿSÿmÿHÿ[ÿ[ÿbÿdÿfÿFÿaÿbÿuÿkÿ^ÿcÿZÿ`ÿgÿRÿ^ÿjÿ_ÿYÿYÿLÿPÿjÿZÿXÿmÿgÿgÿ_ÿiÿVÿ[ÿhÿQÿlÿPÿMÿSÿTÿgÿiÿpÿEÿ<ÿgÿxÿ`ÿZÿ\ÿkÿkÿVÿWÿSÿYÿ]ÿUÿ`ÿ[ÿKÿYÿgÿRÿNÿ]ÿ^ÿ]ÿQÿTÿ[ÿYÿ^ÿgÿ_ÿQÿPÿ\ÿ_ÿNÿ_ÿqÿkÿaÿMÿbÿ{ÿdÿÿTÿ[ÿXÿRÿPÿEÿDÿpÿiÿ\ÿ]ÿLÿXÿpÿlÿqÿoÿRÿVÿkÿaÿVÿ\ÿvÿzÿTÿpÿuÿYÿoÿsÿnÿmÿzÿÿwÿbÿÿqÿ^ÿ_ÿhÿaÿkÿkÿÿnÿuÿ{ÿsÿvÿtÿvÿwÿrÿzÿ{ÿjÿqÿ}ÿÿÿuÿxÿiÿhÿÿyÿfÿoÿ[ÿeÿzÿhÿmÿsÿtÿ[ÿ[ÿzÿÿrÿeÿWÿhÿpÿ|ÿ`ÿKÿiÿvÿmÿmÿoÿyÿnÿRÿ_ÿhÿ_ÿgÿjÿrÿfÿwÿmÿnÿiÿUÿjÿoÿwÿoÿÿÿiÿnÿwÿtÿtÿoÿxÿ}ÿnÿtÿ}ÿzÿxÿpÿhÿgÿfÿhÿmÿcÿYÿfÿuÿÿpÿ~ÿXÿdÿsÿbÿ{ÿÿlÿbÿ}ÿÿÿmÿbÿ}ÿqÿkÿÿ|ÿxÿ}ÿxÿ|ÿÿ|ÿuÿaÿnÿgÿaÿaÿ|ÿwÿtÿuÿiÿxÿdÿpÿhÿpÿqÿkÿmÿnÿÿmÿ`ÿlÿ{ÿuÿpÿqÿtÿ{ÿ{ÿwÿpÿ}ÿyÿkÿfÿcÿjÿ|ÿwÿ{ÿ{ÿpÿsÿYÿÿ}ÿxÿlÿvÿ}ÿxÿbÿ_ÿjÿsÿzÿwÿrÿoÿhÿgÿÿrÿXÿ`ÿdÿIÿ|ÿyÿlÿÿrÿÿjÿhÿ}ÿÿÿwÿpÿsÿoÿjÿhÿiÿzÿÿÿ_ÿdÿUÿ^ÿjÿnÿzÿiÿqÿÿeÿuÿmÿuÿhÿ_ÿxÿvÿ{ÿÿwÿnÿlÿkÿtÿÿrÿaÿtÿ{ÿeÿÿÿÿtÿpÿÿrÿpÿoÿnÿpÿfÿKÿôþ0ÿ{ÿÿtÿqÿxÿÿÿqÿdÿ`ÿjÿbÿrÿgÿsÿÿxÿÿeÿxÿeÿcÿnÿiÿeÿsÿiÿiÿ~ÿÿÿsÿzÿÿÿ_ÿgÿ|ÿhÿÿ}ÿÿ~ÿrÿiÿÿrÿ~ÿ{ÿiÿsÿyÿgÿgÿvÿÿÿoÿjÿmÿjÿXÿmÿvÿfÿqÿ~ÿRÿ[ÿkÿmÿjÿkÿ}ÿyÿyÿ~ÿuÿmÿuÿÿÿrÿÿkÿÿÿdÿoÿrÿtÿxÿsÿÿsÿjÿ|ÿ}ÿ|ÿtÿ\ÿgÿÿhÿgÿoÿvÿ~ÿxÿxÿnÿiÿgÿyÿqÿeÿoÿxÿÿÿyÿiÿiÿvÿsÿsÿÿnÿmÿlÿtÿqÿÿkÿtÿkÿmÿhÿ9ÿBÿdÿgÿaÿdÿoÿtÿmÿjÿxÿwÿmÿsÿsÿtÿwÿtÿfÿsÿfÿhÿyÿqÿ`ÿkÿwÿmÿpÿfÿ}ÿeÿmÿxÿkÿfÿpÿgÿuÿyÿtÿzÿzÿoÿrÿxÿrÿÿqÿsÿÿÿxÿÿqÿwÿÿoÿÿuÿoÿtÿeÿ_ÿpÿÿuÿeÿnÿpÿtÿsÿhÿpÿ{ÿzÿ{ÿoÿuÿ}ÿyÿoÿoÿxÿvÿfÿaÿWÿwÿÿwÿ{ÿmÿzÿgÿ~ÿÿyÿmÿuÿ~ÿmÿgÿuÿoÿÿeÿÿÿzÿÿ}ÿwÿÿÿÿzÿ~ÿÿÿÿÿ¤ÿÿÿÿÿÿ¥ÿÿoÿ}ÿÿÿÿÿÿÿÿÿ¢ÿÿÿÿÿÿÿÿÿÿÿ£ÿÿÿÿ¥ÿÿÿ§ÿÿÿÿ¤ÿ¦ÿ£ÿÿÿ§ÿ£ÿ¦ÿÿÿ²ÿÿÿÿÿ¡ÿ ÿ¢ÿÿÿÿÿ ÿ¦ÿ£ÿ¤ÿ§ÿÿ§ÿ·ÿ¬ÿÿ¤ÿ£ÿ©ÿ¨ÿ ÿÿ£ÿ¦ÿ¡ÿÿ±ÿ²ÿ¢ÿ¨ÿ¦ÿ¡ÿ¥ÿÿ¤ÿ®ÿ¥ÿ£ÿ¢ÿ²ÿ¤ÿÿ ÿ©ÿ§ÿ²ÿ­ÿ ÿÿÿÿ¡ÿ±ÿ«ÿÿ¨ÿÿ¨ÿ ÿ¥ÿ¤ÿÿ¢ÿµÿ¶ÿ´ÿ¾ÿ»ÿ¨ÿ¤ÿ¡ÿ¦ÿ§ÿ®ÿ¢ÿÿ¢ÿ¨ÿ§ÿ¤ÿ ÿ§ÿ³ÿ¤ÿÿ¦ÿÿ©ÿ¥ÿ¡ÿ¡ÿ ÿ¡ÿÿÿ¦ÿ¾ÿ­ÿ¬ÿµÿ§ÿ¤ÿÿ¨ÿÿÿ¢ÿÿ®ÿ¬ÿ«ÿ²ÿ¦ÿ»ÿ«ÿÿ¡ÿ¢ÿ ÿ¤ÿ¢ÿ¤ÿ°ÿ§ÿ ÿÿÿ¸ÿ¬ÿ¢ÿ¦ÿ£ÿªÿ¯ÿ¦ÿ ÿ¢ÿ¢ÿ¥ÿ¦ÿ¢ÿ©ÿ ÿ©ÿ°ÿªÿ ÿÿÿÿ°ÿªÿÿÿ£ÿÿÿ£ÿ¨ÿ«ÿ°ÿ¬ÿÿÿÿ ÿ¨ÿ©ÿ¤ÿ©ÿ²ÿ´ÿ©ÿÿÿ®ÿ¦ÿ¢ÿÿ¤ÿ¦ÿªÿÿÿ¬ÿ­ÿ¥ÿ¤ÿªÿ¦ÿ ÿÿ§ÿ°ÿÿÿ9ÿûþdÿÿÿ ÿ¯ÿ£ÿ®ÿªÿ«ÿªÿ§ÿ£ÿ¡ÿ¦ÿ¡ÿ¡ÿ°ÿÿ¢ÿ§ÿ¦ÿÿ¦ÿ·ÿ»ÿÌÿ ÿ­ÿ§ÿ§ÿ¢ÿÿ¢ÿ¨ÿ¨ÿ¨ÿ£ÿ ÿ©ÿ¯ÿÿÿÿ¦ÿ¤ÿ¬ÿµÿ®ÿ³ÿ²ÿ¨ÿ°ÿ¬ÿÿÿ£ÿ¦ÿ­ÿ®ÿ§ÿÿ£ÿÿÿÿÿ ÿ¤ÿ¡ÿ¡ÿÿ³ÿ¡ÿ©ÿ¤ÿÿÿ¡ÿ ÿ¡ÿÿ£ÿÿÿ¨ÿ§ÿÿ¡ÿ¨ÿ ÿÿ¢ÿÿ©ÿ¯ÿ­ÿÿ¦ÿ¸ÿ¥ÿÿ¡ÿ«ÿÿ¡ÿ£ÿ±ÿ¨ÿ¤ÿ¤ÿ¤ÿ­ÿ¬ÿ¬ÿÿ£ÿ©ÿ¢ÿÿ¦ÿ¯ÿ£ÿ°ÿ«ÿ¤ÿ¦ÿ©ÿ´ÿ¬ÿ¤ÿ¨ÿ«ÿ¡ÿÿ¢ÿ®ÿ¼ÿÀÿ¹ÿ«ÿÿ¢ÿ³ÿÿ­ÿªÿ±ÿ°ÿªÿªÿ¨ÿÿÿªÿ¤ÿ ÿ ÿ¤ÿ¬ÿ¨ÿ¡ÿ¦ÿ¬ÿ¿ÿ¤ÿ¦ÿÿ¦ÿ´ÿ¸ÿ®ÿ£ÿ°ÿµÿ§ÿ·ÿ¶ÿ¸ÿ®ÿ©ÿ°ÿ¥ÿ±ÿ¢ÿ¦ÿ²ÿªÿ¦ÿ¢ÿÿ¡ÿ¦ÿ¢ÿ´ÿ¦ÿ°ÿ¶ÿ¥ÿÿªÿ£ÿ¥ÿ¡ÿ¨ÿ©ÿ¤ÿ¨ÿ´ÿ³ÿ¢ÿ±ÿ¬ÿ¬ÿ±ÿ´ÿ¦ÿÿÿ£ÿªÿ¢ÿÿ ÿ¤ÿ¨ÿ¨ÿ¶ÿµÿ¤ÿ¬ÿ°ÿ¯ÿ«ÿ©ÿ¨ÿ¢ÿ ÿ¬ÿªÿ³ÿ«ÿ§ÿ¦ÿ ÿ¤ÿªÿ°ÿ²ÿ®ÿ¦ÿ¤ÿ¥ÿ ÿÿ¬ÿ¥ÿ¨ÿ´ÿ£ÿ¨ÿ°ÿ¨ÿ¦ÿµÿ®ÿ«ÿ¯ÿªÿ¨ÿ§ÿ£ÿ¥ÿ¬ÿ£ÿ¦ÿµÿªÿ´ÿ¥ÿÿ¡ÿ¦ÿ¨ÿÿ¯ÿ³ÿ¢ÿ¡ÿÿÿ¥ÿ¨ÿ£ÿ«ÿ ÿ¬ÿ­ÿÿ¤ÿ ÿÿÿ©ÿ°ÿ³ÿ ÿ°ÿ§ÿ®ÿ°ÿ°ÿ«ÿÿÿ­ÿ¤ÿ£ÿ¤ÿ¡ÿ¢ÿ£ÿ¡ÿ¤ÿ¯ÿ­ÿÿ¤ÿÿÿÿÿ¤ÿ¥ÿ¥ÿ­ÿ±ÿ¤ÿ ÿ±ÿ¨ÿ©ÿ§ÿ¨ÿ¯ÿ¯ÿ®ÿ£ÿÿ ÿªÿÿ}ÿÿÿÿÿ¡ÿ¥ÿ¨ÿ¨ÿ¤ÿÿÿtþRþâþÿ ÿ¤ÿ©ÿ±ÿ²ÿ¡ÿ¢ÿ¤ÿÿÿ¹ÿ¿ÿ½ÿÿ¡ÿ«ÿ¬ÿ¢ÿ¥ÿ®ÿ­ÿ«ÿ¯ÿ­ÿÿ ÿ±ÿ«ÿ¬ÿ©ÿ¢ÿÿ¥ÿªÿÈÿ¯ÿÿ ÿ ÿ¯ÿ¸ÿ¸ÿ»ÿ¶ÿ¥ÿ§ÿ¯ÿ­ÿ¤ÿÿÿ©ÿªÿªÿªÿ¢ÿ§ÿµÿ¡ÿ®ÿ¡ÿÿ´ÿ¹ÿµÿ¶ÿ®ÿ¢ÿ¦ÿÿÿÿ§ÿªÿ¥ÿ¦ÿÿÿ¢ÿ¦ÿ§ÿ¬ÿ©ÿÿÿ¨ÿªÿªÿ¤ÿ­ÿ°ÿ£ÿ«ÿ©ÿ¦ÿ©ÿ³ÿÿ¦ÿ¨ÿÿÿ§ÿ¥ÿÿ¨ÿ¬ÿÿªÿ±ÿÿ¯ÿ®ÿ¦ÿÿÿ ÿ¥ÿ®ÿ²ÿÿ¨ÿ´ÿ¯ÿ®ÿ¥ÿ¦ÿ¤ÿ¢ÿ¦ÿ¦ÿ©ÿ§ÿ²ÿÿÿÿ«ÿ¨ÿ¨ÿ°ÿ©ÿÿ¢ÿ£ÿ¥ÿ¥ÿÿ ÿ³ÿ¾ÿ§ÿ¥ÿ©ÿ¤ÿÿ¢ÿ¦ÿÿÿ­ÿÿÿ¯ÿÿ¢ÿ«ÿ¦ÿ¥ÿ¨ÿ¡ÿÿÿÿ©ÿÿ§ÿ³ÿ°ÿ«ÿ¨ÿÿ©ÿ»ÿªÿÿ¨ÿªÿÿ¯ÿ¡ÿ¹ÿÿ°ÿ°ÿÿÿÿÿÿ ÿÿÿ·ÿÿÿÿ¦ÿ£ÿ¢ÿ§ÿ ÿÿÿÿ£ÿÿ­ÿ£ÿÿ¨ÿ¢ÿ§ÿÿ¤ÿ«ÿ¢ÿ§ÿ±ÿÿÿÿ¢ÿµÿÿÿ©ÿ«ÿÿÿÿÿ¬ÿÿÿ¬ÿÿ¸ÿ¥ÿ£ÿ¦ÿÿÿÿÿÿÿÿÿ ÿ£ÿ®ÿ¨ÿ«ÿ§ÿ§ÿ°ÿ¯ÿ£ÿÿ¡ÿ¥ÿÿÿ¦ÿ ÿÿ¬ÿÿÿ¢ÿ®ÿÿªÿÿÿÿÿÿÿ¥ÿ°ÿÿ¥ÿ«ÿ¤ÿÿÿÿÿÿÿ£ÿÿÿÿÿ ÿÿÿ|ÿÿÿÿÿ«ÿ ÿÿÿÿÿ¨ÿ£ÿÿÿ¡ÿÿÿÿÿÿ©ÿ ÿÿ¤ÿ¤ÿÿÿÿÿÿÿÿÿÿÿÿÿÿÿÿÿ©ÿÿÿÿÿÿÿÿÿÿÿÿ¦ÿÿ¡ÿÿÿÿÿÿÿÿÿÿwÿyÿÿÿÿÿÿÿÿwÿÿnÿÿÿhÿyÿÿwÿuÿjÿfÿsÿsÿiÿmÿ}ÿmÿhÿyÿÿgÿTÿgÿ[ÿbÿgÿjÿYÿkÿtÿaÿhÿiÿeÿnÿgÿfÿ`ÿdÿJÿYÿ\ÿpÿ{ÿwÿfÿ`ÿeÿgÿdÿbÿ]ÿdÿÿÿ}ÿbÿhÿ^ÿeÿÿmÿlÿQÿaÿ_ÿeÿwÿwÿrÿÿÿxÿzÿÿvÿqÿÿoÿyÿjÿpÿuÿgÿjÿqÿ]ÿiÿaÿiÿvÿlÿaÿ`ÿcÿnÿrÿbÿRÿ~ÿrÿlÿvÿ[ÿÿÿoÿ]ÿUÿhÿnÿ`ÿiÿgÿXÿ`ÿhÿ_ÿ`ÿeÿ`ÿmÿaÿÿÿaÿhÿhÿcÿwÿgÿ}ÿ_ÿaÿmÿvÿxÿvÿqÿjÿlÿtÿvÿrÿpÿuÿ}ÿjÿfÿnÿÿÿxÿyÿhÿwÿsÿÿÿyÿyÿÿmÿfÿ|ÿlÿiÿ~ÿqÿ~ÿÿÿÿnÿsÿ}ÿeÿkÿÿÿzÿÿpÿoÿjÿpÿoÿuÿÿÿ~ÿÿÿ|ÿwÿwÿvÿzÿlÿ~ÿyÿmÿfÿzÿvÿ\ÿXÿPÿvÿpÿgÿmÿsÿxÿvÿqÿvÿÿÿ}ÿsÿsÿÿxÿ{ÿuÿhÿlÿyÿnÿrÿcÿ~ÿrÿ{ÿvÿtÿzÿuÿzÿ}ÿwÿ|ÿwÿgÿkÿÿÿpÿbÿkÿTÿQÿÿÿuÿsÿoÿlÿ{ÿyÿ|ÿÿvÿhÿiÿ}ÿÿwÿxÿ{ÿyÿsÿqÿhÿdÿeÿQÿyÿpÿdÿÿdÿtÿÿjÿÿgÿeÿ`ÿkÿjÿnÿtÿuÿdÿfÿnÿuÿ~ÿ{ÿ~ÿ}ÿoÿqÿsÿÿuÿyÿÿ~ÿÿzÿnÿxÿ|ÿÿzÿwÿvÿrÿuÿÿ{ÿlÿcÿqÿjÿoÿsÿ{ÿÿ~ÿ~ÿpÿqÿ~ÿuÿaÿÿÿ{ÿhÿ_ÿrÿÿÿjÿbÿnÿÿÿ|ÿvÿrÿlÿoÿÿÿÿ~ÿ|ÿjÿ^ÿ`ÿdÿxÿÿyÿtÿ|ÿzÿ|ÿrÿoÿoÿpÿ~ÿÿxÿÿ~ÿnÿwÿbÿdÿ^ÿxÿ|ÿeÿbÿhÿhÿcÿbÿjÿiÿjÿkÿqÿÿÿzÿuÿgÿ^ÿiÿnÿrÿaÿcÿ}ÿhÿcÿÿQÿkÿnÿfÿpÿpÿ|ÿrÿcÿdÿpÿ~ÿlÿ`ÿeÿ{ÿpÿnÿrÿÿÿ{ÿÿ~ÿmÿgÿpÿqÿÿÿ|ÿsÿtÿÿyÿÿuÿyÿ_ÿdÿiÿÿ|ÿÿoÿtÿwÿsÿxÿÿiÿnÿsÿsÿkÿgÿÿhÿ`ÿnÿlÿyÿ{ÿmÿrÿiÿfÿÿÿ~ÿÿÿvÿÿ~ÿoÿnÿmÿpÿÿuÿpÿXÿtÿÿÿiÿ_ÿbÿÿ}ÿxÿÿzÿsÿpÿkÿdÿ|ÿÿsÿ|ÿxÿ{ÿÿ|ÿ}ÿnÿ_ÿhÿoÿiÿUÿlÿiÿVÿLÿSÿSÿlÿnÿlÿnÿGÿoÿlÿiÿcÿaÿ\ÿdÿCÿ^ÿTÿbÿXÿ`ÿ[ÿfÿZÿHÿTÿNÿUÿgÿgÿXÿKÿHÿRÿfÿoÿeÿYÿZÿVÿbÿIÿ@ÿJÿ[ÿdÿUÿDÿOÿVÿ=ÿ\ÿ`ÿcÿRÿRÿoÿiÿ\ÿ`ÿqÿ[ÿKÿJÿSÿ_ÿ`ÿSÿ`ÿ[ÿLÿ[ÿUÿEÿaÿ[ÿRÿaÿSÿOÿVÿNÿ@ÿBÿ\ÿhÿ]ÿEÿRÿYÿ[ÿTÿBÿ-ÿ:ÿVÿcÿcÿhÿiÿMÿZÿaÿXÿcÿUÿVÿNÿeÿOÿKÿYÿ`ÿ]ÿbÿYÿTÿcÿnÿXÿWÿ\ÿfÿbÿ]ÿsÿoÿZÿXÿYÿ_ÿdÿ\ÿNÿrÿ|ÿsÿRÿhÿgÿPÿdÿYÿXÿdÿMÿaÿ^ÿdÿqÿÿkÿvÿPÿyÿZÿdÿnÿ9ÿ*ÿ>ÿ:ÿeÿRÿXÿeÿQÿ\ÿUÿNÿTÿLÿTÿYÿTÿ\ÿcÿ]ÿaÿeÿ_ÿbÿhÿlÿ`ÿ]ÿrÿeÿ^ÿ]ÿaÿZÿÿjÿOÿmÿpÿeÿ{ÿRÿIÿaÿvÿ}ÿhÿiÿtÿ{ÿhÿ^ÿhÿxÿ`ÿoÿcÿoÿÿqÿbÿ]ÿjÿhÿnÿxÿrÿrÿtÿkÿnÿiÿeÿ\ÿSÿhÿgÿhÿgÿhÿ}ÿoÿ`ÿYÿvÿzÿ}ÿ~ÿaÿxÿyÿoÿjÿ|ÿwÿyÿÿiÿuÿ}ÿsÿzÿlÿuÿuÿjÿpÿhÿdÿfÿvÿyÿoÿtÿlÿUÿjÿrÿmÿmÿyÿuÿlÿrÿ{ÿyÿgÿfÿmÿnÿsÿtÿ|ÿyÿvÿfÿgÿtÿ}ÿÿÿqÿÿbÿdÿxÿZÿÿ|ÿ[ÿoÿfÿoÿoÿvÿ{ÿsÿsÿlÿ[ÿ^ÿaÿgÿzÿgÿlÿuÿfÿYÿnÿ{ÿeÿjÿ}ÿÿsÿxÿpÿjÿxÿyÿÿÿÿuÿfÿiÿrÿuÿvÿuÿrÿmÿuÿ}ÿÿhÿgÿrÿzÿgÿlÿ[ÿtÿpÿeÿ|ÿsÿ|ÿdÿQÿiÿaÿjÿkÿJÿMÿiÿfÿÿzÿjÿqÿqÿ}ÿwÿrÿÿ{ÿtÿ}ÿyÿpÿ~ÿ~ÿxÿÿzÿpÿÿ}ÿcÿaÿ_ÿmÿgÿyÿÿnÿrÿÿvÿwÿuÿwÿlÿ`ÿÿfÿ`ÿÿnÿxÿÿpÿnÿuÿÿlÿdÿÿÿÿuÿrÿoÿgÿhÿnÿyÿvÿqÿpÿrÿpÿ`ÿ_ÿtÿÿÿxÿxÿÿtÿzÿÿÿuÿhÿkÿcÿFÿHÿaÿpÿmÿFÿTÿÿbÿhÿcÿeÿpÿ|ÿÿÿpÿmÿnÿwÿÿ|ÿgÿoÿlÿkÿvÿhÿtÿrÿgÿfÿxÿ|ÿxÿtÿlÿkÿkÿpÿjÿeÿtÿdÿZÿdÿjÿsÿlÿlÿlÿÿtÿjÿeÿoÿiÿYÿdÿpÿmÿwÿ`ÿhÿxÿ|ÿXÿjÿmÿaÿ[ÿsÿWÿVÿJÿVÿnÿmÿdÿeÿeÿfÿrÿnÿdÿbÿcÿgÿlÿkÿ_ÿXÿ\ÿcÿ_ÿeÿkÿTÿaÿrÿ~ÿzÿbÿZÿlÿgÿgÿXÿ[ÿhÿMÿiÿQÿLÿWÿLÿKÿRÿ<ÿXÿLÿYÿ^ÿ[ÿYÿZÿhÿcÿZÿUÿMÿ]ÿeÿTÿcÿÿgÿSÿkÿWÿUÿ_ÿBÿVÿlÿaÿtÿeÿ[ÿCÿHÿaÿhÿ\ÿiÿRÿtÿqÿRÿlÿ^ÿOÿbÿXÿQÿ]ÿMÿOÿSÿcÿTÿIÿSÿ\ÿPÿNÿ[ÿdÿgÿYÿPÿTÿ\ÿkÿbÿcÿWÿfÿSÿQÿIÿfÿ_ÿZÿgÿKÿmÿ]ÿkÿlÿeÿNÿSÿSÿ`ÿLÿ@ÿTÿ^ÿjÿXÿLÿ[ÿ\ÿ]ÿhÿoÿjÿdÿbÿeÿhÿdÿwÿhÿhÿÿxÿnÿaÿYÿwÿaÿ|ÿhÿÿsÿÿoÿwÿkÿtÿ\ÿiÿpÿzÿqÿwÿyÿvÿ~ÿyÿsÿnÿjÿrÿnÿfÿmÿvÿÿyÿuÿlÿZÿnÿÿqÿlÿ|ÿiÿsÿuÿÿxÿzÿÿpÿlÿiÿiÿ{ÿnÿwÿzÿ~ÿÿ[ÿMÿqÿsÿnÿaÿSÿmÿ}ÿwÿ|ÿxÿcÿcÿYÿpÿ\ÿjÿ_ÿtÿfÿ`ÿiÿ{ÿ}ÿhÿÿxÿ_ÿzÿÿuÿtÿrÿoÿ|ÿrÿnÿxÿ}ÿoÿ_ÿfÿkÿ`ÿ[ÿcÿvÿiÿkÿpÿÿyÿrÿoÿqÿdÿoÿwÿlÿjÿvÿ~ÿkÿbÿkÿwÿsÿzÿuÿtÿrÿjÿ{ÿÿpÿÿÿ]ÿVÿlÿjÿiÿzÿÿvÿjÿuÿlÿlÿoÿuÿhÿuÿiÿ|ÿoÿjÿyÿoÿsÿyÿjÿrÿvÿzÿ|ÿjÿpÿÿÿÿwÿtÿsÿqÿvÿiÿhÿÿtÿÿ|ÿwÿ_ÿrÿzÿsÿaÿ[ÿiÿ^ÿeÿtÿvÿpÿmÿnÿmÿ_ÿ_ÿvÿ\ÿ`ÿiÿTÿXÿzÿfÿoÿiÿÿyÿlÿhÿtÿzÿxÿoÿlÿnÿiÿtÿlÿrÿyÿqÿÿÿ}ÿmÿVÿXÿpÿÿvÿÿÿ}ÿÿfÿzÿqÿZÿvÿpÿjÿÿÿvÿwÿzÿÿÿ{ÿoÿvÿoÿzÿÿyÿÿsÿÿÿÿ]ÿxÿ[ÿvÿ}ÿÿÿPÿÿÿÿvÿgÿfÿrÿwÿkÿÿxÿlÿcÿSÿtÿÿeÿÿ}ÿmÿdÿvÿjÿjÿkÿyÿvÿhÿwÿÿÿmÿjÿwÿ~ÿtÿhÿeÿbÿÿfÿtÿxÿmÿhÿ]ÿdÿ_ÿiÿrÿxÿeÿYÿ[ÿlÿÿÿÿvÿZÿ`ÿ[ÿfÿqÿ_ÿpÿdÿQÿjÿsÿlÿiÿgÿ}ÿvÿkÿuÿ{ÿzÿpÿZÿ^ÿpÿrÿÿoÿÿ~ÿ{ÿpÿyÿÿ{ÿuÿrÿ{ÿ~ÿsÿwÿyÿrÿtÿuÿpÿqÿdÿiÿ|ÿuÿ}ÿyÿeÿgÿyÿpÿÿÿoÿoÿrÿuÿuÿbÿaÿÿvÿiÿ^ÿ]ÿlÿyÿiÿÿeÿxÿ[ÿ]ÿBÿ1ÿRÿtÿmÿ_ÿfÿgÿmÿxÿjÿtÿqÿhÿgÿmÿmÿsÿzÿhÿ~ÿlÿrÿvÿkÿwÿÿjÿbÿvÿÿyÿuÿdÿiÿbÿ~ÿuÿqÿzÿuÿxÿÿÿqÿnÿsÿwÿ}ÿlÿxÿÿÿmÿeÿnÿmÿÿÿÿtÿÿ|ÿuÿqÿfÿpÿmÿrÿsÿZÿwÿ}ÿbÿtÿÿsÿuÿyÿxÿzÿ|ÿqÿlÿwÿ{ÿwÿqÿpÿuÿyÿfÿvÿ\ÿhÿhÿpÿiÿxÿwÿ{ÿÿyÿsÿÿ{ÿÿvÿzÿÿ{ÿÿÿ}ÿ}ÿÿÿÿÿvÿtÿÿÿÿÿÿÿÿÿxÿyÿÿÿÿÿÿÿÿÿÿÿÿÿÿÿÿÿ©ÿÿÿÿÿÿÿÿÿ§ÿÿÿ§ÿ¦ÿÿÿ§ÿÿÿÿÿÿ©ÿªÿÿÿ´ÿÿÿÿÿÿÿÿÿÿ ÿÿÿ§ÿÿÿÿÿÿ©ÿ£ÿ¦ÿ¯ÿ±ÿ±ÿ¦ÿ£ÿ­ÿ®ÿ£ÿ¡ÿ¡ÿ¢ÿ¯ÿ¦ÿªÿ¢ÿ¢ÿ¤ÿ¢ÿ£ÿ«ÿ°ÿªÿ£ÿÿÂÿ«ÿ¥ÿ¯ÿÿ®ÿ¡ÿÿ¢ÿ¡ÿÿ¡ÿ±ÿ¨ÿÿ£ÿÿ£ÿÿ§ÿ¢ÿ¡ÿ ÿ¦ÿ©ÿÿÿ£ÿÿ­ÿÿ¥ÿ©ÿ¹ÿ¥ÿÿ®ÿ³ÿ«ÿÿÿ¤ÿ¢ÿ°ÿ¯ÿªÿÿÿ¥ÿ ÿÿ­ÿ®ÿ¥ÿÿÿ±ÿ¢ÿ°ÿ¹ÿÿ¥ÿ§ÿ¡ÿ£ÿ£ÿÿÿ¥ÿ¬ÿ¦ÿ£ÿ¬ÿ­ÿ§ÿÿ ÿ¢ÿªÿÿÿ±ÿ¨ÿÿ«ÿÿÿ¶ÿÿ¨ÿ§ÿ ÿ¦ÿªÿ¥ÿ ÿÿÿ§ÿ«ÿ¤ÿÿ£ÿ­ÿ¯ÿ¦ÿÿÿ¥ÿ­ÿÿÿ·ÿ¥ÿ¯ÿÿÿ©ÿ§ÿ¨ÿªÿ¥ÿÿÿÿÿ¨ÿÿ¢ÿ«ÿ®ÿ©ÿ¤ÿ ÿ£ÿ¯ÿÿÿÿ¶ÿÿÿÿ£ÿªÿ¢ÿÿ¤ÿ§ÿÿÿ©ÿÿ£ÿ£ÿÿtÿsÿÿÿ ÿ«ÿ¡ÿ¥ÿ²ÿ§ÿÿ­ÿ²ÿ¥ÿÿ¨ÿ ÿ©ÿ²ÿÿÿ£ÿÿÿªÿ²ÿ¯ÿ²ÿÿÿÿªÿÿÿ¥ÿ¬ÿ¨ÿ¦ÿ­ÿÿ¡ÿ¢ÿÿÿ¡ÿ©ÿ«ÿ§ÿ¥ÿ¤ÿ¡ÿÿ§ÿ ÿ¥ÿ¬ÿ¯ÿ¯ÿ­ÿ­ÿ®ÿ¦ÿÿ£ÿwÿÿÿÿ ÿ§ÿ­ÿ ÿÿ¬ÿÿÿ}ÿÿ¡ÿ ÿ£ÿÿÿÿ£ÿÿ ÿÿÿ¥ÿ£ÿ ÿ©ÿ¨ÿÿ«ÿ©ÿÿ¥ÿ¦ÿªÿ¨ÿÿÿ¬ÿ©ÿ§ÿ£ÿªÿ£ÿÿÿ¢ÿ±ÿµÿ¦ÿ¦ÿ¡ÿÿ¨ÿ¦ÿ©ÿ²ÿ°ÿ¡ÿÿ¨ÿ¥ÿ®ÿ®ÿ¤ÿ£ÿ«ÿ²ÿ¯ÿ¡ÿ¬ÿÿ®ÿ·ÿ³ÿ§ÿ¢ÿªÿ±ÿ§ÿÿÿ®ÿ­ÿ·ÿ½ÿ®ÿ¢ÿ¬ÿ«ÿ«ÿÿ¢ÿ©ÿ¦ÿ¢ÿ¤ÿ­ÿºÿ·ÿ§ÿ ÿÿªÿªÿ¯ÿ±ÿ¦ÿªÿ©ÿÿ²ÿ°ÿ¯ÿ¨ÿ­ÿµÿ®ÿ¥ÿÿ¦ÿ¦ÿ«ÿ¯ÿ¥ÿÿ§ÿ¯ÿ§ÿ´ÿÿ¥ÿ§ÿ£ÿ¨ÿ°ÿ«ÿ¦ÿ¤ÿ¸ÿ±ÿ­ÿ®ÿ±ÿ¬ÿ ÿ£ÿ¢ÿºÿ¹ÿ·ÿ¥ÿ ÿ£ÿ£ÿ ÿ¢ÿ¢ÿ¢ÿ§ÿ­ÿªÿªÿ¦ÿ©ÿ¨ÿ©ÿ®ÿ¯ÿ¯ÿµÿ«ÿ ÿ¯ÿ¦ÿ®ÿ®ÿ®ÿ²ÿ­ÿ£ÿ¥ÿ±ÿ´ÿµÿ°ÿ§ÿ ÿÿ£ÿ®ÿ£ÿ²ÿ¬ÿ¡ÿÿÿ§ÿ¨ÿ¬ÿ«ÿ¢ÿ°ÿ¡ÿ«ÿ©ÿ ÿ¢ÿ§ÿ ÿªÿ±ÿ®ÿ°ÿ¤ÿ ÿ¤ÿ£ÿ¢ÿ¡ÿ¯ÿÿ§ÿ©ÿ£ÿ¥ÿªÿ¤ÿÿ¦ÿÿ¨ÿ´ÿ ÿ¤ÿ¨ÿ¡ÿÿÿ ÿ¤ÿ ÿ©ÿ»ÿ¯ÿ¬ÿ±ÿ«ÿ¡ÿªÿ¨ÿ¢ÿ§ÿ¯ÿ£ÿ¦ÿ©ÿ©ÿ¨ÿÿÿÿÿÿÿÿÿ¨ÿ²ÿ³ÿÿ°ÿ¥ÿ¨ÿ­ÿ«ÿµÿ¸ÿ®ÿ°ÿ·ÿ¼ÿ±ÿ­ÿÿ´ÿ­ÿxÿ^ÿ{ÿÿ¢ÿ¯ÿ¬ÿªÿÿÿÿ
ÿ+þÎýþ¢ÿªÿ§ÿªÿ«ÿµÿªÿ£ÿÿÿ±ÿÀÿ³ÿ¤ÿ¨ÿ¢ÿ¡ÿ£ÿÿ¡ÿ«ÿ±ÿ³ÿ­ÿ¯ÿ¢ÿ­ÿ±ÿªÿ²ÿ¬ÿ¡ÿ«ÿÿ¡ÿ¬ÿ¨ÿ«ÿ§ÿÿ©ÿµÿ­ÿ¥ÿ¥ÿ¦ÿ¨ÿ¯ÿ©ÿ¤ÿÿÿ ÿ¢ÿÿ¥ÿ¨ÿÿÿºÿ³ÿ«ÿ¢ÿ¬ÿ©ÿÿ ÿ¨ÿ¡ÿ§ÿ«ÿÿ¢ÿ©ÿ£ÿ¤ÿ­ÿ´ÿ¨ÿÿ¤ÿ°ÿ¡ÿÿÿÿÿ®ÿ§ÿÿ¡ÿªÿ«ÿ¯ÿÿÿªÿ«ÿÿÿ§ÿ§ÿÿÿ¨ÿ®ÿ«ÿ¦ÿÿ¦ÿÿÿÿ£ÿÿÿÿ¡ÿ²ÿÿ´ÿ¨ÿ¶ÿ·ÿ¢ÿ¨ÿ¢ÿ£ÿ¥ÿ£ÿ¥ÿ£ÿ«ÿÿ°ÿ¨ÿ§ÿ­ÿÿ«ÿ±ÿ§ÿ ÿÿ¥ÿ©ÿÿÿªÿ§ÿ´ÿ»ÿ¢ÿÿ¦ÿ£ÿÿ£ÿ©ÿÿ²ÿ¦ÿ ÿ¦ÿÿ ÿ¤ÿÿÿÿÿ­ÿ£ÿÿ¥ÿ ÿÿ´ÿ´ÿ±ÿ¥ÿ¥ÿ¨ÿ§ÿ¨ÿ£ÿÿ°ÿ¥ÿÿÿÿ½ÿ§ÿ¦ÿ¨ÿÿÿ ÿÿ¤ÿ®ÿ ÿÿ©ÿÿ¥ÿÿ¥ÿ¦ÿ©ÿ¢ÿÿÿÿ¥ÿ©ÿÿÿ£ÿ­ÿ¢ÿ¯ÿ¬ÿ¥ÿÿÿÿÿÿÿ¢ÿÿ¯ÿ¨ÿÿÿ¬ÿ¶ÿ«ÿÿÿÿ¨ÿªÿÿÿÿ¢ÿÿ¤ÿÿÿÿÿÿÿÿÿ¤ÿ¡ÿÿ©ÿÿ¥ÿ¥ÿÿ«ÿªÿÿÿÿ¢ÿÿÿ§ÿ­ÿ£ÿÿÿÿÿ§ÿªÿÿÿÿÿÿÿ¨ÿ©ÿªÿÿÿ£ÿ¡ÿÿÿÿ¢ÿ£ÿÿÿÿÿÿÿ¤ÿÿ¬ÿÿÿÿ¡ÿÿÿÿÿ­ÿ¥ÿ ÿ§ÿ¬ÿ¨ÿÿ¥ÿ ÿÿÿÿÿÿÿÿ ÿ¡ÿÿÿÿÿÿÿ¥ÿ©ÿ ÿÿÿÿÿÿÿÿÿÿÿ¤ÿÿÿÿÿÿÿÿÿÿ ÿÿÿÿÿÿÿÿÿÿÿzÿwÿÿÿ{ÿwÿ~ÿÿÿ}ÿ~ÿ~ÿÿÿmÿwÿ~ÿzÿÿÿpÿvÿxÿrÿzÿqÿqÿyÿfÿnÿmÿpÿqÿrÿeÿqÿmÿrÿvÿvÿsÿbÿ_ÿaÿlÿmÿoÿqÿoÿNÿVÿ`ÿiÿqÿsÿlÿcÿfÿlÿ\ÿWÿgÿbÿoÿgÿpÿuÿaÿkÿUÿxÿmÿ{ÿ_ÿvÿnÿoÿtÿlÿsÿyÿrÿwÿÿzÿpÿ{ÿÿpÿaÿ{ÿgÿnÿ_ÿrÿvÿ_ÿeÿdÿ_ÿnÿkÿ\ÿaÿiÿoÿÿvÿLÿbÿvÿhÿÿgÿÿqÿaÿVÿ_ÿeÿmÿoÿmÿqÿjÿiÿvÿpÿeÿkÿoÿvÿoÿiÿÿeÿvÿÿhÿdÿqÿfÿoÿhÿoÿzÿ}ÿ{ÿpÿlÿoÿaÿ[ÿoÿwÿoÿÿÿ£ÿlÿhÿ{ÿsÿÿxÿ~ÿÿÿÿÿzÿÿÿÿÿyÿjÿtÿoÿÿÿwÿÿÿzÿÿ_ÿÿuÿÿÿÿrÿwÿmÿjÿsÿzÿÿrÿuÿÿ{ÿwÿ}ÿ{ÿsÿÿ|ÿÿ{ÿfÿnÿÿxÿ`ÿ`ÿbÿtÿpÿmÿmÿnÿ{ÿÿuÿwÿÿzÿxÿuÿÿÿlÿÿmÿÿ¡ÿpÿÿlÿvÿxÿyÿ~ÿ~ÿlÿuÿnÿkÿÿÿsÿÿrÿtÿzÿ}ÿoÿiÿhÿfÿFÿÿyÿmÿkÿtÿxÿkÿ}ÿwÿvÿpÿsÿkÿyÿ~ÿoÿrÿxÿoÿrÿpÿ]ÿgÿmÿeÿmÿjÿÿÿoÿzÿ|ÿyÿÿpÿzÿqÿoÿtÿpÿwÿoÿgÿvÿ~ÿtÿ|ÿ}ÿrÿuÿiÿdÿrÿtÿÿwÿtÿuÿzÿvÿÿÿzÿÿvÿÿsÿlÿwÿÿzÿvÿmÿ{ÿjÿhÿyÿÿÿ~ÿwÿ~ÿ~ÿhÿlÿpÿkÿ}ÿ|ÿmÿzÿjÿeÿÿÿjÿrÿfÿyÿxÿvÿwÿrÿzÿ}ÿsÿÿÿÿxÿiÿeÿkÿ|ÿ~ÿÿÿxÿqÿrÿeÿiÿ{ÿnÿÿÿÿ{ÿÿÿÿ`ÿeÿrÿxÿyÿuÿmÿ{ÿÿjÿsÿÿÿsÿmÿvÿsÿkÿfÿkÿwÿ}ÿtÿoÿvÿcÿ\ÿtÿjÿjÿhÿUÿrÿnÿhÿiÿlÿtÿpÿpÿnÿnÿ~ÿyÿjÿcÿlÿvÿxÿ}ÿÿÿ}ÿÿÿzÿtÿ{ÿÿÿ~ÿpÿ`ÿiÿ|ÿ{ÿÿoÿÿJÿYÿÿrÿyÿyÿyÿiÿtÿpÿcÿ~ÿxÿÿzÿ}ÿÿvÿzÿxÿoÿrÿoÿmÿtÿqÿtÿÿ{ÿvÿÿÿÿgÿtÿÿ}ÿnÿjÿoÿjÿfÿiÿÿhÿjÿÿÿxÿsÿ\ÿsÿ|ÿvÿ{ÿwÿtÿvÿrÿlÿ|ÿxÿuÿ{ÿsÿsÿpÿjÿpÿlÿpÿrÿjÿ|ÿ`ÿaÿjÿ[ÿ`ÿTÿlÿwÿiÿgÿÿKÿgÿWÿyÿaÿhÿ^ÿYÿ1ÿ9ÿKÿfÿwÿdÿPÿVÿGÿ]ÿIÿ1ÿKÿVÿ^ÿqÿaÿTÿ]ÿOÿPÿhÿaÿJÿFÿgÿVÿHÿUÿSÿZÿ^ÿEÿUÿvÿHÿPÿVÿ[ÿ.ÿAÿ[ÿPÿQÿWÿ_ÿPÿIÿIÿOÿbÿ^ÿYÿbÿVÿ?ÿ]ÿcÿNÿTÿTÿ\ÿ\ÿSÿ\ÿ[ÿbÿOÿ?ÿfÿkÿaÿCÿPÿeÿRÿKÿ?ÿBÿ8ÿKÿSÿ[ÿeÿcÿNÿ^ÿZÿjÿ\ÿjÿMÿ@ÿGÿHÿZÿaÿcÿ\ÿYÿNÿ\ÿ`ÿ]ÿNÿWÿWÿAÿKÿaÿeÿ]ÿOÿNÿVÿ`ÿ`ÿ^ÿbÿnÿlÿ`ÿRÿZÿWÿfÿwÿjÿLÿHÿgÿLÿPÿcÿSÿSÿ_ÿgÿvÿSÿEÿNÿkÿ@ÿyÿ]ÿFÿJÿTÿWÿ`ÿbÿVÿRÿSÿJÿ@ÿHÿVÿ`ÿgÿnÿkÿcÿ^ÿYÿUÿ]ÿdÿ\ÿaÿmÿ\ÿHÿhÿpÿ`ÿ`ÿfÿbÿlÿkÿAÿMÿTÿSÿJÿ[ÿÿeÿ\ÿxÿuÿiÿ{ÿiÿvÿiÿgÿhÿkÿsÿqÿfÿfÿhÿmÿ^ÿdÿjÿeÿhÿiÿiÿhÿdÿfÿhÿdÿcÿpÿpÿgÿlÿ_ÿZÿUÿgÿeÿuÿ|ÿ[ÿoÿÿ}ÿ^ÿiÿnÿfÿqÿiÿxÿmÿpÿqÿRÿÿiÿbÿiÿhÿcÿcÿfÿrÿsÿnÿgÿ]ÿkÿvÿzÿpÿyÿvÿlÿqÿuÿqÿnÿpÿrÿpÿrÿ{ÿrÿzÿyÿoÿvÿoÿwÿÿÿnÿ~ÿaÿfÿÿrÿzÿyÿ]ÿÿlÿmÿgÿ|ÿuÿuÿmÿdÿgÿkÿbÿmÿ|ÿoÿpÿkÿdÿVÿZÿnÿsÿ{ÿÿÿmÿpÿtÿsÿvÿqÿ}ÿÿyÿtÿqÿuÿpÿrÿoÿ}ÿuÿpÿkÿtÿyÿfÿmÿmÿÿpÿpÿ^ÿfÿcÿcÿwÿRÿrÿÿfÿzÿhÿmÿoÿaÿkÿ|ÿmÿtÿvÿtÿmÿpÿyÿÿrÿnÿjÿsÿuÿyÿ|ÿvÿuÿ}ÿ~ÿmÿvÿÿ|ÿkÿxÿrÿkÿyÿxÿ~ÿÿhÿpÿsÿxÿtÿmÿuÿoÿ~ÿmÿaÿ{ÿlÿÿÿqÿiÿpÿnÿsÿ}ÿyÿrÿuÿ~ÿÿ|ÿXÿ_ÿjÿzÿyÿkÿÿÿrÿoÿqÿmÿrÿpÿÿÿÿpÿgÿmÿqÿsÿfÿwÿiÿVÿaÿ_ÿrÿlÿrÿrÿÿIÿzÿcÿ~ÿUÿbÿxÿlÿ|ÿ~ÿÿpÿnÿ`ÿ|ÿ~ÿoÿqÿlÿxÿsÿoÿhÿjÿxÿgÿ\ÿjÿlÿfÿoÿxÿlÿoÿtÿaÿJÿ^ÿuÿ}ÿ|ÿ}ÿvÿsÿÿbÿuÿxÿjÿ[ÿ^ÿuÿpÿrÿiÿhÿsÿÿmÿÿ|ÿgÿRÿ|ÿdÿhÿOÿUÿhÿjÿkÿiÿeÿdÿiÿjÿjÿjÿlÿkÿkÿpÿbÿ`ÿ^ÿXÿKÿ^ÿkÿSÿYÿbÿjÿeÿWÿ^ÿ\ÿKÿiÿ[ÿhÿjÿPÿeÿkÿNÿmÿUÿ=ÿMÿiÿ\ÿdÿ`ÿ[ÿ]ÿ\ÿoÿaÿ`ÿcÿVÿbÿaÿIÿXÿgÿfÿzÿqÿkÿ^ÿNÿLÿ[ÿRÿjÿOÿoÿ_ÿYÿGÿVÿHÿPÿ[ÿVÿkÿ\ÿbÿiÿ`ÿeÿJÿ>ÿVÿUÿcÿ6ÿKÿ\ÿbÿbÿVÿMÿYÿaÿVÿYÿ\ÿUÿYÿQÿSÿdÿkÿ^ÿbÿSÿdÿ[ÿVÿMÿcÿcÿVÿWÿRÿOÿYÿ_ÿUÿtÿSÿmÿuÿaÿeÿVÿYÿ\ÿ_ÿiÿkÿ[ÿfÿcÿOÿ`ÿdÿ`ÿmÿ_ÿcÿpÿ_ÿWÿYÿyÿjÿNÿPÿsÿsÿZÿvÿiÿnÿaÿyÿÿÿmÿÿUÿiÿtÿqÿqÿuÿnÿlÿÿ~ÿsÿuÿ{ÿÿrÿnÿpÿlÿ|ÿ}ÿÿrÿfÿqÿzÿmÿgÿsÿ|ÿÿlÿjÿ{ÿxÿÿpÿtÿzÿÿtÿvÿ|ÿkÿjÿjÿhÿ[ÿfÿoÿgÿmÿuÿfÿaÿnÿrÿiÿcÿaÿXÿjÿNÿbÿ^ÿlÿ[ÿcÿgÿjÿpÿjÿnÿyÿqÿtÿÿlÿfÿnÿrÿwÿyÿfÿkÿnÿ`ÿZÿdÿmÿgÿdÿbÿnÿfÿ_ÿZÿtÿÿlÿÿuÿ]ÿwÿÿhÿzÿlÿqÿhÿlÿwÿsÿuÿzÿvÿuÿfÿfÿuÿ|ÿuÿuÿyÿtÿyÿpÿlÿjÿrÿpÿxÿsÿrÿjÿÿÿzÿ~ÿvÿxÿÿkÿpÿrÿuÿÿÿtÿÿ}ÿ~ÿzÿ`ÿhÿÿÿÿuÿqÿvÿÿÿvÿYÿ{ÿ_ÿÿqÿoÿ|ÿ]ÿrÿÿÿÿoÿkÿqÿmÿpÿzÿnÿkÿqÿ`ÿqÿwÿXÿyÿ{ÿTÿtÿ{ÿ^ÿ~ÿhÿÿ~ÿhÿÿiÿ_ÿiÿtÿpÿzÿtÿsÿ}ÿqÿpÿzÿtÿÿÿaÿ[ÿxÿnÿ{ÿxÿaÿuÿÿÿiÿfÿyÿQÿpÿÿ}ÿ}ÿ}ÿsÿÿÿÿÿÿÿrÿpÿÿ}ÿwÿ{ÿyÿ}ÿ|ÿÿnÿ{ÿyÿrÿTÿ5ÿ^ÿ[ÿpÿÿÿÿÿÿÿ~ÿÿxÿÿ\ÿºþÿtÿvÿÿÿÿyÿnÿfÿdÿqÿsÿ|ÿ|ÿlÿvÿyÿlÿoÿoÿqÿvÿiÿnÿiÿoÿÿlÿÿkÿwÿxÿzÿsÿnÿoÿoÿtÿuÿvÿjÿhÿ{ÿ{ÿrÿrÿlÿiÿvÿfÿfÿnÿqÿLÿkÿuÿvÿdÿfÿxÿoÿjÿlÿeÿlÿyÿmÿdÿlÿoÿhÿtÿhÿlÿ|ÿÿÿrÿvÿjÿbÿiÿ{ÿÿrÿgÿtÿtÿkÿwÿzÿtÿgÿkÿpÿ_ÿÿÿcÿ`ÿqÿlÿzÿÿmÿdÿrÿhÿaÿoÿpÿvÿÿoÿ]ÿcÿdÿlÿwÿ~ÿpÿÿpÿBÿöþQÿkÿcÿfÿiÿgÿcÿrÿÿuÿ|ÿuÿuÿxÿuÿÿoÿ|ÿ{ÿsÿqÿrÿbÿbÿuÿuÿlÿtÿuÿoÿoÿuÿiÿsÿlÿyÿÿnÿoÿsÿwÿÿÿ{ÿmÿiÿqÿsÿnÿÿ{ÿÿuÿgÿtÿlÿxÿÿÿpÿyÿÿvÿqÿÿwÿdÿpÿqÿmÿrÿrÿnÿvÿpÿsÿuÿÿsÿtÿ{ÿwÿjÿhÿrÿkÿoÿpÿwÿ{ÿcÿiÿhÿ^ÿ}ÿÿnÿwÿsÿ|ÿÿ}ÿsÿwÿwÿuÿÿÿ]ÿ{ÿÿÿ|ÿzÿyÿÿÿÿ~ÿuÿÿ{ÿÿÿ~ÿhÿÿ{ÿÿÿÿÿÿÿÿÿÿÿÿÿÿÿÿÿÿÿ¨ÿ¦ÿÿÿÿÿ£ÿÿÿÿÿ´ÿÿÿÿ¥ÿÿ¡ÿ¢ÿ¦ÿ¬ÿ«ÿ«ÿ¤ÿÿ£ÿªÿ¥ÿ©ÿ¡ÿ©ÿ¡ÿÿÿÿÿ¡ÿ§ÿÿÿÿÿÿÿ§ÿ£ÿÿÿÿ·ÿ´ÿªÿ©ÿ¯ÿ¬ÿ£ÿ¤ÿ ÿ£ÿ·ÿÿ¦ÿªÿ®ÿ°ÿ®ÿ¨ÿ£ÿÿ ÿ©ÿÿ£ÿµÿÿÿ©ÿ»ÿµÿ¬ÿ¢ÿ¥ÿ¡ÿ¥ÿ­ÿ£ÿÿÿÿÿ§ÿ¤ÿ ÿ²ÿ¬ÿ¡ÿ¨ÿ¥ÿÿÿ¢ÿªÿ©ÿ²ÿ²ÿ·ÿ¥ÿÿ¢ÿÿÿÿ ÿ¦ÿ¢ÿ©ÿ¦ÿ ÿÿÿÿÿ ÿ©ÿ§ÿÿ¡ÿ¬ÿ¤ÿÿ¤ÿÿ¥ÿ¦ÿÿÿÿÿÿÿ£ÿ«ÿÿ¨ÿ¦ÿÿ«ÿÿ¦ÿ¤ÿÿÿ©ÿ§ÿÿÿ¥ÿªÿ¤ÿµÿÿ§ÿ©ÿ ÿ¢ÿ¢ÿÿÿÿ¡ÿ¤ÿ¨ÿÿ¡ÿ«ÿ¬ÿ¦ÿÿÿÿÿÿÿ¤ÿÿ¤ÿ£ÿ¡ÿ ÿ¨ÿµÿ®ÿ¡ÿ¨ÿ®ÿ¥ÿ¢ÿ­ÿ§ÿÿ¨ÿ¦ÿ¨ÿ£ÿÿ¢ÿ©ÿ¬ÿ¢ÿÿ ÿÿÿÿÿ¡ÿ¢ÿÿ£ÿ¥ÿÿÿÿ¨ÿ¡ÿ ÿ¦ÿ£ÿÿÿÿÿ¨ÿ³ÿ·ÿÿºÿ¬ÿ®ÿ©ÿ¯ÿ«ÿ¡ÿ³ÿ¡ÿ­ÿ£ÿÿÿÿÿÿÿÿ¡ÿ¤ÿ£ÿ¾ÿ¨ÿµÿ°ÿÿ¤ÿ§ÿ¤ÿ«ÿ¬ÿ¤ÿÿÿÿ²ÿ£ÿªÿ¬ÿ¦ÿ£ÿÿ£ÿ¤ÿ ÿ¬ÿ¨ÿÿÿ¯ÿ¯ÿ¤ÿ§ÿÿ ÿ¢ÿÿÿÿÿ¨ÿ®ÿ¤ÿÿ±ÿÿÿÿÿ¨ÿ¨ÿ¥ÿ£ÿÿÿ¢ÿ³ÿÿªÿ£ÿ¦ÿ¥ÿÿÿ£ÿÿÿÿ¡ÿÿÿÿÿ©ÿ´ÿµÿ¯ÿ¢ÿ¬ÿ§ÿ²ÿ§ÿÿÿ©ÿ³ÿ¬ÿ²ÿ®ÿ¥ÿ¡ÿ±ÿ¶ÿ¯ÿ¯ÿ²ÿ­ÿ³ÿ³ÿ°ÿ¤ÿ ÿÿÿ¢ÿ°ÿ³ÿ¥ÿ°ÿ ÿ¢ÿ³ÿ®ÿ§ÿ¦ÿ¢ÿÿ­ÿªÿ®ÿÿÿ¸ÿ¸ÿ¦ÿ ÿ©ÿ¨ÿµÿ«ÿ¨ÿ¬ÿ«ÿ¤ÿ§ÿ±ÿ«ÿ¤ÿ ÿÿ±ÿ¨ÿÿÿ«ÿ®ÿ¤ÿ©ÿ¢ÿÿ¬ÿ¨ÿ«ÿ®ÿ®ÿ°ÿ¯ÿ¢ÿªÿ¯ÿ¥ÿªÿ¨ÿ£ÿ¦ÿ°ÿ½ÿ¢ÿ­ÿÿ¦ÿªÿªÿ­ÿ«ÿ¨ÿ¡ÿ®ÿ¦ÿ¬ÿ«ÿ¯ÿ­ÿ¤ÿ´ÿºÿ¯ÿ«ÿ¢ÿ¦ÿ ÿ£ÿ½ÿÿ¥ÿ°ÿ°ÿ°ÿ´ÿ³ÿ¬ÿ¥ÿ©ÿªÿ¥ÿ©ÿ®ÿ¬ÿ³ÿ²ÿ¥ÿ ÿ¢ÿ¦ÿ­ÿ®ÿ©ÿªÿ¬ÿ®ÿ£ÿ¬ÿ´ÿ·ÿ¯ÿ§ÿ§ÿ§ÿ£ÿÿ¯ÿªÿ¦ÿ£ÿÿ©ÿ¸ÿ¨ÿ«ÿ®ÿ¤ÿÿ¨ÿ¨ÿÿ ÿ¥ÿÿ­ÿ¯ÿ´ÿ¨ÿ¬ÿ³ÿ¬ÿ¡ÿ¥ÿ­ÿ¡ÿ§ÿ¬ÿ¢ÿÿ¤ÿ¤ÿÿ¦ÿ¨ÿÿÿ§ÿ¥ÿ ÿ ÿ ÿ¡ÿ¥ÿ ÿ²ÿ«ÿ¢ÿ£ÿ¢ÿ«ÿ¶ÿ°ÿ¤ÿ¤ÿ¬ÿ¢ÿ¨ÿ«ÿ®ÿ±ÿ±ÿ´ÿÀÿ¡ÿ¦ÿ ÿÿÿÿÿÿ£ÿ¥ÿÿÿ¥ÿ§ÿ¦ÿ«ÿ©ÿ§ÿ¨ÿ¨ÿ©ÿºÿ°ÿ¿ÿ§ÿÿªÿ®ÿ ÿÿÿÿÿ§ÿ©ÿ´ÿ¢ÿÿÿWÿºþPþµþ£ÿ»ÿ¦ÿ¯ÿµÿ±ÿµÿ¯ÿ«ÿ´ÿ®ÿ¡ÿ©ÿ¥ÿ²ÿÿÿÿ£ÿ£ÿ¢ÿ«ÿ²ÿ¥ÿÿÿ¨ÿ¤ÿ¬ÿ­ÿ¬ÿ­ÿÿÿ­ÿ¤ÿ¤ÿ£ÿÿÿ¥ÿªÿ§ÿÿÿ¢ÿ¯ÿªÿ©ÿ¢ÿ¦ÿ¥ÿªÿ¯ÿ¨ÿ¢ÿ­ÿ³ÿ´ÿ¢ÿÿ°ÿ¦ÿÿ£ÿ¦ÿ¦ÿ¯ÿ«ÿ¬ÿ¨ÿ§ÿ¦ÿªÿ¤ÿ¢ÿ¢ÿ­ÿ´ÿ©ÿ£ÿ²ÿ¾ÿwÿ¥ÿ¤ÿ¨ÿ£ÿªÿÿÿ­ÿ§ÿÿÿ£ÿ¤ÿ¥ÿ£ÿÿ ÿ¨ÿÿÿ©ÿ«ÿÿ¯ÿ§ÿÿ¢ÿ§ÿ¤ÿªÿ±ÿ¬ÿÿÿ¨ÿ ÿ«ÿ§ÿ©ÿ¨ÿ¡ÿ¬ÿ¯ÿ¶ÿ±ÿ¢ÿ¦ÿ£ÿÿ­ÿÿ¥ÿÿ¥ÿ±ÿ²ÿ©ÿ¢ÿ¥ÿªÿ§ÿ³ÿ£ÿÿµÿ¢ÿ§ÿ¨ÿ£ÿÿÿÿÿ©ÿÿÿÿÿ¯ÿÿÿ°ÿ²ÿ ÿÿÿ¢ÿ¯ÿ¤ÿ£ÿ¯ÿ¢ÿÿ²ÿ©ÿ¬ÿ ÿÿ¦ÿ¯ÿ¦ÿÿ¦ÿÿÁÿ ÿ¦ÿÿÿÿÿÿ¥ÿ¥ÿ¥ÿ§ÿ©ÿ¥ÿ¤ÿÿÿÿ£ÿÿÿ£ÿ¬ÿ¤ÿÿÿÿ¢ÿ±ÿÿÿÿ¬ÿµÿ¤ÿªÿ«ÿ ÿÿ ÿÿÿÿÿ¨ÿ¶ÿ£ÿÿ¢ÿÿÿ¢ÿÿÿ£ÿ¨ÿ©ÿÿ­ÿÿÿ¾ÿÿÿÿÿ ÿÿÿÿÿ¡ÿÿÿÿÿÿÿ¨ÿ«ÿ¡ÿÿ©ÿ¤ÿ¨ÿ±ÿ¥ÿ©ÿ±ÿÿ¥ÿ·ÿÿ§ÿ­ÿÿÿÿÿ ÿÿÿÿÿ¢ÿÿ¡ÿÿ£ÿ ÿÿÿÿ­ÿ ÿÿÿÿÿ«ÿ¼ÿ¨ÿ¦ÿ®ÿ°ÿ¢ÿ¦ÿÿ®ÿÿÿ¥ÿÿÿ¢ÿ¢ÿ¡ÿÿ ÿÿÿÿ£ÿÿÿÿ­ÿ£ÿ¡ÿÿÿÿÿÿ¤ÿÿÿÿÿ®ÿ¥ÿÿÿÿÿÿÿÿ¡ÿÿÿ}ÿÿÿÿÿÿÿÿÿÿÿÿÿÿÿ¯ÿ°ÿÿÿÿÿÿvÿ~ÿuÿuÿÿzÿgÿ|ÿÿuÿiÿoÿwÿ~ÿÿÿmÿhÿyÿ~ÿÿÿiÿwÿtÿ[ÿqÿ`ÿÿkÿ]ÿaÿpÿfÿ_ÿfÿiÿlÿ]ÿaÿyÿnÿ}ÿyÿlÿ_ÿgÿbÿiÿlÿsÿwÿgÿ^ÿgÿ[ÿOÿdÿlÿnÿbÿÿxÿkÿwÿkÿyÿÿÿeÿ|ÿnÿgÿwÿsÿwÿ{ÿiÿiÿsÿpÿjÿwÿoÿnÿdÿÿaÿcÿ^ÿ~ÿ|ÿhÿ`ÿdÿ_ÿZÿ^ÿgÿaÿ^ÿ}ÿdÿ|ÿjÿXÿ[ÿrÿÿiÿUÿ_ÿwÿjÿlÿmÿmÿjÿgÿlÿqÿlÿqÿ}ÿhÿnÿ|ÿtÿÿ^ÿfÿoÿzÿÿkÿmÿÿoÿsÿ~ÿÿsÿlÿ~ÿ{ÿeÿuÿ~ÿwÿxÿrÿhÿÿdÿ°ÿvÿÿwÿlÿÿ}ÿ}ÿÿÿÿvÿmÿ}ÿÿÿÿÿxÿoÿvÿrÿÿÿrÿÿjÿzÿ|ÿ|ÿnÿwÿxÿÿ|ÿ{ÿwÿtÿhÿ_ÿpÿvÿmÿlÿrÿtÿyÿÿzÿÿÿnÿnÿnÿ{ÿÿÿqÿfÿnÿxÿ~ÿtÿqÿoÿlÿÿÿuÿÿÿÿ|ÿÿÿoÿdÿ{ÿÿÿ{ÿ_ÿqÿqÿxÿÿ|ÿÿ}ÿuÿoÿsÿÿvÿnÿÿ{ÿsÿeÿrÿnÿrÿmÿmÿcÿqÿ}ÿnÿqÿyÿpÿTÿÿÿnÿkÿqÿsÿzÿÿÿÿÿzÿ}ÿ}ÿ|ÿsÿ~ÿXÿyÿ^ÿsÿuÿrÿtÿxÿÿvÿrÿÿÿ{ÿyÿ{ÿuÿoÿqÿvÿvÿlÿpÿtÿiÿoÿsÿoÿsÿqÿÿ}ÿuÿÿzÿÿÿxÿÿÿnÿÿÿÿoÿsÿxÿÿ|ÿzÿ}ÿwÿwÿtÿqÿsÿoÿwÿvÿjÿnÿdÿ`ÿrÿÿ|ÿÿ~ÿ]ÿjÿÿÿmÿ\ÿÿÿ|ÿ~ÿsÿ|ÿ|ÿtÿÿ~ÿzÿÿ~ÿnÿmÿÿ|ÿÿÿuÿzÿlÿmÿXÿhÿlÿlÿ|ÿhÿmÿcÿlÿuÿrÿTÿZÿÿpÿyÿqÿkÿvÿiÿwÿvÿrÿsÿcÿpÿÿuÿzÿrÿhÿmÿgÿsÿvÿgÿrÿpÿjÿxÿqÿYÿÿpÿxÿÿrÿfÿmÿrÿnÿnÿÿ|ÿlÿYÿ_ÿuÿyÿÿ~ÿkÿlÿÿ|ÿqÿvÿqÿ~ÿuÿ{ÿ~ÿoÿdÿ`ÿÿyÿuÿÿÿ`ÿkÿÿnÿÿeÿÿqÿ[ÿxÿÿoÿÿ{ÿ|ÿvÿfÿjÿqÿoÿkÿlÿyÿ}ÿzÿwÿlÿmÿrÿxÿvÿpÿgÿwÿpÿzÿrÿ`ÿsÿoÿTÿlÿqÿÿoÿÿÿÿyÿ`ÿsÿjÿzÿjÿuÿ|ÿÿsÿtÿ{ÿvÿzÿ|ÿnÿlÿtÿtÿuÿyÿwÿoÿbÿmÿ\ÿUÿ`ÿoÿWÿEÿvÿkÿ`ÿpÿuÿ`ÿÿ?ÿGÿVÿWÿaÿÿQÿ>ÿEÿZÿ]ÿNÿTÿJÿRÿ]ÿSÿXÿ^ÿXÿTÿWÿSÿSÿ^ÿZÿ^ÿaÿgÿ`ÿVÿ\ÿPÿXÿSÿMÿRÿ]ÿFÿLÿaÿOÿQÿ_ÿQÿ=ÿHÿ`ÿMÿGÿbÿiÿ\ÿNÿEÿMÿkÿ]ÿ[ÿ`ÿ`ÿLÿUÿdÿRÿEÿRÿ_ÿXÿUÿ]ÿYÿeÿcÿJÿkÿ^ÿVÿ<ÿAÿ`ÿWÿPÿCÿhÿAÿ]ÿ`ÿOÿ\ÿSÿ]ÿsÿUÿVÿUÿdÿcÿKÿ=ÿaÿTÿ]ÿcÿcÿSÿ[ÿUÿLÿbÿZÿRÿdÿrÿjÿ]ÿhÿÿ~ÿkÿ[ÿZÿfÿTÿPÿgÿdÿXÿQÿeÿeÿOÿbÿpÿrÿOÿMÿ^ÿTÿkÿfÿbÿuÿYÿ`ÿMÿbÿbÿNÿIÿvÿYÿNÿ_ÿSÿ\ÿYÿZÿfÿkÿVÿ\ÿbÿfÿiÿ\ÿ\ÿXÿ]ÿjÿaÿ\ÿ`ÿlÿdÿWÿkÿvÿvÿgÿÿoÿeÿVÿhÿmÿ[ÿRÿUÿWÿdÿ`ÿZÿVÿsÿVÿgÿrÿuÿ|ÿvÿqÿcÿtÿpÿtÿlÿhÿvÿpÿlÿaÿmÿmÿkÿuÿvÿnÿeÿoÿ~ÿoÿeÿnÿnÿpÿlÿjÿqÿoÿnÿoÿcÿoÿdÿbÿsÿiÿdÿnÿ}ÿmÿmÿoÿXÿwÿnÿrÿeÿqÿlÿ\ÿÿ[ÿ^ÿqÿwÿiÿbÿtÿqÿ^ÿ]ÿiÿkÿcÿqÿ|ÿwÿ{ÿtÿsÿuÿmÿfÿoÿxÿqÿmÿsÿtÿtÿÿwÿoÿwÿmÿpÿuÿ~ÿcÿvÿZÿeÿ|ÿuÿzÿ{ÿxÿÿwÿmÿcÿtÿlÿ^ÿuÿbÿmÿjÿgÿpÿ~ÿrÿxÿqÿoÿcÿhÿuÿxÿÿÿtÿqÿvÿwÿÿ{ÿpÿsÿ{ÿÿyÿqÿxÿsÿoÿqÿxÿkÿnÿwÿqÿ{ÿpÿlÿmÿÿtÿkÿ]ÿpÿkÿnÿhÿUÿqÿlÿoÿ|ÿÿoÿtÿnÿtÿiÿqÿfÿlÿqÿ_ÿiÿnÿrÿyÿnÿjÿwÿuÿxÿyÿoÿoÿxÿÿ}ÿoÿ}ÿ~ÿ{ÿ|ÿxÿaÿnÿrÿsÿtÿjÿiÿ}ÿÿmÿsÿxÿÿÿgÿnÿfÿnÿÿÿÿ|ÿiÿlÿ}ÿÿÿtÿjÿgÿ{ÿvÿdÿ`ÿiÿkÿkÿTÿpÿ~ÿgÿÿÿwÿyÿÿÿÿÿnÿaÿdÿyÿÿiÿjÿZÿjÿnÿ]ÿYÿÿÿ~ÿÿÿzÿ_ÿoÿnÿXÿcÿcÿqÿiÿjÿaÿiÿeÿyÿ~ÿTÿkÿrÿjÿaÿbÿeÿkÿaÿXÿaÿcÿcÿjÿrÿzÿvÿkÿ^ÿ<ÿ:ÿjÿbÿmÿ|ÿlÿnÿvÿÿÿmÿzÿuÿdÿjÿgÿsÿhÿyÿuÿvÿÿpÿqÿgÿkÿUÿzÿqÿmÿSÿUÿlÿiÿuÿkÿSÿXÿhÿkÿoÿgÿaÿbÿ`ÿkÿkÿcÿ`ÿ`ÿYÿaÿ[ÿYÿgÿbÿgÿRÿUÿ`ÿlÿcÿ^ÿ`ÿcÿ`ÿUÿmÿXÿTÿtÿIÿXÿaÿXÿfÿVÿ\ÿ_ÿVÿcÿeÿZÿhÿfÿfÿ_ÿNÿZÿfÿUÿXÿrÿrÿiÿPÿXÿdÿMÿZÿfÿLÿ`ÿbÿaÿXÿ[ÿNÿlÿGÿaÿJÿ\ÿzÿ\ÿYÿoÿIÿ\ÿ[ÿHÿ_ÿQÿ_ÿbÿkÿpÿaÿQÿKÿUÿaÿbÿXÿQÿSÿVÿ^ÿfÿ\ÿVÿWÿQÿYÿaÿaÿaÿYÿhÿdÿMÿLÿKÿ\ÿNÿEÿmÿhÿqÿmÿ_ÿhÿ`ÿ^ÿRÿgÿhÿcÿ`ÿcÿiÿnÿjÿmÿdÿTÿaÿ`ÿ`ÿoÿgÿdÿZÿ_ÿcÿZÿlÿ|ÿXÿzÿsÿOÿlÿÿkÿzÿxÿ}ÿwÿeÿvÿpÿaÿtÿiÿpÿÿxÿwÿvÿjÿrÿvÿzÿÿ|ÿÿÿÿuÿfÿtÿ{ÿqÿxÿvÿÿzÿnÿuÿoÿpÿxÿsÿaÿxÿxÿtÿsÿ{ÿvÿzÿWÿdÿwÿqÿdÿjÿcÿTÿQÿOÿOÿ]ÿjÿ`ÿ_ÿeÿhÿ|ÿeÿ`ÿmÿkÿbÿLÿXÿ[ÿrÿmÿÿjÿjÿÿsÿ_ÿkÿrÿpÿjÿ]ÿnÿeÿdÿgÿdÿiÿgÿfÿcÿiÿvÿmÿpÿjÿ{ÿjÿnÿwÿsÿrÿzÿÿqÿÿtÿ`ÿ^ÿmÿwÿuÿeÿÿÿtÿnÿcÿ]ÿqÿÿzÿpÿuÿuÿiÿiÿqÿnÿrÿÿdÿgÿÿÿsÿÿfÿÿyÿkÿnÿfÿrÿÿ|ÿyÿ~ÿtÿ}ÿ|ÿoÿtÿuÿÿÿxÿmÿpÿkÿÿlÿnÿvÿjÿÿpÿ[ÿyÿlÿoÿ|ÿÿ©ÿyÿeÿbÿiÿfÿÿÿnÿjÿlÿ{ÿwÿfÿmÿmÿcÿyÿmÿdÿÿoÿxÿÿnÿÿqÿvÿjÿrÿzÿrÿpÿgÿnÿRÿOÿsÿÿÿuÿVÿ^ÿqÿtÿxÿoÿÿÿ¡ÿwÿÿÿhÿuÿÿ|ÿÿ|ÿÿvÿxÿxÿwÿyÿÿÿxÿ{ÿÿ~ÿuÿkÿpÿzÿÿÿÿ~ÿiÿmÿ8ÿYÿ|ÿ`ÿtÿ~ÿÿÿÿÿÿÿgÿdÿTÿMþü#ÿvÿ~ÿ~ÿvÿdÿwÿÿXÿqÿxÿÿÿwÿuÿxÿcÿbÿtÿrÿuÿzÿqÿsÿyÿ{ÿ|ÿÿyÿvÿlÿ}ÿÿ{ÿlÿuÿpÿ{ÿrÿ^ÿ^ÿeÿpÿsÿoÿuÿjÿiÿ}ÿeÿmÿuÿgÿkÿaÿrÿgÿbÿdÿÿmÿrÿyÿhÿmÿ~ÿoÿcÿvÿzÿxÿxÿwÿuÿcÿWÿÿcÿjÿnÿoÿxÿ_ÿqÿÿÿxÿoÿcÿfÿwÿsÿkÿpÿ_ÿ`ÿ|ÿÿiÿhÿtÿtÿrÿxÿzÿXÿcÿrÿwÿuÿdÿiÿÿwÿkÿxÿiÿvÿoÿwÿqÿ|ÿYÿÿþ#ÿgÿnÿVÿ^ÿ]ÿ[ÿoÿzÿ{ÿtÿtÿ}ÿÿ|ÿpÿÿoÿxÿ{ÿvÿlÿaÿlÿlÿxÿ~ÿiÿfÿvÿ~ÿÿuÿoÿwÿvÿpÿÿmÿ[ÿhÿiÿtÿ|ÿzÿmÿiÿrÿqÿtÿÿuÿwÿrÿxÿwÿdÿÿzÿwÿ|ÿvÿÿÿÿÿkÿdÿ~ÿÿ|ÿiÿJÿlÿmÿhÿmÿoÿpÿpÿqÿsÿyÿnÿeÿiÿgÿmÿmÿmÿqÿtÿgÿtÿÿwÿtÿ`ÿwÿ{ÿÿ|ÿ{ÿÿÿÿrÿvÿÿ\ÿzÿÿÿsÿÿÿÿÿÿÿÿÿÿÿÿÿyÿpÿÿÿÿÿyÿÿÿÿÿÿÿÿÿÿÿÿ¤ÿÿ¥ÿÿ ÿÿÿÿ¢ÿ¥ÿÿÿ§ÿÿ¡ÿ£ÿ§ÿ´ÿ¢ÿÿ°ÿ­ÿÿ§ÿ®ÿ¨ÿÿÿ¥ÿÿ­ÿ¥ÿ°ÿÿÿÿÿÿÿÿÿÿ ÿ ÿÿÿÿÿ²ÿÿÿ´ÿÿÿÿÿÿ¢ÿ¦ÿ¤ÿ ÿ©ÿ©ÿÿÿ£ÿ«ÿÿ¦ÿ¢ÿÿÿÿ«ÿ¡ÿÿ©ÿ«ÿÿ§ÿ®ÿÿÿ¥ÿ ÿ¤ÿ«ÿ¯ÿªÿ¢ÿ¡ÿ£ÿÿµÿÿ¬ÿ°ÿ¬ÿ¯ÿ¯ÿ¢ÿÿ¡ÿ¦ÿ¦ÿ¢ÿÿªÿÿÿ¥ÿ§ÿ£ÿÿÿªÿ¶ÿ¬ÿÿÿÿÿÿ¥ÿ¥ÿ«ÿ«ÿ­ÿ¬ÿªÿ¤ÿÿ§ÿ¶ÿ±ÿÿ½ÿ¬ÿ¢ÿ¦ÿ­ÿ­ÿ¦ÿ¨ÿ¥ÿ ÿ´ÿÿÿ¯ÿÿÿÿÿ§ÿ£ÿÿ¦ÿ­ÿ ÿ ÿ£ÿÿ§ÿ¡ÿ£ÿ¢ÿ¬ÿ§ÿÿÿ¡ÿ§ÿ£ÿ¥ÿÿ­ÿÿ§ÿÿÿ¢ÿÿÿÿÿªÿÿÿÿ¥ÿ¨ÿ³ÿºÿªÿ¢ÿ¦ÿ©ÿ°ÿ ÿµÿ§ÿ ÿ¥ÿ¡ÿªÿ¬ÿ ÿ ÿ«ÿ§ÿ«ÿ¤ÿ²ÿ ÿÿÿÿÿ¡ÿÿÿÿÿÿÿÿ¤ÿ¢ÿ¥ÿ©ÿÿÿÿÿ¤ÿ°ÿ¶ÿÿÿÿ¦ÿ¬ÿ©ÿ©ÿ®ÿªÿ¤ÿ¦ÿ¦ÿÿÿÿÿ ÿÿÿ¦ÿ´ÿªÿ±ÿ§ÿ¥ÿ¤ÿ¦ÿ¥ÿ ÿ°ÿ¸ÿ¥ÿ§ÿÿÿ¡ÿ¹ÿ¢ÿ ÿ¥ÿ¨ÿ£ÿÿ£ÿ¡ÿÿÿ·ÿ¨ÿ¨ÿ¹ÿ¶ÿ°ÿ¯ÿ ÿ¥ÿ¦ÿ­ÿ¢ÿªÿÿ¦ÿ¨ÿÿÿ ÿÿÿ£ÿ¦ÿ¯ÿªÿ°ÿ£ÿÿÿÿÿÿÿ¦ÿ¶ÿ¥ÿÿ¤ÿ¢ÿÿÿÿÿªÿ«ÿ¯ÿ ÿÿÿ©ÿ³ÿ¶ÿÃÿ±ÿ­ÿ¸ÿ¤ÿ£ÿ±ÿ¯ÿ¨ÿ®ÿÿ´ÿ¯ÿ±ÿ°ÿ®ÿ©ÿ«ÿ°ÿ©ÿºÿ¶ÿ¢ÿ¤ÿ¢ÿ ÿªÿ²ÿ¯ÿ¦ÿ§ÿ¬ÿ§ÿ³ÿ¸ÿ«ÿ£ÿ¢ÿ¢ÿ©ÿªÿ¡ÿÿ©ÿ¢ÿ©ÿ¦ÿÿÿ¡ÿ«ÿ¼ÿ¦ÿªÿªÿ¤ÿªÿ¬ÿ¢ÿ£ÿ«ÿ¨ÿ»ÿ´ÿ®ÿ¬ÿ¥ÿ¥ÿ©ÿÿ­ÿ¢ÿ­ÿ¯ÿ¬ÿ­ÿ¬ÿ§ÿ¨ÿ¥ÿ£ÿ¢ÿ¢ÿ¤ÿÿÿªÿ¦ÿ¯ÿ²ÿÿ©ÿ¨ÿ£ÿ¨ÿªÿ¥ÿªÿ¡ÿ£ÿ¦ÿ»ÿ¹ÿ­ÿ£ÿ£ÿ¨ÿ®ÿ ÿ£ÿ ÿ¯ÿ­ÿ£ÿ¸ÿ®ÿÿ«ÿ±ÿ©ÿ¸ÿ´ÿ¬ÿ°ÿ¨ÿ®ÿ«ÿ«ÿ°ÿ¨ÿ¦ÿ¯ÿ³ÿ£ÿ¢ÿ¥ÿ§ÿ¢ÿ¢ÿ²ÿ¥ÿ§ÿ£ÿ¤ÿªÿ¯ÿ¬ÿ©ÿ±ÿ°ÿ°ÿ¤ÿÿ²ÿ¨ÿ¦ÿ±ÿ°ÿ²ÿ¯ÿ ÿ§ÿ«ÿ¥ÿ¨ÿ¤ÿÿÿ£ÿÿ¢ÿ©ÿ·ÿ«ÿ ÿ¤ÿ±ÿ¶ÿ ÿ¢ÿ®ÿ¤ÿ©ÿ¡ÿÿÿÿÿ¯ÿ©ÿ§ÿ§ÿ¢ÿ±ÿ±ÿÿÿ²ÿ ÿÿ£ÿ¡ÿ ÿ¡ÿ¤ÿ©ÿ­ÿ§ÿ£ÿ¦ÿ¶ÿªÿ§ÿÿ«ÿ³ÿªÿ®ÿ¹ÿ¦ÿ½ÿ¦ÿÿÿÿÿ®ÿªÿÿ©ÿ¥ÿ¨ÿ°ÿ£ÿ©ÿ£ÿÿÿÿÿ¦ÿÿ«ÿ¢ÿ¥ÿ§ÿ¬ÿ­ÿ¦ÿÿÿ§ÿ ÿ²ÿ°ÿ®ÿ§ÿ¦ÿÿcÿ6ÿ|ÿ£ÿ°ÿ³ÿ¬ÿÿÿªÿ¬ÿÿÿ©ÿ«ÿªÿÿ ÿÿ ÿ¦ÿ®ÿ¬ÿÿÿ±ÿÿÿÿÿ­ÿ¬ÿ°ÿ±ÿ¢ÿÿÿ¢ÿ£ÿ ÿÿ¤ÿ©ÿ£ÿ¤ÿ©ÿ§ÿ®ÿ¡ÿ¥ÿ«ÿ¦ÿ¡ÿ¨ÿ®ÿ³ÿ°ÿ¤ÿ ÿ¦ÿ²ÿ©ÿ¬ÿ­ÿÿ¢ÿ¡ÿÿ£ÿªÿ­ÿ§ÿ´ÿ ÿ©ÿ¦ÿ³ÿ¦ÿ¢ÿÿÿ¨ÿÿ¡ÿ­ÿ»ÿÿÿ­ÿ¤ÿ­ÿ¨ÿÿÿ©ÿ¨ÿÿÿ­ÿ¤ÿÿ£ÿÿÿÿÿÿÿ ÿ¤ÿ¯ÿÿÿ¥ÿ°ÿ¤ÿ¦ÿªÿ¤ÿÿÿ¤ÿ©ÿ§ÿ§ÿÿ¢ÿ¬ÿ©ÿÿ¥ÿ¥ÿÿ£ÿ¥ÿÃÿ ÿÿ¥ÿÿ ÿ­ÿ­ÿ¨ÿ¢ÿÿ¡ÿ¯ÿ¬ÿªÿÿ¬ÿÿÿÿ¤ÿªÿ¨ÿ¤ÿ¥ÿµÿ¡ÿÿÿ¥ÿÿ°ÿ­ÿ¶ÿ±ÿ ÿÿÿÿ¬ÿ¡ÿ¤ÿ«ÿÿ¢ÿ©ÿ¢ÿ°ÿ ÿÿÿ¥ÿ®ÿ¨ÿ§ÿÿ°ÿ ÿÿÿÿ£ÿ£ÿÿ£ÿ¢ÿÿ©ÿ¤ÿÿÿÿ«ÿÿÿÿ¢ÿªÿªÿªÿªÿ²ÿ¬ÿÿ¤ÿ­ÿ°ÿªÿÿ¡ÿ¢ÿ¡ÿ©ÿ§ÿÿÿ¥ÿÿÿÿ¡ÿ¬ÿ£ÿ«ÿ¦ÿÿÿÿÿ²ÿ­ÿÿ¬ÿÿ²ÿ¦ÿÿÿÿÿÿÿÿÿÿÿ¨ÿÿÿ¦ÿÿ¤ÿÿÿ¬ÿ£ÿ¢ÿÿÿÿÿ§ÿ¡ÿ¡ÿÿ©ÿ§ÿªÿ ÿ²ÿÿ¤ÿ¢ÿ¥ÿ¢ÿ ÿ¤ÿ£ÿÿÿÿÿ§ÿÿªÿÿ ÿ§ÿ¢ÿ ÿ¡ÿÿÿÿÿÿ£ÿÿÿÿÿÿÿÿÿÿ¢ÿ¢ÿÿÿ¢ÿÿÿÿ¡ÿÿÿ ÿÿ}ÿÿ®ÿ§ÿÿÿÿÿÿÿÿ­ÿ£ÿÿÿ¦ÿÿ¥ÿÿÿÿÿÿ¦ÿÿÿÿÿÿÿÿyÿÿÿ®ÿÿÿÿÿÿÿwÿxÿÿÿÿÿÿÿÿÿÿiÿWÿÿ}ÿtÿyÿÿoÿfÿrÿsÿyÿxÿmÿmÿjÿzÿwÿmÿÿmÿzÿ~ÿtÿXÿPÿ]ÿyÿÿjÿ_ÿgÿdÿ_ÿiÿtÿmÿbÿgÿcÿ|ÿmÿ`ÿfÿuÿdÿqÿqÿuÿnÿ`ÿUÿXÿUÿRÿsÿÿpÿ]ÿdÿjÿ\ÿhÿrÿgÿ~ÿÿoÿyÿyÿpÿ|ÿvÿlÿoÿiÿqÿpÿwÿkÿrÿgÿzÿvÿÿsÿyÿrÿwÿnÿnÿaÿ]ÿcÿbÿfÿcÿWÿbÿmÿÿlÿgÿfÿÿ`ÿÿ{ÿrÿYÿjÿoÿaÿ`ÿdÿfÿbÿiÿqÿoÿpÿuÿtÿxÿoÿoÿwÿfÿZÿpÿÿiÿqÿfÿpÿ|ÿpÿ`ÿiÿ}ÿÿÿÿÿ|ÿvÿÿÿuÿ`ÿÿjÿÿoÿxÿnÿhÿÿ|ÿ{ÿÿÿÿlÿdÿÿÿÿÿÿÿoÿÿoÿ}ÿÿ{ÿÿÿlÿÿÿnÿmÿpÿuÿvÿpÿÿÿvÿfÿiÿqÿjÿcÿ|ÿÿzÿÿÿ|ÿ{ÿzÿnÿoÿ}ÿzÿÿvÿiÿmÿrÿÿÿ{ÿuÿrÿyÿÿÿ|ÿ~ÿÿÿÿjÿ~ÿoÿhÿ~ÿyÿÿmÿwÿoÿuÿsÿoÿrÿ}ÿÿ|ÿxÿÿÿuÿÿxÿnÿdÿtÿpÿwÿzÿnÿ{ÿbÿzÿuÿxÿyÿxÿMÿgÿÿ|ÿ~ÿ}ÿsÿtÿuÿxÿÿÿÿvÿhÿtÿwÿvÿpÿÿuÿÿbÿ`ÿrÿqÿ|ÿgÿzÿÿtÿ}ÿuÿÿwÿkÿwÿ}ÿvÿpÿkÿiÿjÿoÿsÿ}ÿmÿvÿzÿ}ÿvÿmÿÿÿqÿjÿ~ÿzÿfÿ~ÿÿpÿ]ÿnÿÿ}ÿÿtÿ{ÿxÿsÿ|ÿxÿyÿvÿmÿtÿwÿgÿ}ÿdÿÿ}ÿÿoÿÿlÿxÿyÿÿ~ÿvÿÿÿzÿÿzÿvÿÿ|ÿ}ÿyÿvÿ{ÿ{ÿlÿpÿÿsÿyÿvÿlÿtÿjÿrÿmÿnÿoÿXÿYÿmÿxÿwÿzÿÿgÿzÿoÿhÿvÿ{ÿmÿÿÿ_ÿjÿtÿmÿnÿiÿwÿÿÿÿ{ÿrÿiÿcÿxÿjÿdÿÿqÿvÿxÿuÿZÿyÿwÿÿÿ}ÿsÿiÿjÿjÿnÿÿÿsÿaÿ`ÿgÿsÿÿÿÿpÿkÿyÿpÿmÿuÿoÿvÿsÿoÿÿXÿfÿÿÿÿeÿnÿgÿrÿhÿÿpÿÿÿÿtÿuÿvÿsÿqÿgÿuÿqÿtÿÿÿÿÿ}ÿzÿ}ÿzÿuÿzÿpÿ{ÿlÿtÿlÿlÿ~ÿlÿvÿiÿWÿoÿvÿ`ÿ|ÿrÿsÿ|ÿÿÿzÿiÿnÿvÿbÿzÿjÿjÿuÿ{ÿoÿmÿnÿÿÿuÿqÿkÿsÿ|ÿÿqÿyÿÿiÿrÿiÿjÿXÿÿzÿYÿqÿnÿ^ÿvÿgÿhÿnÿoÿaÿbÿRÿ]ÿ7ÿaÿ^ÿeÿ|ÿ|ÿYÿJÿGÿQÿXÿ\ÿdÿbÿOÿJÿXÿNÿRÿcÿWÿ`ÿWÿSÿhÿ_ÿPÿ_ÿbÿVÿFÿAÿ^ÿCÿLÿJÿ^ÿZÿbÿUÿMÿLÿXÿbÿYÿ\ÿ]ÿ[ÿUÿDÿYÿjÿVÿYÿVÿYÿOÿQÿ_ÿMÿ>ÿVÿ]ÿQÿRÿNÿPÿ_ÿZÿGÿZÿUÿRÿ:ÿ6ÿMÿ]ÿ[ÿ>ÿMÿ?ÿsÿYÿ^ÿoÿIÿRÿdÿaÿJÿ\ÿUÿiÿaÿPÿ^ÿaÿrÿkÿQÿeÿpÿVÿXÿQÿZÿYÿoÿhÿ\ÿKÿGÿgÿbÿ^ÿVÿXÿrÿfÿhÿcÿiÿmÿWÿfÿpÿeÿeÿnÿNÿSÿrÿ]ÿvÿUÿcÿQÿSÿÿUÿhÿkÿXÿOÿbÿlÿKÿQÿTÿPÿ[ÿnÿcÿjÿUÿDÿVÿeÿcÿgÿ\ÿ[ÿdÿdÿkÿiÿcÿaÿ`ÿZÿWÿaÿ[ÿhÿVÿ`ÿeÿhÿ_ÿmÿlÿaÿYÿdÿcÿPÿ~ÿÿwÿxÿ]ÿnÿÿjÿmÿeÿmÿbÿoÿmÿwÿeÿfÿnÿqÿtÿhÿoÿpÿiÿzÿ|ÿoÿlÿtÿÿzÿlÿxÿyÿmÿlÿpÿkÿxÿ}ÿÿxÿwÿpÿUÿgÿkÿwÿfÿxÿlÿlÿÿ]ÿzÿmÿeÿ[ÿ}ÿrÿ~ÿrÿjÿfÿyÿÿlÿhÿuÿoÿbÿ`ÿpÿnÿcÿkÿuÿiÿcÿjÿzÿqÿfÿaÿdÿxÿrÿfÿkÿqÿzÿ|ÿyÿÿtÿuÿoÿwÿÿ^ÿÿ`ÿmÿwÿbÿÿqÿÿÿrÿuÿvÿvÿsÿ\ÿqÿuÿkÿfÿgÿ^ÿyÿxÿ}ÿ{ÿ~ÿeÿyÿ{ÿ|ÿÿrÿoÿzÿ|ÿzÿÿ~ÿwÿuÿzÿÿyÿtÿyÿ{ÿoÿqÿiÿdÿuÿÿ~ÿÿ|ÿgÿpÿsÿtÿoÿiÿkÿuÿÿtÿÿuÿWÿbÿwÿÿnÿxÿzÿoÿjÿqÿZÿiÿnÿiÿkÿuÿ}ÿ|ÿqÿuÿrÿsÿ}ÿpÿmÿyÿtÿyÿzÿmÿsÿnÿsÿxÿ}ÿiÿsÿvÿ{ÿpÿjÿsÿoÿÿsÿÿÿwÿÿzÿnÿtÿtÿ}ÿÿÿtÿvÿ|ÿÿ~ÿÿzÿjÿvÿaÿgÿhÿeÿfÿ^ÿfÿkÿrÿlÿbÿyÿ}ÿhÿvÿÿ{ÿ~ÿvÿÿuÿiÿcÿkÿ~ÿwÿlÿ|ÿyÿgÿhÿ^ÿ}ÿ~ÿqÿmÿhÿYÿÿlÿfÿxÿhÿnÿÿtÿbÿlÿlÿÿlÿgÿkÿhÿzÿxÿÿzÿsÿzÿrÿlÿwÿ~ÿÿ~ÿjÿmÿÿyÿPÿEÿ~ÿwÿmÿsÿtÿiÿxÿ}ÿ{ÿÿjÿfÿnÿqÿ}ÿdÿoÿsÿÿYÿÿoÿbÿXÿqÿkÿvÿtÿ\ÿKÿWÿiÿgÿnÿjÿMÿQÿeÿkÿeÿbÿaÿZÿ_ÿkÿnÿdÿWÿ_ÿeÿ]ÿ[ÿ`ÿ`ÿaÿbÿYÿ_ÿcÿkÿzÿSÿ^ÿZÿVÿjÿ_ÿcÿdÿ^ÿWÿaÿ[ÿZÿ\ÿnÿeÿYÿSÿSÿ\ÿ_ÿ\ÿ_ÿdÿ]ÿaÿZÿTÿ]ÿVÿ[ÿfÿ_ÿUÿ[ÿZÿvÿwÿxÿfÿaÿJÿVÿhÿlÿTÿ\ÿfÿOÿ`ÿgÿUÿ]ÿMÿfÿ`ÿQÿXÿaÿYÿgÿ[ÿSÿgÿaÿiÿaÿKÿTÿeÿ`ÿ]ÿ`ÿYÿZÿgÿgÿYÿXÿ_ÿcÿ[ÿ[ÿaÿgÿ]ÿbÿdÿUÿWÿ[ÿjÿTÿUÿpÿsÿvÿ`ÿYÿfÿWÿPÿOÿlÿuÿhÿaÿeÿnÿgÿhÿ|ÿsÿ_ÿgÿoÿpÿiÿ]ÿfÿZÿ\ÿgÿiÿqÿ_ÿgÿkÿiÿzÿoÿgÿ\ÿWÿ_ÿuÿÿsÿxÿ_ÿpÿqÿ_ÿoÿpÿÿpÿfÿgÿhÿiÿpÿyÿyÿtÿvÿÿsÿkÿ|ÿwÿpÿ}ÿzÿÿrÿxÿpÿrÿtÿhÿ`ÿqÿcÿkÿ~ÿÿaÿwÿxÿ_ÿfÿhÿ[ÿOÿ_ÿWÿSÿRÿ`ÿsÿdÿ`ÿeÿgÿFÿiÿrÿhÿuÿYÿQÿqÿÿrÿpÿmÿqÿhÿcÿuÿpÿeÿsÿ}ÿrÿrÿ]ÿmÿxÿpÿpÿrÿnÿfÿ`ÿfÿkÿnÿ~ÿ|ÿ}ÿÿ~ÿ`ÿmÿnÿrÿiÿbÿÿlÿÿrÿcÿEÿWÿÿÿÿÿÿtÿÿÿkÿmÿtÿtÿÿuÿeÿÿsÿpÿwÿ`ÿtÿzÿÿÿmÿ{ÿtÿ[ÿ}ÿ{ÿkÿuÿjÿnÿÿ{ÿvÿvÿtÿzÿrÿwÿ}ÿnÿsÿ{ÿqÿqÿnÿnÿÿmÿzÿoÿzÿyÿiÿqÿkÿ[ÿiÿyÿÿÿUÿqÿ~ÿlÿlÿnÿwÿsÿtÿÿpÿgÿjÿ_ÿ_ÿTÿÿnÿdÿ}ÿYÿaÿÿÿnÿ~ÿÿzÿpÿxÿxÿqÿpÿIÿ9ÿcÿuÿqÿsÿfÿcÿtÿpÿoÿhÿÿ ÿÿoÿlÿ{ÿÿWÿuÿxÿÿÿÿÿpÿuÿrÿoÿ}ÿ|ÿvÿÿÿ}ÿtÿxÿzÿsÿÿÿzÿÿpÿmÿYÿRÿÿÿ|ÿyÿyÿ{ÿ{ÿÿwÿgÿeÿ\ÿXÿTÿ4ÿûþlÿcÿvÿxÿsÿuÿÿyÿwÿwÿuÿÿÿvÿvÿrÿoÿuÿsÿnÿtÿtÿxÿwÿÿ{ÿrÿnÿbÿxÿÿÿ{ÿ}ÿxÿÿÿlÿaÿZÿ`ÿqÿuÿxÿÿ|ÿpÿ}ÿÿgÿrÿxÿiÿrÿWÿxÿgÿvÿzÿwÿuÿ}ÿ{ÿvÿsÿyÿwÿrÿÿÿvÿÿÿnÿ]ÿÿlÿsÿoÿiÿhÿtÿhÿyÿ~ÿtÿyÿÿtÿtÿÿÿ|ÿuÿfÿwÿiÿpÿiÿ~ÿwÿtÿzÿ~ÿxÿbÿlÿyÿ}ÿÿ|ÿtÿpÿvÿlÿrÿxÿÿ]ÿaÿÿnÿVÿ_ÿjÿuÿÿÿ~ÿjÿ\ÿlÿ}ÿ{ÿjÿfÿvÿ|ÿtÿ`ÿwÿkÿrÿfÿvÿgÿkÿtÿnÿyÿÿsÿbÿ]ÿqÿyÿjÿZÿ}ÿÿZÿ`ÿhÿhÿhÿgÿmÿsÿÿzÿrÿtÿuÿyÿyÿvÿoÿyÿ|ÿrÿeÿxÿlÿoÿxÿnÿxÿ{ÿwÿvÿ{ÿyÿpÿsÿcÿpÿoÿqÿnÿuÿgÿjÿrÿzÿkÿcÿnÿrÿkÿkÿrÿsÿsÿsÿ{ÿnÿxÿlÿÿvÿXÿgÿqÿÿyÿhÿzÿÿÿ}ÿkÿiÿÿiÿÿÿÿrÿÿÿÿÿÿÿÿÿÿÿÿÿÿÿÿÿÿÿÿÿÿÿÿÿÿÿªÿ¨ÿÿÿÿÿ¬ÿÿÿÿÿÿ§ÿ£ÿÿ¤ÿ£ÿÿÿÿÿÿÿÿ¦ÿÿÿÿ ÿ¦ÿ£ÿ¡ÿÿÿÿÿÿÿÿÿ ÿ§ÿ¨ÿ¤ÿ£ÿ¥ÿ¢ÿÿÿÿÿÿ¨ÿ©ÿ®ÿ¢ÿ¨ÿ§ÿ¡ÿÿ¥ÿ§ÿ ÿ¡ÿ¥ÿÿÿÿÿ¦ÿ±ÿÿ¥ÿ¤ÿ¨ÿ¤ÿÿÿÿÿ¡ÿºÿÿ®ÿ¨ÿÿ§ÿÿ¡ÿ©ÿ¬ÿ©ÿ¡ÿ£ÿ©ÿªÿÿ¦ÿÿ¸ÿ¥ÿ¥ÿ³ÿµÿ¦ÿÿÿ§ÿ¡ÿÿÿ£ÿÿÇÿ¨ÿ¦ÿºÿ£ÿÿ¥ÿ¯ÿ¥ÿ ÿÿÿÿ¦ÿ¥ÿ¨ÿ³ÿ§ÿ¤ÿ¨ÿ®ÿ¬ÿÿÿ¬ÿ¨ÿ£ÿ³ÿ¡ÿÿÿÿÿÿ¢ÿ¥ÿ¦ÿ¬ÿÿ®ÿ²ÿ¢ÿ¡ÿÿÿ¥ÿ¦ÿ¥ÿ¨ÿªÿªÿ«ÿ£ÿ£ÿ§ÿ²ÿ©ÿªÿ£ÿÿÿ¡ÿ¨ÿ²ÿ­ÿ£ÿÿ­ÿÿÿÿÿÿÿÿ ÿÿÿ§ÿÿ¦ÿÿµÿ¦ÿ¦ÿ¤ÿ¥ÿ¦ÿ£ÿ¡ÿ¦ÿ­ÿ§ÿ¡ÿ©ÿ£ÿ§ÿ¥ÿ¢ÿ¨ÿ©ÿ£ÿ¢ÿ¢ÿ®ÿÿµÿ¾ÿ§ÿÿÿÿÿÿÿ¢ÿÿ«ÿ ÿ¢ÿ£ÿ¯ÿ¥ÿÿ¥ÿªÿ¤ÿ®ÿÿÿ¬ÿ¥ÿÿÿ©ÿ³ÿ´ÿ«ÿ©ÿ¤ÿ³ÿ§ÿÿÿÿÿÿ ÿ¤ÿ¬ÿ¥ÿ¤ÿ°ÿ¡ÿÿÿ´ÿ¬ÿ¤ÿ¤ÿÿÿ¡ÿÿ ÿ³ÿ£ÿÿ¤ÿ¨ÿ¢ÿÿ ÿÿ¤ÿ¶ÿ¹ÿ¬ÿ«ÿ¥ÿ ÿÿÿÿÿ®ÿ¢ÿÿ¨ÿÿÿ¤ÿ£ÿÿÿÿ¨ÿªÿÿªÿ«ÿ¬ÿ¢ÿ«ÿµÿÿÿ©ÿ¢ÿ­ÿ¶ÿ¯ÿ®ÿ²ÿ§ÿÿÿ§ÿ¤ÿ¬ÿ¬ÿ±ÿÿÿÿ¯ÿ¸ÿ·ÿ¦ÿ ÿ±ÿ¬ÿÿ¡ÿ¨ÿ­ÿ¨ÿÿÿ°ÿ«ÿÀÿ®ÿ±ÿªÿÿ§ÿºÿÁÿ»ÿºÿ·ÿ°ÿ±ÿ§ÿ¤ÿ§ÿ¢ÿ¡ÿ¥ÿ°ÿ¬ÿ®ÿ®ÿ§ÿ ÿ£ÿ§ÿ¨ÿ©ÿ©ÿÿ§ÿ ÿ¢ÿ¢ÿÿ ÿ®ÿµÿ£ÿ¬ÿÿ¢ÿªÿ¥ÿ ÿ§ÿ©ÿ¦ÿ²ÿ¨ÿ¬ÿ¦ÿ¡ÿ£ÿ¢ÿ¥ÿ¶ÿ¦ÿ¢ÿ¥ÿ¢ÿ¯ÿ­ÿ¤ÿ§ÿ¢ÿ­ÿ´ÿ¤ÿ ÿÿ§ÿ®ÿ¬ÿ©ÿ¯ÿ¯ÿ«ÿ²ÿ¨ÿ¬ÿ«ÿ¥ÿªÿ¦ÿ¡ÿ£ÿ±ÿ¯ÿ¯ÿ¬ÿ©ÿ¯ÿ­ÿ·ÿ¨ÿ¤ÿÿÿ°ÿ·ÿ¬ÿ¢ÿ£ÿ¦ÿ¥ÿ¹ÿ¯ÿ¢ÿ«ÿªÿ¥ÿ§ÿ¯ÿ¶ÿ·ÿºÿ¨ÿ¥ÿ½ÿ·ÿ¶ÿ±ÿ©ÿ³ÿµÿ¦ÿ¬ÿ¨ÿ¦ÿ¦ÿ¡ÿ¡ÿ§ÿ¥ÿ£ÿ¥ÿºÿ§ÿ®ÿ¨ÿ§ÿ®ÿ¡ÿ¬ÿ¨ÿÿ«ÿ®ÿ¨ÿ¦ÿ¦ÿ¢ÿ¦ÿ¢ÿ¦ÿ¡ÿÿ§ÿ©ÿ©ÿ¬ÿ°ÿ²ÿ¥ÿ¢ÿ¤ÿ¥ÿ§ÿ¢ÿÿÿÿÿªÿÿ«ÿ·ÿ¦ÿ«ÿ¹ÿ­ÿÿ©ÿ¡ÿ²ÿÿ­ÿ§ÿ®ÿ¬ÿÿÿ§ÿ¤ÿªÿ²ÿ±ÿ®ÿ£ÿ§ÿ®ÿ«ÿ°ÿ¯ÿÿÿÿÿÿÿÿ­ÿ­ÿÿªÿ¯ÿ¨ÿ°ÿ¦ÿ¨ÿ¨ÿ¡ÿÿyÿYÿÿ¼ÿ ÿªÿ½ÿ³ÿ°ÿ®ÿÿÿ¥ÿ¥ÿ¢ÿ®ÿ¦ÿ§ÿ¥ÿ¥ÿ¢ÿÿÿ¤ÿ³ÿ¨ÿ¢ÿ¢ÿÿÿ¬ÿ²ÿ¤ÿÿ¥ÿÿ¯ÿ±ÿÿ£ÿ§ÿ¨ÿªÿ¥ÿÿÿ®ÿÿ¶ÿªÿµÿ¨ÿÿÿÿ¤ÿÆÿ°ÿºÿÿÿÿ«ÿ±ÿ±ÿ®ÿ¨ÿªÿ¶ÿ²ÿÿ·ÿ¬ÿ­ÿ¯ÿ²ÿ±ÿ«ÿªÿ¨ÿ¬ÿ¥ÿÿ¢ÿ¬ÿ©ÿ¢ÿ¨ÿ¨ÿ ÿ¡ÿ¥ÿ¡ÿ¨ÿ«ÿÿ©ÿ­ÿÿ§ÿ²ÿ®ÿ©ÿÿ¦ÿÿÿ£ÿ¯ÿ¬ÿ¦ÿ¤ÿ§ÿ£ÿ¥ÿ¬ÿ§ÿÿÿ©ÿªÿ£ÿ¤ÿ¤ÿ¤ÿ¦ÿ«ÿ®ÿ ÿÿ´ÿ¥ÿÿÿÿ©ÿ©ÿ³ÿ³ÿ¢ÿ¢ÿ©ÿ¡ÿÿ¢ÿ°ÿ£ÿ ÿ¥ÿ§ÿ¦ÿ£ÿ£ÿ©ÿ±ÿÿÿ°ÿÿ¦ÿÿÿ¢ÿ§ÿ¥ÿÿÿÿ©ÿÿ ÿ£ÿ²ÿ¢ÿ¥ÿÿÿ¤ÿÿÿ¨ÿªÿ¤ÿ©ÿ¨ÿ¡ÿÿ¢ÿ°ÿ°ÿ©ÿ¥ÿ¦ÿ¡ÿÿªÿ§ÿ©ÿ©ÿÿ ÿ²ÿ¢ÿÿÿÿ ÿ­ÿ ÿ±ÿ·ÿÿ²ÿÿÿÿÿÿÿ£ÿ¨ÿ§ÿÿ¢ÿÿÿÿÿ¯ÿÿÿ¡ÿ¡ÿÿÿ ÿ¢ÿ£ÿÿªÿ­ÿÿ¢ÿ²ÿ¤ÿ£ÿ¤ÿ£ÿ°ÿ®ÿÿ¥ÿ£ÿÿ¬ÿÿÿÿÿ¨ÿ¨ÿ£ÿªÿ¤ÿÿ¦ÿÿ¦ÿ¾ÿÿ¥ÿ ÿÿÿÿÿÿÿÿÿÿÿ©ÿ¨ÿÿ¤ÿ¥ÿ¡ÿÿÿ´ÿÿ ÿ¨ÿÿÿ»ÿ´ÿ­ÿªÿ¨ÿ¡ÿ ÿÿÿÿÿ¨ÿ ÿ­ÿ¦ÿÿ¦ÿ°ÿ¬ÿ§ÿÿÿ¯ÿ©ÿ ÿÿÿ¡ÿ¨ÿÿÿÿÿ¨ÿ­ÿÿÿ·ÿÿÿÿ¥ÿÿÿÿÿ­ÿ¡ÿÿÿ¨ÿ§ÿ£ÿÿ®ÿ·ÿ¯ÿ¡ÿÿÿ ÿ¢ÿÿÿÿÿ¨ÿ§ÿÿÿÿÿÿÿÿÿÿÿÿÿÿÿ¡ÿÿÿÿÿÿÿÿÿÿÿ°ÿyÿÿ|ÿÿÿÿÿ}ÿÿÿÿÿÿÿÿÿÿwÿ`ÿÿÿÿÿÿwÿlÿzÿ|ÿqÿrÿwÿxÿ~ÿ}ÿvÿvÿtÿwÿoÿlÿ[ÿoÿsÿxÿsÿnÿeÿgÿrÿmÿ]ÿ`ÿjÿdÿrÿ\ÿdÿuÿhÿ_ÿ`ÿsÿnÿnÿnÿsÿeÿXÿ^ÿjÿoÿrÿÿ}ÿhÿlÿsÿyÿjÿVÿyÿgÿxÿjÿ|ÿqÿwÿiÿtÿÿuÿrÿhÿuÿwÿwÿlÿpÿyÿÿtÿhÿmÿÿyÿmÿ_ÿ_ÿÿrÿXÿhÿjÿiÿhÿYÿfÿgÿbÿiÿ|ÿoÿ_ÿuÿtÿtÿaÿdÿfÿ`ÿ`ÿdÿkÿjÿmÿvÿvÿ{ÿjÿsÿuÿ[ÿlÿqÿwÿoÿuÿÿmÿsÿtÿoÿsÿwÿmÿoÿyÿlÿjÿ~ÿzÿ}ÿÿxÿÿÿÿrÿ{ÿÿnÿuÿzÿsÿÿÿÿÿxÿvÿyÿxÿÿÿÿwÿuÿÿxÿsÿxÿÿÿ}ÿÿfÿ~ÿvÿtÿpÿ{ÿ~ÿ{ÿ~ÿoÿvÿÿÿpÿsÿxÿuÿpÿÿzÿzÿÿ~ÿwÿÿÿuÿiÿuÿyÿyÿkÿiÿnÿtÿÿÿwÿ{ÿÿÿÿÿzÿzÿqÿÿÿÿtÿ~ÿrÿnÿmÿÿwÿmÿtÿjÿcÿlÿpÿ|ÿÿ|ÿ|ÿÿÿ|ÿzÿuÿuÿkÿ{ÿtÿxÿÿÿsÿiÿeÿÿtÿ~ÿnÿbÿoÿnÿfÿmÿ|ÿÿyÿqÿtÿÿÿÿÿÿÿyÿpÿbÿjÿvÿgÿ_ÿjÿ{ÿpÿrÿrÿmÿyÿpÿÿvÿÿÿxÿlÿqÿtÿtÿjÿgÿyÿrÿiÿvÿaÿlÿ|ÿvÿoÿ^ÿzÿÿwÿÿtÿÿ{ÿqÿuÿÿrÿsÿtÿlÿvÿ|ÿqÿÿÿlÿrÿzÿpÿrÿÿxÿqÿ~ÿÿÿnÿÿtÿÿÿoÿsÿtÿsÿÿ~ÿÿtÿ~ÿÿnÿsÿtÿxÿ}ÿ|ÿqÿuÿvÿpÿÿlÿfÿsÿtÿfÿmÿwÿÿ{ÿzÿbÿ}ÿÿÿwÿpÿlÿÿÿÿsÿjÿxÿlÿeÿiÿhÿrÿ}ÿzÿvÿyÿ|ÿÿ{ÿgÿlÿrÿ{ÿ{ÿÿlÿeÿ}ÿkÿÿxÿ{ÿeÿaÿ{ÿÿoÿÿ~ÿiÿkÿgÿpÿÿÿ}ÿwÿmÿcÿqÿ}ÿxÿ|ÿÿ}ÿÿÿrÿsÿÿÿxÿ`ÿÿiÿ8ÿoÿoÿÿÿ_ÿrÿlÿ]ÿ¡ÿÿÿ{ÿtÿÿsÿiÿiÿoÿeÿYÿoÿsÿ{ÿzÿuÿÿÿqÿyÿ|ÿtÿÿqÿtÿyÿxÿmÿsÿÿrÿlÿlÿpÿyÿsÿlÿ{ÿÿUÿÿwÿÿmÿsÿxÿjÿaÿiÿjÿoÿrÿsÿvÿuÿtÿtÿvÿyÿwÿrÿwÿ}ÿmÿgÿyÿÿsÿXÿQÿdÿgÿoÿeÿlÿ=ÿpÿ=ÿcÿgÿzÿeÿkÿÿjÿ\ÿRÿAÿYÿRÿYÿlÿeÿMÿ\ÿMÿOÿfÿVÿSÿ^ÿLÿJÿcÿWÿIÿ]ÿTÿLÿSÿTÿ[ÿLÿCÿQÿ`ÿDÿCÿ<ÿ\ÿ_ÿSÿKÿ\ÿVÿeÿQÿUÿRÿJÿQÿWÿBÿ@ÿUÿNÿ?ÿWÿ\ÿVÿcÿYÿRÿNÿQÿYÿOÿJÿTÿVÿQÿPÿTÿ_ÿbÿRÿMÿXÿhÿ]ÿCÿRÿSÿOÿUÿYÿKÿ\ÿcÿmÿjÿbÿkÿ_ÿPÿ`ÿMÿDÿ~ÿcÿZÿeÿQÿ@ÿXÿcÿyÿnÿWÿVÿgÿZÿZÿXÿ\ÿeÿiÿcÿ]ÿeÿeÿ`ÿ\ÿbÿeÿ\ÿZÿgÿhÿrÿ{ÿ`ÿfÿjÿWÿaÿFÿBÿnÿUÿcÿ]ÿUÿmÿmÿgÿ]ÿCÿfÿVÿ`ÿTÿiÿLÿWÿ\ÿEÿLÿUÿSÿqÿ_ÿKÿUÿ_ÿYÿ]ÿdÿbÿgÿmÿvÿvÿjÿhÿXÿcÿoÿlÿZÿaÿ]ÿXÿUÿpÿjÿyÿsÿcÿXÿZÿUÿUÿ|ÿxÿvÿnÿXÿpÿyÿlÿ\ÿbÿhÿ`ÿgÿrÿsÿcÿZÿYÿgÿgÿaÿoÿjÿdÿoÿjÿpÿÿyÿ}ÿ|ÿpÿwÿmÿiÿvÿmÿ_ÿoÿfÿxÿvÿpÿzÿUÿiÿdÿsÿbÿeÿ`ÿpÿrÿmÿqÿcÿsÿYÿÿqÿzÿjÿ}ÿ\ÿuÿÿkÿYÿ]ÿdÿtÿkÿsÿjÿjÿlÿoÿkÿbÿiÿvÿhÿ\ÿdÿnÿwÿyÿpÿfÿoÿsÿfÿuÿÿoÿwÿuÿxÿÿmÿqÿdÿtÿuÿhÿÿoÿÿyÿnÿ~ÿ~ÿ~ÿ~ÿrÿjÿvÿnÿhÿlÿQÿhÿÿÿuÿÿcÿsÿmÿÿxÿhÿ~ÿ}ÿ}ÿ{ÿwÿÿ}ÿwÿuÿtÿrÿrÿuÿwÿwÿsÿhÿlÿxÿvÿyÿ{ÿvÿgÿxÿoÿgÿzÿpÿfÿÿyÿ~ÿÿ~ÿoÿVÿoÿ}ÿtÿsÿÿrÿÿjÿgÿiÿeÿyÿqÿxÿÿzÿpÿÿdÿ^ÿrÿbÿfÿzÿtÿsÿoÿsÿ}ÿqÿtÿoÿvÿhÿnÿxÿ~ÿ~ÿkÿ}ÿgÿÿuÿwÿÿyÿzÿoÿpÿÿnÿtÿÿÿwÿnÿwÿ{ÿtÿ|ÿÿjÿzÿuÿÿtÿiÿtÿpÿeÿrÿtÿmÿvÿvÿkÿlÿpÿwÿÿÿ|ÿÿ{ÿmÿiÿXÿlÿaÿhÿnÿbÿjÿXÿNÿ}ÿaÿ{ÿkÿjÿhÿvÿoÿnÿmÿnÿxÿdÿvÿ]ÿeÿvÿcÿaÿtÿgÿ]ÿjÿrÿyÿeÿmÿÿrÿpÿjÿGÿGÿjÿvÿyÿzÿiÿ[ÿVÿwÿbÿdÿvÿhÿaÿuÿiÿqÿwÿhÿvÿ@ÿÿÿuÿ{ÿhÿQÿXÿcÿhÿvÿIÿ\ÿsÿeÿvÿbÿaÿYÿMÿdÿrÿfÿeÿ]ÿZÿpÿmÿpÿxÿkÿdÿbÿoÿuÿTÿNÿZÿYÿpÿoÿ_ÿhÿiÿlÿfÿbÿ`ÿsÿNÿYÿUÿZÿrÿRÿjÿeÿkÿdÿdÿVÿhÿcÿnÿHÿNÿeÿcÿVÿkÿpÿfÿaÿ`ÿmÿgÿTÿ`ÿcÿ\ÿ`ÿbÿpÿ\ÿNÿMÿLÿVÿiÿiÿ\ÿ|ÿwÿKÿ^ÿ\ÿfÿDÿoÿoÿ\ÿXÿMÿHÿnÿKÿGÿ[ÿpÿYÿKÿXÿXÿWÿLÿIÿQÿdÿjÿbÿeÿlÿ^ÿNÿTÿZÿ[ÿgÿgÿcÿZÿiÿ]ÿ]ÿhÿZÿXÿSÿVÿZÿhÿRÿnÿkÿcÿcÿVÿWÿxÿXÿPÿXÿdÿeÿaÿcÿZÿXÿVÿxÿÿgÿTÿcÿlÿ_ÿaÿbÿcÿnÿqÿVÿ`ÿaÿqÿÿ[ÿPÿPÿhÿkÿkÿ[ÿnÿsÿrÿvÿrÿ|ÿtÿtÿuÿYÿ}ÿÿ}ÿfÿyÿwÿiÿlÿnÿqÿqÿtÿvÿtÿÿwÿwÿfÿmÿtÿÿpÿÿfÿÿ~ÿgÿ\ÿ}ÿaÿdÿxÿ}ÿcÿ}ÿtÿgÿqÿgÿ^ÿcÿfÿZÿQÿYÿmÿqÿmÿrÿoÿbÿiÿwÿwÿ{ÿmÿÿzÿiÿvÿiÿuÿ_ÿdÿ~ÿcÿuÿqÿoÿiÿoÿqÿmÿqÿpÿyÿÿ{ÿvÿrÿjÿhÿqÿoÿeÿpÿvÿkÿvÿ}ÿaÿjÿqÿaÿqÿzÿÿfÿ~ÿ|ÿyÿkÿtÿÿÿ}ÿtÿsÿyÿÿtÿmÿrÿwÿ~ÿlÿTÿ^ÿcÿqÿqÿ~ÿyÿwÿ|ÿÿuÿgÿyÿcÿkÿeÿÿiÿzÿÿnÿÿÿzÿ~ÿ|ÿrÿjÿxÿÿpÿsÿyÿrÿ{ÿtÿyÿÿoÿvÿÿÿqÿyÿhÿsÿ\ÿXÿyÿrÿ\ÿfÿrÿ~ÿuÿ\ÿfÿrÿuÿyÿrÿoÿ|ÿuÿEÿ2ÿ/ÿ|ÿoÿ`ÿwÿgÿTÿ{ÿÿpÿwÿeÿÿ}ÿqÿvÿvÿ]ÿÿ4ÿ|ÿ~ÿjÿTÿXÿnÿhÿ]ÿgÿcÿqÿzÿ~ÿlÿ}ÿÿÿPÿ]ÿwÿkÿsÿwÿvÿaÿqÿÿ{ÿzÿvÿiÿ{ÿÿ~ÿjÿyÿwÿ~ÿÿÿÿÿgÿdÿGÿhÿÿqÿÿÿÿ}ÿtÿ~ÿyÿoÿwÿpÿdÿqÿqÿeÿmÿ{ÿaÿÿtÿLÿxÿsÿlÿiÿeÿqÿ~ÿ|ÿvÿÿuÿuÿzÿvÿrÿkÿpÿvÿ|ÿxÿgÿjÿeÿ`ÿtÿÿ~ÿÿ|ÿjÿyÿxÿtÿnÿmÿkÿwÿÿzÿeÿkÿÿÿaÿwÿjÿqÿÿuÿiÿyÿÿÿuÿxÿuÿpÿzÿrÿtÿÿ~ÿÿyÿlÿÿÿvÿcÿyÿbÿÿwÿoÿnÿxÿwÿjÿ~ÿwÿÿÿÿÿÿwÿ~ÿ}ÿpÿrÿeÿvÿjÿÿkÿhÿ{ÿ{ÿmÿtÿvÿwÿ{ÿzÿ{ÿtÿjÿnÿpÿ{ÿ{ÿ|ÿuÿÿrÿdÿ[ÿ}ÿvÿjÿyÿmÿqÿgÿ`ÿmÿnÿhÿqÿsÿmÿrÿxÿqÿsÿcÿvÿpÿrÿgÿoÿqÿpÿnÿrÿrÿlÿoÿsÿoÿqÿoÿyÿÿPÿnÿuÿmÿoÿ{ÿuÿoÿÿÿxÿgÿmÿxÿpÿuÿuÿÿ{ÿiÿ~ÿ~ÿcÿuÿsÿ{ÿuÿÿÿqÿlÿnÿnÿkÿqÿÿÿwÿZÿÿ_ÿsÿÿÿuÿfÿmÿuÿpÿnÿnÿjÿiÿpÿuÿjÿrÿoÿyÿÿlÿnÿtÿzÿpÿkÿcÿ^ÿtÿÿ}ÿxÿ~ÿuÿÿÿwÿÿÿ{ÿÿÿÿÿ]ÿJÿtÿÿÿÿÿÿvÿÿÿÿÿÿÿÿÿÿÿªÿÿÿÿÿÿÿ¥ÿ ÿÿÿÿÿ¥ÿ¢ÿÿÿÿÿ±ÿÿÿ£ÿ¬ÿÿ¥ÿÿ£ÿÿ§ÿºÿ¯ÿ¢ÿ¤ÿ£ÿ¨ÿÿÿ­ÿ«ÿÿÿ§ÿ¯ÿ¬ÿ ÿ ÿ£ÿÿÿÿ¢ÿÿ«ÿÿ£ÿ ÿÿÿµÿ¯ÿ¬ÿ«ÿÿÿÿÿ¢ÿÿÿ®ÿ°ÿ¢ÿ§ÿ¥ÿªÿ®ÿ©ÿÿÿÿ§ÿ°ÿ¡ÿÿÿ«ÿ¨ÿÿ¡ÿÿ©ÿ²ÿ¬ÿ«ÿ¨ÿªÿ¤ÿÿ©ÿ¯ÿÿªÿ®ÿ±ÿ¤ÿÿ ÿ¡ÿÿ¢ÿªÿÿÿÿÿ¬ÿ²ÿ¬ÿÿ£ÿ¦ÿÿÿÿÿ¥ÿ¦ÿÿ­ÿ­ÿÿ ÿ©ÿ«ÿ¡ÿÿÿ¢ÿ¢ÿÿ¥ÿÿ¢ÿÿÿ¨ÿ³ÿ²ÿ¥ÿÿ¨ÿ¡ÿ©ÿªÿ ÿ©ÿ¤ÿ­ÿ§ÿ ÿ ÿ¢ÿ¥ÿªÿ§ÿ ÿ ÿ ÿ«ÿÿ¥ÿ§ÿÿÿÿ§ÿ·ÿ¥ÿ¡ÿÿ¨ÿÿÿÿÿÿ¦ÿªÿ¤ÿÿÿ±ÿ£ÿ®ÿªÿ²ÿ£ÿÿÿ¦ÿ¢ÿ¦ÿ¨ÿªÿ§ÿ£ÿ£ÿ©ÿ¤ÿ§ÿ¤ÿ¥ÿ©ÿ£ÿÿÿÿ¥ÿ ÿÿªÿ¢ÿ¥ÿ£ÿ¥ÿÿÿ¢ÿ«ÿÿ¸ÿ¨ÿ¥ÿ¨ÿ®ÿ¤ÿ ÿ­ÿ°ÿ¡ÿ¥ÿ©ÿ·ÿÿ§ÿÿ¢ÿ¬ÿ³ÿ¸ÿ°ÿÿÿ±ÿÿÿÿÿÿÿ¡ÿ¡ÿ¬ÿ¬ÿªÿ­ÿ¨ÿ±ÿ£ÿ¬ÿ±ÿ®ÿ¥ÿ£ÿ©ÿ§ÿÿ¦ÿ®ÿ©ÿ¥ÿ¢ÿ§ÿ¡ÿÿ§ÿ¡ÿ¥ÿ¾ÿ¿ÿ¡ÿÿÿÿÿÿÿªÿ±ÿ¬ÿÿ¤ÿªÿªÿ©ÿ¦ÿÿÿÿ³ÿ®ÿ¥ÿ£ÿÿÿ¡ÿÿÿÿÿ¥ÿ²ÿ«ÿÿ·ÿ¹ÿªÿÿÿ¥ÿªÿ«ÿ©ÿ¦ÿÿÿÿ¤ÿ¦ÿ®ÿ¨ÿ¥ÿ®ÿ«ÿ«ÿªÿ ÿ¬ÿ®ÿ¢ÿ ÿ¡ÿÿ¦ÿÁÿ©ÿ©ÿ©ÿ¥ÿªÿ¸ÿ¸ÿ§ÿ©ÿ¨ÿ¡ÿ¨ÿ¢ÿ¡ÿ¤ÿ§ÿ¤ÿ§ÿ¶ÿªÿÿºÿ¯ÿ©ÿ´ÿµÿ®ÿ±ÿ¢ÿÿ£ÿ ÿ«ÿ¯ÿÿÿ¬ÿ ÿ«ÿ´ÿÿ¢ÿ¤ÿ£ÿ£ÿÿ¥ÿ¨ÿ¤ÿ¦ÿ­ÿ«ÿ¦ÿÿÿ¦ÿ£ÿ¡ÿ¸ÿ§ÿ¨ÿ«ÿ­ÿ¯ÿ©ÿ¢ÿ®ÿ¶ÿ²ÿ­ÿ¨ÿ¨ÿ§ÿ«ÿ²ÿ§ÿ¤ÿ§ÿ ÿ¢ÿ¥ÿ¦ÿ£ÿ¤ÿ®ÿ§ÿÿ¢ÿ¯ÿ½ÿ³ÿ¬ÿ°ÿ£ÿ§ÿ¤ÿ¯ÿ°ÿÿÂÿ¯ÿ¨ÿ°ÿ°ÿ§ÿ©ÿ°ÿ£ÿ£ÿ ÿÿ§ÿ¶ÿºÿ­ÿ¨ÿ­ÿ·ÿªÿªÿ³ÿ¶ÿ·ÿ·ÿ¸ÿ«ÿ°ÿ±ÿ ÿ§ÿ¯ÿ§ÿ£ÿ´ÿ°ÿ£ÿ¼ÿ¦ÿ²ÿ±ÿ©ÿ¤ÿ¨ÿ«ÿ¦ÿ£ÿÿ®ÿ©ÿ¥ÿ¥ÿ¨ÿ¯ÿ³ÿªÿ°ÿªÿ¢ÿ®ÿ²ÿ­ÿ­ÿ¯ÿ£ÿ¢ÿ°ÿ¤ÿ¢ÿ®ÿ­ÿ¥ÿ¢ÿ ÿÿ¨ÿÿ¢ÿÿÿÿ¤ÿ¥ÿÿÿÿ¸ÿ¬ÿ³ÿ¯ÿ²ÿ°ÿ ÿÿ©ÿ£ÿÿ®ÿ­ÿ¤ÿ¢ÿ­ÿ°ÿ¥ÿ¬ÿ®ÿ ÿ¥ÿÿÿ¦ÿÿÿ¨ÿ¦ÿ ÿ£ÿ¨ÿ¬ÿ¥ÿ¤ÿ§ÿ®ÿ±ÿ¨ÿÿ!ÿÐþÿ¥ÿºÿ¯ÿ¥ÿªÿ©ÿÿÿ­ÿ¡ÿ£ÿÿ¢ÿ¥ÿ¡ÿÿÿÿÿ¯ÿÿªÿ±ÿ¥ÿ£ÿ²ÿ»ÿ°ÿ£ÿÿ§ÿ£ÿ±ÿ°ÿ¢ÿ¢ÿ¦ÿªÿ¤ÿÿ¦ÿ¥ÿÿÿÿ°ÿ¢ÿ§ÿ¨ÿ¤ÿ£ÿÿµÿ¬ÿÀÿÿÿ ÿ¥ÿ¨ÿ¸ÿ¹ÿ£ÿªÿ¦ÿ¯ÿÿ¬ÿ¤ÿ¦ÿ°ÿ§ÿÿÿÿ§ÿÁÿµÿ³ÿ¢ÿ¨ÿ·ÿªÿ£ÿ§ÿ¢ÿÿÿ­ÿ¡ÿ­ÿÿ¢ÿ«ÿÿÿ ÿªÿ¥ÿ¡ÿ°ÿÿ¤ÿ¡ÿªÿ¬ÿ¦ÿ ÿ£ÿ¨ÿ«ÿºÿ¦ÿÿÿ®ÿÿ ÿ£ÿ¤ÿÿÿ£ÿ¥ÿÿÿÿ¦ÿ¢ÿ¢ÿ¥ÿ®ÿ°ÿ¯ÿ±ÿ©ÿ£ÿ¨ÿ ÿÿÿ¯ÿ­ÿ ÿ ÿÿ¡ÿ£ÿ ÿ³ÿ±ÿ¤ÿÿ¨ÿ¥ÿ¥ÿ©ÿ©ÿ¬ÿ«ÿÿÿ¦ÿ¢ÿ£ÿÿÿ¥ÿ±ÿ ÿ¥ÿ£ÿÿÿ ÿÿ¡ÿ¦ÿ ÿ«ÿ¥ÿ³ÿ©ÿ¡ÿ¢ÿ ÿÿ©ÿ¯ÿ¢ÿ©ÿ«ÿ¨ÿ±ÿ®ÿÿ§ÿ¹ÿ°ÿ£ÿ ÿ ÿÿÿÿÿÿÿÿ©ÿÿÿÿÿ¬ÿ°ÿ¤ÿÿ£ÿ¢ÿÿ¬ÿ¡ÿÿ¤ÿÿÿÿÿÿÿ§ÿ¦ÿ¡ÿÿ±ÿ¢ÿ¤ÿÿ©ÿ©ÿÿ­ÿ©ÿ¦ÿ¬ÿ¦ÿªÿ¤ÿ¤ÿ°ÿÿÿ£ÿÿÿÿ£ÿ­ÿÿÿ¢ÿºÿ£ÿ°ÿ ÿÿÿÿÿÿÿÿÿÿÿÿÿ¥ÿ­ÿÿ ÿµÿÿÿÿªÿ£ÿ§ÿ¬ÿ©ÿªÿ«ÿ¡ÿ ÿ«ÿÿÿÿÿÿÿ¡ÿ©ÿ¡ÿ¢ÿ¦ÿ ÿÿ¢ÿ£ÿ¨ÿªÿÿ¥ÿ¨ÿ ÿÿÿÿ£ÿ¢ÿÿÿÿ¨ÿ¥ÿÿ¢ÿÿÿ¢ÿ¡ÿ¡ÿÿÿÿ¥ÿ­ÿ ÿÿÿªÿ¥ÿ¢ÿªÿ¥ÿ¥ÿ¦ÿÿ£ÿÿÿÿÿ¦ÿÿÿÿÿÿÿÿÿÿÿxÿÿÿÿÿÿÿÿÿÿÿÿ¦ÿ¥ÿÿÿÿ¨ÿÿÿwÿÿÿÿÿÿÿÿÿÿÿÿ{ÿÿÿÿÿ}ÿÿÿ|ÿuÿÿyÿuÿvÿ}ÿ}ÿxÿqÿlÿuÿvÿmÿpÿqÿzÿoÿaÿÿsÿxÿnÿiÿcÿkÿqÿuÿtÿhÿdÿfÿ^ÿeÿhÿcÿgÿZÿvÿiÿXÿtÿxÿmÿhÿqÿcÿWÿhÿgÿSÿ\ÿgÿÿ}ÿsÿ[ÿiÿ[ÿfÿcÿfÿÿvÿÿuÿmÿqÿuÿ{ÿÿ}ÿoÿzÿ~ÿnÿoÿYÿÿwÿqÿiÿmÿwÿ~ÿmÿkÿbÿgÿkÿiÿbÿaÿgÿ^ÿ`ÿPÿgÿLÿQÿwÿlÿmÿfÿcÿoÿqÿ^ÿaÿdÿcÿeÿlÿtÿrÿvÿ~ÿrÿqÿcÿjÿdÿsÿmÿÿpÿmÿxÿnÿnÿuÿÿÿsÿmÿmÿuÿwÿzÿÿÿvÿ{ÿtÿoÿÿÿnÿzÿÿxÿ|ÿyÿyÿyÿyÿÿÿÿÿÿzÿyÿyÿÿÿ]ÿÿÿsÿlÿuÿÿbÿÿWÿqÿnÿoÿhÿÿyÿsÿwÿyÿÿÿtÿjÿÿÿÿuÿÿxÿ~ÿuÿqÿÿÿnÿqÿhÿqÿsÿrÿcÿkÿhÿ|ÿÿÿ|ÿ~ÿÿÿtÿ{ÿÿqÿlÿÿdÿsÿÿvÿ`ÿ{ÿÿ|ÿuÿjÿ~ÿ|ÿgÿ`ÿoÿÿxÿtÿÿÿÿ~ÿvÿuÿÿnÿÿxÿtÿÿÿlÿtÿrÿ{ÿsÿoÿYÿiÿcÿqÿÿzÿ_ÿzÿÿrÿgÿbÿÿxÿzÿÿ{ÿuÿÿwÿnÿÿÿÿzÿÿÿdÿrÿxÿwÿtÿÿ~ÿÿÿÿoÿnÿqÿqÿmÿoÿÿ|ÿrÿfÿoÿlÿnÿgÿrÿqÿÿoÿsÿwÿÿÿqÿtÿwÿzÿÿÿ|ÿcÿmÿsÿ^ÿaÿtÿzÿzÿ}ÿ}ÿqÿÿÿÿÿsÿqÿvÿuÿÿ^ÿÿoÿoÿtÿdÿsÿÿlÿpÿvÿuÿaÿ[ÿmÿzÿxÿxÿÿÿÿ{ÿÿÿyÿÿ|ÿpÿ|ÿxÿxÿvÿhÿnÿgÿwÿeÿgÿÿ|ÿ|ÿvÿÿ}ÿÿ}ÿ~ÿmÿYÿ{ÿ}ÿhÿhÿhÿwÿÿtÿhÿaÿqÿwÿÿqÿsÿoÿqÿvÿgÿwÿwÿtÿqÿTÿwÿvÿfÿvÿtÿlÿmÿnÿ}ÿÿzÿ|ÿvÿyÿÿÿÿnÿoÿÿÿpÿÿuÿeÿlÿ_ÿ_ÿtÿ ÿvÿCÿlÿÿqÿqÿcÿaÿtÿÿÿwÿÿvÿtÿÿdÿiÿpÿpÿvÿTÿVÿsÿÿÿ|ÿyÿyÿtÿoÿwÿxÿ~ÿnÿhÿ{ÿ~ÿmÿrÿÿxÿbÿ{ÿÿwÿeÿqÿiÿ}ÿZÿuÿfÿuÿÿÿ|ÿlÿfÿ{ÿzÿoÿjÿlÿ{ÿrÿlÿvÿyÿ~ÿÿ}ÿoÿrÿsÿlÿsÿsÿtÿ_ÿVÿrÿzÿOÿgÿMÿZÿ\ÿeÿ_ÿcÿoÿkÿQÿTÿeÿTÿGÿ[ÿrÿXÿZÿXÿYÿ^ÿOÿVÿ_ÿeÿKÿBÿQÿFÿLÿeÿZÿJÿaÿhÿKÿTÿWÿDÿDÿDÿ?ÿCÿBÿMÿUÿTÿ`ÿPÿMÿWÿ[ÿ_ÿYÿTÿ^ÿEÿNÿMÿHÿLÿ]ÿDÿ8ÿCÿNÿYÿgÿcÿaÿ]ÿRÿTÿXÿXÿRÿTÿbÿWÿPÿ`ÿTÿGÿSÿUÿPÿXÿFÿ[ÿNÿEÿSÿKÿPÿQÿ^ÿnÿPÿLÿcÿ_ÿeÿFÿKÿnÿVÿOÿMÿLÿOÿIÿJÿdÿPÿAÿTÿMÿaÿnÿfÿpÿaÿjÿcÿPÿiÿgÿLÿCÿIÿQÿOÿIÿXÿlÿQÿpÿ]ÿTÿhÿYÿGÿcÿfÿiÿJÿgÿnÿLÿÿpÿXÿaÿkÿfÿeÿIÿMÿGÿEÿXÿcÿgÿ`ÿOÿLÿXÿhÿcÿQÿYÿeÿTÿVÿfÿqÿpÿdÿjÿqÿoÿhÿhÿiÿrÿhÿZÿaÿpÿbÿhÿlÿkÿdÿtÿ[ÿtÿPÿLÿ`ÿzÿrÿZÿcÿoÿcÿhÿ[ÿTÿbÿZÿaÿcÿnÿlÿhÿaÿ[ÿgÿeÿWÿcÿkÿrÿrÿgÿoÿÿ}ÿxÿuÿtÿnÿ_ÿpÿ}ÿfÿ]ÿdÿ\ÿoÿnÿvÿ}ÿbÿsÿfÿPÿWÿ\ÿgÿzÿhÿxÿpÿdÿ|ÿsÿnÿmÿjÿiÿ~ÿWÿlÿjÿeÿAÿOÿZÿlÿrÿxÿgÿfÿvÿuÿyÿuÿvÿqÿiÿgÿqÿ}ÿwÿ{ÿÿtÿcÿjÿlÿiÿiÿhÿmÿvÿmÿvÿjÿTÿdÿvÿqÿvÿ~ÿvÿ~ÿdÿqÿvÿuÿ~ÿ}ÿtÿwÿ[ÿnÿsÿ{ÿZÿXÿÿÿnÿzÿfÿsÿcÿjÿuÿ|ÿÿÿÿwÿkÿxÿyÿtÿtÿnÿkÿiÿoÿxÿÿvÿcÿmÿnÿqÿpÿmÿoÿrÿÿ|ÿfÿ{ÿaÿlÿÿkÿÿdÿÿÿVÿhÿqÿ}ÿqÿÿ{ÿ{ÿeÿyÿlÿZÿiÿkÿpÿÿuÿhÿ}ÿpÿbÿfÿ_ÿjÿvÿoÿqÿpÿxÿÿwÿuÿpÿqÿiÿmÿkÿxÿÿ`ÿ{ÿpÿÿ|ÿfÿÿÿÿdÿjÿÿjÿpÿsÿnÿsÿmÿhÿ{ÿrÿpÿtÿlÿmÿoÿÿrÿiÿÿ{ÿjÿrÿvÿlÿqÿpÿsÿ{ÿ|ÿyÿpÿnÿtÿ|ÿnÿnÿuÿaÿkÿeÿmÿjÿ`ÿuÿhÿeÿyÿcÿzÿkÿfÿ{ÿÿlÿÿyÿyÿÿ{ÿlÿtÿaÿ{ÿÿÿmÿkÿ|ÿuÿfÿiÿmÿaÿwÿÿÿuÿeÿeÿmÿvÿ}ÿyÿmÿWÿOÿcÿvÿvÿÿXÿ^ÿÿÿhÿ[ÿ\ÿmÿIÿRÿuÿhÿxÿjÿVÿoÿYÿrÿgÿfÿhÿ[ÿ[ÿcÿpÿtÿtÿ^ÿ]ÿzÿdÿtÿpÿeÿpÿlÿgÿrÿxÿdÿVÿiÿpÿZÿLÿYÿjÿxÿpÿeÿkÿqÿqÿeÿlÿbÿiÿUÿYÿ_ÿWÿkÿRÿVÿRÿ_ÿIÿlÿ^ÿiÿdÿ`ÿEÿRÿ[ÿ|ÿlÿrÿkÿ_ÿfÿ\ÿSÿYÿ[ÿbÿgÿaÿYÿZÿeÿZÿFÿFÿWÿcÿcÿ^ÿTÿ_ÿLÿOÿ'ÿ\ÿnÿ]ÿ\ÿoÿXÿ^ÿXÿWÿTÿFÿmÿTÿEÿQÿZÿ\ÿoÿcÿWÿPÿXÿ]ÿ[ÿaÿZÿSÿ[ÿ^ÿXÿVÿRÿTÿ[ÿZÿ[ÿnÿdÿeÿoÿSÿVÿWÿFÿ^ÿdÿRÿoÿhÿVÿNÿ\ÿbÿpÿ`ÿZÿcÿkÿdÿhÿ`ÿ[ÿWÿ^ÿwÿ{ÿaÿ^ÿ]ÿXÿbÿZÿeÿkÿmÿoÿlÿjÿjÿyÿqÿÿ]ÿ|ÿxÿgÿUÿÿZÿÿcÿjÿÿtÿÿÿnÿxÿwÿtÿ}ÿÿ~ÿtÿjÿmÿnÿuÿÿÿ}ÿyÿÿpÿ{ÿdÿkÿoÿmÿuÿ{ÿ~ÿÿ}ÿiÿtÿsÿqÿfÿuÿ~ÿiÿqÿvÿvÿzÿuÿjÿfÿpÿoÿgÿeÿvÿwÿ`ÿ`ÿdÿgÿvÿpÿZÿdÿuÿÿÿsÿÿ{ÿXÿcÿsÿXÿqÿaÿpÿlÿ[ÿtÿpÿoÿiÿUÿÿÿyÿoÿfÿcÿjÿmÿjÿiÿmÿqÿdÿdÿvÿqÿuÿxÿlÿÿ}ÿqÿqÿÿÿtÿÿxÿyÿÿÿ{ÿtÿoÿtÿÿ~ÿÿsÿhÿ}ÿ}ÿoÿrÿuÿ{ÿvÿkÿuÿmÿvÿsÿvÿsÿyÿqÿ]ÿÿgÿÿuÿnÿÿÿuÿÿuÿqÿrÿvÿvÿsÿwÿrÿsÿÿqÿvÿ|ÿyÿÿwÿÿzÿ{ÿcÿUÿnÿlÿrÿvÿgÿbÿqÿpÿ}ÿsÿ]ÿ[ÿwÿyÿtÿsÿXÿ[ÿ@ÿÿRÿpÿrÿtÿeÿtÿhÿYÿoÿÿjÿ^ÿÿ{ÿpÿrÿoÿÿÿþVÿÿyÿ^ÿTÿiÿdÿ[ÿgÿ{ÿÿxÿdÿ[ÿfÿpÿÿzÿ^ÿiÿeÿgÿ[ÿyÿÿ|ÿjÿeÿoÿsÿvÿ{ÿÿÿÿ{ÿnÿuÿ{ÿmÿÿÿwÿiÿOÿ[ÿkÿxÿvÿÿÿÿpÿvÿvÿvÿyÿ}ÿvÿoÿÿÿlÿ^ÿhÿ|ÿiÿeÿJÿÿtÿÿxÿzÿxÿsÿ|ÿÿÿyÿzÿxÿoÿqÿtÿrÿmÿvÿnÿgÿfÿTÿZÿzÿÿtÿÿÿbÿuÿnÿnÿvÿyÿtÿyÿ~ÿnÿ\ÿ`ÿrÿÿ|ÿzÿÿuÿ|ÿwÿlÿzÿÿÿÿÿkÿlÿ{ÿuÿwÿ}ÿyÿzÿtÿkÿ|ÿvÿ~ÿqÿÿqÿÿ}ÿyÿÿVÿ[ÿrÿÿwÿrÿ|ÿ}ÿlÿmÿwÿnÿrÿuÿÿyÿÿzÿrÿmÿiÿÿnÿpÿxÿwÿrÿsÿvÿxÿtÿmÿnÿmÿlÿlÿqÿÿÿeÿ`ÿ}ÿyÿ]ÿmÿ^ÿfÿhÿjÿuÿ|ÿvÿeÿeÿxÿoÿoÿsÿÿgÿ\ÿyÿÿkÿsÿvÿoÿtÿvÿpÿjÿhÿjÿiÿiÿmÿWÿÿ~ÿtÿoÿÿzÿtÿyÿ|ÿÿÿ~ÿyÿjÿkÿrÿhÿvÿÿ|ÿÿkÿÿzÿhÿÿyÿ}ÿwÿÿÿrÿ^ÿcÿuÿÿÿzÿsÿtÿ{ÿzÿÿwÿÿfÿ|ÿwÿyÿ{ÿtÿoÿnÿfÿ_ÿlÿiÿiÿhÿbÿiÿÿ|ÿ}ÿgÿkÿsÿoÿ`ÿjÿÿÿÿfÿqÿuÿÿyÿsÿÿ~ÿvÿÿ{ÿÿzÿ(ÿ#ÿsÿ|ÿzÿÿÿÿÿÿ~ÿÿyÿÿÿÿÿÿÿÿÿÿÿ¤ÿ¡ÿ«ÿ ÿ ÿÿÿÿÿ¡ÿÿÿÿ¢ÿÿ¢ÿ°ÿÿ®ÿÿÿ¹ÿÿ¤ÿ¬ÿªÿ¡ÿ£ÿ¯ÿ®ÿ¤ÿ¤ÿ¦ÿÿÿ£ÿÿÿ¤ÿ¥ÿ¤ÿ¢ÿÿÿ ÿ ÿÿ©ÿ©ÿÿÿ¦ÿÿ£ÿÿÿªÿ±ÿ¬ÿ©ÿªÿ§ÿ²ÿ·ÿ­ÿ¥ÿÿÿÿ¨ÿÿ¡ÿ¨ÿ¨ÿÿÿ¢ÿÿ¶ÿÁÿÿ¨ÿ»ÿ¡ÿ§ÿ«ÿ ÿ§ÿÿÿÿ©ÿÃÿ¥ÿÿ­ÿ¢ÿ¢ÿ¤ÿ¦ÿ±ÿ¡ÿÿ¡ÿ¤ÿÿÿÿÿ£ÿ«ÿÿ¦ÿ¤ÿÿÿÿÿÿ¦ÿ§ÿÿªÿÿÿ³ÿ¥ÿÿ¥ÿ¨ÿ¢ÿÿÿ£ÿ¨ÿ¢ÿÿÿ¦ÿ ÿ»ÿ©ÿ£ÿ£ÿ¯ÿ¬ÿ¤ÿÿÿ°ÿÿÿ¤ÿ¨ÿ·ÿ§ÿ¨ÿ¥ÿ ÿ¨ÿ¯ÿ«ÿ©ÿ°ÿ¸ÿ¤ÿÿÿ¢ÿÿ¯ÿ²ÿ°ÿªÿÿ¦ÿ¡ÿ¡ÿ§ÿÿÿÿ ÿ«ÿ©ÿÿÿÿ§ÿ¢ÿ±ÿÿÿÿÿÿÿ ÿ©ÿ­ÿÿÿÿÿÿ¡ÿ©ÿ¢ÿ¤ÿ¤ÿÿ£ÿ¨ÿÿ ÿ£ÿ«ÿÿÿ¨ÿ­ÿ¡ÿÿÿ©ÿ¯ÿ ÿ¥ÿ´ÿ¡ÿªÿ¥ÿ¤ÿ£ÿ§ÿ¥ÿÿ¥ÿªÿ§ÿÿ¤ÿ¢ÿ¦ÿÿ¤ÿ±ÿ£ÿÿÿ¡ÿÿ¡ÿÿÿÿ£ÿÿ ÿ¯ÿ²ÿ§ÿ¨ÿ¸ÿ¢ÿ¬ÿÿ§ÿ±ÿ£ÿÿÿ©ÿ£ÿ°ÿ´ÿ¡ÿ¡ÿ¥ÿªÿÿ£ÿ°ÿ¤ÿ¯ÿ¯ÿ¬ÿÿÿÿÿÿÿ®ÿ¶ÿ¡ÿ©ÿ¡ÿªÿÿ«ÿ¦ÿ¢ÿ¦ÿ«ÿ­ÿ¯ÿ´ÿ¯ÿÿÿÿÿÿuÿÿ¨ÿÿ®ÿ§ÿÿ§ÿ¯ÿÿÿÿÿ¤ÿ¨ÿ£ÿ¡ÿÿÿ©ÿ¨ÿ¤ÿ¢ÿ§ÿ°ÿÿ§ÿµÿÿ£ÿ°ÿ¬ÿ¦ÿ¨ÿ¤ÿ ÿ§ÿ¬ÿ¡ÿ¥ÿ¥ÿ§ÿ§ÿ¬ÿ·ÿªÿÿ´ÿ«ÿÿ±ÿ­ÿ®ÿ¶ÿ¥ÿ£ÿ·ÿ®ÿ ÿºÿ¶ÿ­ÿ«ÿ²ÿµÿ¯ÿ¢ÿÿ ÿ¢ÿ«ÿ­ÿ¬ÿ¯ÿªÿ¡ÿ«ÿ£ÿÿ¤ÿÿ¥ÿ©ÿ¡ÿ£ÿ¬ÿ²ÿ±ÿ¸ÿ±ÿ¢ÿÿ¢ÿ©ÿ´ÿ«ÿ«ÿ´ÿ³ÿ°ÿ´ÿ®ÿ¨ÿ­ÿ©ÿ¨ÿ°ÿ¯ÿ²ÿ¬ÿ¬ÿ¯ÿ¨ÿ¡ÿ£ÿ£ÿÿ ÿ¥ÿ ÿÿ©ÿ³ÿ°ÿÿ¡ÿ±ÿ´ÿ©ÿ¦ÿ¨ÿ§ÿ¢ÿ¬ÿ°ÿ´ÿ¨ÿ±ÿ¤ÿ§ÿ³ÿ¶ÿ¬ÿ¤ÿ¢ÿÿ¥ÿ®ÿ§ÿ£ÿ¢ÿÿ ÿÊÿ¥ÿ¥ÿ¥ÿ¢ÿ³ÿ¶ÿ«ÿ±ÿ¯ÿ£ÿ±ÿ¦ÿÿ ÿ©ÿ«ÿ¬ÿ©ÿ¢ÿÿ¤ÿ¶ÿ½ÿ¯ÿ¢ÿ¢ÿ¤ÿ¬ÿ£ÿ§ÿÿ¦ÿ¦ÿ¦ÿ«ÿ©ÿ¥ÿ¡ÿ·ÿ¥ÿ³ÿ«ÿ¡ÿ ÿ ÿ§ÿ·ÿ¡ÿÿ¶ÿ²ÿ«ÿ²ÿ´ÿ¬ÿ¨ÿ§ÿ¦ÿ¢ÿ¸ÿ¹ÿ¨ÿ¦ÿ­ÿ«ÿ¦ÿ¤ÿ¬ÿ¥ÿ¾ÿ¤ÿ³ÿ»ÿ»ÿ´ÿ­ÿ­ÿ¤ÿÿÿ¶ÿ²ÿ¨ÿ­ÿ·ÿ³ÿ§ÿ°ÿ¡ÿ©ÿªÿ¥ÿ¢ÿ¢ÿÿÿ§ÿ£ÿ¨ÿ§ÿÿ¯ÿ¡ÿ¢ÿ®ÿµÿ®ÿ£ÿ¬ÿÿIÿÿÿ©ÿ³ÿ¥ÿ£ÿ«ÿÿÿ«ÿ§ÿ¢ÿÿÿ¢ÿÿ¨ÿ©ÿÿÿ¹ÿÿ¯ÿ°ÿ®ÿ£ÿ¥ÿ®ÿ¤ÿÿ¡ÿ¬ÿ¯ÿ­ÿ¬ÿ©ÿ£ÿªÿ²ÿ­ÿ¥ÿ±ÿ¨ÿÿÿÿ¢ÿ¨ÿ¥ÿªÿ®ÿ§ÿ©ÿ«ÿ¢ÿ­ÿÿÿ¤ÿ«ÿ¥ÿ¨ÿ±ÿ¥ÿ«ÿ ÿ²ÿÿ­ÿ­ÿÿªÿ¯ÿÿ ÿ¡ÿ ÿ¨ÿ¸ÿ¬ÿ·ÿªÿ­ÿ¬ÿ¥ÿ¦ÿ¤ÿÿÿ¨ÿ¬ÿ¡ÿÿ¥ÿ¨ÿ£ÿ¦ÿ¤ÿÿ¡ÿ¤ÿ¯ÿÿÿ¥ÿªÿ¨ÿ¢ÿÿ¡ÿ¤ÿ¬ÿ¾ÿ¤ÿÿÿ¨ÿ£ÿ¬ÿ³ÿ·ÿ§ÿÿÿ¡ÿÿÿÿÿÿÿ¦ÿ±ÿ³ÿ°ÿ¯ÿ®ÿ£ÿ§ÿªÿ²ÿ ÿ¯ÿ¯ÿ£ÿÿ£ÿ­ÿ¥ÿ¨ÿÿÿ±ÿ¬ÿÿ¡ÿ«ÿ¬ÿ®ÿ¤ÿ£ÿ¥ÿÿªÿ«ÿ­ÿÿÿ¨ÿ¦ÿ¦ÿÿÿ¡ÿ¹ÿºÿ¤ÿ¨ÿ¡ÿ¦ÿ¨ÿÿ¡ÿ¢ÿ£ÿÿÿÿ£ÿ«ÿÿµÿ©ÿÿ¥ÿªÿ ÿ®ÿ¯ÿªÿ±ÿ¬ÿ¤ÿ¦ÿÿÿÿÿ­ÿ§ÿÿ¡ÿÿÿ¨ÿ±ÿ®ÿ¡ÿÿÿ£ÿ£ÿ¨ÿ¤ÿÿÿ¦ÿªÿ¦ÿªÿµÿ²ÿªÿ¦ÿ¦ÿ²ÿ³ÿ©ÿ§ÿÿ¢ÿ«ÿ¡ÿ¥ÿªÿÿÿ¨ÿ£ÿ¤ÿªÿÿ¤ÿÿ¢ÿ¤ÿ¯ÿ¨ÿÿÿÿÿÿÿÿ­ÿÿ¥ÿ¨ÿÿÿÿyÿ~ÿÿÿÿÿ ÿÿÿÿ§ÿªÿÿÿ¦ÿÿÿÿÿÿ ÿ ÿÿÿÿÿÿÿÿÿ£ÿÿÿÿÿ¦ÿ£ÿÿÿ¥ÿÿ£ÿÿ²ÿÿÿ§ÿÿÿÿÿÿÿ ÿ ÿÿÿÿÿ¬ÿÿÿ ÿ¢ÿ¡ÿªÿ¢ÿÿÿÿÿ ÿÿÿÿ¨ÿ ÿ£ÿ£ÿÿÿµÿÿ ÿÿÿ ÿÿÿ¥ÿÿÿÿÿÿwÿÿÿÿÿÿÿÿÿÿÿÿÿÿ¡ÿÿÿ¤ÿÿ¢ÿÿÿÿÿÿÿÿÿÿÿÿ~ÿÿÿÿÿÿyÿÿÿvÿpÿsÿqÿsÿ{ÿÿyÿnÿgÿ_ÿÿpÿ~ÿzÿÿÿwÿqÿoÿ`ÿcÿ`ÿiÿdÿ]ÿdÿyÿÿiÿbÿrÿeÿfÿ_ÿcÿcÿAÿlÿhÿ^ÿqÿgÿuÿuÿaÿZÿ`ÿ^ÿbÿuÿqÿ]ÿjÿzÿrÿÿqÿ[ÿÿÿuÿtÿ~ÿwÿnÿnÿxÿÿ}ÿxÿÿsÿ~ÿ~ÿkÿiÿWÿeÿiÿ\ÿzÿ~ÿ]ÿÿpÿqÿmÿpÿ|ÿuÿ]ÿRÿeÿlÿ`ÿ<ÿnÿTÿbÿ~ÿrÿcÿjÿsÿlÿlÿZÿ_ÿmÿjÿfÿmÿzÿzÿvÿÿ_ÿaÿlÿ`ÿ\ÿÿvÿoÿlÿ[ÿkÿuÿ`ÿSÿxÿsÿÿÿyÿkÿnÿoÿyÿÿxÿuÿoÿsÿoÿuÿxÿÿ}ÿÿ|ÿmÿÿ}ÿpÿuÿzÿ}ÿÿÿuÿÿÿÿÿ{ÿÿÿÿpÿÿyÿÿÿoÿwÿqÿÿÿvÿÿÿÿÿ|ÿ{ÿyÿnÿvÿÿÿÿÿ~ÿÿoÿtÿÿÿqÿsÿeÿlÿsÿiÿtÿzÿqÿÿÿqÿjÿÿÿÿÿVÿnÿaÿSÿ]ÿcÿpÿÿzÿÿsÿ|ÿÿmÿyÿ|ÿ|ÿvÿpÿlÿvÿxÿyÿÿÿÿ{ÿvÿwÿÿyÿvÿ{ÿ~ÿrÿrÿjÿÿtÿ~ÿ~ÿÿ^ÿpÿqÿxÿxÿeÿpÿÿyÿpÿÿÿÿÿÿ~ÿ|ÿÿÿÿÿyÿvÿÿÿtÿÿmÿ}ÿ}ÿtÿmÿzÿÿzÿsÿ{ÿÿÿÿ{ÿxÿsÿuÿgÿlÿ`ÿrÿ\ÿ_ÿ^ÿ[ÿÿÿqÿsÿ}ÿuÿÿwÿpÿ{ÿwÿwÿÿwÿdÿjÿxÿkÿbÿsÿvÿrÿ}ÿÿÿ~ÿÿÿyÿiÿcÿyÿgÿÿZÿÿ|ÿsÿyÿÿxÿzÿbÿtÿzÿgÿ]ÿjÿlÿkÿoÿqÿ}ÿ{ÿ`ÿcÿsÿÿfÿeÿÿuÿjÿeÿÿ~ÿnÿ[ÿTÿ}ÿÿÿbÿmÿ`ÿ|ÿzÿsÿÿwÿhÿmÿiÿ^ÿnÿwÿeÿ_ÿqÿ~ÿsÿgÿqÿÿ{ÿÿcÿjÿfÿoÿ{ÿjÿgÿqÿqÿbÿeÿ{ÿÿhÿkÿpÿpÿlÿxÿ|ÿ}ÿyÿqÿuÿnÿuÿÿyÿmÿgÿoÿxÿpÿ|ÿtÿaÿZÿsÿÿÿ~ÿÿyÿlÿ ÿuÿZÿ_ÿ_ÿoÿpÿdÿpÿzÿrÿiÿgÿlÿÿtÿ|ÿtÿjÿpÿlÿuÿÿ{ÿrÿkÿqÿxÿtÿuÿyÿxÿwÿ|ÿxÿqÿmÿzÿÿcÿÿzÿiÿ^ÿÿfÿuÿyÿZÿYÿÿ}ÿÿÿzÿlÿtÿÿrÿlÿgÿuÿ|ÿoÿrÿxÿvÿ~ÿ~ÿkÿhÿ]ÿ\ÿzÿ{ÿiÿoÿjÿ_ÿÿiÿKÿZÿbÿÿKÿmÿxÿvÿrÿpÿyÿmÿLÿmÿrÿjÿ\ÿ]ÿgÿfÿXÿOÿVÿ`ÿcÿRÿBÿRÿKÿHÿbÿUÿEÿTÿdÿ_ÿ[ÿ[ÿJÿEÿVÿDÿ?ÿQÿOÿNÿVÿRÿAÿTÿWÿnÿYÿjÿUÿZÿPÿhÿMÿTÿZÿ]ÿJÿ7ÿ@ÿNÿYÿ`ÿZÿ_ÿ_ÿQÿRÿYÿWÿUÿ^ÿ]ÿRÿPÿDÿPÿOÿLÿLÿKÿPÿiÿiÿhÿQÿPÿlÿSÿVÿOÿ?ÿ@ÿMÿ*ÿ]ÿ[ÿFÿNÿAÿlÿKÿ`ÿdÿVÿSÿ<ÿ2ÿVÿXÿgÿnÿnÿhÿlÿZÿQÿ\ÿVÿYÿgÿjÿfÿUÿUÿcÿUÿaÿfÿrÿdÿlÿ`ÿcÿ`ÿeÿSÿGÿcÿlÿ\ÿkÿsÿeÿjÿUÿnÿYÿSÿoÿ[ÿGÿGÿ]ÿ^ÿCÿLÿbÿ_ÿZÿbÿZÿiÿ_ÿMÿgÿqÿiÿhÿ[ÿoÿoÿYÿmÿxÿxÿhÿkÿjÿjÿcÿWÿaÿkÿoÿfÿ_ÿoÿTÿpÿpÿyÿZÿJÿfÿ|ÿ]ÿkÿ^ÿvÿYÿeÿDÿOÿZÿQÿdÿdÿsÿuÿoÿuÿmÿkÿmÿbÿbÿbÿoÿyÿsÿeÿiÿsÿjÿhÿtÿrÿcÿiÿtÿkÿdÿ_ÿhÿlÿtÿ~ÿzÿrÿoÿfÿJÿaÿ`ÿpÿqÿiÿqÿeÿ`ÿkÿÿdÿqÿmÿwÿvÿiÿcÿdÿkÿKÿUÿiÿqÿÿÿ^ÿcÿ~ÿ~ÿlÿfÿwÿqÿsÿuÿmÿtÿtÿqÿÿ~ÿ`ÿgÿoÿvÿtÿkÿZÿpÿjÿ_ÿXÿbÿÿqÿyÿsÿlÿsÿbÿtÿmÿbÿÿÿnÿqÿxÿbÿeÿaÿ{ÿkÿRÿ_ÿnÿkÿlÿYÿkÿjÿcÿoÿqÿoÿyÿwÿeÿXÿgÿrÿpÿxÿvÿoÿqÿyÿ~ÿuÿnÿ\ÿgÿmÿmÿyÿ`ÿwÿÿyÿÿÿsÿwÿlÿoÿtÿzÿ|ÿoÿ{ÿjÿmÿsÿtÿrÿÿzÿgÿuÿpÿlÿKÿJÿ^ÿmÿÿ|ÿbÿoÿ|ÿwÿmÿkÿ}ÿzÿfÿfÿnÿwÿxÿkÿrÿÿwÿmÿqÿqÿvÿÿcÿpÿnÿ|ÿ}ÿpÿÿ~ÿÿ|ÿ_ÿ_ÿkÿsÿÿnÿdÿsÿiÿÿ}ÿlÿiÿuÿmÿfÿlÿlÿmÿ{ÿÿmÿoÿpÿoÿpÿnÿnÿwÿÿsÿiÿtÿuÿlÿoÿsÿ{ÿqÿhÿoÿ}ÿwÿaÿÿoÿcÿhÿqÿÿvÿlÿuÿUÿnÿuÿÿeÿwÿ|ÿzÿhÿgÿqÿÿuÿ{ÿoÿrÿhÿpÿjÿ}ÿsÿiÿkÿhÿcÿbÿ`ÿ]ÿ_ÿ|ÿÿTÿ3ÿUÿ{ÿÿzÿhÿ_ÿzÿbÿlÿmÿdÿjÿcÿÿuÿkÿoÿ`ÿaÿbÿtÿ\ÿTÿOÿcÿpÿZÿ[ÿ\ÿeÿ_ÿeÿiÿtÿoÿiÿgÿeÿiÿiÿfÿcÿaÿbÿYÿUÿYÿVÿYÿRÿVÿrÿsÿbÿXÿOÿ_ÿbÿbÿwÿlÿdÿWÿ]ÿfÿOÿbÿGÿLÿOÿ]ÿOÿgÿJÿfÿnÿaÿ_ÿaÿhÿÿ]ÿ^ÿiÿoÿsÿhÿSÿ^ÿfÿ[ÿ\ÿQÿSÿaÿ]ÿkÿMÿKÿ^ÿ[ÿbÿRÿJÿZÿEÿNÿ+ÿ^ÿWÿbÿbÿdÿbÿcÿ[ÿ^ÿbÿUÿMÿNÿBÿHÿ]ÿiÿ^ÿ\ÿgÿ_ÿPÿHÿcÿrÿ`ÿ\ÿfÿfÿkÿtÿaÿLÿRÿ\ÿTÿQÿtÿ^ÿhÿ]ÿWÿlÿPÿmÿuÿaÿnÿqÿYÿTÿfÿiÿWÿiÿWÿhÿvÿrÿfÿeÿcÿVÿYÿaÿkÿeÿeÿdÿWÿaÿiÿfÿmÿjÿjÿxÿkÿbÿgÿuÿlÿ^ÿvÿzÿsÿWÿ]ÿTÿlÿxÿpÿtÿzÿnÿeÿWÿbÿxÿzÿcÿtÿtÿjÿtÿÿÿÿnÿgÿeÿgÿ}ÿvÿ{ÿxÿfÿiÿ\ÿ}ÿuÿÿÿvÿkÿÿqÿyÿjÿrÿ|ÿlÿ]ÿmÿ|ÿtÿpÿmÿkÿvÿrÿrÿrÿtÿeÿZÿjÿkÿoÿrÿWÿcÿwÿjÿqÿuÿ^ÿvÿpÿrÿ}ÿoÿkÿvÿhÿjÿoÿ]ÿtÿÿuÿjÿgÿÿÿ~ÿuÿmÿeÿ_ÿjÿzÿzÿmÿrÿrÿnÿuÿ~ÿÿqÿqÿÿoÿsÿqÿÿÿwÿÿÿuÿoÿxÿsÿrÿrÿÿxÿkÿoÿnÿÿÿÿÿzÿÿuÿgÿ[ÿzÿwÿuÿkÿpÿrÿÿÿcÿsÿ[ÿvÿÿ|ÿ|ÿÿtÿpÿtÿtÿuÿpÿrÿtÿhÿgÿxÿ}ÿqÿpÿqÿzÿ|ÿÿÿÿÿtÿUÿvÿ~ÿvÿzÿrÿoÿLÿmÿrÿpÿlÿrÿÿÿÿÿyÿGÿ
ÿ+ÿxÿqÿiÿwÿlÿnÿfÿ_ÿbÿzÿ_ÿjÿyÿaÿrÿwÿ=ÿôþ#ÿ`ÿrÿjÿVÿVÿbÿZÿQÿ[ÿpÿ|ÿ|ÿmÿhÿuÿxÿÿÿIÿ_ÿiÿÿlÿaÿuÿ{ÿkÿ~ÿÿsÿoÿnÿwÿÿÿÿÿÿÿÿÿÿÿnÿdÿ~ÿuÿÿÿ|ÿÿ~ÿsÿÿ|ÿxÿuÿcÿoÿÿÿvÿdÿtÿsÿqÿpÿ}ÿ|ÿZÿoÿQÿÿwÿbÿwÿvÿmÿwÿsÿtÿgÿ_ÿiÿxÿyÿmÿuÿjÿgÿQÿVÿhÿÿxÿgÿmÿÿnÿmÿWÿlÿ|ÿtÿqÿjÿrÿnÿeÿsÿtÿÿiÿdÿyÿ|ÿkÿfÿ`ÿ`ÿiÿ{ÿ~ÿ~ÿiÿ{ÿÿvÿrÿtÿuÿyÿyÿtÿ~ÿtÿ{ÿxÿÿkÿrÿyÿmÿÿsÿgÿÿrÿmÿtÿ|ÿÿÿyÿuÿÿÿsÿjÿpÿ|ÿrÿlÿ}ÿpÿÿlÿsÿwÿvÿlÿqÿwÿ}ÿwÿqÿxÿlÿdÿfÿpÿlÿÿlÿbÿeÿyÿbÿuÿnÿyÿgÿYÿcÿrÿlÿkÿ{ÿyÿiÿ]ÿhÿuÿZÿ]ÿqÿmÿdÿpÿpÿqÿrÿyÿsÿiÿhÿkÿrÿ|ÿ{ÿrÿÿmÿVÿiÿ}ÿwÿzÿoÿkÿ}ÿ~ÿ{ÿrÿmÿsÿpÿkÿuÿ}ÿyÿÿsÿjÿxÿÿÿÿsÿoÿnÿoÿ|ÿÿ}ÿ{ÿÿÿ^ÿ_ÿrÿoÿpÿÿÿÿcÿ}ÿsÿqÿxÿsÿuÿxÿgÿ^ÿlÿnÿvÿuÿvÿlÿÿÿÿyÿtÿ}ÿtÿyÿ~ÿ|ÿÿ|ÿuÿÿsÿÿÿÿÿxÿÿzÿtÿÿ_ÿ6ÿSÿyÿwÿÿÿzÿÿÿÿÿÿÿÿÿÿÿÿÿÿÿÿÿÿ¢ÿ¦ÿÿ¥ÿÿÿÿÿÿÿÿ¤ÿ©ÿ¡ÿÿÿÿ¥ÿÿÿ´ÿ¨ÿ¥ÿÿÿÿÿÿÿ´ÿ³ÿ¤ÿÿÿÿÿÿ¢ÿÿÿ¬ÿ£ÿÿ¦ÿ®ÿ§ÿ ÿÿÿ¤ÿÿÿÿÿªÿ ÿ¤ÿÿÿÿ£ÿ·ÿ«ÿ³ÿµÿ ÿ¢ÿÿ§ÿÿÿ¡ÿÿÿ¢ÿªÿ¦ÿ¦ÿ¡ÿÿ¢ÿ¢ÿÿÿ«ÿªÿ¬ÿ­ÿ¥ÿ¤ÿ¬ÿ±ÿ²ÿ¨ÿ©ÿ¡ÿ©ÿÿ«ÿ·ÿ¦ÿÿÿÿ¤ÿÿÿÿ©ÿ¥ÿÿ¢ÿ ÿ©ÿ¨ÿ®ÿµÿ«ÿ­ÿ¶ÿ ÿÿÿÿ«ÿÿÿ¦ÿÿ ÿ¡ÿÿÿ£ÿ£ÿ­ÿ­ÿªÿ²ÿ¬ÿÿ©ÿ¦ÿÿ¡ÿ£ÿÿÿ¢ÿ ÿÿ¡ÿªÿ¯ÿ¬ÿ»ÿ°ÿ£ÿ¡ÿ¤ÿ¤ÿ¤ÿ§ÿ¥ÿ©ÿÿÿÿÿ ÿ­ÿÿÿªÿ§ÿÿÿ²ÿÿ¢ÿ¦ÿ ÿ£ÿ®ÿ¤ÿÿÿ§ÿªÿ¦ÿÿÿÿªÿ¢ÿ§ÿ³ÿ¸ÿ­ÿÿ ÿ¢ÿÿ¥ÿ¤ÿ¤ÿÿ¢ÿ¢ÿ ÿ¤ÿ§ÿ£ÿ¢ÿÿÿ¨ÿºÿ­ÿ¥ÿ°ÿ°ÿ¥ÿ¤ÿ£ÿ ÿ¦ÿ¦ÿÿÿ¥ÿ¡ÿ¤ÿ£ÿ ÿ£ÿ¥ÿ¦ÿ ÿÿÿ§ÿ¹ÿ³ÿÿÿ«ÿ°ÿÿÿ ÿ¨ÿ ÿÿÿ¡ÿ¡ÿ£ÿªÿ§ÿÿ¢ÿ©ÿ¡ÿ¥ÿ«ÿ¤ÿ¡ÿ§ÿ¥ÿ«ÿ¾ÿ³ÿ±ÿ§ÿ¢ÿ¨ÿ²ÿ«ÿÿ¨ÿ®ÿ¬ÿµÿ¡ÿ¡ÿÿÿÿÿÿ©ÿ¦ÿ ÿ¢ÿ¢ÿ¯ÿ§ÿÿÿÿÿÿ°ÿ´ÿ¥ÿ­ÿ¯ÿ¢ÿÿÿÿ~ÿÿ ÿÿ°ÿ¨ÿÿÿÿÿÿ£ÿ¨ÿ¥ÿ¥ÿÿÿÿÿ ÿªÿ¥ÿÿ ÿ§ÿ®ÿ¡ÿ ÿÿ®ÿ°ÿ§ÿÿÿ¡ÿ¤ÿ«ÿÿ£ÿ¢ÿ§ÿ£ÿ§ÿ©ÿªÿ¨ÿ¦ÿ®ÿ¢ÿ§ÿ¥ÿ¨ÿ§ÿ±ÿ³ÿ¦ÿ¡ÿ ÿÿ¢ÿ¨ÿ¹ÿ¬ÿ¨ÿ°ÿ¬ÿ£ÿ¡ÿ¢ÿ¶ÿ¬ÿ§ÿ¯ÿ¿ÿ±ÿÿ¡ÿªÿ¥ÿÿ°ÿ£ÿ¢ÿ«ÿ©ÿ¡ÿ©ÿªÿ²ÿ¯ÿ©ÿ­ÿ­ÿ©ÿ¯ÿ¼ÿ½ÿ£ÿ£ÿ±ÿ°ÿ¨ÿ«ÿ³ÿ·ÿ¯ÿ¦ÿªÿ¨ÿªÿ´ÿ²ÿ§ÿ¢ÿ ÿ¦ÿ½ÿ±ÿ ÿ¡ÿÿÿ¤ÿ¦ÿ¨ÿ¨ÿ§ÿªÿ¦ÿ¦ÿ¦ÿ©ÿ­ÿ¨ÿ¤ÿ¦ÿÿ¯ÿªÿ¢ÿ«ÿ¯ÿ¨ÿ¤ÿÿ ÿ³ÿµÿÅÿ³ÿ¥ÿ©ÿ¥ÿ£ÿ³ÿ¤ÿ©ÿ©ÿ¤ÿ­ÿ²ÿ¢ÿÿªÿªÿ³ÿ©ÿ«ÿ§ÿªÿ¶ÿ³ÿ§ÿ£ÿ¬ÿ¢ÿ©ÿ«ÿ«ÿ¨ÿªÿ¯ÿ¬ÿ²ÿ²ÿ§ÿ¤ÿ¤ÿ¤ÿ­ÿ¹ÿ¤ÿ¡ÿ²ÿÿ°ÿ­ÿ­ÿ¯ÿ¨ÿ¨ÿ·ÿ±ÿªÿ¯ÿ¬ÿªÿ¬ÿ­ÿªÿªÿ°ÿ£ÿ£ÿ²ÿ¨ÿ«ÿ¤ÿ¨ÿ³ÿ¬ÿ¦ÿ¥ÿ«ÿµÿªÿ°ÿ¹ÿ¼ÿ²ÿ¥ÿ¬ÿ¤ÿÿ©ÿ©ÿ¬ÿ¬ÿ©ÿ£ÿ ÿ©ÿ±ÿÿ¤ÿªÿÿÿÿÿÿ¯ÿªÿ¬ÿ±ÿ¥ÿ¡ÿÿ ÿ¨ÿ«ÿ¦ÿ§ÿ³ÿÿÿ¦ÿ§ÿ±ÿ·ÿ¯ÿªÿ¬ÿÿ°ÿ®ÿ§ÿ¥ÿÿÿÿÿÿ£ÿ¢ÿ£ÿ¤ÿ´ÿ³ÿ°ÿ§ÿ¥ÿ©ÿ¨ÿÿÿÿ©ÿ²ÿ¦ÿ°ÿ¯ÿ©ÿ­ÿ¯ÿ¥ÿ®ÿ ÿÿ±ÿ¯ÿ´ÿ°ÿªÿ§ÿ¤ÿÿÿ·ÿ£ÿÿ ÿ£ÿ¡ÿ¢ÿ­ÿ«ÿÿ¢ÿ¨ÿÿ¡ÿ®ÿÿÿ¢ÿ¥ÿ£ÿ£ÿ¦ÿ©ÿ£ÿÿÿ¯ÿ¢ÿ´ÿ­ÿ¢ÿÿ¥ÿ²ÿµÿ¤ÿ¡ÿ¢ÿÿÿÿÿÿÿ¤ÿ¬ÿ¥ÿ¢ÿ£ÿ¦ÿÿÿ¢ÿ°ÿ¥ÿ¢ÿ¢ÿ¡ÿ§ÿ¨ÿµÿÿÿ®ÿÿÿÿ¬ÿªÿÿÿ«ÿÿ¦ÿ¤ÿÿ ÿ¥ÿÿ¦ÿ°ÿ°ÿ²ÿ´ÿ«ÿ ÿ¨ÿ¤ÿ©ÿ¨ÿÿ ÿ¨ÿÿÿÿÿ¡ÿÿ­ÿªÿµÿ¨ÿ¤ÿ¤ÿ«ÿ±ÿ¤ÿÿ­ÿ­ÿ¥ÿ¥ÿ¤ÿ¬ÿ«ÿÿÿ¬ÿ°ÿ¯ÿ­ÿ§ÿ¨ÿ¬ÿ±ÿ­ÿÿ«ÿÿ ÿÿ¢ÿ¢ÿ£ÿÿÿÿÿ°ÿÿÿ ÿÿ¬ÿ«ÿÿ©ÿ§ÿ¢ÿ©ÿÿÿ±ÿÿÿ­ÿ¬ÿ£ÿ¦ÿ¢ÿ®ÿ³ÿ¬ÿ¨ÿ¦ÿ¢ÿÿÿÿÿÿÿÿ¨ÿ¬ÿ¢ÿÿÿ­ÿ¬ÿªÿ°ÿ¢ÿ§ÿÿ¡ÿ ÿÿ ÿ£ÿÿ ÿ¦ÿÿ£ÿ§ÿÿÿÿ¤ÿ§ÿ¥ÿ«ÿ´ÿ¤ÿÿÿ ÿ§ÿ£ÿÿÿÿ¡ÿÿÿÿÿoÿuÿÿÿ¤ÿÿÿÿÿÿÿÿÿªÿ¨ÿ¬ÿ¯ÿ³ÿ¨ÿÿÿÿÿÿ¢ÿÿ°ÿ¬ÿÿÿÿÿÿÿÿÿ¦ÿÿÿÿ¤ÿÿÿ°ÿÿÿ°ÿ´ÿ§ÿªÿ¢ÿÿÿ§ÿ­ÿÿÿ¤ÿÿÿ ÿ ÿÿÿÿÿ¦ÿ¤ÿÿÿ¢ÿ¢ÿ¢ÿÿÿ ÿ£ÿ£ÿ¦ÿwÿÿ£ÿªÿÿÿÿÿÿÿ¢ÿ§ÿ¢ÿ­ÿÿÿÿÿÿÿÿÿÿÿÿ|ÿqÿÿÿ ÿÿÿÿÿÿÿÿÿÿÿÿÿÿÿ£ÿÿÿÿÿÿÿyÿÿÿ~ÿ}ÿÿzÿÿuÿyÿ~ÿÿ{ÿtÿ{ÿwÿsÿ|ÿÿÿÿÿuÿzÿÿpÿgÿiÿgÿsÿeÿXÿ\ÿpÿÿnÿbÿlÿbÿbÿnÿfÿeÿTÿ]ÿ]ÿiÿ}ÿÿrÿnÿpÿ_ÿVÿiÿrÿsÿrÿhÿ]ÿsÿjÿ{ÿbÿsÿ|ÿhÿsÿ}ÿÿÿ}ÿzÿwÿÿÿrÿ~ÿnÿiÿyÿgÿdÿaÿ\ÿgÿuÿkÿÿzÿnÿxÿ|ÿmÿhÿiÿnÿhÿXÿmÿnÿiÿ`ÿqÿdÿÿwÿqÿxÿnÿoÿ]ÿiÿjÿjÿwÿ|ÿtÿsÿuÿnÿkÿmÿiÿ^ÿmÿÿyÿjÿÿiÿnÿÿsÿdÿ_ÿlÿhÿnÿÿÿÿÿnÿkÿrÿÿxÿÿjÿrÿqÿÿxÿÿÿÿ~ÿÿÿÿwÿ|ÿ{ÿÿÿnÿuÿÿÿÿxÿzÿÿÿÿÿxÿtÿÿvÿzÿÿdÿvÿÿÿÿ~ÿÿÿ~ÿxÿyÿyÿyÿuÿÿÿÿyÿÿÿnÿÿ|ÿxÿpÿbÿyÿÿÿÿÿÿuÿÿÿÿÿ}ÿaÿÿÿÿÿlÿfÿvÿuÿxÿjÿÿÿ}ÿ}ÿqÿÿvÿÿÿÿÿxÿxÿÿÿyÿÿ~ÿ{ÿ~ÿzÿpÿÿmÿxÿpÿuÿdÿÿzÿuÿÿÿxÿ]ÿkÿÿÿÿtÿsÿwÿ{ÿÿÿuÿÿwÿuÿzÿnÿÿÿÿÿiÿhÿÿ^ÿzÿÿÿuÿtÿoÿsÿ{ÿ~ÿÿÿÿÿÿvÿlÿqÿwÿoÿxÿÿÿ~ÿÿÿLÿÿlÿÿxÿiÿxÿÿjÿqÿÿÿ|ÿ~ÿ|ÿmÿsÿyÿqÿjÿ{ÿÿsÿtÿxÿÿÿÿÿyÿvÿpÿuÿmÿ{ÿhÿÿvÿpÿyÿÿÿ}ÿhÿuÿ|ÿrÿkÿrÿtÿ}ÿwÿgÿqÿrÿhÿpÿÿsÿnÿuÿ_ÿ~ÿÿ_ÿcÿxÿyÿ[ÿzÿdÿzÿÿjÿmÿkÿrÿÿ{ÿsÿ|ÿpÿkÿiÿVÿYÿpÿoÿkÿ{ÿÿÿzÿmÿkÿmÿjÿhÿsÿRÿpÿzÿnÿoÿqÿÿUÿpÿÿÿÿnÿ_ÿpÿsÿdÿgÿnÿxÿsÿpÿ{ÿÿÿzÿkÿqÿyÿxÿ|ÿfÿdÿeÿeÿxÿoÿqÿ~ÿjÿ}ÿkÿxÿÿhÿlÿrÿrÿÿkÿxÿxÿqÿnÿlÿyÿÿ|ÿÿrÿ`ÿsÿqÿjÿzÿ}ÿqÿbÿkÿ{ÿpÿlÿwÿ|ÿzÿÿpÿnÿlÿ~ÿ|ÿvÿ}ÿÿsÿjÿÿoÿpÿyÿlÿxÿÿyÿ}ÿmÿgÿ`ÿbÿyÿwÿmÿmÿjÿpÿÿ{ÿrÿbÿ[ÿuÿpÿdÿaÿxÿyÿnÿ]ÿaÿeÿiÿrÿÿgÿgÿwÿvÿ_ÿrÿbÿcÿ]ÿcÿ\ÿQÿCÿ^ÿiÿeÿfÿuÿ^ÿbÿ[ÿ[ÿdÿ\ÿ^ÿbÿLÿPÿUÿMÿ^ÿXÿPÿ_ÿ`ÿcÿ[ÿWÿaÿNÿaÿOÿKÿ]ÿDÿ:ÿ`ÿYÿ<ÿ]ÿPÿeÿWÿdÿ]ÿRÿ_ÿdÿHÿ?ÿSÿRÿPÿ>ÿHÿPÿQÿRÿKÿDÿPÿVÿKÿRÿUÿLÿPÿVÿVÿJÿHÿZÿZÿ]ÿcÿaÿPÿPÿjÿqÿfÿhÿlÿXÿtÿUÿ<ÿKÿ8ÿJÿZÿ[ÿbÿGÿMÿqÿ_ÿnÿZÿBÿdÿtÿ|ÿiÿNÿjÿrÿgÿbÿWÿkÿeÿVÿ]ÿZÿaÿiÿaÿ\ÿaÿeÿ\ÿwÿnÿuÿkÿqÿ^ÿHÿ\ÿ\ÿOÿ^ÿLÿmÿhÿfÿvÿrÿbÿiÿrÿLÿZÿPÿGÿMÿUÿfÿ^ÿFÿ^ÿgÿeÿcÿZÿRÿcÿRÿBÿeÿiÿgÿmÿ\ÿhÿsÿ^ÿaÿsÿrÿgÿqÿrÿgÿPÿJÿdÿhÿ_ÿbÿ_ÿ^ÿVÿmÿÿ^ÿtÿ^ÿoÿzÿOÿÿWÿbÿ`ÿmÿGÿNÿIÿTÿgÿpÿ}ÿ}ÿeÿqÿhÿdÿkÿlÿhÿVÿVÿoÿrÿ_ÿZÿbÿdÿaÿgÿqÿnÿiÿhÿbÿkÿaÿeÿmÿmÿiÿÿqÿrÿpÿ_ÿjÿSÿzÿdÿIÿbÿ7ÿOÿvÿkÿuÿvÿoÿtÿnÿZÿdÿlÿ}ÿ]ÿlÿtÿpÿsÿzÿ[ÿgÿqÿkÿpÿjÿnÿiÿnÿoÿaÿdÿoÿvÿvÿqÿkÿlÿuÿÿqÿ_ÿ^ÿrÿzÿZÿXÿhÿÿqÿiÿlÿgÿqÿxÿrÿyÿiÿlÿqÿtÿlÿwÿlÿsÿbÿhÿlÿkÿpÿrÿdÿlÿrÿxÿoÿlÿkÿfÿfÿtÿqÿXÿ[ÿkÿxÿyÿ{ÿÿÿxÿÿnÿcÿ{ÿzÿoÿmÿlÿ}ÿdÿpÿtÿgÿxÿÿkÿÿwÿTÿiÿ^ÿÿmÿuÿdÿkÿeÿbÿrÿyÿpÿjÿxÿsÿmÿPÿVÿ\ÿpÿxÿÿkÿhÿhÿsÿqÿnÿ~ÿyÿfÿgÿrÿwÿwÿlÿtÿÿmÿ_ÿlÿÿ}ÿÿsÿeÿmÿ_ÿrÿ~ÿxÿ~ÿÿÿfÿkÿkÿsÿÿsÿdÿiÿmÿzÿmÿcÿcÿyÿpÿjÿrÿuÿtÿbÿmÿnÿqÿlÿkÿmÿuÿoÿuÿÿrÿqÿtÿlÿoÿuÿhÿpÿ|ÿwÿqÿÿzÿdÿ|ÿÿpÿ]ÿpÿ\ÿsÿyÿoÿYÿlÿoÿÿtÿkÿjÿmÿsÿyÿVÿÿÿ}ÿ{ÿsÿmÿnÿiÿÿwÿdÿjÿmÿ^ÿkÿ}ÿÿ{ÿnÿmÿfÿ`ÿhÿpÿxÿÿkÿlÿÿkÿuÿaÿ]ÿwÿfÿyÿdÿiÿ~ÿkÿwÿXÿ_ÿÿwÿoÿyÿÿÿhÿQÿ`ÿcÿ]ÿaÿ`ÿeÿiÿfÿeÿkÿlÿqÿeÿ\ÿ_ÿbÿbÿWÿXÿfÿdÿ[ÿmÿmÿcÿcÿRÿ`ÿ]ÿcÿtÿnÿ`ÿVÿ]ÿnÿXÿYÿ4ÿOÿeÿyÿtÿdÿCÿfÿiÿYÿcÿaÿsÿoÿGÿUÿ_ÿhÿlÿbÿ[ÿ^ÿ]ÿ[ÿXÿPÿYÿ_ÿ^ÿiÿJÿDÿYÿ]ÿ_ÿWÿ[ÿxÿNÿLÿ\ÿQÿEÿ]ÿ_ÿOÿ\ÿfÿHÿPÿ^ÿgÿPÿ]ÿUÿ8ÿ\ÿ`ÿiÿNÿGÿUÿVÿ\ÿ{ÿ{ÿgÿaÿ_ÿgÿvÿgÿJÿQÿKÿLÿPÿOÿgÿIÿqÿwÿaÿ\ÿJÿaÿoÿaÿgÿlÿTÿVÿVÿpÿ[ÿjÿRÿhÿkÿgÿ`ÿoÿbÿ[ÿbÿ[ÿbÿfÿaÿaÿ[ÿ]ÿ]ÿTÿcÿjÿcÿjÿqÿpÿsÿvÿwÿmÿkÿrÿxÿÿdÿjÿhÿÿkÿÿmÿqÿxÿÿcÿoÿÿ{ÿÿpÿuÿÿ{ÿsÿxÿuÿyÿ}ÿrÿvÿtÿÿÿsÿtÿoÿ}ÿpÿkÿrÿsÿqÿÿÿ}ÿhÿuÿyÿyÿjÿjÿ~ÿxÿwÿoÿoÿhÿfÿiÿeÿgÿTÿUÿlÿpÿwÿlÿdÿpÿxÿ`ÿsÿuÿpÿvÿcÿrÿfÿhÿrÿzÿ~ÿXÿ}ÿ|ÿxÿmÿ]ÿnÿdÿvÿxÿ`ÿTÿ[ÿ]ÿcÿfÿiÿlÿcÿuÿ|ÿdÿwÿÿÿpÿhÿqÿ|ÿrÿdÿsÿÿ}ÿuÿÿyÿ[ÿjÿeÿnÿxÿÿyÿpÿnÿrÿÿtÿlÿÿ~ÿzÿÿÿvÿxÿxÿmÿiÿÿiÿ~ÿsÿ{ÿ}ÿvÿtÿqÿkÿqÿÿÿrÿ_ÿhÿuÿwÿzÿpÿfÿrÿ}ÿyÿxÿwÿrÿuÿwÿÿ{ÿÿÿ|ÿeÿtÿ}ÿkÿoÿwÿZÿHÿxÿoÿ}ÿ~ÿtÿÿvÿeÿuÿnÿÿòþfÿ}ÿdÿuÿzÿZÿpÿsÿÿUÿTÿ4ÿ}ÿnÿ_ÿnÿPÿùþ0ÿQÿ]ÿgÿdÿiÿ]ÿQÿTÿMÿ[ÿmÿzÿ~ÿ}ÿÿÿtÿ|ÿpÿFÿXÿÿÿ{ÿuÿ|ÿÿÿbÿ{ÿÿjÿgÿÿÿÿÿÿ}ÿ{ÿ}ÿÿsÿyÿ~ÿÿÿÿÿÿÿsÿ}ÿqÿÿsÿzÿvÿkÿpÿyÿÿ}ÿ`ÿ[ÿqÿzÿsÿiÿÿyÿYÿÿnÿvÿ_ÿlÿsÿiÿzÿÿxÿpÿnÿkÿzÿ~ÿtÿvÿxÿcÿYÿ{ÿrÿÿvÿoÿfÿÿ}ÿoÿZÿvÿxÿnÿbÿTÿ_ÿbÿ`ÿhÿnÿ}ÿuÿwÿÿmÿyÿÿÿ{ÿÿyÿpÿpÿpÿÿÿtÿhÿfÿoÿyÿÿÿ~ÿ}ÿ~ÿsÿÿxÿ{ÿoÿeÿÿ}ÿoÿ~ÿÿ|ÿuÿ}ÿÿ|ÿuÿyÿwÿxÿ{ÿzÿyÿxÿ|ÿxÿÿdÿrÿlÿhÿ~ÿuÿtÿuÿqÿxÿqÿuÿÿwÿnÿrÿuÿ]ÿÿÿrÿuÿlÿlÿvÿÿhÿ^ÿkÿnÿbÿbÿtÿ|ÿsÿnÿpÿvÿyÿ`ÿmÿqÿbÿgÿ_ÿlÿgÿhÿpÿnÿiÿiÿfÿjÿvÿvÿvÿhÿ~ÿyÿvÿ_ÿeÿyÿ²ÿnÿdÿbÿaÿlÿÿÿvÿgÿcÿzÿÿ{ÿvÿnÿÿÿÿÿoÿrÿoÿqÿÿwÿmÿuÿ{ÿ}ÿÿÿÿÿsÿqÿÿmÿÿÿ}ÿvÿqÿsÿrÿhÿYÿ\ÿqÿuÿxÿyÿÿyÿÿ{ÿwÿxÿrÿkÿfÿwÿwÿyÿ}ÿwÿÿÿÿ{ÿbÿ~ÿwÿ}ÿoÿ|ÿÿtÿ^ÿoÿÿÿyÿÿÿ|ÿÿÿÿÿÿÿÿÿÿÿÿÿÿÿ©ÿ¯ÿÿÿÿ¸ÿªÿ¥ÿÿÿÿÿÿÿÿÿ¦ÿÿÿÿÿ©ÿÿÿ¬ÿÿ£ÿÿÿÿÿÿ°ÿ°ÿÿ¸ÿ°ÿÿ¨ÿµÿ«ÿ¦ÿÿ«ÿ¨ÿ§ÿ¦ÿ£ÿ¤ÿÿÿ¥ÿ¢ÿ¤ÿ¡ÿÿÿÿÿ°ÿ ÿÿ ÿÿ´ÿªÿ ÿ´ÿÿ¥ÿÿ¡ÿÿÿÿÿÿ¬ÿ¨ÿ¡ÿ¢ÿÿÿ¯ÿ¡ÿ¿ÿ²ÿ ÿ¡ÿ©ÿ«ÿ¥ÿÿÿÿ®ÿ¯ÿÿÿ­ÿ¤ÿ³ÿ­ÿ¬ÿ¤ÿÿ¤ÿ¨ÿÿÿÿ¢ÿÿ£ÿÿ»ÿ±ÿÿÿ¨ÿ§ÿ¥ÿ¤ÿÿÿÿ¤ÿ ÿÿ ÿ¥ÿÿ¢ÿ£ÿÿÿ¤ÿªÿ­ÿ¥ÿÿ®ÿ§ÿ£ÿ ÿ©ÿ©ÿ ÿ£ÿ§ÿ ÿÿÿ¡ÿ¦ÿªÿ±ÿ®ÿºÿ¬ÿ¤ÿ¥ÿ¢ÿ ÿÿÿ¦ÿªÿÿÿÿ¯ÿ¼ÿ§ÿÿ¥ÿ¦ÿªÿ ÿÿ¦ÿÿªÿ¨ÿÿÿ®ÿ¥ÿÿ¨ÿ£ÿÿÿÿÿ£ÿ£ÿÿ¥ÿ¦ÿÿÿÿ¥ÿ±ÿªÿÿ¬ÿ¡ÿªÿ ÿ¢ÿÿÿ¤ÿ¨ÿÿÿ¡ÿ³ÿªÿÿ¡ÿ²ÿ¯ÿ¥ÿÿÿÿ ÿÿ¤ÿ¦ÿ¦ÿÿ§ÿ¥ÿ¢ÿ¤ÿ ÿÿÿÿ¦ÿÿ³ÿ©ÿªÿ´ÿ£ÿÿ§ÿ ÿ¤ÿ­ÿ ÿ«ÿ ÿ ÿªÿ¦ÿÿÿÿ¢ÿ²ÿ«ÿÿ¬ÿ¤ÿ«ÿ¬ÿ¤ÿ¤ÿ¬ÿ®ÿ«ÿ¨ÿ²ÿ£ÿ¬ÿ¢ÿ²ÿ¯ÿ¨ÿ±ÿ°ÿÿªÿ¡ÿÿÿÿ£ÿ¨ÿÿ¡ÿ¬ÿ¡ÿªÿÿÿÿ¬ÿ­ÿ­ÿ±ÿ±ÿ©ÿ¢ÿ¨ÿ¥ÿÿÿÿÿ¥ÿ ÿÿ ÿÿ ÿÿ¡ÿÿ ÿ©ÿ£ÿ ÿ¤ÿÿÿÿ¥ÿªÿ§ÿ¡ÿÿ¦ÿ±ÿ°ÿ¤ÿ¥ÿ¡ÿ¢ÿ¬ÿ¤ÿ«ÿ£ÿÿÿªÿ¢ÿ¢ÿ«ÿªÿ«ÿ¬ÿ©ÿ¡ÿÿ ÿ¨ÿÿ¬ÿ°ÿ®ÿ©ÿ¦ÿ²ÿ½ÿ®ÿ£ÿÿ ÿ¬ÿ¶ÿ¸ÿ·ÿ¬ÿ ÿ¢ÿªÿ¢ÿ»ÿ°ÿªÿ¬ÿ°ÿ§ÿ ÿ¦ÿ¥ÿ²ÿÿÃÿ®ÿ£ÿ¦ÿ£ÿ£ÿ¯ÿ£ÿ­ÿ©ÿ­ÿ¬ÿ¢ÿ¨ÿ°ÿ¬ÿ¹ÿÆÿ¤ÿ¸ÿ©ÿ½ÿ²ÿ ÿ¦ÿ°ÿ­ÿ±ÿ¦ÿÿ¯ÿªÿÿÿÿ©ÿ¨ÿ¦ÿ®ÿ®ÿ¬ÿ§ÿ¢ÿ¤ÿ¬ÿ¶ÿ¸ÿ·ÿ³ÿ«ÿ«ÿ°ÿ²ÿ¬ÿ¢ÿ£ÿÿ­ÿ²ÿªÿ«ÿ°ÿ©ÿ£ÿ¥ÿ£ÿ»ÿªÿ­ÿ¯ÿ°ÿ¸ÿ´ÿ©ÿ¨ÿ²ÿªÿ¯ÿ©ÿ¦ÿ©ÿ¦ÿÿ¤ÿ´ÿÃÿ´ÿ«ÿ«ÿ­ÿ¨ÿ¡ÿ£ÿ£ÿ¨ÿ­ÿ«ÿ¬ÿ¬ÿ§ÿªÿÁÿ¬ÿ½ÿµÿ¥ÿªÿ§ÿ¦ÿ°ÿ°ÿ®ÿ§ÿ¹ÿ§ÿ±ÿ·ÿ¬ÿ­ÿ²ÿ£ÿªÿ¬ÿ¬ÿ¥ÿÿÿ¥ÿ¨ÿ§ÿ¤ÿ­ÿ£ÿ¿ÿ¦ÿÿÿÿ¨ÿºÿ»ÿ¥ÿ¬ÿ­ÿ¶ÿ´ÿ¬ÿ®ÿ²ÿ©ÿÿÿÿ¦ÿ²ÿµÿ¾ÿ¶ÿ«ÿ©ÿ¥ÿ¦ÿ²ÿªÿ­ÿ¬ÿÿÿÿÿ§ÿ¹ÿµÿ£ÿ¼ÿ³ÿ¯ÿ¬ÿ¨ÿ£ÿÿÿ®ÿ¬ÿÿ´ÿ°ÿ¢ÿ¦ÿ²ÿµÿ®ÿ¤ÿÿ¼ÿ±ÿ¡ÿ¨ÿ¢ÿÿ¡ÿ­ÿ°ÿÿÿ ÿªÿ¤ÿ­ÿ±ÿµÿ­ÿ©ÿ§ÿÿÿÿ¦ÿ¯ÿ¤ÿ©ÿ¥ÿ¤ÿªÿ¯ÿ³ÿ§ÿµÿÿ ÿ¡ÿªÿ³ÿ±ÿ®ÿ°ÿ­ÿ¨ÿ¹ÿÿÿÿ£ÿ©ÿ¡ÿÿ¦ÿ¦ÿ ÿ¨ÿ±ÿ«ÿ¯ÿÿÿ©ÿ¦ÿÿÿ¡ÿ¨ÿ¤ÿ¦ÿÿ¨ÿÿ¢ÿªÿ¥ÿÿÿ®ÿªÿ²ÿ´ÿ¯ÿ ÿÿ¤ÿ¤ÿ¡ÿÿ¡ÿ§ÿ¨ÿÿÿ­ÿ£ÿÿ¢ÿ«ÿ©ÿ§ÿ¦ÿ£ÿ¬ÿ´ÿÿ¡ÿÿ´ÿ®ÿ®ÿÿÿ«ÿ¦ÿ«ÿ³ÿ¥ÿ¤ÿ¦ÿ¦ÿ¯ÿ©ÿ¢ÿ¬ÿ¬ÿ¡ÿ¦ÿ¬ÿÿÿªÿ¯ÿ´ÿ¯ÿ¤ÿ²ÿ­ÿÿÿ§ÿ®ÿ­ÿªÿ²ÿÿ«ÿ­ÿ ÿ¡ÿ¦ÿ®ÿ°ÿ¨ÿ§ÿ±ÿ¨ÿ¦ÿÿ¹ÿ·ÿ¢ÿÿ­ÿªÿ­ÿ­ÿÿÿ¦ÿÿ¤ÿÿ«ÿ­ÿ¨ÿ£ÿ¢ÿÿ¢ÿ¤ÿÿÿ«ÿÿÿ¤ÿ©ÿ¸ÿ±ÿ²ÿ³ÿ¤ÿÿÿ®ÿ£ÿÿªÿÿ¡ÿ¬ÿ¦ÿ­ÿ§ÿÿ©ÿ­ÿ¤ÿ©ÿªÿ±ÿ¦ÿÿ§ÿ¥ÿµÿ·ÿ©ÿ ÿ¨ÿ°ÿ¤ÿ¢ÿ²ÿ¦ÿ©ÿ°ÿ£ÿÿ§ÿÿÿÿÿ¦ÿ¤ÿ£ÿ­ÿ¥ÿÿ±ÿ¦ÿÿÿÿÿ¨ÿ¤ÿ®ÿ§ÿÿÿÿÿ¨ÿÿ°ÿ¥ÿÿÿÿÿÿxÿÿÿÿ¥ÿ¦ÿÿÿ£ÿÿªÿÿ©ÿÿ£ÿÿÿÿÿ ÿÿÿÿÿÿÿ¨ÿ°ÿÿÿÿÿÿÿÿÿÿÿÿÿ£ÿ§ÿ¢ÿÿÿ£ÿ¤ÿÿ£ÿ¦ÿÿÿÿ£ÿ¡ÿÿÿ¡ÿÿÿÿÿÿÿÿÿ¢ÿ«ÿ ÿÿÿ¯ÿ¤ÿ ÿ©ÿ¥ÿ ÿ§ÿÿzÿÿÿÿÿÿÿ¢ÿÿÿÿ¢ÿ ÿ¬ÿÿÿ£ÿÿ¦ÿÿÿÿÿÿÿÿuÿÿÿÿÿÿ|ÿÿ¤ÿÿÿÿÿÿÿÿÿÿÿÿÿÿÿÿÿtÿÿÿÿÿxÿyÿÿtÿqÿtÿÿÿÿ|ÿrÿwÿvÿtÿvÿsÿ`ÿÿsÿvÿgÿkÿoÿlÿsÿjÿhÿhÿkÿwÿeÿdÿdÿPÿsÿkÿkÿiÿ[ÿvÿ{ÿ]ÿiÿ`ÿXÿaÿgÿcÿjÿxÿoÿcÿkÿ[ÿ[ÿeÿmÿwÿZÿoÿvÿZÿjÿvÿuÿ{ÿwÿvÿyÿyÿzÿuÿÿtÿdÿ{ÿcÿQÿgÿÿÿbÿVÿhÿÿ|ÿrÿaÿmÿwÿuÿvÿnÿoÿhÿaÿiÿaÿnÿZÿÿlÿxÿÿnÿbÿcÿlÿuÿsÿoÿ}ÿÿsÿsÿmÿiÿaÿrÿpÿqÿoÿMÿWÿ_ÿNÿnÿ\ÿuÿÿuÿÿhÿ`ÿlÿyÿÿÿzÿoÿyÿzÿoÿÿgÿvÿpÿÿmÿ~ÿÿÿ}ÿÿÿwÿÿÿÿ}ÿ|ÿ{ÿÿÿ}ÿqÿÿÿÿÿÿÿnÿÿÿÿÿÿsÿrÿyÿÿÿÿrÿxÿÿuÿoÿxÿ~ÿÿÿÿÿuÿÿÿmÿpÿÿ|ÿÿdÿrÿÿÿtÿjÿgÿsÿÿÿ~ÿ|ÿ|ÿuÿkÿrÿÿuÿdÿjÿlÿ`ÿvÿ{ÿ}ÿxÿvÿ|ÿ|ÿÿkÿÿÿ{ÿÿÿwÿÿÿÿ{ÿÿÿ{ÿgÿoÿ{ÿ}ÿÿsÿÿWÿÿuÿ|ÿfÿqÿ}ÿ\ÿ^ÿnÿxÿ~ÿ|ÿ}ÿwÿtÿÿÿ|ÿÿvÿeÿÿsÿÿyÿÿÿvÿgÿuÿ[ÿrÿÿpÿxÿtÿqÿyÿxÿ}ÿÿ~ÿtÿ}ÿwÿ`ÿcÿpÿÿÿcÿwÿÿnÿÿÿkÿ{ÿ{ÿÿqÿeÿeÿyÿÿÿxÿ|ÿ|ÿ}ÿÿÿÿÿ{ÿpÿyÿ{ÿlÿrÿuÿÿÿÿÿÿÿÿwÿ~ÿ}ÿmÿ_ÿoÿoÿÿÿ{ÿ~ÿuÿkÿoÿvÿ{ÿnÿcÿoÿwÿ|ÿÿ~ÿzÿxÿvÿtÿÿiÿÿeÿnÿrÿ|ÿ{ÿÿ\ÿqÿmÿpÿÿ\ÿjÿoÿzÿÿwÿfÿoÿoÿsÿiÿcÿaÿgÿlÿiÿuÿzÿvÿpÿeÿfÿgÿyÿvÿ{ÿ\ÿÿkÿjÿqÿyÿmÿpÿXÿpÿxÿÿtÿgÿzÿÿbÿsÿzÿsÿeÿdÿuÿnÿaÿlÿzÿÿÿtÿÿkÿiÿ}ÿ\ÿ|ÿÿoÿtÿÿÿ^ÿfÿ}ÿcÿÿfÿyÿlÿkÿÿ|ÿ~ÿrÿpÿ}ÿ|ÿwÿwÿrÿfÿsÿ|ÿnÿoÿ}ÿtÿgÿkÿkÿlÿgÿ}ÿ{ÿoÿvÿrÿeÿkÿzÿeÿÿhÿÿtÿeÿÿmÿdÿnÿiÿmÿÿÿoÿdÿuÿ|ÿgÿ\ÿuÿxÿiÿzÿÿÿzÿkÿjÿhÿrÿwÿqÿiÿkÿcÿjÿqÿlÿQÿnÿ]ÿrÿTÿRÿ?ÿeÿiÿyÿqÿtÿwÿgÿ>ÿÿEÿ`ÿWÿaÿfÿpÿjÿdÿ_ÿ^ÿ`ÿRÿWÿgÿ\ÿYÿTÿHÿSÿWÿ^ÿlÿeÿVÿXÿQÿ\ÿPÿ\ÿVÿUÿYÿ@ÿLÿ_ÿfÿEÿ_ÿIÿPÿPÿQÿTÿQÿRÿYÿ]ÿBÿLÿ?ÿKÿDÿ_ÿOÿCÿHÿJÿAÿSÿ_ÿHÿJÿVÿKÿHÿLÿ[ÿbÿIÿHÿJÿKÿ\ÿeÿkÿ[ÿHÿKÿ`ÿdÿoÿqÿbÿOÿWÿfÿaÿSÿEÿgÿLÿ@ÿ`ÿnÿPÿQÿfÿiÿ\ÿXÿcÿRÿMÿaÿcÿmÿ|ÿ\ÿMÿXÿ`ÿgÿQÿNÿlÿgÿSÿ^ÿkÿfÿsÿhÿrÿhÿfÿhÿQÿfÿMÿbÿ{ÿJÿjÿrÿaÿwÿWÿYÿ`ÿWÿIÿbÿMÿOÿgÿcÿfÿVÿEÿfÿrÿ`ÿ]ÿ[ÿOÿ]ÿJÿGÿaÿ`ÿ^ÿ`ÿ\ÿmÿyÿfÿ\ÿrÿwÿdÿpÿnÿfÿ@ÿDÿcÿlÿ\ÿWÿTÿRÿRÿYÿqÿlÿÿdÿpÿsÿWÿzÿXÿ_ÿkÿtÿ[ÿ`ÿFÿZÿuÿ|ÿoÿqÿ]ÿgÿ]ÿcÿoÿoÿeÿ^ÿWÿhÿpÿhÿ[ÿbÿoÿfÿfÿkÿuÿwÿeÿ`ÿdÿlÿrÿsÿ_ÿ\ÿ|ÿjÿ|ÿÿtÿhÿ_ÿqÿ_ÿ`ÿfÿÿcÿyÿdÿ`ÿcÿyÿcÿ`ÿ\ÿpÿ}ÿtÿrÿzÿgÿjÿnÿrÿaÿ}ÿ|ÿjÿzÿuÿqÿpÿhÿoÿkÿqÿÿ~ÿuÿsÿ}ÿrÿzÿÿfÿoÿyÿsÿlÿgÿkÿcÿÿvÿuÿoÿlÿ\ÿÿkÿqÿmÿbÿÿÿgÿkÿeÿ{ÿÿaÿnÿÿuÿiÿ\ÿxÿ}ÿ{ÿlÿmÿ_ÿrÿÿÿ}ÿ^ÿiÿqÿrÿ}ÿfÿmÿÿÿ}ÿnÿpÿÿÿqÿnÿcÿmÿtÿjÿjÿfÿjÿÿrÿfÿxÿUÿ\ÿÿ^ÿtÿ{ÿMÿjÿkÿsÿ|ÿuÿmÿuÿoÿÿ}ÿ~ÿuÿdÿuÿlÿiÿmÿnÿqÿvÿlÿjÿqÿwÿqÿsÿÿ~ÿzÿ{ÿsÿpÿaÿXÿpÿÿÿ|ÿqÿdÿtÿYÿvÿÿjÿÿÿuÿxÿÿeÿpÿ}ÿ~ÿ|ÿ`ÿxÿuÿgÿlÿ]ÿlÿhÿgÿoÿyÿoÿbÿgÿtÿoÿgÿlÿlÿtÿzÿ}ÿxÿmÿoÿlÿcÿmÿuÿdÿgÿqÿqÿ|ÿÿsÿnÿhÿvÿsÿiÿzÿUÿ]ÿuÿqÿhÿuÿ`ÿÿwÿ~ÿ\ÿcÿÿÿYÿÿuÿrÿ~ÿvÿ|ÿSÿ\ÿÿuÿoÿlÿbÿfÿiÿtÿyÿkÿpÿlÿYÿpÿÿÿyÿfÿ_ÿrÿ}ÿbÿiÿiÿvÿyÿ^ÿÿiÿ^ÿ~ÿkÿwÿnÿ_ÿ~ÿiÿ`ÿmÿaÿÿ}ÿdÿZÿ^ÿtÿkÿaÿhÿhÿgÿbÿ\ÿiÿjÿ[ÿRÿUÿfÿhÿUÿTÿ]ÿ`ÿcÿfÿcÿoÿpÿuÿ_ÿpÿgÿtÿbÿ`ÿbÿXÿsÿ]ÿQÿJÿJÿrÿvÿmÿjÿaÿcÿdÿ^ÿeÿeÿkÿ]ÿVÿZÿWÿ_ÿdÿ`ÿaÿVÿPÿVÿ`ÿbÿ[ÿZÿ]ÿ^ÿPÿDÿTÿZÿYÿcÿWÿPÿ[ÿMÿNÿNÿHÿlÿVÿaÿXÿTÿJÿUÿgÿVÿFÿLÿUÿKÿXÿfÿ[ÿeÿYÿWÿOÿXÿjÿsÿjÿMÿOÿ]ÿfÿfÿXÿmÿaÿTÿ\ÿfÿSÿQÿbÿqÿQÿXÿPÿTÿkÿoÿTÿ`ÿLÿWÿRÿÿgÿVÿNÿfÿYÿXÿ[ÿkÿXÿeÿjÿZÿaÿiÿbÿXÿ]ÿkÿeÿ]ÿ_ÿ^ÿqÿjÿgÿiÿsÿZÿÿpÿpÿoÿqÿrÿgÿfÿvÿqÿhÿ{ÿgÿ|ÿ|ÿqÿpÿmÿ}ÿuÿpÿyÿ|ÿ}ÿÿxÿtÿqÿiÿyÿÿrÿqÿtÿuÿvÿoÿ|ÿÿ_ÿjÿiÿtÿzÿÿÿ{ÿgÿÿwÿÿ|ÿpÿxÿ|ÿ}ÿsÿnÿjÿiÿlÿlÿgÿYÿ\ÿhÿlÿhÿcÿ~ÿÿtÿlÿyÿfÿjÿwÿtÿiÿkÿÿÿcÿ~ÿdÿbÿgÿhÿnÿuÿkÿsÿÿÿQÿKÿmÿrÿlÿpÿoÿpÿkÿdÿlÿrÿxÿzÿÿ}ÿqÿsÿ}ÿnÿhÿaÿÿÿqÿuÿsÿhÿcÿlÿoÿtÿwÿpÿpÿ}ÿÿÿoÿeÿ{ÿÿzÿÿÿuÿuÿtÿÿÿiÿ}ÿvÿhÿwÿgÿhÿ^ÿzÿ{ÿqÿoÿ{ÿSÿQÿiÿoÿlÿcÿmÿÿwÿqÿzÿwÿ~ÿÿ~ÿ}ÿuÿqÿÿÿoÿÿxÿkÿjÿ{ÿlÿJÿdÿÿzÿtÿpÿmÿvÿiÿgÿpÿÿëþFÿpÿuÿyÿtÿQÿQÿqÿeÿÿdÿäþ0ÿkÿjÿlÿbÿ*ÿ
ÿXÿÿxÿmÿpÿÿpÿVÿVÿbÿuÿqÿvÿzÿ}ÿÿÿÿÿ{ÿEÿ_ÿÿÿzÿtÿoÿxÿÿxÿxÿyÿ{ÿhÿiÿvÿyÿÿxÿdÿyÿsÿÿÿ|ÿÿÿxÿÿÿyÿÿxÿÿkÿnÿoÿ|ÿ|ÿxÿyÿ{ÿvÿeÿVÿbÿÿnÿjÿrÿtÿrÿGÿqÿvÿwÿyÿÿÿÿjÿpÿzÿxÿdÿcÿrÿxÿ|ÿÿzÿlÿtÿÿsÿoÿÿ{ÿvÿwÿÿvÿlÿxÿyÿsÿZÿOÿhÿÿÿpÿgÿÿwÿrÿqÿ`ÿÿzÿlÿwÿ{ÿtÿÿxÿÿrÿvÿuÿiÿ_ÿpÿÿÿ~ÿyÿ}ÿzÿnÿÿÿpÿqÿeÿxÿ}ÿxÿ{ÿvÿuÿqÿÿÿÿÿÿxÿqÿtÿqÿiÿyÿlÿmÿ~ÿ_ÿvÿhÿgÿÿ}ÿ~ÿkÿlÿoÿnÿzÿÿ{ÿnÿ}ÿ|ÿgÿÿuÿtÿrÿjÿoÿsÿyÿ_ÿ_ÿkÿqÿnÿqÿoÿlÿlÿaÿdÿoÿhÿuÿrÿmÿ}ÿoÿhÿsÿbÿhÿjÿnÿpÿgÿfÿzÿ{ÿjÿuÿ~ÿ}ÿ}ÿ~ÿ{ÿÿÿqÿZÿÿÿ^ÿhÿÿÿ{ÿuÿwÿyÿÿvÿyÿzÿ}ÿzÿÿwÿkÿÿÿ|ÿyÿkÿnÿtÿsÿtÿnÿiÿ|ÿÿÿ|ÿbÿ`ÿgÿtÿqÿpÿrÿgÿkÿvÿhÿeÿ|ÿnÿbÿhÿnÿxÿ|ÿÿxÿ}ÿiÿmÿvÿvÿtÿ~ÿÿwÿuÿÿqÿÿÿsÿwÿpÿvÿoÿÿ|ÿÿÿÿÿÿÿ}ÿÿÿÿÿÿÿÿÿÿÿÿÿÿ¢ÿ¡ÿ£ÿ«ÿÿÿÿ¥ÿÿ«ÿ¡ÿÿÿÿ¤ÿ£ÿÿÿ¦ÿ¤ÿ¤ÿÿÿ¯ÿÿÿ¤ÿ¨ÿ±ÿÿ ÿÿÿ°ÿ¥ÿÿµÿÿÿ§ÿÿ±ÿ¶ÿÿÿ¥ÿ¦ÿ®ÿÿÿ£ÿÿÿ¡ÿÿ¯ÿªÿ¢ÿ£ÿ¡ÿ¥ÿ¨ÿ¤ÿÿÿÿ±ÿ¨ÿÿ§ÿµÿÿÿ§ÿªÿÿÿÿÿ¡ÿÿÿ¥ÿÿÿªÿ¤ÿ¸ÿªÿ©ÿÿ¦ÿ¬ÿÿÿ®ÿ°ÿ²ÿªÿÿ­ÿ¡ÿ¢ÿ¥ÿÿ´ÿ®ÿªÿ¬ÿ«ÿ¥ÿÿ£ÿ¡ÿÿÿÿÿ«ÿ­ÿ¦ÿ¨ÿ¡ÿÿ§ÿ¨ÿ¥ÿÿÿÿ ÿ ÿªÿÿ¦ÿ£ÿÿ£ÿ®ÿ©ÿ¥ÿÿÿ­ÿ¢ÿ®ÿ§ÿÿ£ÿ¦ÿÿÿÿÿÁÿ²ÿ£ÿ¥ÿ¥ÿ¤ÿ®ÿÿ¥ÿ¯ÿ¨ÿ¦ÿ¢ÿÿ«ÿÿÿ ÿ ÿ´ÿªÿ§ÿ¤ÿÿ¡ÿ§ÿÿÿ¤ÿÿ§ÿ¢ÿÿ§ÿ¤ÿ£ÿ§ÿ¦ÿÿÿÿÿ§ÿ§ÿ¯ÿ£ÿ¢ÿ®ÿ²ÿ¨ÿ¦ÿ²ÿ®ÿ¬ÿ ÿ£ÿÿ«ÿ¤ÿ ÿÿÿ¢ÿ ÿ¡ÿ¤ÿ³ÿ©ÿÿÿ°ÿ³ÿ¯ÿ¥ÿÿ§ÿÀÿ´ÿ¶ÿÿ£ÿ¥ÿ¦ÿ­ÿ©ÿ£ÿÿÿ¥ÿ¡ÿÿ¥ÿÿ¨ÿ¢ÿÿ ÿÿ¥ÿ«ÿÿÿ ÿ§ÿ¡ÿ±ÿ©ÿ®ÿÿÿ¥ÿ ÿ¨ÿ³ÿ©ÿ¦ÿ±ÿ®ÿ±ÿ´ÿ®ÿ©ÿ«ÿ©ÿ¦ÿÀÿ¯ÿ³ÿ¬ÿµÿ¯ÿ§ÿ§ÿ«ÿ©ÿ¥ÿ©ÿÿÿ¤ÿÿ¢ÿ©ÿ­ÿ°ÿ­ÿ¥ÿ·ÿ©ÿÿÿÿ©ÿ¤ÿ£ÿ®ÿ­ÿ£ÿ§ÿ¡ÿÿÿÿ¤ÿ­ÿÿÿÿÿ£ÿ§ÿÿ¬ÿ¯ÿ´ÿ´ÿªÿ¢ÿÿÿ¨ÿªÿ´ÿ«ÿ¦ÿ¦ÿ§ÿ®ÿ±ÿ¡ÿ¤ÿ·ÿ¬ÿ¤ÿªÿªÿ¼ÿ¾ÿ®ÿ²ÿ­ÿÿ¡ÿ¹ÿ²ÿ³ÿªÿ¢ÿ¢ÿ ÿÿ¤ÿªÿ­ÿ±ÿ¦ÿªÿ¬ÿ ÿÿ©ÿ¡ÿ£ÿ­ÿµÿ¯ÿ£ÿÿ¡ÿ¦ÿ«ÿ£ÿ·ÿ¬ÿ§ÿ±ÿ±ÿªÿ¥ÿ¦ÿ¬ÿ¥ÿ®ÿ¡ÿ®ÿ·ÿªÿ£ÿ±ÿ¸ÿ±ÿªÿ²ÿ­ÿ£ÿ¢ÿµÿ²ÿÿ¨ÿ´ÿ§ÿ°ÿ«ÿ±ÿ¬ÿ¨ÿ®ÿ³ÿ¬ÿ­ÿ§ÿ¡ÿ¥ÿ¥ÿÿÿÿ¨ÿ ÿ©ÿ¯ÿ²ÿ«ÿ±ÿ¸ÿ­ÿ ÿ°ÿ®ÿ´ÿ¼ÿ©ÿ¨ÿ³ÿ´ÿ§ÿ¡ÿ¤ÿ³ÿ±ÿ·ÿ¯ÿ¦ÿ¯ÿÀÿ±ÿ¯ÿ¥ÿ¶ÿ­ÿ£ÿªÿ°ÿ±ÿ»ÿÄÿ¤ÿµÿ§ÿ©ÿ¨ÿ¢ÿ§ÿ°ÿªÿ¥ÿ®ÿ®ÿ¥ÿ­ÿ¬ÿ©ÿµÿ¦ÿ¦ÿ¬ÿªÿ¸ÿ­ÿ­ÿ®ÿ£ÿ¤ÿ¾ÿ¯ÿ¬ÿ¤ÿ¥ÿ­ÿ«ÿ©ÿµÿ¸ÿ¬ÿ²ÿ¥ÿ«ÿ³ÿ¸ÿ²ÿ«ÿ«ÿ ÿ£ÿ¦ÿ£ÿ ÿ ÿ©ÿ­ÿ§ÿ¥ÿ¬ÿ«ÿ§ÿ¥ÿÿÿÿÿ¦ÿ¶ÿ´ÿ¬ÿ¨ÿ©ÿ±ÿ·ÿ©ÿ¤ÿ­ÿ­ÿ¬ÿ¡ÿÿ£ÿ ÿÿªÿµÿ«ÿ¦ÿ­ÿ¡ÿ¨ÿ¯ÿ¢ÿ£ÿ¡ÿÿÿÿ§ÿ®ÿµÿÿ¡ÿ±ÿ®ÿ¦ÿÿÿÿÿÿ¨ÿ°ÿ²ÿ¸ÿ¬ÿ¯ÿ³ÿ®ÿªÿÿÿ«ÿ©ÿ¥ÿ¥ÿÿÿ ÿ¥ÿ¥ÿ¢ÿ­ÿ°ÿ«ÿ°ÿ«ÿ°ÿ§ÿ¦ÿ§ÿ ÿ¥ÿ¨ÿÿ©ÿªÿ¥ÿ¬ÿ¯ÿ¦ÿ¥ÿ«ÿ£ÿ´ÿºÿ ÿ´ÿ¢ÿªÿªÿÿ¢ÿ²ÿ°ÿ¨ÿ¹ÿÿ©ÿ¦ÿ¦ÿ²ÿªÿ ÿ­ÿ³ÿÿÿ ÿ§ÿ¤ÿ¨ÿÿ¨ÿ¨ÿÿÿÿ©ÿ¹ÿ³ÿ ÿ£ÿÿÿ¤ÿ¦ÿ¤ÿ§ÿªÿªÿ¬ÿÿªÿÿÿ¦ÿµÿ±ÿ¥ÿ¢ÿ¢ÿ­ÿ¨ÿÿ§ÿ­ÿÿ©ÿ¥ÿªÿ©ÿÿÿ¥ÿ¥ÿÿ°ÿÿÿÿÿ£ÿ¬ÿ¢ÿÿ®ÿ¥ÿ¸ÿ²ÿ¨ÿ®ÿ¯ÿ¤ÿªÿ¬ÿ¡ÿÿÿ´ÿÿÿ¤ÿÿ¼ÿªÿ±ÿ¦ÿ¡ÿ¥ÿ¢ÿÿ¥ÿ§ÿ©ÿµÿÿ ÿ¢ÿ¡ÿ£ÿ£ÿ¥ÿ­ÿ¨ÿÿ¬ÿ©ÿÿªÿ§ÿÿÿÿÿ¢ÿÿ ÿ ÿÿ¥ÿÿÿ«ÿÿ³ÿ§ÿÿÿÿÿ©ÿÿÿªÿÿÿÿ²ÿ¢ÿÿªÿ¨ÿ ÿ©ÿ«ÿ£ÿ­ÿ¥ÿ¯ÿªÿ¥ÿ¯ÿÿ¡ÿ¥ÿ£ÿ ÿÿÿÿ«ÿ ÿÿ¤ÿ¨ÿ±ÿ£ÿ¥ÿ¤ÿ¬ÿ²ÿ¬ÿ ÿÿÿ®ÿ´ÿ±ÿ§ÿ§ÿ ÿÿÿÿ¢ÿ¥ÿªÿ²ÿ±ÿÿÿ¦ÿÿ ÿÿÿµÿ©ÿÿ«ÿªÿ§ÿ«ÿ¤ÿ¦ÿ±ÿ¤ÿÿ¬ÿÿÿÿzÿÿÿÿªÿ¯ÿ§ÿ¬ÿÿÿ¢ÿÿÿÿ©ÿ±ÿ¬ÿÿÿÿ ÿ£ÿÿÿ¢ÿ¡ÿ ÿÿÿªÿÿÿ¡ÿ§ÿ¦ÿÿÿÿ§ÿ¬ÿ®ÿÿÿÿÿ£ÿÿÿ¢ÿ°ÿ±ÿ§ÿÿÿÿÿÿ¡ÿ¨ÿÿÿÿÿÿÿÿ¤ÿÿÿÿÿ¡ÿ¥ÿÿÿzÿÿÿ§ÿ§ÿÿÿÿÿÿÿÿÿÿÿÿÿÿ«ÿ§ÿÿÿÿÿ¤ÿÿÿÿÿÿÿÿÿÿÿÿÿÿÿÿÿ¦ÿÿÿÿÿÿÿÿÿÿÿÿÿÿÿÿ{ÿÿÿÿÿvÿÿÿÿyÿzÿÿÿvÿwÿÿkÿaÿ~ÿÿvÿpÿÿvÿ{ÿ_ÿeÿoÿpÿuÿlÿgÿpÿvÿpÿXÿcÿmÿeÿeÿkÿgÿgÿXÿiÿhÿ\ÿuÿoÿaÿvÿÿ}ÿfÿsÿÿcÿgÿbÿjÿXÿrÿyÿOÿRÿrÿiÿoÿgÿlÿkÿ^ÿjÿÿÿ{ÿ}ÿÿ{ÿ{ÿxÿzÿ[ÿeÿkÿyÿ~ÿ{ÿ[ÿyÿwÿrÿÿÿ{ÿyÿÿtÿuÿsÿZÿ_ÿ`ÿmÿVÿfÿiÿlÿÿiÿcÿnÿeÿdÿiÿfÿqÿuÿuÿÿwÿÿmÿrÿxÿÿ\ÿrÿuÿuÿiÿwÿkÿYÿrÿnÿsÿoÿ_ÿdÿsÿ~ÿzÿqÿzÿÿÿfÿnÿwÿÿqÿpÿjÿÿnÿoÿxÿxÿ{ÿvÿÿÿÿ~ÿÿÿpÿpÿÿ{ÿzÿgÿÿÿ|ÿdÿÿÿtÿÿÿÿÿuÿyÿÿÿÿvÿrÿvÿsÿsÿqÿyÿ{ÿyÿÿsÿvÿÿÿmÿpÿÿwÿÿoÿpÿÿÿkÿcÿgÿ|ÿÿyÿ{ÿzÿyÿÿÿnÿÿ}ÿ\ÿÿgÿAÿqÿzÿqÿnÿmÿvÿÿÿgÿqÿÿwÿpÿzÿ|ÿvÿzÿ~ÿrÿtÿÿ}ÿXÿÿ}ÿÿÿwÿÿpÿ¥ÿwÿuÿÿQÿvÿrÿGÿ^ÿÿÿqÿÿÿwÿsÿuÿqÿÿuÿnÿyÿsÿnÿcÿ|ÿuÿ{ÿyÿrÿmÿpÿwÿdÿ{ÿjÿfÿÿÿ~ÿÿyÿrÿ~ÿuÿiÿtÿeÿ~ÿwÿfÿvÿkÿkÿoÿlÿoÿwÿpÿgÿeÿrÿfÿ~ÿÿ~ÿjÿxÿ}ÿzÿ}ÿxÿxÿzÿqÿuÿyÿkÿqÿvÿ}ÿÿuÿ~ÿzÿtÿÿÿxÿÿ~ÿyÿmÿwÿ~ÿÿÿtÿyÿsÿuÿoÿrÿ}ÿÿÿÿÿyÿ|ÿÿzÿuÿvÿÿyÿ|ÿ{ÿÿÿÿpÿÿ\ÿwÿgÿyÿvÿÿ]ÿeÿRÿoÿÿtÿgÿgÿwÿsÿnÿlÿgÿgÿlÿsÿtÿlÿeÿ^ÿiÿ{ÿtÿÿ~ÿuÿ~ÿÿkÿcÿ_ÿÿmÿ}ÿjÿ|ÿlÿxÿwÿ{ÿ|ÿ{ÿmÿjÿwÿpÿlÿbÿSÿaÿmÿiÿhÿpÿyÿqÿÿ{ÿnÿÿsÿmÿrÿ|ÿlÿmÿxÿdÿWÿsÿvÿ|ÿhÿÿoÿtÿÿuÿwÿvÿqÿoÿoÿtÿzÿhÿnÿvÿ{ÿ{ÿqÿxÿvÿmÿkÿcÿpÿtÿÿ|ÿpÿtÿwÿdÿiÿ~ÿtÿÿ~ÿ\ÿzÿgÿÿoÿpÿÿoÿhÿxÿ}ÿsÿhÿÿxÿwÿxÿnÿrÿsÿqÿÿÿÿÿÿÿyÿpÿoÿÿzÿÿpÿpÿYÿdÿdÿlÿ|ÿgÿcÿBÿrÿ`ÿrÿdÿXÿ^ÿSÿ4ÿ
ÿAÿtÿeÿjÿZÿmÿhÿVÿ^ÿiÿdÿ]ÿ_ÿcÿ`ÿaÿIÿ:ÿGÿ?ÿVÿgÿ]ÿMÿ\ÿUÿPÿEÿKÿ^ÿaÿOÿQÿ]ÿUÿqÿIÿbÿNÿ_ÿ]ÿ?ÿ_ÿMÿYÿIÿUÿMÿKÿBÿ<ÿ=ÿUÿRÿLÿYÿZÿFÿDÿNÿZÿeÿ[ÿTÿlÿxÿ\ÿKÿPÿ\ÿ]ÿUÿJÿXÿnÿ~ÿXÿPÿdÿBÿhÿIÿHÿtÿiÿgÿqÿ2ÿmÿhÿDÿNÿ^ÿoÿbÿUÿWÿDÿFÿeÿgÿ_ÿ_ÿhÿhÿtÿsÿdÿUÿcÿoÿhÿcÿcÿiÿlÿ`ÿUÿfÿSÿIÿ_ÿ_ÿqÿgÿYÿTÿiÿUÿiÿuÿbÿjÿuÿMÿmÿSÿ^ÿZÿbÿ[ÿVÿOÿUÿqÿgÿdÿWÿQÿdÿoÿRÿJÿeÿVÿKÿSÿWÿbÿdÿbÿ[ÿYÿkÿoÿgÿdÿrÿzÿZÿ_ÿaÿ^ÿHÿUÿTÿbÿmÿGÿOÿcÿTÿQÿ_ÿ{ÿyÿVÿoÿuÿVÿmÿeÿgÿfÿmÿkÿuÿ\ÿfÿwÿ|ÿrÿsÿuÿhÿdÿnÿoÿÿyÿrÿkÿkÿnÿtÿuÿtÿlÿkÿuÿkÿlÿhÿcÿdÿbÿpÿzÿkÿlÿmÿbÿkÿlÿbÿ~ÿxÿbÿbÿWÿiÿUÿSÿÿkÿkÿdÿrÿoÿSÿ_ÿjÿ`ÿ}ÿuÿuÿÿpÿgÿnÿrÿoÿÿ~ÿsÿkÿxÿwÿzÿxÿ}ÿÿÿÿyÿwÿhÿpÿ{ÿpÿlÿfÿmÿÿÿvÿÿqÿÿÿbÿnÿaÿiÿQÿfÿÿkÿfÿ]ÿpÿÿtÿdÿÿcÿrÿrÿsÿÿÿlÿsÿvÿvÿyÿmÿkÿfÿvÿtÿoÿwÿtÿrÿ{ÿ{ÿmÿfÿsÿrÿbÿiÿhÿlÿcÿpÿ|ÿpÿhÿkÿtÿXÿIÿ`ÿlÿuÿtÿwÿÿsÿ_ÿeÿhÿjÿdÿkÿjÿÿÿqÿhÿsÿrÿyÿtÿtÿkÿcÿ_ÿkÿoÿfÿ`ÿtÿxÿrÿkÿqÿqÿzÿyÿqÿÿ}ÿzÿÿzÿjÿuÿkÿsÿÿÿlÿoÿlÿjÿwÿ|ÿÿmÿtÿmÿvÿvÿÿ^ÿ}ÿjÿyÿÿoÿÿvÿ~ÿÿdÿcÿlÿoÿoÿsÿhÿsÿvÿqÿ^ÿ_ÿyÿ{ÿvÿzÿ|ÿvÿhÿgÿsÿnÿeÿnÿnÿrÿnÿ_ÿxÿxÿ\ÿvÿpÿiÿnÿ_ÿsÿbÿgÿcÿ{ÿgÿÿoÿlÿ|ÿsÿ_ÿeÿtÿuÿiÿsÿvÿoÿrÿyÿtÿTÿmÿÿtÿ}ÿÿzÿwÿyÿoÿkÿgÿiÿZÿDÿgÿ}ÿÿÿhÿTÿdÿuÿhÿnÿÿÿfÿeÿxÿuÿnÿvÿ^ÿwÿhÿXÿlÿVÿzÿpÿSÿeÿqÿfÿÿfÿpÿÿlÿqÿiÿOÿSÿnÿ`ÿ_ÿlÿeÿnÿoÿ\ÿTÿ\ÿcÿYÿeÿuÿmÿhÿqÿYÿVÿ`ÿ^ÿhÿlÿ`ÿWÿVÿXÿOÿJÿnÿPÿ`ÿbÿRÿpÿmÿlÿrÿlÿeÿgÿjÿ\ÿhÿ^ÿZÿSÿ^ÿgÿ_ÿUÿTÿ]ÿgÿaÿ_ÿiÿ_ÿWÿSÿLÿ\ÿ]ÿ]ÿYÿPÿCÿ^ÿ?ÿNÿMÿ?ÿ^ÿNÿXÿQÿlÿUÿFÿYÿgÿHÿUÿ]ÿLÿ\ÿTÿTÿVÿLÿKÿbÿ]ÿWÿRÿWÿ^ÿSÿIÿ^ÿmÿQÿJÿ`ÿvÿrÿTÿQÿYÿZÿhÿLÿIÿFÿ[ÿsÿXÿcÿRÿLÿkÿdÿ|ÿfÿFÿUÿjÿ[ÿbÿVÿ[ÿWÿbÿ^ÿ`ÿbÿiÿaÿPÿ]ÿpÿlÿiÿeÿbÿwÿsÿeÿhÿkÿhÿrÿjÿhÿYÿ|ÿpÿiÿXÿ`ÿpÿ|ÿxÿqÿpÿyÿkÿ^ÿ_ÿrÿyÿpÿvÿtÿrÿrÿqÿÿÿÿÿuÿfÿsÿyÿxÿÿuÿrÿqÿpÿvÿ|ÿÿÿZÿÿkÿhÿtÿkÿÿsÿrÿpÿ}ÿwÿsÿqÿÿvÿsÿwÿmÿfÿgÿjÿtÿoÿdÿpÿvÿ{ÿzÿoÿlÿrÿrÿkÿrÿjÿbÿvÿsÿ{ÿ{ÿ{ÿlÿhÿhÿ_ÿeÿyÿÿfÿÿ>ÿrÿpÿdÿgÿnÿdÿbÿcÿjÿxÿzÿoÿrÿ{ÿoÿsÿhÿrÿyÿÿÿÿÿqÿsÿÿoÿ{ÿpÿtÿtÿÿÿÿÿ~ÿnÿmÿrÿxÿxÿÿÿÿÿÿÿyÿdÿoÿÿÿÿXÿÿ|ÿwÿtÿpÿnÿÿuÿnÿdÿgÿnÿlÿ{ÿÿ|ÿlÿxÿwÿzÿ}ÿÿzÿhÿoÿyÿÿÿzÿÿvÿ|ÿ~ÿeÿoÿÿÿvÿoÿÿÿwÿ}ÿwÿ`ÿCÿIÿlÿtÿuÿlÿXÿ^ÿÿ~ÿvÿkÿ?ÿõþzÿÿdÿlÿÿ]ÿaÿoÿÿuÿvÿÿÿmÿQÿ`ÿzÿwÿkÿsÿtÿÿÿÿÿwÿÿ^ÿnÿ}ÿÿ~ÿjÿeÿ}ÿÿwÿ}ÿÿÿuÿuÿyÿ~ÿÿzÿÿÿÿzÿtÿ{ÿlÿÿ~ÿ|ÿÿyÿÿÿÿxÿ}ÿvÿ{ÿÿ|ÿzÿuÿiÿ[ÿ^ÿiÿfÿgÿ}ÿ{ÿaÿ?ÿdÿuÿpÿÿ|ÿÿÿÿ}ÿ~ÿ|ÿÿxÿvÿÿ|ÿÿÿoÿpÿuÿpÿkÿbÿÿ|ÿqÿ\ÿxÿ~ÿuÿxÿzÿÿoÿeÿpÿÿÿ{ÿgÿqÿuÿkÿrÿ|ÿÿ{ÿyÿpÿÿtÿ~ÿÿ~ÿÿÿvÿyÿtÿ{ÿÿ|ÿpÿtÿlÿlÿtÿÿ{ÿqÿ}ÿyÿkÿuÿzÿsÿfÿqÿsÿÿÿÿ~ÿxÿ|ÿpÿbÿgÿwÿÿÿÿÿÿÿbÿÿrÿrÿyÿeÿsÿwÿxÿÿÿ|ÿjÿnÿtÿoÿfÿzÿoÿtÿxÿmÿhÿuÿ]ÿbÿZÿ]ÿnÿnÿqÿrÿdÿgÿqÿoÿoÿuÿSÿMÿaÿjÿwÿgÿmÿrÿjÿnÿzÿpÿpÿ}ÿwÿoÿrÿvÿsÿkÿ{ÿnÿoÿmÿvÿvÿcÿ]ÿfÿuÿvÿÿwÿdÿlÿzÿvÿnÿÿÿ|ÿwÿpÿuÿwÿÿÿ}ÿvÿsÿuÿyÿmÿ`ÿfÿpÿÿÿÿ{ÿtÿÿsÿvÿqÿ~ÿrÿxÿpÿkÿ^ÿ]ÿsÿjÿ]ÿfÿpÿlÿpÿÿzÿÿnÿlÿtÿoÿvÿ|ÿÿÿkÿxÿÿÿyÿÿÿÿxÿgÿÿÿÿÿÿÿÿÿÿÿÿÿÿÿÿÿÿÿÿÿÿÿÿÿÿ£ÿ£ÿÿ¢ÿ¢ÿÿÿ£ÿÿÿÿÿÿÿÿÿªÿ¢ÿÿ ÿ¯ÿÿÿÿ®ÿ©ÿÿÿ¤ÿ¥ÿ¨ÿ¥ÿÿÿÿ¢ÿÿÿ¦ÿÿÿ¦ÿÿÿ¤ÿ ÿ¢ÿ¨ÿ£ÿ ÿ¤ÿÿ©ÿ°ÿÿÿÿ ÿÿÿ¦ÿ¥ÿ¥ÿ±ÿ«ÿ£ÿ¤ÿ¥ÿÿ ÿÿ¡ÿ¡ÿ£ÿ¢ÿÿÿÿ¡ÿ¤ÿ¦ÿ©ÿ¢ÿ¬ÿªÿ­ÿ½ÿ²ÿ¦ÿ ÿ£ÿªÿ­ÿ²ÿ·ÿ´ÿªÿ¢ÿÿÿªÿ¬ÿ¼ÿ¢ÿ ÿ¥ÿªÿªÿ¤ÿÿÿ£ÿ ÿ§ÿ¨ÿ¬ÿ¨ÿ¢ÿ¡ÿ¡ÿ¦ÿ³ÿ¾ÿµÿÿÿÿÿ´ÿÿ¦ÿ®ÿ¥ÿ¢ÿ«ÿ«ÿ¥ÿ¤ÿÿÿ¬ÿ¬ÿ°ÿÿÿÿ§ÿÿÿ¥ÿ±ÿ¥ÿ ÿÿÿÿ°ÿ¥ÿÿÿ©ÿªÿ¬ÿ¨ÿÿÿÿÿ¤ÿ²ÿ¨ÿ ÿÿ£ÿ£ÿ¡ÿÿÿÿÿÿ³ÿ©ÿ®ÿ¦ÿ®ÿ°ÿ¢ÿÿÿÿ¢ÿ ÿ¤ÿ§ÿ®ÿ¢ÿ¤ÿÿ¥ÿµÿµÿ¥ÿ¬ÿÇÿ¡ÿÿÿ ÿ§ÿ¢ÿ¤ÿ¨ÿÿÿ¦ÿ®ÿ¬ÿ}ÿÿÿ¤ÿÿ§ÿªÿ£ÿÿÿ ÿ¤ÿ½ÿ§ÿ®ÿ²ÿºÿ³ÿ¥ÿÿ¨ÿ¯ÿ¤ÿÿÿÿ¢ÿÿÿÿ¢ÿ¯ÿ¯ÿÿÿ¬ÿ ÿ²ÿ¡ÿ¢ÿÿÿ¦ÿ¯ÿ£ÿ¤ÿÿ©ÿ±ÿ¯ÿ§ÿ°ÿ¯ÿ­ÿ§ÿ¢ÿ¨ÿ­ÿ£ÿÿ®ÿ¯ÿ»ÿ®ÿ¦ÿ§ÿ§ÿ§ÿ§ÿÿÿÿ¤ÿ¡ÿ¤ÿ§ÿ²ÿ¯ÿÿÿÿÿÿ£ÿ ÿ­ÿ§ÿ¦ÿ§ÿ¢ÿ¥ÿ°ÿÿÿ¤ÿ°ÿ¨ÿ©ÿ¡ÿÿ©ÿ³ÿ¶ÿ¥ÿ ÿ¥ÿ­ÿ¥ÿ©ÿ±ÿ©ÿ ÿ¬ÿ±ÿÿ®ÿ¶ÿ§ÿ¬ÿªÿ®ÿ­ÿÿ¢ÿºÿ¢ÿ¢ÿ¢ÿªÿ¼ÿ´ÿ¥ÿ­ÿ´ÿÿÿ°ÿªÿ¶ÿµÿ²ÿ¯ÿ¨ÿ¦ÿªÿ£ÿ¤ÿ¦ÿ­ÿ§ÿ©ÿ¦ÿÿ­ÿÇÿ¥ÿÄÿ¨ÿÿÿ ÿ ÿ ÿ¦ÿ¤ÿ¢ÿ°ÿ¥ÿ³ÿ²ÿ®ÿ´ÿ¸ÿ®ÿ´ÿ²ÿ ÿ¦ÿªÿ¥ÿµÿ´ÿ¡ÿ©ÿ©ÿ¶ÿ¤ÿ¨ÿªÿ®ÿ®ÿ«ÿ©ÿ°ÿ²ÿ¦ÿ¤ÿ§ÿ¥ÿ°ÿ³ÿ¦ÿ£ÿ©ÿ¨ÿ¥ÿ§ÿ¦ÿ£ÿ ÿ¤ÿ©ÿÿ­ÿ§ÿ¯ÿµÿ¶ÿ²ÿ£ÿÿºÿ¨ÿªÿªÿ¥ÿ£ÿ²ÿ²ÿ¢ÿ¢ÿ©ÿ·ÿ´ÿ·ÿ¯ÿªÿ±ÿ«ÿ¹ÿ³ÿ¼ÿ®ÿ±ÿ²ÿªÿ¬ÿ¸ÿ®ÿ¹ÿ¬ÿ±ÿ¥ÿ£ÿ¥ÿ¤ÿ§ÿ´ÿ ÿ©ÿ±ÿÿÿ¯ÿ¬ÿ¥ÿ©ÿ¡ÿ§ÿ°ÿ¨ÿ°ÿªÿ¨ÿ­ÿ¦ÿ£ÿ¨ÿºÿÿ ÿ­ÿ®ÿ¨ÿ¦ÿ±ÿÀÿ®ÿÿÿÿ·ÿµÿ«ÿªÿ¢ÿ§ÿ«ÿ±ÿ°ÿ¨ÿ¥ÿ¬ÿ®ÿ¥ÿ¤ÿ¶ÿ¯ÿ¨ÿ¤ÿÿÿ£ÿ¦ÿ§ÿ®ÿªÿ±ÿ¡ÿ¢ÿªÿ±ÿ¨ÿ ÿ¨ÿ³ÿÁÿªÿÿ¯ÿªÿ¡ÿ­ÿµÿ²ÿ³ÿ°ÿ®ÿªÿ¬ÿ¢ÿÿÿÿÿÿÿÿÿ¬ÿ¢ÿ¶ÿ°ÿ©ÿ¨ÿ£ÿÿÿÿªÿªÿ²ÿ²ÿ«ÿ°ÿ´ÿ©ÿ§ÿªÿ§ÿÿ£ÿ¬ÿ·ÿ°ÿÿÿ©ÿ¶ÿ¶ÿ«ÿÿ¡ÿªÿ¥ÿ·ÿ¯ÿ ÿ¦ÿ¡ÿ®ÿ³ÿÿ«ÿ°ÿ¥ÿ¬ÿ¾ÿ½ÿ´ÿ¶ÿÿ¯ÿ¦ÿ¦ÿºÿ§ÿ¦ÿ¤ÿÿÿÿ¨ÿ¤ÿ´ÿ¥ÿ²ÿ¬ÿ±ÿ±ÿ©ÿ¦ÿ¤ÿÿÿ¡ÿ²ÿ¡ÿ ÿ¡ÿ­ÿ¯ÿªÿ«ÿ­ÿ£ÿ ÿ¶ÿ­ÿ¡ÿ¤ÿÿÿ£ÿ£ÿ¦ÿ¬ÿ¥ÿÿÿÿªÿ¯ÿÿ ÿ¢ÿ¢ÿ¡ÿÿÿ¬ÿ´ÿ¡ÿ¤ÿ¢ÿÿ®ÿ®ÿ¨ÿ§ÿ¡ÿ¥ÿ¶ÿÿÿÁÿ¤ÿ¶ÿµÿ ÿ«ÿ¬ÿÿ¡ÿÿÿ¦ÿ°ÿ¡ÿ±ÿ£ÿ¦ÿ®ÿ¥ÿÿ ÿÿªÿ¦ÿÿÿÿÿÿÿÿ«ÿ­ÿÿÿ ÿ¯ÿ¨ÿ©ÿ¤ÿÿÿ§ÿ£ÿ£ÿ£ÿ¤ÿ§ÿÿÿªÿÿ©ÿ¤ÿ£ÿÿÿ¨ÿ°ÿ«ÿ¨ÿ«ÿ§ÿªÿ©ÿÿ©ÿÿ¬ÿ¨ÿÿÿÿ¡ÿ«ÿÿÿÿ±ÿ«ÿ¤ÿ ÿ¨ÿ§ÿ°ÿªÿ¥ÿ¬ÿ£ÿÿÿ¦ÿ¢ÿ£ÿ©ÿ¨ÿÿÿ£ÿ«ÿ¦ÿÿ¡ÿ­ÿÿ¢ÿÿÿÿ£ÿ°ÿÿÿÿ¡ÿ ÿÿÿ¡ÿÿ©ÿ¥ÿ©ÿ§ÿÿ¡ÿ¤ÿÿ¤ÿÿÿ¦ÿ©ÿÿÿ¦ÿÿ¥ÿ®ÿ¥ÿÿÿªÿ£ÿ ÿ°ÿ°ÿ¡ÿ£ÿ«ÿ£ÿÿÿÿÿuÿÿÿÿ¢ÿ¨ÿ«ÿ­ÿ§ÿ«ÿ¢ÿ¨ÿ®ÿ ÿ¾ÿ²ÿªÿ¥ÿÿ©ÿªÿ¢ÿ¥ÿ¡ÿÿÿ£ÿÿÿÿ©ÿÿÿ£ÿ©ÿ¦ÿÿ ÿ¤ÿ¢ÿ¨ÿ¥ÿÿÿºÿ§ÿÿÿ¤ÿÿÿÿÿÿÿÿÿÿ¢ÿÿÿÿÿ¡ÿ¥ÿ¦ÿÿ£ÿÿÿÿÿÿÿ©ÿÿÿ°ÿ©ÿÿ£ÿÿÿÿÿÿÿÿÿÿÿ¢ÿÿÿ¬ÿÿ¨ÿÿÿÿ£ÿÿÿÿÿÿÿÿÿ¤ÿ«ÿ¡ÿÿÿÿÿÿÿÿ§ÿªÿÿÿÿÿÿÿÿÿÿÿÿ©ÿÿÿxÿÿuÿnÿsÿÿÿÿkÿ|ÿÿ~ÿzÿÿtÿmÿ}ÿÿtÿZÿyÿkÿ~ÿ_ÿ\ÿrÿsÿsÿfÿXÿoÿÿkÿZÿiÿvÿuÿaÿSÿYÿtÿjÿsÿeÿbÿnÿuÿkÿlÿhÿ\ÿ]ÿZÿ`ÿXÿfÿ`ÿ^ÿ`ÿpÿeÿbÿXÿsÿnÿmÿjÿsÿzÿlÿoÿÿ{ÿsÿ~ÿwÿbÿoÿiÿÿxÿVÿsÿzÿoÿ}ÿeÿjÿ]ÿkÿxÿkÿiÿlÿlÿxÿ}ÿrÿlÿ[ÿtÿvÿ_ÿdÿmÿ^ÿmÿgÿ`ÿ`ÿiÿcÿcÿjÿlÿgÿdÿuÿxÿXÿPÿaÿiÿwÿrÿÿÿPÿ{ÿtÿeÿÿÿsÿÿ|ÿhÿlÿjÿsÿÿoÿzÿÿuÿfÿÿÿ~ÿÿÿuÿÿwÿnÿÿÿqÿwÿsÿ{ÿvÿsÿÿ}ÿrÿqÿvÿpÿzÿ^ÿ\ÿhÿwÿ|ÿtÿ|ÿuÿtÿÿÿÿxÿÿÿÿyÿuÿtÿpÿ{ÿzÿuÿÿuÿsÿzÿ]ÿqÿpÿuÿbÿmÿxÿÿ|ÿÿÿÿuÿ\ÿZÿgÿzÿÿÿÿsÿlÿ{ÿÿjÿpÿÿkÿÿÿ[ÿbÿmÿoÿqÿrÿsÿÿÿpÿrÿ}ÿ|ÿoÿvÿ}ÿtÿzÿwÿmÿyÿÿÿ~ÿyÿÿ|ÿÿÿÿÿÿÿ~ÿÿ|ÿ}ÿhÿýþÿfÿzÿvÿÿÿwÿ}ÿÿwÿvÿvÿvÿÿÿ\ÿpÿlÿqÿvÿÿÿÿnÿÿ~ÿyÿkÿtÿÿ~ÿÿÿsÿuÿwÿyÿsÿnÿvÿtÿqÿÿÿ_ÿvÿuÿaÿvÿcÿtÿzÿÿlÿxÿÿÿÿxÿ{ÿÿyÿuÿmÿiÿsÿsÿwÿ|ÿvÿ~ÿzÿ|ÿÿvÿÿ|ÿlÿiÿÿÿÿÿ~ÿÿ}ÿfÿÿÿkÿÿÿÿyÿzÿmÿaÿyÿÿnÿsÿÿÿ|ÿÿÿyÿ|ÿÿÿÿÿ~ÿxÿxÿ`ÿÿ~ÿeÿyÿ~ÿÿÿaÿ{ÿxÿxÿwÿwÿÿÿuÿqÿeÿbÿrÿÿyÿpÿrÿsÿwÿsÿuÿ`ÿiÿcÿoÿoÿoÿaÿkÿnÿsÿÿoÿyÿÿ`ÿÿÿÿhÿaÿkÿmÿpÿwÿ|ÿkÿdÿkÿgÿaÿkÿÿÿzÿoÿÿÿ~ÿsÿzÿ|ÿrÿ~ÿeÿoÿcÿpÿtÿÿmÿrÿwÿÿyÿtÿ|ÿÿÿwÿsÿ|ÿÿwÿuÿuÿwÿ~ÿwÿqÿqÿmÿlÿkÿ{ÿÿÿwÿgÿÿÿ^ÿVÿgÿfÿsÿ`ÿiÿÿÿÿuÿgÿÿsÿoÿÿyÿnÿ}ÿÿÿnÿYÿcÿmÿsÿoÿiÿzÿzÿkÿnÿpÿ~ÿ~ÿoÿoÿtÿyÿ~ÿ}ÿXÿgÿeÿxÿsÿ@ÿ]ÿ[ÿtÿvÿrÿnÿbÿ^ÿYÿÿ$ÿQÿjÿgÿgÿLÿkÿZÿPÿ_ÿaÿcÿfÿlÿ[ÿJÿVÿBÿ/ÿFÿ9ÿGÿaÿ]ÿSÿZÿ`ÿXÿ@ÿ3ÿSÿLÿOÿaÿbÿMÿ_ÿ[ÿTÿaÿeÿMÿBÿaÿKÿ^ÿaÿWÿ=ÿMÿHÿIÿKÿXÿQÿBÿNÿPÿDÿFÿgÿbÿOÿUÿOÿTÿ]ÿaÿUÿIÿbÿJÿ#ÿEÿ\ÿOÿaÿTÿtÿdÿYÿÿVÿcÿeÿBÿ`ÿbÿQÿXÿQÿJÿcÿRÿbÿYÿ^ÿQÿQÿLÿfÿcÿUÿQÿUÿcÿbÿbÿfÿ\ÿcÿgÿVÿYÿbÿdÿgÿdÿ^ÿ`ÿUÿNÿZÿZÿmÿsÿTÿ^ÿaÿiÿjÿaÿiÿlÿaÿhÿmÿhÿcÿOÿtÿ_ÿTÿCÿJÿgÿWÿ\ÿ\ÿOÿdÿiÿUÿLÿ`ÿ]ÿVÿ\ÿYÿgÿlÿiÿfÿYÿ[ÿeÿjÿgÿkÿmÿXÿZÿYÿRÿMÿcÿGÿUÿcÿVÿ^ÿjÿdÿmÿdÿVÿiÿnÿtÿÿvÿYÿsÿ|ÿZÿdÿaÿYÿZÿjÿnÿ~ÿwÿ~ÿrÿSÿXÿwÿrÿwÿoÿsÿvÿhÿZÿoÿwÿiÿfÿrÿxÿeÿhÿiÿlÿfÿeÿxÿÿ^ÿVÿfÿaÿ]ÿqÿpÿzÿ|ÿÿYÿaÿTÿXÿÿoÿvÿ[ÿhÿqÿoÿdÿ[ÿoÿ]ÿeÿÿkÿrÿyÿmÿsÿtÿrÿÿÿtÿiÿmÿjÿeÿjÿoÿsÿÿÿrÿwÿpÿgÿwÿzÿiÿ_ÿ\ÿÿ{ÿÿzÿQÿÿtÿgÿtÿeÿnÿoÿlÿsÿÿ{ÿiÿcÿcÿ^ÿuÿsÿmÿÿÿhÿmÿpÿrÿlÿYÿjÿvÿjÿdÿ]ÿcÿsÿmÿkÿpÿjÿmÿpÿiÿkÿsÿrÿbÿYÿbÿ_ÿYÿkÿvÿ{ÿlÿfÿXÿsÿ_ÿUÿÿkÿiÿrÿsÿvÿlÿoÿiÿXÿeÿnÿxÿkÿsÿnÿ\ÿÿ]ÿoÿmÿ~ÿrÿlÿjÿtÿÿrÿdÿÿsÿfÿoÿuÿoÿsÿ~ÿuÿoÿfÿdÿnÿmÿjÿqÿÿzÿoÿxÿqÿcÿoÿdÿ}ÿmÿnÿyÿfÿvÿvÿaÿÿpÿÿrÿgÿÿ|ÿlÿcÿoÿzÿpÿfÿxÿzÿÿwÿpÿlÿiÿ]ÿVÿhÿ{ÿ}ÿyÿtÿvÿyÿhÿdÿpÿqÿmÿfÿnÿzÿsÿjÿtÿvÿ`ÿpÿxÿeÿhÿ[ÿgÿ_ÿyÿgÿuÿ`ÿÿvÿhÿuÿhÿ]ÿdÿlÿiÿtÿgÿlÿbÿpÿqÿfÿ`ÿ|ÿgÿbÿpÿgÿiÿwÿrÿnÿxÿxÿhÿPÿUÿsÿrÿjÿtÿpÿaÿiÿ~ÿyÿfÿmÿoÿgÿ`ÿoÿhÿÿfÿ_ÿlÿ]ÿ^ÿZÿ]ÿÿÿ[ÿhÿrÿrÿVÿvÿnÿÿÿbÿiÿ`ÿ\ÿdÿsÿ{ÿrÿiÿyÿnÿVÿ^ÿcÿ2ÿÿVÿSÿXÿfÿbÿYÿWÿgÿnÿjÿ^ÿfÿQÿ]ÿ^ÿ\ÿSÿUÿ_ÿ[ÿ[ÿRÿ}ÿ_ÿwÿgÿ_ÿQÿWÿaÿWÿ_ÿfÿfÿJÿ[ÿeÿ[ÿXÿYÿ`ÿ_ÿRÿ_ÿkÿ^ÿcÿXÿPÿ^ÿ[ÿ_ÿZÿRÿFÿTÿGÿ\ÿGÿIÿ[ÿLÿeÿBÿ`ÿ`ÿIÿPÿ_ÿGÿWÿ^ÿSÿiÿgÿbÿBÿ=ÿUÿTÿCÿQÿEÿWÿqÿeÿ_ÿjÿqÿSÿ3ÿGÿ_ÿmÿ]ÿgÿ[ÿeÿyÿGÿmÿLÿQÿfÿGÿcÿ]ÿRÿjÿ\ÿhÿcÿNÿoÿjÿbÿqÿfÿSÿ_ÿ[ÿ\ÿeÿcÿlÿhÿ[ÿdÿlÿhÿcÿeÿrÿtÿqÿpÿqÿjÿrÿaÿbÿiÿ]ÿ~ÿxÿ[ÿYÿxÿkÿÿfÿoÿÿtÿsÿgÿ`ÿ}ÿÿÿÿeÿlÿÿwÿqÿ|ÿtÿqÿÿÿvÿcÿhÿ|ÿrÿqÿxÿfÿwÿ]ÿxÿrÿoÿÿÿqÿkÿ~ÿ~ÿtÿyÿmÿÿvÿuÿwÿÿ{ÿpÿoÿiÿiÿmÿjÿrÿrÿhÿmÿjÿrÿsÿaÿoÿhÿuÿuÿ~ÿwÿxÿdÿhÿxÿcÿtÿxÿ~ÿsÿ{ÿoÿoÿkÿ:ÿÿBÿPÿmÿ{ÿgÿaÿiÿlÿvÿwÿgÿÿyÿqÿwÿpÿyÿrÿuÿÿÿÿvÿsÿrÿwÿÿÿ{ÿkÿrÿrÿÿÿ~ÿÿuÿvÿ{ÿqÿ|ÿÿÿÿÿÿÿÿxÿwÿpÿÿÿcÿÿgÿeÿÿ}ÿ~ÿ^ÿaÿ~ÿvÿtÿ~ÿsÿjÿxÿ}ÿyÿpÿwÿÿÿoÿxÿ}ÿxÿ}ÿyÿÿÿdÿ|ÿzÿ}ÿÿhÿÿ~ÿvÿmÿlÿ{ÿxÿyÿ}ÿsÿlÿrÿÿ{ÿfÿZÿSÿVÿfÿhÿjÿzÿTÿëþeÿLÿ}ÿ^ÿiÿgÿmÿfÿqÿyÿrÿ|ÿÿ|ÿBÿ/ÿaÿzÿpÿpÿzÿxÿÿuÿoÿÿ|ÿtÿ>ÿjÿ~ÿtÿÿbÿxÿÿÿÿÿrÿxÿ|ÿÿÿ}ÿxÿyÿÿÿÿÿ}ÿvÿ[ÿÿÿjÿqÿÿwÿwÿÿ}ÿÿyÿzÿ|ÿ{ÿ{ÿsÿmÿnÿrÿzÿ|ÿÿÿtÿjÿWÿeÿeÿoÿÿ}ÿtÿÿyÿ|ÿwÿqÿÿÿxÿ|ÿsÿqÿÿ}ÿeÿ|ÿ~ÿsÿoÿtÿxÿgÿWÿlÿÿrÿwÿlÿÿ}ÿuÿ|ÿ}ÿzÿ|ÿzÿzÿyÿlÿnÿoÿ{ÿ}ÿtÿwÿÿÿÿxÿÿÿÿyÿxÿÿÿÿ~ÿxÿtÿbÿnÿÿÿ~ÿzÿ{ÿÿgÿÿÿ}ÿnÿxÿwÿsÿ|ÿÿÿÿÿuÿqÿoÿÿtÿ}ÿÿÿÿÿÿÿpÿ~ÿÿÿ~ÿÿÿÿÿ}ÿmÿdÿgÿkÿjÿÿlÿdÿxÿuÿdÿuÿmÿ_ÿ[ÿQÿaÿqÿtÿlÿmÿqÿiÿiÿTÿ_ÿIÿÿÿfÿhÿhÿjÿuÿpÿiÿzÿwÿsÿsÿrÿpÿnÿsÿpÿpÿwÿqÿnÿÿ|ÿÿdÿfÿÿ|ÿÿÿyÿnÿsÿÿÿsÿwÿ¤ÿÿ}ÿ~ÿÿÿxÿ}ÿ}ÿÿvÿqÿvÿqÿgÿdÿnÿ{ÿÿpÿqÿÿcÿ[ÿÿÿ{ÿnÿyÿÿÿjÿsÿvÿgÿbÿiÿÿhÿpÿ|ÿtÿÿkÿnÿqÿpÿrÿ{ÿÿÿ|ÿ}ÿwÿÿÿoÿdÿuÿlÿÿÿÿÿÿÿÿÿÿÿ|ÿÿÿÿÿÿ ÿÿÿxÿÿÿÿÿÿ¢ÿ«ÿ£ÿ¨ÿ¨ÿªÿÿ§ÿ²ÿÿÿÿ¦ÿÿÿÿÿ£ÿÿÿÿ¦ÿ¤ÿÿ¥ÿ¬ÿÿÿ¥ÿ£ÿÿÿÿ£ÿ£ÿÿÿÿÿÿÿ¬ÿ¡ÿ¦ÿ­ÿ£ÿÿÿÿÿ¢ÿ«ÿÿ¨ÿ¥ÿÿÿÿÿ¡ÿÿ¡ÿÿÿ ÿÿ¥ÿ¢ÿÿ£ÿ¦ÿÿ¸ÿ©ÿ¯ÿ«ÿÿÿ¥ÿ¥ÿ¡ÿ¨ÿ¥ÿ¢ÿ°ÿ§ÿ§ÿ´ÿ¦ÿ ÿ®ÿªÿ­ÿ­ÿ¨ÿ®ÿ°ÿ®ÿÿ¬ÿÿ®ÿ ÿªÿÿÿÿ¤ÿ©ÿ¢ÿÿÿ ÿÿ©ÿ«ÿÿ§ÿ ÿÿ¬ÿ®ÿªÿ©ÿÿÿÿÿÿÿÿ«ÿ§ÿªÿ¶ÿ¯ÿ¤ÿ¦ÿ¢ÿÿ¡ÿ¢ÿÿ£ÿÿ ÿ ÿ£ÿÿÿ¬ÿ©ÿ ÿ¬ÿÿÿ¡ÿÿÿªÿÿ¡ÿ«ÿ¨ÿ¦ÿ¦ÿÿÿÿ§ÿ±ÿ¦ÿ ÿ³ÿ²ÿ©ÿ¡ÿÿ¤ÿªÿÿÿÿªÿ£ÿ¯ÿ²ÿ±ÿÿÿÿÿ©ÿ®ÿ¤ÿÿÿÿ¢ÿÿ¥ÿ¦ÿ¦ÿ¬ÿ¬ÿ®ÿ¤ÿ®ÿÿ¯ÿ¬ÿ ÿ­ÿ°ÿÿÿ¦ÿ¯ÿÿÿÿÿ¥ÿÿÿÿ¤ÿ³ÿ¶ÿ¢ÿ¨ÿ ÿÿªÿ±ÿ¯ÿ®ÿ¤ÿ©ÿªÿ ÿ£ÿ£ÿ£ÿ¨ÿÿÿÿ¤ÿ¬ÿªÿ¥ÿ«ÿ´ÿºÿ®ÿ·ÿÿÿÿÿ©ÿªÿ¡ÿÿÿ²ÿ¯ÿ¦ÿÿ«ÿ¬ÿ¯ÿÿÿªÿ¦ÿ¤ÿ­ÿ¡ÿ»ÿ¯ÿ®ÿ ÿÿ¤ÿªÿ£ÿÿÿÿÿ£ÿªÿ¤ÿ«ÿ¦ÿ¤ÿ«ÿÿÿÿ¶ÿ¦ÿÿ­ÿ«ÿ£ÿ¢ÿ¦ÿ©ÿÿÿ«ÿ¼ÿ¦ÿ¤ÿ ÿÿ¥ÿ­ÿ¤ÿ¡ÿ£ÿ ÿÿÿÿ¦ÿ«ÿ±ÿµÿ¢ÿÿ»ÿªÿÿ«ÿ³ÿ´ÿªÿÿ¦ÿµÿ§ÿ¡ÿ­ÿ²ÿ«ÿ¦ÿ¨ÿ©ÿ¦ÿ¬ÿ®ÿ±ÿ°ÿ¯ÿ¯ÿµÿ´ÿ±ÿ²ÿªÿ¦ÿ¡ÿ£ÿ¯ÿ«ÿªÿ«ÿ¬ÿªÿ¦ÿÿ¤ÿ£ÿÿÿÿÿ¢ÿ©ÿ§ÿÿ³ÿªÿ¯ÿ«ÿ¯ÿ±ÿ¨ÿ¦ÿ¯ÿ¨ÿÁÿ±ÿ£ÿ´ÿ¯ÿ£ÿ¤ÿ¥ÿ¨ÿ°ÿ©ÿ®ÿªÿ¡ÿ§ÿ®ÿ­ÿ®ÿ³ÿ©ÿ¤ÿ¤ÿ¦ÿ¤ÿÿÿ¯ÿ¥ÿ¬ÿªÿ¤ÿ ÿ¡ÿ¥ÿ¨ÿ£ÿÿ¦ÿ£ÿ®ÿ½ÿ¶ÿ¨ÿ§ÿ®ÿ­ÿ­ÿ£ÿ¦ÿÿªÿµÿ®ÿ¦ÿ¦ÿ«ÿ¦ÿ¦ÿ¯ÿ°ÿ§ÿ©ÿ­ÿ ÿ§ÿ¸ÿ¯ÿ§ÿ¦ÿ¤ÿ¥ÿ±ÿ¤ÿ¸ÿ¬ÿ²ÿ­ÿ©ÿ¨ÿ¨ÿ«ÿ¡ÿ£ÿ ÿ¬ÿÿÿÿ©ÿ©ÿ¬ÿ´ÿ£ÿ¦ÿ¨ÿ«ÿ¨ÿ£ÿ¦ÿ¨ÿÿ¥ÿ­ÿ®ÿ³ÿ´ÿ«ÿ«ÿ¶ÿ¹ÿ¸ÿ¯ÿÿÿ¤ÿµÿ´ÿ¨ÿ­ÿ¬ÿ«ÿµÿ¶ÿ¾ÿ·ÿ³ÿ±ÿ°ÿ­ÿ ÿ¤ÿ¡ÿ ÿ¢ÿ±ÿ©ÿ£ÿ®ÿ³ÿªÿ­ÿ²ÿ¤ÿ¥ÿ°ÿ©ÿ¡ÿªÿ´ÿ¨ÿÿ§ÿ£ÿ¸ÿ¸ÿÿ§ÿ¹ÿµÿ³ÿªÿ¬ÿ¹ÿ§ÿ¨ÿ ÿÿÿÿÿ¤ÿ¦ÿÿ²ÿªÿ¢ÿ§ÿ«ÿ§ÿ ÿ ÿ¢ÿ¡ÿ²ÿ§ÿ´ÿªÿ¡ÿ¨ÿ­ÿ§ÿ¤ÿ®ÿÃÿ¦ÿ¨ÿÿÿ§ÿ­ÿªÿµÿ¹ÿ©ÿ®ÿ¦ÿÿÿÿ¯ÿ±ÿ¢ÿ£ÿªÿ­ÿ¥ÿªÿ«ÿ±ÿ¡ÿÿÿ¢ÿ¨ÿ·ÿ¥ÿ£ÿ¸ÿ±ÿªÿ¦ÿ¤ÿ¢ÿÿÿÿ£ÿªÿ¤ÿ¥ÿ·ÿ¨ÿ¥ÿ§ÿ¢ÿ¥ÿ®ÿ¦ÿÿÿ¢ÿÿÿÿ ÿ©ÿªÿ¬ÿ³ÿ±ÿ©ÿ¦ÿÿÿ¥ÿ¥ÿ£ÿ§ÿ¥ÿÿ§ÿ®ÿ¬ÿ¹ÿ«ÿ®ÿ¨ÿ§ÿ¡ÿÿ§ÿ¯ÿ¨ÿ¢ÿ¨ÿ±ÿ°ÿ°ÿÿÿ©ÿµÿ¯ÿ¤ÿÿÿ·ÿÿÿ«ÿ§ÿ¬ÿ¬ÿ¡ÿ§ÿ¥ÿÿ¨ÿÿ¡ÿÿ¥ÿ ÿ¨ÿÿ©ÿ£ÿÿ©ÿ³ÿÿÿ¬ÿÿÿÿÿ£ÿ¢ÿÿ¢ÿ«ÿ°ÿ¥ÿÿ´ÿ©ÿ¥ÿ¨ÿ¦ÿ ÿ¤ÿÿÿÿÿ°ÿ¤ÿ²ÿÿÿ­ÿ«ÿ¨ÿÿÿÿ¥ÿ«ÿ¤ÿÿÿ§ÿ¯ÿ¦ÿ£ÿ§ÿ­ÿ¬ÿ«ÿ¡ÿÿÿÿ¤ÿÿ¯ÿÂÿ±ÿÿ¡ÿ«ÿ¬ÿ¨ÿ¥ÿ¥ÿ«ÿ©ÿÿÿ©ÿ¨ÿÿ¨ÿ¤ÿ¢ÿ¥ÿ¦ÿ©ÿ«ÿ§ÿ¥ÿªÿ¢ÿÿÿªÿ¦ÿ°ÿ°ÿÿ¥ÿ©ÿÿÿÿÿ§ÿ¤ÿ¡ÿÿ«ÿ©ÿ¢ÿ¥ÿÿÿÿÿÿÿ¥ÿÿÿÿ«ÿÿ©ÿ¨ÿ¥ÿ¢ÿ®ÿ¥ÿÿ§ÿ£ÿ¡ÿÿÿ£ÿ£ÿÿÿuÿlÿÿ¯ÿ¢ÿ¢ÿ¦ÿÿÿÿÿÿ®ÿÿ°ÿ®ÿ©ÿ ÿÿÿÿ ÿÿÿÿ ÿ¬ÿ¨ÿ¡ÿ¨ÿ£ÿ©ÿÿ§ÿ¦ÿ¡ÿ¢ÿ¬ÿ¯ÿ§ÿÿÿÿ¢ÿµÿ©ÿ®ÿÿÿÿ¥ÿ¦ÿÿÿ¨ÿÿÿÿÿ£ÿ¡ÿÿÿ¡ÿÿ¡ÿÿÿ«ÿ«ÿÿÿ ÿ¢ÿÿ{ÿÿÿÿ¡ÿÿÿÿÿÿÿÿÿÿÿÿÿÿÿÿ¡ÿÿÿ¬ÿÿ¤ÿÿÿÿÿÿ¦ÿÿÿÿ¤ÿ¤ÿÿÿ~ÿÿÿÿÿÿªÿÿÿÿÿÿÿ|ÿÿÿÿÿÿÿÿÿÿÿÿtÿwÿmÿhÿrÿxÿÿÿ|ÿnÿsÿÿÿyÿ~ÿÿdÿ~ÿmÿxÿoÿ`ÿoÿpÿhÿ`ÿ]ÿnÿxÿjÿ[ÿdÿqÿ]ÿlÿVÿcÿoÿrÿgÿ]ÿcÿcÿfÿhÿnÿiÿVÿSÿTÿYÿdÿqÿSÿiÿnÿcÿXÿeÿaÿoÿpÿaÿhÿyÿÿvÿkÿuÿ{ÿuÿÿÿwÿ|ÿÿÿÿÿhÿ_ÿkÿÿdÿ^ÿpÿhÿoÿrÿgÿfÿ`ÿeÿrÿsÿwÿkÿ{ÿmÿeÿ`ÿlÿhÿuÿoÿdÿjÿqÿpÿcÿaÿiÿ_ÿ^ÿhÿcÿhÿcÿwÿiÿ{ÿÿgÿmÿuÿoÿvÿwÿyÿÿwÿ{ÿÿtÿoÿmÿqÿ{ÿ}ÿsÿvÿmÿoÿÿÿ{ÿ|ÿÿÿÿÿÿÿÿÿ~ÿpÿwÿÿÿyÿÿzÿjÿvÿÿqÿÿfÿÿÿuÿwÿxÿÿÿÿÿÿ}ÿÿÿ~ÿÿ}ÿ|ÿuÿÿ|ÿÿÿÿÿÿlÿyÿÿÿkÿÿ{ÿÿfÿNÿfÿ~ÿ{ÿnÿeÿhÿtÿ{ÿuÿrÿ~ÿvÿtÿ~ÿ|ÿsÿÿ{ÿÿÿnÿjÿuÿuÿvÿwÿvÿ}ÿ~ÿxÿxÿyÿ~ÿÿÿ|ÿmÿÿwÿmÿÿ~ÿuÿÿÿÿ{ÿÿkÿsÿÿÿÿtÿsÿÿsÿpÿFÿªþåþvÿsÿ{ÿÿ{ÿÿ{ÿ|ÿzÿrÿzÿÿÿcÿÿtÿ{ÿuÿÿÿrÿdÿÿÿwÿoÿiÿtÿxÿÿÿÿÿ|ÿsÿvÿkÿjÿÿxÿiÿÿÿaÿÿmÿzÿpÿVÿYÿeÿUÿoÿwÿsÿ{ÿqÿpÿyÿuÿgÿgÿlÿuÿxÿmÿuÿÿyÿrÿxÿzÿuÿÿ~ÿÿmÿÿÿwÿÿsÿÿÿiÿkÿlÿuÿÿÿÿoÿjÿÿÿ}ÿqÿ^ÿ^ÿeÿhÿmÿyÿlÿ}ÿÿyÿ|ÿÿÿvÿgÿvÿNÿÿvÿkÿhÿgÿÿÿlÿxÿfÿrÿrÿ~ÿÿÿxÿrÿeÿ[ÿlÿxÿuÿvÿ}ÿÿÿ|ÿoÿ|ÿeÿgÿvÿjÿÿ{ÿkÿzÿVÿÿyÿfÿnÿfÿÿÿsÿpÿfÿpÿqÿzÿÿÿrÿrÿÿÿ~ÿ|ÿ|ÿtÿnÿwÿvÿÿ|ÿnÿ~ÿ~ÿÿÿ|ÿxÿpÿmÿoÿÿpÿ`ÿmÿÿwÿsÿ|ÿwÿÿÿwÿ{ÿyÿÿ|ÿyÿxÿnÿrÿiÿkÿqÿlÿtÿÿÿpÿÿÿÿÿkÿKÿÿfÿ{ÿÿÿdÿÿuÿ_ÿpÿÿyÿÿÿsÿqÿiÿlÿnÿiÿxÿwÿ{ÿÿ{ÿuÿ{ÿxÿwÿ{ÿmÿjÿuÿpÿÿÿpÿnÿvÿgÿdÿfÿdÿWÿCÿKÿzÿnÿ}ÿqÿvÿcÿnÿYÿÿLÿZÿ\ÿfÿ`ÿZÿeÿWÿWÿ\ÿZÿZÿeÿlÿRÿCÿUÿDÿ2ÿOÿTÿEÿSÿjÿbÿUÿjÿ`ÿCÿ9ÿ;ÿ7ÿHÿGÿaÿRÿEÿTÿNÿPÿMÿIÿNÿ@ÿEÿiÿIÿWÿOÿdÿ_ÿNÿMÿBÿ;ÿ6ÿQÿmÿZÿGÿOÿYÿYÿPÿPÿaÿiÿ]ÿRÿWÿOÿRÿUÿiÿdÿ]ÿ_ÿ_ÿiÿgÿeÿlÿ?ÿfÿIÿRÿRÿhÿgÿFÿPÿ>ÿPÿYÿUÿXÿSÿ`ÿMÿCÿXÿ_ÿ\ÿdÿdÿVÿSÿ]ÿoÿmÿ^ÿ[ÿ_ÿ`ÿ]ÿ_ÿ]ÿTÿOÿTÿTÿSÿZÿeÿWÿmÿ_ÿcÿ]ÿtÿjÿ^ÿTÿdÿPÿwÿkÿhÿgÿLÿnÿXÿmÿWÿHÿdÿUÿUÿ[ÿFÿVÿbÿ^ÿcÿbÿ`ÿvÿ^ÿQÿiÿkÿtÿqÿRÿQÿdÿjÿlÿtÿpÿdÿ]ÿBÿDÿTÿ^ÿYÿXÿoÿNÿRÿtÿeÿmÿyÿOÿjÿkÿiÿwÿhÿkÿnÿqÿvÿgÿLÿfÿOÿ`ÿjÿfÿfÿdÿ\ÿYÿ[ÿ^ÿbÿ^ÿnÿfÿlÿpÿpÿzÿiÿcÿeÿ`ÿoÿlÿdÿ`ÿeÿzÿeÿqÿwÿnÿ^ÿeÿeÿcÿvÿ]ÿqÿtÿtÿsÿlÿFÿÿ^ÿUÿmÿoÿuÿoÿÿhÿkÿÿmÿkÿ{ÿ|ÿtÿrÿqÿwÿvÿkÿnÿsÿxÿ{ÿmÿpÿwÿsÿrÿtÿÿjÿUÿ|ÿwÿXÿhÿ}ÿ}ÿ`ÿaÿsÿÿvÿuÿoÿ`ÿtÿvÿmÿrÿÿrÿoÿkÿsÿsÿ{ÿ]ÿÿyÿÿÿzÿtÿÿ}ÿbÿpÿqÿÿ{ÿfÿoÿpÿpÿpÿeÿ`ÿ}ÿvÿmÿwÿnÿvÿuÿ^ÿeÿ^ÿ`ÿoÿPÿWÿaÿÿpÿcÿiÿÿ`ÿmÿhÿiÿvÿqÿpÿÿZÿkÿXÿoÿ`ÿ]ÿ^ÿ}ÿÿiÿhÿuÿlÿiÿfÿgÿhÿrÿsÿÿvÿ}ÿpÿrÿeÿnÿlÿlÿÿyÿcÿtÿÿÿÿnÿnÿzÿcÿfÿnÿ|ÿÿcÿeÿuÿXÿlÿaÿ`ÿvÿwÿ|ÿwÿÿ{ÿ`ÿiÿÿÿnÿmÿrÿsÿ_ÿcÿkÿjÿvÿ[ÿnÿiÿÿzÿxÿfÿUÿYÿkÿsÿoÿoÿoÿtÿvÿoÿjÿiÿhÿjÿsÿoÿlÿwÿuÿ{ÿsÿpÿlÿgÿtÿaÿeÿtÿcÿhÿqÿ{ÿnÿgÿ}ÿkÿkÿzÿuÿpÿ`ÿmÿhÿ|ÿxÿxÿ`ÿdÿeÿaÿ}ÿÿeÿ^ÿgÿjÿlÿbÿWÿ`ÿmÿyÿnÿXÿeÿyÿqÿ^ÿSÿfÿpÿnÿ}ÿnÿcÿRÿ_ÿ`ÿjÿuÿcÿnÿwÿ_ÿ_ÿxÿrÿtÿiÿiÿlÿ_ÿcÿzÿoÿNÿqÿwÿ{ÿlÿhÿÿlÿqÿvÿnÿwÿkÿ`ÿ[ÿ[ÿmÿwÿgÿæþþÿGÿ^ÿhÿiÿaÿPÿSÿdÿRÿUÿsÿdÿXÿdÿcÿ]ÿiÿRÿmÿcÿVÿdÿYÿdÿ^ÿaÿUÿ`ÿYÿZÿ^ÿdÿjÿ_ÿeÿ`ÿWÿTÿVÿVÿZÿXÿYÿ[ÿZÿaÿUÿNÿYÿ\ÿVÿRÿ`ÿFÿVÿQÿVÿRÿXÿTÿHÿ_ÿOÿRÿVÿVÿTÿIÿ\ÿ^ÿSÿUÿdÿeÿqÿRÿ_ÿcÿ^ÿNÿaÿ_ÿlÿiÿOÿNÿTÿ[ÿUÿCÿAÿNÿ[ÿZÿkÿWÿXÿ[ÿaÿxÿnÿfÿ[ÿ@ÿOÿcÿ_ÿIÿjÿgÿDÿ[ÿ?ÿQÿeÿqÿ`ÿ^ÿUÿ^ÿ\ÿTÿjÿxÿuÿkÿhÿoÿjÿ\ÿgÿwÿvÿqÿoÿfÿeÿfÿiÿcÿhÿjÿxÿpÿfÿaÿzÿXÿfÿcÿsÿdÿoÿyÿÿrÿyÿÿiÿmÿnÿuÿÿÿgÿkÿ|ÿnÿmÿuÿxÿ}ÿ|ÿÿrÿ^ÿ~ÿÿxÿuÿlÿvÿÿiÿrÿlÿgÿxÿwÿvÿÿdÿnÿjÿyÿrÿ}ÿ~ÿuÿoÿjÿmÿsÿuÿtÿmÿpÿsÿhÿiÿeÿdÿrÿqÿrÿtÿÿfÿ{ÿrÿsÿfÿ^ÿ^ÿpÿsÿvÿyÿnÿfÿfÿ4ÿBÿlÿuÿrÿmÿkÿkÿgÿnÿyÿuÿxÿ|ÿxÿÿÿtÿ{ÿwÿtÿÿyÿÿÿhÿÿmÿtÿ~ÿoÿnÿjÿyÿvÿyÿÿÿtÿzÿÿyÿ{ÿ}ÿ~ÿvÿrÿÿtÿ~ÿyÿÿuÿuÿxÿpÿÿ{ÿ{ÿ}ÿÿwÿxÿÿxÿsÿhÿaÿ`ÿÿ~ÿiÿoÿ~ÿÿÿÿwÿ|ÿÿÿÿÿÿ|ÿoÿÿkÿÿxÿhÿ~ÿnÿxÿkÿlÿjÿgÿnÿoÿeÿnÿÿÿtÿdÿcÿVÿkÿÿÿkÿGÿÖþ?ÿPÿLÿcÿkÿÿdÿ{ÿcÿvÿoÿqÿÿ~ÿ\ÿÿ-ÿaÿwÿÿyÿyÿ~ÿzÿoÿpÿÿÿcÿ9ÿkÿÿ~ÿ{ÿwÿ|ÿ}ÿÿpÿiÿpÿ}ÿ|ÿÿÿpÿÿÿÿÿÿiÿlÿÿ{ÿÿnÿrÿ_ÿwÿkÿwÿÿsÿ{ÿyÿ}ÿ}ÿ|ÿÿ{ÿ|ÿÿÿÿÿÿÿÿwÿhÿbÿuÿwÿfÿwÿÿvÿcÿkÿÿ{ÿnÿwÿyÿdÿiÿ}ÿyÿvÿ{ÿÿÿÿwÿtÿqÿÿfÿwÿÿlÿrÿqÿkÿyÿzÿÿÿÿ{ÿ|ÿzÿxÿnÿoÿrÿzÿÿsÿwÿ{ÿ]ÿsÿÿÿÿrÿÿÿtÿ}ÿ{ÿ|ÿÿqÿiÿuÿxÿÿÿlÿoÿÿyÿÿÿÿsÿÿ~ÿpÿvÿpÿuÿ{ÿsÿqÿjÿnÿÿkÿ~ÿÿÿlÿpÿ{ÿÿÿ{ÿxÿÿÿÿÿ|ÿuÿqÿwÿuÿjÿkÿwÿyÿsÿaÿoÿmÿoÿvÿxÿWÿ]ÿaÿbÿsÿvÿ`ÿ]ÿnÿ}ÿzÿ\ÿJÿ¥þqý#ÿ`ÿxÿsÿqÿ|ÿyÿsÿpÿhÿpÿwÿuÿqÿvÿÿwÿnÿzÿsÿzÿÿsÿuÿ]ÿXÿmÿÿÿrÿ~ÿÿzÿÿÿhÿ{ÿ{ÿÿÿÿÿÿsÿyÿÿÿqÿrÿzÿvÿnÿnÿrÿ}ÿyÿ\ÿjÿpÿSÿ|ÿsÿjÿnÿdÿiÿtÿiÿ[ÿ]ÿcÿnÿ|ÿoÿwÿwÿnÿ~ÿ|ÿwÿjÿrÿsÿÿkÿiÿ{ÿ|ÿ}ÿ}ÿkÿ~ÿÿ}ÿÿyÿhÿÿÿtÿÿÿvÿZÿkÿÿÿÿÿÿÿÿÿ¤ÿÿÿÿÿÿÿÿÿÿ¢ÿÿÿÿ¥ÿ£ÿ ÿ¤ÿÿÿÿ§ÿ¦ÿÿ§ÿ«ÿ ÿÿÿÿ ÿ«ÿ ÿªÿ¤ÿÿÿÿÿ ÿ¥ÿ£ÿÿÿÿ¥ÿÿÿ·ÿ®ÿ«ÿÿ§ÿÿÿÿ¤ÿÿÿÿÿÿ¦ÿÿÿ¥ÿÿÿÿÿ ÿ­ÿ¥ÿÿ§ÿ¡ÿÿÿ ÿ¤ÿ«ÿ«ÿ±ÿ¬ÿªÿÿÿ¡ÿ ÿÿÿÿÿ¥ÿ«ÿÿ¯ÿ£ÿÿ¢ÿ£ÿ¬ÿªÿÿÿ¨ÿ®ÿ§ÿÿ§ÿ¯ÿÿ¡ÿ®ÿÿÿªÿ®ÿ¥ÿ£ÿ©ÿ¥ÿ ÿ¥ÿ¥ÿÿ¯ÿ®ÿ¶ÿ²ÿ¦ÿ¦ÿ¥ÿ¬ÿ¹ÿªÿ·ÿºÿÿ¡ÿ©ÿÿªÿ²ÿ­ÿ©ÿ¥ÿ¢ÿ¢ÿ ÿ¤ÿÿÿÿªÿ¬ÿ¦ÿ¢ÿ¦ÿ§ÿ¦ÿ¯ÿ°ÿÿ¢ÿºÿ¯ÿ¥ÿ¤ÿ¥ÿ¡ÿ¢ÿÿ¢ÿ¬ÿ¨ÿÿÿ©ÿ­ÿ¸ÿ°ÿ°ÿ¯ÿ¬ÿ§ÿ¢ÿ ÿ¥ÿ¬ÿªÿÿ®ÿ±ÿ¯ÿ®ÿ«ÿ¢ÿÿÿÿ²ÿµÿ®ÿÿ©ÿÿÿ­ÿ¯ÿ¡ÿÿ¥ÿ«ÿ®ÿ¡ÿ§ÿÿÿ¬ÿÿÿ©ÿÿÿ¤ÿÿÿÿ¤ÿ£ÿ®ÿ¥ÿÿÿ¬ÿ·ÿ¬ÿ¢ÿ£ÿÿ­ÿ²ÿ¡ÿ¢ÿ¨ÿ²ÿ´ÿ©ÿ¤ÿ¨ÿ¨ÿ§ÿ¥ÿÿ ÿ¤ÿ¥ÿ®ÿ®ÿ¨ÿ«ÿ¯ÿ¡ÿ¦ÿ©ÿÿ¯ÿ£ÿ¢ÿÿ¢ÿ ÿÿÿ²ÿ§ÿ¦ÿ¥ÿ§ÿ°ÿ³ÿ£ÿÿ£ÿ ÿ¦ÿ¹ÿ¢ÿ¤ÿªÿ¦ÿ­ÿ¬ÿÿÿÿÿÿÿ ÿ¢ÿ¨ÿ®ÿ£ÿÿ£ÿÿÿ¦ÿ±ÿ»ÿ£ÿ©ÿ¥ÿ¢ÿ©ÿ¨ÿÿÿÿ¬ÿÿÿÿÿÿÿÿ¤ÿ¤ÿ¨ÿ£ÿÿÿ¤ÿ ÿÿ©ÿµÿ³ÿ¯ÿ£ÿ½ÿ¶ÿ¡ÿ¦ÿ°ÿ°ÿ¦ÿ£ÿªÿ¬ÿ¦ÿ¡ÿ§ÿªÿ¡ÿÿ®ÿ¶ÿ¯ÿ¯ÿ¤ÿÇÿ´ÿ­ÿ¬ÿ¨ÿªÿ²ÿ²ÿ®ÿ®ÿ¨ÿ§ÿ¥ÿ©ÿ¥ÿ¨ÿ¬ÿ¨ÿ¤ÿªÿ·ÿ¡ÿÿÿÿÿ¥ÿ§ÿ³ÿ§ÿ¦ÿªÿ®ÿ¥ÿ«ÿ¥ÿÿ¢ÿÿªÿ®ÿÿ®ÿ¿ÿ­ÿÿÿ ÿ§ÿ¬ÿªÿ¯ÿ©ÿ¡ÿ¡ÿ¢ÿ ÿ¥ÿ°ÿÿªÿ§ÿ«ÿ¤ÿ ÿ§ÿ®ÿ­ÿ°ÿ£ÿ­ÿÿ¡ÿ©ÿªÿ¥ÿ ÿ¦ÿ­ÿ¥ÿ®ÿ±ÿ«ÿ¯ÿ´ÿ­ÿ ÿÿ£ÿ§ÿ¬ÿªÿ¬ÿ¬ÿ§ÿ§ÿ¢ÿ¦ÿ¨ÿ©ÿ§ÿ¢ÿ®ÿ£ÿ»ÿ·ÿ¨ÿ¡ÿ¤ÿ§ÿ§ÿ·ÿ©ÿ¸ÿ¦ÿ²ÿ¹ÿ±ÿ¦ÿ§ÿ·ÿ«ÿ£ÿ©ÿ¨ÿ£ÿÿ{ÿÿ¨ÿ§ÿ®ÿ«ÿ¡ÿ¦ÿ¬ÿ«ÿ¦ÿ¡ÿÿÿ¥ÿ¦ÿªÿ¦ÿ¨ÿ«ÿ«ÿ­ÿ­ÿ¥ÿ§ÿ ÿ£ÿ«ÿ²ÿ°ÿ©ÿ­ÿ¹ÿ«ÿ°ÿ°ÿ³ÿ²ÿ±ÿ°ÿ¤ÿÿ ÿ§ÿ®ÿ©ÿ¬ÿ¬ÿ¥ÿÿ§ÿ±ÿ¤ÿ¨ÿ®ÿ¦ÿ«ÿ®ÿ©ÿ¦ÿ©ÿ¤ÿ¨ÿ®ÿ§ÿ¡ÿµÿ°ÿ§ÿ ÿ¥ÿ³ÿ²ÿ£ÿ¥ÿ¶ÿ¥ÿ§ÿÿÿÿÿ£ÿ²ÿ¾ÿ¬ÿÿ¬ÿ¬ÿªÿªÿÿÿ¬ÿªÿ¦ÿ§ÿ¬ÿ°ÿ¥ÿ¢ÿ¯ÿ²ÿÿ£ÿ¤ÿµÿªÿ°ÿÿ ÿ©ÿ±ÿ¼ÿ¼ÿºÿ±ÿ´ÿÿÿ¨ÿ­ÿ°ÿ§ÿÿ©ÿ¬ÿ§ÿÿ¤ÿÿÿÿÿ§ÿªÿÿ­ÿ¶ÿ¨ÿ¸ÿ§ÿ¢ÿ¥ÿÿÿÿÿÿ ÿ©ÿÿ°ÿ¯ÿ¨ÿÿ¨ÿ«ÿÿ¥ÿ±ÿ¨ÿ©ÿ¨ÿ­ÿ¦ÿ ÿ¦ÿ©ÿ£ÿ¤ÿ®ÿ±ÿ»ÿªÿ¡ÿ ÿÿ¦ÿ°ÿ§ÿ¦ÿ·ÿ±ÿ ÿ¡ÿ­ÿ±ÿ¯ÿ¤ÿ¥ÿ¤ÿÿªÿµÿ©ÿ©ÿ¤ÿ¦ÿ·ÿµÿ®ÿÿÿ¦ÿ¤ÿ¦ÿ±ÿÿµÿÿÿ¦ÿ¯ÿ­ÿÿÿ¦ÿ¨ÿÿ ÿ¡ÿ¢ÿ¨ÿ¨ÿ²ÿ ÿÿ£ÿÿÿÿ£ÿÿÿÿ¦ÿ£ÿ¢ÿÿÿ£ÿ©ÿ©ÿ¢ÿ¡ÿ¥ÿÿ¡ÿ£ÿ¤ÿ¥ÿ¢ÿÿ¨ÿ¢ÿÿÿÿÿ¦ÿÿ£ÿ´ÿ§ÿ¤ÿÿ ÿ¡ÿÿÿªÿ®ÿÿ¢ÿ¯ÿ«ÿ©ÿÿÿ¯ÿ¤ÿ¦ÿ§ÿÿªÿ°ÿ§ÿ¨ÿÿ¯ÿ¬ÿªÿ©ÿ«ÿ¤ÿ¡ÿ¢ÿ¡ÿ£ÿ£ÿ ÿ§ÿ«ÿ°ÿÿ¡ÿ¨ÿÿ£ÿ¢ÿÿÿÿ¥ÿ°ÿ¥ÿ¯ÿ§ÿÿÿ¡ÿ ÿ¢ÿ¡ÿ¥ÿ£ÿÿÿªÿ¯ÿ©ÿ®ÿÿ°ÿ°ÿ£ÿ¦ÿÿÿÿÿ¬ÿÿÿ¥ÿÿÿ£ÿÿÿ§ÿÿÿÿÿÿ¤ÿ¡ÿ¢ÿ¤ÿÿÿÿzÿÿ{ÿ{ÿ¡ÿÿÿ¡ÿÿÿÿÿ~ÿ¥ÿ¡ÿ°ÿÿ¥ÿ§ÿ£ÿÿÿ§ÿ¢ÿÿÿÿ«ÿ¯ÿÿ¦ÿ­ÿ©ÿ£ÿÿ§ÿ¤ÿÿ¦ÿ¶ÿ´ÿ¯ÿ¬ÿÿÿ£ÿÿ£ÿÿÿÿÿ¤ÿÿÿ©ÿ©ÿÿÿÿ§ÿÿ¦ÿ°ÿÿÿÿÿÿÿ²ÿ°ÿ¨ÿ±ÿªÿÿ¢ÿÿÿÿÿ¥ÿÿÿÿÿÿÿÿÿÿÿÿÿÿÿÿÿÿÿÿ­ÿ ÿÿÿÿ~ÿÿÿ¥ÿªÿÿÿÿÿÿÿÿÿÿÿÿÿÿÿÿÿÿÿÿÿÿÿ¢ÿ{ÿnÿÿÿÿÿyÿ~ÿ{ÿwÿÿÿrÿuÿÿÿ|ÿcÿdÿÿmÿÿkÿiÿtÿ[ÿpÿ~ÿlÿiÿnÿdÿ^ÿdÿlÿnÿgÿPÿ^ÿqÿbÿsÿiÿKÿ=ÿYÿeÿdÿNÿYÿeÿZÿ^ÿaÿ`ÿxÿiÿXÿkÿxÿVÿsÿwÿXÿZÿWÿXÿdÿsÿfÿhÿ|ÿÿyÿxÿjÿcÿwÿoÿ~ÿmÿyÿeÿÿoÿ{ÿ[ÿeÿhÿkÿnÿpÿsÿsÿqÿkÿgÿmÿfÿdÿlÿpÿyÿnÿkÿbÿ]ÿSÿgÿiÿcÿ`ÿgÿ]ÿbÿwÿyÿpÿsÿjÿ[ÿmÿrÿvÿÿvÿnÿkÿÿaÿaÿtÿhÿÿÿwÿyÿ}ÿxÿ|ÿwÿoÿwÿuÿuÿ}ÿuÿ~ÿuÿnÿpÿÿÿvÿÿÿÿqÿjÿuÿpÿwÿrÿÿÿÿ}ÿÿÿÿÿpÿÿmÿÿvÿÿÿÿwÿyÿÿÿvÿzÿÿÿÿÿ~ÿÿÿÿ}ÿÿÿqÿyÿÿoÿÿmÿÿÿÿfÿ_ÿrÿrÿfÿiÿiÿÿÿ}ÿlÿlÿÿÿvÿlÿnÿxÿ{ÿvÿsÿÿÿÿÿ~ÿrÿkÿyÿxÿÿyÿvÿ{ÿÿ{ÿsÿqÿwÿÿÿ|ÿxÿÿ~ÿÿuÿlÿsÿÿÿÿ^ÿvÿ|ÿ}ÿxÿyÿÿÿsÿuÿxÿqÿ{ÿÿÞþ?ÿqÿyÿÿuÿÿyÿvÿÿvÿÿkÿjÿfÿkÿÿÿ{ÿvÿpÿyÿÿÿÿqÿ`ÿjÿzÿÿÿÿmÿ\ÿjÿwÿ^ÿfÿzÿhÿqÿvÿÿÿÿ|ÿÿiÿoÿiÿnÿqÿxÿpÿuÿuÿnÿeÿtÿrÿnÿlÿjÿnÿxÿ{ÿnÿvÿÿwÿgÿ~ÿÿÿÿvÿÿÿÿxÿzÿÿmÿÿuÿvÿÿ{ÿÿkÿtÿqÿÿÿxÿÿtÿmÿzÿÿxÿeÿmÿÿÿÿ}ÿwÿ{ÿÿwÿiÿlÿlÿ]ÿ|ÿzÿ~ÿtÿwÿÿ~ÿqÿrÿjÿrÿrÿpÿ}ÿxÿlÿlÿgÿcÿjÿsÿzÿvÿlÿxÿpÿÿpÿ~ÿfÿ_ÿhÿ}ÿ{ÿÿiÿxÿpÿsÿsÿmÿÿwÿyÿhÿhÿuÿÿÿ{ÿuÿtÿtÿnÿcÿnÿÿÿÿÿ{ÿÿÿuÿÿÿyÿwÿÿÿÿtÿÿqÿtÿkÿÿwÿwÿxÿ{ÿ|ÿrÿnÿfÿtÿxÿlÿmÿmÿnÿnÿrÿmÿgÿuÿrÿiÿmÿkÿxÿÿvÿvÿÿÿÿnÿsÿwÿÿÿÿÿlÿsÿsÿ~ÿuÿpÿÿÿ}ÿÿvÿqÿqÿoÿ|ÿnÿmÿÿ}ÿÿ|ÿuÿÿ|ÿsÿ~ÿvÿfÿoÿwÿvÿxÿaÿrÿsÿeÿhÿxÿ[ÿvÿXÿBÿÿcÿfÿnÿSÿ^ÿiÿYÿJÿhÿ]ÿaÿmÿiÿiÿeÿaÿ\ÿUÿ_ÿYÿ`ÿdÿQÿ[ÿcÿIÿFÿ[ÿTÿFÿLÿgÿaÿ_ÿUÿqÿUÿSÿ`ÿ=ÿJÿ`ÿRÿ[ÿ=ÿjÿZÿ[ÿ@ÿ?ÿ]ÿ=ÿBÿXÿMÿNÿdÿFÿ'ÿ-ÿ>ÿKÿBÿ6ÿAÿPÿGÿDÿKÿYÿ\ÿMÿSÿ\ÿaÿhÿUÿPÿZÿDÿOÿnÿYÿbÿ^ÿLÿ^ÿdÿdÿhÿMÿNÿOÿHÿoÿ8ÿGÿ`ÿ\ÿMÿMÿCÿZÿQÿVÿaÿ]ÿLÿWÿTÿmÿrÿmÿUÿSÿ]ÿjÿqÿjÿcÿeÿ[ÿMÿYÿ[ÿVÿPÿYÿWÿNÿXÿlÿXÿdÿbÿfÿbÿkÿhÿiÿIÿVÿZÿfÿYÿeÿvÿpÿpÿ_ÿÿ{ÿLÿbÿgÿXÿZÿVÿRÿaÿZÿqÿwÿjÿpÿ`ÿVÿcÿeÿqÿfÿSÿSÿZÿiÿhÿlÿeÿZÿ]ÿ9ÿ<ÿeÿSÿkÿpÿmÿ[ÿtÿfÿVÿ_ÿ^ÿNÿgÿkÿhÿlÿhÿÿkÿcÿsÿYÿ[ÿsÿMÿNÿiÿPÿ^ÿcÿdÿbÿYÿeÿvÿnÿoÿqÿlÿkÿrÿoÿgÿrÿtÿoÿtÿ|ÿ~ÿbÿdÿqÿ]ÿiÿbÿ_ÿ`ÿTÿeÿSÿdÿnÿXÿUÿWÿPÿDÿBÿrÿOÿgÿcÿqÿeÿÿÿrÿ|ÿ{ÿkÿqÿwÿ}ÿjÿiÿyÿkÿ|ÿlÿgÿpÿuÿwÿpÿrÿyÿjÿeÿ^ÿgÿÿxÿrÿpÿ`ÿjÿrÿ_ÿ\ÿ|ÿuÿÿgÿaÿÿrÿtÿÿÿ~ÿ]ÿhÿnÿcÿgÿsÿÿpÿsÿ^ÿmÿlÿrÿzÿkÿ}ÿgÿqÿqÿdÿhÿeÿiÿ{ÿvÿeÿVÿHÿZÿrÿÿ~ÿ{ÿ{ÿYÿLÿYÿWÿZÿXÿLÿZÿnÿpÿÿÿ}ÿ|ÿhÿlÿpÿgÿ}ÿÿ`ÿÿlÿIÿaÿrÿkÿsÿXÿ[ÿeÿÿuÿxÿÿyÿuÿqÿoÿjÿ~ÿrÿqÿÿmÿuÿtÿcÿjÿgÿiÿnÿvÿ|ÿÿxÿgÿoÿwÿÿlÿLÿeÿeÿlÿzÿoÿvÿzÿeÿ}ÿoÿÿÿ`ÿ}ÿbÿoÿzÿcÿvÿÿtÿlÿÿ|ÿnÿ`ÿdÿjÿdÿ`ÿdÿ[ÿnÿxÿwÿaÿfÿvÿ|ÿsÿlÿyÿyÿ}ÿrÿqÿwÿgÿqÿrÿpÿ~ÿuÿuÿxÿqÿkÿaÿ]ÿlÿÿuÿgÿsÿbÿuÿjÿ}ÿmÿwÿkÿqÿqÿÿÿtÿ_ÿÿwÿvÿ{ÿxÿmÿqÿjÿaÿzÿpÿeÿpÿvÿtÿlÿ\ÿWÿhÿqÿiÿhÿdÿkÿtÿsÿwÿhÿ]ÿZÿcÿzÿhÿqÿqÿlÿoÿtÿuÿuÿwÿ]ÿeÿdÿkÿzÿcÿkÿ[ÿiÿ]ÿsÿpÿiÿUÿpÿmÿwÿnÿuÿ]ÿfÿlÿdÿ^ÿmÿkÿ]ÿ_ÿhÿeÿkÿRÿ7þ¾ýÿjÿ{ÿhÿpÿÿiÿ{ÿoÿZÿdÿlÿvÿoÿÿcÿVÿvÿPÿXÿYÿoÿ\ÿqÿZÿcÿaÿUÿhÿgÿgÿqÿXÿQÿaÿdÿZÿVÿVÿYÿTÿaÿeÿXÿVÿXÿYÿQÿUÿRÿTÿQÿ[ÿhÿIÿLÿUÿMÿXÿVÿaÿUÿWÿ[ÿVÿHÿ]ÿjÿNÿcÿbÿWÿYÿfÿqÿ`ÿbÿeÿSÿ[ÿ]ÿYÿWÿQÿLÿZÿSÿXÿoÿMÿ4ÿJÿZÿcÿ^ÿgÿRÿNÿJÿQÿ\ÿrÿgÿSÿnÿdÿJÿZÿRÿmÿ=ÿ8ÿsÿQÿ:ÿSÿRÿiÿzÿYÿhÿpÿdÿlÿrÿfÿdÿ`ÿiÿlÿeÿnÿvÿxÿsÿmÿbÿgÿgÿpÿnÿbÿÿnÿ\ÿlÿhÿpÿ[ÿoÿqÿmÿÿnÿtÿÿtÿqÿzÿnÿzÿwÿlÿoÿhÿcÿpÿvÿtÿÿÿqÿtÿÿxÿjÿtÿÿyÿÿyÿnÿ{ÿÿ`ÿÿÿÿÿjÿ{ÿ|ÿÿpÿsÿpÿeÿuÿÿwÿnÿwÿxÿvÿ}ÿwÿlÿnÿnÿjÿfÿhÿiÿfÿÿsÿsÿuÿmÿqÿyÿeÿÿjÿpÿÿlÿkÿsÿtÿiÿGÿYÿnÿhÿ}ÿ~ÿeÿwÿ~ÿkÿoÿmÿlÿÿyÿuÿ}ÿnÿuÿ{ÿuÿÿ|ÿoÿÿÿoÿÿtÿsÿnÿjÿuÿbÿÿxÿsÿÿÿxÿwÿ|ÿ{ÿ{ÿ{ÿtÿoÿwÿ{ÿfÿrÿÿsÿpÿÿÿsÿpÿ|ÿrÿwÿnÿÿvÿÿqÿÿiÿqÿvÿ}ÿwÿkÿpÿqÿuÿwÿoÿuÿmÿlÿÿyÿÿ|ÿÿvÿÿxÿÿNÿjÿpÿiÿÿoÿwÿnÿhÿlÿoÿrÿuÿxÿtÿkÿlÿmÿmÿvÿ|ÿgÿyÿ1ÿúþqÿvÿxÿÿhÿzÿtÿzÿÿÿÿÿÿeÿKÿOÿgÿxÿ{ÿzÿuÿrÿzÿvÿ~ÿÿzÿ|ÿjÿMÿsÿoÿqÿwÿÿzÿÿÿbÿnÿmÿpÿzÿ~ÿ~ÿÿÿÿÿjÿfÿdÿxÿÿ]ÿyÿfÿ\ÿxÿÿnÿwÿ}ÿ{ÿrÿvÿÿÿÿwÿ{ÿÿÿÿÿwÿ~ÿÿÿ{ÿzÿvÿÿdÿoÿÿtÿ}ÿpÿsÿxÿvÿsÿcÿpÿÿ~ÿ}ÿ{ÿÿÿ}ÿxÿvÿzÿyÿ}ÿtÿ`ÿÿÿsÿrÿÿkÿrÿ~ÿ}ÿÿÿsÿqÿnÿwÿÿ}ÿÿÿzÿyÿÿhÿnÿÿÿyÿ|ÿÿÿÿÿ}ÿyÿÿÿsÿtÿrÿqÿÿ}ÿyÿsÿÿÿÿÿ~ÿrÿÿ}ÿ|ÿÿwÿ~ÿÿsÿpÿjÿjÿÿÿsÿnÿtÿlÿvÿlÿ{ÿÿtÿwÿÿÿÿsÿnÿnÿuÿ~ÿ~ÿrÿqÿzÿvÿ{ÿoÿoÿqÿuÿsÿtÿ\ÿiÿuÿÿ}ÿwÿgÿnÿwÿkÿlÿfÿþÑûýú@ÿ^ÿhÿÿnÿoÿqÿqÿfÿ_ÿoÿtÿuÿÿÿÿ~ÿiÿ|ÿjÿvÿÿÿfÿgÿbÿzÿÿÿ}ÿvÿlÿnÿuÿjÿdÿaÿoÿÿ}ÿrÿ|ÿtÿxÿÿ~ÿqÿuÿvÿ}ÿxÿuÿ|ÿÿÿ~ÿkÿzÿuÿqÿvÿ]ÿ]ÿiÿyÿnÿpÿnÿ]ÿeÿgÿgÿtÿ[ÿnÿÿkÿ|ÿÿsÿwÿhÿsÿÿnÿgÿoÿrÿxÿxÿmÿlÿhÿÿÿnÿdÿyÿÿiÿXÿrÿòþòþ^ÿÿÿÿÿÿÿÿÿÿÿÿÿÿÿÿÿÿÿ¡ÿ¦ÿ ÿÿ«ÿÿÿÿÿ¬ÿÿÂÿ¤ÿÿ¤ÿÿÿ§ÿ¡ÿÿÿ§ÿÿ¢ÿ£ÿÿ ÿÿÿÿ§ÿ§ÿÿÿÿ ÿÿ ÿ°ÿ®ÿÿÿÿÿ§ÿ©ÿ ÿ¢ÿ¦ÿÿÿ¤ÿÿÿ¨ÿ²ÿÿÿÿ¡ÿÿ¤ÿ£ÿ­ÿ®ÿ¦ÿ³ÿªÿ¨ÿ¢ÿÿ£ÿ§ÿ§ÿÿ~ÿÿ¯ÿ ÿÿÿÿÿÿ²ÿÿ¯ÿµÿ¬ÿ£ÿ§ÿ¥ÿ¡ÿÿÿ ÿ±ÿ®ÿ­ÿ¯ÿ³ÿ³ÿ¡ÿ¥ÿÿ£ÿ¥ÿ§ÿ©ÿ«ÿ±ÿ«ÿ±ÿ§ÿ ÿ£ÿ½ÿ±ÿ¬ÿ¥ÿÿÿÿ¢ÿÿÿªÿÿÿÿÿ¥ÿªÿ§ÿ¦ÿ¥ÿ§ÿ¬ÿ©ÿÿ¨ÿ ÿÿ²ÿ¨ÿ¶ÿ§ÿ ÿÿÿ£ÿ©ÿ­ÿ²ÿÿ¡ÿ§ÿ«ÿ­ÿÿ¨ÿÿÿÿÿ¨ÿÿ¡ÿ©ÿ³ÿ®ÿ°ÿ¢ÿ¢ÿ¥ÿ¥ÿ¢ÿ¤ÿ¨ÿ¤ÿ²ÿÿÿÿ®ÿ¥ÿ¢ÿÿÿÿ¢ÿ¬ÿ©ÿ¯ÿ±ÿ­ÿ§ÿÿ¢ÿ¡ÿÿÿÿ¦ÿ«ÿ©ÿ°ÿÿ©ÿ¨ÿ§ÿÿÿ¡ÿ¤ÿ ÿÿÿÿ©ÿ¥ÿ¨ÿ¥ÿ¥ÿ¦ÿ¨ÿ¦ÿ©ÿ­ÿ¤ÿ­ÿ¥ÿ¥ÿ´ÿÿÿÿ¥ÿ±ÿ«ÿ§ÿ«ÿ¢ÿÿÿÿ¦ÿ¢ÿ¯ÿ¯ÿ§ÿ¦ÿ£ÿ¢ÿ©ÿ©ÿÿ¢ÿÿ´ÿªÿÿ¢ÿ±ÿ°ÿ©ÿ¤ÿ°ÿ¯ÿ±ÿ¯ÿ±ÿ­ÿ¦ÿ§ÿ«ÿ¨ÿ¨ÿ£ÿ¥ÿ°ÿ£ÿÿÿÿÿÿÿÿ ÿ¤ÿÿ¦ÿµÿÿÿÿÿ¡ÿ¯ÿ²ÿµÿ«ÿ§ÿ­ÿ¹ÿ®ÿÿÿÿªÿ²ÿÿÿÿ£ÿ¥ÿÿÿ¨ÿ§ÿ©ÿ©ÿ¦ÿ£ÿ§ÿ­ÿ¥ÿ¨ÿ­ÿ¥ÿ¡ÿ¯ÿ®ÿ¬ÿ¨ÿ¢ÿ²ÿ¬ÿ¡ÿ¢ÿ¥ÿ¤ÿ¡ÿ¥ÿÿ¢ÿªÿµÿ¶ÿµÿ·ÿ¨ÿÿ°ÿ¨ÿ®ÿ¡ÿÿ©ÿ§ÿ¤ÿ®ÿªÿ«ÿ¯ÿÿ©ÿ«ÿ°ÿ¯ÿªÿ®ÿ®ÿ­ÿÿ±ÿ£ÿÿ¯ÿ®ÿ§ÿ¬ÿ ÿ¤ÿ¤ÿ¯ÿ«ÿ²ÿ¨ÿ£ÿ£ÿÿ§ÿÿÿ©ÿ½ÿ«ÿ¡ÿ­ÿ¸ÿ³ÿ°ÿ¨ÿ¾ÿ¨ÿ¡ÿ¤ÿÿÿ©ÿ°ÿ¥ÿªÿ¥ÿ¤ÿ°ÿ±ÿ®ÿ«ÿÿÿ£ÿ§ÿ²ÿ§ÿ¥ÿ­ÿ¯ÿ©ÿ¬ÿ­ÿÿ£ÿ¨ÿ±ÿ¯ÿ¨ÿ±ÿÀÿ¡ÿ ÿ­ÿ£ÿ§ÿ®ÿ¯ÿ¬ÿ¤ÿ¬ÿ±ÿ³ÿ³ÿ±ÿ«ÿÿ¬ÿ°ÿ±ÿ¯ÿ©ÿ¥ÿªÿ¯ÿ¸ÿ¬ÿªÿ¥ÿ®ÿ²ÿ°ÿ­ÿ§ÿ¨ÿ«ÿ®ÿ±ÿ¨ÿÿÿÿÿ°ÿ¬ÿ§ÿ°ÿ¢ÿ¢ÿªÿ±ÿ³ÿ©ÿÿÿÂÿ­ÿ¤ÿ¯ÿ·ÿ¶ÿ³ÿ³ÿ¢ÿÿÿ¨ÿ¬ÿ§ÿ¬ÿ¯ÿ¦ÿ¦ÿºÿ¼ÿ©ÿ£ÿ¥ÿ®ÿ±ÿ¯ÿµÿ¼ÿÿªÿ£ÿ§ÿ§ÿ¥ÿ¡ÿ¡ÿ£ÿ ÿÿÿ¢ÿ¡ÿ«ÿ©ÿ£ÿÿÿ£ÿÿ¨ÿÿÿ ÿªÿ±ÿ¨ÿÿ¨ÿ©ÿ¤ÿ¤ÿ±ÿ§ÿªÿ¥ÿÿÿ®ÿ´ÿÿ»ÿ©ÿÀÿ¿ÿ¬ÿ¨ÿ­ÿ¦ÿÿ§ÿ¨ÿ«ÿ©ÿ®ÿ®ÿ§ÿ§ÿ²ÿ´ÿ¦ÿ¥ÿµÿ«ÿ²ÿ§ÿ¥ÿ¨ÿ«ÿªÿ©ÿ¦ÿ ÿ´ÿ¨ÿÿ¤ÿ§ÿ¯ÿµÿ©ÿÿ°ÿºÿ¤ÿ®ÿ¢ÿ©ÿ®ÿ£ÿ¡ÿ£ÿÿ¢ÿ¬ÿ§ÿ«ÿ¨ÿ¢ÿ­ÿÿÿÿ ÿÿÿÿ¥ÿªÿ²ÿ¯ÿ¥ÿªÿ³ÿ´ÿ¯ÿ£ÿ¥ÿ¢ÿ¥ÿ¥ÿ¬ÿ°ÿªÿ¨ÿ­ÿªÿ¥ÿ¯ÿ­ÿ³ÿ³ÿªÿ£ÿ¡ÿ¬ÿ©ÿ¡ÿ§ÿ¯ÿ®ÿ§ÿ¯ÿ¢ÿ®ÿ­ÿ¥ÿ¦ÿªÿ®ÿ®ÿ¦ÿÿªÿªÿ¦ÿ²ÿ¯ÿ±ÿªÿÿ¢ÿ°ÿ¤ÿ¥ÿ¶ÿ½ÿ¦ÿ®ÿ£ÿ®ÿ³ÿ¢ÿ¥ÿ¯ÿ¬ÿªÿÿ¡ÿ ÿ°ÿ®ÿ³ÿ§ÿÿÿÿ ÿÿ¤ÿÿ°ÿ©ÿ®ÿ»ÿ«ÿ§ÿ¦ÿ¥ÿ®ÿ±ÿ§ÿ£ÿÿ¦ÿÿ¡ÿ¡ÿ¤ÿÿÿ­ÿ»ÿ«ÿ ÿÿÿ®ÿ¦ÿÿªÿ¥ÿÿÿ¡ÿ¦ÿªÿ¤ÿ¢ÿ«ÿ§ÿÿ¬ÿªÿ«ÿÿÿ¦ÿÿÿ¨ÿ¢ÿÿÿÿÿ¢ÿ®ÿ ÿÿÿÿÿ ÿ£ÿ ÿ£ÿÿÿ£ÿ©ÿ ÿÿ¢ÿÿÿ©ÿ£ÿÿÿÿ®ÿ°ÿ³ÿÿÿ®ÿ¨ÿ¯ÿ¦ÿªÿ®ÿ®ÿ¨ÿÿ£ÿªÿ·ÿ§ÿ³ÿ®ÿ®ÿ«ÿÿ¦ÿ¡ÿÿ¢ÿ¯ÿ´ÿ«ÿÿÿ°ÿÿ¨ÿ¦ÿÿ¢ÿÿÿÿÿÿ¨ÿ¦ÿÿ¡ÿÿÿÿÿÿÿÿÿÿÿ¤ÿ·ÿ¨ÿ¦ÿ­ÿ§ÿ§ÿ©ÿÿ§ÿÿÿÿ ÿ ÿ¡ÿÿÿÿ¦ÿ¢ÿÿÿÿÿÿÿÿ¤ÿÿÿ¤ÿ¯ÿ¡ÿ¦ÿ¯ÿ£ÿ¡ÿ¤ÿªÿÿÿ¦ÿ¨ÿ¤ÿÿÿÿ¢ÿªÿ ÿÿÿ§ÿÿÿ·ÿ§ÿÿÿÿÿ¯ÿ¥ÿªÿ ÿÿ¢ÿÿ§ÿ­ÿÿÿ¦ÿ§ÿ£ÿ£ÿÿÿÿÿÿÿÿÿÿÿÿÿ ÿÿ¡ÿÿ¡ÿ¨ÿxÿÿÿsÿÿ ÿÿÿ£ÿÿÿÿÿÿÿ ÿÿÿÿÿÿÿÿÿÿ¢ÿÿÿÿÿÿÿÿvÿÿÿsÿpÿ~ÿpÿ~ÿ|ÿyÿÿÿÿ|ÿÿzÿgÿmÿ{ÿhÿÿ`ÿtÿmÿJÿdÿyÿqÿgÿkÿhÿ\ÿbÿsÿwÿwÿgÿYÿUÿrÿsÿ~ÿsÿÿOÿfÿ[ÿZÿUÿYÿgÿrÿ{ÿqÿlÿuÿVÿ[ÿrÿzÿuÿjÿoÿdÿiÿXÿdÿlÿtÿyÿqÿoÿ}ÿzÿeÿgÿ~ÿaÿkÿ|ÿmÿÿ|ÿ]ÿeÿqÿcÿcÿ_ÿXÿmÿtÿxÿ}ÿtÿpÿrÿuÿkÿnÿaÿtÿ`ÿ^ÿpÿOÿlÿvÿrÿoÿ`ÿiÿ_ÿ`ÿqÿvÿvÿvÿoÿvÿÿÿnÿwÿÿfÿvÿÿpÿÿtÿrÿqÿxÿvÿtÿwÿvÿtÿqÿsÿzÿvÿvÿpÿsÿ~ÿpÿhÿrÿuÿÿwÿyÿ}ÿ{ÿsÿrÿÿÿtÿoÿzÿ{ÿyÿÿÿÿvÿ~ÿvÿÿvÿuÿÿfÿ|ÿÿÿÿÿÿÿÿÿÿ|ÿ~ÿ|ÿvÿ|ÿÿ~ÿÿÿbÿwÿ|ÿrÿ£ÿ|ÿÿÿÿ}ÿÿÿÿÿoÿÿÿÿyÿtÿjÿxÿÿuÿ{ÿÿÿÿlÿnÿÿzÿÿqÿÿxÿ^ÿlÿ|ÿÿ{ÿsÿuÿÿÿÿÿ}ÿwÿÿÿuÿÿÿ~ÿtÿiÿtÿ_ÿ£ÿ£ÿvÿwÿÿÿÿuÿxÿÿ}ÿvÿvÿZÿoÿxÿÿÿjÿyÿÿpÿuÿÿoÿuÿ{ÿsÿmÿjÿcÿeÿ{ÿÿqÿqÿuÿPÿxÿÿÿÿiÿtÿÿÿÿÿpÿÿÿÿoÿfÿvÿgÿxÿÿsÿ}ÿÿnÿÿZÿmÿbÿuÿxÿÿÿxÿzÿtÿuÿvÿsÿrÿxÿ{ÿzÿÿÿ}ÿÿÿ{ÿsÿÿÿzÿuÿwÿrÿrÿzÿÿhÿÿHÿ~ÿÿkÿqÿwÿÿsÿ{ÿÿ}ÿyÿzÿbÿeÿÿÿÿuÿrÿÿÿÿÿyÿ~ÿÿtÿ{ÿzÿ}ÿaÿoÿhÿxÿvÿ|ÿÿÿÿzÿpÿvÿtÿsÿgÿtÿ}ÿeÿgÿuÿkÿvÿÿlÿsÿdÿsÿyÿlÿrÿtÿÿXÿhÿpÿ[ÿXÿgÿkÿhÿÿvÿsÿzÿrÿbÿ_ÿ{ÿÿvÿnÿpÿwÿ|ÿzÿyÿkÿ_ÿnÿwÿÿqÿjÿzÿÿÿÿ|ÿÿwÿÿ{ÿÿhÿÿsÿuÿhÿÿhÿÿ}ÿqÿÿuÿpÿmÿqÿlÿpÿnÿqÿsÿrÿoÿhÿiÿnÿeÿ]ÿhÿuÿÿÿkÿÿ|ÿpÿÿdÿnÿlÿvÿkÿdÿÿlÿÿnÿvÿ}ÿÿÿoÿqÿsÿÿ}ÿvÿÿwÿhÿuÿsÿkÿtÿ~ÿÿ}ÿ|ÿ|ÿvÿuÿqÿcÿvÿ}ÿÿmÿyÿ~ÿbÿ^ÿÿsÿ{ÿTÿPÿrÿdÿaÿjÿSÿbÿ^ÿYÿqÿnÿ^ÿcÿmÿnÿ^ÿfÿkÿdÿZÿ]ÿVÿWÿ\ÿSÿ^ÿbÿLÿMÿ^ÿNÿHÿTÿ\ÿ]ÿ]ÿXÿKÿOÿEÿ<ÿ?ÿ@ÿXÿ_ÿMÿGÿiÿLÿvÿ?ÿBÿNÿBÿSÿDÿ_ÿdÿ`ÿYÿKÿKÿDÿGÿVÿSÿTÿHÿ:ÿCÿFÿNÿ[ÿIÿ@ÿNÿTÿ\ÿQÿ]ÿ[ÿWÿaÿvÿeÿ\ÿlÿNÿZÿYÿfÿiÿQÿ^ÿ^ÿ_ÿrÿIÿMÿXÿcÿ\ÿSÿXÿ^ÿZÿXÿ_ÿeÿQÿ_ÿ]ÿkÿkÿjÿ]ÿbÿTÿWÿpÿnÿaÿ]ÿRÿLÿ`ÿ`ÿeÿ_ÿbÿZÿNÿ_ÿkÿbÿ[ÿ`ÿmÿcÿbÿmÿjÿPÿYÿ^ÿ_ÿ`ÿ]ÿvÿÿxÿoÿwÿtÿEÿOÿdÿ_ÿkÿSÿ\ÿrÿ]ÿnÿÿ~ÿzÿdÿaÿkÿdÿXÿXÿbÿZÿVÿnÿoÿmÿjÿdÿ]ÿQÿYÿlÿiÿsÿqÿjÿiÿnÿeÿoÿÿTÿaÿiÿhÿ}ÿvÿ^ÿmÿbÿÿ~ÿwÿcÿ_ÿUÿgÿuÿPÿfÿbÿlÿiÿ}ÿmÿ_ÿbÿcÿiÿ{ÿyÿgÿJÿRÿqÿtÿtÿiÿaÿoÿyÿuÿyÿ{ÿjÿ|ÿsÿ[ÿqÿgÿaÿÿgÿ{ÿ|ÿmÿÿiÿPÿkÿOÿ~ÿkÿFÿÿÿeÿqÿYÿUÿwÿuÿÿwÿaÿmÿfÿeÿpÿUÿeÿkÿfÿxÿqÿ\ÿ[ÿXÿaÿpÿwÿÿvÿtÿÿgÿ^ÿoÿWÿSÿqÿbÿdÿ`ÿoÿuÿpÿ~ÿoÿyÿsÿÿbÿRÿUÿvÿwÿqÿeÿÿiÿqÿ_ÿÿÿoÿÿeÿsÿlÿtÿÿoÿlÿÿyÿjÿdÿaÿvÿqÿeÿpÿaÿ^ÿqÿmÿ_ÿVÿbÿlÿ~ÿÿgÿgÿfÿaÿbÿiÿcÿIÿ_ÿiÿRÿsÿqÿÿ`ÿhÿÿAÿvÿoÿ\ÿmÿKÿoÿsÿMÿpÿjÿGÿoÿuÿÿtÿlÿqÿ`ÿjÿÿkÿhÿpÿuÿtÿiÿcÿÿÿtÿiÿqÿlÿoÿuÿeÿtÿjÿUÿnÿqÿ`ÿÿpÿwÿrÿlÿuÿrÿjÿ\ÿÿgÿsÿÿ^ÿqÿ|ÿlÿnÿpÿlÿmÿxÿpÿfÿdÿKÿ_ÿjÿ}ÿ|ÿ{ÿlÿrÿÿ{ÿ}ÿÿyÿfÿqÿtÿeÿiÿsÿxÿxÿlÿfÿjÿhÿvÿeÿeÿmÿÿÿkÿbÿuÿeÿiÿqÿgÿtÿhÿoÿqÿsÿÿgÿdÿÿxÿmÿuÿhÿjÿÿtÿ\ÿmÿgÿcÿpÿ}ÿrÿdÿeÿhÿoÿÿtÿaÿmÿvÿqÿrÿuÿrÿfÿWÿ]ÿzÿkÿpÿsÿiÿhÿlÿÿ}ÿeÿPÿtÿmÿ{ÿmÿiÿ~ÿoÿ~ÿdÿxÿuÿqÿlÿzÿgÿÿÿÿ|ÿ_ÿHÿQÿ\ÿ[ÿoÿnÿpÿÿpÿgÿpÿ³þ3þôþNÿcÿ\ÿcÿ]ÿLÿQÿ^ÿ^ÿcÿ\ÿÿhÿhÿoÿyÿzÿjÿ^ÿvÿOÿzÿuÿWÿjÿfÿcÿhÿfÿrÿhÿWÿXÿiÿUÿZÿaÿ^ÿ[ÿTÿZÿ\ÿZÿYÿbÿeÿSÿYÿOÿKÿTÿdÿ\ÿNÿMÿMÿXÿWÿYÿkÿiÿUÿ]ÿeÿJÿ^ÿvÿZÿSÿNÿUÿZÿXÿ_ÿLÿrÿ[ÿSÿjÿoÿaÿSÿVÿ_ÿkÿiÿaÿfÿ\ÿPÿLÿCÿMÿ^ÿhÿOÿUÿdÿYÿYÿkÿXÿ]ÿkÿGÿqÿPÿsÿ_ÿ7ÿXÿXÿ^ÿdÿsÿmÿuÿmÿXÿXÿdÿpÿfÿmÿ_ÿnÿsÿiÿwÿtÿjÿlÿoÿoÿjÿpÿrÿqÿgÿvÿhÿÿhÿeÿmÿ|ÿiÿlÿ|ÿÿ`ÿÿmÿzÿxÿ}ÿtÿzÿ{ÿzÿkÿmÿÿpÿ\ÿmÿÿzÿyÿvÿvÿ~ÿhÿtÿÿ|ÿ~ÿ|ÿÿÿ|ÿmÿ{ÿuÿdÿsÿoÿÿsÿrÿpÿÿÿÿÿzÿ|ÿnÿkÿiÿxÿvÿsÿmÿlÿgÿaÿqÿvÿrÿtÿ_ÿQÿrÿ|ÿ{ÿlÿvÿpÿrÿrÿÿmÿlÿiÿxÿnÿpÿtÿFÿNÿgÿmÿaÿmÿeÿ]ÿmÿÿzÿhÿdÿfÿoÿgÿqÿuÿhÿÿuÿyÿÿzÿoÿrÿÿhÿtÿÿyÿÿsÿqÿhÿÿiÿsÿÿÿ~ÿrÿuÿ|ÿzÿtÿwÿÿÿÿoÿpÿ}ÿÿpÿÿ|ÿÿhÿuÿuÿÿÿÿqÿÿÿvÿuÿuÿ}ÿeÿgÿxÿrÿÿ~ÿgÿlÿzÿÿmÿgÿ|ÿrÿÿÿoÿkÿÿkÿ/ÿzÿdÿvÿ}ÿoÿ}ÿvÿoÿqÿoÿ}ÿwÿcÿ^ÿjÿrÿrÿyÿ{ÿuÿ{ÿYÿ'ÿbÿ|ÿbÿqÿoÿrÿpÿoÿeÿgÿ]ÿxÿÿÿÿfÿsÿrÿvÿyÿoÿrÿwÿ~ÿÿxÿqÿwÿÿwÿKÿtÿbÿ_ÿÿÿÿÿÿvÿuÿuÿwÿnÿtÿzÿ}ÿ|ÿ}ÿ}ÿwÿÿ{ÿkÿjÿoÿÿrÿÿ{ÿ~ÿÿÿ{ÿxÿjÿÿsÿ}ÿoÿgÿ{ÿÿÿÿtÿnÿyÿÿfÿbÿnÿzÿwÿÿyÿ}ÿÿhÿÿ}ÿoÿrÿÿsÿrÿlÿjÿcÿjÿvÿnÿÿ|ÿjÿwÿnÿÿÿpÿjÿÿÿyÿÿÿrÿ}ÿ}ÿwÿkÿkÿnÿqÿ}ÿÿ{ÿÿÿÿÿ|ÿrÿwÿÿvÿkÿ|ÿ{ÿtÿnÿjÿÿÿsÿqÿ|ÿÿÿÿwÿÿÿÿÿ{ÿ}ÿsÿÿyÿÿ{ÿ{ÿÿÿÿÿyÿuÿ{ÿÿ{ÿmÿwÿtÿsÿbÿkÿ|ÿmÿ~ÿfÿ{ÿlÿÿqÿ]ÿdÿpÿpÿyÿ|ÿiÿiÿwÿuÿwÿnÿvÿtÿsÿoÿuÿmÿvÿ{ÿÿjÿfÿpÿvÿpÿjÿtÿmÿüþiþöþrÿKÿsÿdÿ|ÿvÿÿeÿiÿeÿoÿxÿyÿÿÿxÿ{ÿqÿxÿuÿxÿ{ÿ}ÿkÿfÿrÿvÿ~ÿ~ÿsÿÿ~ÿwÿuÿpÿjÿeÿwÿvÿÿnÿÿxÿtÿÿoÿwÿyÿuÿ|ÿ|ÿ~ÿÿvÿuÿwÿrÿ{ÿÿnÿrÿrÿUÿzÿÿnÿXÿ]ÿgÿwÿ|ÿsÿfÿcÿuÿkÿ}ÿuÿqÿzÿ_ÿxÿvÿoÿvÿsÿrÿ|ÿÿxÿnÿfÿhÿÿÿlÿ^ÿyÿÿmÿpÿÜþkþÿÿÿÿÿÿÿ£ÿÿvÿÿ ÿ¢ÿÿÿÿÿÿÿÿÿ¦ÿ¥ÿÿ¡ÿÿ¢ÿ£ÿÿÿ§ÿÿÿÿÿÿÿÿ¢ÿÿÿÿÿ¨ÿ¦ÿÿ£ÿªÿÿÿÿ£ÿ§ÿÿÿ¡ÿ£ÿÿÿÿÿ¨ÿ§ÿ°ÿªÿ¬ÿ¢ÿÿÿªÿ³ÿ¨ÿ¨ÿ³ÿ·ÿ­ÿÿ¢ÿ«ÿ¨ÿÿÿ¤ÿ¡ÿ¢ÿ¢ÿÿ­ÿªÿÿÿ®ÿ«ÿ®ÿÿ¦ÿ¦ÿÿÿÿÿÿÿÿ¶ÿÿÿ´ÿ®ÿ¨ÿ¨ÿ¦ÿ ÿÿÿÿ¬ÿ¸ÿ­ÿ°ÿ¡ÿÿ¢ÿ ÿ®ÿ¥ÿÿÿÿÿ¢ÿÿ³ÿ¯ÿÿ¡ÿ±ÿ¦ÿÿ ÿ¤ÿÿÿÿ¢ÿ¨ÿÿÿÿ°ÿÿÿÿ«ÿ¥ÿ«ÿ³ÿ²ÿ¨ÿÿ£ÿÿ¡ÿ·ÿ¡ÿ°ÿÿÿÿ ÿªÿ¬ÿ¤ÿÿ¡ÿ©ÿ£ÿ¤ÿÿ£ÿ©ÿÿÿÿÿ¡ÿ£ÿ©ÿ£ÿ±ÿ¢ÿÿ¤ÿÿ¢ÿ£ÿ¤ÿ§ÿ¡ÿÿ®ÿ¦ÿªÿ¯ÿÿÿÿ¨ÿºÿ³ÿ®ÿ´ÿ«ÿ¨ÿ¯ÿÿ°ÿÿÿÿ ÿ¦ÿÿÿ¢ÿ¤ÿ¨ÿÿ¹ÿ²ÿ¯ÿ¢ÿÿ¡ÿÿÿ¦ÿ«ÿÿ«ÿ¦ÿÿ¤ÿ§ÿ¦ÿÿÿ£ÿ¨ÿÿ­ÿ¹ÿÿ½ÿ§ÿÿ¦ÿ±ÿ¬ÿ¦ÿ ÿÿÿÿÿ¡ÿ¨ÿ£ÿ¶ÿ¯ÿ¤ÿ¥ÿ«ÿ­ÿªÿÿªÿ ÿÿ¬ÿ¨ÿ³ÿ½ÿ´ÿ¬ÿ­ÿ­ÿ¸ÿ¬ÿ·ÿ©ÿ®ÿ¦ÿÿ¢ÿ¬ÿ®ÿÿ¢ÿªÿ³ÿÿ¡ÿÿ¡ÿ¥ÿ«ÿ¯ÿ¡ÿ¢ÿªÿ£ÿ©ÿ¨ÿÿÿÿ ÿ¤ÿ¡ÿ±ÿ¹ÿ¯ÿ§ÿ¼ÿ¼ÿ©ÿÿÿÿ¢ÿªÿ¨ÿÿÿ´ÿ¡ÿ ÿ©ÿ§ÿ£ÿ©ÿ«ÿ©ÿ°ÿ¨ÿ¯ÿ®ÿ¡ÿÿ¤ÿ¦ÿ¥ÿÿ³ÿ°ÿ¬ÿ³ÿ¶ÿ­ÿ¢ÿ¢ÿ§ÿ§ÿ«ÿ£ÿ¡ÿ¥ÿ¯ÿ³ÿ¥ÿÿ¯ÿ®ÿÿ ÿ±ÿ¬ÿ¨ÿ±ÿ­ÿ£ÿ£ÿ¤ÿ®ÿ¯ÿ ÿ²ÿ­ÿ­ÿ®ÿ«ÿ¦ÿ£ÿÿÿ¦ÿÿ¡ÿ´ÿ¹ÿ¬ÿ£ÿ¤ÿ¦ÿ§ÿ©ÿ³ÿºÿ¬ÿªÿªÿ¤ÿ¥ÿÿ³ÿ¦ÿªÿ©ÿ©ÿ¯ÿ³ÿ°ÿ§ÿ§ÿ¡ÿ­ÿ¥ÿ«ÿªÿ«ÿ¯ÿ°ÿ°ÿ©ÿ²ÿ¯ÿ«ÿ¦ÿ®ÿ±ÿ©ÿ²ÿ°ÿ£ÿ ÿ¢ÿ£ÿ¢ÿ¡ÿ¥ÿ­ÿ¤ÿ¬ÿÿ¢ÿ®ÿªÿ£ÿ§ÿ¯ÿ­ÿ²ÿ¯ÿ¥ÿ©ÿ²ÿ¯ÿªÿ¨ÿ®ÿ¨ÿ±ÿ¿ÿ´ÿ¢ÿ¡ÿ¨ÿ©ÿ°ÿ¶ÿ¯ÿ£ÿ¤ÿ²ÿ¨ÿ¡ÿ®ÿªÿ§ÿ®ÿ´ÿ¯ÿ¨ÿ°ÿ¼ÿ®ÿ¬ÿ¨ÿ¤ÿ£ÿ¥ÿ¨ÿ­ÿ±ÿ ÿ¯ÿ¤ÿ¢ÿ¬ÿ¸ÿ¼ÿ´ÿ¯ÿ¨ÿ¨ÿªÿ£ÿ¯ÿ³ÿ©ÿ¦ÿ«ÿ©ÿ¢ÿÿ©ÿ©ÿ ÿ¦ÿ°ÿ¨ÿ­ÿÊÿ´ÿ¦ÿ¡ÿÿ¢ÿ§ÿ§ÿ±ÿ¯ÿ¬ÿ¡ÿ§ÿ£ÿ¥ÿ¨ÿªÿ«ÿªÿÿ¨ÿ¢ÿ©ÿ§ÿ¦ÿ¤ÿ¡ÿ¢ÿ§ÿªÿ¥ÿ­ÿ£ÿ¢ÿÿ©ÿ·ÿ³ÿ¦ÿ¦ÿÿ¦ÿ¢ÿ°ÿ©ÿ¥ÿ£ÿÿÿÿ¢ÿ±ÿ£ÿ©ÿªÿ¨ÿ²ÿ®ÿ¤ÿ¦ÿªÿ¢ÿ§ÿ¦ÿ¨ÿ©ÿ®ÿ²ÿ®ÿ§ÿªÿ±ÿ£ÿÿ£ÿ§ÿ ÿ£ÿ§ÿ£ÿÿ ÿ¡ÿ©ÿ®ÿ£ÿªÿ£ÿÿ ÿ©ÿ¤ÿ¤ÿ«ÿ¿ÿ»ÿ±ÿ©ÿ²ÿ²ÿÿÿ¤ÿÿªÿ§ÿ¬ÿ­ÿ ÿ¥ÿ«ÿ¢ÿÿ¦ÿ¦ÿ¤ÿÿ ÿ ÿ²ÿ§ÿ±ÿ¼ÿªÿÿ¦ÿ©ÿ¥ÿ ÿ¥ÿ¨ÿ¢ÿ£ÿ©ÿ§ÿ¢ÿ¤ÿ«ÿ®ÿ·ÿ¸ÿ¯ÿÌÿºÿ£ÿ¥ÿ³ÿ³ÿ®ÿ´ÿµÿ¨ÿ¤ÿ­ÿ¦ÿ¯ÿ¥ÿ¢ÿ©ÿ®ÿ±ÿªÿÿ¤ÿ¹ÿ¶ÿ¯ÿ¤ÿ¦ÿ£ÿ²ÿ¯ÿÿÿ¡ÿ©ÿ³ÿ®ÿ§ÿªÿ¯ÿ¶ÿ¶ÿ¨ÿ¦ÿ°ÿ¬ÿ§ÿ ÿ ÿªÿ´ÿ«ÿÿ¦ÿ®ÿ«ÿ¦ÿ²ÿ¼ÿÿªÿ¯ÿ«ÿ·ÿ¼ÿ¤ÿ¤ÿ°ÿ®ÿ¦ÿ¡ÿ ÿ«ÿÿÿÿ¥ÿ©ÿ°ÿ³ÿÿÿ¦ÿ©ÿ»ÿ®ÿ¡ÿ®ÿÿ¦ÿ°ÿ¦ÿ©ÿ¥ÿ¥ÿ¬ÿ²ÿ­ÿ ÿÿÿÿÿ¦ÿ­ÿ¯ÿ¦ÿ©ÿÿÿÿÿÿ¡ÿÿÿ¢ÿ¢ÿ¡ÿ¬ÿ¤ÿÿÿÿ¡ÿ¢ÿ¡ÿÿÿ¤ÿ£ÿÿ¥ÿ­ÿÿ ÿ¡ÿ¥ÿ­ÿ ÿ¡ÿÿÿÿ­ÿ¡ÿÿ©ÿªÿ¢ÿ§ÿ«ÿ¨ÿ§ÿÿÿÿ±ÿ¨ÿªÿ­ÿ£ÿ¥ÿ¤ÿ¡ÿÿ¦ÿ¡ÿÿ´ÿ¬ÿ©ÿÿÿÿ¬ÿ£ÿÿ ÿ©ÿÿÿ¤ÿ¬ÿ«ÿ ÿÿÿÿxÿvÿ¡ÿÿ¥ÿ¡ÿÿÿÿÿ¥ÿÿ¡ÿ¥ÿÿÿÿ¨ÿ«ÿÿÿÿÿÿÿÿÿÿÿÿÿÿÿÿ¥ÿÿ¥ÿ¡ÿÿÿÿÿÿÿ¬ÿ¡ÿ¦ÿÿÿÿ¦ÿªÿ¥ÿÿÿÿÿÿ§ÿ¤ÿÿÿÿ¢ÿÿÿ«ÿÿÿ¡ÿÿÿÿ£ÿÿÿÿªÿÿÿ ÿÿ¥ÿ¢ÿ¥ÿ¦ÿÿÿÿ¨ÿ¬ÿ¦ÿÿÿÿÿ¨ÿÿÿÿ¦ÿÿÿ©ÿÿÿÿÿ£ÿ¨ÿ¥ÿ£ÿÿÿÿÿÿÿÿÿ¢ÿÿÿÿÿÿÿÿÿÿÿÿuÿuÿÿÿÿÿÿqÿrÿÿmÿgÿ~ÿÿrÿvÿ{ÿtÿvÿ|ÿxÿwÿÿkÿzÿÿbÿuÿuÿ`ÿfÿpÿoÿgÿfÿnÿkÿlÿÿpÿbÿ_ÿKÿLÿcÿgÿ|ÿcÿQÿcÿOÿOÿ_ÿlÿcÿaÿkÿoÿuÿgÿ`ÿTÿZÿ\ÿÿrÿUÿ}ÿjÿÿUÿqÿtÿtÿtÿsÿzÿvÿvÿ{ÿcÿÿjÿzÿ}ÿaÿuÿhÿ\ÿ~ÿjÿfÿnÿpÿkÿlÿtÿ{ÿÿ~ÿxÿoÿtÿiÿlÿ^ÿrÿdÿ[ÿjÿ[ÿqÿjÿrÿfÿcÿjÿaÿmÿkÿdÿrÿmÿgÿjÿzÿyÿwÿÿiÿXÿuÿ}ÿoÿ}ÿWÿbÿoÿlÿlÿrÿoÿlÿjÿnÿ{ÿ}ÿvÿsÿpÿwÿrÿÿÿÿ~ÿ~ÿ}ÿ¢ÿ{ÿuÿÿÿÿvÿgÿjÿ}ÿÿrÿxÿ|ÿpÿpÿtÿqÿÿqÿwÿÿrÿaÿÿÿÿxÿÿÿÿÿ}ÿkÿzÿÿÿÿÿÿÿÿ|ÿqÿxÿÿÿÿÿÿÿrÿyÿyÿÿvÿ{ÿ}ÿÿ|ÿmÿeÿgÿÿÿÿ}ÿÿÿ}ÿvÿ~ÿ{ÿuÿÿ\ÿÿ{ÿnÿQÿlÿ}ÿtÿmÿrÿzÿtÿpÿyÿÿ}ÿnÿ{ÿyÿmÿÿ¢ÿ~ÿ}ÿ|ÿÿÿ£ÿ}ÿ}ÿ~ÿ~ÿrÿqÿ{ÿÿÿÿsÿgÿ`ÿlÿHÿ&ÿ^ÿÿÿuÿqÿÿhÿxÿsÿrÿ}ÿvÿwÿxÿ|ÿÿ{ÿmÿmÿ6ÿ@ÿtÿ|ÿ|ÿxÿÿÿ{ÿvÿqÿqÿ~ÿÿsÿ[ÿ`ÿwÿtÿxÿ}ÿÿÿiÿÿÿVÿ~ÿnÿsÿmÿÿÿÿÿ}ÿ|ÿsÿuÿ|ÿzÿÿÿÿyÿwÿ|ÿÿtÿ|ÿsÿtÿzÿuÿwÿ{ÿqÿeÿÿbÿ]ÿrÿdÿuÿÿvÿ}ÿzÿ}ÿÿÿÿuÿwÿÿ{ÿÿÿ{ÿjÿwÿqÿtÿÿuÿlÿÿ~ÿiÿmÿÿÿiÿrÿaÿuÿwÿ{ÿÿÿuÿsÿiÿvÿqÿgÿjÿuÿ|ÿrÿoÿtÿcÿcÿ{ÿjÿyÿmÿÿxÿ}ÿÿÿ}ÿZÿjÿÿ\ÿfÿrÿoÿyÿrÿ|ÿuÿkÿkÿjÿÿÿoÿlÿtÿjÿfÿmÿpÿkÿ\ÿ\ÿhÿiÿpÿ{ÿyÿÿÿsÿ}ÿsÿÿlÿÿÿyÿmÿÿmÿmÿfÿÿbÿ}ÿlÿuÿÿzÿvÿtÿ|ÿqÿvÿÿÿ}ÿsÿxÿqÿiÿoÿhÿhÿtÿ}ÿÿyÿÿoÿlÿoÿpÿÿdÿhÿvÿgÿ~ÿÿwÿgÿ]ÿÿwÿjÿ{ÿÿlÿ`ÿsÿÿÿrÿaÿnÿvÿqÿnÿuÿÿÿtÿlÿ|ÿÿÿzÿaÿ~ÿxÿtÿrÿrÿ{ÿtÿeÿÿÿ\ÿQÿaÿmÿYÿkÿkÿlÿqÿ_ÿUÿmÿpÿcÿ^ÿiÿdÿWÿeÿjÿaÿeÿiÿcÿbÿUÿMÿYÿfÿ]ÿKÿ_ÿFÿGÿcÿ^ÿWÿVÿFÿUÿLÿPÿ.ÿDÿSÿ@ÿfÿ]ÿjÿ\ÿHÿVÿbÿGÿbÿOÿEÿ_ÿaÿ_ÿIÿIÿKÿKÿTÿDÿPÿXÿYÿ_ÿEÿ=ÿZÿiÿnÿaÿKÿTÿSÿNÿXÿaÿOÿOÿUÿlÿgÿTÿUÿJÿNÿRÿNÿbÿUÿaÿQÿ[ÿvÿlÿOÿZÿPÿWÿZÿXÿ\ÿbÿ^ÿ^ÿeÿ]ÿ`ÿhÿaÿYÿgÿ^ÿdÿOÿPÿeÿdÿeÿdÿ`ÿ]ÿeÿ_ÿeÿ`ÿ^ÿUÿWÿ`ÿjÿdÿaÿbÿdÿ^ÿ]ÿmÿYÿJÿkÿaÿWÿwÿEÿaÿaÿqÿlÿfÿgÿMÿBÿ[ÿ^ÿuÿ\ÿaÿtÿjÿdÿqÿlÿtÿpÿfÿeÿZÿZÿ`ÿYÿJÿRÿkÿjÿpÿwÿlÿ`ÿQÿjÿuÿhÿuÿ}ÿqÿ[ÿcÿiÿnÿjÿSÿlÿxÿWÿrÿÿoÿfÿRÿjÿÿpÿMÿ[ÿoÿyÿwÿ\ÿYÿgÿeÿXÿ{ÿtÿbÿiÿ\ÿ[ÿeÿrÿ{ÿpÿlÿwÿeÿVÿoÿ}ÿoÿcÿnÿmÿgÿ]ÿkÿYÿjÿnÿTÿwÿÿjÿfÿ\ÿsÿrÿVÿfÿvÿÿiÿrÿoÿÿvÿeÿwÿkÿÿrÿiÿuÿfÿgÿxÿjÿwÿ~ÿÿ{ÿsÿ~ÿxÿlÿmÿ]ÿjÿsÿfÿsÿÿÿÿtÿeÿqÿjÿhÿdÿoÿmÿrÿÿsÿiÿiÿoÿeÿlÿfÿxÿÿbÿÿlÿbÿoÿgÿ{ÿoÿWÿrÿtÿ[ÿgÿlÿoÿfÿ[ÿoÿZÿbÿÿÿrÿrÿkÿiÿgÿcÿaÿ]ÿoÿuÿkÿqÿjÿLÿ9ÿ\ÿuÿxÿjÿ{ÿfÿYÿmÿbÿjÿxÿÿÿpÿsÿyÿ¨ÿÿfÿ\ÿvÿwÿYÿÿfÿrÿQÿeÿ|ÿuÿoÿ`ÿZÿjÿÿÿÿlÿ_ÿeÿkÿ_ÿ_ÿ_ÿ^ÿsÿtÿmÿ_ÿWÿpÿ{ÿwÿzÿÿÿyÿsÿÿlÿmÿXÿDÿxÿjÿÿtÿlÿÿmÿUÿaÿ`ÿaÿsÿÿuÿlÿkÿjÿ}ÿfÿnÿyÿsÿnÿxÿ|ÿeÿjÿÿqÿÿÿUÿZÿvÿpÿ`ÿkÿnÿqÿyÿÿÿiÿoÿzÿnÿ_ÿhÿnÿvÿmÿpÿzÿhÿlÿgÿrÿpÿÿdÿ_ÿwÿpÿbÿÿXÿeÿkÿÿrÿrÿkÿfÿqÿzÿmÿ`ÿoÿzÿbÿzÿoÿmÿgÿqÿpÿoÿiÿoÿiÿnÿuÿfÿiÿvÿuÿhÿdÿbÿ]ÿsÿrÿwÿoÿ|ÿqÿgÿiÿxÿÿqÿiÿfÿjÿmÿsÿvÿbÿrÿPÿeÿhÿmÿlÿ_ÿ{ÿ}ÿpÿbÿoÿfÿiÿ1ÿÿAÿeÿZÿjÿpÿuÿÿÿÿyÿ3ÿ°þ¤þ1ÿUÿ]ÿWÿeÿvÿkÿrÿoÿcÿ_ÿTÿzÿuÿbÿYÿvÿfÿOÿPÿ[ÿmÿfÿXÿaÿ\ÿqÿsÿ|ÿoÿdÿ\ÿYÿZÿ\ÿRÿSÿ^ÿfÿ[ÿVÿ]ÿaÿjÿrÿ]ÿKÿZÿXÿZÿUÿKÿLÿQÿ[ÿMÿ`ÿRÿhÿUÿjÿFÿ]ÿaÿIÿQÿdÿTÿ]ÿYÿgÿaÿXÿWÿMÿdÿWÿUÿpÿkÿaÿ`ÿYÿZÿqÿtÿdÿcÿZÿ\ÿYÿFÿ]ÿTÿ\ÿjÿgÿ]ÿmÿeÿhÿfÿ[ÿrÿLÿ:ÿmÿ`ÿ_ÿfÿQÿeÿ]ÿpÿhÿlÿrÿxÿcÿXÿ[ÿlÿuÿwÿXÿhÿkÿhÿhÿiÿkÿWÿ`ÿmÿbÿfÿjÿyÿhÿpÿmÿÿlÿ_ÿpÿÿbÿoÿsÿÿaÿsÿtÿ}ÿsÿ}ÿhÿmÿtÿtÿpÿsÿxÿlÿkÿmÿzÿxÿkÿlÿtÿÿwÿrÿÿzÿpÿqÿÿÿsÿeÿÿcÿ`ÿsÿoÿlÿÿjÿrÿÿwÿ|ÿÿhÿÿ{ÿsÿsÿtÿzÿuÿmÿpÿpÿrÿ{ÿ}ÿÿ~ÿcÿVÿdÿxÿ|ÿiÿqÿÿnÿsÿwÿWÿqÿuÿ~ÿgÿeÿjÿ`ÿXÿhÿÿqÿnÿrÿlÿsÿÿÿÿ~ÿuÿÿÿÿ{ÿÿÿQÿyÿÿ{ÿmÿ{ÿÿ~ÿzÿtÿÿzÿsÿÿ~ÿxÿfÿ~ÿÿyÿ}ÿlÿsÿ}ÿuÿxÿÿÿÿÿtÿxÿÿ~ÿ}ÿuÿ|ÿÿtÿtÿÿÿ~ÿrÿqÿÿuÿ|ÿÿiÿjÿ{ÿyÿqÿkÿpÿeÿMÿbÿwÿjÿqÿvÿtÿpÿ{ÿÿyÿuÿkÿNÿ?ÿÿcÿÿÿqÿ}ÿÿwÿuÿpÿvÿyÿdÿhÿrÿjÿsÿ}ÿwÿyÿ~ÿ]ÿTÿ}ÿÿdÿUÿÿsÿeÿhÿ{ÿzÿsÿzÿ~ÿsÿSÿ[ÿyÿoÿvÿxÿxÿÿÿÿ~ÿqÿiÿoÿ}ÿkÿBÿYÿjÿfÿÿrÿÿzÿÿ|ÿsÿxÿrÿÿ|ÿxÿzÿ{ÿÿÿÿÿnÿkÿmÿyÿÿeÿjÿsÿsÿlÿyÿÿÿ}ÿ}ÿsÿsÿpÿzÿxÿyÿvÿqÿsÿuÿsÿ`ÿSÿ=ÿ\ÿjÿsÿÿqÿÿÿhÿ^ÿ}ÿvÿxÿÿÿÿÿwÿjÿzÿ}ÿsÿÿÿ{ÿwÿrÿÿÿÿhÿÿrÿyÿ{ÿÿzÿuÿÿsÿeÿqÿzÿ|ÿ}ÿyÿzÿ~ÿÿÿÿyÿÿ}ÿÿÿmÿoÿvÿ~ÿÿqÿÿÿnÿkÿyÿÿwÿxÿÿ}ÿvÿÿÿÿÿqÿÿzÿ{ÿxÿmÿÿ}ÿ{ÿÿ~ÿwÿÿÿyÿ~ÿÿpÿzÿsÿÿÿÿÿÿvÿÿÿwÿÿnÿnÿÿÿÿxÿkÿnÿvÿsÿfÿsÿkÿrÿÿqÿjÿxÿvÿvÿ`ÿ\ÿpÿwÿsÿuÿpÿOÿ1ÿMÿeÿ~ÿnÿÿzÿoÿÿÿgÿwÿÿoÿ}ÿ~ÿÿÿyÿ~ÿzÿwÿÿsÿcÿeÿfÿ[ÿvÿwÿ|ÿyÿtÿÿÿwÿsÿmÿhÿoÿ~ÿÿwÿÿnÿÿÿiÿÿ}ÿuÿÿÿyÿÿzÿiÿwÿ{ÿsÿ}ÿ}ÿwÿvÿ|ÿjÿsÿ~ÿgÿcÿjÿjÿuÿtÿqÿrÿoÿsÿ\ÿeÿnÿÿuÿ[ÿÿsÿ|ÿmÿlÿqÿÿÿÿÿyÿmÿÿ|ÿfÿoÿÿ|ÿxÿÿSýþdÿ}ÿÿÿ}ÿ{ÿ}ÿÿÿÿÿÿÿÿÿÿÿÿÿÿÿ¦ÿ£ÿÿ¥ÿÿÿ°ÿÿÿ¦ÿÿÿ§ÿ±ÿ°ÿ¨ÿÿÿÿÿÿÿ¥ÿÿÿÿ©ÿÿÿÿ¡ÿ¨ÿ¢ÿÿÿ¥ÿ¦ÿÿÿÿ§ÿ´ÿ¡ÿ¢ÿÿÿ ÿÿÿ¡ÿÿÿ°ÿ®ÿÿ£ÿ ÿ¨ÿ¥ÿ¢ÿÿÿÿ¨ÿ¥ÿÿ¤ÿ§ÿÿÿ¥ÿ¤ÿÿ­ÿ§ÿ ÿ¥ÿµÿ¶ÿ¥ÿ¢ÿ¦ÿ¤ÿ°ÿÿ ÿÿ¥ÿ«ÿ§ÿ©ÿ¢ÿÿÿÿ£ÿ©ÿÿÿ¨ÿ¢ÿ ÿ¦ÿ®ÿ©ÿ±ÿ¥ÿ¦ÿ©ÿ ÿ£ÿ²ÿ°ÿÿ£ÿÿ£ÿ¦ÿÿ©ÿ¢ÿÿ ÿ¢ÿ¡ÿÿÿ®ÿ«ÿÿ¡ÿÿ«ÿÿÿ«ÿ­ÿªÿ²ÿ¯ÿ¥ÿªÿ£ÿ¢ÿ¢ÿÿÿ¡ÿ¤ÿ«ÿªÿÿÿ©ÿÿÿÿÿ¥ÿÿÿ§ÿ¯ÿ¤ÿ¢ÿ¤ÿ¤ÿ£ÿ«ÿ´ÿÿ¦ÿÿ«ÿªÿ¥ÿ©ÿªÿ£ÿ¨ÿ³ÿ¥ÿ¢ÿÿ¨ÿ¢ÿ¢ÿÿ ÿ®ÿ²ÿ¬ÿ®ÿÿÿ®ÿ£ÿÿÿ¢ÿ£ÿ¦ÿ¦ÿ¥ÿ«ÿ¡ÿ ÿ¦ÿ³ÿ©ÿ¬ÿÿ ÿ¥ÿ¡ÿÿ¥ÿ³ÿ±ÿ§ÿ ÿ¡ÿ¢ÿ ÿ£ÿÿÿ ÿ¢ÿªÿ¾ÿ£ÿªÿªÿÿÿÿ«ÿ¯ÿ¢ÿÿ«ÿ¥ÿ¢ÿÿ±ÿ¢ÿ±ÿ²ÿ©ÿ¦ÿ­ÿ³ÿªÿÿ®ÿ¨ÿÿ¢ÿ¥ÿ¤ÿ¬ÿ¬ÿ¦ÿ©ÿ£ÿ£ÿ¥ÿÿ¡ÿ¨ÿÿÿÿªÿ´ÿ¯ÿ¡ÿ¢ÿ¦ÿ¨ÿÿÿÿÿ ÿ­ÿ¾ÿ°ÿ¨ÿ²ÿªÿ¥ÿÿÿÿ¤ÿ¡ÿÿ¬ÿ¬ÿªÿ¡ÿ­ÿ¥ÿÿÿ ÿÿÿ¦ÿºÿÿ ÿ¡ÿÿÿ§ÿ©ÿ©ÿ¨ÿ¥ÿ²ÿµÿ¦ÿ¦ÿ¦ÿ¥ÿ¡ÿÿ¢ÿ©ÿ²ÿÿÃÿ¶ÿ­ÿ²ÿ¦ÿ£ÿ­ÿ®ÿ«ÿ®ÿ£ÿ¤ÿ£ÿ§ÿ°ÿ¨ÿ©ÿ¸ÿ³ÿÿ«ÿÿ¦ÿ¡ÿ¯ÿ©ÿÿ ÿ®ÿºÿÿÿ¯ÿ¥ÿªÿ¬ÿ£ÿÿ¥ÿ©ÿ¤ÿ£ÿÿÿÿ¤ÿ©ÿ²ÿ¶ÿ ÿ¦ÿ¥ÿ¦ÿ®ÿªÿ­ÿ­ÿ¥ÿ ÿ ÿ³ÿ©ÿ¦ÿªÿµÿ³ÿ±ÿ»ÿÀÿ¯ÿ¯ÿÿ ÿ®ÿ±ÿ¬ÿ¨ÿ©ÿ¬ÿ¯ÿ³ÿ«ÿ¡ÿ¯ÿ´ÿªÿ¥ÿ©ÿ±ÿ»ÿ¨ÿ ÿ¢ÿªÿ¤ÿ¦ÿ°ÿªÿ¸ÿ§ÿ¦ÿ¥ÿ©ÿ¦ÿ ÿ¢ÿ¥ÿ§ÿµÿ¨ÿ¢ÿ¨ÿ«ÿ«ÿªÿ¡ÿ¥ÿ¬ÿ´ÿºÿ§ÿ£ÿ±ÿªÿ©ÿ­ÿ«ÿ¥ÿ¥ÿ¬ÿ¯ÿ¤ÿ¡ÿ¤ÿ¦ÿ£ÿ¢ÿ ÿ¢ÿ²ÿ¯ÿ®ÿ¨ÿ¥ÿ£ÿ¥ÿ©ÿ§ÿ¡ÿ¯ÿÿ¬ÿ§ÿ«ÿ¯ÿªÿ§ÿ©ÿ·ÿ½ÿ¨ÿµÿ°ÿ¨ÿ¦ÿ¡ÿÿ¢ÿ«ÿ©ÿ­ÿ¬ÿ£ÿÿ¥ÿ¬ÿ«ÿ­ÿ³ÿÄÿ´ÿ¬ÿ£ÿ£ÿ¤ÿ¦ÿµÿ¤ÿ¦ÿ°ÿ¸ÿ©ÿ¥ÿ«ÿ°ÿ±ÿ¬ÿ¦ÿ»ÿ«ÿÿ«ÿªÿÿÿ©ÿ«ÿ·ÿ­ÿ´ÿ´ÿ¤ÿ¢ÿ¨ÿ­ÿ®ÿªÿ¥ÿ§ÿÿ¨ÿÿ«ÿ±ÿ¡ÿÿÿÿÿ¢ÿ¥ÿÿ ÿ®ÿ²ÿ«ÿ£ÿ©ÿ²ÿ£ÿ¥ÿ¢ÿÿÿÿ¥ÿ«ÿ¦ÿ¢ÿÿ¦ÿÿ¹ÿªÿ±ÿªÿÿÿÿÿÿ¢ÿ¢ÿÿ°ÿ¤ÿÿ®ÿ¯ÿÿ¡ÿ«ÿ¬ÿºÿ»ÿ®ÿ¬ÿ¬ÿ§ÿ£ÿ©ÿ®ÿ«ÿ¦ÿ®ÿ¨ÿ¡ÿ¬ÿ¥ÿ¤ÿ°ÿ±ÿ®ÿ³ÿ©ÿ¤ÿ¨ÿ¤ÿ£ÿ®ÿ©ÿÿÿ¢ÿ¬ÿ¨ÿ«ÿÿ³ÿ ÿ¢ÿ§ÿÿ ÿ¢ÿÿ¯ÿÉÿ«ÿ·ÿ¼ÿÿÿ¤ÿ¡ÿ¢ÿ§ÿ£ÿÿÿÿ¢ÿ¦ÿ¥ÿ¦ÿ©ÿ­ÿ«ÿ¤ÿÿÿ®ÿµÿ¥ÿ¤ÿÿÿ ÿÿÿ£ÿ¡ÿÿÿÿ´ÿ£ÿ¢ÿ²ÿ­ÿ§ÿ¤ÿ¢ÿ¨ÿ¯ÿ¤ÿ¦ÿ§ÿ«ÿ¶ÿ§ÿÿ¨ÿ³ÿ¯ÿ±ÿ³ÿ£ÿ°ÿ¼ÿ¢ÿ¨ÿ¯ÿ®ÿÿÿ¡ÿ£ÿÿÿÿ ÿÿÿÿ¢ÿ§ÿÿÿ«ÿ©ÿ¦ÿ¨ÿÿÿ£ÿ¨ÿÿ©ÿ¯ÿ¦ÿ¤ÿÿÿ¨ÿ«ÿ§ÿ©ÿ¢ÿÿ¨ÿ¦ÿ¥ÿµÿÿÿÿÿÿªÿÿÿÿ¬ÿ¯ÿ¤ÿÿÿ­ÿ¨ÿ ÿÿÿ¡ÿ¨ÿÿÿÿ¦ÿÿÿÿ¬ÿ¦ÿÿ§ÿ«ÿ£ÿ¡ÿ«ÿ¤ÿ®ÿÿ²ÿ ÿ¤ÿ¨ÿ¤ÿ ÿ§ÿ©ÿ¡ÿ¡ÿ£ÿÿÿ¦ÿÿ¯ÿÿ§ÿ¦ÿ¤ÿÿÿ¡ÿÿÿ¨ÿ¨ÿ¦ÿÿ¥ÿ¡ÿ¡ÿ¢ÿ¯ÿÿ­ÿªÿÿ¤ÿ¥ÿÿÿÿÿ|ÿqÿXÿ¡ÿ£ÿÿ£ÿ ÿÿÿ¡ÿ¬ÿ¡ÿÿÿ¥ÿÿÿÿ¤ÿ¡ÿ£ÿÿÿÿ¥ÿÿÿ ÿÿÿÿÿ©ÿ¡ÿÿ¢ÿÿÿ¥ÿ®ÿ¼ÿ¬ÿÿ¨ÿ§ÿ®ÿªÿÿÿ¤ÿÿ¦ÿ¥ÿÿÿ¦ÿ§ÿÿÿÿÿ¢ÿÿÿÿ¥ÿ¤ÿÿ¢ÿ¦ÿÿÿ¡ÿÿÿÿ¯ÿ¥ÿÿÿ¡ÿÿÿÿÿ¢ÿÿÿ¢ÿ¢ÿ¥ÿ¦ÿ ÿÿÿÿ¢ÿÿÿ|ÿ¡ÿÿÿÿÿÿzÿÿ¥ÿ£ÿÿÿÿÿÿÿÿÿÿ£ÿÿÿÿ£ÿ¢ÿÿÿÿÿÿÿÿÿ|ÿÿÿÿÿÿÿÿÿÿ|ÿtÿxÿtÿoÿvÿmÿ_ÿhÿmÿÿÿuÿzÿ}ÿlÿlÿzÿxÿnÿhÿbÿjÿrÿmÿhÿfÿkÿtÿ[ÿ[ÿ\ÿ|ÿÿÿ}ÿdÿXÿmÿ\ÿUÿ[ÿmÿmÿ\ÿbÿkÿrÿjÿOÿWÿ`ÿSÿpÿeÿbÿeÿ]ÿ{ÿcÿÿnÿgÿ~ÿ}ÿwÿkÿkÿÿfÿxÿÿrÿcÿÿÿgÿkÿ}ÿhÿjÿhÿdÿpÿhÿiÿnÿfÿqÿtÿhÿgÿgÿkÿaÿÿbÿ]ÿhÿvÿyÿaÿuÿÿuÿÿyÿkÿhÿdÿnÿpÿgÿbÿlÿrÿjÿ{ÿkÿVÿyÿÿrÿpÿ_ÿgÿuÿpÿqÿwÿqÿnÿlÿiÿ|ÿÿuÿxÿwÿÿrÿÿrÿÿÿvÿÿÿyÿÿÿÿÿÿÿÿÿÿxÿ{ÿÿvÿyÿnÿ{ÿÿnÿwÿÿ}ÿUÿrÿoÿ{ÿnÿÿÿÿtÿxÿsÿqÿwÿsÿuÿ|ÿ}ÿxÿ{ÿ|ÿÿnÿgÿaÿlÿxÿrÿÿÿÿfÿÿkÿhÿÿÿÿgÿ`ÿiÿoÿÿÿtÿÿÿÿzÿ}ÿsÿtÿnÿhÿvÿÿÿ/ÿ-ÿyÿÿ{ÿÿÿzÿxÿwÿ{ÿ|ÿpÿgÿuÿÿÿÿÿÿÿeÿÿÿxÿÿÿÿÿuÿ~ÿÿyÿ{ÿvÿuÿgÿWÿfÿ^ÿSÿ}ÿÿzÿuÿoÿoÿÿÿÿÿxÿkÿÿÿzÿ~ÿqÿfÿKÿáþ5ÿxÿÿ~ÿÿÿoÿnÿÿÿÿuÿuÿiÿxÿÿwÿzÿ{ÿyÿxÿuÿÿdÿTÿwÿoÿuÿnÿnÿÿÿÿ}ÿuÿtÿuÿ}ÿxÿxÿÿÿuÿqÿrÿÿÿ}ÿxÿÿ}ÿÿyÿÿzÿqÿÿÿ|ÿjÿzÿÿvÿ|ÿqÿuÿÿ|ÿÿÿwÿzÿzÿoÿvÿwÿlÿ}ÿÿ{ÿxÿÿÿzÿ{ÿlÿnÿuÿÿiÿ{ÿtÿhÿ{ÿÿ|ÿ~ÿyÿnÿmÿiÿ~ÿÿ|ÿwÿfÿlÿtÿcÿeÿ}ÿ{ÿyÿyÿÿÿxÿyÿyÿmÿzÿiÿÿÿÿÿPÿzÿSÿ7ÿhÿÿlÿfÿ`ÿsÿzÿ{ÿpÿkÿvÿlÿdÿjÿsÿrÿkÿ~ÿÿqÿwÿvÿÿyÿtÿxÿtÿyÿ~ÿ[ÿÿ~ÿtÿjÿbÿdÿpÿmÿwÿrÿnÿrÿ}ÿÿÿtÿpÿ{ÿ}ÿpÿ|ÿÿvÿrÿyÿtÿ{ÿÿ|ÿÿ|ÿsÿtÿÿÿwÿkÿÿÿfÿsÿÿÿvÿÿzÿqÿkÿÿÿtÿnÿsÿqÿ~ÿ}ÿqÿwÿÿÿ~ÿÿÿÿÿwÿvÿ~ÿ{ÿvÿxÿwÿÿÿvÿ~ÿoÿvÿmÿnÿjÿwÿ]ÿÿÿCÿWÿcÿoÿSÿgÿfÿaÿzÿ[ÿZÿbÿtÿpÿdÿlÿaÿ[ÿaÿ[ÿWÿ[ÿbÿbÿMÿCÿUÿ^ÿ`ÿXÿJÿYÿQÿPÿfÿfÿjÿnÿUÿ\ÿ`ÿGÿ:ÿ_ÿfÿ_ÿVÿ;ÿ[ÿjÿFÿGÿ]ÿWÿ[ÿ`ÿrÿjÿfÿaÿCÿ9ÿHÿ>ÿ=ÿCÿHÿLÿCÿJÿMÿLÿbÿZÿIÿTÿQÿ\ÿjÿYÿcÿhÿTÿKÿUÿXÿYÿTÿZÿbÿXÿTÿYÿdÿeÿNÿZÿlÿiÿaÿAÿUÿJÿWÿcÿaÿcÿaÿMÿSÿeÿ_ÿUÿ`ÿ_ÿiÿqÿZÿTÿWÿ^ÿ_ÿfÿtÿnÿnÿlÿdÿ]ÿbÿdÿ^ÿ\ÿeÿTÿkÿnÿsÿYÿWÿkÿTÿbÿ^ÿHÿpÿ~ÿnÿcÿ`ÿdÿ`ÿeÿUÿ`ÿmÿNÿHÿGÿVÿuÿaÿkÿnÿ`ÿaÿdÿQÿSÿPÿWÿeÿXÿOÿZÿeÿXÿLÿfÿqÿdÿlÿ^ÿMÿMÿeÿcÿlÿcÿJÿUÿqÿwÿnÿgÿ{ÿaÿmÿÿ~ÿcÿEÿfÿÿfÿyÿfÿqÿeÿVÿjÿfÿjÿeÿcÿqÿiÿ`ÿQÿZÿcÿmÿrÿ`ÿeÿqÿtÿÿuÿtÿÿvÿiÿoÿ{ÿxÿhÿoÿ\ÿqÿoÿuÿoÿrÿxÿqÿeÿVÿYÿtÿ|ÿjÿÿnÿlÿaÿVÿeÿrÿxÿÿsÿqÿoÿjÿnÿvÿoÿ_ÿoÿ|ÿÿwÿjÿtÿ|ÿsÿsÿdÿlÿwÿjÿkÿ}ÿyÿoÿ}ÿÿpÿkÿyÿjÿ`ÿoÿ~ÿoÿlÿ~ÿyÿqÿ_ÿjÿuÿqÿxÿuÿiÿdÿaÿvÿeÿlÿoÿgÿpÿlÿ[ÿÿÿsÿtÿtÿnÿjÿcÿlÿcÿuÿÿÿ{ÿÿbÿYÿOÿ[ÿ[ÿZÿbÿcÿsÿoÿ^ÿKÿ@ÿZÿqÿ~ÿ{ÿpÿqÿoÿ|ÿÿxÿÿpÿvÿrÿmÿsÿuÿzÿ~ÿlÿmÿ[ÿ^ÿnÿnÿpÿbÿiÿÿaÿÿ~ÿ{ÿoÿsÿuÿxÿvÿaÿnÿwÿgÿqÿsÿÿ|ÿsÿnÿfÿkÿ|ÿ~ÿsÿuÿgÿ^ÿsÿiÿhÿkÿgÿhÿZÿiÿmÿjÿoÿdÿ}ÿÿÿÿoÿrÿmÿ¥ÿÿ{ÿhÿÿXÿÿÿ~ÿoÿxÿaÿ}ÿuÿnÿfÿhÿzÿ}ÿtÿeÿmÿfÿgÿXÿNÿiÿoÿvÿsÿ`ÿfÿpÿvÿnÿkÿoÿtÿ|ÿÿÿÿzÿpÿlÿkÿgÿ}ÿgÿÿÿdÿrÿbÿrÿlÿ~ÿuÿzÿbÿ]ÿmÿbÿjÿjÿbÿxÿqÿoÿjÿhÿkÿkÿlÿtÿjÿmÿgÿbÿpÿmÿ^ÿjÿyÿsÿsÿdÿ]ÿÿ}ÿoÿqÿxÿwÿlÿsÿzÿxÿpÿsÿ~ÿoÿtÿpÿsÿlÿ^ÿkÿmÿiÿsÿhÿ_ÿzÿlÿoÿnÿwÿoÿ_ÿRÿ/ÿWÿ`ÿlÿ|ÿoÿkÿxÿ{ÿqÿfÿYÿÇþþMÿcÿpÿsÿ|ÿvÿnÿbÿ[ÿaÿeÿ_ÿhÿvÿTÿUÿkÿjÿOÿ_ÿcÿ\ÿ|ÿ[ÿ^ÿ{ÿgÿpÿzÿ\ÿVÿvÿiÿlÿsÿmÿ_ÿdÿ^ÿVÿVÿcÿxÿwÿeÿTÿYÿlÿbÿ[ÿUÿPÿRÿQÿPÿfÿ\ÿKÿgÿEÿ[ÿQÿ_ÿQÿRÿOÿSÿQÿoÿeÿiÿbÿ_ÿXÿ\ÿYÿWÿTÿMÿaÿgÿdÿYÿYÿqÿqÿ]ÿ[ÿQÿWÿ^ÿOÿYÿHÿLÿ]ÿVÿQÿNÿ[ÿSÿWÿhÿUÿrÿtÿVÿcÿfÿQÿÿ_ÿÿzÿXÿZÿNÿgÿ`ÿYÿdÿOÿdÿrÿcÿnÿtÿdÿjÿxÿfÿdÿiÿcÿyÿcÿ\ÿ}ÿpÿcÿbÿ}ÿrÿPÿoÿuÿkÿsÿoÿvÿiÿ}ÿrÿ|ÿÿÿrÿsÿ|ÿÿxÿuÿuÿtÿxÿ{ÿ|ÿxÿ{ÿ~ÿuÿrÿtÿoÿnÿzÿ{ÿ|ÿÿqÿuÿoÿzÿÿvÿ~ÿ~ÿÿlÿoÿsÿpÿoÿvÿ~ÿdÿgÿmÿqÿuÿoÿgÿsÿhÿeÿyÿÿÿwÿ~ÿÿÿoÿtÿrÿ|ÿcÿtÿ~ÿlÿhÿsÿWÿ{ÿuÿnÿmÿTÿ^ÿoÿeÿ|ÿ~ÿqÿ`ÿfÿbÿkÿvÿtÿwÿoÿkÿtÿqÿlÿjÿlÿmÿxÿ~ÿpÿnÿkÿmÿxÿyÿsÿwÿÿqÿoÿrÿdÿwÿuÿÿtÿsÿsÿnÿ}ÿÿ}ÿÿÿÿÿ~ÿpÿ~ÿÿkÿxÿkÿsÿpÿ|ÿÿuÿvÿmÿlÿxÿ~ÿ{ÿzÿtÿkÿaÿhÿlÿgÿjÿyÿZÿZÿyÿoÿÿÿoÿrÿ|ÿÿvÿmÿÿXÿ2ÿlÿÿhÿÿÿÿÿÿxÿvÿtÿvÿÿÿÿ~ÿjÿpÿxÿrÿÿzÿrÿxÿeÿÿgÿeÿ}ÿfÿ]ÿmÿuÿÿÿ|ÿ{ÿiÿ]ÿiÿgÿuÿsÿ]ÿuÿÿÿÿÿ~ÿzÿ{ÿ{ÿSÿÿÿpÿpÿrÿuÿÿyÿÿxÿyÿxÿvÿÿÿwÿuÿ|ÿyÿÿÿhÿ]ÿnÿsÿsÿÿxÿÿÿmÿÿVÿÿÿÿÿiÿwÿÿÿzÿvÿrÿzÿwÿjÿ[ÿTÿJÿ:ÿgÿiÿwÿ}ÿÿÿNÿ>ÿ6ÿvÿpÿvÿÿÿÿÿÿyÿkÿpÿtÿfÿjÿlÿuÿwÿgÿWÿoÿÿzÿmÿuÿsÿÿzÿxÿÿÿsÿ~ÿÿÿ|ÿvÿÿ~ÿÿ{ÿyÿ}ÿ~ÿhÿyÿÿoÿ~ÿxÿ|ÿÿÿÿlÿlÿÿÿlÿlÿyÿÿÿuÿ}ÿ~ÿÿÿsÿtÿqÿuÿtÿmÿvÿ{ÿtÿxÿvÿnÿlÿoÿ{ÿÿÿ~ÿzÿÿÿpÿyÿhÿyÿzÿÿtÿ{ÿÿ]ÿ^ÿÿÿÿ|ÿvÿmÿqÿvÿgÿkÿsÿ{ÿÿiÿdÿhÿqÿpÿgÿ^ÿcÿkÿyÿÿvÿ`ÿTÿuÿhÿiÿ`ÿkÿmÿoÿwÿbÿzÿpÿ|ÿeÿaÿuÿÿÿÿÿsÿoÿÿmÿiÿkÿqÿaÿÿvÿÿÿyÿÿÿÿÿÿuÿÿÿÿÿÿÿÿ~ÿ{ÿÿÿzÿÿ~ÿÿÿuÿmÿÿÿwÿzÿÿÿsÿvÿnÿyÿhÿdÿrÿgÿeÿlÿ{ÿÿoÿVÿdÿÿsÿhÿiÿmÿnÿpÿÿvÿ_ÿoÿvÿzÿxÿ}ÿÿÿvÿvÿvÿyÿ|ÿ{ÿxÿ}ÿÙþþ?ÿsÿÿÿÿÿÿÿÿÿÿÿlÿÿ¬ÿÿÿÿ ÿ ÿÿÿ ÿ ÿÿ ÿ¤ÿÿÿÿ¤ÿ¡ÿÿÿ¦ÿÿÿÿÿÿÿÿÿ©ÿÿÿ§ÿ£ÿªÿÿ¨ÿ¡ÿ£ÿ¥ÿ¨ÿ ÿÿ©ÿªÿÿ§ÿ¤ÿ§ÿÿµÿÿÿÿÿÿ¡ÿ¯ÿ­ÿÿÿ¨ÿÿ¤ÿÿ¤ÿÿ©ÿÿÿ¥ÿ¬ÿ§ÿÿ¡ÿ°ÿ¢ÿ¡ÿ ÿÿ¤ÿ¥ÿÿ ÿµÿ¼ÿ«ÿ­ÿ¶ÿ¨ÿ£ÿªÿ¦ÿ²ÿÿ¤ÿ¨ÿ¤ÿ¥ÿÿÿ ÿÿ ÿ ÿÿ¡ÿ·ÿ£ÿ¬ÿ¡ÿ¤ÿ£ÿÿÿ§ÿÿ ÿ°ÿ«ÿ­ÿ¥ÿÿÿ§ÿªÿ ÿ¥ÿÿÿÿÿ£ÿÿÿ¨ÿÿ®ÿ§ÿÿÿÿ°ÿ®ÿ«ÿ¬ÿ¨ÿªÿ°ÿ­ÿÿ©ÿ¤ÿ©ÿ ÿ¡ÿ¥ÿÿÿÿ£ÿÿÿÿÿ¤ÿ¤ÿÿÿ³ÿ´ÿªÿ°ÿ´ÿ¬ÿ³ÿ©ÿ­ÿÿÿ ÿ¦ÿ§ÿ©ÿ©ÿ­ÿ¯ÿ¤ÿ­ÿ£ÿ¢ÿªÿ£ÿ¢ÿ«ÿ¤ÿ¦ÿ«ÿ«ÿ©ÿ¤ÿÿ®ÿ¨ÿ§ÿÿ«ÿ ÿÿ¢ÿ¬ÿ²ÿ±ÿÿÿ£ÿ³ÿ¥ÿ¢ÿÿÿÿÿÿ¤ÿ¬ÿÿÿ«ÿ­ÿ¥ÿ¥ÿ®ÿ©ÿÿÿ¢ÿ¢ÿªÿ¡ÿ¨ÿ£ÿÿÿ¢ÿ¡ÿÿÿÿÿ£ÿ­ÿÿ®ÿ¢ÿÿ¬ÿ­ÿ¢ÿ¥ÿ®ÿ¬ÿ¨ÿ®ÿ¨ÿÿÿ¡ÿ ÿ¡ÿÿÿ§ÿ³ÿ¼ÿ³ÿ¡ÿÿ ÿ¥ÿ¬ÿ­ÿ¯ÿºÿ»ÿ¦ÿ¤ÿ¬ÿ¦ÿ§ÿ©ÿ¯ÿ¨ÿ¦ÿ©ÿ¢ÿ¡ÿ¤ÿ¨ÿ´ÿÿÿ£ÿ¤ÿªÿ¬ÿ¨ÿ¥ÿÿ¥ÿ£ÿ¡ÿÿÿ¢ÿ´ÿºÿ°ÿ²ÿ½ÿ ÿ¶ÿ´ÿ¤ÿ¢ÿÿÿ£ÿ¢ÿ¥ÿ¸ÿ«ÿ¥ÿÿÿ§ÿ«ÿ£ÿÿ§ÿ­ÿ§ÿ¤ÿÿ©ÿ©ÿ£ÿ§ÿ­ÿ¬ÿ¤ÿ£ÿÿÿ²ÿ«ÿ¨ÿ§ÿªÿ¬ÿ¦ÿÿ£ÿ¡ÿÿ¡ÿ§ÿÿÿ«ÿÿ¤ÿ´ÿÿ¦ÿ¥ÿ¸ÿ¯ÿ§ÿ®ÿ°ÿ¬ÿ«ÿ£ÿ¢ÿ«ÿ£ÿ ÿ«ÿ·ÿ°ÿ ÿ¥ÿ­ÿ£ÿ­ÿªÿ©ÿ¬ÿ¨ÿ¡ÿ§ÿ­ÿ­ÿ¨ÿ¨ÿ©ÿ¦ÿ©ÿ­ÿ©ÿ¤ÿ±ÿ ÿ·ÿ½ÿ¸ÿ­ÿ¦ÿ¥ÿ¥ÿ«ÿ§ÿ¦ÿ ÿ®ÿ«ÿÿÿÿ©ÿÿ£ÿ©ÿªÿ£ÿªÿ¨ÿ£ÿ®ÿµÿÃÿ¬ÿ ÿ©ÿ¦ÿ¡ÿÿÿ¡ÿªÿ¯ÿ¥ÿÿªÿ­ÿÿ­ÿ½ÿ±ÿ¦ÿ«ÿ¦ÿªÿ­ÿ¨ÿ¦ÿ¬ÿ¯ÿ«ÿªÿ¡ÿ¸ÿ¨ÿ¦ÿ¥ÿ­ÿ®ÿ©ÿ´ÿ©ÿ§ÿ°ÿ¯ÿªÿ©ÿ¦ÿ£ÿ¨ÿ¨ÿÿ®ÿµÿ¨ÿ¢ÿ©ÿ¦ÿÿ¢ÿ¬ÿÿ¢ÿ«ÿªÿ­ÿ­ÿ¦ÿÿÿÿ¥ÿ¯ÿ¯ÿ®ÿ«ÿ¤ÿ ÿ¦ÿ¨ÿÿÿ¤ÿ£ÿ°ÿ°ÿ¨ÿ¥ÿ§ÿµÿ¬ÿ ÿ¬ÿ±ÿ®ÿ§ÿ¨ÿ­ÿ«ÿ¬ÿ±ÿ¬ÿ¡ÿÿ¯ÿ®ÿÿÿ£ÿÿ½ÿªÿ¯ÿ·ÿ²ÿ«ÿ¤ÿÿ¤ÿµÿÿµÿ¦ÿ®ÿ°ÿ¨ÿ§ÿÿÿÿ ÿ¦ÿÿ«ÿ§ÿ¯ÿ¶ÿºÿ±ÿ§ÿ¯ÿ®ÿ¢ÿÿ£ÿªÿ¤ÿÿÿÿ¦ÿ­ÿ¢ÿ ÿ§ÿ³ÿ¶ÿ²ÿªÿÿÿÿÿÿÿ¦ÿÿ¯ÿµÿ±ÿ±ÿ®ÿ©ÿ ÿ¨ÿ³ÿ­ÿ²ÿ¼ÿ®ÿÿÿ¦ÿ«ÿµÿ¹ÿ«ÿ¯ÿ¯ÿ¢ÿ¬ÿ¨ÿÿªÿÀÿ¯ÿ«ÿ´ÿ¬ÿµÿ§ÿ°ÿ¸ÿ­ÿ¦ÿ«ÿ¦ÿÿ´ÿ ÿ¥ÿ®ÿ ÿ¢ÿ¬ÿ¥ÿ£ÿ¯ÿ¬ÿ²ÿ´ÿ¸ÿ©ÿªÿ«ÿÿ£ÿ¦ÿ§ÿ­ÿÿÿÿ ÿÿÿÿ¡ÿ¨ÿ¦ÿ£ÿÿ¡ÿ¢ÿ¥ÿ°ÿ¶ÿ¹ÿÿÿ¤ÿ£ÿ ÿ¥ÿ­ÿ¯ÿ¤ÿÿ±ÿ¡ÿ¨ÿ¨ÿ¥ÿ©ÿ§ÿ£ÿ¨ÿ±ÿ¯ÿÿµÿ¡ÿªÿ¢ÿÿÿ§ÿ¢ÿÿ¥ÿ´ÿ¸ÿ³ÿÿ¡ÿ¥ÿ£ÿÿÿÿÿ ÿ£ÿ¥ÿÿ¤ÿÿÿ£ÿ©ÿ­ÿ­ÿÿÿ¤ÿÿÿ ÿÿ³ÿ ÿ ÿ¨ÿÿÿÿÿ¢ÿ©ÿ¦ÿ®ÿ®ÿÿ¦ÿ¦ÿÿ¶ÿÿÿ®ÿ®ÿ£ÿ±ÿ²ÿÿ¥ÿ¬ÿ¨ÿÿ£ÿ¤ÿ¦ÿ¡ÿÿÿÿ­ÿ¯ÿÿµÿ£ÿ¤ÿÿÿ¢ÿÿ ÿ­ÿ«ÿ£ÿÿ¥ÿ«ÿ©ÿ¤ÿ¨ÿºÿ¹ÿ­ÿ¦ÿ¡ÿÿÿ¡ÿ ÿ ÿ§ÿÿ¯ÿ¢ÿ ÿ¬ÿÿÿ¢ÿ¨ÿ¡ÿ¦ÿ²ÿªÿÿ¥ÿÿ¦ÿÿ§ÿ°ÿ²ÿ£ÿªÿÿÿ¨ÿ ÿÿÿÿÿxÿnÿgÿxÿ}ÿÿÿÿÿÿÿÿÿ¢ÿÿ³ÿÿÿÿÿÿÿÿÿÿÿ£ÿªÿÿÿ¥ÿÿÿÿÿÿ±ÿ®ÿ«ÿ¦ÿÿÿÿÿÿÿÿÿ°ÿ²ÿ¢ÿ§ÿ£ÿ ÿ¨ÿ¦ÿ¡ÿ¢ÿ£ÿ©ÿªÿÿÿ¤ÿÿÿÿÿ¡ÿ©ÿÿÿ«ÿ¥ÿ¤ÿ¦ÿ¥ÿ¦ÿ¤ÿ¡ÿ¢ÿÿÿÿÿÿÿÿÿÿ ÿÿÿÿ¢ÿÿÿÿÿÿ|ÿÿÿªÿÿÿÿÿ{ÿ|ÿÿÿÿÿÿÿ|ÿ~ÿÿÿ{ÿÿÿÿÿÿÿ¤ÿ¢ÿ¤ÿ ÿÿÿÿÿ{ÿÿ~ÿ¢ÿÿ{ÿÿÿ~ÿÿ|ÿvÿoÿgÿrÿÿÿ{ÿcÿTÿoÿÿmÿ}ÿvÿgÿÿÿÿpÿXÿIÿAÿWÿrÿhÿhÿÿÿwÿaÿYÿqÿxÿ^ÿtÿmÿSÿZÿsÿ_ÿgÿhÿdÿfÿZÿ^ÿoÿjÿ_ÿ^ÿTÿVÿgÿYÿoÿ|ÿwÿwÿeÿwÿzÿÿyÿoÿsÿuÿpÿlÿÿmÿRÿ[ÿkÿzÿÿÿcÿvÿkÿfÿgÿ`ÿbÿfÿ^ÿfÿlÿ\ÿdÿrÿtÿlÿdÿ]ÿeÿcÿSÿbÿ`ÿkÿ^ÿgÿvÿpÿ\ÿ`ÿ`ÿcÿpÿcÿWÿcÿrÿÿiÿgÿoÿeÿqÿaÿÿÿyÿtÿuÿpÿoÿwÿxÿ{ÿrÿnÿtÿhÿgÿ~ÿtÿyÿxÿÿpÿÿ}ÿÿÿsÿÿÿsÿvÿÿÿÿÿÿÿÿÿ~ÿÿvÿ{ÿÿzÿÿÿuÿqÿÿ~ÿwÿ]ÿpÿwÿ~ÿ ÿÿÿÿÿyÿÿÿtÿsÿwÿdÿ|ÿÿtÿwÿtÿÿÿ~ÿÿtÿÿÿyÿpÿwÿtÿuÿ{ÿÿÿsÿiÿlÿlÿvÿ~ÿmÿÿÿÿ}ÿpÿvÿlÿvÿkÿqÿsÿ~ÿfÿÿJÿzÿÿÿxÿqÿpÿoÿÿ~ÿjÿkÿlÿÿzÿ|ÿÿyÿÿgÿÿ}ÿXÿrÿ~ÿÿÿÿÿ}ÿmÿlÿnÿpÿsÿdÿdÿkÿ;ÿ=ÿ|ÿ~ÿ}ÿyÿ|ÿÿÿÿ~ÿÿhÿsÿyÿÿÿ}ÿuÿeÿÿþ1ÿyÿÿzÿrÿÿÿhÿ|ÿ~ÿ|ÿÿwÿeÿpÿ}ÿyÿÿ{ÿxÿqÿÿÿ}ÿkÿsÿuÿÿÿtÿyÿzÿÿÿ}ÿuÿzÿÿqÿnÿÿÿpÿsÿxÿvÿÿÿÿÿÿÿÿ{ÿpÿÿrÿvÿÿqÿÿÿÿÿ{ÿyÿtÿyÿÿ{ÿÿÿyÿÿÿmÿtÿÿvÿÿÿvÿxÿ~ÿpÿwÿtÿÿÿcÿÿzÿyÿ{ÿ{ÿqÿzÿsÿ{ÿxÿlÿxÿÿÿÿuÿeÿaÿeÿdÿhÿgÿiÿfÿuÿÿ}ÿÿÿpÿÿlÿwÿjÿ[ÿmÿaÿYÿqÿ[ÿkÿwÿÿpÿhÿzÿtÿkÿwÿsÿoÿiÿhÿjÿpÿvÿqÿÿÿ}ÿÿxÿÿzÿwÿÿÿqÿpÿaÿÿqÿÿqÿdÿbÿ}ÿvÿ}ÿ[ÿcÿxÿtÿnÿuÿzÿÿpÿkÿxÿtÿ}ÿtÿgÿ}ÿÿÿ|ÿxÿÿÿ~ÿzÿÿrÿ|ÿÿ~ÿ^ÿ\ÿfÿÿÿpÿÿÿtÿÿwÿÿÿÿÿjÿuÿÿÿxÿ|ÿyÿxÿÿÿ}ÿÿÿpÿuÿ}ÿÿÿnÿzÿ{ÿ{ÿ}ÿÿÿoÿkÿbÿpÿRÿÿrÿ=ÿ`ÿgÿmÿoÿ_ÿ\ÿaÿkÿXÿYÿyÿÿkÿfÿkÿdÿ`ÿcÿWÿXÿ\ÿ`ÿ`ÿ^ÿ_ÿ]ÿ[ÿWÿNÿ[ÿ{ÿZÿNÿaÿZÿaÿ^ÿUÿHÿ5ÿ/ÿeÿUÿ>ÿWÿWÿFÿ/ÿ^ÿLÿTÿdÿJÿFÿUÿPÿbÿMÿEÿIÿ=ÿRÿDÿ?ÿRÿMÿ=ÿEÿGÿ@ÿRÿbÿUÿAÿ?ÿOÿYÿaÿaÿiÿaÿeÿ]ÿGÿSÿ`ÿZÿcÿbÿlÿRÿKÿeÿaÿPÿMÿ^ÿ]ÿFÿEÿ`ÿWÿWÿ\ÿcÿkÿfÿTÿPÿ[ÿVÿSÿ^ÿbÿrÿkÿWÿWÿ`ÿeÿeÿgÿeÿ_ÿfÿoÿgÿZÿ[ÿmÿcÿaÿ^ÿWÿlÿbÿ\ÿKÿbÿÿbÿgÿÿYÿeÿhÿnÿmÿjÿdÿmÿjÿ{ÿPÿ_ÿBÿ6ÿFÿ]ÿdÿcÿcÿWÿgÿZÿeÿ]ÿ]ÿaÿbÿcÿbÿ\ÿIÿVÿmÿjÿqÿoÿnÿtÿ^ÿPÿaÿbÿ[ÿWÿjÿ_ÿXÿxÿYÿzÿrÿiÿxÿXÿ`ÿdÿrÿuÿ`ÿhÿcÿdÿÿxÿBÿ[ÿcÿoÿaÿdÿdÿ_ÿnÿmÿ_ÿgÿpÿlÿhÿsÿpÿpÿuÿxÿuÿnÿoÿbÿRÿZÿiÿvÿrÿ^ÿuÿ}ÿmÿtÿ{ÿuÿqÿpÿqÿcÿrÿdÿiÿXÿlÿbÿeÿuÿgÿcÿrÿwÿtÿ\ÿdÿhÿoÿmÿÿiÿÿÿkÿÿzÿlÿtÿuÿjÿsÿdÿ`ÿmÿpÿÿzÿfÿfÿgÿrÿsÿlÿhÿhÿnÿÿuÿuÿwÿxÿÿhÿrÿkÿnÿpÿ~ÿnÿ{ÿoÿ]ÿgÿiÿlÿoÿmÿiÿpÿhÿxÿ}ÿnÿuÿmÿrÿfÿeÿaÿbÿyÿbÿgÿwÿqÿsÿmÿMÿSÿpÿnÿhÿpÿxÿsÿjÿeÿZÿfÿtÿjÿpÿfÿvÿaÿqÿxÿbÿ^ÿÿhÿ{ÿcÿÿÿeÿzÿSÿuÿnÿsÿ_ÿbÿbÿrÿlÿÿ`ÿÿÿmÿhÿnÿrÿsÿ{ÿ^ÿTÿpÿsÿÿÿ|ÿqÿsÿpÿkÿhÿmÿtÿnÿmÿgÿYÿdÿqÿsÿiÿ`ÿgÿeÿxÿYÿtÿuÿaÿÿÿ~ÿ}ÿEÿGÿnÿaÿXÿgÿkÿoÿkÿdÿcÿxÿÿsÿeÿvÿÿÿsÿ`ÿfÿxÿÿlÿzÿÿxÿjÿmÿhÿhÿmÿiÿiÿjÿqÿqÿfÿlÿwÿ}ÿsÿÿ{ÿoÿeÿjÿ^ÿiÿpÿtÿqÿwÿÿÿ\ÿ^ÿdÿ[ÿcÿÿtÿkÿXÿkÿeÿeÿrÿ_ÿeÿiÿ\ÿaÿ_ÿmÿnÿsÿnÿoÿnÿkÿpÿ|ÿrÿ]ÿhÿzÿ}ÿzÿpÿsÿyÿnÿlÿsÿgÿ{ÿrÿjÿgÿrÿ}ÿhÿrÿxÿmÿxÿaÿnÿNÿÿÿvÿlÿrÿoÿXÿqÿuÿxÿjÿnÿÿrÿKÿ]ÿfÿtÿzÿhÿhÿtÿuÿqÿjÿ^ÿ4ÿ!ÿNÿcÿaÿrÿuÿfÿhÿ]ÿdÿxÿyÿoÿiÿrÿNÿaÿ}ÿ}ÿpÿfÿcÿqÿaÿbÿUÿzÿgÿtÿzÿ\ÿZÿlÿeÿuÿhÿRÿMÿTÿ]ÿgÿcÿbÿ_ÿZÿaÿ^ÿXÿ\ÿaÿcÿYÿ`ÿ\ÿRÿRÿmÿaÿCÿXÿWÿPÿmÿeÿ]ÿgÿjÿOÿbÿUÿXÿSÿWÿ\ÿOÿWÿaÿTÿ\ÿTÿUÿcÿfÿ\ÿ\ÿbÿ`ÿPÿWÿ\ÿNÿXÿeÿTÿ=ÿSÿeÿZÿTÿ[ÿQÿcÿ`ÿcÿZÿlÿ{ÿUÿpÿYÿdÿÿZÿUÿcÿOÿoÿ\ÿaÿoÿmÿvÿuÿaÿaÿkÿkÿiÿZÿeÿzÿsÿnÿtÿtÿrÿnÿiÿlÿnÿfÿ]ÿ{ÿtÿsÿlÿaÿvÿ~ÿoÿoÿkÿÿoÿÿÿÿÿÿ~ÿÿzÿ{ÿÿÿ|ÿÿ{ÿÿÿxÿmÿvÿ~ÿvÿqÿÿ{ÿÿvÿ|ÿÿÿuÿ}ÿxÿÿÿ|ÿÿ~ÿeÿÿqÿyÿ}ÿuÿiÿzÿÿÿkÿrÿuÿtÿlÿtÿxÿrÿvÿxÿÿÿÿ|ÿzÿÿmÿÿlÿkÿnÿyÿkÿ|ÿcÿiÿoÿXÿ^ÿqÿlÿqÿ|ÿoÿ^ÿlÿxÿvÿkÿcÿpÿzÿwÿrÿqÿxÿÿÿzÿ|ÿwÿÿÿjÿ|ÿÿYÿwÿ|ÿÿuÿqÿnÿ{ÿÿÿÿÿ}ÿnÿ{ÿÿÿÿuÿxÿÿÿÿvÿxÿ}ÿgÿsÿvÿvÿ|ÿÿÿ~ÿvÿÿwÿsÿÿvÿqÿoÿ|ÿ{ÿoÿÿsÿgÿ^ÿ`ÿ}ÿÿÿÿuÿtÿnÿsÿÿÿ~ÿiÿ7ÿoÿtÿuÿsÿÿlÿÿzÿxÿvÿuÿnÿÿÿÿÿÿoÿoÿvÿsÿsÿvÿ{ÿvÿYÿnÿWÿfÿeÿ0ÿ_ÿuÿsÿ|ÿÿÿÿlÿtÿoÿÿ}ÿlÿ{ÿyÿpÿÿÿÿÿÿÿkÿ#ÿ«þÿlÿxÿjÿpÿÿuÿtÿvÿyÿlÿÿÿÿuÿwÿ{ÿrÿwÿÿyÿkÿqÿÿÿÿÿÿÿxÿÿxÿxÿÿtÿyÿ~ÿÿ~ÿjÿvÿrÿwÿuÿÿxÿ]ÿ\ÿJÿ]ÿuÿwÿ}ÿÿÿjÿ<ÿ-ÿKÿrÿgÿlÿgÿ{ÿÿÿ|ÿÿÿ}ÿ~ÿzÿxÿsÿxÿ}ÿÿoÿÿÿtÿÿsÿÿzÿxÿtÿoÿÿÿ|ÿ|ÿÿ~ÿwÿÿ~ÿÿtÿnÿzÿÿhÿÿyÿtÿÿ{ÿoÿ|ÿÿyÿ|ÿÿÿÿÿÿÿÿÿÿxÿÿÿÿÿÿzÿÿÿ}ÿuÿ|ÿpÿsÿvÿkÿjÿrÿ{ÿÿuÿxÿxÿzÿzÿtÿkÿfÿwÿuÿÿ{ÿjÿVÿ/ÿ`ÿkÿoÿÿxÿzÿÿÿwÿoÿrÿ|ÿ|ÿfÿrÿoÿdÿwÿoÿkÿhÿjÿrÿuÿnÿiÿdÿfÿxÿsÿkÿeÿhÿnÿoÿlÿnÿpÿ|ÿpÿfÿpÿtÿnÿtÿÿzÿ\ÿ]ÿyÿxÿvÿ}ÿvÿjÿÿkÿzÿwÿÿÿxÿwÿÿÿ{ÿmÿhÿpÿvÿÿÿxÿhÿsÿoÿÿÿÿÿtÿ|ÿuÿmÿyÿ|ÿqÿsÿÿÿyÿtÿiÿqÿwÿlÿqÿkÿsÿÿÿÿ|ÿmÿmÿÿÿzÿvÿ\ÿÿÿÿwÿoÿsÿ}ÿmÿeÿlÿ~ÿÿÿsÿxÿÿ~ÿxÿÿYÿ-ÿXÿÿÿÿÿÿÿÿÿÿÿwÿyÿÿÿÿ©ÿÿÿÿÿÿÿÿ ÿÿÿÿÿÿÿÿ±ÿÿÿ¢ÿÿÿÿÿÿÿªÿ¤ÿÿÿÿÿ«ÿ©ÿ¥ÿÿ¢ÿ¡ÿ¨ÿ®ÿÿÿ¡ÿ£ÿ¤ÿ¨ÿ§ÿ£ÿÿ¢ÿÿÿ¡ÿ¤ÿÿÿ§ÿ¨ÿ¥ÿ®ÿ§ÿ¨ÿªÿ¨ÿ¬ÿÿÿ ÿ ÿ£ÿ¤ÿ¤ÿÿÿ¦ÿÿÿÿÿÿ®ÿÿÿ¡ÿ¦ÿÿÿÿÿÿÿ¥ÿ¡ÿ®ÿ¨ÿÿ ÿ¦ÿÿ¢ÿ¥ÿÿÿ¡ÿ¥ÿªÿ¤ÿÿ ÿ«ÿ²ÿÿÿÿÿ¥ÿ®ÿ«ÿÿÿÿ¤ÿ¡ÿªÿ ÿ¤ÿ¤ÿ¡ÿÿÿÿ£ÿÿÿÿ¢ÿ¤ÿ§ÿÿ©ÿ«ÿ©ÿ¥ÿ¥ÿÿÿ°ÿ°ÿ¦ÿ¨ÿ¨ÿ­ÿ®ÿªÿ£ÿ«ÿ¥ÿ£ÿ§ÿ¤ÿ£ÿ¡ÿ ÿ¢ÿÿ§ÿÿÿ¡ÿÿ£ÿµÿªÿ¢ÿ·ÿªÿ£ÿÿÿÿÿ ÿ®ÿ®ÿ«ÿ¥ÿ¤ÿ­ÿ«ÿ¡ÿ§ÿ¼ÿºÿ¯ÿ¨ÿ¬ÿ³ÿªÿ¡ÿ¬ÿ«ÿ¢ÿ´ÿ¤ÿ©ÿ²ÿÿÿÿ ÿ¯ÿ©ÿÿÿ¶ÿÿ«ÿ«ÿ¡ÿÿÿ§ÿ®ÿªÿ£ÿ¨ÿ·ÿªÿ¥ÿ®ÿ±ÿ²ÿ­ÿ¥ÿÿÿ¢ÿ¤ÿ¢ÿ¯ÿ¬ÿ£ÿ¦ÿ¥ÿ±ÿ¥ÿÿÿ¡ÿÿ¥ÿ·ÿ ÿ¨ÿ§ÿ©ÿªÿ©ÿ¥ÿ¤ÿ¦ÿ©ÿ¯ÿÿÿÿÿ¡ÿ°ÿ°ÿ¬ÿ­ÿ¥ÿÿÄÿ®ÿÿ¯ÿ±ÿ¬ÿ¦ÿ¯ÿ¸ÿ²ÿ§ÿ©ÿ¯ÿ¬ÿ®ÿ¯ÿ²ÿ¤ÿ¥ÿ­ÿ¯ÿ©ÿÿÿÿ¾ÿÇÿ£ÿ©ÿ¯ÿ¯ÿ²ÿ¯ÿ­ÿ£ÿ¢ÿÿÿÿ¢ÿ±ÿµÿ«ÿ§ÿ¦ÿÿÿÂÿ°ÿ¥ÿ¢ÿ¤ÿ©ÿ«ÿ©ÿ¢ÿÿªÿ¢ÿ¥ÿ¦ÿ¨ÿÿ¡ÿ°ÿªÿ§ÿ¬ÿ­ÿ£ÿ¥ÿ±ÿ ÿÿ ÿÿ¢ÿ¦ÿÿ¶ÿ¥ÿ ÿ¤ÿ§ÿ¦ÿ¦ÿ¥ÿ ÿ¨ÿÿ¡ÿ­ÿ£ÿÿ£ÿ¤ÿ§ÿ»ÿªÿ±ÿ§ÿµÿ®ÿ¶ÿ½ÿºÿ¸ÿ«ÿªÿ¦ÿªÿ¦ÿ¯ÿ´ÿ¯ÿ¨ÿ§ÿ©ÿÿ ÿÿÿ§ÿ°ÿ¯ÿ¥ÿ¤ÿ­ÿ¯ÿ¨ÿ§ÿ±ÿ­ÿ¨ÿ¦ÿ¥ÿ©ÿªÿµÿ¦ÿ­ÿ©ÿ¥ÿ¬ÿ¯ÿ¨ÿ§ÿ¦ÿ¯ÿ§ÿ¢ÿ¦ÿÿÿ¡ÿ¢ÿ¢ÿ¦ÿ³ÿ¥ÿÿ ÿ§ÿªÿ¦ÿ©ÿ½ÿ§ÿ¦ÿ§ÿ¤ÿªÿ«ÿ£ÿ ÿÿ¦ÿ´ÿ¢ÿÿÿÿ¨ÿ²ÿ°ÿªÿ¥ÿ¥ÿ§ÿ§ÿ¤ÿ¦ÿ²ÿ»ÿ°ÿÿÿ®ÿ¬ÿ£ÿªÿ­ÿ«ÿ«ÿªÿ±ÿ©ÿ©ÿ§ÿ©ÿ«ÿªÿ¨ÿ§ÿ¢ÿ¡ÿ«ÿ·ÿ¨ÿ¥ÿ´ÿµÿ§ÿ¯ÿ¤ÿÿ¬ÿ¦ÿ¬ÿ«ÿ§ÿ§ÿ§ÿ¤ÿÿ¡ÿ°ÿ¦ÿ¢ÿ£ÿ¥ÿªÿ®ÿÿÿ¥ÿ¯ÿ°ÿ­ÿ«ÿ§ÿ£ÿ¦ÿ§ÿ¨ÿ¤ÿÿÿ­ÿ«ÿ¤ÿ©ÿ¬ÿªÿ¦ÿ²ÿ¦ÿ¦ÿ¼ÿ´ÿ¥ÿ¬ÿ­ÿ¡ÿ¥ÿ°ÿ®ÿ®ÿ·ÿ³ÿ£ÿÿ¦ÿÅÿ¯ÿ°ÿ´ÿµÿ´ÿ®ÿ¥ÿ£ÿ¦ÿ¤ÿ«ÿ¢ÿ©ÿ¦ÿ¨ÿ«ÿ³ÿ¼ÿºÿ«ÿ±ÿªÿ§ÿ¨ÿ£ÿ¨ÿ§ÿ«ÿ³ÿ¬ÿ¥ÿ¹ÿ°ÿ£ÿ§ÿ°ÿ©ÿ¦ÿ¤ÿÿÿ¡ÿÿÿÿ¹ÿ¥ÿ¤ÿªÿ­ÿ®ÿ²ÿµÿÿÿ®ÿºÿ²ÿ²ÿ¯ÿ¢ÿÿ§ÿ§ÿ¬ÿ³ÿ¬ÿ®ÿ¼ÿ©ÿ£ÿ¢ÿ¡ÿ¨ÿ¶ÿ²ÿ¢ÿÿ±ÿÿ ÿ£ÿªÿ¦ÿ¦ÿ±ÿ­ÿ¡ÿ¯ÿ¦ÿ·ÿ§ÿ¢ÿ ÿ©ÿ®ÿ®ÿ´ÿ²ÿ¨ÿ£ÿ¤ÿ¦ÿ¡ÿ¨ÿ¡ÿÿÿ¦ÿ«ÿÿ ÿ¦ÿ¤ÿ ÿ¥ÿÿ¡ÿÿÿ£ÿ¢ÿ¦ÿ¬ÿÿÿ¯ÿ©ÿ¤ÿ ÿ¡ÿ¥ÿÿÿ¦ÿ°ÿ¡ÿÿ¤ÿÿªÿ©ÿ¬ÿ³ÿ­ÿ¢ÿªÿ±ÿÿ±ÿÿÿ«ÿ¡ÿªÿ²ÿ©ÿ§ÿ­ÿ¦ÿ¥ÿ°ÿÿ¡ÿÿ¢ÿ¨ÿ«ÿ ÿ¡ÿ¦ÿ£ÿ²ÿ²ÿ¦ÿÿ¨ÿ¤ÿ¤ÿ¡ÿ§ÿ­ÿ°ÿ¦ÿÿÿ­ÿ©ÿÿ¶ÿ§ÿÿ§ÿÿÿÿÿÿ«ÿ§ÿ¨ÿ¬ÿÿÿ¬ÿÿÿÿ ÿ¥ÿ©ÿ®ÿ¥ÿÿÿÿÿ ÿÿ­ÿ«ÿ¤ÿÿÿ¥ÿ­ÿµÿ«ÿÿ²ÿ¢ÿ§ÿ£ÿ¤ÿ¶ÿ«ÿÿÿÿ¡ÿ¬ÿ¤ÿ©ÿ­ÿ§ÿÿÿ¬ÿ¤ÿ¢ÿ¢ÿ¤ÿÿÿ ÿ¢ÿ«ÿÿ¢ÿ©ÿ¢ÿÿºÿÿ¬ÿ±ÿ«ÿ­ÿ¨ÿÿÿ°ÿÿÿ«ÿ§ÿ®ÿ¯ÿ¡ÿ¢ÿ¦ÿ ÿ¡ÿ¢ÿÿÿÿÿrÿJÿÿÿ¡ÿ ÿÿÿ£ÿ­ÿ§ÿÿ£ÿ¥ÿ¯ÿ©ÿÿ¨ÿ¥ÿ¥ÿÿÿÿÿÿÿ¤ÿÿÿÿ­ÿªÿªÿÿÿ«ÿ¦ÿÿÿÿÿÿÿÿÿ¡ÿÿ¬ÿ±ÿ£ÿ£ÿªÿÿÿ®ÿ£ÿÿÿÿÿ®ÿ©ÿ¥ÿ¡ÿÿ¥ÿÿÿ ÿ£ÿÿÿÿ£ÿ¨ÿ£ÿÿ ÿ¢ÿ£ÿ¤ÿÿÿ¤ÿÿÿÿÿÿÿ¡ÿ ÿÿÿ¤ÿÿÿÿ{ÿÿÿÿÿÿÿÿÿÿÿÿÿÿÿÿ}ÿÿÿÿÿÿÿÿÿyÿÿÿÿ¢ÿÿÿ¡ÿÿ¨ÿ¬ÿÿ{ÿ|ÿÿ~ÿÿÿÿqÿvÿÿÿÿqÿpÿÿÿxÿÿxÿWÿÿvÿfÿvÿ~ÿfÿ{ÿÿxÿ^ÿSÿDÿHÿZÿYÿZÿgÿ~ÿcÿÿyÿ_ÿsÿaÿ`ÿhÿeÿYÿ`ÿvÿeÿeÿkÿbÿ`ÿZÿWÿ_ÿUÿUÿiÿCÿcÿiÿaÿzÿoÿmÿ_ÿdÿxÿoÿtÿÿ|ÿjÿ{ÿÿxÿ|ÿeÿgÿUÿqÿÿvÿiÿ_ÿqÿjÿhÿsÿhÿjÿnÿcÿjÿxÿoÿjÿrÿÿwÿoÿpÿgÿiÿUÿbÿeÿ~ÿÿtÿwÿnÿsÿtÿfÿfÿrÿxÿuÿmÿrÿrÿbÿcÿ}ÿgÿnÿjÿyÿyÿvÿuÿkÿlÿiÿzÿqÿnÿqÿnÿvÿkÿ_ÿZÿrÿÿÿqÿÿoÿ_ÿkÿzÿÿwÿÿ{ÿÿÿÿÿÿ~ÿ{ÿÿÿÿuÿqÿ}ÿÿ|ÿÿÿoÿqÿ|ÿÿÿjÿ~ÿ|ÿÿÿÿÿÿÿ~ÿpÿqÿzÿÿÿÿsÿuÿ|ÿnÿÿ~ÿÿÿÿzÿtÿwÿÿÿwÿyÿÿ|ÿÿÿzÿ{ÿ{ÿÿÿmÿnÿÿpÿyÿÿwÿxÿfÿ{ÿrÿxÿÿ~ÿÿwÿwÿ|ÿÿÿXÿ?ÿoÿÿ}ÿnÿnÿÿcÿ{ÿÿÿÿtÿÿÿ~ÿiÿaÿ{ÿÿÿÿÿÿÿ|ÿoÿmÿqÿxÿqÿ`ÿmÿ=ÿÿ|ÿÿÿ~ÿpÿÿvÿsÿnÿpÿWÿvÿrÿkÿkÿqÿ|ÿ{ÿ|ÿÿÿÿnÿtÿÿxÿyÿÿÿÿÿwÿtÿÿÿzÿÿÿ{ÿÿÿÿÿÿ{ÿ}ÿÿÿÿyÿÿÿÿÿuÿÿÿ~ÿyÿÿÿ{ÿÿÿxÿuÿÿÿvÿÿÿsÿÿÿÿÿÿÿÿtÿyÿÿÿwÿÿ{ÿvÿ}ÿÿÿÿÿÿÿzÿÿvÿpÿ^ÿÿrÿzÿÿqÿ{ÿÿÿvÿmÿÿwÿÿzÿkÿtÿtÿxÿÿ|ÿzÿ~ÿ~ÿzÿqÿnÿlÿgÿqÿsÿiÿrÿoÿcÿwÿ|ÿÿQÿ|ÿ|ÿpÿÿjÿÿsÿ~ÿeÿ[ÿvÿiÿuÿÿÿ{ÿ~ÿtÿmÿpÿqÿlÿ|ÿÿlÿbÿlÿtÿuÿ|ÿ}ÿÿÿÿÿÿÿvÿÿpÿlÿmÿxÿzÿ|ÿÿqÿfÿÿkÿxÿWÿjÿÿsÿmÿÿzÿvÿrÿeÿnÿrÿlÿwÿrÿcÿrÿ~ÿÿÿÿÿtÿÿÿtÿ}ÿÿ|ÿaÿZÿtÿvÿÿÿsÿÿsÿ{ÿrÿnÿ}ÿÿÿmÿjÿwÿÿzÿÿsÿnÿ{ÿyÿpÿsÿtÿzÿÿwÿ{ÿ{ÿmÿxÿyÿqÿwÿÿrÿhÿcÿfÿnÿaÿ{ÿnÿUÿgÿmÿgÿwÿjÿjÿfÿfÿlÿ`ÿyÿtÿjÿdÿbÿkÿfÿtÿuÿQÿTÿjÿcÿ`ÿ_ÿ[ÿgÿdÿTÿMÿOÿIÿYÿNÿTÿQÿdÿaÿAÿ(ÿYÿDÿVÿGÿZÿAÿ/ÿ?ÿMÿ[ÿEÿZÿ[ÿRÿ@ÿEÿXÿ^ÿZÿZÿHÿUÿAÿAÿUÿ^ÿPÿDÿIÿ;ÿCÿ[ÿVÿPÿCÿLÿ_ÿ]ÿRÿSÿ\ÿsÿfÿPÿXÿaÿ\ÿbÿbÿnÿVÿ2ÿeÿ_ÿSÿIÿVÿbÿSÿOÿiÿ]ÿ[ÿ\ÿRÿaÿoÿgÿTÿTÿ]ÿYÿbÿcÿWÿUÿ[ÿiÿ_ÿZÿ\ÿYÿ\ÿQÿYÿbÿ^ÿRÿLÿoÿ`ÿVÿVÿYÿiÿ_ÿ`ÿdÿvÿ]ÿ[ÿRÿpÿHÿ`ÿlÿxÿjÿ|ÿ[ÿgÿ|ÿaÿaÿsÿVÿWÿ^ÿQÿVÿLÿ]ÿhÿWÿkÿcÿPÿ^ÿRÿeÿzÿÿwÿKÿMÿgÿeÿoÿvÿiÿSÿKÿtÿÿiÿjÿÿÿqÿÿeÿyÿeÿiÿsÿSÿfÿkÿ}ÿÿqÿuÿÿZÿuÿuÿpÿjÿOÿYÿqÿtÿÿsÿLÿ]ÿaÿuÿqÿfÿkÿrÿkÿfÿsÿgÿ[ÿhÿgÿgÿfÿkÿ{ÿÿÿtÿdÿuÿlÿ]ÿhÿcÿuÿdÿnÿuÿkÿhÿvÿjÿiÿjÿkÿdÿÿiÿXÿoÿvÿeÿeÿaÿkÿfÿoÿyÿeÿxÿsÿlÿkÿpÿnÿnÿhÿcÿoÿlÿeÿaÿiÿvÿuÿnÿeÿlÿwÿnÿlÿgÿcÿhÿkÿbÿeÿ_ÿuÿwÿkÿ?ÿ[ÿmÿlÿmÿ^ÿqÿiÿjÿqÿiÿÿZÿhÿ_ÿdÿhÿÿqÿqÿjÿgÿvÿaÿlÿjÿbÿtÿjÿmÿkÿhÿoÿhÿHÿUÿiÿgÿzÿqÿaÿcÿeÿ}ÿÿzÿlÿjÿqÿrÿvÿtÿbÿiÿyÿiÿÿhÿxÿkÿtÿ}ÿqÿrÿoÿbÿjÿtÿGÿoÿ}ÿÿvÿkÿbÿÿjÿmÿsÿ|ÿtÿ{ÿmÿlÿdÿnÿ_ÿaÿmÿvÿkÿeÿbÿlÿ{ÿtÿtÿ|ÿnÿcÿsÿsÿkÿoÿyÿÿpÿnÿbÿlÿ|ÿÿmÿÿÿtÿsÿ`ÿiÿ~ÿÿ^ÿgÿdÿ}ÿsÿrÿÿÿÿÿeÿyÿÿJÿYÿiÿeÿlÿÿÿsÿsÿmÿÿ}ÿeÿuÿqÿcÿiÿeÿjÿ}ÿvÿlÿwÿuÿlÿ|ÿ~ÿÿiÿÿÿ}ÿwÿÿxÿoÿoÿmÿ]ÿaÿÿ^ÿpÿÿ|ÿhÿlÿwÿjÿ`ÿ{ÿsÿkÿoÿrÿrÿzÿ~ÿpÿxÿrÿ{ÿrÿoÿkÿqÿvÿgÿhÿsÿtÿuÿrÿvÿsÿfÿoÿqÿpÿÿvÿcÿgÿÿ{ÿfÿaÿ{ÿmÿsÿqÿaÿIÿÿwÿoÿlÿrÿuÿVÿqÿ}ÿoÿlÿiÿÿgÿMÿVÿmÿ|ÿxÿcÿhÿsÿlÿgÿ^ÿJÿLÿWÿ_ÿiÿfÿzÿnÿfÿvÿnÿUÿqÿzÿ}ÿmÿYÿXÿWÿlÿVÿ_ÿxÿcÿzÿYÿQÿ]ÿaÿYÿoÿZÿoÿsÿ^ÿtÿkÿ^ÿpÿlÿPÿoÿhÿ]ÿgÿ_ÿfÿZÿGÿXÿYÿUÿ[ÿ\ÿcÿNÿUÿYÿbÿbÿ;ÿ\ÿnÿUÿUÿ^ÿkÿcÿuÿGÿ[ÿ?ÿYÿRÿVÿZÿHÿOÿ[ÿRÿ`ÿdÿQÿYÿ^ÿYÿOÿSÿZÿSÿXÿYÿJÿUÿ[ÿKÿIÿPÿ[ÿVÿiÿ\ÿHÿ^ÿcÿeÿmÿ^ÿ_ÿUÿlÿdÿtÿTÿdÿWÿeÿgÿJÿ`ÿdÿpÿYÿVÿqÿuÿ`ÿdÿwÿgÿ`ÿnÿtÿmÿ_ÿbÿbÿZÿhÿdÿaÿsÿoÿgÿpÿpÿlÿjÿ[ÿjÿÿyÿ|ÿgÿtÿzÿ|ÿvÿzÿtÿÿqÿÿ~ÿtÿ|ÿzÿyÿÿrÿxÿÿwÿxÿ{ÿxÿtÿoÿmÿ|ÿÿ}ÿÿÿÿoÿ~ÿÿÿfÿÿkÿÿsÿÿÿyÿJÿ]ÿ]ÿaÿiÿsÿrÿÿpÿWÿ]ÿuÿtÿ`ÿeÿtÿpÿuÿÿ}ÿxÿwÿxÿÿrÿoÿrÿ|ÿjÿpÿaÿwÿkÿiÿÿzÿrÿfÿvÿvÿcÿ|ÿÿrÿtÿsÿhÿxÿ}ÿrÿzÿÿ{ÿlÿ{ÿÿxÿwÿ}ÿxÿÿzÿÿqÿÿ{ÿ{ÿÿdÿÿÿÿÿÿÿnÿÿzÿÿÿvÿyÿxÿzÿÿ|ÿsÿÿsÿyÿÿÿÿÿ|ÿÿ{ÿ{ÿvÿrÿÿiÿtÿ{ÿÿÿwÿ|ÿtÿlÿrÿyÿÿÿÿÿ}ÿuÿ~ÿqÿ}ÿÿaÿVÿ\ÿÿfÿzÿÿÿ~ÿÿwÿ~ÿÿxÿtÿ~ÿqÿsÿ{ÿtÿrÿpÿwÿ}ÿsÿwÿxÿpÿmÿmÿeÿrÿUÿYÿpÿÿÿÿ|ÿyÿÿÿÿjÿlÿdÿ@ÿMÿqÿÿsÿoÿwÿÿÿÿYÿÚþKþQÿYÿmÿxÿzÿvÿ|ÿwÿzÿzÿqÿÿÿtÿrÿzÿ}ÿpÿmÿ~ÿÿzÿtÿÿ~ÿmÿ~ÿÿ~ÿvÿÿdÿÿjÿÿwÿmÿuÿÿÿuÿfÿnÿrÿoÿpÿdÿWÿhÿ~ÿÿÿÿÿhÿÿ_ÿ_ÿuÿgÿ`ÿkÿ]ÿrÿÿÿÿÿÿÿ{ÿ|ÿsÿeÿ}ÿvÿÿÿqÿoÿdÿ¢ÿÿÿÿ]ÿÿ{ÿoÿ|ÿtÿxÿ|ÿvÿ}ÿ}ÿ|ÿÿpÿqÿpÿÿwÿÿ~ÿÿÿÿvÿÿyÿqÿuÿtÿxÿwÿnÿÿÿqÿuÿÿÿsÿÿÿjÿÿÿÿÿÿÿyÿyÿÿÿ{ÿuÿvÿ{ÿÿyÿuÿsÿpÿxÿwÿnÿjÿqÿsÿtÿtÿtÿdÿRÿ\ÿiÿÿÿ{ÿvÿ|ÿÿsÿpÿvÿqÿWÿnÿuÿnÿyÿxÿlÿpÿuÿxÿxÿuÿsÿhÿgÿpÿkÿrÿrÿcÿkÿqÿÿxÿ}ÿpÿ}ÿiÿzÿjÿÿtÿMÿ^ÿrÿdÿiÿzÿ{ÿÿwÿeÿqÿwÿfÿkÿfÿyÿcÿiÿrÿ{ÿÿ|ÿnÿ|ÿ}ÿtÿÿÿÿÿzÿpÿÿ{ÿ{ÿÿ~ÿÿÿ~ÿÿ|ÿwÿÿwÿzÿÿ~ÿfÿnÿtÿfÿuÿ|ÿtÿyÿÿwÿuÿ|ÿ~ÿÿ|ÿhÿgÿvÿÿ{ÿKÿÿnÿmÿpÿlÿtÿrÿvÿÿyÿkÿyÿÿuÿ|ÿnÿKÿtÿxÿÿÿÿÿÿÿÿÿÿÿÿÿ¥ÿÿÿÿÿ§ÿÿÿÿÿÿ¡ÿ¥ÿ¥ÿÿÿÿÿÿ¥ÿ§ÿÿÿ«ÿ¡ÿÿÿÿ ÿ¡ÿÿÿÿÿ¢ÿÿ¥ÿ³ÿÿ¦ÿ¡ÿ¢ÿ«ÿ ÿÿÿÿ¯ÿ¢ÿÿ¤ÿÿ­ÿÿ¡ÿÿ¥ÿ£ÿÿÿÿ±ÿªÿÿÿ³ÿ©ÿ ÿÿÿÿÿÿÿÿÿÿÿÿÿÿÿÿÿÿ ÿ¢ÿÿ©ÿ¯ÿ®ÿ§ÿÿÿÿ¡ÿÿ¬ÿ¡ÿÿ¥ÿ¤ÿ£ÿ¥ÿÿÿÿ¡ÿ³ÿÿÿÿ©ÿÿÿ§ÿÿÿÿÿ¤ÿ³ÿÿÿÿ¤ÿ«ÿÿÿ¬ÿ±ÿ¬ÿÿÿÿÿÿÿ£ÿÿ¯ÿÿ·ÿ¯ÿÿÿÿÿ ÿ¯ÿ´ÿ´ÿ²ÿÿ¢ÿ¨ÿµÿ¢ÿ©ÿ´ÿ³ÿ«ÿ¬ÿ¯ÿ©ÿ ÿÿÿÿ©ÿ¤ÿ¢ÿ£ÿ­ÿ¹ÿªÿÿ ÿ£ÿÿÿÿÿ¡ÿ¨ÿªÿ®ÿ¦ÿÿ¡ÿ¥ÿ¯ÿ¢ÿ¦ÿ£ÿ²ÿ§ÿ·ÿ¹ÿ²ÿ§ÿÿ¡ÿ§ÿ ÿ¨ÿÿ¸ÿªÿÿ£ÿ¢ÿ¢ÿ§ÿªÿ¥ÿ¨ÿ¹ÿªÿ¥ÿ¢ÿ¤ÿÿÿ­ÿ¸ÿ³ÿ¥ÿ ÿ©ÿ¥ÿÿ¬ÿ«ÿÂÿ¶ÿ©ÿ ÿ¤ÿªÿ¤ÿ£ÿªÿ¦ÿ¬ÿ°ÿ¤ÿÿÿ ÿ£ÿ£ÿ­ÿ³ÿ¦ÿ£ÿ­ÿ¾ÿ»ÿÃÿ¹ÿ«ÿ§ÿ¢ÿ£ÿªÿÿ±ÿ ÿÿÿ·ÿ°ÿ«ÿ¬ÿ¦ÿ®ÿ´ÿ²ÿ«ÿ¡ÿ£ÿÿ£ÿ­ÿ®ÿ¦ÿÿ£ÿ§ÿ¢ÿªÿ­ÿ«ÿ©ÿ¥ÿ§ÿ¡ÿÿÿÿ¥ÿ»ÿ£ÿÿÿ ÿªÿ±ÿµÿ½ÿ ÿÿÿ¡ÿÿ¡ÿ®ÿ«ÿ£ÿ¨ÿ²ÿ°ÿ¡ÿ¨ÿ¡ÿÿ»ÿ¼ÿªÿ§ÿ¦ÿÿÿ²ÿ¨ÿ¯ÿªÿ¨ÿ¢ÿ¥ÿ­ÿªÿ¡ÿ¥ÿ¶ÿÿÿÿ ÿ¯ÿ´ÿ°ÿ»ÿ½ÿ©ÿ©ÿÿ¦ÿªÿ¨ÿ§ÿªÿ®ÿ¯ÿ£ÿÿÿ ÿªÿ°ÿ®ÿ¦ÿ¦ÿ²ÿÿÿ¢ÿ¤ÿ¥ÿ³ÿ¹ÿ¼ÿ·ÿ¥ÿ©ÿ¥ÿ«ÿªÿ¥ÿ¤ÿ¢ÿ°ÿÁÿ«ÿ ÿ«ÿ¨ÿ±ÿ¶ÿµÿªÿ ÿ¤ÿ®ÿªÿ¥ÿ¨ÿ±ÿ¯ÿ¨ÿ§ÿ£ÿÿ§ÿºÿµÿªÿÿªÿ±ÿ©ÿªÿµÿ£ÿ®ÿ¨ÿ¢ÿ©ÿ§ÿ¦ÿ§ÿ¡ÿÿ¤ÿ ÿ§ÿ©ÿ§ÿÿ§ÿÀÿ°ÿ¦ÿ¢ÿ«ÿ¦ÿ£ÿ«ÿ±ÿ¯ÿ¡ÿÿ¦ÿ´ÿ£ÿ£ÿ¡ÿ¥ÿ¨ÿ¨ÿªÿ°ÿ«ÿ¤ÿ§ÿ«ÿ£ÿ¡ÿ¦ÿ®ÿµÿ°ÿ¹ÿ ÿÿ«ÿªÿ¥ÿªÿ´ÿ§ÿ³ÿ®ÿ§ÿ¨ÿ©ÿ§ÿ§ÿ¯ÿ¯ÿÿªÿ¥ÿ¢ÿ ÿ¡ÿ§ÿ´ÿ»ÿÿ ÿ¤ÿ©ÿ¨ÿ¬ÿªÿ¢ÿ¡ÿ¢ÿ¦ÿ¡ÿ£ÿ«ÿ¨ÿ¥ÿ£ÿ­ÿ»ÿ¦ÿÿÿÿ¥ÿ¦ÿ¨ÿ©ÿ¢ÿÿ¤ÿ©ÿ¥ÿ«ÿÿÿªÿ«ÿ¢ÿ§ÿ­ÿªÿÿ¶ÿ®ÿªÿ·ÿ´ÿ¬ÿ¯ÿÿ©ÿ§ÿ­ÿ¯ÿ£ÿªÿ­ÿ¥ÿ ÿ£ÿ±ÿ£ÿ°ÿ¥ÿ ÿ®ÿ²ÿ¢ÿÿÿ¤ÿ©ÿªÿ¨ÿ³ÿ¤ÿ¢ÿ«ÿµÿ³ÿ¬ÿ³ÿ¦ÿ¹ÿ¸ÿ°ÿÿ¡ÿ­ÿ§ÿÿªÿºÿ­ÿ¡ÿ³ÿ¼ÿ¯ÿ£ÿÿÿ¥ÿ¨ÿÿ¥ÿÿ­ÿ¨ÿ¢ÿÿ¢ÿ©ÿªÿ²ÿ©ÿ¢ÿºÿ¬ÿ¬ÿ°ÿ§ÿ£ÿ¦ÿ©ÿ®ÿ§ÿÿªÿ¤ÿ²ÿ°ÿªÿ¥ÿ«ÿ¸ÿ¬ÿ§ÿ¨ÿ»ÿ§ÿÿ¡ÿ¤ÿ¥ÿ¤ÿªÿ¶ÿ²ÿ£ÿ©ÿ´ÿ±ÿ«ÿ¦ÿ£ÿ¤ÿ¦ÿ¤ÿªÿ²ÿÿ£ÿµÿ£ÿÿÿ¡ÿÿÿ§ÿ¦ÿÿ£ÿ±ÿ¤ÿªÿªÿ±ÿ­ÿ£ÿ©ÿ°ÿ¢ÿ¦ÿ¼ÿÿÿÿ¤ÿ±ÿ¥ÿÿ¤ÿ¨ÿ£ÿÿÿ«ÿ¡ÿ¡ÿÿ¨ÿ®ÿ³ÿªÿÿ£ÿ¥ÿ¡ÿÿËÿÿÿ¤ÿºÿ±ÿ®ÿ§ÿ¡ÿ®ÿ¥ÿÿ¦ÿÿÿ¥ÿ®ÿ®ÿ¸ÿ¨ÿÿ¦ÿÿÿ­ÿ¶ÿÿÿ»ÿÿ¢ÿ±ÿ©ÿ¨ÿ­ÿ¨ÿ­ÿ³ÿ¢ÿ¤ÿ±ÿ§ÿÿ¢ÿ¨ÿ¥ÿÿÿÿ¦ÿ«ÿ¢ÿÿvÿÿ©ÿ©ÿ§ÿ²ÿ±ÿ©ÿ¤ÿÿÿÿ¤ÿÿ©ÿ¤ÿÿ¬ÿ¬ÿ¬ÿ¥ÿÿ¨ÿ±ÿ¯ÿÿ£ÿÿÿ©ÿÿÿÿ­ÿµÿ¬ÿ£ÿ­ÿ¯ÿ£ÿ¥ÿ©ÿ¦ÿÿÿ ÿÿÿ¢ÿ­ÿ®ÿ¤ÿ¥ÿ¥ÿ­ÿÿªÿÿÿªÿ£ÿ¢ÿÿÿ ÿÿÿ¢ÿÿ¥ÿ¯ÿÿ·ÿÿÿªÿÿ¤ÿ°ÿ­ÿ¥ÿ¤ÿ ÿÿÿcÿqÿaÿÿ¢ÿÿ¤ÿÿÿÿÿ£ÿ«ÿ®ÿ§ÿ§ÿÿ ÿ£ÿ¤ÿÿÿÿÿÿÿ«ÿªÿ£ÿÿ©ÿ¦ÿ¥ÿªÿÿ¼ÿ¨ÿ©ÿ¦ÿÿÿÿÿÿÿÿ§ÿ¤ÿ°ÿ°ÿÿ¢ÿ§ÿÿÿ©ÿ¥ÿ ÿÿÿ¥ÿ ÿÿ¹ÿ´ÿ²ÿÿªÿÿÿ ÿÿÿÿ²ÿ²ÿ¤ÿÿ ÿ²ÿÿÿ«ÿ£ÿ­ÿÿÿ£ÿÿÿÿÿ¬ÿÿÿÿÿÿÿÿ¶ÿ­ÿÿÿÿÿÿÿÿÿÿÿÿÿÿÿÿÿ¢ÿÿwÿ¢ÿ¡ÿÿÿÿÿÿÿ¨ÿ ÿÿ¬ÿ©ÿÿÿxÿzÿrÿÿÿ{ÿÿÿzÿ{ÿÿÿÿ{ÿÿÿiÿ}ÿÿeÿÿoÿxÿÿoÿoÿuÿwÿcÿgÿeÿWÿ/ÿ/ÿfÿgÿgÿ{ÿsÿfÿnÿhÿgÿaÿmÿzÿiÿrÿtÿoÿiÿkÿfÿ`ÿcÿ_ÿXÿWÿNÿPÿ\ÿBÿ{ÿZÿlÿVÿ\ÿbÿUÿjÿhÿ_ÿdÿrÿÿÿlÿÿÿmÿaÿiÿdÿÿ_ÿ{ÿsÿhÿrÿwÿzÿxÿpÿoÿvÿpÿgÿnÿqÿzÿnÿfÿnÿxÿÿWÿvÿ]ÿhÿxÿÿÿ~ÿmÿlÿpÿwÿÿÿlÿ_ÿvÿuÿUÿ`ÿ]ÿcÿqÿqÿqÿqÿoÿjÿnÿjÿhÿvÿsÿ}ÿsÿhÿmÿuÿÿwÿsÿqÿqÿÿ}ÿrÿÿoÿyÿsÿÿÿlÿoÿ{ÿÿÿÿÿÿÿÿÿÿÿzÿzÿÿÿvÿ~ÿÿsÿsÿ}ÿÿÿÿoÿzÿ|ÿÿ~ÿÿÿÿÿuÿÿÿÿÿÿ{ÿkÿ~ÿoÿwÿÿqÿtÿÿtÿsÿxÿÿÿuÿ}ÿxÿwÿÿ}ÿxÿÿÿÿÿtÿrÿÿnÿxÿ`ÿtÿsÿlÿxÿrÿÿÿÿÿÿ`ÿyÿÿyÿeÿ×þËþÿÿÿÿÿxÿsÿÿÿÿkÿpÿtÿ{ÿ}ÿeÿ~ÿÿ~ÿÿ{ÿxÿÿÿ~ÿÿwÿtÿ}ÿjÿkÿÿYÿ_ÿ~ÿuÿsÿxÿmÿuÿvÿÿwÿÿoÿÿgÿÿtÿgÿwÿ{ÿkÿÿÿkÿsÿoÿqÿ~ÿlÿyÿÿÿwÿÿÿÿyÿÿÿoÿÿ{ÿÿzÿ~ÿ~ÿuÿqÿyÿÿ{ÿÿÿÿwÿrÿuÿ}ÿÿwÿgÿqÿ\ÿfÿÿyÿ~ÿÿÿvÿlÿaÿÿÿÿ~ÿfÿuÿÿÿ~ÿhÿyÿÿÿÿxÿoÿ{ÿzÿsÿ{ÿyÿxÿÿ|ÿxÿ}ÿnÿGÿvÿuÿÿÿxÿpÿÿuÿrÿhÿÿnÿlÿsÿiÿ|ÿhÿwÿÿ{ÿsÿ{ÿÿsÿ^ÿfÿ{ÿpÿZÿTÿ[ÿÿÿqÿÿÿpÿxÿnÿ_ÿ|ÿrÿtÿoÿdÿÿ_ÿ{ÿ~ÿ~ÿ|ÿwÿyÿ~ÿÿÿwÿyÿoÿbÿsÿÿpÿqÿÿxÿ}ÿ~ÿxÿÿÿ}ÿ{ÿzÿpÿ{ÿÿÿxÿpÿtÿÿvÿmÿÿÿvÿoÿÿeÿhÿÿ}ÿ`ÿ|ÿÿuÿzÿ\ÿZÿqÿsÿjÿkÿoÿpÿÿÿ|ÿ|ÿxÿsÿÿÿrÿpÿ{ÿoÿpÿlÿ[ÿpÿnÿÿkÿÿ{ÿsÿÿ{ÿsÿÿÿxÿlÿpÿtÿtÿzÿ}ÿqÿpÿnÿiÿbÿkÿÿ~ÿ{ÿyÿuÿtÿqÿwÿoÿiÿoÿlÿbÿbÿuÿaÿaÿ~ÿvÿeÿ`ÿhÿ]ÿfÿ}ÿqÿYÿfÿfÿdÿkÿjÿ^ÿnÿhÿgÿTÿUÿ[ÿPÿZÿcÿcÿ[ÿQÿNÿPÿ^ÿWÿWÿSÿEÿ;ÿFÿ[ÿUÿGÿdÿrÿDÿKÿUÿ_ÿ:ÿ@ÿ`ÿ}ÿeÿ\ÿVÿRÿIÿaÿcÿZÿDÿ`ÿ[ÿLÿJÿaÿPÿ=ÿ?ÿMÿKÿJÿLÿPÿIÿEÿIÿJÿ]ÿaÿWÿ_ÿfÿZÿBÿYÿfÿ_ÿfÿ^ÿYÿPÿ[ÿtÿkÿXÿJÿeÿ^ÿKÿjÿfÿhÿlÿPÿ^ÿUÿ\ÿbÿTÿ[ÿrÿ]ÿRÿ_ÿeÿWÿWÿaÿaÿeÿhÿhÿXÿRÿ`ÿfÿsÿqÿ_ÿeÿeÿjÿhÿ_ÿRÿiÿiÿjÿ}ÿgÿsÿgÿ{ÿZÿUÿ_ÿ|ÿXÿhÿpÿhÿrÿ`ÿ_ÿmÿdÿ<ÿWÿmÿkÿhÿfÿ[ÿhÿmÿÿÿTÿ`ÿuÿfÿgÿVÿjÿxÿwÿnÿeÿkÿ`ÿhÿeÿ_ÿfÿ]ÿVÿzÿtÿsÿdÿnÿiÿjÿOÿgÿkÿoÿbÿxÿÿZÿyÿxÿzÿiÿsÿ`ÿmÿwÿpÿoÿiÿcÿjÿjÿbÿ}ÿxÿdÿbÿ`ÿdÿoÿeÿjÿjÿsÿ~ÿrÿhÿcÿkÿuÿhÿbÿoÿvÿ|ÿÿkÿbÿpÿtÿrÿqÿgÿÿpÿvÿeÿtÿ}ÿnÿtÿwÿhÿlÿnÿhÿoÿgÿqÿgÿeÿjÿrÿkÿeÿjÿÿpÿuÿuÿxÿaÿeÿoÿpÿpÿwÿxÿnÿxÿ}ÿtÿkÿgÿfÿdÿmÿoÿeÿjÿiÿkÿtÿnÿqÿgÿfÿrÿoÿnÿPÿRÿjÿkÿhÿ`ÿiÿkÿqÿjÿjÿxÿbÿiÿaÿpÿfÿÿ{ÿ|ÿeÿhÿiÿUÿwÿhÿUÿrÿlÿwÿjÿqÿÿqÿbÿ[ÿ`ÿeÿrÿjÿaÿmÿrÿÿÿzÿxÿvÿvÿmÿgÿmÿ_ÿhÿiÿqÿvÿqÿlÿlÿhÿjÿnÿÿxÿlÿ_ÿbÿ^ÿcÿwÿmÿdÿmÿeÿfÿnÿÿsÿnÿoÿuÿpÿfÿkÿ|ÿhÿgÿnÿmÿmÿoÿzÿÿÿÿ|ÿrÿiÿ`ÿbÿjÿyÿpÿrÿÿÿÿÿjÿlÿxÿkÿÿÿpÿ]ÿnÿtÿfÿ[ÿpÿdÿqÿgÿÿnÿqÿtÿÿÿqÿiÿÿqÿÿpÿ|ÿpÿ{ÿÿrÿiÿvÿgÿlÿkÿdÿwÿsÿeÿtÿ}ÿ}ÿwÿmÿlÿiÿkÿhÿlÿÿÿsÿcÿ~ÿtÿWÿÿvÿÿkÿTÿzÿÿoÿgÿrÿ{ÿkÿyÿXÿrÿdÿyÿ|ÿlÿoÿuÿÿÿ~ÿ|ÿlÿfÿ|ÿyÿmÿkÿoÿuÿkÿdÿqÿÿÿoÿoÿpÿiÿrÿlÿxÿ{ÿkÿoÿwÿÿwÿjÿfÿ|ÿxÿgÿÿjÿ`ÿÿkÿoÿlÿhÿuÿ`ÿdÿ|ÿlÿhÿgÿdÿ[ÿUÿaÿjÿvÿsÿ`ÿ`ÿuÿwÿiÿ_ÿ^ÿ_ÿRÿNÿbÿmÿjÿkÿkÿkÿuÿpÿsÿuÿcÿgÿ\ÿ[ÿpÿuÿvÿxÿjÿmÿcÿaÿdÿ\ÿeÿlÿ{ÿÿUÿSÿhÿVÿnÿdÿnÿrÿeÿsÿRÿSÿfÿeÿbÿZÿXÿXÿZÿ`ÿdÿcÿgÿYÿTÿ[ÿpÿpÿoÿyÿeÿdÿXÿQÿUÿ`ÿfÿNÿFÿYÿZÿ]ÿ\ÿVÿQÿZÿLÿPÿPÿSÿSÿ]ÿYÿSÿLÿYÿ]ÿ\ÿbÿ`ÿVÿRÿRÿVÿUÿIÿOÿXÿdÿUÿTÿJÿYÿSÿ_ÿUÿFÿcÿUÿiÿCÿ`ÿpÿRÿnÿNÿiÿqÿfÿsÿ[ÿfÿgÿ]ÿ_ÿjÿyÿeÿcÿoÿdÿiÿ]ÿaÿxÿ[ÿ^ÿyÿqÿkÿvÿ{ÿÿtÿqÿÿcÿgÿÿÿÿeÿzÿyÿfÿ}ÿjÿlÿpÿrÿxÿyÿmÿfÿlÿiÿtÿwÿvÿwÿuÿwÿvÿ|ÿÿpÿmÿÿÿtÿ~ÿvÿuÿrÿyÿ~ÿwÿuÿvÿaÿÿfÿqÿÿyÿoÿnÿnÿqÿxÿrÿuÿzÿsÿwÿpÿoÿrÿeÿvÿ{ÿiÿ|ÿÿ{ÿuÿqÿsÿuÿwÿuÿsÿsÿ`ÿkÿZÿ}ÿqÿlÿÿzÿÿ`ÿjÿuÿbÿmÿxÿkÿ|ÿ~ÿmÿtÿrÿkÿsÿwÿsÿsÿvÿrÿ{ÿ}ÿ{ÿrÿÿtÿyÿoÿsÿÿÿÿxÿÿÿÿ|ÿlÿjÿlÿxÿ}ÿkÿfÿnÿ|ÿyÿmÿtÿvÿyÿÿ|ÿxÿÿÿÿ}ÿxÿxÿwÿqÿqÿiÿlÿbÿxÿxÿÿÿrÿjÿlÿhÿtÿsÿÿÿ}ÿrÿÿÿÿqÿÿÿgÿSÿvÿpÿtÿSÿrÿÿzÿqÿÿwÿnÿ|ÿÿyÿÿÿvÿtÿ{ÿtÿqÿyÿxÿsÿqÿoÿsÿ}ÿwÿoÿ`ÿ{ÿtÿÿÿ[ÿmÿÿtÿsÿuÿpÿqÿIÿSÿwÿzÿzÿyÿ~ÿ}ÿeÿhÿpÿ$ÿ¶þãþpÿjÿsÿyÿvÿzÿÿzÿÿÿÿÿqÿrÿjÿrÿyÿfÿiÿvÿnÿnÿvÿÿÿqÿnÿqÿwÿzÿmÿyÿÿdÿÿ|ÿtÿpÿ|ÿ|ÿÿpÿ{ÿÿnÿÿÿZÿiÿÿÿÿÿ}ÿ1ÿñþkÿ|ÿÿPÿ`ÿoÿoÿuÿÿÿsÿvÿÿÿÿvÿmÿjÿjÿiÿ{ÿÿÿÿÿ{ÿÿxÿ~ÿ{ÿÿ}ÿÿzÿzÿÿyÿsÿwÿ~ÿ~ÿtÿsÿÿzÿÿ}ÿÿÿ{ÿÿÿ}ÿÿvÿ{ÿoÿjÿzÿÿÿyÿrÿpÿvÿÿÿÿÿÿvÿÿjÿÿÿ~ÿÿÿÿÿÿÿuÿqÿ|ÿÿ~ÿxÿvÿÿ}ÿwÿ~ÿfÿÿvÿzÿÿÿÿnÿoÿjÿxÿ}ÿwÿsÿ}ÿÿsÿÿÿfÿaÿvÿnÿpÿvÿpÿuÿuÿxÿwÿsÿ~ÿ|ÿlÿmÿvÿsÿsÿlÿbÿÿkÿÿÿmÿ{ÿÿnÿoÿyÿÿÿqÿjÿ}ÿsÿnÿxÿzÿ}ÿÿÿÿÿiÿaÿkÿgÿaÿnÿzÿÿÿ}ÿxÿ}ÿÿÿtÿxÿpÿuÿ~ÿzÿhÿuÿÿuÿuÿÿzÿzÿ{ÿ{ÿÿ}ÿÿyÿwÿzÿhÿvÿkÿ^ÿ~ÿrÿ~ÿ{ÿÿtÿzÿ~ÿzÿÿÿÿrÿkÿzÿ~ÿgÿyÿ|ÿÿÿkÿqÿoÿiÿyÿ~ÿrÿzÿ~ÿkÿnÿ?ÿgÿzÿÿÿÿÿÿÿÿÿÿÿÿÿÿsÿÿÿÿÿ¥ÿÿÿÿÿ¢ÿ¡ÿ¤ÿ®ÿ¦ÿ ÿ¢ÿÿÿÿ¯ÿÿÿ¥ÿÿÿ¡ÿÿÿ¡ÿÿÿ¡ÿÿÿÿ²ÿ³ÿÿÿÿÿ§ÿ¬ÿ¦ÿÿÿÿÿÿ¦ÿÿ­ÿÿ ÿ£ÿ¢ÿÿ ÿ ÿÿÿÿÿ¤ÿÿÿÿ¯ÿÿ¡ÿ§ÿÿÿÿÿÿÿ©ÿÿÿÿ¤ÿÿÿÿ«ÿÿ¦ÿ§ÿ£ÿ¥ÿ¡ÿÿ¢ÿ°ÿÿ«ÿ¡ÿÿÿªÿ¥ÿ£ÿ¤ÿÿÿÿ¤ÿÿÿ¨ÿ§ÿ­ÿÿÿÿÿÿÿ©ÿ£ÿ§ÿ±ÿÿÿ¹ÿÿ©ÿ³ÿ¨ÿ«ÿÿÿÿÿÿÿ¡ÿÿ¤ÿ¦ÿÿ­ÿ©ÿ¸ÿªÿÿÿÿÿ±ÿÿÿ«ÿÿ«ÿ¥ÿ¤ÿ­ÿ§ÿ¨ÿ²ÿ´ÿ­ÿ£ÿÿ£ÿÿ²ÿ¦ÿ¡ÿ©ÿ§ÿÿÿ¤ÿ¨ÿ¦ÿÿ ÿÿ§ÿ£ÿ°ÿ¥ÿÿ¤ÿ¦ÿÿÿÿ¡ÿ¡ÿÿÿ¦ÿ«ÿ¯ÿÿÿ¢ÿÿ§ÿ³ÿ¦ÿ¥ÿ±ÿ ÿ¡ÿÿ³ÿ¯ÿ­ÿ³ÿ­ÿ£ÿ­ÿ¬ÿ§ÿÿÿ»ÿ£ÿ£ÿ®ÿ¦ÿ§ÿ³ÿªÿÉÿ­ÿ ÿ¦ÿ«ÿ¬ÿ£ÿ¢ÿ«ÿ¬ÿ¤ÿ£ÿ¦ÿ¢ÿ¨ÿ®ÿÿÿÿ¨ÿ¦ÿ£ÿ¦ÿÿÿÿÿ°ÿ ÿ¼ÿ©ÿ®ÿºÿ°ÿ¦ÿ¤ÿ¨ÿµÿÿÿ¨ÿ­ÿ¤ÿ¤ÿ¨ÿ§ÿ£ÿ¨ÿ²ÿ«ÿ«ÿ«ÿÿ¤ÿ«ÿ­ÿ¤ÿÿ£ÿ°ÿÿ±ÿ§ÿ¥ÿ¦ÿ ÿÿÿÿÿÿ¤ÿ£ÿ¦ÿ£ÿÿÿ¥ÿ¥ÿ¨ÿ©ÿÿÿÿ¡ÿ ÿªÿ®ÿ¥ÿÿ ÿ¡ÿ«ÿ£ÿ¦ÿ²ÿ¥ÿ¨ÿ²ÿ®ÿ§ÿ¨ÿ¨ÿ§ÿ´ÿÿ©ÿ¬ÿªÿ¬ÿ¯ÿ³ÿ®ÿÿ¢ÿ§ÿ¤ÿÿ¤ÿ®ÿ«ÿ¦ÿ¦ÿÿÿÿ¥ÿ¤ÿ®ÿªÿ¢ÿ¤ÿ§ÿ¬ÿ¶ÿ£ÿÿÿÿ¤ÿ«ÿ§ÿ©ÿµÿ·ÿ¸ÿÂÿ¶ÿ­ÿ«ÿ§ÿ®ÿ­ÿ£ÿ¢ÿ¦ÿ£ÿ§ÿ¬ÿ ÿ ÿµÿ½ÿªÿ£ÿ¥ÿÿ¿ÿ²ÿµÿªÿ£ÿ¤ÿ©ÿ¬ÿ¥ÿÿ®ÿ«ÿ¬ÿ§ÿ©ÿ¦ÿÿ«ÿ¼ÿªÿ°ÿ ÿ©ÿ¯ÿ¯ÿ«ÿ¢ÿ¤ÿ¨ÿÿ£ÿªÿ¯ÿ®ÿ©ÿ¦ÿ¨ÿ³ÿ±ÿ³ÿ­ÿ·ÿ´ÿªÿ¡ÿÿÿÿ¢ÿÿ ÿÿ¡ÿ«ÿ£ÿ£ÿ¡ÿ ÿÿÿÿÿ©ÿ¥ÿ¬ÿ¨ÿ»ÿ¤ÿ±ÿ¸ÿ©ÿ¤ÿ¦ÿÿ¢ÿ¯ÿÿ¡ÿ¥ÿ¦ÿ¨ÿ«ÿ¯ÿ¯ÿ©ÿ¨ÿ§ÿ§ÿªÿ¬ÿ¦ÿ£ÿªÿ¦ÿ ÿÿ¥ÿÿÿ®ÿ°ÿ¯ÿ®ÿÿ¤ÿ¤ÿ¦ÿ­ÿ­ÿ§ÿ¢ÿ¡ÿÿ¤ÿ¥ÿ­ÿ£ÿÿ°ÿ²ÿÿ ÿÿÿ¡ÿÿ ÿªÿ©ÿ¦ÿ©ÿ©ÿ­ÿ«ÿ°ÿ¬ÿ¦ÿÿ¥ÿ´ÿ¼ÿ¾ÿ¡ÿ¯ÿ£ÿ±ÿ«ÿªÿ¤ÿ¤ÿ®ÿ¯ÿÿ©ÿ§ÿ©ÿ¨ÿ£ÿ¥ÿ¨ÿ¨ÿ¬ÿ«ÿ¡ÿ¡ÿÿÿÿ¡ÿÿÿÿÿ¥ÿ±ÿ©ÿ¬ÿ»ÿ¦ÿ£ÿ§ÿ¥ÿªÿ¡ÿ­ÿ¥ÿ¹ÿ«ÿ¢ÿ²ÿ°ÿ¬ÿ«ÿÿ¯ÿºÿ¤ÿ¢ÿ­ÿ²ÿ®ÿ£ÿÿ ÿ§ÿ¬ÿ©ÿªÿ£ÿªÿ©ÿ©ÿ«ÿ ÿÿ¢ÿ©ÿÿ£ÿ³ÿ°ÿ¡ÿ¤ÿ¤ÿ¥ÿªÿ§ÿ¶ÿ¥ÿÿ¯ÿ ÿ©ÿ¨ÿÿÿ¥ÿ¥ÿÿÿ§ÿ§ÿ¬ÿµÿ«ÿ¦ÿ¦ÿ£ÿ¨ÿ¶ÿ²ÿÿ²ÿªÿÿ¨ÿ£ÿ¦ÿ¦ÿ§ÿ²ÿ ÿÿªÿÿ§ÿ¤ÿÿÿÿÿ¡ÿ¦ÿ£ÿ ÿ­ÿ°ÿ®ÿ³ÿ¡ÿ¨ÿ©ÿ ÿ¢ÿ¡ÿÿÿÿÿ°ÿ¥ÿÿ£ÿ®ÿ¨ÿ§ÿ®ÿ¥ÿ©ÿÿ¨ÿ®ÿ¦ÿ¤ÿªÿ¯ÿ¬ÿ¥ÿÿ£ÿ§ÿÿ£ÿªÿÿ²ÿ¦ÿÿÿ§ÿÿÿ°ÿ§ÿ°ÿªÿ¦ÿÿ©ÿ¬ÿ©ÿ¬ÿ§ÿ¤ÿ®ÿ¬ÿ¦ÿ®ÿÿ±ÿ²ÿÿ¨ÿ¡ÿÿ¤ÿ¨ÿ±ÿµÿ¬ÿ±ÿ¬ÿ¨ÿ°ÿ©ÿÿ£ÿ®ÿ­ÿ ÿÿªÿ«ÿ«ÿ´ÿ£ÿÿ³ÿ¡ÿÿ¡ÿ¥ÿ¥ÿ¨ÿªÿ¥ÿ¡ÿÿ©ÿÿ§ÿ«ÿ ÿ¤ÿ¦ÿ³ÿ²ÿ£ÿÿÿ©ÿ©ÿ§ÿ£ÿÿ¥ÿ¤ÿÿÿ£ÿ¦ÿ¡ÿÿ§ÿ¯ÿ©ÿÿ ÿÿÿÿÿÿÿÿ¤ÿ¬ÿ«ÿ¦ÿ«ÿ«ÿ³ÿ¤ÿÿÿ£ÿÿ£ÿ¬ÿ°ÿ«ÿ¤ÿ¦ÿ©ÿªÿ¯ÿ»ÿ°ÿ²ÿÿ¢ÿ¤ÿÿ¤ÿ®ÿ©ÿ¢ÿÿÿÿ~ÿoÿÿ¨ÿ¤ÿ°ÿ£ÿÿ¢ÿ£ÿ¦ÿ¤ÿ¦ÿ«ÿ¤ÿÿÿ­ÿ¥ÿ ÿ©ÿÿ¡ÿ¤ÿ¢ÿ¢ÿ§ÿ¦ÿÿÿÿÿ¡ÿ¬ÿ£ÿ±ÿºÿ¥ÿ¨ÿ¦ÿ¥ÿÿÿÿÿÿ¢ÿÿÿ­ÿ«ÿÿÿ£ÿ¡ÿÿÿ¦ÿ¤ÿÿÿÿ ÿÿÿÿÿÿ¦ÿÿÿªÿÿÿÿÿ§ÿ¤ÿÿ¢ÿ®ÿÿÿªÿÿ¨ÿÿÿÿÿÿÿÿÿÿÿÿÿÿ¤ÿÿ¨ÿ«ÿÿÿÿÿÿ}ÿÿÿÿÿÿÿÿÿÿÿ¢ÿÿtÿÿÿÿzÿÿÿÿÿÿÿÿÿÿ|ÿÿÿÿoÿÿyÿrÿÿrÿvÿnÿuÿÿwÿlÿ~ÿÿjÿwÿÿpÿ}ÿhÿÿzÿwÿÿÿpÿhÿ_ÿfÿoÿ\ÿBÿDÿXÿdÿoÿ^ÿwÿÿbÿsÿlÿxÿyÿjÿmÿlÿbÿeÿtÿnÿ_ÿgÿhÿbÿeÿaÿ[ÿXÿQÿsÿ^ÿ]ÿqÿaÿ^ÿZÿqÿ|ÿuÿ~ÿzÿqÿ~ÿrÿoÿyÿÿcÿjÿqÿzÿ_ÿÿÿtÿpÿÿÿrÿgÿoÿtÿnÿbÿ_ÿxÿwÿmÿuÿUÿ`ÿzÿvÿwÿaÿYÿYÿÿrÿnÿdÿlÿwÿqÿjÿlÿiÿaÿkÿÿ]ÿvÿqÿaÿ]ÿoÿuÿnÿvÿcÿuÿdÿvÿ}ÿzÿÿqÿbÿtÿuÿtÿjÿgÿÿmÿuÿpÿÿ}ÿÿÿÿÿÿÿtÿyÿÿÿÿÿÿÿ~ÿ~ÿÿÿÿyÿÿÿ|ÿÿwÿ~ÿqÿzÿÿÿÿÿWÿrÿÿÿ~ÿÿÿ~ÿ~ÿÿÿÿÿÿÿnÿpÿÿ|ÿÿrÿÿÿÿyÿzÿÿ}ÿpÿtÿqÿ{ÿÿrÿ|ÿÿ{ÿ~ÿÿÿrÿÿ}ÿÿjÿmÿÿtÿÿmÿwÿ{ÿxÿÿsÿwÿÿÿÿwÿ,ÿÿ~ÿ|ÿÿÿÿpÿwÿxÿÿzÿxÿxÿÿÿÿ]ÿzÿÿÿÿÿwÿÿÿÿÿuÿvÿÿzÿtÿÿ}ÿlÿÿ~ÿÿuÿÿ£ÿoÿ{ÿtÿbÿ}ÿÿÿÿhÿRÿÿÿÿÿpÿhÿzÿwÿvÿ|ÿkÿ{ÿÿÿ{ÿÿÿ~ÿ|ÿÿzÿlÿ}ÿxÿ~ÿÿyÿÿwÿqÿxÿÿÿÿÿyÿuÿxÿ|ÿÿÿwÿ}ÿuÿ}ÿqÿyÿÿÿyÿÿtÿÿÿyÿÿÿuÿuÿyÿ~ÿÿ|ÿsÿnÿ|ÿÿ{ÿtÿxÿ}ÿ}ÿsÿvÿ}ÿpÿnÿxÿlÿÿtÿQÿ{ÿxÿuÿÿÿ{ÿ{ÿzÿnÿpÿÿÿwÿhÿvÿÿoÿ{ÿÿmÿlÿxÿnÿhÿjÿyÿÿrÿoÿxÿtÿcÿyÿÿ}ÿÿpÿyÿjÿxÿ{ÿfÿzÿhÿ]ÿiÿaÿjÿwÿ|ÿyÿwÿpÿ}ÿtÿyÿÿmÿrÿrÿnÿvÿuÿÿÿwÿuÿsÿ~ÿ|ÿtÿ~ÿuÿuÿjÿÿÿÿÿÿÿrÿ}ÿdÿÿsÿsÿÿÿbÿkÿrÿÿÿoÿiÿjÿzÿxÿkÿmÿ|ÿxÿiÿkÿdÿbÿwÿÿÿsÿyÿÿÿ}ÿpÿ|ÿnÿÿuÿeÿ{ÿ{ÿlÿlÿlÿ}ÿÿÿwÿqÿzÿrÿtÿzÿwÿlÿmÿrÿyÿsÿkÿgÿmÿvÿxÿxÿvÿ}ÿzÿ{ÿzÿlÿnÿlÿmÿÿrÿpÿuÿ~ÿ`ÿdÿmÿÿ^ÿoÿiÿ`ÿYÿ`ÿcÿsÿÿeÿgÿdÿ{ÿdÿyÿyÿ[ÿYÿ_ÿGÿVÿnÿaÿ]ÿjÿaÿKÿNÿTÿOÿMÿ`ÿgÿKÿKÿDÿgÿFÿZÿqÿZÿRÿZÿYÿSÿ;ÿKÿoÿHÿOÿHÿZÿbÿSÿNÿoÿ9ÿ^ÿ[ÿSÿSÿcÿKÿOÿ[ÿXÿHÿEÿUÿXÿPÿPÿEÿCÿ[ÿZÿYÿbÿ`ÿmÿNÿaÿ]ÿTÿgÿZÿTÿNÿeÿcÿ]ÿVÿUÿaÿaÿYÿrÿZÿ`ÿ^ÿWÿ`ÿRÿOÿTÿYÿjÿoÿbÿ^ÿcÿdÿdÿUÿYÿ_ÿaÿfÿgÿ[ÿGÿQÿjÿmÿkÿlÿpÿcÿcÿeÿ]ÿcÿgÿbÿpÿiÿzÿ{ÿ^ÿ[ÿtÿrÿNÿ]ÿ\ÿÿ]ÿkÿKÿ^ÿcÿkÿeÿ\ÿvÿTÿKÿgÿ]ÿ]ÿYÿAÿ\ÿiÿaÿUÿZÿbÿnÿZÿNÿYÿ_ÿTÿUÿiÿgÿhÿ`ÿ\ÿsÿ`ÿcÿyÿrÿvÿ{ÿaÿlÿdÿ`ÿnÿÿoÿfÿRÿvÿkÿtÿmÿvÿÿÿKÿÿpÿgÿ`ÿnÿsÿmÿhÿeÿqÿ[ÿgÿvÿ{ÿkÿjÿhÿdÿeÿiÿiÿfÿnÿcÿsÿÿmÿtÿyÿkÿuÿvÿsÿÿÿwÿqÿnÿbÿÿpÿkÿaÿ}ÿiÿ~ÿpÿbÿvÿkÿ^ÿ`ÿfÿjÿwÿrÿvÿUÿmÿfÿiÿjÿnÿqÿqÿrÿmÿ_ÿjÿoÿuÿoÿÿÿsÿuÿ|ÿsÿmÿkÿpÿ{ÿwÿfÿ_ÿkÿkÿjÿwÿpÿwÿuÿqÿvÿzÿ{ÿvÿ^ÿhÿ`ÿiÿiÿ`ÿ~ÿdÿUÿdÿcÿyÿnÿ_ÿÿmÿwÿuÿwÿkÿgÿ]ÿaÿÿÿjÿhÿsÿsÿnÿnÿqÿwÿrÿWÿcÿyÿwÿvÿxÿ|ÿÿÿzÿnÿuÿyÿpÿaÿcÿmÿjÿsÿhÿqÿtÿxÿoÿbÿjÿ\ÿaÿzÿ[ÿvÿuÿaÿhÿhÿpÿtÿvÿÿnÿiÿZÿoÿoÿfÿqÿqÿrÿxÿoÿzÿiÿgÿfÿrÿlÿjÿ|ÿtÿkÿ|ÿÿÿÿtÿsÿ{ÿmÿjÿjÿpÿÿÿ~ÿgÿ[ÿdÿuÿhÿoÿfÿvÿqÿÿpÿtÿ|ÿcÿsÿÿ~ÿyÿgÿ}ÿÿpÿqÿÿ{ÿkÿxÿtÿeÿeÿgÿoÿ{ÿcÿoÿqÿiÿwÿuÿnÿmÿiÿmÿfÿlÿÿpÿzÿ}ÿgÿbÿsÿÿ|ÿeÿcÿtÿÿÿlÿ]ÿÿÿoÿoÿzÿlÿÿqÿyÿÿ£ÿwÿ^ÿiÿÿoÿnÿlÿÿuÿeÿsÿmÿnÿlÿsÿ~ÿoÿaÿoÿrÿbÿdÿvÿwÿdÿ`ÿoÿnÿjÿvÿgÿuÿrÿcÿuÿzÿ|ÿÿgÿrÿÿqÿgÿxÿÿ~ÿyÿkÿ}ÿrÿfÿnÿiÿkÿqÿlÿgÿpÿ_ÿmÿdÿeÿdÿcÿhÿiÿkÿgÿuÿwÿfÿdÿaÿWÿTÿcÿnÿYÿbÿdÿ\ÿqÿ{ÿyÿgÿcÿ\ÿ^ÿ[ÿcÿfÿpÿÿgÿoÿLÿlÿIÿoÿeÿnÿ]ÿqÿ[ÿjÿaÿhÿgÿ[ÿhÿVÿSÿiÿdÿKÿTÿaÿrÿoÿ_ÿiÿjÿcÿ_ÿeÿlÿWÿJÿNÿhÿyÿpÿYÿeÿjÿcÿXÿHÿsÿYÿ`ÿrÿcÿSÿ^ÿUÿJÿYÿRÿOÿSÿSÿ[ÿXÿ\ÿ[ÿPÿVÿ`ÿYÿVÿYÿjÿgÿXÿ]ÿXÿQÿSÿaÿeÿ\ÿGÿRÿQÿ`ÿaÿhÿKÿRÿ\ÿUÿeÿ[ÿ^ÿMÿUÿkÿDÿhÿ_ÿOÿaÿ\ÿeÿdÿZÿgÿcÿsÿoÿkÿqÿdÿhÿzÿ{ÿgÿTÿWÿmÿÿwÿpÿÿÿqÿhÿjÿpÿrÿeÿuÿÿtÿÿpÿrÿyÿwÿ~ÿvÿyÿlÿtÿxÿlÿoÿcÿÿÿzÿzÿyÿuÿxÿyÿsÿmÿoÿÿÿ|ÿxÿqÿoÿzÿÿÿoÿÿÿÿxÿpÿÿ}ÿkÿ~ÿ`ÿeÿnÿÿrÿqÿyÿ{ÿ{ÿ}ÿ|ÿaÿeÿuÿwÿÿÿoÿnÿ_ÿ[ÿnÿhÿoÿsÿsÿkÿmÿÿ[ÿxÿtÿbÿpÿqÿÿ`ÿcÿtÿfÿ_ÿnÿpÿwÿwÿuÿsÿjÿgÿlÿrÿzÿ}ÿyÿÿÿ|ÿsÿyÿÿpÿÿpÿwÿÿÿ}ÿwÿÿÿÿiÿÿÿÿ}ÿvÿwÿoÿtÿwÿtÿzÿ{ÿxÿzÿvÿuÿ|ÿÿÿÿÿ~ÿÿwÿtÿvÿrÿdÿtÿ~ÿqÿÿvÿzÿ~ÿoÿnÿrÿwÿ|ÿ}ÿ}ÿwÿsÿqÿtÿÿÿ~ÿaÿoÿÿÿÿÿÿÿÿzÿuÿnÿÿÿmÿÿÿxÿrÿÿ}ÿ}ÿsÿkÿpÿnÿwÿrÿgÿqÿsÿmÿÿÿkÿuÿÿfÿaÿzÿsÿ{ÿmÿjÿeÿWÿgÿfÿkÿzÿÿÿÿzÿmÿoÿÿÔþ8ÿnÿÿÿvÿsÿÿÿzÿÿxÿ}ÿÿÿyÿqÿvÿwÿhÿlÿhÿYÿfÿ{ÿ{ÿyÿÿwÿÿÿÿÿsÿiÿyÿcÿrÿsÿuÿÿÿgÿÿÿÿrÿsÿwÿÿÿÿÿuÿnÿUÿ&ÿ`ÿoÿxÿmÿYÿbÿhÿbÿkÿzÿpÿZÿfÿÿÿ|ÿqÿrÿsÿuÿÿÿÿÿfÿÿgÿwÿ{ÿÿnÿ|ÿÿvÿeÿxÿÿÿ~ÿ~ÿÿÿ}ÿÿÿÿÿ|ÿÿ~ÿgÿÿÿmÿxÿfÿsÿ~ÿ{ÿÿÿpÿqÿrÿsÿÿÿÿÿxÿ}ÿÿsÿxÿ|ÿÿÿÿÿÿeÿiÿzÿÿÿÿ~ÿvÿtÿ}ÿ{ÿxÿrÿ}ÿYÿÿnÿÿÿpÿÿ}ÿxÿvÿ|ÿÿÿyÿvÿÿ{ÿÿÿÿnÿuÿnÿ{ÿrÿ|ÿÿkÿmÿuÿyÿÿqÿkÿqÿwÿ}ÿyÿnÿcÿÿrÿzÿsÿ[ÿoÿjÿÿsÿÿjÿnÿgÿnÿwÿuÿvÿnÿlÿ~ÿvÿÿsÿÿkÿgÿÿjÿ~ÿÿÿ~ÿ|ÿxÿÿÿÿÿvÿxÿvÿbÿtÿÿoÿÿÿÿÿÿÿ~ÿrÿxÿrÿkÿvÿsÿqÿkÿrÿuÿÿiÿsÿjÿÿÿÿ{ÿuÿqÿsÿxÿÿÿÿÿ~ÿdÿ}ÿmÿÿvÿfÿdÿrÿcÿlÿÿÿÿÿwÿ&ÿyþ2ÿvÿxÿÿÿyÿuÿÿÿÿÿÿÿyÿyÿ{ÿÿÿÿÿ¢ÿÿ°ÿÿÿÿ ÿÿÿ¨ÿ¥ÿ§ÿ¥ÿÿ©ÿÿ§ÿ ÿÿÿÿÿÿÿÿ¦ÿ¦ÿÿÿÿÿ«ÿ®ÿÿ¤ÿ§ÿÿÿ³ÿ´ÿ¦ÿ£ÿ ÿÿÿÿÿÿ§ÿÿ¢ÿ¢ÿªÿ¬ÿ¨ÿ¨ÿ£ÿ¦ÿ±ÿ°ÿ¯ÿ²ÿ­ÿ£ÿ ÿÿ¬ÿ©ÿÿÿÿÿÿ«ÿ¯ÿÿÿ¡ÿ£ÿ¦ÿÿ¢ÿ¥ÿÿÿ¡ÿÿÿÿÿ¨ÿ¬ÿªÿÿÿ©ÿ ÿ®ÿÿÿ¢ÿÿÿÿÿ£ÿÿ£ÿÿ§ÿÿ¨ÿ§ÿ¤ÿÿÿÿÿ¦ÿ­ÿ¡ÿªÿ¸ÿÿ¡ÿ­ÿÿÿÿÿ ÿ¡ÿÿÿÿÿÿªÿ§ÿ¡ÿ¢ÿ£ÿÿ ÿÿÿÿ¥ÿ³ÿ¯ÿÿÿ¥ÿªÿ¬ÿ©ÿÿ¢ÿ©ÿ©ÿ§ÿ¢ÿÿªÿ§ÿÿ§ÿ§ÿ ÿÿ¯ÿ¯ÿ ÿÿÿÿ¤ÿªÿ¢ÿÿ¤ÿ¤ÿ£ÿ¤ÿ ÿÿÿÿ ÿ ÿ§ÿÿ¨ÿÿªÿÿ£ÿ«ÿ¡ÿÿÿ¨ÿ­ÿ¡ÿ±ÿ»ÿ§ÿ¦ÿ¯ÿ«ÿ¨ÿ©ÿ¤ÿÿÿ«ÿÿÿÃÿµÿµÿ´ÿ¬ÿ¥ÿÿÿ¤ÿÿ«ÿÿÿ ÿÿÿ§ÿ¬ÿ¬ÿ«ÿ«ÿ¯ÿÿÿÿÿ£ÿ¤ÿÿ¢ÿ«ÿ¦ÿÿÿ¢ÿÿ¬ÿ»ÿ¦ÿ§ÿ²ÿºÿ´ÿ¥ÿ®ÿ¥ÿÿ¤ÿ§ÿÿ¡ÿ©ÿ«ÿ¤ÿÿÿ¦ÿ¨ÿ«ÿ«ÿ«ÿÿ¯ÿµÿ©ÿ¡ÿ«ÿÃÿ³ÿÀÿ¡ÿÿ§ÿ¦ÿ¤ÿ¢ÿ¡ÿ¦ÿ§ÿÿ±ÿ¡ÿ²ÿ®ÿ¤ÿÿ±ÿµÿÿÿªÿ«ÿ¨ÿ¬ÿ®ÿ¬ÿ­ÿ¯ÿ¥ÿÿ¡ÿÿ ÿ¹ÿ¬ÿÿ°ÿ­ÿ¡ÿÿ©ÿ·ÿ ÿ§ÿ­ÿ ÿ¥ÿ³ÿ¼ÿºÿ«ÿ ÿ«ÿ¡ÿ»ÿªÿ¯ÿ»ÿ¬ÿ§ÿ¯ÿ°ÿ«ÿ¡ÿ²ÿ¦ÿµÿ¯ÿ£ÿ§ÿ¥ÿ ÿ©ÿ¥ÿ§ÿ¬ÿÿ©ÿ¦ÿ±ÿ·ÿ¹ÿ½ÿ ÿÿÿ³ÿ§ÿ¤ÿ¤ÿ¥ÿ¥ÿ¥ÿ¦ÿ£ÿÿ¬ÿªÿ§ÿ¯ÿ®ÿ¥ÿ¡ÿ«ÿ¼ÿÿºÿ°ÿ«ÿ¦ÿ«ÿ¯ÿ¬ÿ¦ÿÿ¶ÿµÿ®ÿ¥ÿ­ÿ°ÿ¦ÿ¦ÿ®ÿªÿ²ÿ¬ÿ±ÿ»ÿ¾ÿ®ÿ¥ÿ´ÿ¡ÿ§ÿªÿ¬ÿ²ÿ­ÿ¥ÿ¬ÿ»ÿºÿ³ÿ©ÿ¦ÿ³ÿ±ÿ§ÿ§ÿ­ÿ¬ÿ¢ÿÿÿÿÿÿÿ£ÿ¦ÿÿ¥ÿ ÿ¤ÿ¢ÿÿªÿ«ÿ«ÿ£ÿÉÿ°ÿ³ÿ¾ÿ¿ÿ²ÿÿÿ«ÿ¯ÿ³ÿ¯ÿ©ÿ£ÿ¢ÿ§ÿ©ÿ©ÿ«ÿÿ ÿ¨ÿ©ÿ«ÿ¬ÿ¥ÿ©ÿ¢ÿ§ÿ£ÿ¸ÿ³ÿ§ÿ¨ÿ¬ÿ«ÿ¨ÿ§ÿ°ÿ¤ÿ®ÿ¯ÿ®ÿ¬ÿ¦ÿ§ÿ»ÿ­ÿ«ÿ­ÿ²ÿ¬ÿ¶ÿ¿ÿ¬ÿ¢ÿ±ÿ¦ÿ²ÿªÿ§ÿ¥ÿ£ÿ¢ÿªÿµÿ³ÿÿ±ÿ£ÿ¡ÿ ÿ¢ÿ¯ÿ¼ÿµÿ©ÿÿÿ¶ÿªÿ§ÿªÿ§ÿ¦ÿ¤ÿÿ¡ÿ¢ÿ­ÿ¢ÿªÿ¬ÿªÿ®ÿªÿ¥ÿ³ÿºÿ£ÿÿ¥ÿ¤ÿÿÿÿÿªÿªÿÿªÿ°ÿ­ÿªÿ¥ÿÿ£ÿ£ÿªÿªÿ»ÿ°ÿ­ÿ¡ÿ¡ÿ¯ÿ¯ÿÿ¡ÿ¦ÿ©ÿÿÿ«ÿ©ÿ¡ÿ ÿ£ÿ£ÿ­ÿ»ÿªÿ ÿ°ÿ¯ÿ§ÿ§ÿ©ÿ£ÿ£ÿ´ÿ¬ÿ¡ÿ ÿ°ÿ­ÿ¨ÿ¦ÿ§ÿªÿ¤ÿ®ÿ ÿÿ©ÿ¢ÿ°ÿ°ÿ©ÿ§ÿ¨ÿ­ÿ²ÿ¡ÿÿªÿ¥ÿ³ÿ±ÿ§ÿ£ÿ¦ÿ¨ÿ«ÿ¨ÿ§ÿ·ÿÿÿÿÿ¦ÿºÿ¿ÿ²ÿÿÿ¯ÿÿ ÿ§ÿ§ÿÿÿ ÿ£ÿ¥ÿ¡ÿ«ÿ­ÿ©ÿ­ÿ¬ÿ©ÿ±ÿ§ÿÿ¡ÿªÿ£ÿ°ÿÿÿ»ÿ§ÿ ÿÿÿ¡ÿ­ÿ£ÿÿªÿ¤ÿ±ÿ®ÿ¬ÿ¨ÿ¤ÿ«ÿ¦ÿ¤ÿ±ÿ§ÿ¶ÿ£ÿ£ÿ ÿ«ÿÿ¢ÿÿÿÿÿÿ®ÿ¢ÿ¸ÿ«ÿ¯ÿ¨ÿÿÿ§ÿ¡ÿÿ¡ÿ­ÿ­ÿ§ÿ·ÿÿÿÿ~ÿÿ¡ÿ¢ÿ¢ÿÿ¦ÿ°ÿ¢ÿ²ÿµÿÿ´ÿµÿ¨ÿ«ÿ«ÿ§ÿ¢ÿÿÿ¢ÿ±ÿ®ÿ§ÿÿ¢ÿÿÿ¦ÿ¤ÿ¡ÿ¦ÿ ÿÿ©ÿ¤ÿ­ÿ ÿÿ¨ÿ¤ÿÿÿ«ÿ®ÿ¥ÿ¤ÿ£ÿ«ÿ¢ÿÿ¢ÿ£ÿ£ÿ¦ÿ£ÿ¦ÿ¤ÿ£ÿ¢ÿ¢ÿ¦ÿÿ£ÿ£ÿÿÿÿÿÿÿ¢ÿ¥ÿÿ¥ÿ¤ÿ¥ÿ¬ÿ§ÿ ÿÿÿÿ®ÿ§ÿ£ÿ©ÿ¶ÿ¬ÿÿ¡ÿÿ¢ÿ³ÿ¶ÿ¤ÿ ÿ£ÿ¸ÿÿÿ¥ÿ®ÿ¬ÿÿÿvÿÿÿÿÿÿ¢ÿÿÿÿÿ¤ÿ¦ÿ¥ÿ¥ÿ£ÿÿÿÿ¯ÿ£ÿ£ÿ£ÿ¬ÿ©ÿ«ÿ­ÿ«ÿ¥ÿ£ÿ¢ÿÿÿ§ÿ¡ÿÿÿÿÿ§ÿ¡ÿ¥ÿ¨ÿ¡ÿÿ¦ÿ«ÿ¨ÿ£ÿÿ©ÿ£ÿ¢ÿÿÿ ÿ©ÿÿÿ ÿ¢ÿ¤ÿ¨ÿªÿ¥ÿÿªÿ¡ÿÿ¨ÿ§ÿÿÿªÿÿÿÿÿÿÿÿÿªÿÿÿ§ÿÿ£ÿÿ ÿÿÿ£ÿÿÿÿÿÿ ÿ¸ÿÿ®ÿÿ ÿ±ÿÿÿ¡ÿÿÿwÿ|ÿÿÿÿÿÿÿÿÿÿÿÿÿÿÿ¢ÿÿÿÿÿ¡ÿÿÿÿ¢ÿ¨ÿÿÿÿÿÿÿÿÿÿÿÿyÿyÿÿvÿiÿ|ÿÿmÿoÿ{ÿ|ÿ|ÿzÿÿÿnÿÿrÿ{ÿÿtÿgÿuÿxÿ\ÿXÿkÿ{ÿoÿSÿ{ÿ}ÿoÿsÿpÿ|ÿÿsÿnÿjÿ^ÿaÿpÿnÿeÿmÿoÿfÿqÿgÿnÿJÿdÿÿVÿÿkÿZÿkÿ~ÿlÿaÿiÿhÿoÿxÿrÿwÿfÿgÿuÿrÿsÿ^ÿqÿhÿzÿoÿxÿqÿÿÿqÿcÿ_ÿiÿhÿYÿ`ÿqÿeÿgÿwÿ\ÿuÿoÿdÿÿFÿtÿÿÿtÿuÿjÿaÿiÿaÿ]ÿeÿcÿhÿfÿyÿgÿ{ÿzÿ[ÿUÿbÿcÿjÿvÿvÿÿnÿuÿÿwÿxÿ~ÿ`ÿ[ÿjÿqÿ~ÿyÿÿwÿvÿmÿÿtÿÿÿsÿtÿÿzÿqÿyÿÿÿÿÿÿzÿ~ÿ}ÿÿ}ÿÿkÿÿÿ}ÿsÿhÿdÿfÿtÿzÿÿÿÿwÿ|ÿÿÿÿÿzÿ}ÿÿ ÿ¢ÿ¤ÿÿÿÿrÿlÿÿjÿmÿ~ÿÿÿÿÿÿÿÿÿÿwÿ~ÿÿ{ÿÿ{ÿxÿ|ÿÿÿÿeÿÿÿgÿsÿ}ÿÿqÿnÿ~ÿ}ÿpÿoÿ{ÿuÿyÿ}ÿ~ÿ~ÿ`ÿTÿÿzÿzÿÿÿtÿÿwÿÿÿÿÿÿÿÿZÿÿÿÿÿÿÿÿÿÿzÿtÿyÿÿ|ÿsÿbÿsÿgÿÿxÿÿyÿÿwÿ`ÿÿÿWÿÿÿ}ÿÿÿ{ÿÿÿÿxÿsÿwÿ}ÿxÿ|ÿÿ~ÿÿÿÿÿzÿjÿqÿÿzÿhÿ~ÿÿyÿÿÿÿÿvÿxÿwÿqÿ~ÿÿÿ}ÿ{ÿoÿqÿÿyÿqÿwÿÿxÿgÿvÿÿÿvÿnÿzÿ}ÿvÿÿzÿ{ÿyÿvÿzÿwÿÿrÿpÿqÿzÿÿzÿvÿvÿqÿvÿzÿ}ÿÿsÿuÿÿtÿ}ÿxÿ[ÿÿzÿsÿÿÿ{ÿoÿÿpÿkÿdÿÿrÿfÿÿsÿlÿÿqÿgÿnÿÿÿÿ\ÿ|ÿÿhÿbÿrÿvÿbÿhÿÿÿkÿÿeÿÿ}ÿÿzÿxÿÿfÿFÿ_ÿ]ÿxÿ~ÿoÿjÿ}ÿuÿrÿxÿ|ÿmÿrÿuÿrÿtÿtÿsÿoÿkÿiÿsÿÿ{ÿwÿÿÿmÿwÿÿsÿtÿtÿ|ÿpÿoÿbÿ{ÿpÿzÿ[ÿ_ÿÿqÿyÿvÿ~ÿxÿÿÿqÿhÿtÿrÿvÿzÿsÿmÿpÿÿgÿiÿxÿyÿhÿrÿÿuÿÿxÿwÿgÿÿ|ÿ`ÿtÿ}ÿfÿlÿbÿ}ÿuÿ}ÿÿlÿiÿwÿzÿvÿmÿgÿlÿnÿoÿsÿvÿrÿsÿÿzÿsÿÿuÿpÿnÿpÿmÿsÿtÿ|ÿ}ÿoÿwÿÿuÿhÿSÿÿ|ÿTÿYÿwÿdÿPÿJÿnÿtÿnÿfÿuÿhÿgÿRÿqÿ|ÿÿ{ÿ\ÿcÿ_ÿVÿaÿaÿVÿWÿLÿEÿfÿNÿYÿBÿSÿ[ÿ`ÿWÿ_ÿYÿEÿBÿJÿ:ÿYÿbÿIÿ8ÿQÿaÿ;ÿGÿFÿKÿaÿWÿDÿWÿ7ÿUÿBÿIÿSÿLÿCÿQÿgÿbÿLÿQÿYÿNÿEÿOÿSÿLÿNÿHÿVÿ\ÿXÿnÿbÿbÿYÿMÿZÿQÿ\ÿcÿyÿHÿRÿ[ÿEÿXÿoÿbÿcÿZÿPÿEÿ^ÿYÿ[ÿVÿ_ÿhÿeÿhÿLÿUÿ\ÿeÿjÿ\ÿTÿOÿ_ÿdÿ]ÿfÿVÿPÿfÿfÿ]ÿ\ÿdÿ\ÿmÿYÿWÿ_ÿXÿkÿuÿÿ|ÿQÿcÿ^ÿxÿgÿ`ÿyÿ[ÿgÿ{ÿ{ÿsÿsÿoÿvÿÿ[ÿ~ÿoÿNÿ`ÿlÿqÿlÿ[ÿPÿhÿnÿPÿ`ÿnÿmÿiÿfÿeÿkÿ`ÿOÿ^ÿjÿcÿYÿhÿeÿOÿRÿdÿtÿbÿqÿÿuÿ^ÿkÿUÿlÿsÿxÿaÿlÿWÿmÿnÿ}ÿÿtÿjÿÿdÿjÿIÿIÿaÿ\ÿfÿyÿqÿfÿnÿrÿqÿmÿfÿdÿiÿqÿwÿwÿoÿoÿpÿoÿqÿvÿ|ÿqÿgÿiÿmÿfÿdÿeÿsÿkÿuÿ\ÿxÿrÿhÿlÿsÿgÿyÿ_ÿhÿ|ÿrÿuÿqÿbÿtÿ}ÿrÿqÿWÿÿ_ÿlÿyÿjÿpÿÿkÿ[ÿhÿuÿpÿÿmÿqÿtÿoÿmÿpÿpÿpÿsÿkÿlÿrÿeÿfÿpÿjÿqÿtÿmÿ~ÿuÿoÿwÿxÿ{ÿwÿiÿxÿjÿcÿgÿ]ÿ~ÿbÿJÿcÿUÿÿpÿiÿ~ÿwÿwÿmÿnÿ|ÿeÿaÿgÿÿ}ÿiÿgÿtÿxÿvÿÿ{ÿvÿvÿeÿiÿxÿvÿwÿ~ÿvÿrÿ}ÿsÿhÿiÿpÿnÿcÿeÿ^ÿkÿbÿoÿdÿÿzÿ^ÿcÿjÿiÿZÿSÿdÿrÿyÿvÿ^ÿjÿqÿÿÿvÿgÿmÿeÿgÿjÿ_ÿlÿcÿfÿ~ÿlÿtÿnÿgÿoÿwÿuÿxÿ{ÿÿÿxÿÿÿ|ÿkÿfÿkÿqÿnÿcÿxÿÿÿjÿcÿeÿhÿrÿoÿÿsÿnÿZÿvÿeÿuÿ|ÿfÿÿÿVÿxÿyÿ^ÿbÿkÿoÿuÿyÿzÿÿrÿ{ÿ}ÿhÿsÿÿzÿuÿwÿxÿ}ÿoÿdÿaÿnÿwÿ_ÿZÿhÿvÿÿÿmÿmÿoÿÿmÿuÿÿoÿsÿ~ÿxÿÿyÿiÿvÿgÿlÿÿgÿÿlÿrÿiÿÿaÿnÿmÿxÿpÿÿÿuÿnÿcÿfÿÿgÿ[ÿgÿ3ÿ"ÿTÿnÿmÿmÿsÿvÿlÿnÿtÿhÿqÿzÿlÿÿÿsÿqÿxÿuÿxÿxÿ~ÿÿcÿpÿoÿÿÿsÿnÿuÿyÿ`ÿ_ÿtÿnÿnÿrÿ|ÿvÿoÿuÿgÿhÿhÿZÿbÿlÿrÿkÿkÿuÿnÿ]ÿZÿ`ÿbÿgÿhÿ\ÿaÿpÿbÿjÿiÿNÿ^ÿ^ÿgÿ_ÿlÿeÿpÿ\ÿ|ÿrÿiÿ\ÿzÿPÿUÿbÿ]ÿQÿkÿkÿÿfÿnÿlÿZÿSÿYÿdÿdÿxÿiÿaÿfÿdÿdÿhÿtÿtÿYÿWÿ{ÿdÿQÿqÿeÿpÿjÿ^ÿaÿvÿbÿvÿeÿ[ÿfÿTÿaÿYÿjÿPÿXÿ\ÿNÿSÿGÿQÿ^ÿiÿgÿaÿMÿWÿJÿMÿRÿRÿNÿOÿbÿeÿ`ÿ`ÿXÿWÿ^ÿfÿaÿRÿIÿVÿYÿ\ÿXÿaÿLÿWÿYÿQÿMÿYÿhÿMÿaÿuÿaÿ_ÿ`ÿgÿPÿKÿ7ÿgÿvÿnÿSÿrÿvÿtÿpÿeÿcÿnÿtÿmÿnÿnÿlÿiÿbÿsÿkÿlÿyÿ|ÿbÿdÿuÿhÿÿvÿvÿ}ÿyÿÿpÿÿ}ÿÿÿsÿ~ÿ{ÿtÿÿnÿÿÿyÿ{ÿ~ÿ{ÿÿzÿnÿ|ÿ|ÿwÿÿÿÿuÿsÿtÿÿ~ÿÿÿqÿÿyÿVÿÿoÿmÿxÿÿwÿkÿxÿwÿqÿhÿlÿyÿhÿYÿkÿtÿuÿ{ÿyÿzÿxÿiÿ^ÿiÿ~ÿÿxÿqÿ{ÿtÿoÿyÿ]ÿÿoÿ[ÿwÿ|ÿiÿuÿfÿqÿoÿlÿqÿxÿÿÿ~ÿvÿkÿgÿvÿ}ÿ~ÿÿ~ÿÿÿiÿpÿuÿuÿrÿuÿtÿÿÿuÿqÿzÿÿÿeÿÿnÿgÿgÿÿÿÿÿ|ÿyÿ{ÿÿÿyÿyÿxÿwÿzÿzÿrÿpÿÿÿÿ|ÿpÿ|ÿÿtÿ}ÿ}ÿtÿtÿjÿyÿvÿvÿ|ÿ{ÿÿ|ÿsÿuÿoÿwÿÿyÿÿÿ~ÿvÿpÿÿÿuÿyÿÿÿoÿÿÿ~ÿÿoÿpÿÿyÿuÿzÿ|ÿ{ÿÿ~ÿ|ÿ|ÿ{ÿÿwÿfÿiÿmÿ{ÿÿ|ÿpÿkÿÿÿeÿzÿzÿ}ÿÿzÿ`ÿkÿuÿxÿwÿ{ÿpÿwÿÿÿÿKÿúþÿ$ÿxÿÿÿÿlÿ_ÿjÿuÿ¡ÿyÿ|ÿÿÿÿÿÿÿ|ÿrÿjÿjÿsÿÿÿ{ÿzÿ{ÿÿÿÿÿtÿsÿhÿ`ÿrÿÿ|ÿ|ÿÿzÿÿÿ}ÿwÿeÿwÿÿÿÿÿyÿgÿVÿ]ÿpÿÿÿ_ÿ{ÿ]ÿaÿÿYÿpÿqÿ`ÿhÿÿÿvÿsÿtÿkÿiÿÿÿ}ÿÿmÿ}ÿÿtÿÿÿ~ÿuÿÿNÿpÿÿ}ÿvÿÿ}ÿtÿmÿ|ÿÿ{ÿxÿÿsÿuÿÿlÿÿÿiÿyÿlÿrÿÿ|ÿÿÿtÿ~ÿÿÿÿÿÿÿÿÿÿÿÿÿÿ|ÿÿÿÿxÿvÿgÿxÿÿÿÿuÿvÿ|ÿqÿoÿqÿÿbÿÿ|ÿÿÿoÿuÿÿÿzÿhÿ|ÿÿdÿbÿwÿ{ÿuÿwÿpÿ{ÿlÿwÿlÿnÿÿuÿgÿbÿzÿÿwÿmÿqÿtÿrÿrÿuÿtÿlÿzÿsÿvÿwÿoÿ{ÿ}ÿzÿyÿÿÿ~ÿaÿrÿ~ÿsÿjÿ]ÿVÿ]ÿ{ÿpÿYÿsÿpÿnÿÿtÿÿÿxÿxÿyÿyÿÿÿÿ~ÿzÿÿÿzÿnÿ|ÿcÿÿÿmÿuÿÿÿuÿ~ÿ~ÿ|ÿzÿtÿÿÿÿrÿzÿ|ÿoÿbÿsÿ~ÿÿuÿrÿpÿwÿyÿvÿÿÿÿÿ}ÿoÿÿyÿpÿlÿqÿmÿÿtÿoÿtÿ{ÿxÿmÿÿôýqýYÿ|ÿ{ÿÿ}ÿ~ÿvÿwÿ{ÿÿvÿxÿÿzÿrÿÿÿÿ£ÿÿÿ¥ÿÿÿÿÿÿÿÿ¦ÿ¡ÿÿÿÿ§ÿÿÿ§ÿÿÿÿÿÿÿÿ¢ÿÿÿÿÿÿÿ§ÿÿÿÿ¬ÿÿ­ÿ¯ÿ¦ÿ¥ÿ¨ÿ¥ÿ¡ÿÿÿ±ÿ¢ÿ«ÿ ÿ­ÿ¯ÿ¨ÿ£ÿ«ÿ¦ÿÿÿ¨ÿ¥ÿ¤ÿ¦ÿ³ÿ²ÿ ÿ¢ÿÿ ÿ¬ÿªÿÿ¢ÿ®ÿªÿ¢ÿªÿ¥ÿ«ÿ¤ÿÿÿÿÿÿ¡ÿ¤ÿÿÿ ÿÿÿÿÿÿ¨ÿÿªÿ¯ÿ§ÿÿÿ¤ÿÿÿ©ÿÿÿÿÿ¦ÿÿÿ¡ÿ¦ÿ­ÿ¤ÿ¡ÿªÿ£ÿÿ¢ÿªÿ¤ÿªÿºÿÿÿÿ¦ÿÿ¡ÿ£ÿÿ£ÿ©ÿ¡ÿ¤ÿ´ÿ¥ÿªÿÿ¡ÿ¢ÿÿÿ¢ÿ¥ÿ¥ÿ´ÿ¸ÿ£ÿµÿÿÿ¡ÿÿ ÿ¢ÿÿÿÿÿ¤ÿ¢ÿÿ£ÿ¤ÿ¬ÿ¤ÿ«ÿ¦ÿ ÿ¢ÿÿÿÿ¢ÿ¾ÿÿÿ¯ÿ¦ÿÿÿÿ¥ÿ¥ÿ¡ÿ¢ÿ¬ÿÿ¤ÿ¨ÿ©ÿÿ¥ÿ«ÿÿÿ©ÿ¤ÿ§ÿ¸ÿÿ©ÿÿÿ¤ÿ¤ÿ ÿ¦ÿ¤ÿÿÿªÿ¦ÿÿ¢ÿ²ÿ©ÿ²ÿ¯ÿ¤ÿ¡ÿÿÿÿ­ÿÿÿ¯ÿ¥ÿ¥ÿ¢ÿ ÿ¨ÿ¬ÿ©ÿ°ÿÿÿÿÿ¤ÿ¨ÿ ÿÿ¤ÿ¤ÿÿ ÿÿ¢ÿ¤ÿªÿ«ÿ¡ÿ£ÿ²ÿ´ÿ­ÿ®ÿ©ÿ§ÿ¦ÿ¡ÿÿ«ÿ°ÿ©ÿªÿ¯ÿ«ÿ£ÿ¢ÿ®ÿ®ÿ»ÿ£ÿ®ÿ­ÿ£ÿ¦ÿ®ÿ­ÿ«ÿÇÿ§ÿ¤ÿ±ÿªÿ§ÿ¬ÿ­ÿ§ÿ¦ÿ¡ÿ·ÿÿ·ÿ¦ÿ ÿ¡ÿ¤ÿÿÿ¬ÿ¦ÿ¡ÿ¨ÿ¥ÿ«ÿ©ÿ³ÿ¸ÿ­ÿ ÿÿÿ ÿ»ÿ¼ÿªÿªÿ¨ÿ£ÿ¬ÿ¸ÿ¨ÿ¦ÿÄÿÿÿ±ÿ¶ÿ·ÿ°ÿ£ÿ ÿ¨ÿ£ÿ±ÿ¸ÿ«ÿ²ÿ§ÿ¤ÿ­ÿ°ÿ¨ÿ ÿ£ÿÿ¼ÿ¦ÿÿ«ÿªÿÿÿ£ÿªÿ·ÿÿ¹ÿÿ©ÿ³ÿ°ÿ±ÿ±ÿ¡ÿ¢ÿÿ¤ÿÁÿ³ÿ¤ÿ¤ÿ£ÿ ÿ¢ÿÿ£ÿ¬ÿ¦ÿ¤ÿ°ÿ°ÿ©ÿ´ÿ¯ÿ°ÿ»ÿ¥ÿ£ÿªÿ©ÿ¬ÿ±ÿ¢ÿ¢ÿ·ÿ³ÿ®ÿ¨ÿ«ÿ©ÿ ÿÿ¤ÿ¨ÿ¦ÿ¸ÿ°ÿªÿ³ÿ°ÿ£ÿ¤ÿ£ÿÿ³ÿ¦ÿ²ÿ«ÿ£ÿ©ÿ°ÿ­ÿ¥ÿ¡ÿ­ÿ®ÿ¨ÿ¦ÿªÿ­ÿ«ÿ±ÿÿ©ÿ¥ÿ¡ÿ¢ÿÿ¢ÿ¬ÿ£ÿ©ÿ¡ÿ©ÿ­ÿªÿ®ÿ³ÿ¢ÿ´ÿÅÿ½ÿ°ÿ¡ÿÿ¨ÿ¬ÿ¢ÿ ÿ¤ÿ©ÿ²ÿ²ÿ±ÿ­ÿ¨ÿ©ÿ©ÿ©ÿ¥ÿ¢ÿ¬ÿ±ÿ®ÿ­ÿ°ÿªÿÿ¢ÿÿ¨ÿªÿ¯ÿ¯ÿ¥ÿ¨ÿ³ÿ­ÿ¬ÿ§ÿ¯ÿ¬ÿ©ÿ°ÿ¯ÿªÿ¹ÿ©ÿªÿ¥ÿ°ÿ¬ÿ®ÿµÿ¦ÿ¨ÿ¨ÿ°ÿ³ÿ¬ÿ¦ÿ¦ÿ¦ÿ§ÿ¨ÿ«ÿ¤ÿ¥ÿ¡ÿ¥ÿ¤ÿ¡ÿÿ¤ÿ¬ÿ¡ÿ¡ÿ¥ÿ¢ÿ¢ÿ¨ÿ¬ÿ«ÿ¦ÿ¡ÿ¡ÿÿÿ¢ÿ®ÿ¦ÿ¢ÿ¤ÿ¨ÿ¬ÿÿªÿ ÿ¢ÿ ÿ¦ÿ¦ÿ¥ÿÿÿÿÿ­ÿÿÿ§ÿ¥ÿ°ÿ±ÿ¥ÿªÿ¥ÿ­ÿ¤ÿÿ¬ÿªÿªÿ¤ÿ£ÿ¬ÿ©ÿÿ¨ÿ§ÿ²ÿÿÿªÿ¯ÿ©ÿ¨ÿ¡ÿ ÿ·ÿÿ«ÿÿ­ÿ«ÿ¡ÿ¡ÿ£ÿ¢ÿ¥ÿ¦ÿ¥ÿ§ÿ§ÿ¯ÿ³ÿ­ÿ©ÿ§ÿ¥ÿ©ÿ¥ÿ¦ÿ©ÿ¢ÿ¡ÿ£ÿ¡ÿ¡ÿ­ÿ¶ÿ¤ÿ§ÿ¬ÿ¡ÿ¨ÿ¨ÿ¨ÿ¦ÿ£ÿ¦ÿ«ÿ§ÿÿ¤ÿ°ÿµÿ¦ÿÿ£ÿªÿ¨ÿªÿ®ÿ©ÿÿ¤ÿ¾ÿÿÿ¨ÿÿÿ¢ÿ§ÿ¢ÿÿÿ®ÿ¢ÿ©ÿ ÿ¦ÿ¯ÿ°ÿ¬ÿ ÿÿ¢ÿ©ÿ ÿÿ¬ÿ¢ÿ¦ÿ£ÿ§ÿ¦ÿ§ÿ®ÿ¦ÿ£ÿÿ¢ÿÄÿ­ÿ®ÿ³ÿÿÿ¦ÿ¢ÿ¨ÿ³ÿ©ÿÿ­ÿ³ÿ¢ÿ¢ÿ§ÿ¬ÿ¥ÿ£ÿ¨ÿ£ÿ¥ÿ ÿ¬ÿ¬ÿ¬ÿ«ÿ£ÿ¬ÿ³ÿ¶ÿ³ÿ­ÿ°ÿ®ÿÿÿÿ¡ÿÿÿÿ¡ÿ ÿÿÿªÿ·ÿ ÿ©ÿ¨ÿÿºÿ¸ÿªÿ­ÿ£ÿÿ ÿ¨ÿ«ÿ ÿ ÿ§ÿ£ÿÿÿ¤ÿ¶ÿ¼ÿ¤ÿÿ¨ÿÿÿÿ¡ÿ«ÿ ÿÿ¡ÿÿÿÿ ÿ¦ÿ«ÿ«ÿÿ ÿªÿ£ÿ£ÿÿ¯ÿ²ÿ¢ÿ¤ÿ¦ÿ§ÿ©ÿ ÿÿÿ¤ÿ§ÿÿÿÿ¦ÿ«ÿ«ÿªÿ´ÿ°ÿÿ§ÿÿ¢ÿ³ÿ·ÿ}ÿyÿÿÿ¥ÿ¦ÿÿ§ÿ¯ÿ¦ÿ­ÿÿÿ®ÿ¢ÿÿÿ«ÿ·ÿÿÿÿ¨ÿ²ÿÿrÿyÿSÿ{ÿ­ÿÿÿÿÿÿÿÿÿÿÿ¨ÿÿÿÿÿ±ÿ¢ÿ¥ÿÿ¦ÿ£ÿÿ ÿ¥ÿ«ÿ¯ÿ¬ÿÿÿ«ÿ¦ÿÿ§ÿÿ£ÿÿÿÿÿÿÿÿ ÿ¢ÿ ÿ¡ÿ»ÿÿ¤ÿÿÿÿÿ¡ÿ¥ÿ ÿÿÿÿ®ÿ¬ÿ¡ÿÿÿÿÿÿÿÿÿÿÿÿ¡ÿÿÿÿÿªÿ¥ÿÿªÿÿÿÿÿÿ¤ÿ¯ÿÿÿ£ÿªÿÿ¤ÿÿÿÿÿÿÿÿÿÿÿÿÿÿÿÿÿÿ¢ÿÿÿÿÿÿÿ¢ÿÿÿ©ÿÿÿÿÿÿÿÿ¡ÿ£ÿÿÿÿÿÿÿ}ÿÿyÿzÿÿÿÿÿÿÿzÿzÿwÿlÿtÿpÿ]ÿ}ÿnÿrÿzÿxÿqÿtÿwÿlÿTÿZÿwÿsÿ]ÿeÿmÿ~ÿvÿoÿsÿoÿ[ÿyÿzÿqÿtÿrÿyÿvÿcÿ^ÿfÿfÿmÿwÿeÿqÿjÿxÿ`ÿfÿUÿuÿiÿdÿfÿnÿ|ÿÿ|ÿpÿiÿcÿfÿrÿzÿ~ÿnÿwÿÿ}ÿ~ÿ\ÿuÿlÿlÿaÿsÿrÿzÿ}ÿoÿqÿhÿRÿZÿfÿkÿyÿwÿsÿcÿxÿYÿvÿhÿfÿSÿ^ÿqÿkÿwÿoÿmÿdÿ[ÿlÿvÿsÿzÿtÿcÿdÿmÿzÿuÿ_ÿVÿcÿTÿtÿhÿvÿoÿfÿnÿÿÿÿ{ÿyÿaÿiÿ~ÿpÿlÿ}ÿÿwÿsÿÿ}ÿ~ÿ}ÿcÿ~ÿÿnÿsÿ{ÿÿÿÿÿÿ|ÿÿÿÿrÿÿdÿ{ÿÿuÿÿxÿÿmÿjÿ~ÿ|ÿÿÿ}ÿÿÿÿÿÿÿÿÿÿÿ ÿ{ÿÿÿiÿSÿmÿzÿÿÿxÿÿ{ÿ{ÿÿÿÿÿÿ~ÿuÿÿÿÿsÿvÿwÿvÿÿÿÿÿqÿjÿbÿuÿÿÿsÿ~ÿÿÿÿÿÿÿyÿsÿuÿqÿsÿpÿjÿrÿyÿwÿ~ÿ~ÿ}ÿqÿÿÿÿÿÿwÿ_ÿÿÿÿ{ÿÿÿÿÿ{ÿpÿrÿoÿtÿÿÿVÿXÿÿsÿÿÿÿÿÿrÿÿÿtÿÿnÿwÿÿÿÿuÿÿÿxÿkÿnÿwÿuÿ{ÿÿÿÿÿÿÿ{ÿkÿsÿÿyÿsÿÿÿ}ÿÿuÿÿÿuÿpÿtÿuÿrÿ{ÿÿÿzÿxÿ}ÿ~ÿoÿÿÿÿ|ÿ{ÿ~ÿÿÿnÿtÿhÿqÿvÿzÿmÿyÿqÿwÿ}ÿvÿ~ÿ}ÿiÿqÿ|ÿÿÿ|ÿoÿoÿqÿhÿtÿÿzÿÿÿÿyÿeÿ^ÿÿtÿhÿÿrÿ{ÿjÿÿÿZÿkÿÿÿkÿtÿÿÿqÿgÿ`ÿdÿnÿvÿÿÿÿÿzÿrÿoÿnÿnÿ~ÿtÿÿlÿrÿgÿoÿ{ÿÿkÿ~ÿnÿaÿ1ÿ_ÿmÿÿÿsÿnÿÿ{ÿ{ÿwÿyÿwÿnÿnÿmÿkÿqÿoÿbÿhÿtÿÿÿ~ÿÿÿoÿtÿ}ÿÿoÿÿnÿ{ÿdÿÿÿuÿkÿ~ÿmÿwÿ~ÿgÿnÿsÿsÿqÿzÿÿqÿwÿvÿwÿÿÿgÿrÿ~ÿ{ÿgÿeÿÿ{ÿ_ÿhÿsÿrÿÿsÿuÿ|ÿoÿÿcÿeÿzÿsÿÿsÿÿrÿsÿÿdÿ`ÿ|ÿyÿgÿcÿcÿtÿpÿcÿkÿ|ÿ}ÿsÿuÿyÿuÿtÿsÿsÿuÿqÿ~ÿyÿ~ÿvÿqÿpÿÿÿÿ}ÿÿÿnÿIÿ`ÿUÿoÿdÿpÿhÿsÿ[ÿlÿSÿjÿaÿWÿ_ÿiÿTÿhÿrÿuÿwÿgÿUÿaÿoÿcÿbÿ]ÿ`ÿOÿ@ÿKÿGÿTÿYÿ?ÿeÿaÿJÿSÿbÿJÿ\ÿNÿaÿPÿ?ÿ]ÿPÿiÿMÿBÿNÿKÿCÿGÿEÿZÿCÿ@ÿIÿEÿ9ÿMÿYÿRÿTÿXÿNÿEÿ>ÿEÿYÿWÿOÿUÿ\ÿ]ÿ[ÿmÿ_ÿTÿQÿMÿMÿZÿhÿ^ÿsÿ^ÿ\ÿfÿbÿPÿZÿDÿmÿfÿTÿQÿVÿOÿPÿBÿ[ÿbÿ`ÿkÿZÿZÿTÿeÿfÿbÿgÿhÿiÿmÿoÿnÿ]ÿVÿbÿhÿtÿ`ÿSÿkÿ_ÿQÿmÿmÿoÿeÿhÿ_ÿoÿtÿuÿRÿlÿpÿQÿnÿDÿLÿoÿeÿvÿeÿkÿiÿ]ÿdÿÿzÿSÿ^ÿLÿbÿsÿlÿqÿhÿlÿaÿTÿeÿnÿmÿlÿ^ÿ[ÿRÿLÿeÿmÿkÿiÿXÿGÿMÿbÿfÿoÿWÿWÿzÿbÿ`ÿxÿjÿÿwÿÿpÿNÿwÿhÿgÿ|ÿ~ÿgÿnÿ|ÿiÿTÿCÿIÿdÿdÿoÿzÿlÿpÿ}ÿuÿmÿvÿfÿnÿnÿdÿkÿwÿpÿkÿpÿeÿ_ÿmÿrÿdÿcÿjÿrÿkÿQÿ]ÿnÿcÿqÿcÿ]ÿqÿcÿpÿzÿtÿtÿjÿ^ÿpÿwÿwÿjÿaÿwÿ}ÿpÿhÿbÿÿeÿnÿÿzÿuÿ}ÿlÿ]ÿnÿsÿtÿwÿhÿiÿkÿnÿrÿrÿwÿwÿpÿhÿfÿjÿgÿkÿmÿlÿuÿsÿuÿ{ÿfÿkÿzÿtÿzÿpÿoÿyÿxÿgÿqÿgÿxÿlÿaÿoÿWÿÿmÿoÿoÿsÿ~ÿnÿ\ÿxÿoÿmÿkÿtÿaÿ\ÿvÿwÿtÿxÿÿyÿnÿxÿwÿnÿlÿnÿoÿqÿoÿeÿjÿrÿiÿhÿhÿmÿnÿoÿPÿpÿZÿlÿmÿuÿqÿbÿaÿsÿlÿVÿ{ÿhÿoÿoÿÿeÿmÿsÿuÿeÿoÿaÿeÿÿtÿnÿuÿhÿjÿkÿpÿjÿqÿgÿmÿrÿ{ÿrÿjÿxÿÿvÿlÿpÿlÿmÿgÿnÿyÿÿÿqÿiÿyÿÿÿvÿqÿÿmÿÿÿxÿbÿmÿnÿzÿjÿeÿxÿÿgÿwÿmÿÿtÿ^ÿjÿÿ{ÿnÿ{ÿrÿoÿdÿgÿfÿjÿyÿkÿgÿnÿÿ}ÿvÿiÿaÿgÿtÿ{ÿgÿjÿqÿoÿÿ}ÿzÿwÿÿhÿÿuÿfÿ_ÿ^ÿ~ÿfÿoÿÿÿeÿ}ÿlÿzÿtÿ`ÿgÿÿ}ÿmÿÿÿoÿeÿÿzÿmÿgÿaÿ`ÿqÿxÿpÿ{ÿ¿þÃþOÿhÿnÿ~ÿÿÿ}ÿyÿqÿwÿÿxÿyÿÿÿsÿwÿgÿoÿ|ÿzÿsÿZÿ\ÿiÿ~ÿxÿ|ÿtÿÿxÿgÿ^ÿiÿoÿ`ÿrÿ{ÿmÿnÿ}ÿkÿiÿtÿlÿ`ÿiÿiÿpÿpÿ_ÿcÿiÿ_ÿcÿkÿmÿoÿjÿgÿkÿnÿ[ÿ^ÿlÿ[ÿ]ÿ`ÿaÿdÿ}ÿ]ÿjÿaÿmÿ{ÿbÿqÿÿUÿiÿ\ÿ_ÿfÿdÿwÿdÿfÿgÿ[ÿWÿoÿuÿcÿ]ÿaÿUÿHÿRÿdÿXÿNÿiÿlÿ`ÿuÿoÿ[ÿYÿ^ÿfÿ[ÿ[ÿbÿqÿaÿkÿaÿNÿOÿTÿSÿVÿbÿTÿzÿgÿTÿcÿ_ÿOÿOÿQÿOÿWÿSÿSÿYÿGÿFÿJÿTÿUÿZÿVÿWÿYÿYÿbÿbÿ]ÿXÿVÿGÿMÿSÿXÿJÿKÿSÿUÿSÿaÿ[ÿNÿTÿ^ÿeÿlÿsÿlÿXÿ]ÿ_ÿTÿ`ÿVÿYÿ\ÿZÿjÿpÿnÿnÿbÿ]ÿ^ÿ_ÿ`ÿbÿiÿhÿtÿÿÿtÿÿÿoÿ}ÿÿqÿyÿqÿvÿrÿrÿwÿrÿyÿtÿ}ÿyÿÿÿxÿzÿvÿÿ}ÿvÿlÿpÿ}ÿzÿyÿtÿ|ÿÿÿÿ}ÿqÿzÿÿrÿxÿÿvÿ|ÿ|ÿ~ÿyÿsÿ}ÿxÿnÿÿiÿyÿÿzÿÿÿzÿwÿjÿpÿsÿvÿÿ|ÿÿyÿqÿnÿrÿqÿkÿwÿxÿÿÿyÿwÿoÿÿÿfÿsÿgÿÿ`ÿgÿuÿÿpÿtÿzÿgÿrÿwÿsÿyÿÿÿÿvÿhÿmÿÿÿÿÿ}ÿ}ÿlÿdÿhÿlÿyÿÿwÿÿxÿÿÿÿrÿzÿÿÿxÿlÿpÿÿqÿsÿÿÿjÿpÿÿÿ~ÿiÿnÿÿÿÿ~ÿyÿoÿnÿkÿ|ÿ{ÿ}ÿrÿzÿgÿ|ÿÿqÿ{ÿkÿrÿrÿzÿÿÿ}ÿtÿlÿsÿxÿuÿtÿÿÿÿ{ÿÿÿÿÿ~ÿÿzÿÿpÿ­ÿvÿdÿÿpÿÿÿoÿhÿtÿÿxÿuÿÿÿÿ}ÿwÿtÿmÿzÿtÿ~ÿÿkÿuÿ}ÿwÿzÿkÿ~ÿuÿÿ|ÿxÿnÿÿ}ÿvÿxÿÿÿÿÿÿpÿ<ÿ'ÿÿ>ÿpÿdÿ`ÿÿÿzÿfÿÿÿÿ{ÿzÿpÿÿ~ÿvÿ~ÿyÿsÿuÿ{ÿÿÿÿÿwÿyÿÿÿxÿ}ÿÿÿyÿkÿsÿ|ÿkÿzÿÿlÿÿÿ~ÿyÿzÿ~ÿÿÿxÿ^ÿlÿ|ÿoÿqÿ}ÿvÿqÿzÿpÿ^ÿ[ÿÿYÿoÿ|ÿÿqÿoÿrÿ{ÿvÿoÿlÿlÿÿÿÿÿuÿqÿÿzÿÿÿlÿiÿqÿ`ÿÿÿtÿÿÿÿÿ}ÿÿÿÿÿÿqÿ{ÿÿvÿÿpÿÿÿÿÿÿÿÿÿzÿÿÿ}ÿ|ÿ|ÿÿÿÿÿwÿlÿtÿÿÿ{ÿÿÿÿÿxÿuÿ{ÿÿÿ|ÿ|ÿzÿzÿuÿoÿÿÿ|ÿÿÿÿÿÿ~ÿ|ÿÿÿyÿÿÿvÿwÿÿ~ÿÿsÿkÿhÿ[ÿ[ÿqÿmÿÿqÿnÿpÿ|ÿÿjÿlÿsÿuÿpÿmÿtÿvÿoÿpÿgÿtÿ~ÿ~ÿÿxÿ~ÿÿtÿ}ÿ}ÿ}ÿtÿjÿwÿÿÿxÿsÿÿlÿdÿtÿÿlÿÿrÿzÿzÿrÿrÿtÿÿÿÿ{ÿÿÿÿÿÿvÿyÿmÿjÿgÿlÿ]ÿuÿvÿlÿzÿtÿcÿlÿ{ÿ~ÿsÿjÿrÿoÿvÿbÿoÿoÿwÿ~ÿeÿkÿnÿ}ÿÿyÿxÿwÿÿÿ}ÿÿÿÿÿjÿÿzÿÿÿ{ÿkÿjÿÿjÿçý0ü þuÿÿ{ÿÿÿÿÿxÿzÿÿ{ÿyÿÿÿÿÿÿÿ¡ÿÿÿÿ ÿÿÿÿÿÿÿÿÿÿÿÿ£ÿ¤ÿÿ¥ÿÿ§ÿÿÿÿÿÿÿÿ£ÿªÿ£ÿÿ¡ÿ·ÿ¢ÿ¢ÿÿ§ÿ¨ÿ¬ÿ¢ÿÿ¡ÿ ÿÿÿ¡ÿÿ¤ÿ ÿ°ÿÿ·ÿ¥ÿ¦ÿ¥ÿ§ÿ¡ÿ¡ÿ¤ÿÿÿÿ¥ÿ ÿ²ÿÿÿ¬ÿ¥ÿ ÿÿÿ¥ÿ¤ÿÿ ÿ«ÿ¤ÿ¯ÿÿ ÿÿÿÿ ÿ­ÿ£ÿÿ¡ÿ¡ÿÿÿÿ¨ÿ¤ÿ¶ÿÿÿ¡ÿÿÿ¢ÿÿÿÿ§ÿ©ÿªÿ¥ÿ¤ÿ¥ÿÿÿ¤ÿ­ÿµÿ­ÿ¦ÿ¦ÿ¨ÿ©ÿÿÿµÿ£ÿ£ÿÿÿÿ«ÿ¡ÿ¢ÿ¢ÿ¢ÿ¬ÿ¥ÿªÿ©ÿ±ÿÿ®ÿ¦ÿ¥ÿ§ÿ¢ÿÿÿ¢ÿÿ»ÿ ÿÿÿ±ÿ¸ÿ²ÿÿ©ÿ¬ÿÿÿ¤ÿ¤ÿ¦ÿ¡ÿÿÿ¥ÿ¨ÿ¡ÿ¢ÿ ÿ ÿÿÿÿ¢ÿ§ÿÿÿ·ÿ¡ÿ£ÿÿÿ§ÿ§ÿ¢ÿ¢ÿ ÿ¡ÿÿ ÿ¬ÿÿ ÿ¦ÿ©ÿ¨ÿ¢ÿÿÿ¿ÿÂÿªÿ¤ÿ­ÿ¦ÿ ÿ°ÿ¬ÿÿÿÿ¬ÿ§ÿ§ÿ¢ÿÿ«ÿÿªÿ®ÿ¢ÿ¡ÿ¥ÿÿÿ¤ÿ¶ÿ¤ÿ­ÿ¯ÿ¦ÿÿÿÿ¦ÿÿÿÿ¤ÿªÿ ÿ¤ÿ­ÿ¥ÿÿ ÿÿÿ§ÿªÿ¯ÿÿ©ÿ¢ÿªÿ²ÿ¯ÿ·ÿ¹ÿ¨ÿ´ÿ¯ÿ©ÿ¥ÿ ÿ¦ÿ§ÿ¨ÿ­ÿ´ÿµÿ§ÿ£ÿ©ÿ¬ÿ¥ÿÿ®ÿ§ÿ£ÿ§ÿ©ÿ¯ÿ³ÿ¼ÿ®ÿ¯ÿ­ÿÿ¡ÿ­ÿ¬ÿ¦ÿ¦ÿ¦ÿ«ÿ¥ÿ¯ÿ¤ÿ®ÿ­ÿ¤ÿ©ÿ°ÿ¨ÿ©ÿ£ÿÿ²ÿªÿ¤ÿÿ¦ÿ¦ÿ¨ÿ­ÿ ÿªÿ«ÿ¬ÿ¦ÿ¶ÿªÿ­ÿ¬ÿ¥ÿ°ÿ¯ÿÿÿÿ©ÿ«ÿ®ÿ¨ÿÿÿ¡ÿ«ÿ¨ÿ²ÿ«ÿ®ÿ¦ÿ´ÿ·ÿ¨ÿ¨ÿ²ÿ¤ÿÅÿÇÿ£ÿÿ¦ÿ¤ÿ£ÿ¤ÿÿ¢ÿ²ÿÿ»ÿÿ¥ÿ®ÿ©ÿ§ÿ¥ÿÿuÿÿ«ÿ­ÿÿÿ¢ÿÿÿ¢ÿ ÿÿ¥ÿ¦ÿ­ÿ´ÿ­ÿ¨ÿªÿ£ÿ§ÿ©ÿÿ¡ÿÿ¤ÿ¶ÿ·ÿ¤ÿ¦ÿ²ÿ§ÿ¨ÿ­ÿÿ ÿ¤ÿ ÿ¡ÿ£ÿ¦ÿ±ÿ³ÿ¸ÿ·ÿ­ÿ¦ÿ¥ÿ£ÿ±ÿ¤ÿ§ÿ¦ÿ¬ÿ¬ÿ¦ÿ¢ÿ¤ÿ¬ÿªÿ¦ÿ±ÿ¯ÿ«ÿ¬ÿ¶ÿ¿ÿ¯ÿÿ£ÿ³ÿ¨ÿ©ÿ¦ÿÿÿ ÿÿ¬ÿªÿ°ÿ¯ÿ°ÿ®ÿ¤ÿ¾ÿ¶ÿµÿ°ÿ´ÿ³ÿ­ÿ»ÿ¹ÿ¦ÿ©ÿ£ÿªÿ¬ÿ©ÿªÿ«ÿ«ÿ¦ÿ¦ÿ°ÿ¦ÿ©ÿ±ÿ°ÿ±ÿ¿ÿ¯ÿªÿ´ÿ¦ÿ¬ÿ¬ÿ¯ÿ¸ÿµÿ¯ÿ½ÿ¶ÿ¥ÿ®ÿ«ÿ¥ÿ¤ÿ«ÿ³ÿ§ÿ¤ÿ«ÿ¤ÿÿÿ«ÿ³ÿµÿ¬ÿ®ÿ®ÿ®ÿªÿ¥ÿ¢ÿ¦ÿ°ÿ±ÿ°ÿ¬ÿ¦ÿºÿ¢ÿÿ®ÿ³ÿ¤ÿÿ©ÿ ÿ¥ÿ¤ÿ¡ÿÿ ÿ®ÿ«ÿ ÿ¤ÿ®ÿÿÿÿ¡ÿ¯ÿ­ÿ§ÿ°ÿ®ÿÿÿ¢ÿ¢ÿÿÿ¡ÿ¢ÿÿÿÿÿ«ÿÿ¤ÿ¬ÿ§ÿ§ÿ«ÿ«ÿ®ÿ¦ÿ ÿªÿ¡ÿ»ÿºÿ³ÿ«ÿ¨ÿ°ÿ³ÿªÿ­ÿ£ÿ±ÿÿ ÿ¦ÿ®ÿ±ÿ¬ÿªÿ¡ÿ«ÿ¡ÿÿ¥ÿ¯ÿ¨ÿÿ¢ÿ¨ÿ¬ÿ®ÿ¢ÿÿ£ÿ´ÿ´ÿ¨ÿ¤ÿ¦ÿ¦ÿ£ÿ²ÿªÿ®ÿµÿ­ÿ®ÿ¶ÿªÿ£ÿ«ÿ¦ÿ¢ÿ¯ÿ²ÿ®ÿ¬ÿ¦ÿ­ÿ©ÿ¢ÿ¦ÿ¬ÿ£ÿ¢ÿ¬ÿ¬ÿ©ÿ¬ÿÿ©ÿ³ÿÿÿ»ÿ«ÿ¨ÿ£ÿ¨ÿ²ÿªÿ°ÿ£ÿÿ¥ÿ­ÿ§ÿÿ¤ÿ¯ÿ§ÿ§ÿ¢ÿ¤ÿ¢ÿÿÿ¬ÿªÿ¡ÿ«ÿ©ÿ«ÿ¬ÿ°ÿ¥ÿ©ÿ´ÿºÿ´ÿªÿ¨ÿ¦ÿÿ©ÿ¼ÿ­ÿ¦ÿ¨ÿ¢ÿÿ¥ÿ¬ÿ£ÿÿ¤ÿ¥ÿ¨ÿ¤ÿ¢ÿ­ÿµÿ­ÿ¥ÿ§ÿ­ÿ¥ÿ¤ÿÿ¦ÿ«ÿ°ÿ±ÿ¢ÿ¦ÿ«ÿªÿ®ÿ¯ÿ¦ÿ¤ÿ¥ÿÿ¤ÿÿÿ£ÿ¬ÿ­ÿ¥ÿÿ¢ÿ«ÿµÿÿ­ÿ¡ÿÿ¥ÿ¡ÿÿ®ÿ§ÿÿ¢ÿÿ¦ÿ­ÿ£ÿ§ÿ ÿÿ ÿÿ¦ÿ®ÿ¥ÿ¢ÿ¯ÿªÿªÿÿÿ¦ÿ©ÿÿÿÿÿ§ÿ¡ÿ ÿªÿµÿ²ÿÿ¨ÿµÿ®ÿÿ®ÿ®ÿ¤ÿ­ÿ¨ÿÿ¥ÿÿÿ¦ÿ¯ÿ­ÿ¢ÿªÿ¥ÿ¨ÿ§ÿ«ÿ®ÿ§ÿ¢ÿ©ÿ¥ÿÿ±ÿ¤ÿºÿ¤ÿyÿÿ ÿ¨ÿ¡ÿ£ÿ©ÿ¥ÿ¡ÿ·ÿ³ÿÿ¤ÿÿÿ«ÿ«ÿÿÿ£ÿÿÿÿÿTÿ5ÿ}ÿ ÿ¤ÿ¥ÿÿÿÿ¤ÿ¢ÿÿÿÿ ÿ§ÿ¨ÿ¤ÿÿÿ·ÿ ÿ©ÿ¢ÿÿ¢ÿÿ ÿ¥ÿ£ÿ¢ÿÿ£ÿÿÿ§ÿÿ­ÿ©ÿ¥ÿÿÿ ÿÿÿÿÿÿÿ¢ÿÿ²ÿÿ§ÿ ÿÿÿ¬ÿ¡ÿÿÿÿ¦ÿ¦ÿÿÿÿ£ÿ«ÿÿÿ¨ÿÿÿÿ¤ÿÿÿÿÿÿ ÿÿÿ¨ÿÿÿ§ÿ£ÿÿ¡ÿÿÿ ÿÿ¢ÿ¨ÿÿÿÿ~ÿ ÿÿÿÿÿÿÿÿ~ÿÿÿÿÿÿ£ÿ¤ÿÿÿÿÿÿÿ{ÿ¢ÿÿuÿÿÿÿÿÿÿÿÿ¬ÿ¢ÿÿ¦ÿÿÿÿÿÿÿuÿÿzÿwÿÿÿ~ÿ~ÿyÿlÿyÿÿqÿtÿmÿrÿÿsÿÿwÿsÿ\ÿTÿfÿtÿtÿtÿsÿoÿxÿtÿVÿrÿuÿqÿkÿjÿcÿuÿeÿbÿbÿrÿoÿhÿdÿcÿnÿwÿpÿ`ÿpÿdÿzÿ{ÿ_ÿcÿ|ÿ^ÿpÿ}ÿmÿnÿiÿoÿxÿ{ÿuÿoÿyÿÿÿyÿÿÿ{ÿÿsÿtÿlÿjÿmÿsÿdÿyÿxÿqÿ|ÿtÿlÿ|ÿnÿ]ÿdÿSÿiÿÿ{ÿxÿtÿkÿjÿZÿkÿ{ÿmÿuÿhÿjÿtÿeÿiÿxÿuÿÿvÿmÿ^ÿqÿ{ÿzÿkÿcÿ~ÿhÿnÿfÿWÿrÿhÿqÿrÿuÿnÿ[ÿbÿnÿwÿuÿ|ÿjÿfÿgÿ|ÿÿuÿsÿÿzÿ}ÿwÿrÿxÿzÿÿÿ|ÿÿÿÿ}ÿzÿÿÿjÿÿÿ{ÿÿ{ÿÿÿÿsÿÿ­ÿÿ}ÿ}ÿ~ÿÿ}ÿuÿ~ÿÿÿ~ÿÿ~ÿÿ~ÿjÿÿ|ÿbÿ^ÿ{ÿÿÿÿrÿÿ|ÿyÿÿÿÿÿÿvÿ}ÿÿÿÿÿcÿyÿÿ£ÿÿÿÿÿÿÿÿÿÿsÿÿÿÿÿÿÿÿuÿuÿÿpÿrÿvÿkÿwÿxÿÿÿÿ{ÿcÿsÿÿjÿÿÿnÿhÿuÿÿÿzÿÿÿÿÿÿmÿ}ÿvÿeÿÿÿfÿ[ÿqÿ{ÿÿÿ}ÿÿÿdÿ|ÿÿ}ÿÿ~ÿ~ÿÿÿÿ|ÿÿÿÿiÿgÿvÿpÿoÿÿ|ÿÿÿ{ÿzÿ}ÿvÿyÿ}ÿÿ}ÿyÿÿ}ÿÿoÿÿÿvÿlÿoÿÿÿÿÿÿÿÿÿÿwÿxÿ{ÿxÿ_ÿ_ÿÿÿÿÿ~ÿÿlÿnÿyÿvÿ}ÿuÿÿÿ}ÿÿoÿkÿlÿ{ÿÿÿ~ÿtÿ{ÿyÿ^ÿcÿÿÿzÿ}ÿÿqÿfÿlÿdÿrÿYÿxÿXÿÿÿÿ{ÿmÿaÿuÿdÿ~ÿÿÿ}ÿeÿoÿtÿrÿzÿÿÿÿrÿeÿdÿmÿzÿpÿqÿpÿÿ{ÿuÿrÿeÿzÿsÿqÿVÿsÿqÿpÿHÿKÿfÿnÿzÿmÿpÿtÿÿ|ÿsÿÿ{ÿiÿuÿsÿcÿqÿ{ÿrÿ|ÿÿÿxÿÿvÿ`ÿ}ÿÿcÿ}ÿÿ|ÿÿhÿfÿÿ]ÿ|ÿÿsÿÿmÿ|ÿ|ÿÿÿ|ÿ^ÿfÿyÿÿÿtÿuÿsÿjÿaÿkÿyÿfÿ\ÿiÿÿÿrÿwÿzÿpÿtÿzÿÿÿhÿÿnÿbÿ~ÿpÿÿÿÿÿÿwÿnÿnÿwÿqÿoÿzÿqÿtÿoÿZÿeÿ|ÿtÿuÿÿuÿsÿiÿdÿhÿÿsÿyÿÿtÿ|ÿjÿÿhÿvÿ}ÿ]ÿrÿmÿdÿkÿYÿ?ÿcÿYÿaÿYÿZÿdÿ|ÿhÿxÿbÿ[ÿdÿcÿYÿ]ÿgÿeÿdÿgÿ_ÿVÿLÿCÿMÿZÿYÿ[ÿWÿaÿVÿ]ÿ`ÿNÿgÿfÿUÿ^ÿLÿJÿaÿPÿXÿXÿ@ÿHÿLÿ|ÿXÿPÿPÿ=ÿ=ÿLÿRÿcÿHÿAÿTÿ^ÿHÿFÿEÿPÿXÿPÿIÿEÿDÿEÿMÿUÿ`ÿ`ÿ^ÿnÿcÿoÿOÿOÿbÿGÿMÿlÿ\ÿGÿbÿdÿSÿsÿ[ÿ]ÿQÿDÿsÿQÿ]ÿWÿEÿYÿLÿLÿdÿSÿgÿbÿRÿaÿhÿdÿyÿeÿiÿbÿ]ÿyÿ{ÿxÿwÿlÿyÿyÿrÿ{ÿkÿnÿwÿYÿYÿvÿgÿhÿiÿZÿLÿnÿgÿcÿkÿNÿÿvÿoÿÿoÿjÿlÿJÿaÿ`ÿvÿsÿrÿvÿ_ÿQÿ_ÿ_ÿXÿiÿxÿqÿdÿeÿ^ÿdÿnÿUÿMÿ]ÿfÿfÿpÿxÿkÿmÿeÿNÿHÿdÿuÿjÿjÿlÿ`ÿgÿPÿXÿmÿ\ÿsÿÿÿzÿ`ÿuÿ|ÿsÿÿtÿpÿuÿpÿyÿWÿTÿQÿ[ÿ]ÿ\ÿiÿiÿjÿsÿoÿlÿuÿjÿeÿgÿXÿ\ÿiÿtÿyÿwÿvÿtÿsÿkÿgÿkÿoÿuÿqÿhÿnÿmÿiÿfÿhÿbÿjÿiÿsÿvÿ|ÿyÿÿVÿ^ÿoÿ]ÿcÿaÿnÿlÿmÿbÿdÿxÿlÿsÿÿ}ÿuÿyÿyÿ|ÿ{ÿhÿvÿnÿoÿtÿkÿmÿoÿnÿqÿtÿqÿnÿrÿnÿgÿmÿmÿrÿtÿtÿ|ÿjÿcÿpÿÿxÿuÿlÿpÿoÿsÿlÿuÿjÿÿsÿÿ|ÿeÿÿuÿmÿrÿeÿÿlÿ^ÿhÿuÿyÿsÿlÿcÿUÿqÿwÿeÿkÿzÿtÿpÿwÿtÿlÿiÿpÿvÿmÿgÿbÿ^ÿnÿmÿcÿhÿqÿmÿlÿ_ÿyÿ]ÿcÿsÿkÿoÿnÿ^ÿpÿWÿZÿÿ_ÿiÿoÿÿnÿmÿkÿgÿYÿnÿeÿaÿÿÿpÿÿnÿrÿsÿsÿoÿgÿmÿ}ÿrÿ}ÿ}ÿfÿiÿsÿpÿpÿmÿlÿmÿoÿxÿwÿÿÿkÿlÿuÿoÿÿÿnÿÿmÿÿÿtÿlÿÿoÿyÿgÿaÿmÿÿlÿÿdÿjÿgÿwÿmÿrÿzÿrÿqÿsÿkÿxÿgÿvÿmÿnÿtÿ`ÿZÿtÿtÿmÿnÿrÿqÿrÿpÿ`ÿbÿrÿpÿbÿnÿ|ÿlÿ|ÿÿÿmÿvÿnÿrÿwÿ}ÿmÿbÿSÿ^ÿ|ÿÿÿaÿxÿ}ÿkÿoÿÿÿfÿsÿsÿÿtÿxÿXÿeÿoÿdÿzÿuÿmÿaþ®þsÿoÿdÿhÿhÿÿÿjÿnÿxÿgÿXÿ[ÿtÿzÿtÿvÿcÿsÿvÿeÿzÿuÿ~ÿtÿuÿrÿvÿÿÿxÿuÿvÿÿyÿhÿkÿrÿPÿeÿÿrÿoÿoÿhÿgÿlÿjÿpÿhÿ[ÿ_ÿeÿdÿiÿlÿqÿuÿjÿeÿfÿ^ÿ_ÿeÿrÿiÿ^ÿdÿ[ÿjÿÿjÿZÿ`ÿhÿ|ÿlÿtÿtÿ`ÿlÿ]ÿeÿgÿjÿiÿlÿ]ÿaÿ[ÿUÿWÿiÿwÿhÿLÿAÿ]ÿ_ÿQÿIÿYÿ\ÿSÿMÿFÿiÿnÿYÿUÿgÿXÿaÿoÿ`ÿOÿHÿrÿgÿNÿZÿQÿPÿ]ÿEÿzÿOÿOÿIÿvÿVÿ[ÿ[ÿWÿYÿVÿeÿ]ÿ^ÿ_ÿVÿ]ÿWÿJÿPÿRÿOÿQÿXÿ`ÿYÿTÿ\ÿVÿKÿEÿ\ÿXÿXÿNÿ^ÿRÿPÿ]ÿ_ÿSÿ\ÿ]ÿqÿjÿfÿdÿXÿ`ÿfÿZÿeÿbÿTÿkÿdÿeÿ}ÿtÿXÿTÿoÿzÿoÿjÿjÿcÿaÿxÿ}ÿsÿgÿdÿ|ÿxÿ{ÿyÿrÿÿrÿrÿÿzÿÿÿfÿkÿÿÿ{ÿoÿÿ~ÿxÿwÿÿvÿzÿ}ÿ|ÿ|ÿtÿtÿÿÿÿtÿxÿzÿkÿaÿvÿÿ}ÿtÿÿzÿÿÿÿjÿ}ÿÿnÿÿ{ÿxÿzÿ~ÿ}ÿ}ÿzÿsÿyÿÿkÿdÿiÿnÿqÿvÿÿÿÿÿ~ÿwÿzÿÿÿ{ÿdÿtÿÿyÿiÿ}ÿnÿqÿ|ÿrÿzÿgÿzÿnÿuÿyÿuÿxÿÿqÿmÿoÿkÿ}ÿÿÿÿÿzÿrÿdÿYÿlÿuÿyÿÿÿÿuÿwÿÿqÿ~ÿkÿmÿÿ|ÿeÿÿÿ|ÿÿÿÿÿuÿÿÿÿuÿkÿhÿwÿÿÿÿ}ÿ}ÿnÿrÿÿÿjÿfÿlÿÿÿeÿÿvÿzÿ}ÿ}ÿÿÿwÿiÿoÿyÿÿ{ÿpÿÿÿ~ÿÿÿÿvÿÿÿxÿqÿÿÿÿÿ~ÿqÿÿÿÿ|ÿ{ÿqÿ}ÿtÿmÿzÿÿÿmÿnÿ|ÿqÿ{ÿ{ÿtÿ~ÿvÿÿÿÿbÿgÿoÿmÿÿsÿxÿ{ÿÿÿÿÿÿÿÿpÿvÿSÿ8ÿ:ÿÿ=ÿvÿvÿ|ÿÿÿÿÿÿÿzÿÿyÿlÿÿ|ÿ~ÿvÿeÿsÿrÿ{ÿÿ~ÿÿÿ~ÿ}ÿÿÿ}ÿÿÿÿ|ÿhÿsÿeÿyÿÿÿÿuÿ~ÿÿ}ÿuÿgÿqÿÿÿ}ÿ{ÿmÿzÿÿiÿhÿuÿvÿ}ÿPÿBÿqÿkÿyÿ}ÿÿ}ÿlÿnÿÿ}ÿvÿqÿmÿÿÿÿÿwÿ~ÿÿÿÿÿqÿtÿRÿwÿÿÿ~ÿÿ~ÿÿÿrÿtÿxÿ~ÿÿnÿnÿÿÿ}ÿ}ÿyÿÿÿÿÿÿÿ|ÿxÿwÿzÿ~ÿÿÿ~ÿ}ÿÿÿqÿÿqÿwÿÿÿtÿÿÿÿÿwÿ{ÿlÿoÿoÿ~ÿÿzÿ~ÿuÿwÿÿÿÿÿÿzÿÿÿÿwÿÿÿtÿtÿwÿsÿ{ÿ~ÿÿ{ÿmÿsÿqÿxÿqÿ\ÿÿÿZÿfÿiÿWÿpÿjÿiÿrÿtÿrÿqÿuÿsÿeÿmÿ_ÿnÿ{ÿyÿzÿyÿhÿxÿhÿlÿwÿnÿuÿ~ÿÿÿ{ÿfÿ`ÿtÿlÿmÿ\ÿpÿsÿqÿfÿÿÿmÿoÿlÿÿÿwÿxÿÿÿzÿ~ÿyÿwÿÿuÿqÿhÿ{ÿlÿuÿÿuÿxÿxÿpÿvÿyÿlÿjÿvÿjÿrÿyÿÿuÿrÿrÿÿlÿvÿsÿ{ÿ}ÿvÿoÿtÿ~ÿqÿiÿrÿeÿqÿÿÿ{ÿwÿ{ÿyÿfÿnÿyÿpÿ!ÿýöûZÿxÿÿÿÿÿÿÿyÿ{ÿÿÿÿÿÿÿÿÿÿÿÿ¡ÿÿÿÿÿÿÿÿÿÿÿÿÿÿ·ÿ©ÿÿÿÿÿÿÿ¡ÿÿÿÿ¤ÿ¦ÿÿÿÿ¡ÿ©ÿÿÿÿÿÿ¡ÿ¢ÿ¥ÿ§ÿ¤ÿÿÿÿ¤ÿÿ ÿ¥ÿÿ®ÿÿ¨ÿ ÿÿÿÿÿÿÿÿÿ«ÿ¤ÿÿ©ÿ¨ÿÿ¥ÿ£ÿ¥ÿÿ ÿ¦ÿ¤ÿ¥ÿ¤ÿ¤ÿÿ¨ÿ¥ÿÿÿªÿ®ÿ¦ÿÿÿ¢ÿÿÿÿ³ÿÿ¨ÿÿ°ÿÿÿ¤ÿ¯ÿ§ÿÿÿ©ÿ¯ÿ°ÿ¢ÿ°ÿ¤ÿ§ÿ¢ÿ°ÿ©ÿªÿ¸ÿ²ÿ¨ÿ¡ÿÿ¯ÿ¢ÿ´ÿ´ÿÿÿ¦ÿ¬ÿ¯ÿºÿ«ÿ¥ÿ¬ÿ¥ÿ¤ÿ¯ÿ¯ÿÿÿ¢ÿ¨ÿ¡ÿ ÿÿÿÿÿÿ¯ÿ¬ÿÿÿ«ÿ¤ÿ³ÿ¦ÿ«ÿ®ÿ©ÿ¦ÿ©ÿ«ÿ¥ÿ¨ÿ¢ÿÿ´ÿ£ÿÿÿ¡ÿÿ~ÿ~ÿÿ®ÿ®ÿÿÿ¢ÿ ÿÿÿ¡ÿ¡ÿ£ÿ«ÿ©ÿ¢ÿ ÿÿ¡ÿ¦ÿ¢ÿ¥ÿ¢ÿ°ÿªÿÿÿÿ´ÿ°ÿÿÿÿ±ÿ¢ÿ®ÿ¬ÿÿÿ¡ÿ¥ÿ¥ÿ¡ÿ¯ÿ¶ÿ¡ÿ¢ÿ°ÿ­ÿÿ¢ÿ¬ÿ¨ÿ¤ÿ²ÿ¥ÿ­ÿ²ÿÿÿÿÿ¥ÿªÿÿÿÿÿ©ÿ±ÿ§ÿ²ÿ¦ÿÿ¢ÿ¤ÿ¤ÿªÿ²ÿ¯ÿÿ¿ÿ¥ÿ¨ÿ¸ÿ±ÿ§ÿ£ÿÿ ÿ£ÿ±ÿ ÿÿÿ¡ÿ­ÿ­ÿ²ÿ´ÿ¤ÿ¢ÿÿ®ÿ«ÿ©ÿ¬ÿ¨ÿ¥ÿÿ ÿ¬ÿ±ÿ¡ÿÿµÿ¥ÿÿÿ¥ÿ¦ÿ¤ÿ¥ÿªÿ­ÿªÿ½ÿ«ÿ´ÿÿÿ¤ÿ©ÿ®ÿ©ÿ«ÿÿ£ÿ¬ÿ¨ÿÿ ÿ¢ÿ®ÿ³ÿ¨ÿ¬ÿÿ£ÿ§ÿ«ÿ¨ÿ¬ÿ«ÿ¨ÿ¤ÿÿ¬ÿÿÿ©ÿ°ÿ¹ÿ©ÿÿÿ§ÿ³ÿ¹ÿ¥ÿ¥ÿ¨ÿ©ÿ±ÿ²ÿ³ÿ³ÿ§ÿÿ«ÿ­ÿ§ÿ¶ÿÿÿ¯ÿ¬ÿÿ¤ÿªÿ£ÿ°ÿ¤ÿ¬ÿ«ÿÿÿjÿ5ÿÿÿ¡ÿÿÿÿ¯ÿÿÿ¡ÿ¥ÿ¦ÿ¦ÿµÿ³ÿ©ÿ¦ÿ§ÿ§ÿªÿ¢ÿ£ÿ®ÿ¶ÿ³ÿ®ÿ§ÿ±ÿ¾ÿ¢ÿÿ¦ÿªÿ¢ÿ¤ÿ®ÿ®ÿ§ÿ¤ÿ£ÿ«ÿ«ÿ¯ÿ¾ÿ±ÿªÿ³ÿµÿ¨ÿ¤ÿ¶ÿ¨ÿ ÿÿ«ÿ±ÿ©ÿ§ÿµÿªÿÿ·ÿ¯ÿ¬ÿ­ÿ·ÿ¿ÿ°ÿÿªÿ©ÿ³ÿ´ÿ ÿÿÿÿ¡ÿºÿµÿ¤ÿªÿ«ÿ£ÿªÿ»ÿ ÿ ÿ£ÿ¥ÿ°ÿµÿ¤ÿªÿµÿ¸ÿ«ÿ¦ÿ§ÿ¥ÿ¤ÿ­ÿ«ÿ¦ÿ¥ÿ©ÿªÿªÿ¯ÿ¯ÿ©ÿ±ÿ¶ÿ©ÿ©ÿ§ÿ²ÿ®ÿ©ÿ°ÿ¯ÿªÿ´ÿ°ÿ©ÿ°ÿ¯ÿ¨ÿ¨ÿªÿ¤ÿ§ÿ®ÿ¶ÿÿ©ÿµÿ¬ÿ¤ÿ¯ÿ³ÿÿ´ÿ©ÿ¦ÿ¤ÿ£ÿ¢ÿªÿ·ÿ­ÿ·ÿ¢ÿÿ¨ÿ£ÿ¤ÿ¦ÿ ÿÿ£ÿ¨ÿ§ÿ¡ÿªÿ£ÿ ÿ®ÿ²ÿ£ÿ¨ÿ³ÿ®ÿ¬ÿºÿªÿÿ­ÿ³ÿ¥ÿ¯ÿÿÿÿ ÿ´ÿ¤ÿÿ£ÿÿÿÿÿªÿ¡ÿªÿ¤ÿ¤ÿ®ÿ¬ÿ¤ÿ±ÿ¨ÿ®ÿ«ÿµÿ«ÿ®ÿºÿ´ÿ¥ÿ§ÿ­ÿ¬ÿ©ÿÿ¤ÿÿ¡ÿ¤ÿÿ¤ÿÿ¡ÿ¦ÿ§ÿ®ÿ®ÿ¸ÿ®ÿÿÿ¬ÿ²ÿªÿ®ÿ®ÿ°ÿ¢ÿ¯ÿ³ÿ¢ÿÿ¢ÿÿ«ÿ¦ÿªÿ§ÿ«ÿÿ«ÿ±ÿ°ÿªÿ£ÿ§ÿ«ÿ­ÿ¢ÿ©ÿ¬ÿ¦ÿ¬ÿ§ÿ¡ÿ¨ÿ«ÿ«ÿ°ÿ®ÿ«ÿ°ÿ£ÿÿ¥ÿ¬ÿÿÿ¡ÿÿ´ÿ´ÿ²ÿºÿµÿ¨ÿ¡ÿ ÿ£ÿ­ÿ±ÿ©ÿ®ÿ¥ÿ§ÿ¨ÿÿÿ¡ÿªÿµÿ²ÿ ÿÿ­ÿÿµÿ§ÿ·ÿ§ÿ¦ÿ®ÿ¯ÿ­ÿ¤ÿÿÿÿ«ÿ¨ÿ¡ÿÿ¡ÿÿ¡ÿ³ÿ¨ÿ ÿÿÿÿ¨ÿ¨ÿ¬ÿ²ÿ³ÿ¥ÿÿªÿ§ÿÿ¯ÿÿ§ÿ ÿ­ÿ¸ÿ§ÿÿ¨ÿ±ÿ°ÿªÿ¨ÿ©ÿÿÿ«ÿÿtÿÿªÿ©ÿ¤ÿÿ¦ÿ©ÿ¦ÿÿµÿ¥ÿÿ}ÿ}ÿÿÿ¥ÿÿÿ«ÿ´ÿ¦ÿÿ¬ÿ©ÿÿ¦ÿÿÿ§ÿ®ÿ¦ÿ¨ÿ¯ÿÿÿÿ¥ÿ´ÿ¨ÿ ÿÿÿÿÿÿ³ÿÿÿÿÿÁÿªÿ¡ÿ¬ÿ²ÿ¬ÿ­ÿ§ÿÿ§ÿÿÿ¥ÿ¦ÿ²ÿÿÿÿ ÿ¢ÿ£ÿ£ÿªÿ®ÿÿÿ§ÿ®ÿÿ£ÿÿÿÿÿ¡ÿ¤ÿ£ÿ£ÿÿÿ´ÿ°ÿÿ¡ÿÿÿ¤ÿ¢ÿÿÿÿÿÿÿmÿxÿÿÿªÿÿ¦ÿ¡ÿªÿªÿÿÿÿÿÿ¢ÿ§ÿ®ÿ§ÿ¬ÿÿ«ÿ£ÿ¬ÿ©ÿ¥ÿ£ÿÿÿ ÿ©ÿ®ÿ©ÿ¦ÿÿ¡ÿ´ÿÿÿ¢ÿÿÿ¤ÿ¡ÿÿÿÿ¡ÿÿÿÿÿ­ÿÿÿÿ¤ÿÿÿ£ÿÿÿ£ÿ¥ÿÿ­ÿÿÿÿÿ©ÿÿ³ÿÿÿÿ¬ÿ¤ÿÿÿÿÿÿÿÿÿÿÿÿ°ÿ¥ÿÿÿ¥ÿ·ÿ­ÿÿÿÿ£ÿÿÿÿÿÿÿÿÿÿÿÿÿÿÿÿ§ÿ¨ÿÿÿÿÿÿÿÿÿÿÿÿÿÿ¤ÿÿÿÿÿÿ®ÿÿ~ÿÿ|ÿÿÿÿÿÿÿÿtÿsÿÿÿxÿÿyÿ_ÿ{ÿÿxÿÿsÿqÿÿwÿmÿwÿsÿvÿ{ÿuÿoÿkÿoÿzÿxÿxÿfÿ^ÿoÿmÿoÿuÿyÿaÿlÿhÿhÿjÿfÿiÿyÿyÿrÿtÿeÿcÿfÿ_ÿPÿqÿSÿ[ÿÿcÿjÿoÿaÿ_ÿdÿsÿqÿoÿyÿyÿ{ÿÿÿrÿÿ{ÿ{ÿoÿ~ÿÿxÿjÿ|ÿÿÿrÿ{ÿvÿcÿZÿkÿtÿhÿvÿfÿZÿ`ÿYÿ|ÿwÿnÿiÿsÿwÿbÿfÿuÿlÿjÿrÿxÿsÿ`ÿ]ÿqÿsÿjÿkÿzÿdÿqÿpÿ~ÿlÿvÿÿpÿqÿjÿfÿxÿjÿ_ÿlÿoÿnÿtÿjÿlÿÿmÿÿxÿvÿzÿÿÿpÿÿhÿ~ÿÿ}ÿpÿqÿ~ÿÿÿÿÿÿvÿvÿ{ÿÿÿ{ÿÿÿÿÿÿ~ÿÿqÿÿÿÿ¡ÿÿuÿÿÿvÿÿÿÿÿÿÿÿÿÿÿÿxÿoÿeÿÿsÿÿÿÿÿÿÿÿ~ÿÿÿ~ÿyÿÿÿÿÿtÿyÿÿÿÿÿÿoÿÿÿÿÿzÿÿzÿÿÿÿÿ|ÿtÿzÿvÿvÿÿoÿsÿzÿyÿ}ÿyÿÿÿÿrÿwÿrÿÿ_ÿÿÿpÿkÿqÿÿuÿmÿxÿ~ÿ|ÿÿÿvÿmÿrÿpÿsÿuÿcÿjÿÿÿ`ÿÿ{ÿÿÿÿÿsÿaÿbÿÿÿyÿÿ|ÿzÿ~ÿ}ÿÿ}ÿuÿuÿrÿxÿÿyÿÿÿ}ÿyÿ}ÿsÿmÿÿÿÿcÿÿÿÿsÿ~ÿÿ{ÿdÿrÿhÿuÿÿ{ÿ}ÿÿrÿpÿÿwÿdÿ{ÿ}ÿ{ÿkÿ}ÿÿÿ{ÿyÿkÿnÿkÿyÿÿÿÿÿ}ÿÿ|ÿgÿpÿpÿsÿ~ÿ|ÿÿ{ÿuÿÿqÿoÿÿtÿcÿpÿÿsÿgÿdÿ`ÿÿzÿÿ^ÿÿÿ|ÿiÿÿhÿOÿoÿjÿ|ÿÿoÿiÿtÿzÿ~ÿÿÿxÿcÿ^ÿtÿvÿeÿvÿÿzÿwÿvÿÿ~ÿiÿtÿÿÿjÿfÿdÿyÿ~ÿnÿRÿXÿfÿnÿlÿdÿsÿ|ÿqÿsÿÿyÿhÿnÿoÿjÿjÿvÿÿÿ|ÿÿÿ~ÿkÿlÿÿÿhÿÿlÿÿÿoÿ`ÿÿuÿÿwÿlÿiÿ|ÿjÿrÿ}ÿvÿlÿ_ÿfÿoÿtÿyÿ{ÿzÿpÿYÿXÿwÿwÿoÿzÿzÿvÿpÿkÿzÿoÿqÿ~ÿ~ÿxÿÿtÿpÿiÿeÿÿaÿÿ}ÿsÿwÿÿ}ÿÿÿzÿsÿ{ÿÿzÿiÿfÿdÿrÿÿ{ÿzÿÿÿuÿYÿYÿkÿÿdÿvÿÿgÿlÿgÿzÿQÿgÿdÿfÿiÿÿlÿrÿaÿ[ÿ~ÿaÿkÿeÿhÿsÿjÿqÿrÿiÿhÿwÿvÿaÿXÿnÿoÿYÿ]ÿfÿWÿMÿKÿMÿbÿ_ÿFÿSÿ[ÿRÿPÿdÿYÿ[ÿTÿRÿ@ÿCÿMÿRÿPÿ;ÿYÿJÿKÿTÿnÿgÿUÿNÿGÿMÿRÿPÿSÿLÿVÿ`ÿnÿTÿ?ÿ?ÿUÿPÿOÿ[ÿIÿDÿKÿGÿTÿ]ÿOÿYÿfÿdÿiÿSÿOÿcÿ;ÿZÿ^ÿWÿ`ÿ\ÿDÿgÿjÿJÿcÿVÿ_ÿbÿ_ÿlÿVÿ^ÿPÿMÿVÿUÿAÿgÿNÿSÿcÿdÿbÿ_ÿUÿfÿbÿfÿjÿcÿkÿdÿ[ÿkÿsÿlÿoÿkÿoÿgÿfÿtÿ~ÿiÿfÿPÿeÿeÿÿ^ÿkÿpÿ{ÿxÿeÿ[ÿoÿyÿbÿmÿqÿ\ÿuÿkÿ\ÿmÿvÿzÿQÿ]ÿ`ÿSÿ]ÿkÿuÿqÿqÿcÿ^ÿ^ÿZÿ\ÿ\ÿbÿjÿeÿgÿoÿmÿaÿWÿ[ÿnÿvÿlÿbÿeÿtÿvÿaÿgÿbÿiÿnÿÿyÿ|ÿrÿ|ÿ{ÿqÿ|ÿgÿvÿpÿeÿÿcÿcÿeÿiÿdÿTÿhÿgÿ`ÿVÿbÿmÿnÿlÿcÿgÿ`ÿ_ÿjÿuÿÿÿsÿtÿvÿhÿmÿuÿuÿrÿhÿpÿsÿqÿjÿ`ÿcÿsÿmÿrÿvÿsÿzÿqÿ|ÿaÿbÿkÿlÿyÿeÿlÿ_ÿaÿmÿlÿwÿrÿÿuÿuÿsÿÿuÿÿtÿ]ÿqÿxÿ{ÿyÿkÿkÿ`ÿ^ÿiÿrÿzÿkÿgÿmÿdÿjÿlÿqÿsÿrÿrÿeÿgÿoÿvÿrÿtÿvÿsÿpÿkÿuÿeÿtÿÿ~ÿÿxÿdÿÿyÿmÿqÿfÿÿlÿkÿcÿmÿnÿsÿpÿhÿ^ÿdÿoÿkÿaÿrÿyÿzÿxÿnÿwÿtÿlÿ{ÿvÿfÿlÿgÿlÿqÿ_ÿmÿrÿhÿdÿsÿqÿYÿ`ÿmÿkÿgÿuÿiÿqÿaÿsÿzÿhÿjÿlÿ|ÿjÿbÿ\ÿbÿ^ÿhÿZÿXÿvÿqÿuÿÿhÿeÿxÿuÿvÿgÿpÿÿsÿoÿwÿgÿbÿgÿkÿqÿmÿmÿkÿnÿrÿfÿyÿvÿ\ÿkÿrÿpÿxÿxÿhÿnÿcÿqÿÿgÿzÿÿkÿrÿeÿcÿhÿxÿYÿvÿqÿ\ÿPÿ|ÿeÿqÿ|ÿfÿeÿnÿ~ÿÿrÿ{ÿiÿgÿnÿaÿ^ÿ`ÿnÿlÿnÿ}ÿ|ÿsÿrÿpÿiÿuÿyÿ|ÿÿzÿwÿxÿmÿvÿqÿeÿaÿsÿuÿÿmÿwÿ{ÿmÿxÿ}ÿ~ÿÿ{ÿÿoÿ|ÿoÿnÿdÿtÿnÿvÿÿÿxÿbÿwÿrÿ~ÿpÿKÿÿKÿkÿcÿxÿ{ÿyÿÿÿÿrÿaÿdÿWÿPÿhÿjÿtÿ\ÿ]ÿÿiÿiÿyÿ\ÿgÿuÿtÿ\ÿ\ÿgÿÿ[ÿZÿgÿÿÿaÿwÿkÿmÿfÿxÿjÿcÿgÿrÿlÿ`ÿjÿrÿxÿoÿfÿdÿiÿfÿ]ÿkÿmÿ^ÿbÿ^ÿfÿkÿdÿeÿdÿfÿbÿhÿcÿzÿ`ÿZÿ^ÿdÿqÿfÿ|ÿlÿ^ÿ[ÿOÿjÿoÿhÿpÿbÿ^ÿmÿoÿQÿNÿZÿqÿ`ÿ[ÿOÿUÿ_ÿRÿQÿcÿkÿ_ÿ_ÿeÿVÿ]ÿrÿbÿMÿpÿpÿnÿjÿaÿMÿwÿdÿhÿVÿmÿWÿSÿWÿXÿ_ÿPÿUÿcÿHÿOÿiÿqÿdÿ\ÿ`ÿnÿNÿ[ÿaÿTÿFÿFÿKÿHÿMÿLÿTÿ`ÿ[ÿWÿXÿbÿSÿLÿ]ÿaÿcÿTÿ[ÿXÿ/ÿ[ÿ^ÿWÿ[ÿVÿbÿZÿiÿ\ÿMÿhÿ`ÿ\ÿbÿhÿQÿjÿoÿhÿxÿ}ÿnÿkÿpÿcÿaÿqÿyÿuÿwÿÿÿÿ|ÿÿyÿ{ÿ}ÿxÿQÿhÿkÿÿÿlÿ{ÿÿoÿÿvÿvÿvÿxÿÿÿsÿlÿpÿmÿÿÿwÿzÿ}ÿzÿuÿwÿyÿrÿzÿÿzÿtÿÿzÿnÿ`ÿÿÿÿ{ÿlÿaÿ|ÿÿwÿÿvÿzÿ}ÿ~ÿxÿ}ÿÿoÿyÿrÿeÿlÿrÿuÿpÿmÿxÿÿÿ{ÿÿÿÿÿkÿ~ÿvÿhÿsÿ~ÿgÿÿiÿeÿÿeÿ{ÿuÿkÿlÿ~ÿwÿuÿvÿÿ?ÿHÿmÿsÿÿÿÿ{ÿyÿuÿpÿiÿ`ÿrÿÿ{ÿÿwÿrÿ{ÿvÿÿuÿÿkÿÿxÿÿsÿÿÿzÿÿÿÿÿsÿwÿ~ÿwÿkÿpÿsÿsÿÿÿÿÿÿÿÿ{ÿyÿwÿsÿÿÿ{ÿyÿxÿzÿzÿ{ÿÿÿÿvÿvÿyÿÿÿÿyÿÿÿ|ÿuÿuÿqÿjÿuÿxÿzÿzÿwÿyÿyÿÿÿÿuÿqÿjÿaÿwÿÿ{ÿÿqÿeÿzÿ{ÿ}ÿÿÿÿÿwÿvÿÿÿÿÿÿaÿpÿoÿvÿÿÿsÿrÿkÿwÿÿÿÿÿÿkÿ^ÿ`ÿtÿ<ÿûþMÿaÿjÿyÿÿÿ}ÿnÿÿsÿÿÿ{ÿyÿÿuÿÿkÿuÿyÿ}ÿÿÿÿÿÿzÿ}ÿÿÿ~ÿÿÿÿÿqÿuÿoÿ~ÿÿÿÿÿÿ~ÿÿÿ{ÿyÿzÿpÿjÿpÿUÿSÿuÿÿ|ÿ}ÿnÿ{ÿQÿOÿzÿÿÿoÿzÿ~ÿÿÿÿ{ÿÿ|ÿrÿ|ÿÿÿÿÿÿÿÿÿyÿsÿqÿxÿ|ÿÿÿÿ|ÿÿÿÿ~ÿÿÿÿÿÿÿÿÿÿ{ÿÿ~ÿÿ~ÿÿÿyÿyÿÿÿyÿÿÿÿÿ}ÿtÿ{ÿzÿÿ~ÿiÿÿÿÿÿÿÿÿÿvÿqÿnÿÿÿÿzÿrÿÿÿÿÿÿÿÿxÿrÿÿÿ~ÿÿrÿ{ÿxÿuÿyÿzÿsÿuÿxÿjÿiÿsÿpÿwÿjÿÿhÿsÿkÿvÿkÿ}ÿsÿtÿsÿrÿvÿhÿgÿoÿdÿqÿnÿrÿuÿtÿkÿÿbÿgÿhÿgÿtÿnÿÿÿxÿrÿnÿhÿkÿdÿLÿ\ÿzÿvÿÿ|ÿbÿrÿtÿlÿvÿxÿzÿÿyÿ~ÿÿÿvÿwÿ~ÿ{ÿÿÿÿqÿrÿÿmÿÿvÿqÿvÿÿÿÿÿoÿÿ~ÿWÿÿÿgÿyÿ`ÿÿ|ÿxÿuÿrÿwÿwÿpÿuÿÿÿjÿpÿ|ÿyÿÿÿwÿÿÿqÿnÿsÿ~ÿÿWÿ4ÿOÿtÿÿ~ÿvÿyÿÿÿxÿxÿ|ÿ}ÿÿÿÿÿÿÿÿÿÿÿÿÿÿ¬ÿÿ«ÿ¡ÿªÿÿÿ£ÿÿÿªÿÿÿ ÿÿ£ÿ¥ÿÿÿÿ¥ÿ¤ÿÿ ÿ ÿÿ¡ÿÿÿ¨ÿÿÿ©ÿÿÿ£ÿ¡ÿÿÿÿ¡ÿ¢ÿÿÿÿÿÿÿ¦ÿ¤ÿ§ÿÿÿÿÿÿÿ£ÿÿ¢ÿ¤ÿÿÿÿÿÿ»ÿ´ÿ²ÿ§ÿÿÿÿ£ÿ£ÿ¤ÿÿÿ©ÿÿÿ§ÿÿÿ¦ÿ£ÿÿÿÿÿÿÿ¤ÿ©ÿÿ¬ÿ¬ÿ¼ÿºÿÿÿ¦ÿ¨ÿ¬ÿ©ÿÿ«ÿ´ÿ«ÿÿ¥ÿÿ¥ÿ¨ÿ ÿ¡ÿÿÿªÿµÿ±ÿ¤ÿÿÿ£ÿÿÿÿÿ¡ÿ£ÿ§ÿ¨ÿ°ÿ«ÿÿ¢ÿÿ¬ÿ¤ÿÿÿÿ¢ÿ¦ÿ©ÿ¬ÿ®ÿ¤ÿÿÇÿ´ÿ£ÿ¨ÿ¢ÿÿ ÿ¡ÿ ÿ¦ÿªÿ¦ÿ¼ÿÿ¸ÿ£ÿ¢ÿÿ_ÿ.ÿXÿÿÿ¢ÿÿÿÿÿ£ÿ§ÿÿÿ¥ÿ§ÿªÿ¬ÿ¨ÿ¥ÿÿ¤ÿ©ÿ¨ÿ¡ÿÿ¬ÿ®ÿÿÿ¥ÿµÿ²ÿÿÿÿ¡ÿ¯ÿ¨ÿÿÿ¬ÿ«ÿ¡ÿ®ÿÿ´ÿ²ÿÿ¬ÿµÿ®ÿ§ÿ­ÿ®ÿ¢ÿ¢ÿªÿ«ÿ©ÿµÿ©ÿ¬ÿ ÿ«ÿªÿÿxÿÿ¢ÿ¤ÿÿ«ÿ±ÿ³ÿ§ÿ ÿ ÿ§ÿªÿ¦ÿ±ÿÿ¢ÿ¦ÿ¢ÿÿ¡ÿ£ÿ¡ÿÿÿ«ÿ²ÿ¤ÿ¥ÿÿ ÿ£ÿ­ÿ®ÿ²ÿ±ÿ¦ÿ¤ÿ£ÿ®ÿÿ¢ÿ¬ÿ¥ÿ¢ÿ¢ÿ¨ÿ«ÿ¤ÿªÿ³ÿ¢ÿÿ§ÿ¡ÿ®ÿ­ÿ¤ÿ£ÿ«ÿ¹ÿ«ÿªÿ´ÿÿÿ¡ÿ©ÿ®ÿ®ÿ®ÿ¤ÿ§ÿ§ÿ ÿ²ÿ»ÿ°ÿ¨ÿ©ÿ²ÿ³ÿ¥ÿÿ¡ÿ¤ÿ ÿÿ­ÿ°ÿ­ÿ¯ÿªÿÿÿÿ£ÿ£ÿÿÿÿÿ¡ÿ­ÿ¼ÿ¡ÿÿ¡ÿ²ÿ©ÿ§ÿ©ÿ¤ÿÿÿ¡ÿ¡ÿ³ÿ¨ÿÿ¡ÿÿÿ©ÿ¤ÿÿ¢ÿ§ÿ¤ÿ«ÿ¥ÿ¡ÿÿtÿhÿ~ÿNÿyÿÿ¨ÿ­ÿ¥ÿ«ÿ´ÿ©ÿ­ÿ¥ÿ®ÿ¿ÿ±ÿ¡ÿ¦ÿªÿ¬ÿµÿ£ÿ¢ÿ¯ÿªÿ©ÿ²ÿ¯ÿ¨ÿ¦ÿ®ÿ¶ÿ ÿªÿÿ­ÿ­ÿ¥ÿ¤ÿ¥ÿ§ÿµÿ¥ÿ©ÿ¸ÿ¯ÿ§ÿ±ÿ¶ÿ¥ÿÿÿÿÿ¢ÿ«ÿ¨ÿ¥ÿªÿ§ÿ ÿ¦ÿ±ÿÿ£ÿ©ÿ®ÿ°ÿ®ÿ¯ÿ¹ÿ¥ÿ´ÿÿÿ¡ÿÿÿ¥ÿ¬ÿ¦ÿÿ¡ÿ¬ÿ¡ÿ£ÿ°ÿªÿ®ÿ²ÿªÿ¥ÿ±ÿ·ÿ´ÿ±ÿºÿ¯ÿªÿ®ÿ¯ÿªÿ¬ÿ³ÿ¯ÿ¬ÿ³ÿµÿ°ÿ³ÿ¶ÿ£ÿ¦ÿºÿ¡ÿ§ÿ¦ÿ¨ÿ©ÿ¦ÿªÿ¯ÿ¦ÿªÿªÿ¬ÿªÿªÿ­ÿ©ÿ ÿ¦ÿ£ÿ§ÿ®ÿ¯ÿ»ÿ¶ÿ¦ÿ¥ÿ®ÿ«ÿÿ´ÿ§ÿ­ÿ°ÿ¨ÿ¤ÿªÿ­ÿ¯ÿ§ÿÿÿ¯ÿ«ÿ ÿÿ§ÿ¶ÿªÿ£ÿ¢ÿ ÿ§ÿ¦ÿ¨ÿ±ÿ¶ÿ«ÿ®ÿ®ÿ²ÿ¶ÿ¼ÿ«ÿÿÿ§ÿ±ÿÿ®ÿ£ÿÿ¡ÿ®ÿ¤ÿÿÿÿvÿÿ·ÿ±ÿ¦ÿ®ÿ¯ÿ§ÿ«ÿ¯ÿ¢ÿ®ÿ»ÿÿ«ÿ¸ÿÿ£ÿ¶ÿ´ÿ©ÿ¦ÿ©ÿ§ÿ­ÿÿÿ¢ÿ¡ÿÿÿÿ¨ÿ­ÿÿÿÿÿ©ÿ¯ÿ£ÿ¢ÿ¬ÿ£ÿ¨ÿ±ÿ¬ÿµÿªÿ­ÿ®ÿ¦ÿ ÿÿ£ÿ®ÿ ÿÀÿ§ÿµÿªÿ¨ÿ³ÿªÿÿ¢ÿ¬ÿ·ÿÿÿ§ÿ¬ÿªÿ¨ÿÿÿ³ÿ²ÿ¦ÿÿ­ÿÿºÿ£ÿÿ¬ÿªÿ¦ÿ«ÿÿÿ¤ÿ®ÿ³ÿ¥ÿ«ÿ©ÿ£ÿªÿ¨ÿÿ¯ÿ·ÿ¥ÿ¡ÿ²ÿ³ÿ­ÿ²ÿ¨ÿ¡ÿ§ÿ¦ÿ¤ÿÿ¦ÿÿ¼ÿ­ÿªÿ¤ÿ¢ÿ£ÿÿ¢ÿ£ÿÿ«ÿ«ÿ¶ÿ£ÿÿÿÿÿ¥ÿ´ÿ¯ÿÿ®ÿ¾ÿ©ÿÿ ÿ­ÿ¯ÿµÿ«ÿÿªÿ©ÿÿ°ÿ£ÿ¤ÿÿÿ¨ÿ¤ÿÿÿµÿ³ÿ±ÿ­ÿ¨ÿ¨ÿ¨ÿÿÿÿÿÿ§ÿ¬ÿÿ¥ÿÿ¢ÿÿ§ÿÿÿÿiÿeÿÿÿÿÿ«ÿªÿÿ¯ÿÿÿÿ¤ÿ¨ÿÿ¡ÿ¬ÿ¨ÿ¨ÿ«ÿÿÿÿ¡ÿ¤ÿ®ÿªÿ ÿÿ¡ÿÿÿ£ÿÿ¨ÿÿÿ¡ÿ£ÿÿ¤ÿ¯ÿ©ÿ¡ÿ¢ÿ§ÿ¬ÿÿÿ«ÿ£ÿ£ÿÿ¥ÿªÿ¤ÿ®ÿ°ÿ§ÿÿÿ»ÿÿ¦ÿ¡ÿÿÿÿÿÿÿ©ÿ«ÿÿÿ¨ÿ§ÿ¬ÿ§ÿÿ³ÿÿ ÿ¥ÿÿÿ¢ÿ¤ÿÿÿÿrÿÿ£ÿÿ½ÿÿ¢ÿ¦ÿ±ÿ²ÿÿÿÿÿÿÿ ÿ¢ÿ£ÿ°ÿÿ²ÿÿ§ÿ¨ÿ¤ÿ£ÿ ÿÿÿÿÿ ÿ ÿÿ ÿ¨ÿÿ¤ÿ«ÿ©ÿ¥ÿ©ÿ¢ÿÿ ÿÿ¢ÿªÿÿÿÿ­ÿ§ÿÿÿ¤ÿÿ§ÿ²ÿ£ÿ¡ÿ¦ÿÿ ÿ¨ÿ¢ÿÿ£ÿÿ¥ÿÿ°ÿÿÿÿ¥ÿ¢ÿÿ¤ÿÿÿÿÿÿÿ¡ÿÿÿÿ£ÿªÿÿÿÿ¥ÿÿÿÿ¢ÿ ÿÿÿÿ£ÿÿÿÿÿxÿ}ÿ|ÿÿÿÿ¢ÿ«ÿ¦ÿÿÿÿÿsÿÿÿÿuÿÿÿÿ¬ÿ ÿÿÿÿÿÿÿÿÿÿÿÿÿÿyÿsÿ|ÿsÿmÿyÿxÿoÿ{ÿzÿÿ~ÿxÿtÿÿJÿÿÿÿ}ÿ]ÿsÿÿÿÿÿmÿ`ÿoÿqÿrÿ`ÿjÿeÿeÿmÿhÿbÿsÿoÿbÿpÿ~ÿeÿfÿÿ{ÿkÿqÿdÿrÿbÿ^ÿ[ÿaÿtÿtÿlÿÿpÿYÿUÿdÿtÿÿvÿmÿsÿwÿÿÿxÿvÿ{ÿwÿqÿuÿvÿÿ}ÿzÿÿÿÿ}ÿwÿsÿzÿoÿkÿÿeÿkÿFÿ[ÿlÿ_ÿmÿ`ÿ^ÿ[ÿqÿlÿJÿNÿaÿbÿbÿuÿvÿfÿdÿkÿtÿuÿjÿdÿnÿpÿwÿ{ÿ{ÿrÿyÿrÿ[ÿjÿzÿÿkÿaÿtÿhÿjÿyÿxÿ|ÿlÿvÿÿxÿÿkÿÿÿÿuÿÿtÿzÿ~ÿÿxÿoÿÿÿÿÿÿÿuÿoÿÿÿ|ÿÿÿwÿÿÿyÿpÿwÿ~ÿÿÿsÿ{ÿÿÿqÿuÿtÿ~ÿÿÿÿÿÿÿÿÿÿÿ{ÿqÿuÿÿtÿ}ÿÿÿÿÿ}ÿ|ÿÿÿÿÿ{ÿÿÿÿoÿzÿ{ÿyÿÿoÿmÿÿÿyÿÿwÿÿwÿÿ}ÿÿÿÿ|ÿ|ÿÿÿÿÿÿtÿ~ÿÿ|ÿ{ÿzÿrÿhÿÿuÿÿxÿÿtÿÿÿ{ÿuÿkÿÿÿhÿwÿÿÿ|ÿpÿpÿdÿtÿÿÿuÿÿ~ÿÿoÿtÿÿÿÿÿxÿyÿvÿOÿfÿÿÿÿsÿfÿqÿ~ÿ}ÿÿÿrÿhÿvÿÿÿÿ|ÿÿÿ}ÿoÿlÿÿÿkÿÿmÿÿÿ|ÿÿÿÿÿpÿnÿuÿqÿÿÿnÿ}ÿyÿ]ÿiÿqÿiÿÿqÿyÿvÿÿÿsÿ|ÿyÿWÿÿÿmÿÿ|ÿÿÿxÿÿuÿlÿrÿtÿsÿuÿvÿÿÿwÿÿvÿwÿÿÿnÿÿÿpÿbÿ@ÿzÿ|ÿÿÿqÿzÿÿÿÿÿsÿ9ÿ]ÿqÿvÿ`ÿkÿÿÿpÿtÿ{ÿyÿ{ÿrÿiÿrÿ~ÿtÿuÿ|ÿoÿ|ÿÿ{ÿmÿoÿnÿÿ~ÿxÿsÿ_ÿoÿhÿ~ÿeÿWÿuÿxÿ~ÿnÿxÿqÿeÿbÿnÿpÿkÿmÿfÿnÿxÿiÿrÿ|ÿwÿÿÿÿrÿ|ÿÿwÿyÿÿlÿÿkÿ`ÿÿ|ÿ~ÿÿÿlÿmÿkÿtÿpÿ{ÿÿkÿlÿÿÿoÿvÿ|ÿrÿpÿhÿ^ÿ]ÿdÿtÿuÿtÿyÿoÿyÿÿxÿ}ÿtÿxÿsÿuÿ}ÿ\ÿhÿiÿrÿiÿyÿpÿkÿuÿrÿyÿwÿxÿrÿpÿkÿlÿsÿvÿuÿlÿmÿpÿ{ÿÿÿzÿhÿaÿvÿÿÿ^ÿyÿÿyÿuÿMÿÿnÿgÿjÿ\ÿÿtÿoÿaÿcÿcÿÿHÿfÿnÿcÿdÿ\ÿlÿ[ÿ`ÿ_ÿlÿlÿcÿ_ÿhÿ^ÿQÿ\ÿsÿmÿPÿJÿLÿ\ÿTÿ8ÿLÿdÿRÿJÿWÿVÿBÿGÿWÿ=ÿQÿBÿTÿQÿIÿJÿ=ÿNÿ\ÿUÿmÿYÿHÿUÿPÿXÿTÿEÿ[ÿeÿQÿVÿCÿBÿTÿUÿVÿZÿZÿPÿGÿNÿ_ÿ_ÿEÿAÿRÿXÿOÿWÿ[ÿPÿUÿFÿLÿUÿJÿKÿÿhÿpÿgÿbÿcÿMÿ^ÿ_ÿlÿeÿgÿSÿÿOÿsÿfÿFÿgÿgÿ_ÿdÿZÿ[ÿnÿkÿjÿWÿYÿgÿeÿmÿ{ÿ|ÿkÿ]ÿ`ÿaÿYÿjÿ`ÿgÿxÿtÿsÿÿgÿOÿaÿjÿZÿÿrÿlÿiÿ\ÿQÿdÿwÿoÿiÿfÿfÿ~ÿrÿlÿrÿjÿoÿbÿ_ÿrÿ`ÿ^ÿQÿiÿjÿiÿaÿeÿsÿnÿdÿbÿfÿjÿfÿbÿkÿcÿWÿdÿeÿpÿuÿeÿhÿqÿeÿsÿ_ÿgÿlÿqÿfÿlÿnÿ|ÿkÿzÿÿtÿjÿaÿwÿvÿtÿ}ÿ{ÿnÿnÿpÿiÿVÿtÿmÿgÿWÿdÿqÿhÿgÿnÿtÿjÿ^ÿpÿtÿrÿ|ÿmÿdÿkÿiÿoÿvÿwÿpÿlÿqÿsÿtÿiÿeÿfÿrÿqÿiÿ}ÿ{ÿyÿuÿpÿtÿoÿZÿÿtÿ|ÿqÿeÿdÿ{ÿnÿÿuÿÿtÿqÿ~ÿ}ÿlÿnÿ^ÿgÿmÿsÿxÿqÿlÿ]ÿTÿ[ÿpÿqÿsÿtÿjÿjÿ\ÿYÿbÿcÿhÿnÿjÿrÿjÿaÿfÿgÿ{ÿÿÿjÿlÿwÿhÿÿ|ÿÿsÿvÿbÿÿkÿpÿlÿrÿrÿsÿkÿcÿhÿKÿoÿrÿmÿ|ÿuÿiÿsÿfÿdÿlÿuÿvÿpÿÿ{ÿaÿqÿtÿpÿ{ÿxÿvÿkÿgÿrÿoÿiÿjÿrÿ^ÿeÿuÿsÿkÿbÿÿrÿsÿwÿ{ÿjÿsÿrÿ]ÿjÿpÿcÿUÿbÿjÿlÿdÿlÿkÿZÿpÿvÿhÿ_ÿwÿuÿvÿuÿkÿxÿsÿgÿnÿkÿfÿjÿoÿwÿnÿfÿaÿ^ÿpÿsÿyÿrÿ^ÿgÿoÿzÿvÿfÿdÿkÿrÿnÿlÿiÿÿÿnÿvÿkÿfÿÿyÿdÿjÿrÿdÿTÿzÿdÿ}ÿzÿpÿsÿfÿÿÿ~ÿuÿaÿjÿpÿfÿlÿlÿzÿ{ÿtÿwÿzÿsÿtÿ|ÿrÿmÿ~ÿÿÿ}ÿÿzÿtÿxÿvÿiÿhÿhÿ{ÿÿhÿhÿeÿÿpÿhÿrÿÿxÿsÿÿjÿ}ÿ\ÿYÿxÿÿÿÿÿÿÿÿrÿQÿ^ÿrÿhÿuÿgÿgÿ{ÿ{ÿ}ÿÿÿÿoÿpÿxÿjÿnÿhÿwÿÿqÿsÿiÿyÿnÿÿÿqÿlÿcÿÿÿpÿÿfÿgÿlÿsÿÿrÿaÿcÿ}ÿÿyÿeÿ\ÿoÿvÿxÿdÿqÿÿÿxÿgÿbÿiÿgÿcÿpÿgÿXÿbÿeÿoÿhÿYÿ^ÿjÿmÿiÿmÿZÿgÿaÿ_ÿkÿmÿlÿ^ÿtÿoÿmÿiÿaÿjÿ]ÿXÿzÿVÿ_ÿiÿ\ÿgÿcÿXÿiÿiÿeÿdÿZÿdÿ_ÿVÿ_ÿdÿfÿaÿUÿYÿ_ÿbÿuÿqÿnÿ`ÿ\ÿ_ÿUÿMÿfÿgÿXÿjÿQÿSÿTÿ_ÿoÿ_ÿLÿtÿSÿMÿ\ÿbÿgÿWÿEÿsÿqÿJÿaÿnÿRÿEÿJÿ;ÿ>ÿLÿYÿ[ÿRÿ_ÿZÿAÿLÿTÿXÿVÿMÿ]ÿZÿQÿbÿ5ÿVÿXÿSÿUÿTÿUÿ^ÿkÿKÿ`ÿbÿbÿfÿSÿbÿhÿxÿzÿdÿqÿrÿZÿdÿgÿbÿeÿlÿuÿsÿtÿyÿsÿwÿvÿiÿmÿgÿoÿ]ÿUÿcÿgÿ~ÿwÿkÿlÿÿdÿzÿbÿpÿqÿÿÿÿ|ÿoÿnÿwÿzÿnÿwÿoÿgÿsÿsÿ}ÿzÿeÿvÿÿÿÿÿÿpÿ`ÿ|ÿ}ÿuÿiÿuÿnÿwÿzÿ_ÿÿÿ}ÿ|ÿvÿ~ÿÿÿuÿÿÿÿuÿpÿ|ÿ~ÿÿÿÿ~ÿyÿÿ|ÿrÿ~ÿ~ÿwÿrÿfÿ~ÿvÿ]ÿwÿuÿWÿÿ{ÿÿjÿjÿrÿtÿaÿnÿkÿrÿÿGÿrÿpÿxÿÿÿÿoÿtÿzÿlÿuÿ}ÿÿ~ÿwÿpÿÿ|ÿÿÿvÿ~ÿ{ÿbÿÿ|ÿÿlÿvÿzÿÿÿÿvÿmÿtÿgÿoÿÿÿpÿqÿvÿjÿzÿÿsÿwÿÿÿÿÿÿÿÿÿÿhÿzÿmÿyÿÿÿ|ÿsÿÿÿÿÿ}ÿsÿ{ÿÿÿmÿlÿkÿlÿpÿÿzÿwÿÿÿnÿÿÿÿÿÿÿxÿÿsÿ|ÿÿÿtÿ~ÿÿ~ÿÿÿÿÿ}ÿÿÿÿÿÿsÿeÿÿuÿzÿ|ÿ~ÿxÿrÿoÿwÿ{ÿÿÿÿÿÿhÿkÿxÿ?ÿÿÿ$ÿsÿxÿÿÿbÿvÿÿVÿÿuÿ~ÿnÿÿÿ}ÿlÿuÿvÿÿÿÿÿÿqÿxÿ|ÿoÿxÿ}ÿÿ~ÿÿÿÿ{ÿÿÿÿÿÿÿ}ÿyÿ{ÿtÿlÿ_ÿjÿ|ÿ}ÿ\ÿ?ÿ}ÿ~ÿfÿ}ÿÿzÿqÿJÿuÿÿÿÿÿmÿÿÿÿ{ÿoÿzÿÿ}ÿ}ÿ~ÿÿÿÿÿ}ÿÿÿÿqÿÿwÿÿ|ÿÿÿqÿÿÿÿÿ~ÿÿÿÿÿÿÿÿwÿvÿyÿtÿÿÿÿÿ~ÿÿÿÿzÿ~ÿzÿ|ÿÿÿ|ÿwÿÿÿÿ}ÿÿÿÿÿsÿÿmÿxÿxÿÿÿÿÿ|ÿpÿwÿÿÿÿÿÿ~ÿyÿsÿzÿÿ|ÿÿÿsÿÿ{ÿlÿ~ÿxÿqÿÿÿzÿ|ÿpÿuÿtÿgÿ{ÿoÿzÿ`ÿyÿwÿzÿÿsÿlÿxÿÿoÿgÿuÿlÿlÿÿxÿpÿrÿ_ÿÿiÿfÿjÿ`ÿlÿuÿtÿwÿuÿhÿhÿtÿ~ÿsÿWÿtÿlÿ{ÿcÿÿnÿsÿyÿlÿÿ~ÿnÿÿÿÿÿÿzÿxÿÿÿÿ|ÿÿÿÿuÿzÿuÿÿoÿÿÿÿqÿgÿxÿwÿÿWÿ{ÿÿzÿuÿgÿÿqÿqÿaÿjÿxÿzÿwÿ{ÿÿÿÿtÿÿÿÿÿ}ÿÿ|ÿuÿzÿÿÿzÿjÿtÿsÿfÿ~ÿÿ{ÿsÿ{ÿyÿ~ÿzÿÿsÿÿÿÿÿÿÿÿÿÿÿÿÿÿ£ÿÿÿÿÿ¡ÿÿÿ¥ÿÿÿÿÿÿÿÿÿ ÿÿÿÿ¤ÿ ÿÿÿÿ¥ÿ¥ÿÿ¨ÿ«ÿ³ÿ¥ÿÿÿ®ÿ¬ÿÿÿ¦ÿÿÿ§ÿ¥ÿ¨ÿ¥ÿÿ®ÿ¦ÿ¤ÿªÿÿ¥ÿ¬ÿ§ÿ ÿÿÿ¡ÿ¤ÿ°ÿÿÿÿ®ÿ§ÿÿ¡ÿ±ÿªÿªÿ¨ÿ¡ÿ¢ÿ ÿÿÿ ÿ¹ÿ¡ÿÿ¤ÿÿÿ£ÿ¡ÿÿÿÿÿÿ¡ÿ²ÿ­ÿÿ¡ÿ£ÿªÿ¦ÿ ÿÿÿÿ ÿ¦ÿÿ¦ÿ¸ÿ´ÿÿÿ¤ÿ¬ÿÿÿÿ ÿ©ÿ¤ÿ¤ÿÿÿÿ¢ÿ°ÿ®ÿ¨ÿµÿ¬ÿ¢ÿ ÿ¢ÿ«ÿ³ÿ²ÿ¥ÿ¢ÿÿªÿ¦ÿÿ¡ÿ¨ÿ¦ÿ£ÿ¤ÿ£ÿ¡ÿ¦ÿ ÿ®ÿ¶ÿ¨ÿÿÿÿÿ£ÿ ÿ¡ÿ¤ÿ¥ÿ®ÿÿ«ÿÿ ÿZÿ(þþbÿÿÿ£ÿ¤ÿÿÿ¡ÿÿ¡ÿ¢ÿ¨ÿ¦ÿ£ÿÿ¡ÿªÿ¢ÿÿ®ÿÿÿ¨ÿÿªÿ³ÿªÿ£ÿ¡ÿ£ÿ§ÿ£ÿ°ÿ¤ÿ£ÿ¢ÿ ÿ¡ÿ¬ÿ©ÿ§ÿ«ÿÿ¢ÿªÿÿÿ«ÿ¬ÿ±ÿ¬ÿ®ÿ¨ÿÿ¤ÿ§ÿ«ÿ±ÿÿ®ÿ¯ÿ¯ÿ«ÿÿ}ÿÿÿÿ´ÿ¡ÿ£ÿµÿ©ÿ¯ÿ©ÿÿ¡ÿ¤ÿ ÿ¨ÿ£ÿ¥ÿÿ¢ÿ«ÿ±ÿºÿ«ÿ¤ÿªÿ¤ÿ§ÿ©ÿºÿÿ¤ÿ ÿ¦ÿªÿ«ÿ¬ÿ®ÿ«ÿ¥ÿ¡ÿÿ¡ÿ¶ÿ»ÿªÿ ÿ¦ÿ®ÿ¬ÿÿÿ¶ÿ®ÿ¨ÿ²ÿ³ÿ³ÿ²ÿ©ÿ¨ÿ³ÿ¦ÿÿÿÿ¥ÿªÿ©ÿ®ÿ®ÿ§ÿªÿ©ÿ¤ÿ«ÿ§ÿ±ÿªÿ¦ÿ¶ÿ½ÿ®ÿ£ÿÿÿ¤ÿÿ ÿ·ÿ³ÿ®ÿ¬ÿ§ÿ­ÿªÿ¢ÿ ÿ¢ÿ£ÿ¡ÿ¢ÿ¢ÿ¢ÿ¦ÿ§ÿ¢ÿÿ¦ÿ­ÿ©ÿ«ÿ¥ÿÿ ÿÿ¡ÿ ÿ°ÿ°ÿ¥ÿÿ¢ÿ¯ÿ«ÿÿ«ÿ¡ÿÿ¢ÿ¡ÿ£ÿªÿ¤ÿÿZÿãþÿÿ ÿÿ¥ÿ¨ÿ¤ÿ ÿ¢ÿ©ÿ¯ÿ«ÿ»ÿºÿÿ¢ÿ¦ÿªÿ²ÿ¨ÿ¨ÿ´ÿ¥ÿ£ÿ¬ÿ¨ÿ«ÿ¹ÿ·ÿ¥ÿµÿ«ÿ§ÿÿ¨ÿ¬ÿ©ÿ¨ÿ¯ÿ½ÿ ÿ¯ÿ°ÿ²ÿ©ÿ°ÿ­ÿÿ¢ÿ¥ÿ­ÿ¤ÿ©ÿ¦ÿ£ÿ³ÿ¼ÿ®ÿ¢ÿ£ÿ¦ÿÿ¤ÿ¦ÿ¥ÿ¬ÿµÿ®ÿ¥ÿ©ÿ«ÿ¡ÿ©ÿ¥ÿ¥ÿ¬ÿªÿ²ÿ¯ÿÿÿ£ÿªÿ§ÿ§ÿªÿ²ÿ®ÿ£ÿ ÿ¥ÿ´ÿ¯ÿ¨ÿ´ÿ¬ÿ©ÿ³ÿ¶ÿªÿ¦ÿ²ÿ¤ÿ®ÿ°ÿ¨ÿ¡ÿ¤ÿªÿ ÿ ÿ¥ÿ©ÿ°ÿªÿ¤ÿ£ÿ¦ÿ­ÿ³ÿ©ÿ­ÿµÿ§ÿ«ÿ®ÿ¥ÿ¢ÿÿÿ¦ÿ¡ÿÿ¬ÿ´ÿ¬ÿ¢ÿ¦ÿ©ÿ¡ÿ§ÿ³ÿ§ÿ¯ÿ·ÿ¯ÿ¨ÿ®ÿ¦ÿ²ÿ¨ÿ§ÿ£ÿ°ÿ®ÿ£ÿ¢ÿ¬ÿ¸ÿ¥ÿ¢ÿÿÿ¥ÿÿ¢ÿ±ÿ±ÿ¬ÿ¸ÿµÿ¤ÿÿªÿ­ÿ¬ÿªÿ§ÿ«ÿ©ÿ¥ÿ¨ÿ§ÿ¢ÿ¥ÿ¡ÿÿOÿ&ÿ6ÿlÿ§ÿ¹ÿ¡ÿ§ÿ±ÿ¸ÿ¼ÿ®ÿ ÿÂÿµÿÿ¯ÿ¯ÿ£ÿ¡ÿ©ÿªÿªÿ­ÿ°ÿ¥ÿ®ÿ¢ÿÿªÿ¬ÿ¤ÿ ÿÿ§ÿ¨ÿ±ÿ³ÿÿ¤ÿ¯ÿ²ÿ«ÿ¤ÿ©ÿ©ÿ¤ÿ¬ÿ¨ÿªÿ¨ÿ¯ÿ³ÿ«ÿ¥ÿ­ÿ±ÿÿÿÿ¨ÿ§ÿ ÿ¡ÿ¥ÿ¡ÿÿ¨ÿ«ÿ¬ÿÿ ÿ¨ÿ®ÿªÿ¬ÿ¨ÿ£ÿ©ÿÿ©ÿ¦ÿÀÿ¹ÿÿÿ£ÿ¡ÿÿÿ©ÿ¡ÿ ÿ°ÿ¨ÿ¨ÿÿ¨ÿ¯ÿ­ÿ¯ÿªÿÿ¥ÿ±ÿ«ÿ«ÿ«ÿ«ÿ©ÿÿ¨ÿ°ÿÿ ÿ©ÿ£ÿÿÿ³ÿ­ÿ°ÿ¨ÿ¥ÿ¢ÿÿ¨ÿ­ÿªÿÄÿ¥ÿ«ÿªÿ¦ÿ¡ÿÿÿ£ÿ¨ÿÿÿ©ÿ°ÿ«ÿÿ£ÿ¤ÿªÿ¯ÿ«ÿ¢ÿ¤ÿ«ÿ¥ÿ¢ÿ®ÿ«ÿÿÿÿ¨ÿÿÿÿ¨ÿ¬ÿÿÿ­ÿ¢ÿÿÿÿÿÿ§ÿ¬ÿ¢ÿ ÿÿ¦ÿÿ¨ÿ¥ÿÿÿÿ~ÿÿ®ÿ­ÿ¬ÿ©ÿ ÿ³ÿ©ÿ­ÿÿÿªÿ¥ÿÿ¦ÿ­ÿ©ÿ¬ÿ¨ÿ¸ÿÿÿ¬ÿÿ¨ÿ ÿÿ¡ÿ¥ÿ©ÿ®ÿ®ÿÿÿÿÿÿÿÿ¥ÿ®ÿ¤ÿÿ¡ÿ§ÿ¤ÿ¤ÿÿ¸ÿÀÿ£ÿ¨ÿÿÿÿÿ¢ÿ¥ÿÿÿ£ÿªÿÿ¢ÿ¤ÿÿ¡ÿÿÿ¡ÿ®ÿ¦ÿÿÿ©ÿ¤ÿªÿ½ÿÿ³ÿ¡ÿ ÿªÿÿÿÿÿÿzÿkÿÿ¥ÿ¦ÿÿ«ÿÿ¨ÿ§ÿ¤ÿ ÿÿÿÿ¢ÿÿÿÿÿ¦ÿ³ÿÿÿÿ ÿÿÿÿÿÿ¥ÿ¢ÿÿÿÿ§ÿ¨ÿÿ¢ÿ¦ÿ¥ÿ¬ÿ©ÿ¡ÿ ÿÿÿ¤ÿ£ÿ©ÿÿÿ¦ÿ£ÿ£ÿÿÿÿÿÿÿªÿÿÿ«ÿ ÿÿÿÿ¤ÿ¡ÿÿÿÿÿÿÿÿ¡ÿ£ÿ£ÿÿÿ§ÿÿ£ÿ¦ÿ«ÿ§ÿÿ£ÿ¡ÿ§ÿ¥ÿÿÿÿ£ÿÿÿ¥ÿÿÿÿÿ¤ÿÿÿ£ÿÿnÿpÿwÿÿÿÿÿ¨ÿ¦ÿ{ÿÿÿÿÿÿuÿtÿÿÿÿÿÿÿÿÿ|ÿÿÿÿÿÿÿÿÿ~ÿ~ÿbÿXÿuÿÿgÿUÿqÿÿzÿÿtÿ|ÿkÿhÿwÿyÿnÿ{ÿÿÿÿÿÿtÿlÿoÿpÿhÿYÿXÿdÿiÿtÿfÿfÿnÿSÿYÿnÿ]ÿOÿsÿ|ÿgÿ^ÿkÿ~ÿxÿWÿTÿtÿUÿPÿmÿjÿbÿxÿdÿtÿlÿFÿ[ÿvÿÿÿvÿjÿpÿqÿÿÿÿÿyÿuÿzÿÿyÿÿ}ÿÿzÿÿÿlÿaÿsÿxÿeÿ\ÿ[ÿjÿ^ÿYÿzÿlÿmÿzÿSÿPÿ^ÿiÿcÿLÿ\ÿlÿiÿbÿfÿjÿkÿxÿ{ÿpÿxÿÿfÿXÿpÿ\ÿnÿYÿÿ\ÿcÿÿ}ÿrÿrÿiÿgÿvÿvÿrÿvÿtÿtÿnÿlÿsÿrÿrÿoÿzÿ}ÿÿzÿsÿ~ÿÿÿÿÿÿÿÿÿzÿÿÿÿ{ÿ~ÿÿÿxÿ}ÿ~ÿÿÿcÿuÿÿÿ~ÿpÿÿÿÿÿ|ÿ}ÿ~ÿÿÿÿÿÿÿÿÿ}ÿyÿÿÿsÿ~ÿÿÿ~ÿÿÿpÿ}ÿvÿwÿÿÿyÿhÿnÿyÿÿzÿnÿgÿ[ÿvÿÿÿÿÿÿÿ|ÿyÿÿ~ÿtÿÿÿÿ|ÿ{ÿÿÿÿÿÿÿyÿuÿzÿ|ÿ~ÿÿuÿÿsÿÿÿÿ~ÿÿ}ÿÿxÿÿvÿ|ÿ{ÿzÿÿÿÿxÿtÿuÿxÿÿÿ}ÿuÿ|ÿ{ÿÿvÿÿ¢ÿÿ}ÿÿnÿxÿ`ÿSÿtÿÿÿÿÿkÿÿÿÿÿyÿnÿoÿÿÿÿ|ÿÿ|ÿÿÿkÿÿÿÿÿ{ÿzÿxÿeÿxÿÿÿÿÿlÿÿÿÿÿÿsÿyÿvÿwÿrÿoÿtÿ~ÿÿyÿÿÿzÿwÿÿhÿvÿÿÿ{ÿ~ÿÿÿÿ~ÿwÿxÿtÿyÿvÿwÿrÿfÿlÿÿÿ{ÿhÿÿ{ÿ~ÿzÿÿÿnÿlÿ]ÿoÿÿÿqÿwÿwÿwÿÿyÿÿZÿ<ÿ@ÿQÿfÿtÿuÿ|ÿ|ÿpÿhÿtÿ}ÿyÿuÿtÿ}ÿsÿoÿ|ÿ{ÿiÿÿÿvÿbÿ|ÿÿÿfÿÿvÿiÿsÿ^ÿ|ÿeÿ]ÿpÿxÿ~ÿvÿkÿfÿkÿlÿqÿwÿuÿtÿoÿrÿ~ÿeÿaÿyÿmÿ{ÿÿxÿ{ÿlÿÿyÿhÿÿ`ÿ{ÿdÿÿkÿpÿtÿÿÿqÿqÿqÿsÿeÿyÿuÿoÿxÿ{ÿzÿjÿpÿÿ|ÿkÿcÿfÿaÿdÿmÿkÿwÿxÿwÿ|ÿÿÿÿÿÿtÿiÿ}ÿiÿhÿhÿgÿyÿmÿoÿ}ÿÿ~ÿÿqÿ{ÿsÿlÿlÿkÿÿÿ|ÿ}ÿuÿaÿeÿwÿnÿqÿwÿwÿwÿnÿ{ÿÿÿuÿÿqÿÿrÿkÿmÿUÿcÿpÿeÿ|ÿ^ÿeÿ`ÿQÿ[ÿSÿ>ÿfÿgÿdÿoÿeÿjÿtÿ\ÿJÿYÿjÿlÿYÿSÿ^ÿ_ÿ]ÿMÿDÿSÿWÿUÿHÿUÿeÿNÿHÿMÿbÿCÿUÿZÿUÿfÿ5ÿ_ÿ]ÿGÿOÿKÿYÿVÿAÿ^ÿdÿLÿKÿ?ÿQÿ[ÿMÿXÿNÿKÿJÿ=ÿ8ÿ[ÿdÿ`ÿWÿFÿHÿRÿfÿiÿNÿ:ÿBÿHÿCÿ;ÿ`ÿgÿ7ÿVÿNÿUÿXÿZÿ`ÿWÿjÿPÿPÿFÿ`ÿ?ÿYÿ[ÿbÿmÿoÿ\ÿnÿeÿSÿUÿiÿlÿ|ÿ_ÿMÿXÿ_ÿwÿ]ÿQÿWÿaÿ_ÿZÿiÿuÿÿÿfÿlÿuÿwÿ^ÿfÿlÿ|ÿzÿhÿsÿmÿ_ÿXÿiÿbÿtÿmÿMÿmÿdÿ^ÿcÿsÿyÿnÿ^ÿnÿwÿcÿÿgÿ`ÿoÿ^ÿ[ÿiÿ`ÿeÿ[ÿlÿÿkÿdÿpÿtÿnÿjÿ_ÿ\ÿeÿgÿjÿfÿbÿXÿ]ÿwÿnÿhÿlÿtÿÿSÿZÿYÿpÿ[ÿeÿ]ÿqÿpÿrÿmÿnÿÿtÿsÿ`ÿrÿnÿwÿrÿÿ}ÿnÿkÿjÿjÿpÿpÿsÿrÿlÿpÿiÿfÿoÿyÿiÿYÿsÿ}ÿmÿsÿ{ÿuÿlÿlÿsÿmÿoÿlÿrÿvÿ|ÿtÿtÿtÿuÿqÿqÿoÿ~ÿkÿuÿÿwÿÿmÿMÿnÿMÿÿoÿaÿmÿpÿgÿÿoÿlÿyÿtÿÿuÿxÿuÿpÿxÿjÿyÿ}ÿiÿbÿDÿIÿpÿpÿ]ÿkÿÿyÿjÿSÿKÿgÿUÿaÿoÿoÿÿuÿ_ÿnÿ^ÿcÿsÿÿgÿhÿ_ÿoÿpÿaÿmÿeÿÿ{ÿiÿpÿxÿtÿyÿeÿvÿwÿfÿeÿSÿgÿ}ÿ~ÿyÿÿ`ÿXÿ_ÿjÿ}ÿsÿiÿrÿqÿjÿgÿoÿnÿgÿnÿzÿzÿcÿiÿrÿuÿkÿlÿgÿ\ÿuÿÿxÿsÿ|ÿ|ÿsÿ_ÿkÿiÿ`ÿtÿoÿWÿXÿuÿqÿlÿfÿÿ{ÿxÿÿnÿYÿdÿjÿyÿnÿnÿ~ÿsÿwÿsÿmÿoÿoÿvÿzÿmÿoÿÿÿpÿfÿ`ÿ^ÿlÿoÿsÿuÿhÿjÿhÿpÿÿwÿuÿÿÿÿrÿkÿÿÿwÿzÿoÿjÿ}ÿ{ÿ{ÿbÿvÿnÿ[ÿnÿcÿÿmÿsÿnÿnÿ{ÿyÿxÿlÿ]ÿgÿyÿrÿlÿuÿ|ÿ~ÿrÿhÿfÿiÿpÿpÿoÿqÿxÿtÿpÿÿyÿoÿpÿmÿ|ÿzÿlÿuÿuÿ~ÿlÿtÿ`ÿÿgÿwÿaÿÿÿvÿnÿrÿ|ÿÿhÿÿÿfÿzÿÿÿ}ÿ`ÿiÿkÿlÿwÿsÿrÿpÿlÿsÿwÿ}ÿÿ|ÿhÿdÿgÿaÿfÿjÿ~ÿÿaÿnÿÿgÿoÿÿyÿ}ÿhÿÿkÿ¢ÿxÿZÿ|ÿeÿkÿqÿdÿvÿfÿbÿtÿzÿpÿiÿkÿmÿuÿkÿrÿjÿsÿwÿgÿiÿwÿzÿkÿcÿoÿwÿkÿ\ÿhÿrÿlÿnÿgÿ`ÿbÿlÿtÿaÿ]ÿjÿfÿhÿnÿnÿgÿKÿmÿsÿ}ÿoÿwÿpÿTÿSÿnÿeÿZÿlÿUÿlÿrÿ[ÿoÿuÿaÿsÿmÿlÿcÿUÿhÿlÿ]ÿfÿdÿVÿYÿTÿ_ÿpÿhÿfÿUÿVÿgÿYÿUÿqÿgÿPÿSÿSÿTÿmÿ`ÿPÿZÿcÿ[ÿmÿSÿdÿGÿTÿQÿOÿMÿJÿ^ÿaÿNÿMÿWÿPÿEÿ?ÿMÿNÿDÿXÿUÿBÿIÿOÿYÿZÿSÿPÿWÿ[ÿhÿZÿ@ÿRÿOÿ_ÿOÿVÿ^ÿYÿ[ÿtÿUÿfÿiÿUÿYÿcÿxÿhÿ`ÿdÿaÿ_ÿhÿhÿlÿmÿXÿ_ÿuÿkÿfÿnÿxÿ~ÿsÿnÿ|ÿ|ÿyÿwÿoÿmÿÿpÿÿrÿmÿzÿpÿzÿ ÿÿlÿ{ÿ~ÿyÿrÿ}ÿwÿgÿuÿwÿ~ÿ|ÿjÿsÿÿzÿtÿÿÿÿÿ}ÿÿÿuÿvÿ]ÿ|ÿrÿÿvÿwÿwÿaÿ}ÿÿzÿÿyÿoÿ}ÿÿlÿ{ÿÿÿÿuÿwÿÿÿ}ÿÿÿzÿyÿÿÿwÿoÿÿrÿxÿÿzÿÿÿ~ÿÿiÿ{ÿrÿrÿ}ÿvÿMÿlÿÿÿxÿ]ÿmÿÿsÿqÿwÿÿÿuÿ{ÿ~ÿqÿ~ÿÿuÿvÿzÿ~ÿÿÿ}ÿ{ÿxÿwÿyÿiÿÿ~ÿpÿxÿpÿfÿÿxÿÿ|ÿtÿyÿÿÿÿsÿtÿÿÿqÿÿÿÿÿtÿxÿzÿxÿzÿ~ÿrÿÿbÿÿÿmÿsÿvÿ{ÿ{ÿxÿ|ÿÿÿÿÿmÿxÿÿvÿuÿÿÿyÿoÿ}ÿÿ}ÿyÿÿÿÿÿÿÿÿÿÿÿwÿ}ÿÿÿÿÿÿwÿnÿvÿÿyÿuÿxÿÿÿÿÿlÿmÿÿfÿgÿvÿmÿÿ~ÿ{ÿ~ÿÿÿÿÿÿÿÿzÿzÿEÿÿÿAÿÿzÿ~ÿ|ÿ{ÿÿ~ÿuÿ¬ÿuÿÿÿ|ÿxÿÿ}ÿqÿÿÿrÿyÿÿÿÿÿÿ}ÿrÿÿÿxÿÿ|ÿÿÿÿÿÿÿÿxÿxÿ|ÿyÿzÿrÿuÿyÿwÿmÿ]ÿnÿÿnÿrÿÿÿoÿ[ÿÿÿ}ÿrÿvÿjÿzÿÿÿÿÿpÿpÿ}ÿÿvÿzÿÿ~ÿzÿ{ÿwÿzÿÿÿ{ÿÿÿÿÿÿÿsÿÿÿÿÿÿÿzÿtÿÿÿÿÿÿ~ÿjÿÿÿÿÿÿÿÿÿÿ~ÿ~ÿyÿyÿÿÿ}ÿÿÿÿÿwÿÿÿ|ÿÿÿÿyÿÿÿyÿÿwÿhÿfÿyÿÿÿ}ÿÿÿÿÿÿÿÿ~ÿ~ÿÿÿÿ~ÿwÿdÿtÿwÿvÿÿÿÿzÿvÿzÿlÿcÿÿwÿÿQÿdÿgÿgÿÿgÿjÿjÿvÿsÿpÿuÿdÿ`ÿwÿtÿzÿhÿ]ÿvÿqÿoÿvÿoÿeÿwÿyÿ}ÿ|ÿrÿpÿxÿÿtÿYÿmÿoÿ]ÿwÿkÿÿSÿmÿyÿ{ÿqÿnÿgÿvÿÿÿÿÿxÿÿÿqÿnÿoÿÿÿlÿÿÿyÿrÿrÿ{ÿÿÿvÿtÿiÿiÿjÿxÿ}ÿoÿkÿwÿrÿÿzÿiÿnÿrÿrÿqÿxÿ~ÿÿÿuÿÿvÿÿÿÿÿvÿÿlÿjÿxÿsÿmÿnÿjÿrÿÿÿtÿÿÿÿzÿÿÿtÿxÿ~ÿÿÿÿÿÿÿÿÿÿÿÿÿÿ¨ÿ®ÿ ÿ£ÿ®ÿ§ÿ£ÿ«ÿ ÿÿÿ§ÿÿÿ¬ÿªÿ¬ÿÿÿ¤ÿ¯ÿ¢ÿÿÿÿ£ÿÿ ÿÿ¯ÿ¢ÿÿÿ¡ÿ¦ÿªÿ¤ÿ¢ÿ©ÿ¨ÿ¬ÿ±ÿ¡ÿ­ÿ£ÿ¤ÿÿÿ®ÿ ÿ­ÿ¯ÿ©ÿÿÿÿÿ£ÿ¬ÿ¡ÿÿ±ÿ¡ÿ§ÿÿÿ§ÿ£ÿ«ÿÿÿÿ±ÿ¥ÿ¡ÿ©ÿÿÿ¢ÿ¢ÿ§ÿÿÿ¥ÿÿÿÿÿÿªÿ¡ÿ¢ÿÿÿ§ÿÿÿÿÿÿÿÿ¢ÿ²ÿ¬ÿ¨ÿ¬ÿ¬ÿÿ·ÿ¥ÿÿÿÿÿ¨ÿ ÿ¡ÿÿÿ±ÿ¬ÿÿ©ÿ°ÿ ÿÿ®ÿ¬ÿ£ÿ«ÿ­ÿªÿ¬ÿÿÿÿ¡ÿªÿªÿ¨ÿ¡ÿ£ÿ¥ÿÿÿ¢ÿ­ÿ¡ÿ¤ÿ°ÿ§ÿ¢ÿ®ÿ¯ÿ«ÿ£ÿÿÿÿ¦ÿÿ¨ÿÿaÿýý®þÿÿ£ÿ§ÿ¯ÿ£ÿÿÿÿ¯ÿ¡ÿÿ®ÿÿÿ¦ÿÿ¤ÿ¸ÿªÿÿ¥ÿ¯ÿ£ÿ®ÿ¨ÿ¨ÿ¦ÿ ÿ¡ÿ¢ÿÿ­ÿÿ¨ÿ£ÿ¥ÿÿÿ ÿ£ÿ¯ÿ³ÿ¦ÿ§ÿÿÿ§ÿ«ÿ©ÿ¢ÿ©ÿ§ÿ£ÿªÿ¨ÿ¢ÿ§ÿÿªÿÿ¨ÿ¤ÿÿÿ£ÿ£ÿÿ¢ÿ§ÿ£ÿ²ÿ¥ÿ·ÿ­ÿÿÿ£ÿ¥ÿ­ÿªÿ¤ÿÿ±ÿ£ÿ©ÿ­ÿ¦ÿ ÿ¤ÿ©ÿÿÿÿÿ±ÿ©ÿªÿ¥ÿ¡ÿ¨ÿ±ÿªÿÿ£ÿ¢ÿÿ©ÿ»ÿ¬ÿ¬ÿ¨ÿ¥ÿ¬ÿ«ÿ¤ÿÿÿ¦ÿ¼ÿ²ÿªÿ°ÿ°ÿ§ÿ£ÿ¥ÿ¡ÿÿÿ¯ÿ³ÿ¯ÿ«ÿ¥ÿ¢ÿ£ÿÿ ÿ§ÿ§ÿ±ÿ§ÿ­ÿµÿ¯ÿ«ÿ­ÿ¤ÿ ÿ¥ÿÿ£ÿ±ÿ©ÿ§ÿ¤ÿ¦ÿ±ÿ¡ÿÿ¹ÿµÿ©ÿ¯ÿ§ÿ¦ÿ­ÿ±ÿ¶ÿ¨ÿ¡ÿ±ÿÿ­ÿ¬ÿ£ÿ¥ÿ©ÿ§ÿ©ÿ®ÿ£ÿ¦ÿ©ÿÿÿªÿªÿªÿµÿ­ÿ ÿ¥ÿ§ÿ©ÿ¯ÿ ÿDÿºþ«þEÿ¦ÿ¦ÿÿ®ÿªÿ¥ÿ¯ÿ·ÿ¯ÿ®ÿ¬ÿ«ÿ²ÿÿÿ£ÿ¥ÿ®ÿ³ÿ°ÿ®ÿ­ÿ´ÿ±ÿ¥ÿ®ÿ¶ÿ«ÿ¨ÿ²ÿ¼ÿ¥ÿ¦ÿ«ÿ§ÿ®ÿµÿ²ÿ²ÿ¥ÿ±ÿ§ÿ¨ÿ¦ÿ©ÿ¯ÿ±ÿ¦ÿÿ¨ÿ¹ÿ³ÿ§ÿ£ÿÿ£ÿ®ÿ«ÿ¤ÿ°ÿ³ÿ¬ÿ¢ÿ¡ÿ¯ÿ·ÿ«ÿ¡ÿ¦ÿ§ÿ¡ÿ©ÿ¬ÿµÿµÿ¨ÿ¬ÿ±ÿ¤ÿ¦ÿ´ÿ£ÿ£ÿ¯ÿ­ÿ§ÿ¤ÿ§ÿ«ÿ¦ÿ¶ÿ¨ÿªÿ®ÿ¬ÿ¥ÿ©ÿ±ÿ¤ÿ¯ÿ±ÿ£ÿ¶ÿ¼ÿ´ÿ±ÿ®ÿ¡ÿ¢ÿÿÿ¨ÿ¨ÿ°ÿ®ÿ£ÿ¤ÿ³ÿ¤ÿ£ÿ«ÿ¡ÿ¢ÿ¢ÿ¯ÿ¸ÿªÿ¦ÿ¢ÿªÿÿ¤ÿ¬ÿ¬ÿ©ÿªÿ§ÿ¡ÿÿ¤ÿ®ÿ¤ÿ¡ÿ¨ÿªÿ©ÿ¬ÿªÿ§ÿ§ÿ¡ÿ ÿ ÿ§ÿªÿ¤ÿ§ÿ´ÿÿ³ÿÿ«ÿ¯ÿÿÿ¬ÿ­ÿÿºÿ¬ÿµÿ¥ÿÿ¡ÿ£ÿ¦ÿ®ÿ®ÿ¥ÿ¬ÿ¯ÿ®ÿ«ÿ¥ÿ¤ÿÿFÿÉþþkÿÿ¦ÿ£ÿ©ÿ¯ÿ§ÿ¤ÿ±ÿ²ÿ³ÿ¥ÿÿ«ÿ¯ÿ¨ÿ¬ÿ®ÿ¨ÿ©ÿ±ÿ­ÿ¢ÿ¤ÿ¬ÿ£ÿÿÿÿÿ¢ÿ ÿ¤ÿµÿ¯ÿ ÿ©ÿªÿ®ÿ²ÿªÿ©ÿ®ÿ¡ÿ¡ÿ¬ÿ°ÿ¢ÿÿ¬ÿ°ÿ¡ÿ¡ÿÿÿ¢ÿ¨ÿ¨ÿ­ÿ¥ÿÿ ÿ¡ÿ¤ÿ¥ÿªÿ£ÿ¦ÿ ÿ¢ÿ©ÿ£ÿ¡ÿ£ÿÿ¥ÿÿ ÿÿ±ÿ®ÿ©ÿ¯ÿ¬ÿ ÿÿÿÿÿÿ®ÿ§ÿ¢ÿ«ÿ²ÿ¯ÿ¦ÿ¨ÿ±ÿ©ÿ±ÿªÿÿ¦ÿ¨ÿ¥ÿÿÿ­ÿ°ÿÿÿ§ÿ ÿ©ÿ¢ÿ¬ÿ¥ÿªÿ¦ÿ ÿ ÿÿ¢ÿ©ÿ»ÿ©ÿ´ÿ¶ÿ¦ÿ¬ÿ«ÿ¦ÿ§ÿ¦ÿ ÿÿ¡ÿ´ÿ£ÿ¢ÿ¥ÿ©ÿÿ¦ÿ¦ÿÿ¨ÿ¦ÿ¦ÿ°ÿÿ¹ÿ¹ÿ¢ÿ£ÿ¬ÿ±ÿ§ÿÿÿ£ÿµÿÿÿ¦ÿÿ§ÿÿ ÿ¢ÿ¡ÿ¢ÿÿÿÿÿ¨ÿ¦ÿ¢ÿ¨ÿªÿ£ÿÿ©ÿ´ÿ«ÿ«ÿ¦ÿÿ°ÿ²ÿ¢ÿ¢ÿ¤ÿ¢ÿ±ÿ¨ÿÿ¦ÿ¯ÿ¦ÿ¤ÿ¥ÿ¬ÿ©ÿ§ÿÿ¬ÿÿ ÿ¦ÿÿ¦ÿ¨ÿÿ¦ÿÿÿ£ÿ¯ÿ§ÿ¥ÿÿÿ«ÿ«ÿÿÿ©ÿÿ¦ÿ¥ÿ»ÿ¹ÿÿ®ÿµÿ§ÿÿÿÿÿ¢ÿ§ÿ ÿ§ÿÿÿ¤ÿÿ¦ÿÿÿÿ ÿ¢ÿ¨ÿ¤ÿÿÿ·ÿ¯ÿÿ«ÿÿ¥ÿÿ ÿÿÿÿyÿnÿyÿÿ¤ÿ¤ÿÿ±ÿÿ¡ÿ¨ÿ¢ÿÿÿ£ÿ¤ÿ¡ÿ¡ÿÿ¡ÿÿ¢ÿÿ¨ÿÿÿ£ÿ¥ÿÿ¦ÿ®ÿÿÿ¤ÿÿ¢ÿ¥ÿ¨ÿ«ÿÿ¢ÿ¨ÿ¢ÿ£ÿ¢ÿÿÿÿÿ¦ÿÿÿÿÿ°ÿ´ÿ¥ÿÿÿÿÿÿ ÿ¨ÿ¥ÿ©ÿ«ÿÿÿ£ÿÿÿ«ÿÿÿÿÿ¡ÿÿÿ£ÿ ÿÿÿ¦ÿ½ÿ¡ÿ ÿ¡ÿ®ÿÿ¡ÿÿ§ÿÿÿÿ ÿ£ÿ¢ÿ¤ÿ¨ÿ¡ÿÿÿÿ£ÿ£ÿÿÿÿiÿQÿ^ÿtÿÿ¥ÿÿ¤ÿ£ÿÿ¥ÿÿÿÿÿÿ{ÿÿÿÿÿÿÿÿÿÿÿÿÿÿÿÿxÿ}ÿÿÿÿ|ÿkÿoÿ{ÿlÿLÿSÿ}ÿyÿÿÿwÿsÿzÿ{ÿ~ÿhÿtÿÿpÿÿÿuÿgÿbÿlÿÿsÿRÿ]ÿSÿtÿÿnÿlÿlÿYÿeÿzÿ\ÿiÿpÿpÿkÿeÿfÿ`ÿRÿPÿYÿmÿcÿkÿrÿnÿuÿxÿpÿvÿgÿ_ÿ_ÿwÿÿuÿrÿtÿqÿrÿÿÿÿÿÿ~ÿÿÿÿ{ÿiÿÿ~ÿ|ÿÿÿvÿmÿxÿpÿ_ÿjÿoÿ]ÿbÿjÿkÿjÿÿtÿbÿpÿgÿWÿPÿTÿiÿmÿmÿmÿpÿxÿyÿsÿnÿxÿÿ|ÿ]ÿVÿ]ÿiÿaÿÿmÿsÿ_ÿnÿzÿsÿlÿeÿgÿzÿvÿcÿrÿÿzÿqÿzÿwÿoÿnÿiÿwÿuÿuÿzÿyÿÿÿÿÿÿÿÿÿÿÿÿÿÿ{ÿoÿÿÿÿlÿÿÿuÿÿÿ ÿÿÿ¥ÿÿÿÿÿ{ÿÿÿÿÿÿÿÿÿÿÿÿ}ÿÿ{ÿsÿÿÿ{ÿÿÿÿqÿbÿwÿÿpÿjÿyÿbÿeÿÿzÿvÿiÿEÿhÿ ÿ¢ÿzÿ}ÿÿÿ^ÿÿÿ~ÿÿuÿÿÿqÿÿÿÿÿÿÿÿxÿtÿ~ÿÿ}ÿÿzÿ~ÿyÿÿÿ ÿÿvÿjÿÿvÿdÿzÿÿÿÿÿÿÿsÿvÿÿlÿÿÿÿyÿoÿÿ ÿzÿÿÿÿrÿÿlÿyÿkÿcÿxÿÿvÿwÿÿtÿÿÿÿyÿ|ÿÿÿÿÿxÿ`ÿÿzÿÿyÿmÿÿÿÿÿ|ÿtÿÿyÿwÿÿÿÿÿÿÿÿÿÿÿyÿ|ÿzÿuÿnÿuÿaÿ|ÿÿvÿÿhÿÿtÿÿeÿzÿÿÿÿÿÿ~ÿÿÿsÿ~ÿÿÿ~ÿiÿnÿoÿmÿÿÿwÿqÿÿ}ÿyÿjÿyÿ|ÿ}ÿgÿbÿdÿwÿÿÿxÿpÿ}ÿwÿhÿzÿwÿ`ÿÿMÿsÿ|ÿyÿxÿnÿjÿsÿsÿnÿnÿoÿtÿ~ÿ^ÿdÿoÿ{ÿoÿvÿÿÿuÿ}ÿÿxÿeÿÿÿyÿÿyÿpÿkÿsÿiÿYÿnÿzÿiÿrÿÿ}ÿoÿdÿYÿaÿÿÿoÿYÿ{ÿeÿeÿ~ÿvÿrÿzÿ`ÿhÿÿlÿ|ÿXÿpÿxÿÿÿiÿzÿÿuÿÿÿyÿbÿmÿÿvÿtÿ|ÿqÿsÿrÿnÿmÿqÿxÿcÿaÿrÿpÿuÿqÿÿmÿlÿjÿyÿ|ÿÿÿÿvÿgÿ}ÿÿ^ÿpÿzÿoÿnÿwÿ{ÿpÿ|ÿÿoÿxÿsÿeÿ{ÿÿÿjÿiÿzÿtÿoÿlÿsÿÿiÿÿuÿgÿzÿsÿMÿvÿÿÿÿÿÿÿlÿoÿXÿVÿzÿÿOÿaÿhÿhÿlÿvÿ_ÿkÿiÿgÿ_ÿdÿnÿ`ÿ[ÿVÿUÿcÿsÿfÿiÿqÿ[ÿ[ÿZÿRÿYÿ`ÿ]ÿSÿcÿ^ÿXÿIÿJÿUÿLÿUÿ_ÿ_ÿaÿ9ÿTÿ^ÿ0ÿoÿVÿrÿZÿ>ÿMÿaÿSÿGÿDÿ@ÿNÿMÿRÿKÿ^ÿcÿHÿ&ÿ4ÿ?ÿBÿZÿXÿAÿIÿdÿeÿTÿIÿKÿHÿIÿ?ÿ`ÿbÿEÿhÿOÿHÿ]ÿOÿSÿKÿoÿZÿZÿ;ÿHÿbÿTÿaÿXÿiÿdÿÿ`ÿ?ÿYÿnÿeÿZÿdÿdÿWÿLÿmÿ_ÿQÿ^ÿTÿIÿPÿQÿTÿ`ÿ\ÿdÿpÿfÿuÿmÿlÿmÿiÿwÿsÿlÿ_ÿ}ÿiÿcÿZÿ`ÿeÿsÿXÿtÿ_ÿyÿdÿ[ÿoÿ`ÿ`ÿcÿ~ÿ}ÿmÿvÿZÿiÿhÿ^ÿhÿ[ÿfÿnÿyÿvÿfÿ`ÿiÿhÿcÿhÿaÿmÿpÿdÿsÿeÿZÿ[ÿ^ÿxÿiÿkÿÿsÿzÿ_ÿYÿ`ÿ}ÿjÿXÿTÿmÿwÿkÿrÿqÿ{ÿdÿxÿ_ÿoÿdÿtÿlÿqÿÿqÿjÿkÿwÿeÿkÿtÿyÿqÿhÿlÿmÿgÿnÿfÿaÿtÿÿxÿmÿvÿÿqÿkÿwÿiÿgÿlÿmÿuÿÿsÿ{ÿvÿuÿuÿ|ÿÿtÿbÿ_ÿrÿiÿ|ÿoÿoÿiÿMÿnÿhÿSÿYÿpÿqÿ}ÿzÿxÿÿrÿzÿjÿjÿoÿoÿ_ÿ`ÿuÿÿ]ÿ^ÿXÿNÿuÿ|ÿoÿzÿvÿmÿgÿQÿPÿgÿbÿ\ÿhÿdÿoÿlÿbÿdÿ]ÿ|ÿ{ÿ|ÿwÿcÿpÿkÿOÿ\ÿbÿeÿÿ}ÿgÿyÿfÿgÿÿ^ÿlÿZÿjÿfÿrÿqÿzÿtÿuÿÿjÿHÿPÿsÿÿxÿjÿzÿvÿvÿtÿuÿuÿeÿtÿÿÿuÿkÿvÿiÿtÿwÿdÿdÿ^ÿpÿzÿdÿÿhÿ}ÿpÿnÿoÿtÿuÿpÿaÿQÿhÿ|ÿÿhÿtÿ~ÿaÿbÿpÿYÿoÿwÿnÿvÿvÿsÿrÿrÿpÿlÿkÿoÿsÿÿ{ÿuÿxÿvÿqÿjÿqÿwÿ`ÿUÿlÿvÿmÿmÿcÿhÿuÿ|ÿÿÿÿÿrÿrÿpÿvÿxÿ}ÿzÿiÿdÿmÿtÿ^ÿwÿiÿaÿ_ÿsÿÿiÿxÿmÿrÿwÿÿlÿkÿbÿpÿÿ|ÿuÿ}ÿyÿ|ÿmÿbÿdÿoÿ|ÿwÿtÿtÿsÿlÿvÿ{ÿnÿhÿoÿzÿuÿiÿkÿjÿvÿxÿhÿÿsÿ{ÿlÿ}ÿZÿÿlÿÿcÿeÿlÿ}ÿlÿÿxÿyÿÿÿÿoÿnÿyÿmÿtÿoÿpÿrÿoÿkÿ}ÿÿ}ÿ|ÿjÿbÿaÿkÿÿqÿrÿnÿnÿmÿuÿfÿkÿVÿ_ÿhÿgÿhÿÿÿÿsÿrÿ^ÿÿÿfÿcÿwÿÿvÿuÿgÿWÿhÿTÿ{ÿyÿnÿ}ÿtÿ{ÿrÿcÿgÿiÿqÿcÿRÿYÿnÿpÿoÿ~ÿ{ÿzÿyÿoÿgÿ\ÿfÿlÿZÿ`ÿrÿ^ÿrÿhÿdÿiÿEÿhÿtÿ|ÿaÿxÿnÿ[ÿeÿbÿqÿ]ÿrÿnÿuÿyÿeÿmÿxÿhÿoÿmÿeÿgÿeÿhÿeÿZÿ^ÿfÿiÿfÿhÿsÿlÿrÿeÿnÿeÿ]ÿeÿ]ÿkÿSÿPÿnÿiÿTÿgÿTÿKÿsÿYÿMÿFÿlÿhÿsÿvÿZÿÿeÿcÿOÿSÿAÿWÿ[ÿVÿaÿRÿXÿYÿJÿWÿPÿGÿOÿQÿeÿkÿVÿZÿeÿaÿ^ÿ^ÿ8ÿNÿYÿsÿZÿYÿPÿZÿlÿ^ÿLÿgÿiÿ]ÿaÿ^ÿiÿgÿdÿZÿiÿwÿrÿlÿwÿ{ÿdÿjÿwÿpÿuÿhÿ]ÿkÿdÿ[ÿvÿ{ÿyÿwÿpÿtÿÿ|ÿÿÿkÿwÿaÿÿbÿhÿÿxÿiÿÿ~ÿrÿxÿvÿvÿtÿÿÿvÿ}ÿzÿqÿÿÿyÿ~ÿwÿ|ÿzÿÿ}ÿmÿnÿÿxÿ|ÿkÿ}ÿÿyÿ{ÿyÿ|ÿÿ~ÿpÿsÿzÿ|ÿÿÿÿÿÿ|ÿuÿsÿmÿpÿ~ÿuÿ{ÿÿyÿzÿwÿtÿ~ÿcÿÿÿbÿ{ÿsÿoÿÿsÿgÿkÿvÿÿdÿbÿ^ÿÿÿÿxÿÿÿtÿÿÿqÿÿÿwÿÿÿ{ÿ~ÿyÿÿÿÿÿuÿcÿÿÿÿÿnÿÿjÿzÿpÿtÿÿÿ|ÿÿ}ÿtÿÿÿuÿvÿwÿÿÿ}ÿÿÿnÿpÿ{ÿzÿuÿ|ÿÿÿpÿ|ÿvÿÿwÿsÿÿzÿnÿ{ÿÿqÿwÿyÿÿÿuÿ{ÿ}ÿkÿtÿÿÿÿlÿ}ÿÿÿÿÿÿÿÿÿÿÿÿÿÿÿÿÿÿÿÿÿÿÿ}ÿxÿsÿ{ÿÿÿÿ|ÿmÿfÿÿÿjÿcÿqÿlÿÿ~ÿvÿÿÿuÿrÿ}ÿ}ÿÿ~ÿ~ÿÿOÿ
ÿ)ÿeÿÿÿÿlÿÿÿÿÿÿ_ÿÿyÿÿÿlÿ|ÿ}ÿvÿ~ÿgÿ|ÿÿÿÿÿÿvÿnÿÿÿ~ÿvÿyÿÿÿÿmÿÿvÿÿvÿÿÿpÿÿÿÿÿÿeÿZÿsÿeÿMÿfÿÿÿoÿoÿ{ÿÿÿcÿoÿjÿjÿ{ÿ}ÿÿÿnÿqÿÿzÿeÿsÿÿ~ÿxÿzÿÿÿÿyÿÿ|ÿÿÿÿÿÿÿÿÿvÿ{ÿÿÿÿ}ÿvÿrÿvÿÿÿ}ÿlÿÿÿÿxÿÿÿkÿ{ÿzÿÿÿÿÿÿzÿuÿÿÿÿÿÿlÿÿÿÿÿÿÿÿxÿ~ÿvÿ|ÿÿÿÿ©ÿ£ÿÿ~ÿÿÿÿÿ~ÿyÿÿÿÿÿÿqÿwÿyÿ|ÿÿxÿxÿÿ~ÿxÿuÿsÿlÿ~ÿ^ÿiÿvÿpÿgÿwÿvÿÿsÿuÿjÿiÿmÿvÿvÿhÿcÿlÿ{ÿÿhÿfÿpÿ}ÿpÿÿÿgÿÿÿ~ÿzÿxÿuÿvÿhÿJÿKÿhÿ~ÿtÿtÿÿÿuÿÿxÿzÿÿÿxÿÿÿÿÿÿÿyÿ|ÿvÿzÿ}ÿoÿÿÿ{ÿwÿsÿÿ|ÿrÿÿÿwÿmÿYÿaÿÿlÿ_ÿkÿlÿ~ÿiÿÿpÿlÿdÿeÿrÿhÿpÿwÿpÿyÿrÿÿmÿoÿÿ}ÿÿmÿÿvÿnÿdÿpÿÿ~ÿ}ÿÿÿÿ|ÿÿÿÿvÿwÿÿÿÿyÿ~ÿÿÿÿÿÿÿÿÿÿÿÿÿ§ÿÿÿÿÿÿÿÿÿÿ®ÿÁÿ¢ÿ£ÿ­ÿ¨ÿ¥ÿÿÿÿ¤ÿ£ÿÿÿÿ¤ÿÿÿÿ¦ÿ¥ÿÿÿÿÿ«ÿÿÿ£ÿ«ÿ¤ÿÿÿÿÿÿÿ¥ÿ£ÿÿÿ§ÿ§ÿÿÿ¡ÿÿÿÿ ÿ¦ÿ¦ÿÿµÿÿ¢ÿÿÿ¯ÿÿÿÿÿÿÿ«ÿÿÿÿÿªÿÿÿªÿ¦ÿÿÿÿ ÿªÿ¤ÿ£ÿÿ§ÿ¢ÿÿÿ¥ÿ¤ÿ§ÿ¡ÿÿ®ÿ¹ÿ²ÿ§ÿ¦ÿ±ÿÿ¢ÿÿ¡ÿ£ÿÿ¥ÿÿÿÿ¦ÿÿÿ´ÿÿ¸ÿ¬ÿ ÿÿ£ÿÿÿÿÿÿ¸ÿ¶ÿÿÿÿ¥ÿÿÿ¡ÿªÿ¨ÿ¤ÿ£ÿ£ÿ¬ÿ¢ÿ¥ÿ¸ÿ¦ÿ®ÿ¤ÿÿ¡ÿÿÿÿÿ ÿ£ÿÿrÿý®ú¹ýYÿÿ¦ÿªÿ¦ÿ«ÿ§ÿÿÿ ÿÿªÿ¬ÿ¦ÿ¬ÿ©ÿ¡ÿÿÿÿÿÿÿ¨ÿ£ÿ¥ÿÿÿ¢ÿ¥ÿ§ÿ£ÿÿ ÿ¦ÿ£ÿÿ§ÿÿ¢ÿ©ÿ¥ÿ§ÿ®ÿ¦ÿÿÿ¡ÿ«ÿ¤ÿÿ¢ÿ«ÿ§ÿ§ÿ«ÿ§ÿ£ÿ ÿ´ÿ¢ÿ¤ÿ£ÿwÿÿÿªÿµÿ¶ÿ·ÿ©ÿÿ ÿ¦ÿ©ÿ ÿ¡ÿ¨ÿ«ÿ¯ÿ±ÿ«ÿªÿ¥ÿ ÿ¥ÿ­ÿ±ÿ¡ÿÿ¢ÿ¤ÿ¤ÿ¥ÿÿÿËÿÿ¥ÿÿ¡ÿ¨ÿ®ÿ£ÿÿ°ÿ®ÿÿÿ«ÿ¨ÿ·ÿ²ÿ¥ÿ¨ÿ°ÿ©ÿ¼ÿ­ÿÿ¥ÿ¤ÿÿ¢ÿ§ÿ¥ÿ£ÿ¦ÿÿÿ¢ÿ´ÿ±ÿ³ÿ§ÿ¢ÿ¤ÿ¢ÿ§ÿ©ÿ®ÿ±ÿ¦ÿ ÿ§ÿÿ¢ÿ¬ÿ¬ÿ£ÿ¥ÿÿÿÿ£ÿ©ÿ­ÿ­ÿ©ÿÿÿ­ÿÿ¤ÿ¦ÿ£ÿ©ÿµÿ®ÿ§ÿ­ÿ¥ÿ®ÿ®ÿªÿ®ÿ¢ÿÿ¦ÿ¬ÿªÿ­ÿªÿ¢ÿ ÿ§ÿÿÿ¡ÿ§ÿ­ÿ«ÿªÿ¤ÿ±ÿµÿ®ÿ¨ÿ:ÿ þ¡þ2ÿÿ§ÿ®ÿÿ«ÿ§ÿÿ¤ÿ®ÿ­ÿ©ÿÉÿ£ÿ±ÿ£ÿ£ÿ ÿ£ÿ­ÿ²ÿªÿ¢ÿ¬ÿ³ÿ®ÿ¥ÿ¬ÿ§ÿÿ¥ÿ§ÿªÿ ÿ£ÿÁÿ«ÿ¢ÿ§ÿ¨ÿ©ÿ©ÿÿ£ÿ¡ÿ£ÿ£ÿ­ÿ«ÿÿ¡ÿ¦ÿ¨ÿ§ÿ¦ÿ°ÿªÿ¡ÿÿÿ¥ÿ²ÿ°ÿ¢ÿ¢ÿ ÿ§ÿ­ÿªÿ­ÿ«ÿ©ÿ£ÿ¥ÿ¤ÿªÿªÿ£ÿÿÿ£ÿ¦ÿ¤ÿ£ÿ¬ÿ¨ÿ«ÿ£ÿÿ¦ÿ¦ÿ¤ÿ±ÿ·ÿ¬ÿ«ÿ¯ÿ«ÿ¤ÿªÿ¤ÿÂÿ¿ÿ²ÿªÿ§ÿ§ÿªÿªÿ¢ÿ­ÿ¥ÿ¬ÿ¬ÿªÿ®ÿ®ÿ¤ÿ¢ÿ¯ÿ¢ÿ­ÿ²ÿÿ°ÿ­ÿ¡ÿ°ÿ­ÿ§ÿ£ÿ¢ÿÿ¡ÿ ÿÿ§ÿ®ÿ§ÿ©ÿ¡ÿ¤ÿ§ÿ¦ÿ¡ÿªÿ¯ÿªÿ»ÿ§ÿ¤ÿ¡ÿ¶ÿ³ÿªÿ£ÿ¢ÿ§ÿ¨ÿ¶ÿ ÿ´ÿ¥ÿ³ÿ°ÿ¡ÿ¬ÿ¼ÿ ÿÿµÿ¥ÿªÿ£ÿ§ÿ´ÿ´ÿ£ÿÿ¦ÿ¤ÿ°ÿ®ÿªÿªÿ¦ÿÿÿÿ*ÿpþEÿ ÿÿ¬ÿ°ÿªÿ­ÿ±ÿ®ÿªÿ¦ÿ§ÿ§ÿ«ÿªÿ¨ÿ«ÿ°ÿ­ÿ®ÿ±ÿ ÿ°ÿ³ÿ¦ÿÿÿ©ÿªÿ°ÿºÿÿ ÿ¯ÿ£ÿ¥ÿ¤ÿ¨ÿ¬ÿ«ÿ§ÿ¤ÿÿ£ÿ¤ÿ¡ÿ©ÿ¦ÿ¡ÿ¡ÿ¤ÿ¥ÿ¤ÿ¶ÿÿÿ¡ÿ¦ÿ©ÿ­ÿ¨ÿ¦ÿ¨ÿÿ¤ÿ®ÿ¤ÿ°ÿ¤ÿ¡ÿ¢ÿÿÿ¨ÿ¼ÿÀÿ¤ÿ²ÿ¤ÿÿ¥ÿ®ÿ¯ÿ«ÿ§ÿ¤ÿÿÿÿÿÿ¨ÿ¤ÿ°ÿ¯ÿ°ÿ°ÿÿ ÿ§ÿ§ÿ£ÿªÿ¥ÿ¤ÿ¡ÿÿÿ¡ÿ¥ÿ¥ÿ ÿ£ÿ­ÿ«ÿ£ÿ¨ÿªÿÿÿÿÿÿÿÿÿÿÿ¬ÿ®ÿ¨ÿÿÿ¦ÿªÿ ÿ¡ÿÿ±ÿ£ÿÿ¯ÿ§ÿÿ¥ÿ§ÿÿ¬ÿµÿ ÿ£ÿÿ¶ÿ«ÿÿ¦ÿ ÿÿ©ÿ¡ÿÿ¡ÿ±ÿºÿÿÿÿÿ ÿ§ÿ«ÿ¤ÿ¡ÿÿ ÿÿÿÿ¢ÿÿÿ£ÿ ÿÿ¨ÿ¨ÿÿÿÿÿÿÿÿÿ¬ÿ¥ÿ¦ÿ¦ÿÿÿ¦ÿ©ÿ¤ÿµÿÿ¶ÿµÿÿ¥ÿ ÿÿ©ÿ¯ÿ¬ÿ¯ÿ¯ÿÿ­ÿÿ¤ÿ©ÿÿ¢ÿ¢ÿÿ ÿ¬ÿ ÿÿ°ÿ¢ÿ¡ÿÿÿ¬ÿ§ÿ­ÿ¢ÿ ÿÿ¨ÿ¨ÿÿ°ÿ ÿ¦ÿ«ÿÿÿ¡ÿÿÿÿÿÿÿ¢ÿ¦ÿÿ¢ÿÿ¨ÿµÿÿÿ±ÿ¡ÿ¡ÿÿÿmÿVÿgÿÿÿÿÿ ÿ¦ÿ¤ÿÿÿ¢ÿ«ÿ§ÿ¤ÿªÿªÿÿÿ§ÿÿÿÿ²ÿÿ¡ÿ¤ÿ«ÿ¡ÿÿ£ÿ§ÿ ÿÿ ÿ¶ÿ¸ÿ¦ÿ¥ÿ¨ÿÿ§ÿ«ÿ¡ÿ¡ÿ¥ÿ£ÿ ÿÿÿÿÿÿÿ³ÿ¤ÿ£ÿÿ·ÿ®ÿÿ¡ÿ©ÿ©ÿ¡ÿÿ¡ÿ«ÿÿÿÿÿ ÿÿ¢ÿ¥ÿÿÿ¢ÿ ÿÿÿÿÿÿµÿÿÁÿÿ´ÿ°ÿÿÿÿÿÿÿÿ¥ÿ¦ÿÿÿ ÿ¨ÿ ÿÿÿ¤ÿÿÿÿwÿ'ÿ
ÿ5ÿhÿÿÿÿÿÿÿÿpÿÿ|ÿÿ\ÿTÿyÿÿÿÿÿÿ ÿÿÿÿ¨ÿÿÿÿÿÿÿÿÿÿÿÿwÿyÿzÿfÿNÿ]ÿ}ÿ~ÿoÿÿoÿtÿÿ|ÿÿÿÿÿÿÿwÿ_ÿ^ÿjÿ}ÿ~ÿ[ÿ[ÿNÿnÿvÿmÿgÿeÿUÿ_ÿqÿuÿqÿLÿVÿnÿpÿxÿdÿYÿqÿoÿlÿkÿZÿ|ÿmÿrÿ`ÿ}ÿwÿsÿiÿbÿzÿÿkÿlÿ{ÿmÿwÿÿxÿÿxÿÿ~ÿtÿ|ÿ|ÿÿgÿnÿÿÿÿ}ÿiÿ^ÿpÿoÿ]ÿpÿpÿYÿVÿsÿhÿjÿÿsÿvÿÿrÿeÿSÿRÿcÿlÿtÿtÿoÿqÿoÿqÿvÿpÿ}ÿ|ÿsÿqÿgÿ`ÿfÿ]ÿhÿeÿkÿjÿuÿxÿ|ÿlÿjÿtÿrÿtÿ|ÿÿ|ÿnÿkÿoÿmÿxÿtÿqÿzÿ}ÿÿ~ÿÿÿÿÿÿ|ÿÿÿÿÿÿÿÿÿÿÿÿÿsÿÿÿÿÿÿÿÿÿxÿwÿÿÿÿÿÿÿ~ÿÿÿÿÿÿÿÿÿ~ÿzÿuÿvÿÿ}ÿsÿ~ÿÿÿÿÿrÿÿÿÿÿpÿuÿÿ{ÿÿÿbÿÿÿÿÿÿoÿÿZÿ~ÿÿtÿÿÿÿÿqÿÿÿÿÿÿÿÿ|ÿÿÿÿvÿoÿxÿjÿrÿ|ÿÿÿÿvÿyÿ~ÿxÿ{ÿxÿqÿÿÿ{ÿÿÿÿÿ{ÿÿÿÿÿ}ÿ^ÿÿÿ~ÿ{ÿxÿÿzÿÿyÿÿ{ÿjÿsÿyÿqÿnÿvÿoÿcÿvÿÿxÿwÿuÿsÿÿÿÿzÿÿÿvÿÿSÿtÿ~ÿÿÿÿÿkÿzÿÿzÿvÿxÿ{ÿzÿvÿwÿÿÿÿÿxÿyÿÿxÿsÿcÿuÿÿwÿÿrÿmÿZÿjÿoÿoÿÿ~ÿÿÿÿÿÿ|ÿnÿ~ÿÿÿÿ^ÿTÿqÿÿÿÿÿÿÿÿ~ÿÿÿÿÿtÿUÿkÿsÿÿ}ÿqÿfÿÿÿÿÿÿuÿ4ÿ<ÿhÿÿÿoÿqÿ~ÿxÿnÿvÿÿwÿoÿyÿjÿuÿtÿ}ÿkÿdÿÿ{ÿÿÿiÿ|ÿsÿÿ~ÿpÿwÿÿkÿcÿxÿmÿbÿdÿtÿnÿ~ÿ{ÿkÿsÿmÿ`ÿ_ÿpÿÿrÿfÿeÿvÿpÿÿÿeÿ|ÿzÿgÿkÿzÿÿ^ÿaÿaÿzÿ~ÿiÿÿÿuÿnÿtÿÿnÿ}ÿuÿmÿqÿiÿmÿnÿqÿsÿfÿhÿvÿjÿiÿÿ{ÿuÿsÿ|ÿfÿhÿrÿfÿ~ÿtÿkÿ`ÿÿ^ÿxÿÿgÿÿÿ_ÿnÿmÿyÿlÿÿÿZÿ\ÿÿÿyÿ}ÿqÿdÿtÿtÿgÿjÿmÿmÿ^ÿfÿ}ÿqÿÿvÿÿjÿnÿkÿsÿÿNÿoÿrÿkÿsÿ^ÿZÿaÿkÿjÿdÿ_ÿqÿUÿjÿfÿeÿcÿ_ÿ^ÿsÿjÿZÿVÿ`ÿcÿkÿhÿ]ÿbÿoÿoÿXÿQÿZÿYÿbÿ\ÿJÿVÿ_ÿOÿAÿLÿ?ÿEÿNÿjÿUÿQÿOÿLÿZÿGÿoÿLÿkÿbÿQÿQÿ\ÿWÿNÿAÿKÿLÿJÿUÿZÿ_ÿPÿPÿCÿBÿMÿIÿQÿQÿEÿDÿPÿ]ÿTÿQÿLÿTÿiÿFÿ^ÿaÿOÿBÿHÿQÿ\ÿHÿfÿ]ÿ<ÿGÿWÿ0ÿpÿgÿfÿAÿJÿjÿeÿkÿXÿZÿ^ÿfÿbÿÿtÿ\ÿYÿaÿUÿTÿ\ÿpÿdÿVÿgÿdÿSÿZÿfÿdÿ`ÿ^ÿnÿkÿhÿmÿiÿeÿrÿbÿRÿuÿvÿÿZÿeÿjÿqÿgÿoÿ`ÿiÿ^ÿcÿmÿgÿlÿ]ÿkÿuÿ^ÿÿbÿhÿkÿaÿiÿVÿcÿ{ÿqÿgÿhÿXÿaÿlÿfÿeÿfÿ|ÿÿrÿuÿbÿQÿ\ÿfÿkÿoÿÿÿoÿoÿlÿdÿcÿzÿÿ\ÿ]ÿaÿrÿrÿmÿtÿrÿqÿlÿ\ÿoÿvÿÿkÿ|ÿ~ÿmÿbÿdÿaÿlÿsÿqÿnÿkÿ[ÿmÿqÿfÿjÿkÿpÿsÿtÿuÿtÿwÿsÿhÿlÿuÿlÿhÿoÿrÿ|ÿ~ÿlÿzÿkÿmÿmÿzÿoÿÿlÿqÿnÿRÿoÿgÿXÿsÿ\ÿzÿsÿ]ÿMÿlÿjÿcÿdÿÿÿdÿxÿbÿzÿpÿvÿwÿnÿgÿjÿkÿmÿsÿjÿfÿ{ÿÿ{ÿiÿhÿoÿ]ÿ]ÿ^ÿiÿoÿrÿjÿgÿhÿpÿsÿÿÿlÿlÿvÿsÿzÿkÿkÿ|ÿkÿgÿÿjÿrÿÿxÿ}ÿxÿdÿjÿlÿtÿmÿ\ÿxÿÿkÿpÿpÿdÿ`ÿbÿjÿkÿ}ÿÿ{ÿpÿwÿrÿ|ÿÿjÿnÿhÿnÿwÿ|ÿÿcÿpÿwÿhÿaÿZÿXÿgÿ|ÿzÿoÿkÿwÿeÿnÿnÿoÿÿfÿvÿsÿÿ]ÿhÿnÿiÿvÿgÿlÿlÿvÿjÿkÿgÿzÿhÿlÿtÿ\ÿfÿlÿkÿyÿÿÿyÿoÿuÿtÿgÿyÿÿiÿiÿgÿeÿrÿvÿrÿiÿkÿmÿ|ÿ|ÿzÿgÿpÿ~ÿiÿiÿjÿwÿvÿsÿaÿfÿÿ[ÿaÿaÿjÿjÿÿvÿxÿÿÿsÿiÿÿyÿqÿqÿtÿ~ÿÿuÿvÿzÿzÿqÿtÿuÿxÿ{ÿnÿtÿxÿrÿzÿ{ÿ}ÿyÿlÿ}ÿÿrÿqÿiÿiÿzÿrÿkÿqÿQÿ~ÿÿtÿlÿ{ÿyÿqÿeÿ}ÿnÿÿrÿyÿmÿyÿdÿ{ÿsÿuÿzÿ`ÿoÿzÿuÿ{ÿhÿnÿwÿpÿxÿxÿvÿsÿ_ÿbÿÿÿnÿrÿ|ÿ}ÿ}ÿ{ÿgÿUÿxÿÿlÿsÿzÿzÿmÿsÿeÿwÿvÿxÿÿÿaÿ[ÿ^ÿ\ÿfÿoÿ`ÿvÿlÿrÿhÿÿ|ÿÿrÿcÿcÿvÿkÿaÿYÿcÿqÿrÿqÿmÿnÿkÿnÿxÿzÿzÿaÿ\ÿ\ÿhÿcÿdÿzÿmÿnÿjÿ|ÿaÿ\ÿaÿoÿbÿsÿkÿeÿiÿUÿeÿgÿcÿxÿzÿuÿmÿjÿmÿaÿ]ÿdÿeÿeÿgÿnÿhÿiÿlÿcÿ`ÿWÿ]ÿkÿgÿ}ÿiÿrÿoÿNÿXÿjÿHÿJÿTÿdÿfÿOÿEÿdÿfÿ\ÿhÿPÿ[ÿ]ÿ\ÿsÿOÿZÿRÿRÿjÿmÿOÿPÿYÿeÿZÿWÿWÿiÿaÿTÿaÿNÿFÿ]ÿNÿCÿWÿkÿoÿYÿVÿGÿCÿJÿ\ÿNÿqÿ_ÿ^ÿaÿkÿnÿOÿZÿbÿaÿbÿkÿqÿ_ÿaÿgÿdÿuÿÿhÿ`ÿuÿrÿqÿvÿpÿpÿvÿsÿlÿeÿXÿcÿjÿpÿzÿnÿÿÿÿsÿÿÿrÿtÿÿÿtÿÿ~ÿÿÿÿvÿpÿÿzÿyÿuÿlÿlÿtÿrÿqÿ{ÿ|ÿÿÿÿÿÿhÿ{ÿÿnÿuÿ{ÿrÿ~ÿiÿÿxÿÿvÿÿ~ÿwÿwÿyÿwÿ|ÿÿÿÿÿ|ÿxÿzÿzÿsÿiÿfÿkÿpÿvÿyÿuÿxÿtÿpÿ{ÿsÿxÿxÿÿÿxÿÿwÿaÿkÿÿ|ÿiÿÿeÿÿwÿoÿxÿuÿ|ÿuÿsÿtÿzÿtÿyÿÿÿÿÿÿÿÿÿÿÿÿuÿeÿÿÿÿÿxÿrÿgÿ{ÿsÿxÿÿÿiÿÿÿxÿÿwÿ|ÿÿÿÿÿÿgÿnÿÿÿÿÿÿiÿÿ}ÿÿlÿrÿ}ÿ}ÿÿÿÿoÿ{ÿoÿmÿÿ|ÿÿÿ}ÿÿÿxÿtÿÿÿ|ÿuÿtÿÿÿÿ}ÿÿÿÿÿ~ÿÿÿÿÿÿÿÿÿÿÿ~ÿlÿÿ}ÿvÿ}ÿtÿwÿqÿzÿÿtÿmÿtÿaÿjÿiÿÿÿÿÿyÿÿvÿbÿlÿqÿxÿ~ÿvÿÿÿ?ÿÿJÿxÿÿ~ÿpÿ}ÿÿ~ÿÿÿ|ÿÿÿÿÿÿ~ÿÿuÿ}ÿÿzÿÿÿÿÿÿÿÿÿÿzÿÿyÿoÿÿÿÿtÿ|ÿjÿÿ|ÿÿÿyÿÿÿÿÿpÿ^ÿmÿ)ÿôþSÿÿÿÿhÿzÿÿmÿyÿÿ}ÿWÿÿÿÿÿÿÿÿgÿVÿeÿzÿÿ|ÿ|ÿ~ÿÿÿÿrÿÿÿÿÿÿ{ÿ¬ÿ£ÿÿÿxÿÿÿ}ÿÿÿÿÿÿÿÿgÿÿÿzÿvÿzÿvÿwÿwÿÿÿÿÿÿÿÿ}ÿÿÿÿÿÿÿkÿ|ÿÿÿÿxÿ}ÿÿrÿ|ÿzÿÿÿÿÿÿÿÿÿÿÿÿÿÿÿÿÿxÿÿtÿmÿvÿÿÿÿrÿwÿ~ÿqÿkÿhÿgÿlÿxÿdÿ{ÿÿrÿÿvÿÿwÿsÿsÿÿ|ÿoÿmÿÿÿoÿtÿÿÿÿ{ÿxÿzÿnÿyÿ|ÿgÿÿÿvÿvÿ|ÿvÿqÿZÿIÿWÿfÿÿÿwÿÿ{ÿqÿ¢ÿÿ|ÿÿ|ÿkÿeÿÿÿ|ÿvÿ|ÿÿÿzÿ|ÿÿsÿ{ÿÿÿ~ÿÿÿÿoÿxÿ~ÿwÿjÿeÿyÿ{ÿ^ÿoÿwÿhÿoÿkÿÿzÿuÿÿÿ~ÿ{ÿxÿtÿpÿjÿsÿÿhÿgÿ|ÿ|ÿÿkÿ{ÿpÿtÿtÿ{ÿ|ÿÿÿ}ÿÿÿwÿzÿÿÿÿÿzÿÿÿÿ}ÿÿÿÿÿÿÿÿÿÿÿÿÿÿÿÿÿ¡ÿÿÿÿÿ¢ÿ£ÿ¬ÿÿÿ¡ÿªÿ«ÿÿÿÿÿÿÿÿ ÿ©ÿÿ¥ÿ ÿÿÿÿ£ÿÿÿÿÿÿ§ÿ²ÿ®ÿ ÿÿÿÿÿ£ÿ¥ÿÿ´ÿÿÿÿÿÿ¤ÿÿÿÿÿ¡ÿ§ÿªÿ®ÿÿÿÿ§ÿ§ÿ¢ÿ¥ÿ£ÿ¥ÿ¤ÿÿ®ÿ§ÿÿÿ¡ÿ§ÿ¥ÿÿ¢ÿ¤ÿ¥ÿ¤ÿ£ÿÿ¢ÿ¸ÿ®ÿªÿ¬ÿÿ£ÿÿ¨ÿ©ÿÿÿ ÿ±ÿ°ÿ«ÿªÿ¦ÿ¡ÿÿÿ¡ÿ©ÿÿ ÿ§ÿÿÿ¢ÿ«ÿÿ¡ÿ¤ÿÿ§ÿ§ÿ£ÿ´ÿªÿÿ ÿ ÿÿ¡ÿÿÿÿ¢ÿÿÿÿÿªÿ¦ÿ¤ÿªÿ¬ÿ¬ÿ¢ÿÿ£ÿ°ÿ§ÿ¤ÿ§ÿÿÿÿ¡ÿ£ÿÿÿÿtÿaþÊ÷zûÑþÿÿ¥ÿ«ÿ¬ÿ¨ÿÿÿ ÿ¨ÿ¨ÿ£ÿ¡ÿ¦ÿ²ÿÿÿÿÿ¨ÿÿ£ÿÃÿ¡ÿÿ©ÿ ÿÿÿ¤ÿ¥ÿ§ÿ¢ÿÿ±ÿÿÿ¦ÿÿÿ¢ÿ©ÿ¨ÿ¡ÿ§ÿ¥ÿ¡ÿ¯ÿ«ÿ¤ÿ·ÿ®ÿ¥ÿ¤ÿ¨ÿ¦ÿ£ÿ¥ÿ¢ÿ·ÿ¦ÿ£ÿyÿvÿÿ¢ÿ¦ÿ¨ÿ§ÿ¥ÿÿÿ«ÿ¼ÿ£ÿ¡ÿ­ÿ¤ÿ¥ÿªÿ¦ÿ©ÿ°ÿ£ÿ¡ÿ¦ÿ¹ÿ¯ÿ ÿÿÿ£ÿ¨ÿ§ÿÿÿ¤ÿÿÿÿ®ÿ©ÿ¥ÿ ÿÿ¯ÿ°ÿ·ÿ§ÿ¯ÿ©ÿ¬ÿ®ÿ£ÿ¢ÿ­ÿ«ÿ¦ÿ¤ÿÿ£ÿ­ÿ©ÿ±ÿ°ÿ¢ÿÿÿ ÿ¢ÿ¥ÿ±ÿ°ÿ­ÿ¢ÿ¤ÿÿÿªÿ®ÿ¯ÿ°ÿªÿ¡ÿ¢ÿ­ÿ£ÿÿ£ÿ¡ÿ§ÿ£ÿ®ÿ¦ÿ ÿ³ÿ°ÿ±ÿ°ÿ§ÿ§ÿ©ÿªÿ¢ÿ±ÿ«ÿ¹ÿ°ÿ¨ÿ¦ÿ ÿ¤ÿ«ÿªÿ¯ÿ­ÿ§ÿ¤ÿ¦ÿ£ÿ¢ÿªÿ±ÿ¥ÿÿ¤ÿ¬ÿ°ÿ¦ÿ¬ÿ¨ÿÿ¥ÿ£ÿÁÿ¼ÿÿ9ÿiþþLÿÿÿ ÿµÿ®ÿ¦ÿ£ÿ¥ÿ¬ÿ¨ÿ£ÿ­ÿ¢ÿ£ÿ§ÿ§ÿ­ÿ¨ÿ£ÿ¢ÿ£ÿ¢ÿ¨ÿ£ÿ¤ÿ«ÿ¤ÿªÿ¥ÿ ÿ©ÿ¯ÿªÿ©ÿ¶ÿ«ÿ¶ÿ«ÿ¥ÿ­ÿªÿÿÿ§ÿ±ÿ«ÿ§ÿ¤ÿ¡ÿÿÿ¢ÿ±ÿ¬ÿ ÿ°ÿ¨ÿÿ¥ÿ¨ÿÿ­ÿ£ÿ»ÿ¯ÿÿ ÿ¥ÿ§ÿ°ÿ¯ÿ©ÿ¡ÿÿÿ¦ÿ ÿÿÿÿ£ÿ£ÿ´ÿ¨ÿ¨ÿ­ÿ³ÿªÿ ÿ¦ÿ£ÿ«ÿ²ÿºÿ§ÿ¨ÿ²ÿ­ÿ©ÿ´ÿ¥ÿºÿ®ÿ¡ÿ¯ÿ²ÿ­ÿ¬ÿ¨ÿ¡ÿ®ÿ²ÿªÿ¨ÿ­ÿ¨ÿ¢ÿ¤ÿ¥ÿ¯ÿÿ¤ÿ²ÿªÿ²ÿ¾ÿ±ÿ¤ÿ«ÿ¤ÿ¨ÿ¡ÿ¥ÿ¢ÿÿÿ¥ÿ¨ÿÿ²ÿ¢ÿÿ£ÿ­ÿ«ÿ¦ÿ©ÿ¥ÿÅÿ ÿ ÿ®ÿ­ÿ¨ÿ«ÿ¬ÿ¤ÿ¦ÿ°ÿ­ÿ§ÿ§ÿ¥ÿÿ¡ÿ¬ÿ°ÿ¦ÿÿÿÿ®ÿ´ÿ±ÿ¶ÿ½ÿ¹ÿ§ÿÿ¡ÿÿ©ÿ«ÿ¢ÿÿÿÿÿÿmÿ|ÿ®ÿ£ÿ¢ÿ¡ÿ¬ÿ¬ÿÿÿ¬ÿÿ¥ÿ¤ÿÿªÿ«ÿ§ÿ ÿÿ©ÿ­ÿ¥ÿÿ³ÿ¥ÿ¤ÿÿÿ¨ÿ§ÿ®ÿ¬ÿ¥ÿ§ÿ°ÿ¨ÿ©ÿ§ÿ¦ÿ¦ÿÿÿÿÿ¢ÿ¦ÿÿ§ÿ¨ÿ£ÿ£ÿ¡ÿ ÿ®ÿ°ÿ£ÿµÿ¦ÿÿ¥ÿ«ÿ®ÿ±ÿ¬ÿÿ¤ÿ¦ÿ£ÿ²ÿ©ÿ¢ÿÿÿÿ¦ÿ¥ÿ¬ÿ®ÿ¢ÿ£ÿ´ÿ£ÿÿ¦ÿ¥ÿ¦ÿªÿ£ÿ¤ÿ«ÿ¬ÿ¤ÿªÿ§ÿ±ÿ´ÿ¨ÿ¡ÿÿÿ§ÿ£ÿ£ÿ¡ÿ ÿÿÿÿÿ¢ÿ­ÿ£ÿÿ§ÿ­ÿ¯ÿ¥ÿ¢ÿ­ÿ®ÿ¢ÿÿ¦ÿ§ÿ¢ÿ¬ÿÿÿÿ§ÿ©ÿ£ÿÿ£ÿ­ÿ©ÿÿªÿÿ ÿ¡ÿÿ¨ÿ£ÿÿ ÿ¥ÿ¡ÿ¢ÿ´ÿ°ÿºÿ¨ÿªÿ¥ÿ ÿ ÿÿÿÿÿÿªÿ«ÿ¨ÿÿoÿfÿÿ¤ÿ®ÿ²ÿ®ÿ©ÿÿÿÿÿÿ¬ÿ©ÿÿÿÿÿÿ¥ÿ¦ÿ­ÿÿ¥ÿÿÿÿ£ÿ«ÿÿÿÿ ÿ©ÿ°ÿ±ÿªÿ§ÿÿÿÿÿÿ©ÿ©ÿÿÿ£ÿ­ÿ®ÿÿ¡ÿÿÿÿ¥ÿÿÿÿÿÿ§ÿ¬ÿ¢ÿÿ ÿÿ¢ÿ£ÿÿ¨ÿ«ÿÿ¡ÿ¦ÿÿ¡ÿÿÿªÿ±ÿÿ«ÿ¡ÿ¢ÿ¢ÿÿÿ¥ÿ¢ÿ ÿÿÿÿ©ÿ¸ÿÿ¬ÿ­ÿ¥ÿÿÿÿoÿ@ÿ5ÿÿÿÿ¢ÿÿÿ¦ÿ¨ÿ¯ÿ¤ÿÿ§ÿ¨ÿ¥ÿ©ÿ¦ÿ¢ÿ ÿÿ­ÿÿÿ´ÿ§ÿ®ÿ£ÿ¦ÿ¦ÿ ÿÿÿÿ¥ÿÿ¦ÿ¤ÿÿÿÿ ÿªÿ§ÿÿÿ«ÿ¤ÿÿÿÿÿÿÿÿÿÿ¢ÿÿÿÿ ÿ¤ÿ«ÿ¯ÿ¥ÿÿÿ©ÿÿ¨ÿÿÿ¡ÿÿÿÿÿÿÿÿÿÿÿ§ÿÿÿ«ÿÿÿÿÿÿÿÿ¢ÿ©ÿ¥ÿ¦ÿ¡ÿÿÿÿÿ¨ÿ£ÿÿ¥ÿÿÿÿÿnÿåþÓþ8ÿyÿÿÿÿÿÿ­ÿÿÿyÿ~ÿ{ÿÿ	ÿZÿÿÿÿÿÿ¤ÿÿÿÿ ÿ ÿÿ«ÿ~ÿÿÿÿÿÿÿÿ{ÿvÿsÿtÿlÿDÿÿÿgÿ}ÿWÿ_ÿÿ{ÿxÿÿÿÿ{ÿqÿiÿeÿlÿpÿqÿoÿ]ÿCÿVÿfÿoÿvÿkÿ_ÿZÿcÿxÿgÿbÿ_ÿWÿYÿOÿRÿrÿgÿSÿeÿ}ÿYÿZÿÿpÿ^ÿNÿlÿqÿ}ÿzÿjÿvÿÿsÿpÿzÿiÿwÿ|ÿyÿÿrÿsÿÿ~ÿÿdÿlÿ~ÿ}ÿnÿÿÿ~ÿkÿjÿnÿnÿtÿvÿrÿcÿkÿaÿgÿaÿqÿdÿwÿÿzÿpÿ^ÿ[ÿhÿnÿnÿbÿ]ÿjÿlÿqÿjÿtÿkÿÿeÿÿkÿgÿcÿiÿ_ÿrÿwÿqÿ}ÿuÿkÿjÿrÿtÿpÿ~ÿÿÿpÿlÿaÿlÿvÿÿÿyÿÿÿÿÿÿÿÿÿÿÿÿÿÿÿÿ~ÿÿÿÿÿwÿÿsÿvÿuÿÿÿ~ÿÿÿÿÿÿÿÿÿÿÿÿÿÿÿ|ÿÿÿÿÿ|ÿÿxÿtÿ~ÿÿÿÿnÿ|ÿÿÿÿÿÿÿvÿlÿwÿtÿÿÿgÿ{ÿqÿ|ÿÿÿÿÿzÿÿbÿtÿÿ|ÿwÿÿÿpÿ~ÿÿÿÿzÿ}ÿÿÿÿwÿvÿÿzÿÿÿÿÿÿÿ|ÿuÿfÿ{ÿ{ÿÿsÿÿ ÿÿÿÿÿÿÿ}ÿlÿiÿ|ÿÿÿÿhÿÿ{ÿÿwÿrÿÿÿÿ}ÿzÿ{ÿdÿqÿ|ÿwÿtÿwÿzÿjÿjÿÿÿmÿaÿÿÿÿÿqÿhÿÿyÿÿÿÿxÿ{ÿÿÿÿyÿÿÿ}ÿÿÿ{ÿ|ÿÿÿÿÿvÿÿÿ{ÿxÿÿqÿmÿrÿvÿpÿ}ÿwÿWÿKÿ_ÿwÿrÿtÿÿÿzÿ}ÿÿ~ÿ~ÿ{ÿ~ÿkÿuÿÿnÿ^ÿnÿÿ}ÿÿÿÿxÿÿÿÿxÿhÿÿÿtÿsÿÿ{ÿuÿvÿÿÿÿÿÿÿkÿdÿIÿWÿgÿcÿlÿÿÿwÿvÿÿÿÿwÿÿxÿrÿÿ|ÿoÿiÿxÿkÿyÿÿsÿwÿtÿoÿoÿ]ÿkÿxÿuÿpÿmÿtÿ{ÿsÿmÿmÿzÿ|ÿlÿsÿÿcÿSÿÿuÿkÿwÿhÿZÿcÿ|ÿ{ÿjÿ}ÿpÿfÿ~ÿzÿiÿuÿlÿyÿ~ÿ~ÿyÿwÿÿÿgÿlÿwÿ\ÿzÿ~ÿÿuÿmÿ~ÿ{ÿ{ÿÿsÿcÿlÿyÿlÿÿÿlÿlÿsÿfÿxÿÿkÿyÿxÿhÿpÿoÿoÿuÿÿpÿÿzÿjÿhÿlÿyÿpÿlÿÿkÿpÿ{ÿcÿkÿoÿtÿkÿbÿeÿmÿsÿvÿÿuÿÿÿUÿkÿtÿ{ÿbÿÿrÿÿuÿ~ÿpÿ~ÿgÿSÿkÿMÿ`ÿwÿaÿhÿdÿaÿdÿpÿeÿrÿ]ÿcÿgÿÿlÿ`ÿeÿlÿcÿiÿeÿUÿZÿkÿtÿVÿMÿ`ÿ[ÿZÿ^ÿDÿIÿ[ÿ>ÿBÿRÿIÿ?ÿPÿaÿMÿSÿcÿNÿWÿXÿSÿ_ÿ]ÿhÿiÿXÿaÿLÿ4ÿ3ÿRÿHÿ@ÿTÿ^ÿNÿOÿQÿUÿaÿ^ÿDÿBÿUÿHÿ?ÿJÿ[ÿrÿcÿWÿUÿeÿ\ÿ[ÿNÿQÿ_ÿ:ÿ>ÿiÿuÿjÿbÿZÿuÿÿ8ÿpÿZÿfÿ`ÿ`ÿgÿaÿXÿ_ÿMÿaÿmÿPÿiÿuÿiÿgÿfÿeÿeÿWÿYÿTÿMÿbÿoÿdÿ]ÿ[ÿYÿeÿhÿtÿwÿcÿgÿnÿbÿdÿhÿeÿ~ÿsÿ}ÿhÿlÿmÿkÿVÿhÿaÿgÿeÿ~ÿlÿXÿtÿrÿlÿhÿqÿpÿiÿmÿeÿ^ÿqÿcÿ\ÿmÿmÿnÿhÿ`ÿiÿqÿnÿjÿbÿlÿ{ÿwÿmÿVÿUÿcÿdÿbÿnÿsÿkÿjÿmÿgÿdÿhÿgÿiÿrÿtÿiÿrÿwÿsÿjÿqÿÿoÿdÿcÿrÿqÿpÿÿrÿoÿbÿnÿjÿtÿtÿjÿoÿ[ÿZÿyÿlÿmÿsÿiÿuÿ{ÿjÿgÿsÿÿ~ÿkÿmÿfÿfÿwÿgÿtÿ|ÿ~ÿrÿjÿoÿtÿSÿpÿÿpÿpÿ~ÿeÿdÿmÿlÿKÿjÿ`ÿfÿnÿ~ÿnÿfÿfÿMÿWÿgÿfÿpÿlÿuÿÿpÿÿwÿeÿkÿ`ÿ_ÿ~ÿÿ{ÿpÿkÿrÿ}ÿzÿlÿdÿeÿ_ÿQÿbÿsÿxÿhÿeÿyÿÿÿzÿeÿdÿqÿhÿjÿdÿnÿÿaÿlÿdÿÿvÿtÿÿsÿjÿwÿnÿÿeÿkÿwÿdÿ}ÿXÿeÿoÿoÿgÿ]ÿ`ÿiÿrÿÿyÿgÿiÿoÿnÿjÿfÿvÿÿrÿiÿkÿmÿ]ÿdÿÿvÿwÿqÿiÿeÿiÿeÿrÿqÿ`ÿkÿqÿkÿrÿfÿÿiÿÿhÿhÿfÿÿcÿgÿ}ÿkÿcÿoÿ|ÿhÿnÿjÿlÿsÿxÿdÿYÿpÿvÿkÿmÿsÿ|ÿwÿzÿmÿeÿlÿxÿ}ÿuÿ|ÿgÿfÿnÿuÿ{ÿgÿsÿsÿ|ÿlÿiÿtÿvÿlÿsÿmÿaÿpÿ^ÿÿrÿZÿÿZÿiÿmÿpÿÿÿzÿzÿsÿqÿkÿkÿyÿÿrÿuÿcÿqÿxÿiÿnÿ{ÿÿ|ÿÿÿuÿiÿfÿpÿqÿoÿuÿyÿ|ÿ|ÿoÿ|ÿ~ÿxÿÿdÿfÿzÿpÿwÿlÿWÿÿbÿpÿ~ÿ|ÿvÿÿtÿÿyÿÿÿtÿsÿvÿVÿvÿfÿ}ÿÿdÿqÿiÿdÿ~ÿgÿdÿtÿoÿgÿpÿuÿuÿ]ÿ[ÿ}ÿqÿmÿzÿÿÿ|ÿtÿqÿpÿ{ÿ|ÿsÿmÿ~ÿiÿfÿqÿeÿÿcÿÿÿ|ÿÿVÿSÿoÿoÿ5ÿkÿ}ÿ¢ÿiÿfÿbÿWÿ^ÿkÿiÿlÿtÿPÿbÿlÿ^ÿhÿsÿpÿgÿhÿpÿjÿeÿxÿtÿcÿjÿfÿyÿrÿ`ÿrÿgÿoÿvÿ}ÿbÿlÿNÿ`ÿcÿgÿvÿ{ÿVÿVÿ]ÿoÿVÿoÿpÿfÿpÿÿkÿdÿYÿ\ÿnÿ`ÿ[ÿhÿjÿuÿgÿVÿcÿ^ÿ_ÿgÿ_ÿ`ÿ`ÿdÿqÿcÿOÿlÿSÿMÿSÿfÿlÿaÿ^ÿoÿ\ÿpÿBÿKÿdÿSÿNÿZÿDÿQÿMÿ_ÿ\ÿiÿ]ÿaÿPÿPÿYÿdÿYÿRÿWÿIÿUÿ`ÿMÿUÿfÿ\ÿBÿOÿcÿCÿbÿcÿVÿmÿ\ÿSÿMÿOÿWÿbÿTÿpÿ[ÿsÿRÿSÿeÿ_ÿmÿ^ÿSÿhÿmÿjÿyÿfÿ^ÿcÿgÿsÿrÿjÿnÿvÿwÿxÿnÿ_ÿdÿ]ÿÿÿÿrÿgÿÿÿnÿÿÿvÿzÿÿÿ|ÿeÿtÿbÿÿÿÿÿÿÿkÿsÿÿÿÿÿ{ÿxÿqÿsÿ}ÿÿ|ÿwÿqÿtÿÿ}ÿ{ÿÿqÿxÿÿxÿÿÿÿ|ÿhÿbÿvÿ|ÿvÿ~ÿrÿ{ÿxÿwÿvÿtÿÿ|ÿlÿxÿxÿkÿpÿ|ÿxÿxÿ~ÿtÿÿrÿtÿuÿÿÿÿqÿÿaÿÿ_ÿaÿÿÿsÿlÿaÿÿÿtÿÿxÿzÿ{ÿÿÿÿtÿÿÿ~ÿ~ÿÿ|ÿxÿrÿ~ÿÿfÿÿÿÿÿÿÿlÿmÿyÿtÿuÿÿÿ{ÿ}ÿ}ÿxÿyÿxÿtÿwÿÿÿxÿvÿwÿvÿzÿyÿÿ|ÿrÿÿqÿyÿÿtÿÿkÿmÿÿ~ÿwÿÿÿyÿ|ÿÿÿÿÿÿÿÿÿ~ÿÿÿsÿzÿlÿ~ÿÿÿÿzÿwÿÿÿÿÿÿÿÿsÿÿÿrÿrÿÿtÿrÿÿÿÿÿÿqÿnÿ{ÿqÿ_ÿyÿYÿ;ÿuÿaÿÿÿ~ÿÿÿsÿvÿcÿÿ~ÿxÿrÿzÿÿÿ8ÿÿVÿuÿÿxÿ`ÿÿÿÿÿ{ÿuÿzÿ|ÿkÿ~ÿÿtÿ}ÿÿÿxÿÿwÿwÿvÿÿÿÿÿÿ|ÿsÿÿÿyÿÿÿ|ÿÿfÿ|ÿrÿÿÿxÿÿÿÿÿ{ÿgÿgÿHÿûþ
[truncated: 11,464,839 more chars]
