# Supplementary material for: Identifying regulators of associative learning using a protein-labelling approach in Caenorhabditis elegans
Source: eLife. 2026 Jan 28;14:RP108438. doi: 10.7554/eLife.108438 (PMC12851583; doi:10.7554/eLife.108438)
Supplement: Figure 1—figure supplement 3—source data 2. [file elife-108438-fig1-figsupp3-data2.zip › Figure 1-figure supplement 3-source data 2/Figure 1-figure supplement 3C (ladder).scn]

MIME-Version: 1.0 (Generated by Image Lab 5.2.1)
Content-Type: multipart/mixed; boundary="20230511-220528-0AEEC7B0"
Content-Description: Image Lab Image File
X-EntityRank: middle
X-LastSaveDate: 2023.05.11.22.05.28.320

--20230511-220528-0AEEC7B0
Content-Type: text/xml; charset="utf8"
Content-Length: 1851
Content-Description: ItemHeaderTag
X-EntityRank: first
X-LastSaveDate: 2023.05.11.22.05.28.321

<!DOCTYPE XML>
<root version="2">
 <FileAuthoringInfo>
  <applicationName>Image Lab Touch</applicationName>
  <applicationSchema>3</applicationSchema>
  <majorVer>2</majorVer>
  <minorVer>3</minorVer>
  <subMinorVer>0</subMinorVer>
  <buildNumber>7</buildNumber>
  <changeList>198661</changeList>
  <buildType></buildType>
  <version>2.3.0.07</version>
 </FileAuthoringInfo>
 <name>2023-05-11 0.090s</name>
 <scan_id>55176984258996562</scan_id>
 <description></description>
 <user>Proteomics</user>
 <document_control_sign>0</document_control_sign>
 <document_controlled>0</document_controlled>
 <frame_sync_type>sync_frames_and_lanes</frame_sync_type>
 <normalization_channel>-1</normalization_channel>
 <normalization_use_bands>0</normalization_use_bands>
 <DisplaySettings>
  <showAnnotations>true</showAnnotations>
  <showLaneFrame>true</showLaneFrame>
  <showLanes>true</showLanes>
  <showBands>true</showBands>
  <showLaneLabels>true</showLaneLabels>
  <showBandsAttributes>true</showBandsAttributes>
  <bandsAttributes>1</bandsAttributes>
  <selectedLaneAttr>true</selectedLaneAttr>
  <showMWLegend>true</showMWLegend>
  <showVolumes>true</showVolumes>
  <showVolumesLabel>true</showVolumesLabel>
  <showBandEdges>false</showBandEdges>
 </DisplaySettings>
 <channel_count>1</channel_count>
 <rgb_composite>true</rgb_composite>
 <RGBDisplaySettings>
  <Red>
   <Channel>-1</Channel>
   <Enable>false</Enable>
  </Red>
  <Green>
   <Channel>-1</Channel>
   <Enable>false</Enable>
  </Green>
  <Blue>
   <Channel>-1</Channel>
   <Enable>false</Enable>
  </Blue>
 </RGBDisplaySettings>
 <scan_0>
  <transform low_frac="0.85658" high_frac="0.998993" gamma="1" invert="false" highlight_saturate="true"/>
  <colormap>Gray</colormap>
  <zoom>-1.0000000000000000</zoom>
  <image_anchor x="0.0000000000000000" y="0.0000000000000000"/>
 </scan_0>
</root>
--20230511-220528-0AEEC7B0
Content-Type: multipart/mixed; boundary="20230511-220528-0AEEC640"
Content-Description: ScanImageTag0
X-EntityRank: first
X-LastSaveDate: 2023.05.11.22.05.28.321

--20230511-220528-0AEEC640
Content-Type: application/octet-stream
Content-Length: 12179328
Content-Description: ImageData
X-EntityRank: first
X-LastSaveDate: 2023.05.11.22.05.28.321

ÿ¢ÿÿÿÿÿÿÿ°ÿ¥ÿ¡ÿ£ÿ¢ÿÿÿÿÿÿÿÿ©ÿÿÿ¦ÿ©ÿÿÿÿÿÿÿÿÿÿÿÿÿÿÿ ÿÿÿÿqÿmÿzÿdÿÿyÿwÿsÿ{ÿÿzÿpÿrÿÿÿÿÿÿÿÿÿÿtÿzÿÿtÿsÿnÿ|ÿÿÿÿÿÿÿÿÿÿÿÿÿÿÿÿÿÿÿÿÿÿÿÿÿyÿÿÿÿÿÿÿÿ|ÿÿÿzÿqÿxÿÿ|ÿvÿwÿÿÿÿ{ÿyÿÿÿÿ|ÿÿÿÿÿ~ÿjÿlÿuÿ|ÿÿÿÿÿÿ¡ÿÿÿÿÿÿ}ÿgÿoÿÿÿÿÿÿÿÿÿÿÿÿÿÿ ÿÿÿÿÿÿÿÿÿÿÿNÿ\ÿ}ÿÿÿÿÿÿÿÿÿÿÿÿÿÿÿÿÿÿÿÿÿÿÿÿÿÿÿÿÿÿÿÿÿÿÿÿÿÿÿÿÿxÿ~ÿwÿÿÿtÿÿÿÿ~ÿÿÿÿÿuÿÿÿ¥ÿÿÿ¡ÿÿÿ¤ÿÿÿÿÿÿÿÿÿÿÿÿ|ÿÿÿyÿÿÿÿÿÿ¡ÿÿÿ¡ÿ¡ÿ¥ÿÿÿÿ¨ÿÿÿÿÿÿÿÿÿÿ~ÿÿªÿÿÿ¤ÿÿÿÿÿÿÿÿÿÿ¢ÿÿÿÿÿÿ¦ÿ°ÿÿÿÿ~ÿÿÿÿÿÿÿÿÿÿÿ¡ÿÿÿÿÿÿÿÿÿÿÿÿÿÿÿ¨ÿÿ£ÿªÿÿÿÿ¤ÿÿÿÿÿÿÿÿ¢ÿÿÿ|ÿ}ÿÿÿÿÿÿÿÿÿÿQÿ?ÿ~ÿÿÿvÿoÿÿÿÿÿÿÿÿÿjÿ|ÿÿÿÿÿÿÿÿÿÿÿÿÿlÿÿÿÿÿÿÿÿÿÿÿÿwÿrÿÿÿxÿÿÿÿÿÿÿÿÿ|ÿÿÿÿuÿÿÿkÿ+ÿVÿÿÿÿÿ~ÿzÿÿÿÿÿÿÿÿÿÿÿþªþdÿÿÿ}ÿÿÿÿÿ¤ÿÿÿÿÿ~ÿÿÿwÿzÿÿÿÿÿÿÿÿÿÿÿÄþ'þWÿÿÿÿÿÿÿÿÿÿÿ ÿÿÿÿÿÿÿ ÿÿÿÿÿÿÿÿÿÿÿÿÿÿ|ÿÿ~ÿ~ÿÿsÿ\ÿpÿÿÿÿÿÿÿÿÿ~ÿÿÿÿÿÿÿÿÿÿÿÿÿÿÿÿÿÿÿÿÿÿvÿ~ÿÿÿÿÿÿÿÿÿÿÿÿÿÿÿÿÿÿÿÿÿÿÿÿÿÿÿÿÿÿÿÿÿÿÿoÿpÿxÿÿÿÿÿzÿ]ÿcÿvÿÿÿÿÿÿÿÿÿÿ~ÿÿÿÿÿÿÿÿÿÿÿÿ|ÿÿÿÿÿ{ÿÿÿ|ÿ¢ÿÿ~ÿÿÿQÿJÿûþÿbÿÿÿÿÿÿÿÿ~ÿuÿÿÿÿÿÿÿÿÿÿÿÿÿÿ­ÿ¡ÿÿÿ~ÿÿÿÿÿÿÿÿÿÿlÿyÿÿxÿÿÿÿÿ{ÿÿÿÿÿÿÿÿuÿ~ÿÿÿÿtÿÿÿÿÿÿ}ÿ~ÿÿzÿwÿÿÿÿ|ÿ}ÿÿÿÿÿ¡ÿ|ÿÿpÿÿÿÿÿÿÿ|ÿxÿÿÿÿÿ~ÿvÿ|ÿÿÿÿ|ÿÿÿÿoÿÿÿxÿÿÿÿ¤ÿÿÿÿrÿÿÿ|ÿ|ÿÿÿÿzÿÿÿ{ÿÿÿÿÿÿÿzÿÿÿsÿ{ÿsÿÿ}ÿzÿsÿ|ÿÿÿÿÿÿ}ÿwÿtÿÿ}ÿÿnÿÿÿÿÿÿcÿ|ÿÿÿÿÿÿÿÿÿÿÿÿÿÿÿÿÿ~ÿrÿÿÿyÿÿÿÿÿÿÿÿ}ÿÿÿÿÿÿÿzÿÿ}ÿÿÿ~ÿvÿqÿrÿÿÿ}ÿ{ÿvÿÿ|ÿÿÿÿÿzÿÿÿÿÿÿvÿtÿ|ÿÿÿÿzÿ}ÿÿÿÿÿwÿÿÿÿvÿwÿÿÿzÿÿÿÿÿlÿzÿÿ|ÿÿÿÿuÿÿÿÿ}ÿÿÿÿ~ÿzÿzÿÿÿÿÿÿÿ~ÿÿÿ}ÿÿ~ÿtÿÿ|ÿÿ~ÿÿÿÿÿÿÿÿÿÿÿÿÿÿ|ÿÿÿÿÿÿÿÿÿÿÿÿwÿÿxÿÿÿÿÿÿÿÿÿÿÿÿÿÿÿÿkÿ`ÿkÿÿÿwÿÿÿÿÿÿÿ{ÿÿ{ÿÿÿÿÿÿÿÿÿÿlÿÿÿÿzÿÿÿÿÿÿÿÿxÿ}ÿÿÿwÿuÿrÿtÿ}ÿÿÿÿÿuÿvÿQÿ4ÿqÿcÿ{ÿÿÿÿÿÿÿvÿÿÿÿÿÿÿ}ÿÿÿÿÿÿÿwÿwÿzÿuÿ{ÿÿÿÿ~ÿ{ÿxÿvÿÿÿÿÿyÿ}ÿÿ~ÿÿvÿÿÿÿtÿÿÿÿzÿÿrÿ|ÿÿÿÿÿÿÿsÿtÿxÿyÿ|ÿÿÿÿÿyÿqÿuÿyÿ|ÿÿ}ÿÿÿÿzÿvÿÿÿÿtÿÿ¦ÿÿuÿ~ÿÿÿÿ~ÿÿÿ~ÿzÿvÿyÿÿÿÿ}ÿyÿÿÿÿÿÿÿÿÿÿÿyÿÿÿÿÿqÿÿÿÿÿ~ÿÿÿÿÿÿÿÿÿÿxÿÿÿÿÿÿÿÿÿÿÿÿÿÿÿÿÿÿÿÿÿÿÿÿÿÿÿzÿÿÿ|ÿÿÿÿÿÿÿÿÿÿÿÿ{ÿÿ¡ÿÿÿÿÿvÿtÿÿxÿÿÿ}ÿÿÿÿÿÿÿÿ~ÿÿÿÿÿÿÿwÿÿ¬ÿ¥ÿÿÿÿÿ¤ÿ¥ÿÿÿ¦ÿÿÿmÿÿÿÿÿÿwÿÿÿÿxÿÿÿÿÿÿÿÿ¦ÿÿÿÿÿÿÿÿÿÿÿÿÿÿ}ÿÿÿÿÿÿÿÿÿÿ ÿÿÿÿÿÿÿÿÿÿÿÿÿÿÿÿÿÿÿÿ}ÿÿÿÿÿÿÿÿÿ£ÿÿÿÿÿÿÿÿÿÿÿÿÿÿÿÿÿÿÿÿÿ~ÿÿÿÿÿÿÿÿ}ÿÿÿÿÿÿÿÿÿÿÿÿÿÿÿÿÿÿÿÿÿÿÿÿÿÿÿÿÿÿÿÿÿÿÿÿ~ÿÿÿÿÿÿÿÿÿÿÿ¡ÿÿÿÿ§ÿÿ{ÿÿÿÿÿÿÿÿÿÿÿwÿÿÿÿÿÿÿÿÿÿÿÿÿÿÿÿÿÿÿÿÿÿÿÿÿÿÿÿÿÿÿÿÿÿÿÿÿÿÿÿÿÿÿÿÿÿÿÿÿÿÿÿÿÿÿÿÿÿÿÿÿÿÿÿÿÿÿÿÿÿÿÿÿÿÿÿÿÿÿÿ~ÿÿÿÿÿÿÿÿÿÿÿÿÿÿsÿ~ÿÿÿÿÿÿ¡ÿÿÿÿÿÿÿÿÿÿÿÿÿÿÿÿÿÿÿÿÿÿÿÿÿÿÿÿÿÿÿÿÿÿÿÿwÿ{ÿÿÿÿ±ÿzÿ~ÿ¨ÿÿÿÿÿÿÿÿ¡ÿ§ÿÿÿÿÿÿÿÿÿÿÿÿÿÿÿÿÿÿÿÿÿÿÿÿÿÿÿÿÿÿÿÿÿÿÿÿÿÿÿÿÿÿÿÿÿÿÿÿÿÿÿÿÿÿÿÿÿÿÿÿÿÿÿÿÿ}ÿÿÿÿÿrÿgÿyÿÿÿÿÿzÿÿÿÿÿÿÿ ÿÿÿÿ¢ÿÿÿÿÿÿÿÿÿÿÿÿÿÿÿÿÿÿÿÿÿÿÿÿÿ§ÿÿÿÿÿÿÿÿÿÿÿÿÿ}ÿÿÿÿÿÿÿÿ~ÿÿÿÿÿÿÿÿÿÿÿÿÿÿÿÿÿxÿÿÿÿÿÿÿÿÿÿÿÿÿÿÿÿÿÿÿÿÿÿÿÿÿÿÿÿÿÿÿÿÿÿÿ}ÿÿÿÿÿ¡ÿÿÿÿÿÿÿ©ÿÿÿÿÿÿÿÿeÿÿÿÿÿÿÿzÿ~ÿÿvÿÿÿÿ¥ÿÿÿÿÿÿÿÿÿÿÿÿÿÿÿÿÿÿÿÿÿÿÿ ÿÿÿÿÿÿÿÿÿ{ÿ{ÿÿkÿsÿÿÿÿ¡ÿÿÿÿÿÿÿÿÿÿÿÿÿÿ{ÿÿÿÿ¡ÿvÿÿÿÿÿÿÿÿÿÿÿÿÿÿÿÿÿÿÿÿÿÿÿÿ{ÿÿÿÿzÿ}ÿÿÿÿ|ÿÿÿ{ÿÿÿÿÿ¢ÿÿÿÿÿÿÿÿÿÿÿ|ÿÿÿÿÿÿÿÿÿÿÿ|ÿzÿÿÿzÿvÿ}ÿÿÿÿÿÿÿÿÿÿÿÿÿÿÿÿÿÿÿÿÿtÿÿÿÿÿwÿÿÿÿÿÿ ÿÿ ÿÿÿÿÿÿÿÿÿÿÿÿ¡ÿÿÿÿ ÿÿÿÿÿÿÿÿÿÿÿÿÿÿÿÿÿÿÿÿÿÿÿÿÿÿÿÿÿuÿÿÿÿÿ|ÿÿÿÿÿ|ÿÿÿÿÿÿÿÿÿÿÿÿÿÿÿÿªÿÿÿÿÿÿÿxÿÿÿÿÿÿÿÿÿÿÿÿÿÿÿÿÿÿÿÿÿÿÿÿÿÿÿÿ¢ÿ¢ÿÿÿÿÿÿÿÿÿ¨ÿ§ÿÿ£ÿÿÿÿÿ¨ÿ¢ÿÿÿÿÿ£ÿ¢ÿÿÿÿÿÿÿÿ¦ÿÿÿÿÿ ÿÿÿÿÿ¦ÿÿÿÿÿÿÿÿÿÿÿÿÿÿÿÿÿÿªÿÿÿÿÿÿÿÿÿÿÿÿÿÿÿÿÿÿÿÿÿÿÿÿÿÿÿÿÿÿÿÿÿÿÿÿÿÿÿÿÿÿÿ£ÿÿÿÿÿÿ«ÿ¢ÿÿÿÿÿ§ÿ±ÿ£ÿÿÿÿÿ¢ÿ¥ÿÿ£ÿÿÿÿÿÿÿÿÿÿÿÿÿÿÿÿÿÿÿÿÿ¥ÿÿÿ­ÿÿÿÿÿÿÿ ÿ¡ÿ¡ÿÿÿÿÿDÿÿzÿÿÿÿÿÿÿÿÿÿÿÿÿÿ¡ÿ©ÿÿÿÿÿÿÿÿÿÿÿÿÿÿÿÿÿÿÿ£ÿÿ ÿ¢ÿÿÿÿÿÿÿÿÿ©ÿ¥ÿÿÿÿÿÿÿ¤ÿ¢ÿÿÿÿÿÿÿÿÿÿÿÿÿÿÿÿÿ¢ÿÿÿÿÿÿÿÿÿ£ÿ¢ÿ£ÿ ÿÿÿ§ÿ¢ÿÿÿÿÿÿÿÿÿÿÿÿÿÿÿÿÿÿ ÿÿÿÿÿÿÿÿÿÿÿÿÿÿÿÿ­ÿÿÿÿÿÿÿÿÿÿÿÿÿÿÿNÿóþ]ÿcÿ.ÿxÿÿÿÿÿÿÿÿÿÿÿÿÿÿ¢ÿÿÿÿÿÿÿÿÿÿÿÿÿÿ¯ÿ|ÿÿ¶ÿÿÿÿÿÿ¤ÿÿÿÿÿÿÿ¡ÿÿÿÿÿÿÿÿÿÿÿÿÿÿÿwÿÿÿÿÿÿÿÿÿÿÿÿÿÿÿÿÿÿÿÿÿÿÿÿÿÿÿÿÿÿÿÿÿÿÿÿÿÿÿ ÿÿÿÿÿÿ ÿÿÿ¢ÿÿÿ¡ÿÿÿÿÿ¡ÿuÿÿÿÿÿÿÿÿÿÿÿÿÿÿÿÿÿÿÿÿÿÿ¬ÿÿÿÿÿÿÿÿÿÿ¡ÿÿÿ¥ÿÿ¡ÿÿÿÿÿÿÿÿÿÿ£ÿ¢ÿ¤ÿÿ ÿÿ¢ÿÿÿÿÿÿÿÿÿÿÿÿÿÿÿÿÿ±ÿÿsÿÿ~ÿÿÿÿÿyÿ|ÿÿÿÿÿÿÿÿÿÿÿÿÿÿÿÿÿÿÿ{ÿÿÿÿ~ÿÿÿÿÿÿÿÿÿÿÿÿÿÿÿÿvÿÿÿÿÿÿÿÿÿÿÿÿÿÿÿÿÿÿÿÿÿÿÿÿ®ÿÿwÿÿÿÿÿÿÿÿ~ÿÿÿÿÿÿÿÿÿÿ¨ÿ ÿÿÿÿÿÿÿÿÿÿÿÿÿÿÿÿÿÿÿÿÿÿÿÿÿÿ|ÿrÿTÿ0ÿÿÿÿ|ÿÿÿÿÿÿ}ÿ|ÿÿÿÿÿlÿ@ÿTÿÿÿÿÿÿÿÿÿÿÿÿÿwÿÿÿÿÿÿÿÿjÿyÿÿÿ ÿÿÿÿÿÿÿÿÿÿÿÿÿÿÿÿÿ~ÿÿÿÿÿÿÿÿÿÿÿÿÿÿÿÿÿÿÿÿÿÿqÿÿÿÿÿÿÿÿÿÿÿÿÿÿÿÿÿÿÿÿÿÿuÿÿ|ÿ=ÿÿ¢ÿÿÿ ÿÿÿÿ£ÿÿÿ ÿÿÿÿÿÿÿÿÿÿÿÿÿÿÿÿÿÿÿÿÿÿÿÿÿÿÿÿÿÿÿÿÿÿÿXÿvÿqÿ{ÿÿÿ{ÿxÿvÿkÿÿÿyÿÿÿÿÿÿoÿÿ{ÿÿÿ|ÿvÿzÿÿÿÿÿÿÿÿÿÿÿÿÿÿÿÿÿ|ÿÿÿ{ÿÿÿÿÿ|ÿÿÿÿÿ{ÿ}ÿÿ}ÿkÿpÿÿ}ÿoÿ~ÿÿÿÿ~ÿvÿÿtÿ}ÿÿÿxÿoÿÿ{ÿÿÿuÿÿvÿsÿvÿxÿÿÿqÿÿÿÿÿÿÿÿ|ÿiÿsÿÿÿÿÿÿÿÿÿÿÿÿ¡ÿÿÿÿÿÿÿÿÿÿÿÿÿiÿTÿcÿÿÿÿÿÿÿÿÿÿÿÿÿÿÿÿÿÿÿÿÿÿÿÿÿÿÿmÿuÿÿÿÿÿÿ~ÿ|ÿÿ}ÿÿÿÿ~ÿdÿoÿÿÿnÿsÿÿyÿqÿÿÿÿÿÿÿÿÿÿÿÿÿÿÿÿÿ ÿÿÿÿÿÿÿÿÿÿÿÿÿÿÿÿÿÿÿÿÿÿÿÿÿÿÿÿÿÿyÿuÿÿÿ¢ÿÿ£ÿÿÿÿÿ¨ÿ£ÿÿÿÿÿ¡ÿÿ ÿÿÿ¡ÿÿÿÿ¥ÿ§ÿ©ÿ°ÿÿÿÿÿÿÿÿ|ÿÿÿÿÿÿÿ¡ÿÿÿÿÿÿÿÿÿÿÿÿÿÿÿÿÿ£ÿÿ®ÿ°ÿÿÿÿÿÿÿÿÿÿÿ ÿÿÿÿÿÿÿÿÿ¤ÿ ÿÿÿKÿGÿÿÿÿÿÿÿÿÿÿÿÿÿÿÿÿ~ÿÿÿÿÿÿÿÿÿÿvÿÿÿ{ÿÿÿ¦ÿÿÿÿÿÿÿÿyÿ}ÿxÿÿ|ÿÿxÿÿÿsÿuÿvÿvÿÿÿzÿtÿÿ¥ÿÿ_ÿ5ÿpÿÿsÿÿÿÿvÿÿÿÿÿÿÿÿzÿ~ÿñþóýæþ|ÿÿÿÿÿÿÿÿÿÿÿÿÿÿoÿ|ÿzÿÿÿÿÿÿÿ|ÿÿÿÿÿEÿÿVÿrÿÿÿÿÿÿÿÿrÿÿ¡ÿÿÿÿÿÿÿÿÿÿÿÿÿÿÿÿÿÿ ÿÿÿÿÿÿ}ÿÿsÿyÿÿÿÿÿÿÿÿÿÿÿÿÿÿ|ÿÿÿÿÿÿÿÿÿÿÿÿÿÿÿÿÿ|ÿÿÿÿÿÿÿÿÿÿ~ÿÿÿÿÿÿÿÿÿÿÿÿÿÿÿÿÿÿÿÿÿÿxÿÿÿqÿÿ~ÿÿÿ¡ÿÿÿuÿxÿwÿÿÿÿÿÿÿÿÿÿÿÿÿÿzÿÿÿÿÿÿÿÿÿÿÿÿÿyÿÿÿ~ÿÿqÿÿÿÿÿÿvÿ[ÿ-ÿóþ:ÿÿÿÿÿÿÿÿÿÿÿÿÿÿÿÿ|ÿÿÿÿÿÿÿÿÿÿÿÿÿÿÿvÿÿÿÿtÿÿÿkÿÿpÿ|ÿÿÿÿ~ÿÿÿÿÿÿÿÿÿÿÿzÿÿ{ÿÿÿyÿÿÿÿÿÿÿ|ÿÿÿÿÿÿÿÿÿÿÿÿÿ{ÿÿÿÿÿÿÿÿÿÿxÿ~ÿ}ÿpÿsÿsÿÿÿÿÿ{ÿÿ~ÿvÿuÿÿÿÿnÿÿÿ~ÿ~ÿÿÿÿÿÿÿÿÿÿÿÿÿxÿ~ÿÿÿ|ÿqÿvÿÿÿ{ÿuÿrÿÿÿ{ÿ}ÿÿÿÿÿxÿwÿÿÿÿÿÿÿÿoÿzÿÿÿ¥ÿ|ÿyÿoÿÿÿÿÿÿÿÿÿÿÿÿÿÿÿÿÿÿÿÿÿtÿ{ÿÿÿÿÿÿÿuÿÿ}ÿÿ|ÿÿÿÿ{ÿpÿ}ÿÿÿÿÿÿÿÿÿÿ~ÿÿÿÿÿÿÿvÿÿÿÿÿÿÿtÿvÿ}ÿÿÿzÿ~ÿ~ÿ}ÿÿÿvÿÿ|ÿÿÿÿÿ_ÿÿyÿÿÿÿÿÿÿÿÿÿyÿÿÿÿÿyÿ{ÿÿ{ÿsÿxÿ|ÿÿÿÿÿÿÿÿÿÿ|ÿÿÿnÿÿ|ÿ~ÿÿÿ~ÿÿÿÿ~ÿ~ÿÿÿÿ~ÿwÿÿÿuÿ|ÿÿÿÿ}ÿÿÿÿÿÿÿÿ{ÿÿÿÿÿÿÿÿÿÿÿÿÿÿÿÿtÿeÿWÿiÿzÿoÿ|ÿÿÿÿÿxÿzÿwÿvÿÿÿÿÿÿÿxÿ{ÿÿ~ÿxÿÿÿÿÿÿÿ~ÿÿÿtÿ{ÿÿÿÿ{ÿvÿzÿzÿÿÿÿÿÿÿÿbÿÿÿÿÿÿÿÿkÿÿÿ{ÿÿyÿÿÿmÿ|ÿÿÿÿvÿ~ÿÿÿÿzÿ{ÿzÿ{ÿÿÿ}ÿ~ÿÿÿ|ÿÿwÿÿ}ÿÿÿ|ÿÿÿ{ÿÿtÿÿyÿÿÿsÿÿÿwÿyÿzÿÿÿÿÿÿsÿxÿÿÿwÿvÿxÿzÿÿ}ÿÿÿÿÿÿ~ÿuÿeÿÿÿ~ÿxÿÿÿÿÿtÿÿÿÿÿÿÿÿÿÿyÿ|ÿrÿÿÿ~ÿÿ{ÿsÿ~ÿÿÿÿÿÿÿÿÿ|ÿÿÿsÿÿ{ÿÿÿÿzÿpÿxÿÿ|ÿÿÿÿÿ{ÿÿÿxÿÿÿÿÿÿÿÿÿÿÿÿÿÿ~ÿÿÿ~ÿvÿÿÿÿÿÿÿÿÿÿÿÿÿÿÿ¢ÿÿÿÿÿÿsÿÿÿÿÿÿÿÿÿÿÿÿÿÿÿÿÿÿ|ÿÿÿÿÿÿÿÿÿÿÿÿÿÿÿÿÿÿvÿÿtÿÿÿÿnÿÿÿÿÿÿÿÿÿÿÿÿÿkÿyÿÿÿÿÿÿÿÿÿÿÿÿÿÿÿÿÿÿÿÿÿÿÿÿÿÿÿÿÿÿÿÿÿÿÿÿÿÿÿÿÿÿÿÿÿwÿyÿÿÿÿÿÿÿÿÿÿÿÿÿ|ÿÿÿÿÿÿÿÿÿÿÿÿÿÿÿÿÿÿÿÿÿÿ~ÿÿÿÿÿÿ¢ÿÿÿÿÿÿÿÿÿÿÿÿÿÿÿzÿÿÿÿÿÿÿÿ~ÿ}ÿÿÿÿÿÿÿÿÿ}ÿÿÿÿÿÿÿÿÿÿvÿÿÿÿÿÿÿÿÿ~ÿÿ£ÿÿÿÿÿÿÿÿÿÿÿÿÿÿÿÿÿÿÿÿÿÿÿÿÿÿÿÿÿÿÿÿÿÿÿÿ¢ÿÿÿÿÿÿÿÿÿÿÿÿÿÿÿÿÿÿÿÿÿ~ÿwÿÿwÿÿÿÿÿÿÿÿÿÿÿÿÿÿÿÿÿÿÿÿÿÿÿÿÿÿ|ÿÿÿÿÿÿÿyÿÿÿÿÿÿÿzÿÿÿÿÿÿÿfÿÿÿÿÿÿÿÿÿÿ{ÿxÿÿvÿÿÿ ÿ¨ÿ¢ÿÿÿÿÿÿÿÿÿÿÿÿ~ÿÿÿÿÿ{ÿÿÿÿÿÿÿÿ.ÿÿÿÿÿÿÿÿ ÿ~ÿÿÿÿ¦ÿÿÿÿÿÿÿÿ¤ÿ ÿ§ÿÿÿÿÿÿÿÿÿÿÿÿÿÿÿÿÿÿÿÿÿrÿÿÿÿ¡ÿÿÿÿ~ÿÿÿÿÿÿ}ÿÿÿÿÿÿÿÿÿÿÿÿÿÿÿÿÿÿÿÿÿÿÿÿÿÿÿ£ÿÿ\ÿnÿÿÿÿÿÿwÿÿÿÿÿÿÿ¢ÿÿÿÿ ÿÿÿÿÿÿÿÿÿÿÿÿÿÿÿÿÿÿÿÿÿ ÿÿÿÿÿÿÿÿÿÿÿyÿÿ¦ÿÿÿÿÿÿÿÿÿÿÿÿÿÿÿÿÿÿÿÿÿÿÿÿÿÿ ÿÿÿÿÿÿÿÿÿÿÿÿ ÿÿÿÿ~ÿÿÿÿÿ~ÿÿÿÿÿÿÿÿÿÿÿÿÿÿÿÿÿÿÿÿÿÿÿÿÿÿÿÿÿxÿÿÿÿÿÿÿkÿxÿ¡ÿÿÿÿÿÿ~ÿÿÿÿÿÿÿÿÿÿÿÿÿÿÿÿÿÿÿÿÿÿÿÿÿ¤ÿÿÿÿÿ¨ÿÿÿÿÿÿÿÿÿxÿÿÿoÿÿÿÿÿÿÿÿÿÿÿÿÿÿÿÿ}ÿÿÿ¡ÿ¢ÿÿÿÿ ÿ¦ÿ~ÿÿÿÿÿÿÿ}ÿÿÿÿÿÿÿÿÿÿÿÿÿÿÿÿ}ÿÿÿÿÿÿÿÿÿÿÿyÿ|ÿÿÿÿÿÿÿÿÿÿÿÿÿÿÿÿÿÿÿÿÿÿÿÿÿÿÿÿÿÿÿÿÿÿÿÿ~ÿÿÿ~ÿÿÿÿÿÿÿÿÿÿÿÿÿÿÿÿÿÿÿÿÿÿÿÿÿÿÿÿÿÿÿÿÿÿÿÿÿÿÿÿÿÿÿÿÿÿÿÿÿÿÿÿÿÿÿÿÿÿÿÿÿÿÿÿÿÿÿÿÿÿÿÿ~ÿÿÿªÿÿÿyÿÿÿÿÿÿÿÿÿÿÿÿÿÿÿÿÿÿÿ§ÿ¡ÿÿÿÿÿÿÿÿÿÿÿ¢ÿÿÿÿÿÿÿÿÿÿÿÿÿÿÿ~ÿªÿ©ÿªÿÿÿ¢ÿÿÿÿÿ¦ÿÿÿÿÿÿÿÿ¤ÿÿÿ£ÿÿÿÿÿÿÿ¬ÿÿ¦ÿÿªÿ¤ÿÿÿÿÿ¤ÿ£ÿ§ÿ¬ÿÿ¡ÿÿÿÿÿ¢ÿ¢ÿÿ±ÿÿÿÿÿÿÿÿÿÿ¡ÿ¦ÿÿÿÿÿÿÿ¤ÿÿÿÿÿÿÿÿÿÿÿ§ÿ¨ÿ¢ÿÿÿÿÿ ÿÿÿÿÿ¡ÿÿÿÿÿ{ÿÿÿ¤ÿ§ÿ¥ÿÿÿÿÿÿÿÿÿÿÿÿÿÿÿÿÿÿÿÿÿ©ÿ ÿÿÿÿ ÿ¡ÿÿÿÿÿ¨ÿ¦ÿÿÿÿÿÿÿÿÿÿÿÿÿÿÿ¢ÿªÿÿÿÿÿÿÿÿÿÿÿÿÿÿÿÿÿÿÿÿOÿÖþÿÿÿ¤ÿÿÿÿ¥ÿ¡ÿÿÿÿÿÿÿ£ÿÿÿÿyÿÿÿ£ÿÿyÿÿÿÿÿÿÿÿÿÿÿÿÿÿÿ£ÿ¢ÿÿÿÿÿÿ ÿ¤ÿÿÿÿ¤ÿ¡ÿÿÿ¡ÿÿ¡ÿÿÿÿÿÿÿ¢ÿÿÿÿÿÿÿÿÿÿÿÿÿÿ¥ÿ¨ÿÿ¬ÿ¢ÿÿÿÿÿÿÿÿÿÿÿÿÿÿÿ ÿÿÿÿÿÿÿÿÿÿÿÿÿÿÿ£ÿÿÿ¦ÿ¢ÿÿÿÿÿÿÿÿÿÿÿÿÿÿÿÿÿÿÿÿÿÿbÿ_ÿoÿzÿÿÿÿsÿyÿ¡ÿÿÿÿÿÿÿÿÿÿ ÿÿÿÿÿÿÿÿÿÿÿÿÿÿÿÿÿÿÿÿ£ÿÿÿÿÿÿÿÿ ÿÿÿÿÿ£ÿÿÿÿÿÿÿÿÿÿÿÿÿÿÿÿÿÿ¡ÿÿÿ¡ÿÿ ÿÿÿÿÿÿÿÿÿÿÿÿÿÿÿ¨ÿ¤ÿ|ÿÿÿÿÿÿ ÿ ÿÿÿÿÿÿÿÿÿÿÿÿÿÿÿÿÿ§ÿÿÿ§ÿÿ£ÿÿÿÿÿÿÿÿÿ~ÿÿÿÿÿÿÿÿÿÿÿÿÿ¦ÿÿÿÿÿÿÿÿ¡ÿÿÿÿÿ ÿÿÿÿÿÿÿÿÿÿÿÿÿÿ¯ÿÿÿÿÿÿÿÿÿÿÿÿ}ÿÿÿÿÿÿÿÿÿ¡ÿÿÿÿÿÿÿ}ÿ{ÿÿÿÿÿÿÿÿÿÿÿÿÿÿÿÿÿÿÿÿÿÿÿ}ÿÿÿÿÿÿÿÿÿÿÿÿÿÿÿÿÿ|ÿÿÿÿ¢ÿÿÿÿÿÿÿÿÿÿÿÿÿÿÿÿÿÿÿÿÿÿÿÿÿÿÿÿÿÿÿÿÿÿÿÿÿÿÿÿÿ£ÿÿÿÿÿÿÿÿÿÿÿÿ§ÿÿÿÿÿÿÿÿÿÿÿÿÿÿÿÿaÿ=ÿaÿÿÿ}ÿgÿÿÿÿÿÿÿÿÿÿÿwÿ,ÿ5ÿqÿÿÿÿÿÿoÿÿÿÿÿÿÿ^ÿ|ÿÿÿÿÿÿÿÿÿÿÿÿÿÿÿÿÿÿÿÿÿÿÿÿÿÿÿÿÿ}ÿÿÿ}ÿÿÿÿÿÿÿÿÿÿÿÿÿÿÿÿÿiÿÿÿÿÿÿÿÿÿÿÿÿÿÿÿÿÿ{ÿÿÿÿÿ|ÿÿÿÿÿÿÿªÿ£ÿÿÿÿ¢ÿ¥ÿÿÿÿÿÿÿÿÿ¤ÿÿÿÿÿÿÿÿÿÿÿÿÿÿÿÿÿÿÿÿÿÿÿÿÿÿÿÿÿuÿtÿ~ÿÿÿÿÿÿtÿoÿÿyÿÿÿÿ{ÿÿÿÿÿÿÿÿÿÿÿÿÿÿÿÿÿÿÿÿÿÿÿÿpÿÿÿÿÿzÿÿÿÿÿÿÿÿÿÿÿuÿ{ÿ~ÿÿ{ÿ~ÿÿÿzÿpÿuÿÿÿÿ~ÿzÿÿÿÿÿsÿlÿÿ{ÿpÿyÿÿÿÿÿÿ{ÿqÿvÿhÿzÿÿÿÿÿÿÿÿ{ÿÿÿÿÿÿÿÿuÿÿÿÿÿÿÿÿÿÿÿÿÿÿ£ÿÿÿÿÿXÿWÿxÿÿÿÿÿxÿ}ÿwÿÿÿÿÿÿÿÿÿÿÿÿÿ}ÿÿ|ÿÿÿÿÿÿÿÿÿÿÿvÿÿÿÿÿÿyÿÿPÿwÿnÿlÿtÿmÿrÿÿÿÿ¤ÿÿ¢ÿÿ®ÿÿ}ÿÿÿÿÿÿÿÿÿÿÿ¦ÿÿÿÿ~ÿÿ}ÿnÿxÿÿÿÿÿÿÿÿÿÿÿÿ ÿÿÿÿÿÿÿÿyÿtÿwÿÿÿÿÿÿÿÿÿÿÿÿÿÿ¢ÿ¢ÿÿªÿÿvÿÿÿÿÿ¢ÿ¤ÿÿÿµÿ°ÿÿÿÿÿÿnÿÿÿÿÿÿÿÿÿÿÿ¦ÿÿÿÿÿÿÿÿÿ¦ÿÿÿwÿÿÿÿÿÿÿ¢ÿ¤ÿÿÿ|ÿÿÿÿÿÿÿÿÿÿÿÿÿ¦ÿÿÿÿZÿ{ÿÿÿÿ~ÿÿÿÿÿÿÿ|ÿwÿ}ÿÿÿÿÿÿÿÿÿÿÿÿÿÿÿzÿÿÿÿÿÿÿÿÿÿÿÿ~ÿÿ]ÿsÿÿeÿvÿ|ÿÿ~ÿpÿtÿÿÿÿÿÿÿÿÿNÿYÿyÿ}ÿzÿÿÿÿ{ÿ~ÿÿÿÿÿÿÿuÿKÿþJþ#ÿÿÿ{ÿvÿÿÿÿÿÿÿÿÿÿÿpÿyÿÿÿÿÿÿÿÿÿÿÿ¡ÿÿoÿÿÿÿÿÿÿÿÿÿÿÿzÿÿÿÿÿÿ}ÿÿÿÿÿÿÿÿÿÿÿÿÿÿ}ÿÿÿÿgÿ@ÿKÿeÿrÿÿÿÿÿÿÿÿÿÿÿÿÿÿoÿÿÿÿÿÿÿÿÿÿÿÿ{ÿÿÿwÿÿÿ¡ÿ¥ÿÿÿ~ÿÿÿÿÿÿÿÿÿÿÿÿÿÿÿÿÿÿÿÿÿÿÿÿÿÿÿÿÿÿÿÿÿ~ÿÿÿÿÿÿÿÿÿÿÿÿÿÿÿÿÿÿÿÿÿÿÿÿÿÿÿÿÿÿÿÿÿÿ|ÿ}ÿÿÿÿÿÿÿ|ÿyÿÿÿ}ÿkÿ0ÿNÿÿÿÿÿÿÿÿÿÿ~ÿÿÿÿxÿzÿvÿzÿÿÿÿ~ÿ~ÿÿÿÿÿÿÿÿÿoÿ}ÿÿÿÿÿÿhÿfÿhÿ|ÿÿÿÿÿÿÿÿÿxÿÿÿÿÿlÿmÿÿyÿÿÿxÿÿÿÿyÿ~ÿÿÿÿÿÿÿqÿvÿÿÿÿÿÿÿ}ÿÿÿÿ{ÿÿÿÿÿÿÿyÿsÿqÿÿÿnÿxÿÿÿÿzÿÿÿÿ}ÿÿÿÿÿoÿÿÿsÿÿÿÿÿÿÿ~ÿÿÿÿÿ|ÿxÿÿ{ÿÿÿ|ÿÿÿ~ÿyÿvÿxÿyÿÿÿyÿÿÿÿÿlÿmÿÿÿÿÿÿÿuÿtÿxÿÿÿÿÿoÿÿÿÿ}ÿÿÿÿÿÿÿÿ~ÿÿÿÿÿ{ÿÿÿÿ{ÿÿyÿyÿÿÿsÿÿÿÿzÿ}ÿÿÿÿÿÿÿÿÿÿÿÿÿwÿÿÿÿÿÿÿ{ÿÿÿÿwÿÿzÿÿÿÿÿÿÿÿÿÿÿÿÿ~ÿvÿÿÿÿuÿmÿqÿtÿÿÿÿÿÿÿÿÿÿÿxÿÿvÿÿÿÿ}ÿuÿ}ÿwÿmÿ|ÿÿxÿsÿtÿÿ~ÿÿÿÿÿÿzÿÿÿÿÿÿ}ÿÿ|ÿÿÿ~ÿ}ÿÿÿÿÿÿÿÿÿzÿyÿÿÿÿvÿ|ÿrÿÿÿÿÿ~ÿuÿmÿtÿuÿÿÿÿÿuÿÿÿÿuÿuÿÿÿÿÿÿ|ÿdÿeÿÿÿ|ÿÿÿÿÿ}ÿÿÿ}ÿÿÿÿÿÿqÿyÿwÿÿÿÿÿÿÿÿwÿÿ~ÿ}ÿ~ÿhÿqÿÿtÿÿÿyÿÿqÿqÿ}ÿÿÿ~ÿÿpÿ}ÿÿÿÿÿ|ÿÿeÿtÿÿmÿ|ÿÿÿ}ÿ}ÿvÿ}ÿÿÿ~ÿzÿ{ÿÿÿÿ~ÿÿÿ{ÿyÿÿvÿ}ÿÿÿÿ{ÿuÿ~ÿvÿÿÿ}ÿÿÿÿÿoÿÿÿÿ~ÿÿÿ~ÿoÿ}ÿoÿÿÿÿÿÿÿnÿzÿÿÿÿuÿÿÿwÿÿ{ÿ{ÿwÿxÿÿvÿÿ{ÿÿÿÿÿdÿÿÿ~ÿÿÿÿgÿrÿcÿÿÿÿÿÿzÿzÿÿ}ÿÿÿÿÿÿÿÿÿÿÿÿÿÿÿÿqÿÿÿÿÿÿzÿ}ÿtÿÿuÿÿzÿÿÿÿÿÿÿÿÿÿÿÿ}ÿÿÿÿÿÿÿÿÿ~ÿÿÿÿÿÿÿÿÿÿÿÿÿ¤ÿÿÿtÿÿÿÿsÿÿÿÿÿÿÿ~ÿÿ~ÿÿÿÿÿÿÿ{ÿÿzÿÿÿÿÿzÿwÿÿÿ{ÿÿÿÿÿÿÿÿÿÿÿÿÿÿÿÿ|ÿÿÿÿÿÿuÿÿÿÿÿzÿÿÿÿÿÿÿÿÿÿÿÿÿÿÿÿÿÿÿÿÿÿÿÿÿÿÿÿÿÿÿÿÿÿÿÿÿÿÿÿÿÿÿÿÿÿÿÿÿÿÿÿÿÿÿÿÿÿÿÿÿÿÿÿÿÿÿÿÿÿÿÿÿÿÿÿÿÿÿÿÿÿÿÿÿÿÿ~ÿÿÿÿÿÿÿ©ÿÿÿÿÿÿÿÿÿ~ÿÿÿÿÿÿÿÿÿÿÿÿÿÿÿ}ÿÿÿÿÿÿÿÿÿÿÿÿÿÿÿÿÿÿÿÿÿÿÿÿÿÿÿÿÿÿÿÿÿÿÿ|ÿÿÿÿÿÿÿÿÿÿÿÿÿÿÿÿÿÿÿÿÿÿÿÿÿÿÿÿÿÿÿÿÿÿÿÿÿÿÿÿ}ÿÿÿÿÿÿ£ÿÿÿÿÿzÿyÿÿlÿÿÿÿÿÿÿÿÿÿÿÿÿÿÿÿÿÿÿÿÿÿÿÿÿÿÿÿÿÿÿÿwÿ|ÿÿÿÿÿÿÿÿÿÿÿÿÿÿÿÿÿÿÿÿÿÿÿÿvÿfÿuÿÿÿÿÿ ÿ ÿÿÿÿÿÿÿÿÿÿÿÿÿÿÿÿÿÿÿÿÿÿÿÿzÿQÿÿÿ¢ÿyÿÿÿÿÿÿÿÿÿÿÿÿxÿÿÿÿÿÿÿÿÿyÿÿ§ÿ©ÿÿÿÿÿÿÿÿÿÿÿÿÿÿÿÿyÿÿÿÿÿÿ¬ÿÿÿÿÿÿÿÿÿzÿÿÿÿÿÿÿÿÿÿÿÿÿÿÿÿÿÿÿÿÿÿÿÿÿÿÿsÿTÿÿÿÿÿÿÿ{ÿÿÿ¢ÿÿÿÿÿÿÿÿÿÿÿÿÿÿÿÿÿÿÿÿÿÿÿÿÿÿxÿÿÿÿÿÿÿÿÿÿÿÿÿÿÿÿ{ÿ ÿÿ ÿÿ|ÿqÿÿÿ{ÿÿÿ|ÿÿÿÿÿÿÿÿÿÿÿÿÿÿÿÿÿÿÿÿ{ÿÿÿÿ ÿÿÿÿÿ¢ÿ|ÿÿÿÿÿÿÿÿ ÿÿÿÿÿÿÿÿÿÿÿÿÿÿÿÿÿÿÿÿÿÿÿÿsÿÿÿÿÿÿÿÿÿÿwÿÿ}ÿ|ÿxÿÿÿÿÿÿÿÿrÿÿÿÿÿÿÿÿÿÿÿÿÿÿÿÿÿÿÿÿ¬ÿÿÿ¤ÿÿÿÿÿÿÿÿÿÿÿÿ~ÿwÿsÿÿÿÿÿÿÿÿÿÿÿÿ~ÿÿÿÿÿÿÿ¢ÿÿÿÿÿÿÿÿÿÿÿÿ~ÿÿÿÿÿÿÿÿÿÿÿÿÿÿÿ|ÿÿÿÿÿÿÿÿÿ|ÿÿÿÿÿÿÿÿÿÿÿÿÿÿÿÿÿÿ¡ÿÿÿÿÿÿÿÿÿÿÿÿÿÿÿÿoÿÿÿÿÿÿ~ÿÿÿÿÿÿÿÿÿÿÿÿÿÿÿÿÿÿÿÿÿÿÿÿÿÿÿ¬ÿÿÿÿÿÿÿÿÿÿÿ{ÿ|ÿÿÿÿÿÿÿ|ÿÿÿÿÿvÿÿÿÿÿÿÿ¢ÿÿÿÿÿÿÿÿÿÿÿÿÿÿyÿ~ÿÿÿÿÿÿÿÿ¬ÿÿÿÿÿÿÿÿÿÿÿÿÿ¢ÿÿÿÿÿ ÿÿÿ¦ÿ¤ÿÿÿÿÿÿÿÿÿÿÿÿÿÿÿÿÿÿÿÿÿ£ÿ¢ÿÿÿÿÿÿÿµÿÿÿÿÿÿÿÿÿÿ ÿÿÿÿÿÿÿÿÿ¡ÿ¢ÿ ÿÿ¢ÿÿÿªÿÿ¤ÿÿ£ÿ¡ÿÿÿÿÿÿÿÿÿÿÿÿÿÿÿÿÿÿÿÿÿÿ¥ÿÿÿÿÿÿ£ÿ¢ÿÿÿÿÿÿÿÿÿÿÿÿÿÿÿÿÿÿ¢ÿÿÿÿÿÿÿÿÿÿÿÿÿÿ§ÿÿÿÿ£ÿÿ©ÿÿÿÿÿÿ¡ÿÿÿÿÿÿ ÿÿÿÿÿ{ÿÿÿÿÿ ÿÿÿÿÿÿÿ ÿÿÿÿÿÿ­ÿÿÿÿÿÿÿÿÿÿÿÿÿÿÿ­ÿ¬ÿ¢ÿÿÿÿÿÿÿÿ®ÿÿ¤ÿÿ¨ÿÿÿ¥ÿ ÿÿaÿíþþLÿÿÿÿ ÿÿÿ¢ÿÿÿ ÿÿÿÿ¦ÿ©ÿÿÿÿÿÿÿÿÿÿÿ¬ÿÿÿ¡ÿÿÿÿÿÿÿÿÿÿ¢ÿ¦ÿÿÿÿÿÿÿÿÿÿÿÿÿÿÿ§ÿÿÿ¡ÿÿÿÿÿÿÿÿÿÿÿÿÿÿÿÿÿÿ¥ÿÿ¦ÿÿÿªÿ ÿÿÿÿÿÿÿÿ¢ÿÿÿÿ£ÿÿÿÿÿÿÿÿÿÿÿÿÿÿÿÿÿÿÿÿÿÿÿÿÿÿÿÿÿÿÿÿÿÿÿÿÿÿÿÿÿÿÿÿÿÿÿÿÿÿÿÿÿÿÿÿÿÿÿÿÿÿÿÿÿÿÿÿÿÿÿÿÿ£ÿÿÿÿÿ£ÿÿ¢ÿÿÿ¡ÿÿ¢ÿ£ÿÿÿÿÿ¢ÿÿÿÿÿ¢ÿÿÿÿÿÿÿÿÿÿ¢ÿÿÿ¢ÿÿÿÿÿÿÿ¡ÿÿÿÿÿÿ¦ÿÿÿÿ§ÿ¢ÿÿÿÿÿÿÿÿÿÿÿÿÿÿÿ ÿÿÿÿÿÿÿÿÿÿÿÿÿÿÿÿÿÿÿÿÿÿÿÿ¥ÿÿÿ¡ÿÿÿÿÿÿÿÿÿÿÿÿÿÿÿÿÿÿÿÿÿµÿÿÿÿÿÿÿÿÿÿÿÿÿÿÿÿÿÿÿÿÿÿÿÿÿ¢ÿÿÿÿÿÿÿÿÿxÿÿÿÿyÿ|ÿÿÿÿÿÿÿÿÿ¡ÿÿÿÿnÿÿÿÿÿÿÿÿÿÿÿÿÿÿÿÿÿÿÿÿÿÿÿÿÿÿÿÿÿÿÿÿ}ÿÿÿÿÿÿÿÿÿÿÿÿªÿÿÿÿÿÿÿÿÿÿÿÿÿÿÿÿÿÿÿÿÿÿÿÿÿÿÿÿ ÿÿÿÿÿÿÿ¦ÿÿÿÿÿÿÿÿÿÿÿÿÿÿÿ ÿÿÿÿÿÿÿÿÿÿÿÿÿÿÿÿÿÿÿÿaÿUÿxÿÿÿ+ÿWÿÿ ÿÿÿÿÿÿÿÿ{ÿUÿ2ÿiÿÿÿÿÿÿ{ÿdÿÿÿÿÿÿbÿhÿÿÿÿÿÿÿÿÿÿ¡ÿÿÿÿÿÿÿÿÿÿÿÿÿÿ¤ÿÿÿÿÿÿÿ}ÿÿÿÿÿÿÿÿÿÿÿÿÿÿÿÿÿÿxÿnÿtÿÿÿÿÿÿ}ÿ|ÿÿÿÿÿÿÿÿÿÿÿÿÿÿÿÿÿÿÿ¡ÿÿÿ ÿÿÿÿÿ¢ÿ«ÿÿÿÿÿÿÿ£ÿ§ÿÿÿÿÿÿÿÿ¤ÿÿÿÿÿÿÿÿÿÿÿÿÿÿÿzÿvÿÿ}ÿÿÿqÿvÿÿÿÿÿÿÿyÿÿÿÿÿÿÿÿÿÿ¨ÿÿÿÿÿ}ÿÿÿÿÿÿÿÿÿÿÿÿÿ~ÿÿÿÿÿÿÿÿÿÿÿÿÿoÿzÿÿÿÿ|ÿzÿsÿvÿ{ÿÿÿÿÿÿÿÿÿÿÿÿ{ÿÿÿÿÿÿrÿÿÿvÿÿ}ÿÿÿÿÿwÿwÿÿrÿ|ÿÿ ÿÿÿÿÿÿÿÿÿÿÿÿÿÿÿÿÿÿÿÿÿÿÿÿÿÿÿÿÿÿÿÿÿpÿUÿeÿÿÿÿÿpÿÿÿÿÿÿÿÿÿÿÿÿÿÿÿÿÿ~ÿyÿÿÿÿÿÿÿÿÿÿÿÿÿÿÿÿ~ÿxÿeÿÿÿiÿ~ÿÿyÿzÿ{ÿÿÿÿÿÿÿÿÿÿ¥ÿÿÿÿÿ¤ÿÿÿÿ©ÿªÿÿÿÿÿÿÿnÿÿÿÿÿÿÿÿÿÿÿÿÿÿÿÿÿÿÿÿÿÿÿÿÿÿÿÿ~ÿÿÿÿÿÿÿ¦ÿ¦ÿ¡ÿ ÿÿÿ|ÿÿÿÿÿÿÿÿÿÿÿ|ÿ¤ÿÿÿÿÿÿÿÿ¥ÿ£ÿÿ£ÿÿÿ£ÿ©ÿÿÿÿÿÿ£ÿ§ÿ¡ÿ¤ÿÿÿÿÿÿÿÿÿÿÿÿÿÿ|ÿÿ~ÿÿÿÿÿÿÿÿÿÿÿÿÿyÿrÿSÿ{ÿÿÿÿÿÿÿÿÿÿ ÿÿÿ}ÿ~ÿÿÿÿÿ£ÿÿÿzÿ{ÿÿÿÿÿÿÿÿÿÿÿÿÿÿÿÿÿÿÿkÿmÿmÿVÿÿÿqÿmÿÿ ÿÿÿÿÿÿÿÿ~ÿ!ÿ8ÿ{ÿÿÿÿÿÿ}ÿzÿÿÿÿÿ¡ÿÿvÿÿþ¯þdÿÿÿÿÿÿÿÿÿÿÿÿÿÿÿpÿÿÿÿÿÿÿÿÿÿÿÿ~ÿÿÿÿyÿÿÿÿÿÿÿÿÿÿÿÿÿvÿÿÿxÿÿÿÿÿ{ÿyÿzÿÿÿÿÿ¡ÿÿÿxÿÿÿÿ÷þÿ1ÿYÿxÿÿÿÿzÿuÿÿÿÿÿÿ}ÿÿuÿÿÿÿÿÿÿÿÿÿ{ÿÿÿÿ¡ÿÿÿ~ÿÿÿÿÿÿÿÿlÿlÿÿÿÿzÿ~ÿÿÿÿÿ|ÿzÿÿÿÿÿÿÿÿÿÿÿÿÿÿÿÿÿÿÿÿÿÿ}ÿÿ~ÿtÿÿÿÿÿÿÿÿÿ¦ÿÿÿ|ÿÿÿÿÿÿÿÿ{ÿÿÿÿÿÿÿÿÿÿÿÿÿÿÿÿÿÿÿÿ{ÿyÿ|ÿÿÿÿÿÿÿ{ÿÿÿ{ÿtÿÿÿÿÿÿÿyÿyÿ~ÿ}ÿ}ÿÿÿÿÿÿvÿÿ ÿÿÿÿÿÿÿyÿlÿZÿjÿÿÿÿÿÿÿzÿÿÿÿÿÿ|ÿlÿtÿÿ|ÿwÿÿvÿÿ~ÿÿÿÿÿÿÿÿÿ~ÿÿxÿyÿÿÿÿÿÿÿuÿÿzÿÿÿÿÿÿÿÿÿÿ{ÿÿÿ}ÿyÿwÿÿÿÿÿ|ÿ£ÿÿÿÿÿÿÿ|ÿÿÿ~ÿÿÿÿÿÿÿÿ}ÿÿÿÿÿwÿ|ÿÿÿÿÿÿÿ}ÿÿÿÿÿÿÿ~ÿÿÿ|ÿ~ÿÿÿÿÿÿÿÿÿzÿ|ÿÿÿÿÿÿpÿÿ}ÿzÿÿÿÿÿÿxÿ{ÿÿ}ÿÿÿÿÿÿÿÿÿjÿ~ÿ^ÿÿÿ~ÿÿÿÿÿÿÿ}ÿÿÿvÿ{ÿ|ÿ~ÿÿÿÿÿÿ}ÿÿÿÿ~ÿÿÿÿÿiÿÿÿÿÿÿÿÿ|ÿÿÿÿ~ÿÿÿÿÿÿqÿzÿÿÿ}ÿxÿÿÿvÿÿÿÿÿ{ÿÿÿÿ§ÿÿÿÿÿÿÿrÿtÿÿÿuÿÿÿyÿxÿuÿ|ÿvÿ|ÿÿwÿÿÿsÿÿÿtÿÿÿÿÿeÿÿÿÿyÿÿÿÿÿÿÿÿÿÿÿÿÿÿÿ{ÿÿÿtÿÿÿuÿ}ÿlÿÿÿÿÿÿÿcÿrÿÿÿÿzÿ|ÿÿ~ÿÿÿÿyÿiÿsÿÿ|ÿÿÿÿÿÿ~ÿÿÿÿÿÿÿÿbÿÿÿÿÿÿÿÿÿÿkÿÿÿ}ÿ~ÿyÿnÿxÿÿzÿwÿyÿ}ÿÿÿtÿtÿÿ}ÿxÿyÿÿÿÿ~ÿÿxÿÿ|ÿÿÿnÿ|ÿzÿÿ{ÿ{ÿÿwÿ}ÿÿÿyÿÿÿÿ|ÿÿÿÿ|ÿ{ÿ|ÿ~ÿÿÿ|ÿÿxÿ{ÿÿvÿÿrÿ{ÿ{ÿzÿÿÿtÿÿÿÿ|ÿtÿ{ÿyÿiÿsÿtÿÿÿÿÿÿÿ^ÿgÿ{ÿtÿÿ|ÿzÿÿÿÿÿÿÿÿÿrÿÿÿÿoÿÿzÿzÿ{ÿÿyÿwÿÿÿvÿpÿdÿsÿ|ÿÿÿÿÿÿÿ}ÿÿÿÿÿÿÿ~ÿÿÿÿÿÿÿÿÿÿÿÿ{ÿÿÿÿÿÿÿ|ÿÿzÿ|ÿ}ÿÿÿÿÿÿÿÿÿÿÿÿÿÿÿÿÿ|ÿ|ÿÿÿÿÿÿÿÿÿÿÿÿÿÿÿtÿ{ÿwÿ}ÿ{ÿÿÿÿÿÿÿÿÿÿÿÿÿÿÿ{ÿÿÿÿ ÿÿÿÿÿÿÿÿÿÿÿÿ ÿÿÿpÿÿÿÿÿÿ|ÿÿÿÿÿÿ~ÿÿÿÿhÿÿÿÿÿ§ÿÿÿÿÿÿÿÿÿÿÿÿÿÿÿÿÿÿÿÿÿÿÿÿÿÿÿÿÿÿÿÿÿÿÿÿzÿÿÿÿÿÿÿÿÿÿÿÿÿÿÿÿÿÿÿÿÿÿÿÿÿÿÿÿÿÿÿÿÿÿÿÿÿÿÿÿÿÿÿÿÿÿÿÿÿÿÿÿÿÿÿÿÿÿÿ¯ÿÿÿÿÿÿÿÿÿÿÿÿ¨ÿÿÿÿÿÿÿÿÿ¡ÿÿÿÿÿÿÿÿÿÿÿÿÿÿÿÿÿÿÿÿÿÿÿÿÿÿÿÿÿÿÿÿÿÿÿÿÿÿÿÿÿÿÿ~ÿÿÿÿÿÿÿÿÿÿÿÿÿÿÿÿÿÿÿÿÿÿÿÿÿÿÿÿÿÿ«ÿÿÿÿÿÿÿÿªÿÿÿÿÿÿÿ¡ÿÿ}ÿÿvÿÿÿÿÿÿÿÿÿÿÿÿÿÿÿÿÿÿÿÿÿÿÿÿÿÿÿÿÿÿÿÿÿÿÿÿÿÿÿÿÿÿÿÿÿÿÿÿÿÿÿÿÿÿÿÿyÿôþÿqÿÿÿÿÿÿÿÿÿÿÿÿÿÿÿÿÿÿÿÿÿ¡ÿÿÿÿÿÿÿÿzÿRÿxÿ ÿÿqÿÿÿÿÿÿÿÿÿÿÿÿ¡ÿÿÿÿÿÿÿÿÿÿÿÿÿÿÿÿ~ÿÿÿÿÿÿÿÿÿÿÿ|ÿÿÿ£ÿÿÿÿ|ÿ´ÿÿÿÿÿÿÿÿ¢ÿ¨ÿÿÿÿÿÿÿÿÿÿÿ¡ÿÿÿÿÿÿÿÿÿÿÿÿÿÿÿÿvÿjÿÿÿÿÿ~ÿÿÿÿÿ£ÿÿÿÿÿÿÿÿÿÿÿÿÿÿÿÿÿÿÿÿÿÿ£ÿ¢ÿÿÿzÿÿÿÿÿÿÿÿÿÿÿÿÿ£ÿÿÿwÿÿ¤ÿÿÿtÿÿÿÿÿÿÿxÿsÿvÿÿÿÿÿÿÿÿÿÿÿÿÿÿÿÿÿÿÿÿyÿÿÿÿÿÿÿÿÿvÿÿÿÿÿÿÿ¡ÿÿzÿÿÿÿÿÿÿ}ÿÿÿÿÿÿ ÿÿÿÿÿÿ~ÿzÿÿ}ÿÿÿÿÿÿÿ£ÿÿÿÿÿÿ{ÿÿÿÿÿÿ|ÿÿÿÿÿÿÿÿÿÿÿÿÿÿÿÿÿÿÿÿÿÿÿÿÿ~ÿÿrÿÿÿÿÿÿÿÿÿÿ}ÿjÿÿÿ{ÿ|ÿÿÿÿÿÿÿÿÿÿÿ¡ÿÿÿÿÿÿ¢ÿÿÿÿuÿÿÿÿÿÿÿÿÿÿ ÿÿÿÿÿÿÿ{ÿ~ÿÿÿÿÿÿxÿeÿÿÿÿÿÿÿÿÿÿ}ÿÿÿÿÿÿÿÿÿÿÿÿ{ÿxÿÿÿÿÿÿÿÿÿÿÿÿwÿÿÿ¤ÿÿÿÿÿÿ}ÿÿ¨ÿÿÿÿÿÿÿÿÿÿÿÿÿÿÿÿÿÿÿÿÿÿÿÿÿÿ~ÿÿ¨ÿÿÿÿÿÿÿÿÿÿÿÿÿÿÿÿÿÿÿÿÿÿ¨ÿÿÿÿÿÿÿÿuÿÿÿÿÿÿÿÿÿÿÿÿÿÿÿÿÿÿÿÿÿÿÿgÿÿÿÿÿÿÿÿÿÿÿÿÿ¦ÿÿÿÿÿÿÿ£ÿÿÿÿÿÿÿÿÿ§ÿÿÿÿÿÿÿÿÿ£ÿÿÿÿÿÿÿÿÿ¢ÿÿÿÿ£ÿ£ÿÿÿÿÿ¤ÿ§ÿÿÿÿÿÿÿ¤ÿÿÿÿÿÿÿÿ¤ÿÿ­ÿ£ÿÿ ÿÿÿÿÿÿÿÿÿÿÿÿ¡ÿÿÿÿÿÿÿÿÿÿ¥ÿÿ|ÿÿÿÿÿ¢ÿÿÿÿ¡ÿ¢ÿÿÿÿÿÿÿÿÿÿÿÿÿÿyÿÿÿÿÿÿÿÿÿÿÿÿÿ ÿÿÿÿÿÿÿÿÿÿÿÿÿÿÿÿ ÿ¢ÿ¡ÿÿÿÿÿÿÿÿÿÿÿÿ¢ÿÿÿÿ¦ÿÿÿ ÿ¢ÿÿÿÿ¢ÿÿÿÿÿÿÿÿ£ÿÿ¥ÿ¤ÿÿÿÿÿÿÿÿ¢ÿ ÿ¬ÿ©ÿÿÿÿ®ÿÿÿÿÿÿ¦ÿ¡ÿ¨ÿ¤ÿÿÿÿÿþÛþÿÿÿÿ£ÿÿÿÿÿ¡ÿ ÿÿÿÿ ÿ£ÿÿÿÿÿÿÿÿÿÿÿÿÿ¢ÿ ÿÿ¦ÿ£ÿÿ}ÿÿÿÿÿÿÿÿÿÿÿÿÿ¦ÿÿÿÿÿÿÿÿ£ÿÿÿÿÿÿÿ¡ÿÿÿÿÿÿÿÿÿÿÿÿÿÿÿÿÿÿÿÿÿÿÿÿÿÿÿÿÿÿwÿ¡ÿ¦ÿÿÿÿÿÿÿÿÿÿÿÿÿÿÿÿÿÿÿÿÿÿÿÿÿÿ£ÿÿÿÿÿÿÿ¨ÿÿÿÿÿÿÿÿÿÿÿÿ¡ÿÿÿÿÿÿÿÿ¢ÿÿÿÿxÿÿÿÿ}ÿÿÿÿ­ÿÿÿÿÿÿÿÿÿÿÿÿÿ¡ÿÿÿÿÿÿÿÿÿÿ¢ÿ¥ÿÿÿÿÿÿÿÿ ÿÿÿÿÿÿÿÿÿÿÿ£ÿªÿ¼ÿ£ÿÿªÿ£ÿ°ÿ²ÿ¢ÿÿÿÿÿÿÿÿÿ£ÿÿÿÿÿÿÿÿ£ÿÿÿ¢ÿÿÿ ÿÿÿÿÿÿÿÿÿÿÿÿÿÿ|ÿÿÿÿÿÿÿÿÿÿÿÿÿÿÿÿÿÿÿÿÿÿÿÿÿÿÿÿ ÿ¥ÿÿÿÿÿÿÿÿÿÿÿÿÿÿÿÿÿÿÿÿÿÿÿÿÿÿÿÿÿ|ÿÿÿÿÿÿ£ÿÿÿÿÿÿÿÿÿÿÿxÿÿÿÿÿÿÿÿÿÿÿÿÿÿÿÿÿÿÿÿÿÿÿÿÿÿÿÿÿÿÿÿÿÿÿÿÿÿÿÿÿÿÿÿÿÿÿzÿÿÿÿÿÿÿÿÿÿÿÿÿÿÿÿÿÿÿÿÿÿÿÿÿÿÿÿÿÿÿÿÿÿÿÿÿÿÿÿÿ}ÿzÿÿÿÿÿÿÿÿÿÿ¡ÿÿÿÿÿÿÿÿÿÿÿÿÿÿÿÿÿÿÿÿÿÿÿÿÿÿÿEÿEÿyÿÿzÿ"ÿÐþÿÿÿÿÿÿÿÿÿÿdÿ ÿ[ÿÿ¡ÿÿÿÿÿÿtÿÿÿÿÿXÿEÿÿÿÿÿÿÿÿÿÿÿÿÿÿ¡ÿÿÿÿÿÿÿÿÿÿÿ¢ÿÿÿÿÿÿÿÿÿÿÿ¡ÿÿÿÿÿÿÿÿÿÿÿÿÿÿÿÿ|ÿÿÿÿÿÿÿzÿÿÿÿÿÿÿÿÿÿÿÿÿÿÿÿÿÿÿÿ¥ÿ¤ÿ¢ÿ¡ÿÿÿÿÿ¨ÿ ÿÿÿ£ÿ«ÿÿ¢ÿ¦ÿÿÿÿÿÿÿÿÿÿÿÿÿÿÿÿÿÿÿÿÿÿÿÿÿÿÿÿÿyÿ~ÿÿÿÿÿÿÿÿÿÿÿÿ{ÿtÿÿÿÿ£ÿÿÿÿÿÿÿÿ¡ÿÿÿÿÿÿÿÿÿÿÿÿÿÿÿÿÿÿÿÿÿzÿ~ÿhÿpÿyÿzÿÿÿÿÿÿÿÿwÿÿÿ}ÿÿÿÿÿÿÿÿÿÿÿÿÿÿwÿfÿÿÿÿ~ÿÿÿÿÿÿxÿ~ÿÿÿÿÿÿÿÿÿÿÿÿÿÿÿÿÿ~ÿÿÿÿÿÿÿÿ}ÿÿÿÿÿÿÿÿÿÿÿÿqÿRÿgÿÿÿÿyÿÿÿÿÿÿÿÿÿÿÿwÿÿÿÿÿÿÿÿÿzÿÿÿÿÿ}ÿÿÿÿÿÿÿÿÿÿ}ÿÿÿÿÿ~ÿÿÿÿÿÿÿ¥ÿÿÿÿÿÿ ÿÿÿÿÿÿÿÿ ÿÿÿÿÿÿÿÿÿÿÿÿÿÿÿÿÿÿÿÿÿÿÿÿÿÿÿÿÿÿÿÿÿ ÿÿÿÿÿÿÿÿÿÿÿÿ¡ÿ ÿÿÿÿ¤ÿÿ§ÿ¢ÿÿÿÿÿÿÿÿÿÿ¦ÿÿÿÿÿ¤ÿ¬ÿªÿ§ÿ¦ÿÿ§ÿÿÿÿÿÿÿ£ÿ¥ÿ¤ÿÿÿÿÿÿÿ¨ÿÿÿÿÿÿÿÿÿÿÿzÿÿÿÿÿÿÿÿÿÿÿÿÿÿÿÿlÿoÿÿÿ¢ÿÿÿÿÿÿÿÿ©ÿÿÿxÿÿÿÿÿÿÿÿÿÿÿÿÿÿ£ÿÿÿÿÿÿÿÿÿÿÿ¡ÿÿ}ÿ}ÿÿÿcÿxÿuÿÿ|ÿÿÿÿÿÿÿÿÿÿÿÿ(ÿBÿÿÿÿÿÿÿÿ~ÿÿÿÿÿÿ¤ÿuÿîþñýÈþ{ÿÿÿÿÿÿÿÿÿÿ}ÿÿÿÿ~ÿiÿ|ÿÿÿÿÿÿÿÿÿÿªÿÿÿÿÿÿÿ}ÿÿÿÿÿÿ{ÿÿÿÿÿÿÿÿwÿ{ÿÿÿÿÿÿÿÿÿÿÿÿÿÿÿÿÿjÿ+ÿ/ÿ8ÿOÿsÿ~ÿÿÿÿÿÿÿÿÿÿÿÿÿÿÿÿÿÿÿ£ÿÿÿÿÿÿÿÿÿÿÿÿÿÿÿÿÿwÿfÿhÿÿÿ~ÿÿ{ÿÿÿÿÿÿÿÿÿ~ÿÿÿÿÿvÿzÿÿÿÿÿÿÿÿ}ÿwÿÿÿÿÿ|ÿqÿhÿvÿÿÿÿÿÿÿÿÿÿÿÿ~ÿÿ}ÿÿÿÿÿÿÿÿÿÿÿÿÿÿÿÿÿÿÿÿÿ~ÿÿzÿ~ÿÿÿÿÿÿxÿÿÿÿ{ÿÿÿÿyÿÿÿÿÿÿÿÿÿÿÿÿÿÿÿÿÿ}ÿÿÿÿÿÿÿÿ}ÿyÿwÿaÿ\ÿwÿÿtÿ}ÿÿ{ÿÿÿyÿÿÿ~ÿwÿwÿÿqÿÿÿÿÿ}ÿÿÿÿÿÿ~ÿÿÿÿÿÿÿÿÿÿÿÿ~ÿÿÿÿvÿÿÿÿwÿ{ÿÿÿÿÿÿÿÿrÿÿÿpÿÿÿÿÿ}ÿÿÿÿÿÿÿÿÿyÿÿÿÿÿÿÿÿÿÿÿqÿ|ÿtÿÿ~ÿÿÿÿ|ÿÿÿÿÿÿ|ÿÿzÿÿÿÿÿ}ÿÿÿÿÿ~ÿÿÿÿÿÿÿÿÿÿÿÿyÿÿ|ÿzÿÿÿÿÿÿÿÿ~ÿÿÿÿ}ÿÿzÿÿ{ÿmÿoÿdÿvÿÿÿÿÿÿ|ÿÿÿÿÿÿÿÿÿÿÿÿÿÿÿÿÿÿ|ÿÿÿÿÿÿÿjÿÿÿÿÿÿÿÿÿ}ÿuÿ}ÿÿÿÿÿÿzÿÿyÿtÿÿÿlÿÿÿÿ{ÿÿÿtÿ}ÿÿ|ÿsÿÿÿÿqÿ~ÿÿ}ÿxÿzÿ~ÿÿÿ}ÿyÿ~ÿÿvÿ~ÿ~ÿÿÿ|ÿÿzÿ~ÿÿÿtÿÿÿÿ}ÿÿ{ÿÿÿÿÿ~ÿÿÿ~ÿrÿoÿxÿÿÿÿqÿ{ÿÿÿ¢ÿ{ÿÿÿÿzÿxÿrÿÿÿyÿÿoÿxÿvÿsÿÿÿÿ|ÿÿ~ÿÿÿÿÿÿxÿlÿzÿ{ÿÿÿ|ÿÿÿzÿÿÿÿÿÿÿÿnÿÿÿÿÿÿ~ÿÿ}ÿlÿqÿlÿ{ÿÿ|ÿÿwÿxÿÿÿÿqÿtÿÿÿÿÿÿvÿyÿtÿ{ÿÿÿÿvÿtÿÿxÿÿÿÿ}ÿwÿ|ÿ|ÿÿÿÿÿÿÿÿÿÿ~ÿvÿzÿÿ~ÿÿÿ|ÿÿÿÿ{ÿ{ÿÿ}ÿÿÿÿÿwÿÿ{ÿÿÿÿÿÿÿwÿzÿzÿÿÿ}ÿÿ}ÿÿÿzÿÿÿÿ{ÿwÿmÿwÿÿÿÿrÿÿÿÿzÿ|ÿÿsÿÿÿÿrÿÿÿÿÿrÿ|ÿÿzÿÿÿrÿÿÿ{ÿÿ|ÿ~ÿÿÿÿwÿ{ÿÿÿÿÿ|ÿsÿÿÿvÿ~ÿ{ÿÿÿÿÿÿÿvÿzÿÿÿÿÿÿÿÿÿÿmÿÿÿÿÿÿÿÿÿÿ|ÿ~ÿÿÿÿÿÿ{ÿpÿ|ÿÿÿ{ÿÿÿÿÿyÿsÿtÿÿzÿÿ~ÿsÿÿÿÿsÿsÿtÿÿÿÿÿÿ{ÿÿÿ¨ÿ¨ÿÿÿÿÿÿÿÿÿÿÿÿÿÿÿÿÿÿÿÿÿÿÿÿÿ~ÿÿÿÿÿ|ÿÿÿÿÿÿÿxÿÿÿÿÿÿÿÿÿÿwÿÿÿÿÿÿÿÿÿÿÿÿÿÿÿÿÿÿ~ÿzÿ~ÿÿÿÿÿÿÿÿÿÿÿÿÿÿÿÿÿÿÿÿ{ÿ}ÿÿÿÿÿÿ£ÿÿÿÿÿÿÿÿÿÿÿÿÿÿÿÿÿÿÿÿÿÿÿÿÿÿÿÿÿÿÿÿÿÿÿ~ÿÿÿÿÿÿÿÿÿÿzÿÿÿÿÿÿÿÿÿÿ©ÿÿ ÿÿÿÿÿÿÿ§ÿÿÿÿÿÿÿÿÿÿÿÿÿÿÿÿ}ÿÿÿÿÿÿÿÿÿÿ£ÿÿÿÿÿ}ÿÿÿ£ÿÿÿÿÿ~ÿÿÿÿÿÿÿÿÿÿÿÿÿÿÿÿÿÿÿÿÿÿÿÿÿÿÿÿÿÿÿÿÿÿ±ÿÿÿÿÿÿÿÿÿÿÿÿÿÿÿ®ÿÿ~ÿÿÿÿÿÿÿÿ|ÿÿÿÿÿÿÿ~ÿÿÿÿÿ~ÿ|ÿÿÿÿÿÿÿÿÿÿÿÿÿÿÿÿÿÿÿÿÿÿÿÿÿÿÿÿÿÿÿÿÿÿÿÿÿÿ¨þ÷þyÿÿÿÿ¦ÿ¥ÿÿÿÿÿÿÿÿÿÿÿÿÿÿÿÿÿÿÿÿÿÿÿÿdÿGÿÿÿÿÿ~ÿÿÿÿÿ}ÿÿÿÿÿÿÿÿÿÿÿÿÿÿÿÿÿÿÿÿÿÿÿÿ¤ÿÿÿÿÿÿ£ÿÿÿ£ÿ©ÿÿÿ{ÿ©ÿÿ¦ÿÿÿÿzÿrÿ{ÿÿÿÿÿÿÿÿÿ ÿÿÿÿÿÿÿÿÿÿÿÿÿÿÿÿÿÿÿÿÿ~ÿqÿ}ÿÿÿuÿÿÿÿÿÿÿ¤ÿÿÿÿÿÿÿÿzÿÿÿÿÿÿÿÿÿÿÿÿÿÿÿÿÿÿÿÿÿÿÿÿÿÿÿÿÿÿÿÿÿzÿtÿÿÿÿÿÿÿÿÿÿÿÿÿÿÿÿ}ÿÿÿÿÿÿÿÿÿÿÿÿÿÿÿÿÿÿÿÿÿÿÿÿÿÿ¡ÿÿÿÿÿÿÿ}ÿÿÿÿÿÿÿÿÿÿ{ÿÿÿÿÿÿÿÿÿÿÿÿÿÿÿÿÿÿÿÿÿÿÿÿ}ÿÿÿÿÿÿÿÿÿÿfÿdÿÿÿ ÿÿÿÿÿÿÿÿÿÿÿÿÿÿÿÿ~ÿÿÿ~ÿÿÿxÿ}ÿÿrÿÿÿÿÿÿÿÿ^ÿfÿÿÿwÿxÿÿÿÿÿÿÿÿÿÿÿÿÿÿÿÿÿÿÿÿ¨ÿÿ~ÿÿÿÿÿÿÿÿÿÿÿÿÿÿÿÿÿÿÿÿÿÿÿÿzÿÿ¦ÿÿÿÿÿÿzÿÿÿÿÿÿÿ¡ÿ ÿÿÿÿÿÿÿÿÿÿÿÿ|ÿÿÿ£ÿ ÿÿÿÿÿÿÿkÿÿ£ÿÿÿyÿÿÿÿÿÿÿÿÿÿÿÿ}ÿÿÿÿÿÿÿÿÿÿÿÿÿÿÿÿÿÿÿÿÿÿÿÿÿuÿÿÿÿÿÿÿÿ¤ÿ¢ÿÿÿÿÿÿÿ}ÿÿÿÿÿÿiÿ}ÿÿÿÿÿÿÿÿÿÿÿÿÿÿÿÿÿÿÿÿÿÿÿtÿÿÿ¥ÿÿÿÿÿÿÿÿÿÿÿÿÿÿÿÿÿÿ§ÿÿÿÿÿÿÿÿ¢ÿÿÿÿÿÿÿÿ¥ÿ¢ÿÿÿÿÿÿÿÿÿÿÿÿÿ¡ÿÿ¬ÿÿÿÿÿÿÿÿÿÿÿÿÿ ÿÿÿÿÿÿÿÿÿ°ÿÿÿ ÿÿÿÿÿÿ¡ÿÿÿÿÿ ÿÿÿÿÿÿ¤ÿÿ ÿ¥ÿ¡ÿ ÿÿ ÿÿ¡ÿÿÿ¨ÿÿÿÿ£ÿÿÿÿÿÿÿÿÿÿÿÿ§ÿÿÿÿÿÿÿÿÿÿÿÿÿÿÿ¨ÿªÿ¡ÿÿÿÿÿ ÿÿÿ¢ÿÿÿÿÿÿÿÿÿÿÿÿÿÿÿÿ ÿ§ÿÿÿÿ ÿÿÿÿ¡ÿÿÿÿÿÿÿÿ¤ÿ ÿÿÿÿÿÿ}ÿÿÿ¢ÿ©ÿÿÿÿÿÿÿÿÿÿ¡ÿ¥ÿÿÿÿªÿ¢ÿÿÿÿ ÿÿÿ¬ÿ®ÿ¢ÿwÿ?ÿþ9þBÿÿÿ¢ÿ¨ÿÿÿÿ¢ÿ«ÿÿÿÿÿÿ ÿ¡ÿÿÿÿ¢ÿÿÿÿÿ ÿÿ¢ÿÿÿÿ¡ÿ¦ÿÿÿÿÿÿÿÿÿÿÿÿÿÿÿÿÿÿÿÿ¥ÿ¢ÿÿÿ ÿÿÿÿÿÿ¦ÿ·ÿÿÿÿÿ£ÿÿÿÿÿÿÿÿÿvÿÿÿÿÿ¡ÿÿÿÿÿÿÿÿÿÿÿÿÿÿ{ÿÿÿ¡ÿÿÿÿÿÿÿÿÿÿÿÿÿÿÿÿÿÿÿÿÿÿÿÿÿÿÿÿÿ¨ÿÿÿÿÿÿÿÿÿÿÿÿÿÿÿÿÿÿÿÿÿÿÿÿÿÿÿÿ|ÿÿÿÿÿÿÿÿÿÿÿÿÿÿÿÿÿÿÿÿÿÿÿÿÿ£ÿ­ÿ§ÿÿÿÿÿÿÿ ÿÿÿÿÿÿÿ¡ÿÿÿÿÿÿÿÿ¥ÿÿ ÿ­ÿ¤ÿÿÿÿÿ£ÿÿÿÿÿÿÿÿÿÿÿÿÿÿÿ¡ÿÿÿ ÿÿÿ¢ÿÿÿÿÿÿÿÿÿ~ÿÿÿÿÿÿÿÿÿÿ ÿÿÿÿÿÿÿÿÿÿÿÿÿ¢ÿ§ÿÿ ÿ©ÿÿÿÿÿÿ¢ÿÿÿÿÿ{ÿÿÿÿÿÿÿÿÿÿÿÿÿÿÿÿÿÿÿÿÿÿÿÿÿÿÿÿÿÿÿÿÿÿtÿyÿÿÿÿÿÿÿÿÿÿÿÿÿÿÿÿÿÿÿÿÿÿ¡ÿÿÿÿÿÿÿ ÿÿÿÿÿÿÿÿÿÿÿÿÿÿÿ ÿÿÿÿÿ|ÿÿÿÿÿzÿÿÿÿÿÿÿÿÿÿÿÿÿÿÿÿÿ¡ÿÿÿÿÿ¢ÿÿÿÿÿÿÿÿÿÿ~ÿÿÿÿÿÿÿÿÿÿÿÿÿÿÿÿÿÿÿÿ ÿÿÿÿ|ÿÿÿÿÿÿÿÿÿrÿ}ÿ}ÿÿÿÿÿÿÿÿÿÿÿZÿDÿgÿÿÿlÿ5ÿÿÿ ÿÿÿÿÿÿÿÿÿ7ÿ=ÿÿÿÿÿÿÿ{ÿ}ÿÿÿÿÿNÿ:ÿjÿÿÿÿÿÿÿÿÿÿÿÿÿÿ~ÿÿÿÿÿÿ ÿÿÿÿÿÿÿÿÿÿÿÿÿÿÿÿÿÿÿÿÿÿÿÿÿÿÿÿÿ{ÿÿÿÿÿÿÿÿÿÿÿÿÿÿÿÿÿÿÿÿÿÿÿÿÿÿÿÿÿ¦ÿ¤ÿ£ÿÿÿ¡ÿÿÿÿ¢ÿ®ÿÿÿÿÿ¢ÿÿÿÿÿÿÿÿÿÿÿÿÿÿÿÿÿÿrÿÿÿwÿÿÿÿÿÿÿÿÿÿ~ÿÿÿÿÿÿÿÿwÿÿÿÿÿÿÿÿÿÿÿÿÿÿÿÿÿÿÿÿÿÿÿÿÿÿÿÿÿÿ|ÿÿÿÿÿÿÿÿÿsÿpÿpÿ}ÿÿpÿdÿwÿsÿÿÿÿ{ÿnÿxÿÿxÿ|ÿÿ~ÿwÿuÿÿÿÿÿÿÿÿÿÿÿÿÿÿÿÿÿÿÿÿwÿÿÿÿÿÿÿÿÿÿÿÿÿÿÿÿÿÿÿÿÿÿÿÿÿÿÿÿÿÿÿÿÿÿÿ¥ÿªÿÿ|ÿeÿXÿmÿÿÿ~ÿÿÿÿÿÿÿÿÿÿÿqÿ~ÿÿÿÿÿÿÿÿÿÿÿyÿÿÿÿÿÿÿÿÿyÿlÿlÿqÿÿÿ|ÿ}ÿÿÿÿ~ÿÿÿÿ¡ÿÿÿÿÿÿÿÿÿÿÿÿÿÿÿÿÿÿÿÿÿÿÿÿÿÿÿÿÿÿÿÿÿÿÿ¡ÿÿÿÿÿÿ|ÿÿÿÿzÿÿÿÿ¢ÿÿ{ÿÿÿÿÿÿÿÿÿÿÿÿ¬ÿ®ÿÿÿÿÿÿÿÿÿÿÿµÿÿÿÿÿÿÿ©ÿ¬ÿ©ÿ¡ÿ ÿ¡ÿ¥ÿÿÿÿÿÿ£ÿ¡ÿÿÿÿÿÿwÿÿÿÿÿ|ÿÿÿÿÿÿÿÿÿmÿÿÿÿÿÿÿÿyÿÿÿÿÿtÿÿ}ÿoÿ]ÿÿÿÿÿÿÿÿÿÿÿ¢ÿÿÿ~ÿÿÿÿÿÿÿÿÿÿÿÿ ÿÿÿÿÿÿÿÿÿÿÿÿÿÿÿÿÿÿpÿnÿsÿhÿlÿÿÿÿÿÿ}ÿrÿÿÿÿÿ{ÿJÿuÿÿÿÿÿÿÿÿÿÿ¤ÿÿÿÿrÿKÿþfþ%ÿÿxÿÿÿÿÿÿÿÿÿÿÿÿÿyÿkÿyÿÿÿÿÿÿÿÿÿÿÿ{ÿÿÿÿÿÿtÿ|ÿÿÿÿzÿnÿÿÿÿÿ¡ÿÿÿxÿÿÿÿÿÿÿÿÿÿÿÿÿÿÿÿÿÿXÿ?ÿLÿXÿmÿÿÿÿÿÿÿÿÿÿÿÿÿ~ÿÿÿÿÿÿÿÿÿÿÿ ÿÿÿÿÿÿÿÿÿzÿÿÿzÿ|ÿÿ{ÿ}ÿÿÿ}ÿÿÿrÿwÿÿÿÿÿÿÿÿÿÿÿÿÿÿÿÿÿÿÿ~ÿÿÿ~ÿÿxÿÿÿÿ}ÿsÿÿÿÿÿÿÿÿÿÿ}ÿÿÿ{ÿhÿÿÿÿ|ÿxÿÿÿÿÿÿÿÿÿÿÿÿÿÿÿÿÿyÿÿÿÿÿÿÿÿÿwÿÿ~ÿÿyÿxÿ}ÿÿÿÿÿzÿÿ¢ÿÿÿÿwÿ|ÿÿÿÿÿÿÿÿÿÿuÿ{ÿÿÿÿÿÿ~ÿgÿ>ÿhÿÿtÿÿÿxÿÿÿÿxÿ}ÿÿÿÿ¦ÿ~ÿqÿ}ÿ~ÿÿyÿyÿvÿÿÿÿzÿÿÿÿÿÿÿÿzÿÿÿÿÿÿÿÿÿÿÿÿÿÿÿÿÿ{ÿpÿtÿjÿÿÿÿnÿ~ÿ{ÿÿmÿÿwÿÿ|ÿÿÿÿxÿxÿzÿÿÿÿÿyÿzÿÿÿÿwÿlÿ~ÿÿÿÿwÿ~ÿÿÿÿÿÿxÿÿpÿlÿÿÿÿÿÿÿÿÿÿÿÿ{ÿsÿÿÿ~ÿÿyÿÿÿÿÿ~ÿÿÿÿÿÿÿwÿÿÿzÿ}ÿÿ}ÿÿÿÿtÿÿÿ{ÿwÿwÿoÿÿÿÿrÿ}ÿÿÿÿÿ{ÿÿÿÿÿÿÿÿÿÿÿÿÿÿuÿÿÿÿÿÿÿÿÿÿÿÿÿÿÿ|ÿzÿ}ÿÿÿ}ÿÿÿÿÿÿÿ}ÿÿÿÿÿsÿÿ ÿÿmÿÿÿÿÿÿÿÿ}ÿÿÿÿ|ÿÿÿÿÿÿÿvÿÿÿÿÿÿÿtÿÿÿÿÿ~ÿÿxÿÿÿÿsÿÿ|ÿÿ~ÿÿÿÿÿÿÿÿÿxÿdÿuÿvÿuÿÿÿÿÿÿsÿÿwÿ{ÿÿÿxÿÿ~ÿÿtÿzÿ}ÿ~ÿÿÿÿ}ÿÿ|ÿÿÿÿÿÿÿtÿsÿ~ÿÿwÿ{ÿzÿ~ÿÿÿÿÿÿÿvÿ¡ÿÿÿ{ÿsÿÿÿ~ÿzÿÿÿÿÿÿtÿÿ{ÿzÿ}ÿÿÿÿsÿÿÿÿÿqÿ}ÿuÿxÿmÿÿÿzÿ}ÿÿÿwÿvÿÿÿÿÿÿÿ}ÿÿÿÿÿÿÿÿÿÿÿÿÿÿÿÿÿxÿ}ÿÿÿÿzÿuÿzÿoÿÿÿÿÿÿsÿÿÿÿÿyÿÿÿ}ÿÿ}ÿtÿxÿvÿyÿ~ÿÿÿÿÿyÿtÿdÿhÿxÿÿÿÿxÿ~ÿuÿwÿÿÿÿwÿpÿÿyÿtÿÿÿÿÿ}ÿÿÿÿzÿÿÿÿÿÿÿÿtÿÿÿÿwÿwÿÿÿÿ}ÿxÿwÿÿÿwÿÿ|ÿÿÿ|ÿÿÿÿxÿyÿÿyÿÿÿfÿ|ÿ|ÿÿÿvÿÿÿÿÿÿÿÿÿrÿpÿzÿÿÿÿÿÿ}ÿyÿÿÿÿ|ÿÿÿÿÿÿÿrÿ}ÿÿÿ|ÿÿÿyÿÿsÿsÿsÿ|ÿÿmÿeÿÿÿÿÿÿÿÿÿÿÿÿÿnÿwÿÿÿÿÿÿÿÿÿ£ÿÿÿÿÿÿÿxÿyÿÿÿÿÿÿ|ÿÿÿÿÿÿÿ|ÿxÿ{ÿÿÿÿÿÿÿ{ÿÿÿÿÿÿÿÿÿÿÿÿÿÿÿÿÿÿÿ~ÿÿÿÿÿÿÿzÿÿÿÿÿÿÿÿÿÿÿÿÿÿqÿwÿÿÿÿÿÿÿÿ¦ÿÿÿzÿÿÿÿÿÿÿÿ}ÿÿÿÿÿÿÿÿÿÿÿÿÿÿÿÿÿÿÿÿÿÿÿÿÿÿÿÿÿÿÿÿÿxÿÿÿÿÿÿÿÿÿÿÿÿÿÿÿÿÿÿÿÿÿÿÿÿÿÿÿÿÿÿÿÿÿ{ÿÿÿÿÿÿÿÿÿÿÿÿÿÿÿÿ|ÿÿ{ÿÿ¨ÿÿzÿÿÿÿÿÿÿÿÿÿÿÿÿÿÿÿÿÿÿÿÿÿÿÿÿÿÿÿÿÿyÿÿÿÿÿÿÿÿÿÿÿÿxÿÿÿÿÿÿÿÿwÿ ÿÿÿÿÿÿÿÿÿÿÿÿÿÿÿÿÿÿÿÿÿ~ÿÿ~ÿÿÿÿ|ÿÿÿÿÿÿÿÿÿÿÿÿÿÿÿÿ~ÿÿÿÿÿÿÿÿÿ±ÿÿÿ¡ÿÿÿÿÿÿÿ?ÿÿÿÿÿÿ¡ÿ ÿÿÿÿÿÿÿÿÿÿÿÿÿÿ}ÿÿÿÿÿÿÿÿzÿ`ÿkÿÿÿÿÿÿÿwÿÿÿÿÿÿÿÿÿÿÿÿÿÿÿÿÿÿÿÿÿÿÿÿÿÿÿÿÿÿ¡ÿÿÿÿ ÿÿÿÿÿÿÿÿÿ}ÿÿªÿÿyÿÿÿÿÿ¤ÿÿÿÿÿÿÿÿÿÿÿÿÿÿÿÿÿÿÿÿÿÿÿzÿÿÿÿoÿmÿÿÿÿyÿÿÿÿÿÿÿªÿÿÿÿÿÿÿÿÿÿÿÿÿÿÿÿÿÿÿÿÿÿÿÿÿÿÿÿÿÿÿÿÿÿÿÿÿÿÿÿÿÿÿÿ¡ÿÿÿÿÿÿÿÿÿyÿrÿwÿÿÿÿÿÿÿÿÿÿÿÿÿÿÿÿÿÿÿÿÿÿ¡ÿÿÿÿÿÿÿÿÿÿÿvÿÿÿÿÿªÿÿÿÿÿÿÿÿÿÿÿÿÿÿÿÿÿÿÿÿÿÿÿÿÿÿ~ÿÿÿÿÿÿÿÿÿÿÿÿÿÿÿÿÿ|ÿ|ÿÿÿÿÿÿÿÿÿÿ}ÿÿ~ÿÿ¯ÿ ÿÿÿÿÿÿÿÿÿ|ÿÿÿÿÿ{ÿÿÿÿÿsÿTÿ{ÿÿÿÿyÿÿÿÿÿÿÿÿÿÿÿÿÿÿÿÿÿÿÿÿÿÿwÿÿÿÿÿÿÿÿÿ¤ÿÿÿÿÿÿÿÿÿÿÿÿ¡ÿÿ~ÿÿvÿÿÿÿÿÿÿzÿwÿÿÿÿÿÿÿÿÿÿÿÿÿÿÿÿÿÿÿÿÿÿÿÿÿÿÿÿÿÿÿÿÿÿÿÿÿÿ{ÿÿÿÿÿÿÿÿÿÿÿÿÿÿÿÿÿÿÿÿÿÿÿÿÿÿÿÿÿÿÿÿÿÿÿÿÿÿÿÿÿÿÿÿÿÿ«ÿÿÿÿÿÿÿwÿ¡ÿÿxÿ|ÿÿ¢ÿÿxÿÿÿÿ}ÿ}ÿÿÿÿÿÿÿÿÿÿÿÿÿÿÿÿÿÿÿÿÿÿÿÿÿ ÿÿÿÿÿÿÿÿÿÿÿÿÿÿÿÿÿÿÿÿÿzÿÿÿ{ÿÿÿÿ¡ÿÿÿ ÿÿÿÿÿÿÿÿ ÿÿÿ§ÿÿÿÿÿÿÿÿÿÿÿÿÿÿÿÿÿÿÿÿÿÿÿÿÿÿÿÿ§ÿÿÿÿÿÿÿÿÿ¤ÿ¡ÿÿÿÿ¡ÿÿÿ¡ÿÿÿÿÿÿÿÿÿ¤ÿ ÿ¡ÿÿÿÿÿ ÿÿÿÿÿÿÿÿÿ¨ÿ¥ÿÿÿÿÿÿÿÿÿÿ£ÿ£ÿ ÿÿ ÿÿÿÿÿÿ¡ÿ±ÿ¦ÿÿ¢ÿÿÿ£ÿ¦ÿ ÿÿÿÿÿÿÿÿÿÿÿÿÿÿÿÿÿÿÿÿÿÿÿÿÿÿÿÿÿÿÿÿÿ ÿÿÿ¥ÿÿÿ§ÿÿÿÿÿÿÿÿÿ¢ÿÿÿÿÿ§ÿÿÿÿÿÿÿ£ÿ¡ÿ¡ÿÿÿmÿþ÷ý¯þxÿÿÿÿ­ÿÿÿÿÿ®ÿÿÿÿÿÿÿÿÿÿÿÿÿÿÿÿÿÿÿÿÿÿÿÿÿÿ{ÿvÿÿÿÿÿÿÿÿÿÿÿÿÿÿÿÿ¦ÿ¥ÿÿÿÿÿÿÿÿÿÿÿÿÿÿÿÿÿÿÿÿÿÿÿÿÿÿÿ~ÿÿÿÿÿÿÿ¦ÿ¤ÿÿÿ§ÿÿÿÿÿÿÿÿÿÿÿÿ¡ÿÿÿÿÿÿÿÿÿÿÿÿÿÿÿÿÿÿÿÿÿÿÿÿÿÿ~ÿÿÿÿÿÿ}ÿWÿkÿÿÿÿÿÿÿ ÿÿÿÿÿÿÿÿÿÿzÿÿÿÿÿÿÿÿÿÿÿÿÿÿÿÿÿÿÿÿÿÿÿÿÿÿÿÿÿÿ ÿ¬ÿÿÿÿÿ ÿÿÿÿÿÿÿÿÿÿÿÿ¡ÿÿÿÿÿÿ¡ÿÿÿÿÿÿÿÿÿÿÿÿÿÿÿ¥ÿÿÿÿÿÿÿÿÿÿ«ÿÿÿÿÿrÿuÿÿÿÿÿÿÿÿÿÿÿÿÿÿÿÿÿÿÿÿÿÿÿÿÿxÿÿÿÿÿÿÿÿÿÿÿÿÿÿÿÿÿÿÿÿÿÿ§ÿÿÿÿÿÿÿÿÿÿÿÿÿÿvÿÿÿÿÿÿÿÿÿÿÿÿÿ|ÿÿÿÿvÿ}ÿÿÿÿÿÿ£ÿÿÿÿÿÿÿÿÿÿÿÿÿÿÿ|ÿtÿÿÿÿÿÿÿÿÿÿÿÿÿÿÿÿÿÿÿÿÿÿÿÿÿÿrÿrÿuÿÿÿÿÿÿÿÿyÿÿÿÿÿÿÿÿÿÿÿÿÿÿÿÿÿ¢ÿÿÿÿÿÿÿÿÿÿÿÿÿÿÿ£ÿÿÿÿÿÿÿ¡ÿÿÿÿÿÿÿÿÿÿÿÿÿÿÿÿÿÿÿÿÿÿÿÿÿÿÿÿÿÿÿÿuÿfÿ*ÿPÿ}ÿÿÿyÿtÿÿÿÿÿÿÿÿÿÿÿ~ÿCÿÿÿÿÿÿÿÿzÿxÿgÿÿyÿnÿÿHÿÿÿÿÿÿÿÿÿÿÿÿÿÿÿ}ÿÿÿÿÿÿÿÿÿÿÿÿÿÿÿÿÿÿÿÿÿÿÿkÿqÿÿÿrÿÿÿÿÿÿÿ}ÿzÿÿÿÿÿ¡ÿÿÿÿÿÿÿÿÿÿÿÿÿÿÿÿ|ÿÿÿÿÿÿÿÿ©ÿ¢ÿÿÿÿ¤ÿÿÿÿªÿ§ÿÿÿ¡ÿÿÿÿÿÿÿÿÿÿÿÿÿÿ~ÿÿÿÿÿÿÿÿÿzÿÿÿÿÿÿÿÿ}ÿvÿÿÿÿÿ|ÿÿÿÿvÿyÿÿÿÿÿÿÿ{ÿÿÿÿÿÿ~ÿÿÿÿ|ÿÿÿÿÿÿÿÿÿÿÿzÿqÿxÿÿÿÿÿÿzÿÿÿÿ|ÿ{ÿ{ÿxÿÿÿzÿxÿlÿyÿvÿnÿsÿwÿqÿuÿÿyÿÿnÿÿÿÿÿÿnÿÿÿÿÿÿÿÿÿÿÿÿÿÿÿÿÿÿÿÿÿÿÿÿÿxÿuÿxÿÿÿÿÿÿÿÿÿÿÿÿÿÿÿÿÿÿÿÿÿÿÿÿÿÿmÿaÿaÿhÿÿÿÿÿÿÿÿÿÿÿÿÿÿÿÿ}ÿÿÿÿÿÿ}ÿÿÿ~ÿzÿÿÿxÿ|ÿÿÿxÿ|ÿ^ÿxÿ|ÿgÿxÿÿÿÿÿÿÿÿÿÿÿÿÿÿÿÿÿÿÿÿÿÿÿÿÿÿÿÿÿ¦ÿÿÿÿqÿÿÿÿÿÿÿÿÿÿÿÿ£ÿÿ¤ÿÿÿÿyÿÿÿÿÿÿÿÿÿÿÿÿÿÿÿÿÿÿÿÿ©ÿÿ¸ÿÿÿÿÿ ÿÿÿÿÿªÿ®ÿªÿ ÿÿÿÿÿ ÿ¤ÿÿÿÿÿÿÿ ÿÿÿÿÿÿÿ¥ÿªÿÿÿÿÿÿÿÿ~ÿwÿ{ÿÿÿÿÿÿÿÿpÿÿÿÿÿÿÿÿwÿÿÿÿÿ~ÿÿÿqÿpÿÿÿÿÿÿÿÿÿÿÿÿÿÿÿÿÿÿÿÿÿÿÿÿÿÿÿÿÿÿÿÿÿÿÿÿÿÿÿÿÿÿÿvÿÿoÿÿÿ{ÿÿÿÿ{ÿÿ~ÿ~ÿÿÿÿÿgÿUÿÿÿÿÿÿ}ÿ{ÿwÿÿÿÿÿÿÿÿ ÿþ«þ_ÿÿÿÿÿÿÿÿÿÿÿÿÿzÿÿoÿiÿÿÿÿÿÿÿÿÿÿÿÿÿÿÿÿÿÿÿwÿÿÿÿzÿzÿÿÿÿyÿÿÿÿ~ÿÿÿÿÿÿÿÿÿÿÿÿÿÿÿÿÿÿuÿ\ÿDÿWÿ}ÿÿÿÿÿÿÿÿÿÿÿÿÿÿÿÿÿÿÿÿÿÿÿÿÿÿÿÿÿÿÿÿÿÿÿÿmÿwÿÿÿÿÿÿpÿÿÿ~ÿÿÿÿÿÿÿÿÿ~ÿÿÿÿÿÿyÿÿÿÿÿÿÿÿÿÿzÿÿÿÿÿÿÿÿÿÿÿÿÿÿÿÿvÿÿzÿÿ}ÿlÿÿ~ÿÿÿÿÿÿyÿÿÿÿÿÿÿÿÿÿ~ÿÿÿÿÿÿÿtÿuÿÿÿzÿrÿÿÿÿÿÿÿÿÿ~ÿÿ¡ÿÿÿÿÿÿÿÿÿÿÿÿÿÿÿÿÿÿtÿÿÿÿÿzÿoÿNÿXÿuÿÿÿÿÿÿÿxÿtÿÿÿÿmÿÿÿvÿwÿ{ÿÿ|ÿ~ÿwÿyÿÿÿyÿÿÿÿÿÿÿ}ÿwÿÿÿÿÿÿÿÿÿÿxÿvÿÿÿÿyÿ{ÿÿÿÿÿÿÿÿÿÿÿÿsÿÿvÿÿÿ~ÿÿ}ÿxÿÿÿÿÿÿÿzÿÿÿÿÿÿÿÿÿmÿÿÿ}ÿÿÿÿÿÿÿuÿÿÿÿÿÿÿÿÿÿÿÿÿÿÿ}ÿnÿÿoÿÿvÿ|ÿÿÿÿÿÿ|ÿÿÿÿÿ|ÿÿÿÿ{ÿÿÿÿÿÿÿpÿÿÿÿÿmÿyÿÿvÿÿ|ÿÿÿÿÿÿÿ~ÿÿÿyÿ~ÿÿ{ÿÿ~ÿÿÿ{ÿÿÿÿÿ{ÿ{ÿÿÿÿÿÿÿ{ÿÿÿÿÿÿÿÿÿ}ÿÿÿÿÿÿzÿÿÿÿkÿÿÿÿ}ÿqÿ{ÿÿÿÿÿÿÿÿ|ÿÿÿÿÿÿÿÿÿÿÿÿÿÿxÿtÿÿÿÿÿÿyÿÿÿÿÿÿÿÿÿwÿvÿ~ÿÿ}ÿxÿyÿyÿÿÿÿ{ÿÿÿrÿÿÿÿzÿzÿoÿÿÿvÿ~ÿÿÿ{ÿÿ|ÿxÿuÿ~ÿÿzÿÿÿ{ÿ~ÿyÿ~ÿ}ÿ~ÿÿÿÿÿsÿpÿÿÿÿ{ÿ}ÿxÿÿÿÿrÿtÿ{ÿÿÿÿÿwÿÿ¦ÿÿÿtÿwÿ{ÿsÿÿÿÿ{ÿpÿtÿyÿ~ÿÿwÿlÿwÿÿÿÿÿÿÿÿwÿÿÿwÿÿÿÿxÿpÿÿtÿÿvÿÿ{ÿzÿÿyÿ{ÿÿyÿ}ÿ{ÿ{ÿÿÿÿÿÿÿÿÿuÿoÿvÿzÿÿÿmÿtÿÿsÿÿÿÿÿÿÿÿÿÿ|ÿÿxÿvÿ}ÿqÿÿÿÿÿÿÿÿÿÿÿgÿ_ÿpÿÿ{ÿsÿ|ÿÿÿÿ|ÿÿyÿÿÿÿÿÿÿÿmÿÿÿÿÿÿÿwÿÿÿÿÿÿ~ÿÿÿÿÿÿÿÿÿÿÿÿÿÿ}ÿÿ|ÿÿÿÿÿÿÿÿÿÿÿÿÿÿÿaÿtÿ~ÿÿÿxÿxÿÿ~ÿÿÿuÿ|ÿ}ÿuÿyÿÿÿÿÿÿÿÿnÿwÿÿÿÿÿÿÿÿvÿÿÿÿÿÿÿÿÿÿÿÿÿÿÿÿÿpÿÿÿ~ÿÿÿÿÿrÿÿ}ÿÿÿ{ÿÿÿÿÿÿÿÿÿÿÿÿÿÿÿÿÿÿÿÿÿÿÿÿÿÿÿÿÿÿÿ|ÿÿuÿÿyÿÿÿÿÿ|ÿÿÿÿ ÿÿÿÿÿÿÿÿÿÿÿÿÿÿÿÿÿÿÿÿÿÿvÿÿÿÿÿÿÿÿÿÿÿÿÿÿÿÿÿÿ ÿÿÿÿÿÿÿÿÿ~ÿÿÿÿÿÿÿzÿ~ÿÿÿÿÿÿÿÿÿÿÿÿÿÿÿÿÿÿÿÿÿÿÿÿÿÿÿ}ÿÿ¤ÿÿÿ~ÿÿÿÿÿÿÿÿÿÿÿÿ ÿÿÿÿÿÿÿÿÿÿÿÿÿÿÿ¡ÿÿ}ÿÿÿÿÿÿÿÿÿÿÿÿÿÿÿ£ÿÿÿÿ|ÿÿÿÿÿÿÿ}ÿÿÿÿÿÿÿÿÿÿÿÿÿÿÿÿÿÿÿÿÿÿÿÿÿÿÿÿÿÿÿÿÿÿÿÿÿÿÿÿÿÿÿÿÿÿÿÿÿÿsÿÿÿyÿxÿÿÿ£ÿÿÿÿÿÿÿÿÿÿÿÿÿÿÿÿÿÿxÿÿÿÿÿÿÿÿÿÿÿÿÿÿÿÿ~ÿÿÿÿÿÿÿÿÿÿÿÿ¡ÿÿÿÿÿÿÿÿÿÿÿÿÿÿÿÿÿÿÿÿÿÿÿÿÿÿÿÿÿÿÿÿÿÿÿÿÿÿÿ|ÿWÿÿÿÿÿÿÿ¢ÿÿÿÿÿÿÿÿÿÿÿÿÿÿÿÿÿÿÿÿÿÿÿÿÿÿÿÿÿÿÿÿÿÿÿÿÿÿ¡ÿÿÿÿÿÿÿÿ ÿÿÿÿÿ¥ÿÿÿÿÿÿÿÿxÿ ÿÿÿÿÿÿÿÿÿÿÿÿ¡ÿÿÿÿÿ¡ÿÿ|ÿhÿÿÿÿÿÿÿÿÿÿÿÿÿÿÿÿÿÿÿÿÿÿÿyÿ{ÿÿÿÿÿÿÿÿÿÿÿÿÿÿÿÿÿÿÿÿÿÿÿÿÿÿÿÿÿÿÿÿÿÿÿÿÿÿ¢ÿÿÿÿnÿ|ÿÿÿ ÿÿÿÿÿÿÿÿÿÿÿÿÿÿÿÿvÿÿÿÿÿÿÿÿÿÿÿ|ÿÿÿÿÿÿÿÿÿÿÿÿÿÿÿÿÿÿÿÿÿÿÿÿÿÿÿÿÿÿÿÿÿÿÿzÿÿÿÿÿÿÿÿÿÿ~ÿÿÿÿÿÿqÿmÿ~ÿÿÿÿÿÿ¢ÿÿÿÿÿÿÿÿÿÿÿÿÿÿÿÿÿÿÿÿÿÿ|ÿÿÿwÿÿÿOÿÿÿÿÿsÿzÿÿÿÿÿÿÿÿÿÿÿÿÿÿÿÿÿÿuÿÿÿÿÿÿÿÿÿÿÿÿÿÿÿÿÿÿÿÿÿÿÿÿÿÿÿÿtÿÿÿzÿÿ}ÿÿÿtÿuÿÿxÿÿÿÿÿÿÿÿÿÿÿÿÿÿÿÿ}ÿÿÿÿÿÿÿÿÿÿÿÿÿÿÿÿÿÿÿ}ÿÿÿÿÿÿÿÿÿÿÿÿÿÿÿÿÿÿÿÿ~ÿÿÿÿÿÿÿÿÿÿÿÿÿÿÿÿÿÿÿÿÿÿÿÿÿÿÿÿÿÿ¥ÿÿÿiÿÿÿÿÿ~ÿÿÿÿÿÿÿ{ÿÿÿÿÿÿÿÿÿÿÿÿÿÿÿÿÿ ÿ}ÿÿÿÿÿÿÿÿÿÿÿÿÿÿ¡ÿÿÿÿ}ÿÿ¡ÿÿÿÿÿ ÿÿÿÿÿ¦ÿ ÿÿÿÿÿÿÿÿ¡ÿ£ÿÿÿÿÿÿÿÿ¢ÿ¢ÿ ÿÿ¤ÿ§ÿÿ°ÿ ÿÿÿÿÿÿÿÿÿÿÿÿÿÿ®ÿÿ¡ÿÿ£ÿÿÿÿ«ÿÿÿÿÿÿÿÿÿ¢ÿ£ÿÿÿÿÿ¥ÿÿÿnÿÿÿÿÿÿ¥ÿÿÿÿÿÿÿ ÿÿÿÿÿÿÿÿÿÿÿÿªÿÿÿÿÿ«ÿÿÿ¢ÿÿ£ÿ¢ÿÿÿÿÿÿÿÿÿÿÿÿÿÿÿ¨ÿ ÿÿÿÿÿÿÿÿÿÿÿÿÿÿÿÿ¥ÿÿÿÿÿÿÿÿÿÿÿÿÿÿÿÿÿÿÿÿÿÿÿÿÿ¨ÿÿÿ¡ÿÿÿÿÿÿ¦ÿÿÿÿÿÿÿÿÿ¨ÿÿÿ¡ÿÿÿÿÿèþVý{ýÿ|ÿÿÿÿÿÿÿÿÿ¨ÿÿÿÿ¢ÿ¢ÿÿÿÿÿÿ£ÿÿÿÿÿ}ÿ¤ÿÿÿÿÿÿÿ£ÿ¢ÿÿ}ÿÿÿÿÿÿÿÿÿÿ¢ÿÿÿÿÿ¤ÿÿÿÿÿÿÿÿÿÿÿÿÿÿÿÿÿÿÿ¨ÿ¢ÿÿÿÿ ÿ¥ÿÿÿÿÿÿÿÿÿÿÿÿÿÿÿ ÿÿÿÿÿÿÿÿÿÿÿÿÿÿÿÿÿÿÿÿÿÿÿÿÿÿÿÿÿÿÿÿÿÿÿÿÿÿxÿÿÿÿÿÿCÿ9ÿpÿÿÿÿÿÿÿÿÿÿÿÿÿÿÿÿÿÿÿÿÿ¨ÿÿÿ¤ÿÿÿÿÿÿÿÿÿÿÿÿ¤ÿÿÿÿÿÿÿÿÿÿÿÿÿÿÿÿ¡ÿÿ ÿ§ÿÿÿÿÿÿÿÿÿ¥ÿÿÿÿÿÿÿÿÿÿÿÿÿÿ¥ÿ§ÿÿÿÿÿÿÿ§ÿÿÿÿÿÿÿÿÿÿ¨ÿÿÿÿ\ÿgÿÿÿÿÿÿÿÿÿÿÿÿÿ§ÿÿÿÿÿÿÿÿÿÿÿÿÿÿ£ÿ¡ÿÿÿÿÿÿÿÿÿÿÿÿÿÿÿÿÿÿÿÿÿÿÿÿÿÿÿÿÿÿÿÿyÿÿÿÿÿÿÿÿÿÿÿÿÿÿ}ÿÿÿÿÿÿÿÿ ÿÿÿÿÿ~ÿÿÿÿÿÿÿÿÿ~ÿÿÿtÿÿzÿÿÿÿÿÿÿÿÿÿÿÿÿÿÿÿÿÿÿÿÿÿÿÿÿÿÿÿÿ£ÿªÿÿÿÿÿÿÿxÿÿÿÿÿÿÿÿÿÿÿÿÿÿÿÿÿÿÿÿÿÿÿÿÿÿÿÿÿÿÿÿÿÿÿÿÿÿÿÿÿÿÿÿÿÿÿÿÿÿÿÿÿÿÿÿÿÿÿÿÿÿÿÿÿÿÿÿÿÿxÿSÿ	ÿ.ÿkÿÿÿÿÿÿÿÿÿÿÿÿÿÿÿÿsÿÿÿÿÿÿÿ|ÿzÿÿÿvÿÿÿÿ,ÿuÿÿÿÿÿÿÿÿÿÿÿÿ|ÿ}ÿ}ÿÿÿÿÿÿÿÿÿÿÿÿ£ÿÿÿÿÿÿÿÿÿÿÿÿ{ÿÿÿÿÿÿÿÿÿÿÿvÿÿÿÿÿÿÿÿÿÿÿÿÿoÿÿÿÿÿÿÿÿÿlÿÿÿÿÿÿÿÿ¤ÿ ÿÿÿ¡ÿ¢ÿÿ¢ÿÿÿÿÿÿÿÿÿÿÿÿÿÿÿÿÿÿÿÿÿÿÿÿÿÿÿ¢ÿ}ÿÿÿÿÿÿÿÿÿÿvÿÿÿÿÿÿÿÿÿÿÿÿÿÿÿÿÿtÿÿÿÿÿÿÿ{ÿÿÿÿÿÿÿÿvÿpÿuÿÿÿÿÿnÿuÿÿÿÿÿÿÿÿÿÿÿvÿpÿÿÿ~ÿqÿwÿÿ~ÿzÿvÿyÿÿ{ÿrÿÿ{ÿÿ}ÿÿÿÿÿÿÿÿÿÿÿÿÿÿÿÿÿÿÿÿÿÿÿÿÿÿÿÿÿ}ÿÿÿÿÿÿÿÿÿÿÿÿÿÿÿÿÿÿÿÿÿÿÿ¦ÿÿÿÿÿÿÿyÿbÿQÿeÿÿÿÿÿÿÿÿÿÿÿÿ|ÿ{ÿ{ÿÿxÿ|ÿÿÿÿÿ}ÿÿrÿÿÿÿÿwÿuÿÿ~ÿmÿsÿÿoÿÿÿÿ~ÿÿÿÿÿÿÿÿÿÿÿÿÿÿÿÿÿÿÿÿ¦ÿ¬ÿÿÿ ÿ ÿÿ ÿ¤ÿÿÿÿ}ÿÿÿÿ ÿÿÿÿÿÿÿÿÿ~ÿÿÿvÿ|ÿ~ÿÿÿÿÿÿÿÿÿÿÿÿÿÿÿÿ¡ÿÿÿÿÿÿÿÿÿÿÿÿÿÿ}ÿÿªÿ¦ÿÿÿÿÿwÿÿÿ¤ÿÿÿÿÿÿyÿ¡ÿªÿ¥ÿÿ¡ÿÿÿÿÿÿÿÿÿÿÿÿÿwÿ~ÿÿÿÿÿÿ¦ÿÿsÿÿÿÿyÿÿÿÿÿÿÿÿÿÿÿÿdÿÿÿÿÿÿÿÿÿÿÿÿÿÿÿÿÿÿ~ÿ{ÿ|ÿÿÿÿÿÿÿÿÿÿÿÿÿÿÿÿÿÿÿsÿÿÿÿÿÿÿ{ÿÿÿÿÿÿÿÿyÿÿÿÿÿÿ~ÿ^ÿ^ÿ~ÿÿÿÿÿÿÿÿÿÿÿsÿ~ÿÿÿûþ5þÒþuÿÿÿÿÿÿÿÿÿÿyÿyÿÿhÿ_ÿ?ÿVÿÿÿ~ÿÿÿÿÿÿªÿ|ÿÿÿÿÿÿÿÿÿ~ÿÿÿÿÿÿÿÿÿvÿÿÿÿÿÿÿÿÿÿÿÿÿÿÿÿÿÿ|ÿÿÿÿÿyÿZÿbÿÿÿÿÿÿÿÿÿÿÿÿÿÿÿÿÿ ÿÿÿÿÿyÿ|ÿ}ÿÿÿÿÿÿÿÿÿÿÿÿÿxÿyÿÿÿÿÿÿwÿÿÿÿÿÿ|ÿÿÿzÿÿÿÿÿÿÿxÿÿÿÿÿÿÿÿÿÿÿ}ÿÿÿÿ{ÿsÿÿÿÿÿÿÿÿ|ÿvÿÿÿÿÿÿÿÿÿÿÿÿÿÿÿÿÿuÿÿÿÿÿÿÿÿÿ}ÿÿÿÿÿÿÿsÿÿÿÿÿzÿxÿÿzÿjÿÿ|ÿnÿzÿxÿÿÿÿÿÿÿÿÿ{ÿyÿÿÿÿÿÿÿwÿÿÿpÿ|ÿÿÿÿÿÿÿSÿLÿqÿÿÿÿÿ}ÿÿÿ¡ÿÿÿsÿÿÿÿ}ÿÿÿÿÿ{ÿÿÿvÿ}ÿÿÿÿ~ÿÿÿ{ÿ{ÿÿÿÿÿÿÿÿÿ}ÿÿÿÿ~ÿpÿÿÿ{ÿÿÿÿzÿ}ÿÿÿÿÿ~ÿ{ÿÿ|ÿÿ~ÿ{ÿvÿÿÿÿÿwÿtÿ{ÿvÿ{ÿ{ÿ~ÿÿÿÿ£ÿ¢ÿÿÿÿÿÿÿÿÿ{ÿÿÿÿ|ÿyÿÿÿÿÿÿÿ|ÿÿÿÿ~ÿÿÿ}ÿÿiÿzÿÿÿÿvÿÿÿ|ÿoÿzÿÿÿÿÿÿÿÿ{ÿ~ÿÿtÿ{ÿÿwÿqÿÿÿzÿÿÿ|ÿzÿÿÿÿrÿÿÿÿÿÿzÿÿÿ|ÿÿÿ~ÿÿÿÿÿyÿÿÿÿÿÿÿÿÿrÿqÿ}ÿ~ÿÿÿ{ÿÿÿÿÿÿÿÿÿÿÿoÿ}ÿqÿÿÿÿÿÿÿÿyÿ{ÿsÿÿÿÿÿÿÿ~ÿÿÿÿÿÿÿÿÿÿÿÿÿyÿÿxÿ{ÿ|ÿÿÿÿ ÿÿÿÿ~ÿzÿÿÿwÿÿÿÿÿÿtÿÿ{ÿÿÿÿ}ÿ}ÿwÿ~ÿ}ÿÿÿÿÿÿÿÿÿzÿÿ{ÿÿÿ{ÿwÿÿxÿÿÿqÿÿÿ}ÿvÿvÿÿÿ~ÿÿyÿ|ÿÿyÿvÿÿÿÿÿÿÿÿÿÿÿuÿ{ÿÿ~ÿÿuÿ~ÿÿÿÿÿÿÿrÿ{ÿÿÿÿ|ÿoÿpÿÿÿÿkÿnÿ~ÿÿÿÿÿxÿÿ}ÿ{ÿxÿ~ÿoÿÿÿÿÿÿÿnÿxÿ~ÿÿvÿoÿÿ{ÿvÿuÿrÿwÿwÿ{ÿÿÿÿÿÿÿÿÿ}ÿyÿÿ|ÿÿÿsÿÿÿÿqÿzÿ~ÿÿxÿvÿÿÿÿ~ÿÿ~ÿ}ÿ|ÿÿyÿÿÿxÿxÿqÿqÿsÿ~ÿÿÿwÿvÿ~ÿ{ÿlÿ|ÿÿ|ÿmÿ{ÿÿÿÿÿÿ©ÿÿÿÿ{ÿÿÿÿÿÿ{ÿrÿÿÿÿÿÿÿÿÿÿÿÿÿÿÿÿÿÿÿÿÿÿ}ÿÿÿÿÿÿÿÿÿÿÿÿÿÿ|ÿÿÿÿÿÿÿÿvÿzÿ|ÿzÿÿÿÿÿtÿÿÿÿ|ÿvÿ}ÿÿÿÿÿÿÿÿÿÿÿÿÿyÿÿ¢ÿÿyÿ{ÿÿÿÿÿÿzÿÿÿvÿÿÿvÿzÿxÿzÿÿÿÿÿÿÿÿÿÿÿÿÿÿÿÿÿÿÿÿÿÿÿÿÿÿÿÿÿÿÿÿÿÿwÿÿÿÿÿÿÿzÿÿÿÿÿÿÿÿÿÿÿÿÿÿÿÿÿÿÿÿÿÿyÿ{ÿÿÿÿÿÿÿÿÿÿÿÿÿÿÿÿÿÿÿÿÿuÿÿ¡ÿÿ»ÿÿÿÿÿÿÿÿÿÿÿÿ}ÿÿÿ~ÿÿÿÿÿÿÿÿÿÿÿÿÿÿÿÿÿÿÿÿÿÿÿÿÿÿÿÿÿÿÿÿÿÿÿÿÿÿÿ~ÿÿÿ¤ÿÿÿÿÿÿÿÿÿÿÿÿÿÿÿÿÿÿÿÿÿÿÿÿÿÿÿÿÿÿsÿ}ÿyÿÿÿ ÿÿ|ÿÿÿÿÿÿÿ¦ÿ|ÿÿÿÿÿÿÿÿÿ}ÿÿÿÿÿÿÿÿ|ÿÿÿÿÿÿÿÿÿÿÿÿÿÿÿÿÿÿÿÿÿÿÿÿÿÿÿÿÿÿÿ£ÿ{ÿÿÿ¤ÿÿÿÿÿÿÿÿÿÿÿÿÿÿÿÿÿÿÿÿÿÿÿÿÿÿÿÿÿÿÿÿÿÿÿÿÿÿÿÿÿÿÿÿÿÿÿÿÿÿÿÿ©ÿÿÿ¬ÿÿÿÿÿÿÿÿÿÿÿÿÿ|ÿ¢ÿÿÿÿÿÿÿÿÿÿÿÿÿÿÿÿÿÿÿÿÿÿÿÿÿÿmÿ_ÿÿ|ÿÿÿÿÿÿ£ÿÿÿÿÿÿÿÿÿÿÿÿÿÿ{ÿÿÿÿÿÿÿÿÿÿÿÿÿ¦ÿ ÿÿÿÿÿÿÿÿÿ¤ÿ£ÿÿÿsÿÿÿÿ°ÿÿÿÿ®ÿÿwÿ~ÿÿ ÿÿÿÿÿÿÿ¢ÿÿÿÿ¢ÿ ÿÿÿÿÿ¨ÿ¢ÿÿÿ«ÿ£ÿÿsÿ]ÿÿÿÿÿÿÿ¨ÿ¡ÿÿÿÿÿÿÿÿÿÿÿÿÿÿÿÿÿÿÿÿÿÿÿÿÿÿÿÿÿÿÿÿÿÿÿÿÿÿÿÿÿÿÿxÿÿÿÿÿÿÿÿÿÿÿÿÿÿÿÿÿÿÿÿÿÿÿÿÿÿÿÿÿÿ|ÿÿÿÿÿÿÿÿÿÿÿÿÿÿÿÿÿÿ¡ÿÿÿ`ÿÿ ÿÿÿÿÿÿÿÿÿÿÿÿÿÿÿÿÿ{ÿÿÿÿÿÿÿÿÿÿÿÿÿ¢ÿÿÿtÿÿÿÿ~ÿÿÿÿÿÿÿrÿxÿÿÿÿÿÿÿÿÿÿÿÿÿÿÿ~ÿÿÿÿÿÿÿÿÿ~ÿÿÿrÿÿÿ®ÿÿmÿQÿþ&ÿÿÿÿÿwÿ{ÿÿÿÿÿÿÿÿÿÿÿÿÿÿÿÿÿÿÿÿ|ÿÿ|ÿwÿÿxÿÿÿÿÿÿÿÿÿÿÿ ÿ¤ÿÿÿÿÿÿ{ÿÿÿ¥ÿ£ÿÿÿÿÿÿÿÿÿ¤ÿÿÿÿÿÿÿÿ¡ÿÿÿÿÿÿÿÿÿÿÿÿÿÿÿÿÿ{ÿÿÿÿÿÿÿÿxÿÿÿÿÿÿÿ{ÿÿÿÿÿÿÿÿÿÿÿÿÿÿÿÿÿÿÿÿ{ÿÿÿÿÿÿÿÿÿÿÿÿÿÿÿÿÿÿÿÿÿÿÿÿ¤ÿÿÿÿ~ÿÿÿÿÿÿuÿÿÿ¤ÿÿÿÿ~ÿÿÿÿÿÿÿÿÿÿÿÿÿÿÿÿÿÿÿÿÿÿ ÿÿÿÿ¢ÿÿÿÿÿÿ©ÿ¦ÿÿÿÿÿÿÿ¦ÿ¤ÿÿ©ÿÿÿ£ÿ¡ÿ¦ÿÿÿÿÿÿÿÿÿÿ¤ÿÿÿÿÿÿÿÿÿ¤ÿ¨ÿÿÿ ÿÿ©ÿÿÿÿÿÿÿÿÿÿÿÿÿ ÿ§ÿÿÿÿÿÿÿ¦ÿ¥ÿÿÿ¤ÿÿÿÿÿÿÿÿÿÿÿÿÿ°ÿ ÿÿÿÿ§ÿÿÿÿÿÿÿÿÿÿÿÿÿÿÿÿÿÿÿÿªÿ§ÿÿ ÿÿÿÿÿ¬ÿÿÿ¢ÿ¡ÿ ÿÿÿÿÿÿÿÿÿÿ¢ÿÿÿ°ÿ¥ÿ­ÿÿÿÿÿÿÿÿÿÿÿÿÿÿÿÿÿÿ¦ÿ¡ÿÿÿÿÿÿÿÿÿÿÿÿ¥ÿ¢ÿÿÿÿÿ¨ÿÿÿ¢ÿÿÿ¤ÿÿÿÿÿÿÿÿÿÿÿÿÿÿÿÿÿÿ¬ÿ¨ÿ¢ÿÿÿÿÿoÿýÆüBþpÿÿÿÿ¢ÿ¦ÿÿ§ÿ ÿÿÿÿÿÿ¦ÿ ÿÿÿÿÿÿÿÿÿ ÿ ÿÿÿÿÿ¢ÿÿÿÿÿÿÿÿÿÿÿÿÿÿÿÿÿÿÿÿÿ¨ÿÿÿÿÿÿ¤ÿ§ÿÿÿ¨ÿÿÿ¨ÿÿÿÿÿÿÿÿÿÿÿÿÿÿÿÿÿÿÿÿÿÿÿÿÿÿÿÿÿÿ ÿ¦ÿÿÿ|ÿÿÿÿÿÿÿÿÿÿÿÿÿÿÿÿÿÿÿÿÿ ÿÿÿÿÿÿÿÿ¡ÿÿÿÿÿÿÿÿCÿÿXÿÿÿÿÿÿÿÿÿÿÿ}ÿÿÿÿÿÿÿÿÿÿÿ­ÿÿÿÿÿÿ£ÿÿÿÿÿÿÿÿÿÿÿÿÿÿÿÿÿÿÿ©ÿ©ÿÿÿÿÿÿÿ¦ÿªÿÿÿÿ£ÿÿÿÿÿÿÿÿÿÿ¦ÿ¢ÿÿÿÿÿÿÿÿÿÿÿÿÿÿÿÿÿÿÿÿÿÿÿÿÿÿÿÿ£ÿÿÿZÿÿÿÿÿÿÿÿÿÿÿÿÿÿÿÿÿÿÿÿÿÿÿÿÿÿÿÿÿÿÿÿÿÿÿÿÿÿÿÿÿÿÿÿÿÿÿÿÿÿÿÿqÿÿvÿwÿÿÿyÿÿÿÿÿÿÿÿÿÿÿÿÿÿÿÿÿÿÿÿÿÿÿÿÿÿ}ÿÿÿ~ÿzÿÿÿÿÿÿÿzÿÿÿmÿjÿ~ÿ~ÿÿÿÿÿÿÿÿÿÿÿÿÿÿÿÿÿÿÿÿ¥ÿÿÿÿÿÿÿÿÿzÿÿÿÿÿÿÿÿÿÿÿÿÿÿÿÿÿÿÿÿÿÿÿÿÿÿÿÿÿÿÿÿÿÿÿÿÿÿÿÿÿÿÿÿÿÿÿÿ¢ÿÿÿÿÿÿÿÿÿÿÿÿÿÿÿÿÿÿÿÿÿÿÿÿvÿÿÿÿÿÿhÿýþÙþeÿÿÿÿÿÿÿÿÿÿÿÿÿÿÿÿÿÿÿÿÿÿÿÿ}ÿÿ~ÿÿÿÿHÿÿ]ÿ{ÿ|ÿÿÿÿÿ~ÿ¡ÿÿÿÿÿÿÿÿÿÿÿÿÿÿÿÿÿÿÿÿÿÿÿÿÿÿÿÿÿÿÿÿÿÿÿÿÿÿwÿÿÿtÿxÿÿÿÿÿÿÿÿÿÿÿÿÿÿ ÿÿÿÿÿÿÿÿÿÿÿÿÿÿÿÿÿ ÿÿÿÿ¨ÿÿÿ¡ÿ£ÿ¥ÿ¢ÿÿÿÿÿÿÿÿÿÿÿÿÿÿÿÿÿÿÿÿÿÿÿÿÿÿÿÿÿÿÿzÿÿÿÿÿÿÿÿÿÿÿÿÿÿÿÿÿÿÿÿÿÿÿÿÿÿÿÿuÿÿÿÿÿÿxÿrÿyÿxÿÿÿÿÿpÿoÿÿÿÿÿ|ÿÿÿzÿsÿ|ÿÿÿÿÿÿyÿÿÿÿÿÿÿÿÿwÿÿÿvÿzÿÿÿÿÿÿÿÿÿÿÿÿÿÿÿÿÿÿÿÿÿÿÿÿÿÿÿÿÿÿÿÿÿÿÿÿÿÿÿÿ}ÿÿÿÿÿÿÿÿÿÿ¡ÿÿÿÿÿÿÿÿÿ|ÿuÿIÿVÿpÿÿÿÿÿÿÿÿÿ}ÿÿ«ÿÿzÿyÿ|ÿÿÿÿxÿÿuÿzÿuÿ}ÿÿÿÿÿÿÿÿjÿÿÿÿÿÿÿÿÿÿÿÿÿÿÿÿÿÿÿÿÿÿÿÿÿ¥ÿÿ¥ÿÿ£ÿ¢ÿÿÿÿÿÿÿÿÿÿÿÿÿ¥ÿÿÿÿÿÿÿÿÿÿÿÿÿÿ}ÿpÿ{ÿÿÿÿÿÿÿÿÿ¢ÿ±ÿ ÿÿÿÿÿÿÿ¨ÿ¡ÿ¥ÿ ÿÿÿÿ¢ÿ§ÿÿÿ«ÿ¢ÿÿÿÿÿ(ÿËþÿÿ¥ÿ¦ÿÿÿÿÿÿÿÿÿÿÿÿÿ¡ÿÿÿÿÿÿÿÿÿÿÿÿÿ~ÿÿÿÿÿ}ÿÿÿ}ÿÿ|ÿÿzÿÿÿÿÿÿQÿ8ÿzÿsÿbÿÿÿÿÿÿÿÿÿÿÿÿÿÿ«ÿÿÿÿÿ{ÿÿÿÿÿÿÿÿÿÿÿÿÿÿÿÿÿÿyÿÿÿÿÿÿÿpÿÿÿ~ÿÿÿÿÿÿÿzÿtÿÿÿÿÿ~ÿiÿ}ÿÿÿ~ÿÿÿÿÿÿÿÿÿxÿÿÿ|ÿÁþþ#ÿÿÿÿuÿÿÿÿÿ~ÿÿÿwÿÿdÿÿ³þÿxÿÿÿÿÿuÿÿÿÿxÿÿÿÿÿÿÿÿÿÿÿ}ÿ}ÿ}ÿÿÿÿ~ÿzÿÿÿÿÿÿÿÿÿÿÿÿÿÿÿÿÿÿÿÿÿÿÿ{ÿqÿ{ÿÿÿÿÿÿÿÿÿÿÿÿÿÿxÿzÿÿÿÿÿÿÿ{ÿÿÿÿÿ|ÿÿ~ÿÿÿÿÿÿ|ÿÿÿÿÿÿÿÿÿÿÿÿÿÿÿÿÿÿÿÿÿÿÿÿÿÿ{ÿÿÿÿÿÿÿÿÿÿÿÿÿÿÿzÿÿÿÿÿÿÿÿÿÿ|ÿÿÿÿÿÿÿÿÿwÿÿÿÿÿÿÿ~ÿÿÿÿÿÿÿÿÿÿ|ÿÿÿÿÿÿÿÿÿÿÿÿÿÿÿÿÿÿÿÿÿ{ÿvÿÿÿÿÿÿÿwÿqÿÿÿÿÿzÿÿyÿÿÿÿÿÿÿÿÿÿÿSÿHÿiÿ~ÿÿÿÿ~ÿÿÿÿÿÿlÿÿÿÿÿÿÿÿÿuÿÿÿÿÿÿqÿqÿÿÿÿÿzÿsÿzÿÿÿÿÿÿÿÿtÿÿÿÿÿÿÿ}ÿ}ÿÿÿzÿmÿÿÿÿÿwÿÿÿ{ÿ}ÿÿÿÿÿÿÿÿ~ÿnÿpÿhÿyÿÿyÿÿÿÿÿÿyÿÿ|ÿxÿkÿ|ÿÿÿuÿyÿ{ÿÿÿtÿÿÿÿÿÿÿÿÿÿÿoÿ|ÿÿÿÿsÿÿÿÿzÿrÿ~ÿÿvÿuÿÿÿoÿpÿÿvÿrÿÿÿlÿÿtÿqÿÿÿxÿÿÿÿÿÿÿÿÿÿuÿÿÿÿ}ÿÿ~ÿuÿ}ÿÿÿÿÿÿ|ÿÿtÿ{ÿvÿpÿÿÿtÿÿÿ|ÿ«ÿÿ{ÿyÿÿ~ÿÿzÿnÿyÿÿÿÿ{ÿsÿsÿ{ÿÿ~ÿ{ÿÿÿÿÿÿÿÿÿ}ÿzÿÿtÿÿÿÿÿ~ÿzÿÿÿÿÿÿÿÿÿwÿwÿÿ}ÿ|ÿÿÿÿÿÿÿ~ÿÿÿÿÿÿuÿ}ÿ¡ÿÿÿÿÿÿÿÿÿÿÿ~ÿÿÿxÿÿÿ{ÿ~ÿÿxÿÿÿÿÿÿ|ÿÿÿ|ÿÿtÿvÿÿyÿÿÿvÿÿÿÿzÿ}ÿÿxÿÿÿÿxÿsÿmÿrÿtÿ}ÿwÿ|ÿÿÿÿyÿÿÿfÿÿÿiÿÿuÿÿÿzÿ~ÿÿ~ÿ{ÿÿÿÿÿÿÿÿwÿwÿÿÿxÿ{ÿÿÿÿÿÿÿÿtÿÿwÿÿÿÿÿwÿÿÿ{ÿrÿÿÿÿÿnÿxÿÿÿyÿÿÿÿÿÿÿÿÿÿ}ÿÿ~ÿÿÿÿÿÿ}ÿwÿÿ{ÿÿcÿtÿtÿ{ÿÿbÿÿtÿÿ~ÿÿ~ÿyÿ{ÿÿ~ÿÿÿzÿ{ÿzÿ{ÿyÿ~ÿÿÿzÿoÿwÿÿyÿ~ÿÿÿuÿÿÿÿÿÿzÿÿÿÿÿÿÿÿÿÿÿ~ÿwÿÿÿÿÿÿ~ÿyÿ}ÿÿÿÿ~ÿwÿÿÿÿÿÿÿÿÿÿÿqÿ{ÿÿÿÿÿÿÿÿÿÿÿÿtÿÿÿÿÿÿÿ~ÿÿÿÿÿÿwÿÿÿÿrÿÿ}ÿqÿÿÿyÿÿÿÿÿÿ}ÿÿÿÿ|ÿsÿÿÿÿÿzÿÿÿ|ÿÿÿzÿÿÿÿÿÿ~ÿÿÿÿÿÿÿÿÿ|ÿÿÿÿÿÿÿ~ÿ|ÿÿÿÿÿ~ÿÿÿÿÿÿÿÿÿÿÿÿÿÿyÿ{ÿÿÿÿÿÿÿÿÿÿÿÿÿÿÿÿÿÿÿÿÿÿÿÿÿÿÿÿÿÿÿÿÿ¢ÿÿÿÿÿÿ ÿÿÿÿÿÿÿÿÿÿ©ÿÿÿ¤ÿÿÿÿÿÿÿÿÿÿÿÿÿÿÿÿÿÿÿÿÿÿÿÿÿÿÿÿÿÿÿÿÿÿÿÿÿÿÿÿÿÿÿÿÿÿÿÿÿÿÿ¥ÿÿ¥ÿÿÿÿÿ~ÿÿÿÿ¤ÿ¤ÿ¡ÿ¦ÿÿÿÿÿÿÿÿÿÿÿÿÿÿÿÿÿÿÿÿÿÿÿÿ¡ÿÿÿÿÿÿÿÿÿÿÿÿÿÿ¡ÿÿÿ}ÿqÿÿÿÿÿ·ÿÿÿ¢ÿÿÿÿÿÿÿÿÿÿÿÿ¢ÿÿÿÿÿÿÿÿÿÿ£ÿÿÿÿÿ¢ÿÿÿÿÿÿ¢ÿÿÿ¥ÿÿÿ~ÿÿ ÿÿÿ¢ÿÿÿÿÿÿÿÿÿÿÿÿÿÿÿÿÿ|ÿÿÿÿÿÿÿÿÿÿÿÿÿ¢ÿÿÿÿÿÿÿÿÿÿÿÿÿÿÿÿÿÿ¤ÿÿÿÿ¡ÿ¬ÿÿÿÿÿÿÿ¡ÿÿÿÿÿÿ}ÿÿÿÿÿÿÿÿÿÿÿÿÿÿÿÿÿÿÿÿÿÿÿÿÿ~ÿvÿ@ÿnÿÿÿÿÿÿÿÿªÿÿÿÿÿÿÿÿÿÿÿÿÿÿÿÿÿÿÿÿÿÿÿÿÿÿÿÿÿÿÿÿÿÿÿÿÿÿÿ|ÿÿÿÿÿÿÿÿÿÿÿÿÿÿÿ©ÿÿÿÿÿ¨ÿ¡ÿÿÿÿÿÿÿÿÿÿÿÿÿÿÿÿÿÿzÿÿÿÿÿÿÿÿÿÿÿÿÿÿÿÿÿÿÿÿÿÿÿÿÿÿÿÿÿÿÿ¡ÿÿÿÿÿÿÿÿÿÿÿÿÿÿÿÿÿÿÿÿÿÿÿÿÿÿÿÿÿÿÿÿÿÿÿÿ~ÿÿÿÿÿÿÿÿ|ÿÿÿ}ÿ{ÿÿÿÿÿÿÿÿÿÿÿÿÿyÿÿÿÿÿ£ÿÿÿ|ÿÿÿ|ÿÿÿÿ¦ÿÿÿÿÿÿÿÿÿÿÿÿÿÿÿÿÿÿÿÿÿÿÿÿÿÿÿÿ¡ÿÿÿzÿÿÿÿ{ÿÿÿÿÿÿÿzÿsÿÿÿÿÿÿzÿ~ÿÿÿÿÿÿÿÿÿÿÿÿÿÿÿÿÿÿÿÿÿÿÿÿÿqÿîþÔþ[ÿÿÿxÿÿÿÿÿtÿ|ÿÿÿÿÿÿÿÿÿÿÿÿÿÿÿÿÿxÿÿÿ5ÿmÿ{ÿÿÿÿÿÿÿÿÿ¢ÿÿÿÿÿÿÿÿÿÿÿÿÿ¤ÿÿÿ}ÿÿ¡ÿÿÿÿ{ÿÿÿÿ§ÿÿÿÿÿÿÿ}ÿÿÿÿÿÿÿ{ÿ}ÿwÿÿÿÿÿtÿÿÿÿÿ¢ÿÿÿÿÿÿÿÿÿÿÿÿÿÿÿÿÿÿÿÿÿÿÿÿ£ÿÿÿÿÿÿÿ~ÿÿÿÿÿÿÿÿÿÿÿÿÿÿÿÿ~ÿÿÿÿÿÿÿ¢ÿÿÿÿ~ÿ~ÿÿÿÿÿÿÿÿÿÿÿÿÿÿÿÿÿÿÿÿÿÿÿ¡ÿÿÿÿÿÿÿÿÿÿÿÿÿÿÿ¤ÿÿÿÿÿ¡ÿ¦ÿÿÿÿÿÿÿÿÿÿÿÿÿ|ÿÿÿÿÿÿÿÿÿÿÿÿÿÿÿÿÿÿÿÿ ÿÿÿ¤ÿÿÿÿÿÿÿÿÿÿÿÿ¨ÿÿÿÿÿÿÿ¢ÿÿÿÿÿÿÿÿ¡ÿ§ÿÿÿÿÿÿÿÿÿÿÿÿÿÿÿ£ÿÿÿÿÿ¥ÿÿÿÿÿÿÿÿÿÿÿÿÿÿÿÿÿ¢ÿÿÿÿÿÿ£ÿÿÿÿÿ¤ÿÿÿÿ¦ÿ¥ÿÿÿÿÿÿ¢ÿÿÿÿÿÿÿ¡ÿ±ÿ¯ÿÿÿ£ÿ ÿÿÿÿÿÿÿÿÿÿ¢ÿÿÿÿÿ¡ÿÿÿ~ÿÿÿÿÿÿÿÿÿÿÿÿÿÿÿÿ²ÿªÿÿÿ¯ÿÿ¢ÿÿ¤ÿÿÿÿÿ¢ÿÿÿÿÿÿÿÿÿÿ ÿÿ§ÿÿÿÿÿÚþãü_ýÿÿ¡ÿÿÿÿÿÿ¬ÿ¢ÿÿÿÿÿÿÿÿ¡ÿÿÿÿÿÿÿ ÿÿÿÿÿÿÿÿÿ©ÿÿÿÿÿÿ|ÿÿÿ¦ÿ¢ÿÿÿ£ÿ¤ÿÿÿÿÿªÿÿÿÿÿ ÿ¡ÿ¤ÿÿÿªÿ¡ÿÿÿÿÿÿÿÿÿÿÿÿÿÿÿÿÿÿÿÿÿÿÿÿÿÿÿÿÿÿÿÿÿ¢ÿÿ}ÿ«ÿÿÿÿÿÿÿzÿÿÿÿÿÿÿÿÿÿÿÿÿÿÿÿÿÿÿÿÿÿÿÿÿ¥ÿÿ¥ÿÿÿÄþ2ÿpÿÿÿÿÿÿÿÿÿÿvÿÿÿÿÿÿÿÿÿÿÿÿÿÿÿÿÿÿ®ÿÿÿÿÿ¢ÿÿÿÿÿÿÿÿÿÿÿÿÿ¯ÿ©ÿÿ ÿ£ÿÿÿÿÿÿ¦ÿÿÿÿ£ÿÿÿÿÿÿÿÿÿÿ©ÿ¤ÿÿÿÿÿÿÿÿÿÿ¢ÿÿÿÿÿÿÿÿÿÿÿÿÿÿÿÿÿÿÿ*ÿ2ÿzÿÿÿÿÿÿÿÿÿÿÿÿÿÿÿÿÿÿ}ÿÿÿÿÿÿÿÿÿÿÿÿÿÿÿÿÿÿvÿwÿÿÿÿ~ÿÿÿÿÿÿÿtÿÿÿÿÿÿÿÿÿÿÿÿÿÿÿÿvÿÿÿ|ÿÿÿÿÿÿÿÿÿÿÿÿ~ÿ|ÿÿÿÿÿÿÿÿÿÿÿÿÿÿÿÿÿÿqÿÿÿÿÿÿÿÿÿÿÿ}ÿÿÿÿÿÿÿÿÿÿÿÿÿÿÿÿÿÿÿÿÿÿÿÿÿÿÿÿÿÿÿÿÿÿÿÿÿÿÿÿÿÿÿÿÿÿÿÿÿÿÿÿÿÿÿÿÿÿÿÿÿÿÿÿÿÿÿÿÿÿÿÿ~ÿÿÿÿÿÿÿÿÿÿÿÿÿÿÿÿÿÿÿ ÿ ÿ ÿÿÿÿÿmÿ/ÿ¾þ6ÿÿÿÿÿÿÿÿÿÿÿÿÿÿ¡ÿ ÿÿ|ÿÿÿÿÿÿÿ~ÿÿÿÿÿÿsÿ#ÿYÿÿÿÿÿÿÿÿÿÿÿÿÿÿÿ}ÿÿÿÿÿ{ÿÿÿÿÿÿÿÿÿÿÿÿÿÿÿÿ ÿÿÿtÿÿÿÿÿÿÿÿÿÿxÿÿÿÿÿÿÿÿÿÿÿÿÿÿÿÿÿÿÿ~ÿÿÿÿÿÿÿÿÿÿÿÿÿÿÿÿÿÿÿÿÿÿÿÿÿÿÿÿÿÿÿÿÿÿÿÿÿÿÿÿÿÿÿÿÿÿÿÿÿÿÿÿÿÿÿÿÿÿÿÿÿÿÿÿÿÿÿÿÿÿÿÿÿÿÿÿÿÿÿÿÿÿÿ|ÿxÿÿÿÿÿ{ÿqÿnÿpÿfÿ~ÿ|ÿÿ|ÿtÿ{ÿÿÿzÿÿÿÿÿÿÿ}ÿÿÿ|ÿÿuÿÿÿÿÿÿÿÿÿÿtÿ~ÿÿÿ ÿÿÿÿÿ ÿÿÿÿÿÿÿÿÿÿÿÿÿÿÿÿÿÿÿÿÿÿÿÿÿÿÿÿÿÿÿÿÿÿÿÿÿÿÿÿÿÿÿÿÿÿÿÿÿÿÿÿÿÿÿXÿDÿWÿÿÿzÿÿÿÿÿÿÿfÿÿÿÿÿÿÿÿÿwÿpÿ~ÿuÿÿÿÿÿÿÿÿhÿPÿmÿ}ÿÿÿÿÿÿÿÿÿÿÿÿÿÿÿÿÿÿÿÿÿÿ£ÿÿ¦ÿÿÿÿ¡ÿ¸ÿ°ÿÿÿÿÿÿÿÿÿÿÿÿÿÿÿÿÿÿÿÿxÿÿÿÿÿÿÿxÿÿÿÿÿ¢ÿÿyÿÿÿÿ©ÿ§ÿÿ£ÿ¢ÿ¥ÿÿÿÿ°ÿ¥ÿ°ÿÿÿÿ ÿ§ÿ«ÿÿ­ÿÿÿ¤ÿÿDÿOþ¨ýcþpÿ§ÿ¬ÿÿÿÿÿ¨ÿÿÿÿÿÿÿÿÿÿÿÿÿ¬ÿÿÿÿÿÿÿÿÿÿÿÿÿÿÿsÿnÿ~ÿÿÿÿÿÿÿÿeÿ×þ}þPÿfÿlÿÿÿÿÿÿÿÿÿÿÿÿÿÿÿÿÿÿÿ|ÿÿ~ÿÿÿÿÿÿÿÿÿÿÿÿÿÿÿÿÿÿÿvÿÿÿÿÿÿÿÿÿÿÿÿÿ}ÿuÿkÿÿÿÿÿoÿdÿÿÿÿÿÿÿÿÿÿÿÿÿ{ÿÿÿ?ÿ\þÀþ\ÿÿÿÿ~ÿÿxÿxÿÿÿÿÿÿxÿEÿbþéý¯þtÿzÿÿÿÿÿwÿÿÿÿxÿÿÿÿÿÿÿÿÿÿÿtÿrÿ|ÿ{ÿÿÿÿÿÿÿÿÿ{ÿÿÿ~ÿ~ÿÿÿÿÿÿÿÿÿÿÿÿÿpÿ{ÿÿÿÿÿÿÿÿÿÿÿÿÿÿÿÿÿÿÿÿÿzÿÿwÿÿÿÿÿ{ÿÿÿÿÿÿxÿxÿ~ÿÿÿÿÿÿ|ÿyÿÿÿÿÿ|ÿÿÿzÿÿÿÿÿÿÿÿÿÿÿÿÿ|ÿÿ{ÿÿÿÿÿÿÿÿÿÿÿÿÿÿÿ ÿÿgÿ~ÿqÿÿiÿ}ÿÿÿÿÿÿÿÿÿÿÿÿÿÿÿvÿÿzÿÿÿ{ÿÿÿÿÿÿÿÿÿÿÿ}ÿÿÿÿÿÿÿÿÿÿÿ£ÿÿÿÿÿuÿÿÿÿÿÿÿ{ÿ}ÿÿÿÿ}ÿÿ|ÿ}ÿÿÿÿÿÿÿ~ÿÿÿÿsÿDÿEÿyÿÿÿÿÿkÿÿwÿÿÿ|ÿÿÿÿzÿÿ}ÿ|ÿÿxÿwÿÿÿÿÿÿÿÿÿÿÿÿÿÿvÿ~ÿÿzÿÿÿ|ÿÿÿÿÿÿÿÿÿwÿsÿÿÿtÿÿÿÿÿxÿÿÿ}ÿÿÿÿÿÿÿÿÿÿÿÿ|ÿ~ÿ}ÿÿÿkÿ|ÿÿvÿÿ|ÿ{ÿÿ}ÿÿÿÿyÿzÿÿÿÿwÿ~ÿÿÿÿÿÿÿÿÿÿtÿ~ÿÿÿÿÿÿÿÿ{ÿwÿÿÿsÿÿÿÿÿtÿ{ÿÿÿÿuÿzÿÿÿÿÿÿvÿoÿÿÿÿÿÿÿÿÿÿÿÿÿsÿyÿÿÿÿÿÿÿyÿÿ~ÿÿoÿÿÿ}ÿÿÿÿyÿÿqÿÿÿÿÿÿÿÿ~ÿyÿÿwÿÿÿ|ÿÿÿÿÿÿyÿÿÿ{ÿÿtÿÿÿÿÿÿÿuÿxÿÿÿÿ|ÿÿ|ÿ~ÿÿÿÿÿÿÿwÿyÿÿÿÿ~ÿ|ÿwÿyÿ~ÿuÿuÿÿ|ÿuÿÿÿÿÿÿÿÿ£ÿÿÿÿÿÿÿ{ÿqÿÿÿwÿvÿÿÿÿÿqÿÿÿÿÿÿwÿÿÿwÿÿ{ÿ|ÿÿyÿÿ~ÿ|ÿÿÿÿÿÿÿÿÿÿÿÿzÿvÿÿpÿÿ|ÿ}ÿÿÿ}ÿÿÿÿ{ÿÿÿrÿÿeÿÿÿ|ÿ~ÿÿÿÿrÿÿwÿuÿÿ~ÿyÿxÿyÿ~ÿ}ÿ{ÿ{ÿÿ|ÿ|ÿÿÿÿÿqÿÿÿÿÿpÿÿnÿÿÿÿyÿsÿvÿÿyÿuÿmÿÿÿ{ÿÿÿÿÿÿwÿrÿÿÿÿzÿ|ÿÿÿÿÿÿkÿÿqÿÿxÿÿÿÿÿÿ~ÿÿ{ÿcÿsÿuÿÿ}ÿpÿyÿÿÿ{ÿ|ÿÿÿÿ~ÿÿÿÿÿwÿÿÿÿÿwÿÿÿÿÿnÿqÿÿÿÿ~ÿÿÿÿÿxÿÿÿÿÿÿÿÿÿÿÿÿrÿ{ÿÿÿÿÿ{ÿÿÿÿÿÿ|ÿ~ÿÿÿÿvÿ}ÿÿ}ÿÿÿÿÿnÿlÿÿ|ÿÿÿÿ}ÿxÿÿÿÿ|ÿrÿÿwÿmÿyÿÿÿyÿuÿÿÿÿÿÿÿÿÿÿÿÿÿÿÿÿÿÿ}ÿÿÿÿÿ|ÿÿ}ÿÿÿÿ{ÿÿÿÿÿÿ|ÿÿÿÿÿÿÿÿÿÿÿÿÿÿÿ|ÿyÿÿÿÿÿÿÿÿÿÿÿÿÿÿÿÿwÿÿÿÿÿÿÿÿÿÿÿÿÿÿ¡ÿÿÿÿÿÿxÿ|ÿÿÿÿÿÿÿÿÿÿÿÿÿÿÿÿÿÿÿÿÿÿÿÿÿÿÿÿÿÿÿÿÿÿÿÿ°ÿÿ¢ÿÿÿvÿÿÿÿÿÿ~ÿÿÿÿÿÿÿÿÿÿÿÿÿÿÿ~ÿÿÿÿÿ¤ÿÿÿÿÿÿÿÿÿÿÿÿÿµÿÿÿÿ}ÿÿÿ¦ÿÿÿÿÿÿÿÿÿÿÿÿÿ¢ÿÿÿ¨ÿÿÿÿÿÿÿÿÿÿÿÿÿÿÿÿÿÿÿÿÿÿÿÿÿÿÿ ÿÿÿyÿ¡ÿÿÿÿÿÿÿ}ÿ­ÿÿÿÿwÿÿÿÿÿÿÿ{ÿ~ÿÿÿÿÿÿÿÿÿÿÿÿÿÿÿÿÿÿÿÿÿ|ÿtÿÿÿÿÿ~ÿÿ¡ÿÿÿÿÿÿÿÿÿÿÿÿ£ÿ¤ÿªÿÿÿÿÿ¡ÿÿÿÿÿ{ÿÿÿÿÿÿÿÿÿÿÿÿÿÿÿÿÿÿÿÿÿÿÿ¢ÿÿ¡ÿÿÿÿÿÿÿ ÿÿÿÿÿ¦ÿÿÿ¢ÿÿ¨ÿÿÿÿÿÿÿÿÿÿÿÿÿÿÿÿÿÿÿÿÿÿÿÿÿÿÿÿÿÿÿÿ ÿÿÿÿÿzÿAÿõþyÿÿÿÿÿÿÿÿÿÿÿ¡ÿÿÿÿÿÿÿÿÿÿÿÿÿÿÿÿÿÿÿÿÿÿÿÿÿÿÿÿÿÿÿÿÿÿÿÿ|ÿ¡ÿÿÿÿÿ¢ÿÿÿÿÿÿÿÿÿ£ÿÿÿÿÿÿÿÿÿÿÿÿÿÿÿÿÿ¤ÿÿÿ©ÿ£ÿÿÿsÿÿÿ£ÿÿ©ÿ­ÿÿÿ¢ÿÿÿÿÿÿÿ¨ÿÿÿ¤ÿÿ|ÿÿÿÿÿÿÿÿÿÿÿÿÿÿÿÿÿÿÿÿÿÿÿÿÿÿÿÿÿÿÿÿÿÿÿÿÿ¨ÿÿÿÿÿÿÿÿÿwÿuÿÿÿÿÿÿÿÿÿ¤ÿÿÿÿ¢ÿÿÿÿÿÿÿÿÿÿÿÿÿÿÿÿÿ}ÿÿÿÿ¤ÿÿ}ÿoÿÿÿÿÿÿÿÿÿÿÿÿÿÿÿÿÿÿÿÿÿÿÿÿÿÿÿ|ÿÿÿÿÿÿÿÿÿÿÿÿÿÿ{ÿÿÿÿpÿÿÿÿÿÿÿÿÿÿÿÿÿÿÿ¤ÿÿÿÿÿÿÿÿÿÿÿÿÿÿÿ~ÿuÿwÿþ3ÿÿ|ÿÿÿÿÿÿÿzÿÿÿÿÿÿÿÿÿÿÿÿÿÿÿÿÿÿÿÿxÿ\þZÿÿ~ÿÿÿÿÿÿÿÿÿ¡ÿÿÿÿÿÿÿÿÿÿ¢ÿÿÿÿÿÿÿÿÿÿÿÿÿÿÿÿÿÿÿÿÿzÿyÿÿÿÿÿÿxÿyÿÿÿ~ÿÿÿÿnÿÿÿÿÿÿÿÿÿ{ÿ|ÿÿÿÿÿÿÿÿÿÿÿÿÿ~ÿÿÿgÿiÿÿÿÿÿ}ÿÿÿÿÿlÿÿÿÿÿÿÿÿÿÿÿÿÿÿÿÿÿÿÿÿÿÿÿÿ¢ÿÿÿÿÿÿÿÿÿÿÿÿÿÿÿÿÿÿÿÿÿÿÿ ÿ¢ÿÿÿÿÿÿÿÿªÿÿÿÿÿÿÿÿÿÿÿÿÿÿÿÿÿÿÿÿÿÿÿÿÿ¡ÿÿÿÿÿÿÿÿÿÿÿÿÿÿÿÿÿÿÿÿÿÿÿÿÿÿÿÿÿÿÿÿÿÿÿÿÿÿÿÿÿ£ÿÿÿÿ¤ÿÿÿÿÿÿ ÿÿ©ÿ¥ÿÿÿÿ ÿÿÿÿÿÿÿÿÿÿÿÿÿÿÿÿÿÿÿÿÿÿÿ¦ÿÿÿzÿ~ÿÿÿ¦ÿ¦ÿÿ¡ÿÿÿÿÿÿÿÿÿÿÿ°ÿÿÿÿ¥ÿªÿ¢ÿÿÿÿ ÿ¢ÿÿÿÿÿÿÿ¡ÿ£ÿÿ£ÿÿÿÿÿÿÿ¨ÿ¥ÿ¨ÿ¤ÿÿÿÿÿ£ÿÿÿÿ¡ÿ£ÿ~ÿÿ£ÿÿÿÿÿÿÿÿÿÿÿÿÿÿ¡ÿÿÿÿÿÿÿÿÿÿÿÿÿÿÿÿÿ ÿÿÿÿÿÿÿÿ¤ÿÿÿÿeÿýªüOþ_ÿÿÿÿÿÿÿÿÿÿÿÿÿ|ÿÿÿ¢ÿ¤ÿÿÿÿÿÿÿÿÿÿÿÿÿÿÿÿ¤ÿÿÿ¢ÿÿÿyÿÿÿ¦ÿ§ÿÿ ÿ³ÿµÿÿÿÿÿ¢ÿ¡ÿÿÿÿÿÿÿÿÿÿÿ}ÿuÿ ÿÿÿÿÿÿÿÿÿÿÿÿ¢ÿÿÿÿÿÿÿÿÿÿÿÿÿÿÿÿÿÿÿÿÿÿ¥ÿÿ¨ÿÿÿÿÿÿÿÿÿÿÿ ÿÿÿÿÿÿÿÿÿÿÿÿÿÿÿÿÿÿÿÿÿÿhÿ7ÿ|ÿÿ¥ÿÿÿÿÿÿÿÿÿÿÿÿÿÿÿÿ¤ÿ¢ÿÿÿ¢ÿÿÿÿÿ¢ÿÿÿÿÿÿÿÿÿÿÿÿÿ ÿÿÿÿÿÿÿ¨ÿ¡ÿÿÿ ÿÿÿÿÿÿÿÿÿ¤ÿ¡ÿÿÿÿÿÿÿÿÿÿÿ©ÿÿÿÿÿÿÿÿÿÿÿÿÿÿ§ÿÿÿÿÿÿÿÿÿÿÿÿÿÿzÿ$ÿpÿÿÿÿÿÿÿÿÿÿ¦ÿÿÿÿÿÿÿÿ~ÿ|ÿÿÿÿÿÿÿÿÿÿÿÿÿÿÿÿÿÿÿÿÿÿÿÿÿÿÿÿÿÿÿÿÿÿÿÿÿÿÿÿÿÿÿÿÿÿÿÿÿyÿÿÿÿÿÿÿÿÿÿ¦ÿÿÿÿÿÿÿÿÿÿ§ÿÿÿÿ~ÿÿÿÿÿÿÿÿÿÿÿÿÿÿÿÿÿÿÿÿÿÿÿÿÿÿÿÿÿÿÿÿÿÿÿÿÿÿÿÿ¡ÿÿÿÿÿÿÿÿzÿÿÿÿÿÿ}ÿÿÿÿÿÿÿÿÿÿÿÿÿÿÿÿÿÿÿÿÿ¤ÿÿÿÿÿÿÿÿÿÿÿÿÿÿ¦ÿÿÿÿÿÿÿÿÿÿÿÿÿÿÿ{ÿÿÿÿÿÿÿÿÿÿÿwÿ-ÿÓþÿÿÿÿÿÿÿÿÿÿÿÿÿÿÿÿÿ|ÿÿÿÿ~ÿÿÿ~ÿÿÿ}ÿÿÿÿaÿ9ÿ|ÿÿÿÿÿÿÿzÿwÿÿsÿÿÿÿÿ|ÿÿÿÿÿÿÿÿÿÿÿÿÿÿÿqÿÿÿÿÿÿÿÿtÿ{ÿÿÿÿÿÿ¢ÿÿÿÿÿÿÿÿÿÿÿÿÿÿÿoÿiÿ~ÿÿÿÿÿyÿÿÿÿÿÿÿÿÿÿÿÿÿÿÿÿÿÿÿÿÿÿÿÿÿÿÿÿÿÿÿÿÿÿÿÿÿÿÿÿÿÿÿÿÿÿÿÿÿÿÿÿÿÿÿÿÿÿÿÿÿÿÿÿ{ÿÿÿÿÿÿzÿÿÿÿÿÿÿÿÿÿÿÿyÿlÿÿÿwÿ}ÿ|ÿwÿzÿÿÿwÿlÿÿyÿÿÿ|ÿ}ÿÿÿhÿdÿ}ÿÿyÿÿÿÿÿÿÿÿrÿÿÿÿÿÿtÿÿÿÿÿÿÿÿÿÿÿÿÿ£ÿ¥ÿÿÿÿÿ~ÿ~ÿÿÿÿÿ¤ÿÿÿÿÿÿ¡ÿ ÿÿÿÿÿvÿÿÿÿÿÿÿÿÿÿÿÿÿÿÿÿÿÿÿ~ÿtÿÿyÿoÿ}ÿÿÿÿÿÿÿsÿEÿ\ÿtÿÿÿÿzÿtÿwÿÿÿÿÿ~ÿ~ÿÿÿÿÿÿpÿ\ÿÿÿÿ{ÿÿtÿyÿÿxÿkÿUÿkÿlÿwÿ|ÿÿÿÿÿÿÿÿÿÿwÿÿÿÿÿÿÿÿÿÿÿÿÿÿ¨ÿÿÿ¦ÿ¤ÿÿÿÿÿÿÿÿ}ÿÿÿÿÿÿÿÿÿÿÿÿÿÿÿÿÿÿÿ|ÿÿÿÿÿÿÿ~ÿÿÿÿÿÿÿ¥ÿ©ÿ°ÿÿ£ÿÿ©ÿ¯ÿ¨ÿÿÿ¥ÿ¦ÿ°ÿ¨ÿ¦ÿ«ÿªÿ£ÿªÿÿÿý9ýfþÿ¤ÿ«ÿÿÿÿÿÿÿÿÿ ÿÿÿÿÿÿÿÿÿ¦ÿÿÿÿÿ¢ÿÿ~ÿwÿÿÿÿiÿxÿÿÿÿÿÿÿÿÿÿÿÿBÿ´þDþÿkÿxÿÿÿÿÿÿÿÿÿÿÿÿÿÿÿÿÿÿÿÿÿÿÿÿÿÿÿ¡ÿÿÿÿÿ~ÿÿÿÿÿÿÿÿÿÿÿÿÿÿÿÿÿÿÿÿÿwÿxÿrÿÿÿÿÿgÿTÿpÿÿÿÿÿÿ{ÿÿÿÿÿÿÿÿuÿÿdþäþÿÿÿÿÿÿqÿuÿÿÿÿÿ~ÿÿ'ÿ{þÅþeÿÿÿÿÿÿ|ÿÿuÿÿÿxÿÿÿÿÿÿÿÿÿÿÿwÿÿÿÿÿÿÿÿÿÿÿÿÿÿ¡ÿÿÿÿÿÿÿÿÿÿÿÿÿÿ|ÿtÿÿÿ¡ÿÿÿÿÿÿÿÿÿÿÿwÿ{ÿÿÿÿÿ¡ÿ¢ÿÿÿÿÿÿÿÿÿÿÿÿÿÿoÿyÿÿÿÿ{ÿÿÿÿÿÿÿÿyÿÿ¤ÿÿ~ÿÿÿÿÿÿÿÿÿÿÿÿÿ{ÿÿÿ}ÿÿÿÿÿ}ÿÿÿÿÿÿÿÿÿÿÿÿoÿÿÿuÿ}ÿÿÿÿÿÿÿÿÿÿ{ÿÿÿÿÿnÿÿ}ÿÿ|ÿÿÿÿ}ÿÿÿÿÿÿÿyÿzÿ}ÿÿÿzÿÿÿÿÿÿÿÿ~ÿÿ}ÿÿÿÿÿÿÿÿÿÿÿÿÿxÿzÿÿÿÿÿ{ÿÿÿÿÿÿ~ÿÿÿ~ÿIÿ6ÿnÿyÿ~ÿwÿÿwÿ~ÿÿÿÿrÿÿÿÿÿÿÿÿÿÿyÿ|ÿÿxÿÿÿrÿÿxÿÿÿÿÿÿÿÿÿÿtÿ{ÿuÿÿÿÿÿÿÿÿÿ~ÿ}ÿÿÿ|ÿÿÿvÿÿ|ÿÿyÿ}ÿÿÿÿÿÿÿÿ~ÿlÿxÿÿÿÿzÿÿÿqÿ~ÿÿÿzÿqÿÿÿÿÿÿÿ|ÿÿÿÿÿÿÿÿÿÿÿÿÿÿÿÿ{ÿÿ|ÿÿÿÿÿÿÿÿÿÿÿÿ{ÿzÿÿÿyÿxÿ~ÿ}ÿÿ|ÿzÿÿÿÿÿÿwÿvÿÿÿÿÿÿÿ|ÿÿÿÿÿÿvÿwÿÿÿÿÿÿyÿqÿÿÿÿÿÿÿzÿvÿ~ÿ~ÿÿrÿÿÿÿÿ^ÿ{ÿÿÿ}ÿÿÿÿÿÿxÿzÿ|ÿ}ÿ~ÿÿÿuÿvÿÿxÿÿÿÿÿÿÿÿÿwÿÿÿÿxÿÿ~ÿuÿ{ÿÿÿÿÿÿÿÿÿ~ÿÿÿ{ÿÿÿÿÿ~ÿÿÿÿÿjÿyÿÿÿÿwÿÿÿuÿxÿyÿuÿ|ÿ~ÿwÿ{ÿÿÿÿÿÿuÿ{ÿ{ÿÿÿ~ÿÿÿsÿÿÿxÿÿÿ~ÿÿÿÿÿxÿÿÿÿÿÿÿÿÿÿÿÿÿ~ÿÿzÿ}ÿÿ{ÿvÿÿÿwÿ|ÿÿhÿÿ{ÿÿÿsÿÿ{ÿÿÿÿÿÿÿwÿzÿzÿÿÿyÿÿÿÿ~ÿÿyÿÿ~ÿÿÿÿÿ~ÿvÿuÿÿÿÿnÿÿ|ÿÿÿÿÿrÿvÿyÿxÿrÿtÿxÿÿ{ÿvÿsÿ~ÿÿÿÿsÿÿÿÿÿÿÿÿvÿÿÿÿÿlÿÿÿÿÿÿvÿyÿÿÿÿxÿzÿyÿÿ|ÿ~ÿ{ÿÿÿÿÿ}ÿÿÿÿÿÿÿÿÿÿÿÿxÿuÿÿÿÿÿvÿwÿÿÿÿzÿÿÿÿÿÿÿÿÿÿÿÿzÿÿÿÿÿsÿwÿÿÿÿÿÿÿÿÿÿyÿÿwÿÿÿÿuÿÿÿ}ÿÿÿÿÿqÿÿÿÿÿxÿÿÿÿ|ÿÿÿÿÿÿÿÿtÿÿÿ|ÿ~ÿÿÿÿÿÿÿÿÿÿÿÿÿÿÿÿÿÿ|ÿ~ÿÿÿÿÿÿ~ÿÿÿÿxÿÿÿrÿÿÿÿ}ÿÿÿÿÿÿÿÿÿÿÿÿÿÿÿÿÿÿÿÿÿÿÿÿÿÿvÿ{ÿÿÿÿqÿÿÿ}ÿÿÿÿÿÿÿÿÿÿÿÿÿÿÿÿÿÿÿÿÿÿÿÿÿÿÿÿÿÿÿ~ÿÿÿÿÿÿÿÿÿÿpÿxÿÿÿÿÿÿÿÿÿÿÿÿ£ÿÿÿÿÿÿÿÿÿÿÿÿÿiÿ~ÿÿÿÿÿÿÿÿÿÿÿÿÿ¡ÿÿÿÿÿÿ¡ÿ ÿÿÿÿÿÿÿÿ£ÿÿÿÿÿÿÿÿÿÿÿÿÿÿ}ÿÿrÿzÿ¥ÿÿÿÿÿ¢ÿÿÿÿÿÿÿÿÿÿ~ÿÿÿÿÿÿÿÿÿÿÿÿÿÿÿÿÿ¦ÿÿÿÿÿÿÿuÿÿÿÿÿ¡ÿÿÿ¡ÿÿÿÿÿÿÿÿÿsÿ}ÿÿÿ£ÿÿÿÿ{ÿÿÿÿÿÿ¡ÿÿÿÿÿÿÿ¢ÿ¦ÿÿÿÿÿÿÿ¡ÿÿÿÿÿÿÿÿÿÿÿÿÿÿÿÿ¨ÿÿÿ ÿÿÿÿÿÿ¡ÿÿÿÿÿÿÿÿÿÿÿÿÿÿÿÿÿÿÿÿÿÿÿÿÿÿÿÿÿÿÿÿÿÿÿÿÿÿÿÿÿÿÿ¡ÿ´ÿÿÿÿÿ£ÿÿÿÿÿÿÿÿÿÿÿÿÿÿÿÿÿÿÿÿÿÿ¡ÿÿÿÿÿÿÿÿÿiÿ»þàþÿÿÿÿxÿÿÿÿÿÿÿÿÿÿÿÿÿÿÿÿÿÿÿÿÿÿÿÿÿÿÿÿÿÿÿÿÿÿÿÿÿÿÿÿÿÿÿÿÿÿÿ¡ÿÿ¢ÿÿÿÿÿÿ¡ÿÿÿÿÿÿÿÿÿÿÿÿÿÿÿÿÿÿÿÿÿÿÿÿÿÿÿÿÿ ÿÿÿÿÿÿÿÿÿÿÿÿÿ©ÿÿÿ ÿÿÿÿÿÿÿ~ÿÿ ÿÿÿÿÿÿÿÿÿÿÿÿÿÿÿÿÿÿÿÿÿÿÿÿÿÿÿ ÿÿÿÿ¦ÿÿÿÿÿÿÿÿÿÿ{ÿÿÿÿÿÿÿÿÿÿÿÿÿÿÿÿÿÿÿÿÿ~ÿuÿÿÿÿÿÿÿÿÿÿÿÿÿÿvÿÿÿÿyÿÿÿÿÿÿÿÿÿÿÿÿÿÿÿÿÿÿÿÿÿÿ¤ÿzÿyÿÿÿÿÿÿÿÿÿÿÿÿÿÿtÿÿÿÿxÿÿÿÿÿÿÿÿÿ ÿÿÿÿÿÿÿÿÿÿÿ|ÿÿÿÿÿÿÿÿÿÿÿÿ-ÿÿÿ¨ÿÿÿÿÿÿÿ~ÿÿÿÿÿÿÿÿÿÿÿÿÿÿÿÿÿÿÿÿzÿcÿaþfÿÿÿÿÿÿÿÿÿÿÿÿÿÿÿÿÿÿÿÿÿÿÿÿ ÿ¤ÿÿÿÿÿ{ÿÿÿ~ÿÿÿÿÿÿÿÿÿsÿ~ÿÿÿÿÿÿÿ}ÿÿÿvÿzÿpÿmÿxÿÿ}ÿÿÿÿÿÿÿÿ~ÿzÿÿÿÿrÿ{ÿÿÿÿÿÿÿÿÿ}ÿzÿÿÿ©ÿÿÿÿÿÿÿÿdÿÿ¨ÿ|ÿ|ÿ|ÿÿÿÿwÿÿÿÿÿÿÿÿÿÿÿÿÿÿÿÿÿÿÿÿÿÿÿÿÿÿÿÿÿÿÿÿÿÿÿÿÿÿÿÿvÿÿÿ}ÿÿÿÿ¥ÿÿÿÿÿÿÿÿÿÿÿÿÿÿÿÿÿÿÿÿÿÿÿÿÿÿ¤ÿÿÿÿÿÿÿÿÿÿÿÿÿÿÿÿÿÿÿÿÿ©ÿÿÿÿÿÿÿÿÿÿÿÿÿÿÿÿÿÿÿÿÿÿ¡ÿÿÿÿÿÿÿÿÿÿÿÿÿÿÿÿÿÿÿÿÿÿÿÿÿ ÿÿÿ ÿÿÿÿ¯ÿ¤ÿÿ¡ÿÿ¡ÿÿÿÿÿÿ¢ÿÿÿÿÿ©ÿ¨ÿÿÿÿÿ¡ÿÿ¤ÿÿ¥ÿÿÿÿÿ¤ÿ¦ÿ ÿÿÿ¦ÿ ÿÿ¢ÿÿÿÿÿÿÿÿÿÿ ÿÿÿÿÿÿÿ¤ÿÿÿÿÿÿÿÿÿÿÿÿÿÿ©ÿÿÿÿÿ¡ÿ¢ÿÿÿÿÿÿÿ£ÿÿÿÿÿÿ¡ÿ«ÿÿÿÿ¡ÿÿ£ÿ¤ÿ«ÿ ÿÿÿÿÿÿÿÿÿÿÿ¡ÿ¨ÿÿ
ÿUüUýüþÿÿÿÿÿÿÿÿÿÿÿÿ®ÿÿ¯ÿ©ÿ¢ÿ¢ÿÿÿÿÿÿÿ ÿ¢ÿÿ¦ÿÿ¨ÿÿÿ¡ÿÿÿÿÿÿÿÿÿÿÿÿÿÿÿÿÿÿ¢ÿÿÿÿÿÿÿÿÿÿÿÿÿÿ}ÿ|ÿÿÿÿÿÿÿÿÿÿÿÿÿÿÿÿÿÿÿÿÿÿÿÿÿÿÿÿÿÿÿÿÿÿyÿÿÿÿÿÿÿÿÿÿÿ¥ÿÿÿÿÿÿÿÿÿÿÿÿÿÿÿÿÿÿÿÿÿÿÿÿÿ&ÿmÿÿÿÿÿÿÿ¡ÿÿÿÿÿÿÿÿÿÿÿÿ¥ÿ¢ÿÿÿÿÿÿÿÿÿÿÿÿÿÿÿÿÿÿÿÿÿÿÿÿÿÿÿ¢ÿÿÿÿÿÿÿÿÿ|ÿÿÿÿÿÿÿÿ¡ÿ¡ÿÿÿÿÿ ÿÿÿ£ÿÿÿÿÿÿÿÿÿÿ£ÿÿÿÿÿÿÿÿÿÿÿÿÿÿ¤ÿÿÿÿJÿeÿÿÿÿÿÿÿÿÿÿÿÿÿÿ¥ÿÿ¡ÿÿÿÿÿÿÿÿÿÿÿÿÿÿÿÿÿÿÿÿsÿÿyÿÿÿÿÿÿÿÿÿÿÿÿÿÿÿÿÿÿÿÿÿÿÿÿÿÿÿ{ÿÿÿÿÿÿÿÿÿÿÿ}ÿÿÿÿÿÿÿÿÿÿÿÿ ÿ¡ÿÿÿ ÿÿ ÿÿÿÿÿÿ¢ÿÿÿÿÿÿÿÿÿÿÿÿÿÿÿÿÿÿÿÿ ÿÿÿÿÿ¦ÿÿÿÿÿÿÿÿÿÿÿÿÿÿÿÿÿÿÿÿÿÿxÿÿÿÿÿÿÿÿÿÿÿ ÿÿÿÿÿÿÿÿÿ¢ÿ¤ÿÿÿÿÿÿÿÿÿÿÿÿÿÿ¡ÿÿÿÿÿÿÿÿÿÿÿÿÿÿ}ÿÿÿÿÿÿÿÿÿÿ¡ÿÿWÿÿÿwÿÿÿÿÿÿÿÿÿÿÿÿ«ÿÿÿÿÿÿ~ÿÿÿÿÿyÿÿÿÿ}ÿÿÿyÿMÿnÿÿÿÿÿÿÿÿÿÿÿuÿÿÿÿÿÿÿÿÿÿÿÿÿÿÿÿÿÿÿÿÿÿÿÿÿÿÿÿÿÿÿÿÿÿÿÿ~ÿÿ|ÿÿÿÿÿÿÿÿÿÿÿÿ;ÿHÿzÿÿÿÿÿ|ÿzÿÿÿÿÿÿÿÿÿÿÿÿÿÿÿÿÿÿÿÿÿÿÿÿÿÿÿÿÿÿÿÿÿÿÿÿÿÿÿÿÿÿÿÿÿÿÿÿÿÿÿÿÿÿÿÿÿÿÿÿÿÿÿÿÿÿÿÿÿÿ}ÿÿÿÿÿÿÿÿÿÿÿ{ÿlÿuÿuÿvÿvÿhÿmÿwÿzÿÿÿwÿÿÿÿÿsÿyÿÿÿqÿDÿuÿxÿzÿÿÿÿÿ|ÿ|ÿÿ{ÿÿÿÿ¢ÿÿzÿÿÿÿÿÿÿ|ÿÿÿÿÿÿ¨ÿ¢ÿÿÿÿÿÿÿÿÿÿÿ¤ÿÿ¢ÿÿ}ÿÿÿÿÿ~ÿÿÿÿÿÿÿÿÿÿÿÿÿÿÿÿÿÿÿÿÿÿÿÿÿÿÿÿÿÿÿÿÿÿÿXÿVÿiÿ|ÿÿÿpÿxÿ{ÿÿ|ÿÿÿtÿ}ÿÿÿÿ|ÿzÿxÿlÿ~ÿ}ÿ}ÿ}ÿÿÿÿ{ÿrÿÿzÿÿvÿÿÿÿÿÿÿÿÿÿ¦ÿÿxÿÿÿÿÿÿÿÿÿÿÿÿÿÿ¡ÿÿÿ¡ÿÿÿÿÿÿÿÿÿ~ÿtÿ{ÿÿÿÿÿÿwÿÿÿÿÿÿÿÿÿÿÿÿÿÿÿ¥ÿÿÿÿÿÿ ÿÿÿÿÿ ÿ§ÿ¦ÿ·ÿ±ÿÿÿÿ§ÿ§ÿ¦ÿ«ÿ°ÿÿ¨ÿ¦ÿ²ÿ±ÿ«ÿ ÿöþ¼ýÿýFÿÿ ÿ§ÿÿÿÿÿÿÿ}ÿÿ ÿ¦ÿÿÿÿyÿÿÿÿÿÿÿÿÿÿÿÿÿÿÿÿÿÿÿÿÿÿÿÿÿÿÿÿÿ;ÿìþ¿þôþZÿÿÿÿÿÿÿÿÿÿÿ­ÿÿÿÿÿÿÿÿÿÿÿÿÿÿÿ¡ÿÿÿÿÿÿÿÿ|ÿmÿvÿÿ}ÿÿÿÿÿÿÿÿÿÿÿÿÿÿÿÿxÿÿzÿÿÿÿÿeÿeÿ}ÿÿÿÿÿ|ÿiÿÿÿÿÿÿÿÿSÿÎþ¯þÿÿÿÿÿÿÿ}ÿÿÿÿ«ÿÿÿÿ(ÿÿOÿÿÿÿtÿÿÿÿÿÿÿ~ÿÿÿÿÿÿÿÿÿÿÿÿÿ ÿÿÿÿÿÿÿÿÿÿÿÿÿÿÿÿÿÿÿÿ¢ÿ¡ÿÿÿÿÿÿÿÿÿÿÿÿÿÿÿÿÿÿÿÿÿÿ{ÿÿÿÿÿÿÿÿÿÿÿÿÿÿÿÿÿÿÿ{ÿzÿÿÿÿÿ|ÿÿÿÿÿ~ÿpÿÿoÿÿÿÿÿÿÿÿÿÿÿÿÿwÿ{ÿÿÿÿÿÿÿ}ÿ}ÿÿÿÿÿÿÿÿyÿwÿÿÿÿjÿ}ÿÿÿwÿÿÿ}ÿÿÿÿÿÿÿÿÿÿyÿpÿÿÿÿÿÿÿÿ~ÿuÿÿÿÿÿÿÿÿÿÿÿÿuÿ~ÿÿÿÿvÿÿÿ|ÿÿÿÿÿÿÿÿÿÿÿÿÿÿÿÿÿÿÿÿÿÿÿÿÿÿÿÿÿÿÿÿÿrÿKÿWÿÿÿrÿÿyÿzÿÿÿÿzÿÿÿ}ÿÿÿÿÿÿÿ|ÿwÿ}ÿtÿÿÿÿyÿqÿÿ ÿÿÿÿÿ£ÿÿ}ÿÿÿÿ}ÿÿzÿÿÿÿÿÿwÿÿÿÿÿÿÿyÿÿÿÿÿÿÿÿÿÿ¡ÿÿÿÿ{ÿÿÿÿÿÿÿ|ÿiÿuÿÿÿÿÿÿÿÿÿÿÿtÿ{ÿÿÿÿÿÿÿÿÿÿÿÿÿÿ|ÿiÿÿjÿ~ÿtÿzÿvÿÿÿÿÿÿÿÿyÿÿÿÿ|ÿÿÿ|ÿÿ¨ÿÿÿÿÿÿÿwÿÿ{ÿÿÿÿÿ{ÿzÿÿÿÿzÿÿÿÿÿÿÿÿÿyÿuÿuÿyÿÿ~ÿÿyÿÿÿyÿwÿ}ÿÿÿÿÿÿÿÿÿÿzÿÿÿÿÿzÿtÿ|ÿ~ÿ{ÿ~ÿÿÿÿ|ÿÿÿÿyÿÿÿÿ{ÿsÿ{ÿvÿuÿÿÿxÿÿÿ{ÿÿÿÿÿÿÿzÿÿsÿÿÿÿÿuÿÿ|ÿÿlÿlÿpÿÿÿzÿÿÿÿzÿ}ÿ|ÿzÿzÿxÿuÿsÿÿÿÿ}ÿ}ÿÿÿÿÿuÿ~ÿ}ÿÿvÿrÿÿÿzÿÿÿtÿÿÿ~ÿ{ÿÿÿÿÿÿÿ~ÿ}ÿÿÿÿÿ}ÿyÿÿÿÿÿmÿjÿnÿ\ÿyÿÿÿaÿÿÿ|ÿÿuÿÿqÿxÿ}ÿsÿÿÿÿnÿtÿxÿzÿÿÿÿ}ÿ{ÿÿÿÿ}ÿwÿÿ|ÿyÿÿÿ|ÿÿwÿrÿuÿqÿ~ÿnÿÿÿÿÿwÿÿzÿÿyÿ}ÿÿwÿÿ|ÿ|ÿÿ{ÿÿÿÿÿzÿoÿzÿ}ÿÿÿÿÿÿlÿyÿcÿoÿ}ÿÿÿmÿÿpÿÿ|ÿ}ÿÿuÿÿÿrÿjÿtÿÿwÿtÿÿÿÿÿÿÿÿÿzÿxÿÿÿÿÿ~ÿÿwÿ{ÿÿÿÿ}ÿÿÿÿÿÿ{ÿÿÿÿÿÿ{ÿxÿÿtÿÿÿÿÿÿÿ~ÿqÿÿÿÿÿÿÿÿ}ÿxÿÿÿ}ÿyÿtÿxÿyÿ~ÿÿÿÿÿÿÿÿÿpÿÿÿxÿpÿlÿÿÿÿÿ}ÿÿÿÿÿzÿÿÿqÿ}ÿÿÿÿÿÿÿÿÿÿÿÿÿÿÿzÿÿÿÿÿtÿÿÿÿzÿÿÿÿÿÿÿÿÿÿÿÿÿÿÿÿÿÿÿÿÿÿÿ|ÿÿÿyÿÿÿÿÿÿÿÿÿÿÿÿÿvÿvÿÿÿ{ÿÿÿÿsÿzÿÿÿÿÿÿÿÿÿÿÿÿÿÿÿÿÿÿÿÿÿÿÿÿÿÿ~ÿxÿ~ÿÿÿÿÿÿÿÿÿÿÿÿ}ÿÿÿÿlÿzÿÿÿÿÿÿÿÿ¦ÿÿkÿÿÿÿÿÿªÿÿÿÿÿÿÿÿÿÿ~ÿÿÿÿÿ¦ÿÿÿÿzÿ{ÿÿÿÿÿÿÿÿÿÿÿÿÿÿÿÿÿÿÿÿÿÿÿÿÿÿÿÿÿÿÿ|ÿÿÿÿÿÿÿÿÿ¥ÿÿÿzÿÿÿÿÿÿÿÿÿÿÿÿÿÿrÿÿÿÿ}ÿÿÿ¡ÿÿÿÿÿÿÿÿÿÿ ÿÿ©ÿÿyÿÿ|ÿÿÿ¥ÿÿÿÿ¢ÿÿÿÿÿÿÿÿÿÿÿÿÿÿÿÿÿÿÿÿÿÿÿÿÿÿÿÿ§ÿÿÿÿÿÿÿwÿÿÿÿÿÿÿÿÿÿÿÿÿÿÿ¤ÿÿÿÿÿ©ÿÿÿÿ¢ÿ§ÿÿÿÿÿÿÿÿÿÿÿÿÿÿÿÿÿÿ¥ÿÿÿÿÿÿÿÿÿÿÿÿÿÿÿÿÿÿÿ§ÿÿÿÿÿÿÿÿÿÿÿÿÿÿÿÿÿÿÿÿÿÿÿÿÿÿÿÿÿÿÿÿÿÿÿÿ}ÿÿ9ÿXþ7ÿÿÿÿÿ{ÿÿÿÿÿ£ÿÿÿÿÿÿÿÿÿÿÿÿÿÿÿÿÿÿÿÿÿÿÿÿÿÿÿÿÿÿÿÿÿÿÿÿ}ÿÿ§ÿÿÿÿÿÿÿ|ÿÿÿÿÿÿÿzÿÿÿÿÿÿÿÿ£ÿÿÿÿÿÿÿÿÿÿÿÿÿÿÿÿ|ÿÿÿÿÿÿÿÿÿÿÿtÿÿÿÿÿÿÿÿÿ¡ÿÿtÿÿÿ¤ÿÿÿÿÿ©ÿÿÿÿÿÿÿÿÿÿÿÿÿÿÿÿÿÿÿÿÿÿÿÿÿÿÿÿÿÿÿÿÿÿÿÿÿÿÿ~ÿÿÿÿÿÿÿÿÿ}ÿÿÿÿÿÿÿÿÿÿ|ÿ}ÿwÿÿÿÿÿÿÿÿÿ}ÿÿÿÿÿÿÿÿÿ¦ÿÿÿÿÿÿÿÿÿÿÿÿÿÿÿÿÿÿÿÿÿ¡ÿ¢ÿÿÿ}ÿÿÿÿÿÿ ÿÿÿÿrÿÿÿÿÿÿ|ÿÿ}ÿÿÿÿÿÿÿÿÿÿÿÿÿÿÿÿÿÿÿÿÿÿÿ}ÿÿÿÿÿÿwÿÿÿ4ÿXÿ~ÿÿÿÿÿÿÿzÿÿÿÿÿÿÿÿÿÿÿÿÿÿÿÿÿÿ}ÿÿÿ{ÿmÿ0ÿÿÿÿÿÿÿÿÿÿÿÿÿÿÿÿÿÿÿÿÿÿ~ÿ~ÿÿÿÿÿÿÿÿÿÿÿ`ÿÿÿÿ{ÿ~ÿÿÿÿÿuÿÿÿÿÿÿ{ÿ{ÿuÿsÿnÿdÿQÿNÿÿÿtÿÿxÿÿÿmÿÿ}ÿÿvÿwÿÿ{ÿjÿuÿÿÿÿrÿrÿÿÿÿÿÿÿÿÿÿ¡ÿÿÿÿÿÿÿÿÿÿÿ|ÿÿÿÿÿÿÿÿÿÿÿÿÿÿÿÿÿÿÿÿÿÿÿÿÿzÿÿÿÿ|ÿÿÿÿÿÿÿÿÿÿÿÿÿÿÿ§ÿ¢ÿÿÿÿÿ¡ÿÿÿ¡ÿÿÿÿÿÿÿÿÿÿÿÿ}ÿÿÿÿÿÿÿÿÿÿÿÿÿÿÿÿÿÿÿ¡ÿÿ£ÿÿÿÿÿÿÿÿÿ{ÿÿÿ¡ÿÿÿÿÿÿÿÿÿÿÿÿÿÿÿÿÿÿÿÿÿÿÿÿÿÿÿÿÿÿÿÿÿÿ©ÿÿÿÿÿ¨ÿÿÿ ÿÿÿÿÿÿ¡ÿ¢ÿÿ ÿÿ ÿ§ÿ¨ÿÿÿÿÿÿÿÿÿÿÿÿÿÿ¥ÿ«ÿ¤ÿÿÿ¢ÿÿÿÿ¦ÿÿÿÿ¢ÿÿÿÿÿÿÿÿÿÿÿ¢ÿÿÿÿÿÿÿÿÿÿ­ÿÿ¨ÿÿÿÿÿÿÿÿÿÿÿÿÿÿÿ¨ÿ®ÿ¤ÿÿÿ¡ÿÿÿÿÿÿÿÿÿÿÿ¥ÿÿÿÿÿÿÿ ÿ¨ÿ¢ÿ¡ÿÿÿ¥ÿ©ÿ¢ÿ¢ÿ£ÿÿÿÿÿ©ÿ¨ÿÿÿÿÿÿ ÿ~ÿþýeþYÿÿ¥ÿÿÿÿÿÿÿÿÿÿÿÿÿ£ÿ£ÿ¨ÿ¡ÿ¦ÿÿÿÿÿÿ¡ÿ¤ÿÿ ÿÿªÿÿ§ÿÿÿÿÿÿ¡ÿÿÿÿÿÿÿÿÿvÿsÿÿÿ¤ÿÿÿ ÿÿÿÿÿÿÿÿÿÿÿÿÿÿÿÿ£ÿÿÿÿ~ÿÿÿÿÿÿÿÿÿÿÿÿÿÿÿÿÿÿÿÿÿÿÿÿÿÿÿÿÿÿÿÿÿÿÿzÿÿÿÿÿÿÿÿÿÿÿ¢ÿ ÿÿÿÿ ÿ¡ÿÿÿÿÿÿÿÿÿ]ÿkÿÿÿÿÿÿÿÿÿÿÿÿÿÿÿÿÿÿÿÿÿÿÿÿÿÿÿÿÿÿÿÿ£ÿÿÿÿÿ¢ÿÿÿÿÿÿÿÿ¨ÿÿÿ§ÿÿÿÿÿÿÿÿÿÿÿ¡ÿÿÿÿÿÿÿÿÿÿÿ¡ÿ£ÿÿÿÿ¢ÿÿÿÿÿÿÿÿÿÿ ÿÿÿÿÿÿÿÿÿÿÿÿÿ¦ÿÿxÿrÿ=ÿÿÿÿÿÿÿÿÿÿÿÿÿÿÿoÿÿÿÿÿÿÿ~ÿÿÿÿÿÿsÿÿÿ|ÿÿÿÿÿÿÿÿÿÿÿÿÿÿÿÿÿÿÿÿÿÿÿÿÿÿÿÿÿÿÿÿÿÿÿÿÿÿÿÿÿÿÿÿÿÿÿÿÿÿÿÿÿÿÿÿÿÿÿÿÿÿ}ÿÿÿÿÿÿÿ¢ÿ¡ÿ¢ÿÿÿÿÿÿÿÿÿÿÿÿ¡ÿÿÿÿÿÿÿÿÿÿÿÿÿÿÿÿÿÿÿÿÿÿÿÿÿÿÿÿÿÿÿÿÿÿÿÿjÿÿÿÿÿÿÿÿÿÿÿÿÿÿÿÿÿÿÿÿÿÿÿÿÿÿÿÿÿÿÿÿÿÿÿÿÿÿÿÿÿÿÿzÿÿÿÿÿÿÿÿÿ¡ÿÿÿÿÿÿ^ÿûþñþXÿÿÿÿÿÿÿÿÿÿÿÿÿÿÿÿuÿ{ÿÿÿÿÿÿÿ{ÿvÿÿÿÿÿÿ^ÿOÿÿÿÿÿÿÿÿÿÿÿÿ{ÿÿÿxÿÿÿÿÿÿÿÿÿÿÿÿÿÿÿÿÿÿÿÿÿÿÿÿ|ÿÿÿÿÿÿÿÿÿ|ÿzÿÿÿÿ~ÿÿÿÿÿÿÿ|ÿ@ÿÿQÿÿÿÿÿÿÿÿÿÿÿÿÿÿÿlÿÿÿÿÿÿÿÿ£ÿÿÿÿÿÿÿÿÿÿÿÿÿÿÿÿÿÿÿÿÿÿÿ¡ÿÿ~ÿÿÿÿÿÿÿÿÿÿÿÿÿÿÿ~ÿÿÿÿÿÿÿÿÿÿÿÿÿÿrÿÿÿxÿÿÿÿÿÿÿ|ÿÿ}ÿÿuÿxÿlÿhÿqÿyÿvÿÿÿ|ÿÿÿrÿzÿÿ~ÿÿÿÿrÿaÿ{ÿ~ÿÿÿÿoÿwÿyÿ{ÿwÿuÿÿÿÿÿÿÿÿÿÿÿÿÿÿÿÿÿÿÿÿÿÿÿÿÿÿÿÿÿÿ ÿÿÿÿÿÿÿÿÿÿÿÿÿÿÿÿÿ~ÿzÿÿ}ÿÿÿÿÿÿÿÿÿÿÿÿÿ|ÿ~ÿÿÿÿÿwÿxÿÿÿÿmÿ_ÿSÿlÿwÿqÿqÿtÿ}ÿyÿ{ÿÿÿxÿrÿuÿuÿtÿnÿpÿÿÿÿxÿÿÿuÿ}ÿÿzÿuÿÿÿÿvÿÿÿÿÿÿÿÿÿÿ£ÿÿÿÿÿÿÿÿ§ÿ¡ÿÿÿÿÿÿÿÿÿÿÿÿ ÿÿÿÿÿÿÿÿyÿ|ÿÿÿÿÿÿÿxÿÿÿÿÿÿÿÿÿÿÿÿÿÿ£ÿÿÿÿÿÿ£ÿ§ÿ¨ÿÿ¢ÿ²ÿ´ÿ¡ÿªÿ¥ÿ ÿÿÿ£ÿ¨ÿ¬ÿ¥ÿ¢ÿ¡ÿ¨ÿÿ¦ÿ¡ÿÿÿÿþ¡þÿÿÿÿÿÿsÿÿÿÿÿÿÿÿÿÿÿÿÿÿÿÿÿÿÿÿÿÿÿÿÿÿÿÿÿÿÿÿÿÿÿ ÿÿÿÿÿÿQÿÿÿÿXÿÿÿÿÿÿÿÿÿÿÿÿÿÿÿÿÿÿÿÿÿÿÿÿÿÿÿ}ÿÿÿÿÿÿÿÿÿÿÿÿÿÿÿÿÿÿÿÿÿÿÿÿÿÿÿÿÿÿÿÿÿxÿUÿ[ÿÿÿÿÿÿ|ÿÿÿÿÿÿÿÿ}ÿ*ÿþÍþXÿ|ÿÿÿÿÿÿÿÿÿÿÿÿ~ÿÿVÿZÿÿÿÿÿvÿÿÿyÿÿÿÿÿÿÿÿÿÿÿÿÿÿtÿsÿÿ¨ÿÿÿÿÿÿÿÿÿÿÿÿÿÿÿÿÿÿÿÿÿÿÿÿÿÿÿÿÿÿÿÿÿÿÿÿÿyÿ¨ÿÿÿÿÿÿÿÿÿÿÿÿÿÿÿÿÿxÿÿÿÿÿÿÿÿÿÿÿÿÿÿÿÿÿÿtÿ}ÿÿ}ÿÿÿÿÿÿÿÿÿÿÿÿÿÿÿÿÿÿÿÿÿÿÿÿÿÿÿÿÿÿÿuÿÿÿÿxÿÿÿÿÿÿÿÿÿÿÿÿÿÿÿÿÿÿ~ÿÿxÿÿÿ{ÿÿÿÿ|ÿÿ|ÿÿÿÿÿ{ÿÿÿÿÿÿzÿÿÿÿÿÿÿ{ÿÿÿÿÿÿÿ|ÿuÿÿÿÿÿÿÿzÿÿÿÿÿÿÿÿyÿÿxÿwÿÿÿÿÿÿÿ~ÿ\ÿJÿÿÿvÿÿvÿÿÿÿÿÿÿÿÿÿÿxÿyÿuÿ{ÿÿÿÿÿÿÿÿÿxÿÿÿÿÿÿÿÿÿÿyÿÿÿÿÿwÿ{ÿÿÿÿÿÿÿÿÿÿsÿÿÿÿÿyÿ~ÿÿÿÿÿÿÿÿÿÿÿÿÿxÿyÿ~ÿÿzÿÿÿÿÿÿÿÿÿÿÿÿÿpÿ|ÿÿÿÿÿÿÿÿÿÿÿÿÿÿ}ÿ|ÿÿÿÿxÿ|ÿÿ|ÿÿÿÿÿÿÿÿÿÿÿÿÿ}ÿÿÿÿuÿÿÿtÿÿ~ÿÿÿÿÿÿÿÿ|ÿ~ÿxÿxÿÿÿÿÿÿÿÿÿÿ|ÿÿÿtÿzÿ|ÿÿ{ÿÿÿ|ÿÿ|ÿmÿrÿaÿ}ÿÿzÿ|ÿcÿwÿÿÿÿÿÿÿ{ÿ{ÿÿ}ÿÿÿ}ÿ~ÿÿÿlÿ}ÿ}ÿ|ÿÿÿzÿyÿrÿfÿpÿtÿ~ÿ}ÿÿÿÿtÿÿÿ{ÿyÿÿÿÿÿÿÿqÿoÿÿzÿsÿlÿuÿÿsÿÿÿ|ÿÿÿÿ{ÿzÿtÿÿÿuÿwÿyÿzÿÿÿÿÿÿÿÿÿÿÿÿxÿÿÿyÿÿÿ~ÿtÿ~ÿÿyÿzÿÿzÿ~ÿsÿÿÿÿÿÿ|ÿÿÿuÿtÿÿÿuÿÿÿdÿmÿfÿiÿÿÿÿÿÿÿzÿÿÿ~ÿzÿzÿqÿÿÿÿÿÿnÿgÿlÿwÿÿÿ~ÿsÿ}ÿÿÿÿrÿhÿÿ|ÿuÿxÿÿÿ|ÿrÿjÿqÿiÿvÿyÿÿÿyÿÿÿÿwÿÿÿÿÿxÿvÿÿÿÿÿÿÿÿÿÿÿÿxÿ~ÿÿÿÿ~ÿÿÿ|ÿÿyÿÿÿkÿÿoÿlÿÿÿÿ|ÿyÿÿÿÿÿÿ|ÿqÿ{ÿÿ|ÿÿ~ÿ~ÿÿÿyÿrÿÿÿÿÿ}ÿÿ}ÿyÿsÿÿÿÿtÿÿÿÿÿÿÿÿÿÿÿÿzÿyÿ|ÿÿÿÿÿÿÿ}ÿyÿÿÿÿyÿwÿÿ{ÿxÿÿÿ|ÿvÿÿÿ}ÿÿÿÿÿzÿÿÿÿÿuÿÿÿxÿÿ~ÿÿtÿÿÿmÿÿÿÿvÿÿÿÿÿÿÿÿÿÿÿÿÿÿÿÿÿÿÿÿÿÿÿÿÿÿxÿÿÿÿuÿÿÿÿÿÿÿÿqÿÿÿÿÿÿÿÿÿÿÿÿÿÿÿÿÿzÿtÿÿÿÿÿÿÿÿÿÿÿÿÿÿ|ÿÿÿ|ÿ¤ÿ¤ÿÿÿÿÿÿÿÿÿÿÿÿzÿÿÿÿÿÿÿÿÿÿÿÿÿÿÿ~ÿÿÿÿÿÿÿÿÿÿ}ÿÿÿÿÿzÿvÿÿÿÿÿÿÿÿÿÿÿ¨ÿÿ ÿÿÿÿÿ¥ÿÿ~ÿÿÿÿÿyÿÿrÿÿÿÿÿÿ ÿÿÿÿ}ÿÿÿÿÿÿÿ¡ÿÿÿÿÿÿÿÿÿÿÿ ÿ£ÿÿ¡ÿÿÿ}ÿÿ±ÿÿzÿ©ÿÿ¥ÿÿÿÿ~ÿÿÿÿ{ÿzÿÿÿÿÿÿÿÿÿÿÿÿÿÿÿÿÿÿÿÿÿÿ}ÿÿÿÿÿÿÿÿÿÿÿ²ÿÿÿÿÿÿÿªÿÿÿÿÿwÿÿÿÿÿÿ©ÿÿ¡ÿÿqÿÿ¢ÿÿÿÿÿÿÿÿÿÿÿÿÿÿÿÿÿÿÿÿÿÿÿÿÿÿÿÿÿÿÿÿÿsÿÿrÿÿÿÿÿÿ ÿÿÿÿÿÿÿÿÿÿÿÿÿÿÿÿÿÿÿÿÿÿ¡ÿÿÿÿÿÿÿÿ}ÿÿÿÿ§ÿÿÿÿÿÿÿ«ÿ§ÿÿxÿÿÿÿÿ~ÿ©ÿ§ÿ©ÿÿÿÿÿÿÿÿ¢ÿÿÿÿÿ ÿ¢ÿÿÿÿÿÿÿÿÿÿÿÿÿÿÿÿ£ÿÿ{ÿÿÿiÿúþþþtÿÿÿÿÿvÿÿÿÿÿÿÿÿÿÿ ÿ¡ÿÿ¢ÿÿÿÿÿÿÿÿÿÿÿÿÿÿÿÿÿÿÿÿÿÿÿÿÿÿÿÿÿÿÿÿÿÿÿ¡ÿÿÿÿÿÿÿÿÿÿÿÿÿÿÿÿÿÿÿÿÿÿÿÿÿÿÿÿÿÿÿÿsÿÿÿÿÿÿÿÿÿÿÿÿÿÿÿ£ÿ¼ÿ|ÿÿÿÿ¢ÿÿ¦ÿÿÿÿÿÿÿ ÿ ÿÿÿÿÿÿÿÿÿÿÿÿÿÿÿ¤ÿÿÿÿÿÿÿÿÿzÿÿÿ¡ÿÿÿÿÿÿÿÿÿÿÿÿ{ÿÿÿÿÿÿÿÿÿÿÿÿÿÿÿÿ¡ÿÿÿÿÿÿÿÿÿÿÿÿÿÿÿ{ÿÿÿÿÿÿÿ~ÿÿvÿzÿ¥ÿÿ¤ÿÿÿÿ|ÿÿvÿuÿÿÿÿÿÿÿÿÿÿÿ ÿÿÿ}ÿÿÿÿÿÿÿÿ{ÿÿÿÿÿÿÿyÿÿ|ÿÿÿÿÿÿÿÿÿÿÿÿÿÿÿÿÿÿ{ÿÿÿÿÿÿqÿxÿÿÿÿÿÿÿjÿÿzÿÿÿÿÿxÿ|ÿÿÿ|ÿÿÿÿÿÿ}ÿÿÿÿÿÿÿÿÿwÿ~ÿÿ|ÿ}ÿÿÿÿÿÿÿÿÿÿÿÿÿÿÿÿÿÿÿÿÿÿÿÿÿÿÿÿÿÿÿÿÿ~ÿÿÿÿÿÿÿÿÿÿÿÿÿxÿÿÿÿÿÿÿÿÿÿiÿRÿJÿaÿrÿxÿmÿyÿmÿ~ÿ~ÿpÿÿpÿÿÿsÿuÿgÿ{ÿÿÿ{ÿmÿzÿÿÿÿÿÿÿÿÿÿÿÿÿÿÿÿÿÿÿ´ÿÿÿÿÿÿÿÿÿÿÿÿ~ÿÿÿÿÿÿÿÿÿÿÿÿÿÿÿÿkÿÿÿÿÿÿÿÿÿÿÿÿ}ÿÿÿÿÿÿÿÿÿÿÿÿÿ¡ÿÿÿÿÿ¤ÿÿÿÿÿÿÿÿÿÿÿÿ{ÿjÿÿÿÿÿÿÿÿÿÿÿÿÿÿÿ¦ÿÿÿÿÿÿÿÿÿÿÿ¡ÿ¢ÿÿÿÿ¢ÿ¢ÿÿÿÿÿÿÿÿÿ¦ÿÿÿÿÿÿÿÿ ÿ ÿÿ¤ÿ§ÿÿÿÿÿÿÿÿÿÿÿÿÿ¡ÿÿÿÿÿ£ÿ¢ÿÿÿÿÿÿÿÿÿÿÿÿÿ¡ÿÿÿÿÿ¢ÿ¦ÿÿÿÿÿ¡ÿÿÿ ÿ©ÿÿ¢ÿ¨ÿÿÿÿÿÿÿ¨ÿÿ´ÿÿÿÿÿÿ ÿÿÿÿÿÿÿÿÿÿ£ÿÿÿÿÿ¥ÿÿÿÿÿÿÿÿÿÿÿ§ÿÿÿÿÿ ÿ£ÿ¢ÿÿ®ÿÿÿÿ¡ÿÿÿÿÿ£ÿ¡ÿÿÿ£ÿÿÿÿÿ¢ÿÿ ÿ°ÿÿÿÿ¢ÿÿÿÿÿÿÿÿÿ¡ÿ¦ÿ«ÿÿÿÿÿÿÿrÿþ=þÿ|ÿÿ ÿÿÿ¡ÿ¡ÿ¤ÿ©ÿ¡ÿ¥ÿÿÿ·ÿ ÿ£ÿÿÿÿÿÿÿÿÿÿ¥ÿ¤ÿÿÿÿÿÿ§ÿÿÿÿÿÿ¨ÿÿÿÿÿÿÿÿÿÿÿÿÿÿÿÿÿÿÿÿÿÿÿÿÿÿÿÿÿÿÿÿÿÿÿÿÿÿÿÿÿÿÿÿÿÿÿÿÿÿÿÿÿÿÿÿÿÿÿÿÿÿÿÿÿÿÿÿÿ|ÿÿÿÿÿ¡ÿ¥ÿ±ÿÿÿÿÿÿ¢ÿÿÿÿÿÿÿÿÿÿÿÿÿÿÿJÿÿÿÿÿ©ÿ£ÿÿÿÿÿÿÿÿÿÿÿÿÿÿÿÿÿÿÿÿÿÿÿÿÿªÿÿ ÿÿÿÿÿ¤ÿÿÿÿÿ ÿÿ ÿ¥ÿÿÿ¤ÿÿÿÿÿÿÿÿÿÿÿÿÿÿÿÿÿÿÿÿÿÿÿÿÿÿÿÿÿ¡ÿÿÿÿÿÿÿÿÿÿÿÿ}ÿÿÿÿÿÿÿÿÿÿÿaÿ*ÿ`ÿÿÿÿÿÿÿÿÿÿÿÿÿÿÿÿÿÿ~ÿ|ÿÿÿÿÿÿÿÿÿgÿÿÿÿÿÿÿÿÿÿÿÿÿÿÿÿÿÿÿÿÿÿÿÿÿÿÿÿ|ÿÿÿÿÿÿÿÿÿÿÿÿÿÿÿ{ÿÿÿÿÿÿÿ¤ÿÿÿÿÿÿÿÿÿÿ¤ÿÿÿÿÿÿÿÿÿ¢ÿÿÿÿÿÿÿÿÿÿÿÿÿÿÿqÿÿ¢ÿÿÿÿÿÿÿÿÿÿÿÿ~ÿÿÿÿÿÿÿÿÿÿÿÿÿÿÿÿÿÿÿÿÿÿÿÿnÿÿÿÿÿÿÿÿÿÿÿÿÿÿÿÿ~ÿÿÿÿ¡ÿÿÿ~ÿÿÿÿÿÿÿÿÿÿÿÿÿÿÿÿÿ{ÿ~ÿÿÿÿÿÿÿÿÿÿÿÿÿÿÿÿ~ÿ-ÿÿYÿÿÿÿÿÿÿÿÿÿÿÿÿÿÿÿ{ÿeÿzÿÿÿÿÿÿÿyÿÿÿÿÿÿtÿeÿyÿ|ÿÿÿÿÿÿÿÿÿÿÿÿÿpÿÿÿÿÿÿÿÿÿÿÿÿÿÿÿÿÿÿÿÿÿÿÿÿÿÿÿÿÿÿÿÿÿÿsÿ{ÿÿÿÿÿÿÿÿÿÿzÿÿÙþBÿ}ÿÿÿ{ÿÿÿÿÿÿÿÿÿÿÿvÿyÿÿÿÿÿ¡ÿ¡ÿ¤ÿÿÿÿÿ¡ÿÿÿÿÿÿÿÿÿÿÿÿÿÿÿÿÿÿÿ ÿÿÿÿÿÿÿÿÿÿÿÿÿÿÿ¡ÿÿÿÿÿÿÿÿÿÿÿÿÿÿÿÿxÿÿÿÿÿyÿqÿxÿÿÿÿÿiÿÿÿsÿwÿxÿuÿuÿxÿÿÿÿÿÿÿÿÿÿ}ÿÿvÿ}ÿvÿrÿÿÿÿÿqÿqÿtÿ}ÿyÿÿÿÿÿÿÿÿÿÿÿÿÿÿÿÿÿÿÿÿÿÿÿÿÿÿÿÿyÿÿÿÿÿÿÿÿÿÿÿÿÿÿÿÿÿÿÿÿÿÿÿÿÿÿÿÿÿÿÿÿqÿÿgÿpÿÿÿÿÿÿÿ|ÿÿÿsÿÿhÿwÿyÿwÿ|ÿ}ÿqÿjÿzÿÿiÿÿÿÿrÿmÿmÿgÿeÿiÿÿyÿÿÿÿÿ~ÿoÿoÿpÿxÿÿÿÿ{ÿÿÿÿÿÿÿÿ¢ÿÿÿÿÿvÿÿÿÿÿÿÿÿÿÿÿÿÿÿÿÿÿÿ£ÿ¥ÿÿÿÿÿÿÿÿÿÿÿÿÿÿÿÿÿÿÿÿÿÿÿÿÿÿÿ ÿ§ÿÿÿ}ÿÿ§ÿ©ÿ£ÿÿ¦ÿ¬ÿÿ¦ÿ§ÿ ÿ£ÿÿÿÿÿÿÿªÿÿ¢ÿ¦ÿÿÿÿÿÿÿ7ÿ+ÿÿ¤ÿÿÿÿÿÿÿÿÿÿÿÿÿÿÿÿÿÿÿÿÿÿ ÿÿÿÿÿÿÿÿÿÿtÿÿÿÿÿÿ ÿ£ÿ¢ÿ¢ÿÿÿÿÿiÿ6ÿÿ,ÿ_ÿÿÿÿÿÿÿÿ ÿÿÿ ÿÿÿÿÿÿÿÿÿÿÿÿÿÿÿ ÿÿÿ~ÿÿÿÿÿÿÿÿÿÿ{ÿÿÿÿÿÿÿÿÿÿÿÿÿÿÿÿÿÿÿÿÿeÿVÿuÿÿÿÿÿÿÿÿÿÿÿÿÿÿkÿúþmþÙþuÿ}ÿ{ÿÿÿÿÿÿÿÿÿÿÿÿÿpÿrÿÿÿÿÿÿÿÿÿÿ~ÿÿÿÿÿÿÿÿÿÿÿ{ÿÿÿÿÿÿÿÿÿÿÿÿÿÿÿÿÿÿÿÿÿÿÿ ÿÿÿÿÿÿÿÿÿÿÿÿÿÿÿÿÿÿÿÿÿÿÿÿÿÿÿÿÿÿÿÿÿÿÿÿÿÿÿyÿÿÿÿÿÿÿÿÿÿÿÿÿÿÿÿÿÿfÿÿÿÿ}ÿÿÿÿÿÿÿÿÿÿÿÿÿÿÿÿÿÿÿÿÿÿÿÿÿ|ÿÿÿÿÿtÿuÿwÿwÿÿÿÿxÿÿÿÿÿÿÿ~ÿxÿ~ÿÿÿÿÿ|ÿÿÿÿÿÿÿ{ÿÿÿÿÿÿÿyÿÿÿÿÿÿmÿÿÿnÿÿÿÿ{ÿÿÿxÿÿÿÿÿyÿÿÿÿÿÿÿuÿÿÿyÿÿlÿÿÿÿÿÿÿÿÿÿÿÿÿÿyÿ`ÿ_ÿÿÿÿ}ÿ|ÿÿÿtÿsÿÿÿÿÿÿ{ÿvÿtÿzÿÿÿÿÿÿ~ÿ}ÿÿ{ÿ|ÿÿÿÿ~ÿÿÿÿÿÿ|ÿ|ÿÿÿÿÿÿÿÿÿÿÿÿÿÿyÿÿÿÿÿsÿÿÿÿÿÿÿÿÿÿÿÿÿÿÿÿÿÿzÿÿÿÿÿÿÿÿÿÿÿÿÿvÿÿÿÿÿÿÿÿÿÿÿÿÿÿÿÿÿyÿÿÿyÿÿÿ}ÿ}ÿÿÿÿyÿÿÿ|ÿwÿÿÿÿÿxÿÿÿ{ÿvÿ{ÿ}ÿÿÿ|ÿÿÿÿxÿ{ÿÿÿÿÿyÿÿÿ|ÿ~ÿÿÿÿvÿ~ÿ|ÿÿ~ÿyÿÿyÿÿwÿÿwÿÿyÿÿ{ÿÿÿÿÿ|ÿÿÿÿÿÿÿÿÿÿÿÿÿqÿÿÿÿÿÿÿmÿ{ÿÿÿÿÿÿÿ}ÿjÿ|ÿÿÿxÿÿÿyÿuÿÿÿÿÿÿÿÿÿÿÿmÿÿÿrÿÿyÿÿÿÿÿyÿuÿÿpÿÿvÿ~ÿvÿÿÿvÿpÿpÿzÿÿÿ|ÿwÿyÿÿ}ÿ|ÿ~ÿÿxÿÿ|ÿÿÿÿwÿwÿÿÿÿ|ÿ{ÿÿÿÿÿÿÿÿ}ÿ~ÿÿ|ÿwÿÿÿÿÿ|ÿnÿhÿoÿÿyÿyÿ}ÿuÿ{ÿÿÿÿzÿ~ÿgÿÿzÿtÿvÿlÿ|ÿÿ{ÿÿpÿmÿwÿ{ÿÿÿ}ÿÿÿÿÿ}ÿoÿfÿ{ÿwÿwÿvÿyÿÿÿtÿ~ÿnÿ~ÿxÿÿÿ{ÿxÿÿyÿÿÿÿ}ÿÿ}ÿÿÿÿÿxÿÿÿÿÿxÿrÿsÿ}ÿÿ{ÿÿÿÿ}ÿwÿtÿÿ~ÿrÿÿvÿÿÿÿÿÿ|ÿÿÿÿÿÿÿÿÿÿÿÿ}ÿ{ÿ|ÿzÿ{ÿÿÿ}ÿ{ÿÿÿÿÿtÿzÿÿzÿwÿÿxÿÿxÿyÿ~ÿÿmÿ~ÿÿÿÿ}ÿvÿÿzÿoÿ}ÿÿÿsÿÿÿ{ÿ~ÿ{ÿ{ÿrÿoÿtÿÿÿÿÿÿ}ÿÿtÿpÿ~ÿuÿ}ÿÿtÿ{ÿÿÿÿrÿÿÿÿÿtÿ}ÿrÿÿxÿÿÿiÿ~ÿÿjÿyÿÿÿÿ|ÿÿ~ÿÿÿÿÿÿ~ÿÿÿÿÿÿÿÿÿÿ|ÿÿ|ÿÿvÿÿÿÿÿzÿÿÿÿÿÿÿuÿÿÿÿÿÿrÿ|ÿÿ~ÿkÿÿÿÿÿÿÿ}ÿÿÿÿÿÿÿÿÿÿzÿÿÿÿÿ}ÿ}ÿÿÿ¡ÿÿÿÿÿÿÿÿyÿrÿÿÿ|ÿÿÿ¥ÿÿÿÿÿÿÿÿÿÿÿÿÿÿÿÿÿÿ¢ÿÿÿÿÿÿÿÿÿÿÿÿÿÿvÿÿÿ}ÿÿÿÿÿÿÿ|ÿÿÿÿ©ÿÿÿÿÿÿÿÿÿÿÿÿÿÿÿÿÿÿ}ÿÿÿÿÿÿÿ ÿÿÿÿÿÿÿÿÿÿÿÿÿÿÿÿÿÿÿÿÿÿÿÿ¤ÿÿ­ÿÿÿÿxÿÿÿÿÿ}ÿÿÿÿÿÿÿÿÿÿÿÿÿÿÿÿÿÿÿÿÿÿÿÿÿÿÿÿÿÿÿÿÿÿÿÿÿÿ ÿÿÿÿÿÿÿÿÿÿÿÿÿÿ£ÿÿÿÿÿÿÿÿÿÿÿÿÿÿÿÿÿÿÿÿÿÿÿÿÿÿÿÿÿÿÿÿÿ¤ÿÿÿÿÿÿ¢ÿÿÿµÿÿ}ÿwÿÿÿ ÿÿ¡ÿÿÿÿÿ}ÿÿ§ÿ©ÿ£ÿÿÿÿÿÿÿÿÿÿÿÿÿÿÿÿÿÿÿÿÿÿÿÿÿÿÿÿ§ÿ¢ÿÿxÿÿ®ÿÿÿÿÿÿÿÿÿ¥ÿÿ|ÿÿÿÿÿÿÿÿÿÿÿÿÿÿÿ¤ÿÿÿÿÿÿÿ¡ÿÿ ÿÿ¡ÿÿÿuÿÿ;þMÿÿÿÿÿÿÿÿÿÿÿÿÿÿ¤ÿÿÿ£ÿÿÿÿÿÿÿÿÿÿÿÿÿÿÿÿÿÿ¡ÿÿÿÿÿÿÿÿÿÿÿÿÿÿÿÿÿÿÿÿÿÿÿÿÿÿÿÿÿÿÿÿÿÿÿÿÿ~ÿÿÿÿÿÿÿÿÿÿÿÿÿÿ}ÿÿÿÿÿÿÿÿÿÿnÿ¥ÿÿtÿÿ¢ÿÿÿÿÿÿÿÿÿÿÿ ÿ£ÿÿÿÿÿÿÿÿÿÿÿÿ¢ÿÿÿÿÿÿ}ÿÿÿÿÿÿÿÿÿÿÿÿ¤ÿ§ÿÿÿÿÿÿÿÿÿÿÿÿÿÿÿÿÿÿÿÿÿÿÿÿÿÿÿÿÿÿ~ÿÿÿÿÿÿÿÿÿÿÿÿÿÿÿ|ÿÿÿÿÿÿÿÿÿÿÿÿÿÿÿÿÿÿÿvÿvÿÿÿÿÿÿÿÿÿÿÿÿÿÿÿÿÿÿ¢ÿÿÿÿÿÿÿÿÿÿÿÿÿÿÿÿÿÿÿ¡ÿÿÿÿÿÿÿ¡ÿÿÿÿÿxÿzÿÿÿsÿsÿÿÿÿÿwÿýþgÿÿuÿtÿÿÿÿÿÿÿÿÿÿÿÿÿ~ÿ}ÿ|ÿÿÿÿÿ~ÿÿÿoÿÿÿÿÿÿÿÿÿÿÿÿyÿÿÿÿÿÿÿÿÿÿÿÿÿÿÿÿwÿÿÿÿÿÿÿÿÿÿ}ÿÿÿ ÿÿÿÿÿÿÿzÿzÿÿÿÿzÿÿÿÿÿÿÿrÿRÿ[ÿÿyÿwÿ^ÿ^ÿjÿqÿyÿzÿÿoÿÿÿvÿuÿÿÿzÿÿxÿuÿÿÿÿÿÿÿÿÿÿÿÿÿ{ÿwÿÿÿÿÿÿÿÿÿÿÿ¤ÿÿÿÿÿÿÿÿÿÿÿÿÿÿÿÿÿÿÿÿÿÿÿ|ÿÿÿÿÿÿÿÿÿÿÿÿÿÿÿÿÿÿÿÿÿÿÿÿÿ ÿÿpÿÿ£ÿÿÿÿÿÿÿÿÿÿÿÿÿdÿeÿÿÿÿÿÿÿÿÿÿÿÿ«ÿÿÿ¥ÿÿÿÿ£ÿÿÿÿ¥ÿÿÿÿÿÿÿÿÿ ÿÿÿÿÿÿÿÿ¡ÿ©ÿÿÿ ÿÿÿÿÿÿÿÿ£ÿ¦ÿÿÿÿÿÿÿÿÿÿÿÿÿÿÿÿ¢ÿÿÿ¥ÿ§ÿÿÿÿÿÿÿ¥ÿÿÿÿÿÿÿÿÿÿ¦ÿÿÿÿÿÿ¨ÿÿÿÿÿÿÿÿÿÿÿÿ¡ÿ¯ÿ¶ÿÿÿÿÿÿÿÿÿÿÿÿÿÿÿÿÿÿ§ÿÿÿÿÿ¡ÿÿÿ¬ÿÿÿÿÿÿ ÿ¡ÿ¨ÿ«ÿ¡ÿÿÿ¡ÿ¦ÿÿÿÿ«ÿÿÿÿÿÿÿÿÿÿÿÿÿÿÿ¤ÿÿ¥ÿÿ¢ÿ¡ÿÿÿÿ«ÿÿÿÿÿÿ£ÿ¥ÿÿÿ¦ÿ©ÿÿÿÿÿÿÿnÿüþÿOÿÿÿÿÿÿÿÿ¢ÿ¥ÿ¦ÿ¢ÿÿÿ£ÿÿÿÿÿÿÿÿ ÿÿÿ£ÿ¤ÿÿÿÿÿÿÿÿÿÿÿÿÿ ÿÿÿÿÿÿÿÿÿÿÿÿÿ©ÿÿÿÿÿÿÿÿÿÿÿÿÿÿÿÿÿÿÿÿÿÿÿÿÿÿÿÿÿÿÿÿÿÿ¢ÿÿÿÿÿÿÿÿÿÿÿÿÿÿÿÿÿÿÿÿÿÿÿÿÿÿÿÿÿÿÿ ÿÿÿÿ¬ÿÿ§ÿ¡ÿÿÿÿÿÿÿÿÿ¦ÿÿiÿgÿÿ}ÿÿÿÿ¤ÿÿÿÿÿÿÿÿÿÿÿÿÿ£ÿÿÿÿÿÿÿÿÿÿÿÿ¥ÿÿ¤ÿÿÿ¡ÿÿÿÿÿÿÿ£ÿÿÿÿÿÿ¡ÿ¡ÿÿÿÿÿÿÿÿÿÿÿÿÿÿ«ÿÿÿÿÿÿÿÿÿÿÿÿÿÿÿÿÿÿÿÿÿÿÿ§ÿÿÿ~ÿÿÿÿÿÿÿÿÿÿwÿ8ÿÿÿÿÿÿÿÿÿÿÿÿÿÿÿ ÿÿÿÿÿÿÿÿÿÿÿÿÿÿÿnÿÿÿÿ}ÿÿÿÿÿÿÿÿÿÿÿÿÿÿÿÿÿÿÿÿÿÿÿqÿÿÿÿÿÿÿÿÿÿÿÿÿÿÿÿsÿÿÿÿÿÿÿ¤ÿÿ¢ÿ¥ÿ¡ÿÿÿÿÿÿÿÿÿÿÿÿÿÿÿÿÿÿÿÿÿÿÿÿÿÿÿÿÿÿÿÿÿÿÿÿÿÿ¤ÿ£ÿÿÿÿÿÿÿÿ ÿÿÿÿÿÿÿÿÿÿÿÿÿÿÿÿÿÿÿÿÿÿ}ÿÿÿÿÿÿÿÿÿÿÿÿÿÿÿÿÿÿÿÿÿÿÿÿÿÿÿÿÿÿÿÿÿÿÿÿÿÿÿÿÿ¢ÿ¢ÿÿÿÿÿÿÿÿÿÿÿÿÿ~ÿÿÿQÿzÿÿÿÿ ÿÿ£ÿÿÿÿÿÿÿÿÿÿvÿrÿÿÿÿÿÿÿÿÿ£ÿÿÿÿÿÿÿÿÿÿÿÿÿÿÿ~ÿ~ÿÿÿÿÿ~ÿÿÿÿÿÿÿÿÿÿÿÿÿÿÿÿÿÿ ÿÿÿÿÿÿÿÿ~ÿÿÿÿÿÿÿxÿrÿÿÿÿÿÿÿÿÿÿÿhÿÿëþgÿÿÿÿÿÿÿÿÿÿÿÿÿÿ}ÿgÿxÿÿÿÿÿÿÿÿÿÿÿÿÿÿÿÿÿÿÿÿÿÿÿÿÿÿÿÿÿÿÿ ÿ¡ÿÿÿÿÿÿÿÿÿÿÿÿÿÿÿÿÿÿÿÿÿÿÿÿÿÿÿÿÿÿÿÿÿÿ{ÿÿÿ~ÿÿÿÿ}ÿÿzÿÿvÿÿÿuÿsÿsÿzÿ{ÿÿÿÿÿ~ÿ{ÿÿÿÿÿÿÿÿzÿ{ÿÿÿÿ|ÿ{ÿ|ÿÿÿÿÿÿÿÿ|ÿ{ÿÿÿÿÿÿÿÿÿÿÿÿ£ÿÿÿÿÿÿÿÿxÿ«ÿ¢ÿÿÿÿÿÿÿÿÿÿÿÿÿÿÿÿÿÿÿÿÿÿÿÿÿÿÿÿÿÿyÿÿsÿXÿÿÿÿÿÿÿÿÿÿuÿÿÿÿ`ÿdÿnÿfÿ]ÿWÿrÿsÿuÿÿÿÿuÿkÿnÿpÿoÿÿ}ÿÿÿÿ|ÿÿÿrÿnÿÿÿuÿmÿzÿÿÿÿÿÿÿÿÿ¢ÿÿÿÿÿÿÿÿÿ ÿÿÿÿÿÿÿÿÿÿÿÿÿÿÿÿÿÿÿÿÿÿÿÿzÿqÿÿ¦ÿÿÿÿÿÿÿÿÿÿÿÿÿÿ£ÿ¥ÿ¯ÿÿÿÿÿÿ¥ÿ¨ÿ£ÿ²ÿÿÿ ÿ ÿ¤ÿ®ÿ¥ÿÿÿÿÿÿ¤ÿÿ¨ÿ¤ÿÿÿ¢ÿ ÿ¤ÿÿaÿsÿÿÿÿÿwÿÿÿÿÿÿÿÿÿÿÿÿÿÿÿÿÿÿÿÿÿÿÿÿÿÿÿÿÿ~ÿÿÿÿÿÿ ÿ¢ÿ ÿÿÿ¡ÿÿÿyÿUÿÑþþ)ÿÿÿÿÿÿÿÿÿ¦ÿÿÿÿÿÿÿÿÿÿÿÿÿÿÿÿÿÿÿÿÿiÿqÿÿÿÿÿÿÿÿÿÿÿÿÿÿÿÿÿÿÿÿÿÿÿÿ|ÿtÿÿÿÿqÿoÿÿÿÿÿÿÿxÿyÿÿÿÿÿÿÿSÿ·þþÿÿuÿsÿÿÿwÿ}ÿÿÿXÿÿ~ÿÿÿqÿtÿÿÿÿÿÿ¡ÿÿÿÿÿÿÿÿ{ÿÿÿÿÿÿÿ}ÿoÿÿrÿÿÿÿÿÿÿÿÿÿÿÿÿÿÿÿÿÿÿÿÿ¢ÿÿÿÿÿÿÿÿÿÿÿÿÿÿÿÿzÿÿÿÿÿÿÿÿÿÿÿÿÿÿÿÿÿÿÿÿÿÿÿ~ÿrÿ~ÿÿÿÿÿÿÿÿÿÿÿÿÿÿÿÿxÿ|ÿÿÿÿÿÿÿÿÿÿÿÿÿÿÿÿÿÿÿÿvÿÿÿÿÿÿÿÿÿÿÿuÿÿÿÿÿÿÿ|ÿÿqÿ{ÿ~ÿÿÿÿÿÿÿÿÿÿÿyÿÿzÿÿ{ÿÿÿwÿyÿÿÿÿÿÿÿ}ÿÿÿÿÿÿyÿÿzÿÿÿÿyÿzÿÿÿ{ÿÿÿÿÿÿÿ~ÿÿ|ÿÿÿÿÿuÿÿÿÿÿÿÿÿ{ÿÿÿÿÿÿÿÿÿÿyÿQÿyÿÿÿÿyÿyÿuÿwÿqÿwÿÿÿÿ{ÿÿ{ÿ|ÿÿÿiÿkÿ}ÿÿÿÿÿÿÿ}ÿÿÿÿÿÿÿÿÿÿÿÿÿ~ÿÿÿÿÿÿÿÿlÿÿÿÿÿÿ|ÿxÿÿÿÿÿÿÿzÿÿ¦ÿÿÿÿÿÿÿ}ÿtÿÿ_ÿqÿÿÿÿÿÿÿÿ}ÿÿÿÿÿÿÿÿÿÿÿÿ{ÿÿÿÿÿÿÿ~ÿÿÿÿÿ}ÿ|ÿ~ÿÿÿÿwÿvÿÿ|ÿÿÿÿÿÿÿÿtÿÿÿÿÿÿÿÿÿvÿÿyÿÿrÿzÿÿÿÿÿÿÿÿyÿqÿÿÿÿsÿxÿxÿÿxÿ}ÿuÿ}ÿÿaÿÿÿÿvÿÿÿÿuÿ~ÿÿÿÿÿÿÿÿ{ÿtÿÿÿÿ}ÿ|ÿsÿ~ÿÿÿÿÿÿvÿÿÿÿÿÿÿÿ}ÿ~ÿÿvÿ~ÿ~ÿÿyÿuÿÿÿÿÿÿÿÿ}ÿÿ}ÿÿÿ|ÿÿ}ÿÿÿÿ{ÿÿuÿÿÿ{ÿÿÿtÿÿÿÿÿ|ÿyÿtÿ{ÿÿÿÿÿvÿtÿuÿzÿzÿÿzÿÿÿ|ÿÿÿsÿÿ{ÿÿÿ|ÿÿÿxÿÿvÿxÿrÿlÿÿÿÿÿÿ~ÿÿlÿeÿnÿrÿÿÿtÿsÿÿÿÿxÿÿpÿÿÿÿhÿÿÿpÿvÿkÿzÿxÿuÿÿtÿ|ÿÿzÿÿ{ÿxÿÿÿÿÿwÿuÿpÿvÿuÿxÿiÿyÿ~ÿtÿyÿÿqÿxÿÿÿÿuÿyÿlÿhÿÿÿuÿÿwÿiÿvÿ{ÿuÿzÿ}ÿÿÿzÿÿÿwÿÿÿ{ÿ~ÿwÿÿgÿtÿ{ÿyÿaÿÿÿrÿoÿnÿÿÿ{ÿÿÿÿÿzÿÿÿzÿÿÿÿÿzÿwÿÿ{ÿsÿsÿÿÿ{ÿÿÿÿÿ~ÿqÿoÿÿÿ}ÿ|ÿrÿÿÿÿ}ÿÿtÿ{ÿÿÿÿÿyÿ}ÿÿÿÿÿÿÿgÿtÿÿÿÿÿÿÿÿÿÿÿ}ÿÿyÿqÿvÿ~ÿ{ÿhÿÿtÿÿvÿuÿÿÿÿoÿyÿyÿ|ÿÿÿjÿÿwÿÿÿsÿÿÿÿyÿÿÿuÿÿÿÿÿÿÿÿÿÿ|ÿÿÿÿÿÿÿÿÿÿÿÿÿÿÿÿÿÿ{ÿÿÿÿÿÿÿÿÿÿyÿÿÿÿzÿÿxÿuÿÿÿÿÿÿxÿyÿÿÿÿÿÿÿÿÿÿ|ÿÿÿÿÿÿÿ¤ÿÿÿÿÿÿÿÿÿÿÿÿÿÿ{ÿ}ÿÿÿÿÿÿÿÿÿÿÿÿÿwÿÿÿÿÿÿÿtÿvÿÿÿÿÿÿÿÿ£ÿÿÿÿÿÿÿÿÿÿÿÿÿÿÿÿÿuÿÿ ÿ¢ÿÿÿÿÿÿÿªÿÿÿÿÿÿÿÿÿÿÿÿÿÿÿÿ~ÿ{ÿÿÿÿ{ÿÿÿÿÿÿÿÿÿÿÿÿ¥ÿÿÿÿÿÿÿÿÿÿÿÿÿÿÿ{ÿÿÿÿÿ¢ÿÿÿÿÿÿÿÿÿÿÿÿÿÿÿÿÿÿÿÿÿÿÿÿÿÿÿÿÿÿÿÿvÿÿÿÿÿÿÿÿÿ¤ÿ£ÿÿ ÿÿÿÿÿÿÿ¥ÿÿÿÿÿÿÿÿÿÿÿÿÿÿÿÿÿÿÿÿÿÿÿÿÿÿÿÿÿÿÿÿÿÿÿÿÿÿÿÿ£ÿÿÿÿÿÿÿÿÿÿÿ¡ÿÿ¥ÿ¡ÿÿÿÿ¦ÿÿÿÿÿÿÿÿÿÿÿÿ¡ÿÿÿÿÿÿÿÿÿÿ ÿÿÿÿ ÿÿÿÿÿÿÿwÿ¹ÿ{ÿxÿÿ}ÿ ÿÿrÿÿÿÿÿÿÿÿÿÿ¢ÿÿÿÿÿÿ¢ÿÿÿÿÿÿÿÿÿÿÿ£ÿÿÿÿ¥ÿÿwÿÚþ!þÿÿÿÿ¨ÿÿÿÿÿÿÿÿ¥ÿÿÿÿÿÿÿÿÿÿÿÿÿÿÿÿÿÿÿÿÿÿÿÿÿ~ÿÿÿÿÿÿÿÿÿÿÿÿÿÿÿÿ ÿÿÿÿÿÿÿÿÿÿÿÿÿÿÿÿÿÿÿÿÿÿÿÿÿÿÿÿÿÿÿ}ÿÿÿÿÿÿÿÿÿÿÿÿÿÿÿ~ÿÿÿ¡ÿÿÿÿÿÿÿÿÿÿÿÿ¢ÿÿÿÿÿÿÿÿÿÿÿÿÿÿÿÿÿÿÿÿÿÿÿ~ÿÿÿ¬ÿÿ¦ÿ¨ÿÿÿÿÿÿÿÿÿÿÿÿÿÿÿÿÿÿÿÿÿÿÿÿÿÿÿÿÿÿÿÿÿÿÿÿ¢ÿÿÿÿÿÿÿÿÿÿÿÿÿÿÿzÿÿuÿÿÿÿÿ~ÿÿÿÿÿÿÿÿÿÿÿÿÿÿÿÿÿÿÿÿÿÿÿvÿ{ÿÿÿÿÿÿÿÿÿÿÿÿÿÿÿÿÿÿÿÿÿÿÿÿÿÿÿÿÿÿÿÿÿÿÿÿÿÿ}ÿcÿÿÿÿvÿÖþgÿvÿ{ÿÿÿÿÿÿÿÿÿÿÿÿÿÿÿÿzÿ~ÿÿÿÿÿÿÿÿÿÿÿÿÿªÿÿmÿÿÿÿ{ÿÿÿÿÿÿÿÿÿÿÿÿÿÿÿÿ{ÿ{ÿÿÿÿÿÿÿÿÿÿÿÿÿmÿ~ÿÿÿ}ÿrÿÿÿÿÿ{ÿuÿÿ|ÿÿÿÿÿ\ÿQÿrÿÿ}ÿWÿTÿkÿtÿvÿÿÿlÿyÿÿÿqÿÿÿÿ}ÿÿnÿÿÿÿÿÿÿÿÿÿÿÿÿÿÿÿÿÿÿÿ¬ÿÿÿuÿ£ÿÿ¡ÿÿÿÿ©ÿÿÿÿÿÿÿÿÿÿÿÿÿÿÿÿÿÿÿÿÿÿÿÿÿÿÿÿÿÿÿÿÿÿÿÿÿÿÿÿÿÿÿÿ~ÿÿÿÿÿ¨ÿ ÿÿÿÿÿÿÿÿÿÿÿnÿ}ÿÿÿÿÿÿÿÿÿ§ÿÿÿÿÿÿ ÿÿÿÿÿÿÿÿ©ÿÿÿÿÿÿÿÿÿÿÿÿÿÿÿ|ÿÿÿÿÿÿ£ÿÿÿÿÿÿÿÿÿÿÿÿÿÿÿÿÿÿ¡ÿÿÿÿÿ¡ÿÿÿÿÿ ÿÿÿ¡ÿ¦ÿÿÿÿÿÿÿ ÿÿÿÿÿ¥ÿ¢ÿ¢ÿÿÿÿÿÿ¢ÿÿÿ§ÿ¨ÿÿÿÿÿ¢ÿÿ¨ÿÿ ÿ ÿÿÿ°ÿÿÿÿÿÿÿÿÿÿ£ÿ¨ÿ§ÿÿÿÿÿÿÿÿÿÿÿ¦ÿÿÿÿÿÿÿ¦ÿ¤ÿÿ ÿÿÿÿÿÿÿÿÿ¬ÿÿÿÿÿÿÿÿÿÿÿÿÿÿ ÿ ÿ¡ÿÿÿÿ¯ÿÿ¦ÿÿÿÿ¥ÿÿÿÿÿ¡ÿÿ¡ÿ ÿÿÿ¡ÿÿÿÿ|ÿÿKÿjÿÿ¥ÿÿÿÿÿÿÿÿÿ¦ÿÿ©ÿÿÿÿÿÿÿÿÿÿ§ÿÿÿ¥ÿ ÿÿÿÿÿÿÿÿÿÿÿÿÿÿÿÿÿÿÿÿÿÿÿÿÿÿÿÿÿÿÿÿÿÿÿÿÿÿÿÿÿÿÿÿ¥ÿÿÿÿÿÿÿÿÿÿÿÿÿÿÿÿwÿÿÿ ÿ¨ÿÿÿÿÿÿÿÿÿÿÿÿÿ ÿÿ¦ÿ¢ÿÿÿÿÿÿÿÿÿÿÿÿÿÿÿÿ©ÿ¥ÿ ÿ©ÿ¥ÿÿÿÿÿ¡ÿ¡ÿÿeÿzÿÿÿÿÿ§ÿÿÿÿÿÿÿÿÿÿÿ¨ÿÿÿÿÿÿÿÿÿÿÿÿÿÿÿÿ|ÿÿÿ ÿÿÿÿ§ÿÿÿÿÿÿÿÿ{ÿ¥ÿÿÿÿÿÿÿÿÿÿÿÿÿÿÿ¨ÿÿÿÿ¡ÿÿÿÿÿÿÿÿÿÿÿÿÿÿÿÿÿÿÿÿ¤ÿÿÿÿÿÿÿÿÿÿÿÿÿÿOÿkÿÿÿÿÿÿÿÿÿÿÿÿÿÿÿÿÿÿÿÿÿÿÿÿÿÿÿÿÿvÿvÿÿÿwÿÿÿÿÿÿÿÿÿÿ ÿÿÿÿÿ~ÿÿÿÿÿÿÿÿpÿÿ|ÿÿÿÿÿÿÿÿÿÿÿÿÿÿÿÿÿÿÿÿÿÿÿ¥ÿÿÿÿÿÿÿÿÿÿÿÿÿ{ÿÿÿÿÿÿÿÿÿÿÿ¢ÿÿ¤ÿÿÿÿÿÿÿÿÿÿÿÿÿÿÿÿÿÿÿÿÿÿ¢ÿÿÿÿÿÿÿÿÿÿÿÿÿÿÿÿÿÿÿÿÿvÿ{ÿfÿÿÿÿÿÿÿÿÿÿÿÿÿÿÿÿÿÿÿÿÿÿÿÿÿÿÿÿÿÿÿÿÿÿÿÿÿÿÿÿÿÿÿÿÿÿÿÿÿÿÿÿÿÿ~ÿKÿáþ>ÿxÿÿÿÿÿÿ~ÿÿ~ÿÿÿÿÿÿÿÿ}ÿÿÿÿÿÿÿÿÿÿÿ¢ÿÿÿÿtÿ{ÿÿÿÿÿÿÿÿÿÿÿÿÿÿÿÿÿÿÿÿÿÿÿÿÿÿ£ÿ¤ÿÿÿÿÿÿÿÿÿÿÿÿÿÿÿÿÿÿÿÿÿÿzÿÿÿÿÿÿÿÿÿÿÿyÿ4ÿ¦þnÿÿÿÿÿÿÿÿÿÿÿÿÿÿÿpÿ}ÿÿÿÿÿÿÿÿÿÿÿÿÿÿÿÿÿÿÿ¡ÿÿÿÿÿÿÿzÿÿÿÿÿ¤ÿÿÿ ÿÿ ÿÿÿÿÿÿÿÿÿÿÿÿÿÿÿÿÿÿÿÿÿÿÿÿÿ{ÿÿÿÿÿÿÿÿÿÿÿÿ|ÿ{ÿÿÿÿ~ÿÿÿ}ÿÿwÿzÿ~ÿÿÿÿÿÿÿÿÿtÿÿÿÿÿtÿjÿsÿÿÿÿÿÿÿÿÿÿÿÿÿÿÿ ÿÿÿÿÿÿÿÿÿÿÿÿÿÿÿÿÿÿÿxÿÿzÿÿÿÿÿÿÿÿÿÿÿÿyÿ{ÿÿÿÿÿÿÿ£ÿÿÿÿÿÿÿÿÿÿ|ÿÿÿiÿwÿÿÿÿÿÿÿ|ÿÿÿsÿÿÿÿeÿMÿ]ÿjÿlÿvÿvÿsÿ~ÿÿÿmÿjÿ|ÿÿÿÿÿÿlÿpÿ~ÿvÿÿÿyÿÿ|ÿ~ÿ|ÿvÿ~ÿzÿÿÿÿÿÿÿÿÿÿoÿÿÿÿÿÿÿÿÿÿÿÿÿÿÿ¦ÿ¦ÿÿÿÿÿÿÿÿÿÿÿÿÿÿÿuÿÿÿÿÿÿÿ£ÿ¢ÿÿÿÿÿÿÿÿ³ÿ¡ÿ®ÿÿÿÿÿ ÿ ÿÿÿ¡ÿÿÿÿÿÿ£ÿÿÿÿ ÿÿÿ§ÿ¢ÿÿµÿÿ¤ÿ§ÿÿ¥ÿÿzÿ|ÿÿÿÿÿÿÿÿÿÿÿÿÿÿÿÿÿÿÿÿÿÿÿÿÿÿÿÿÿÿÿÿÿÿÿÿÿÿÿÿÿÿÿÿÿÿÿÿvÿ;ÿþ§ýµþ}ÿÿ¡ÿÿÿÿÿÿÿ~ÿÿÿÿÿÿÿÿÿÿÿÿ¤ÿÿÿÿÿÿ~ÿÿÿÿÿyÿtÿÿÿÿÿÿÿÿÿÿÿÿÿÿÿ|ÿÿÿÿÿÿÿ~ÿ¡ÿÿÿZÿUÿzÿÿÿÿÿÿÿxÿÿÿÿÿ|ÿyÿ ÿrþ·þ\ÿÿÿÿzÿÿÿÿxÿ{ÿyÿÿÿÿ|ÿrÿyÿÿ¤ÿÿÿÿÿÿÿÿÿÿÿÿÿÿÿÿÿÿÿÿÿÿrÿÿÿÿÿÿÿÿÿÿÿÿÿÿÿÿÿzÿÿÿÿÿzÿÿÿÿÿÿÿ|ÿoÿÿÿÿÿÿÿÿÿÿÿÿÿÿÿÿÿÿÿÿÿÿÿÿÿÿÿÿÿÿzÿpÿÿÿÿÿÿÿÿ¡ÿÿÿÿÿÿÿÿÿÿÿÿÿÿÿÿÿÿÿÿÿÿÿÿÿÿÿÿÿÿÿsÿÿÿÿ{ÿÿÿÿÿÿÿÿÿÿÿÿÿÿÿtÿÿyÿkÿrÿxÿÿÿÿÿÿÿÿiÿÿ¤ÿvÿÿ}ÿÿÿÿ{ÿ|ÿÿÿÿÿÿ{ÿÿÿÿÿÿzÿzÿ ÿÿÿÿÿÿÿÿ~ÿÿÿÿÿÿÿÿÿÿÿÿÿÿwÿÿ}ÿÿyÿÿÿyÿ{ÿÿÿÿÿÿÿÿÿ{ÿ_ÿqÿÿÿÿÿÿvÿfÿdÿgÿÿÿÿÿÿvÿ`ÿfÿÿÿÿÿÿÿÿÿÿÿÿÿÿÿÿÿÿÿÿÿÿÿÿ{ÿÿÿÿÿÿÿÿhÿkÿÿÿÿÿÿ}ÿÿÿ~ÿ|ÿxÿxÿ{ÿÿÿÿÿÿÿÿÿÿzÿrÿ-ÿ4ÿÿwÿÿÿÿÿÿwÿÿÿÿÿÿÿÿ}ÿÿÿÿÿÿÿÿ ÿ|ÿÿÿÿÿÿÿÿÿvÿÿyÿwÿÿÿÿ~ÿÿÿÿÿÿÿÿÿrÿÿ{ÿÿÿÿÿÿÿÿvÿÿ{ÿxÿwÿwÿÿÿÿÿ}ÿsÿtÿ|ÿÿ{ÿÿÿ}ÿÿqÿ|ÿÿÿÿÿrÿoÿÿÿÿÿ}ÿ}ÿÿ{ÿ{ÿÿÿÿÿÿÿ~ÿÿÿyÿvÿxÿÿÿÿÿÿÿÿvÿÿÿÿÿÿyÿ|ÿ{ÿ|ÿÿÿyÿ|ÿÿÿÿ}ÿ|ÿpÿuÿÿzÿÿÿsÿ}ÿnÿÿvÿÿyÿÿqÿÿÿÿpÿÿÿÿÿÿ|ÿÿÿÿ~ÿ|ÿwÿuÿwÿÿÿÿÿÿtÿvÿvÿ{ÿwÿÿÿ|ÿ{ÿeÿ|ÿÿÿÿÿyÿzÿÿ}ÿrÿ~ÿÿÿ}ÿ}ÿÿÿ}ÿtÿvÿ{ÿÿ~ÿtÿzÿÿÿÿmÿsÿ}ÿÿÿ~ÿÿzÿÿqÿÿÿÿÿnÿÿsÿxÿpÿyÿÿyÿ|ÿ}ÿrÿyÿzÿnÿwÿ~ÿ~ÿÿzÿvÿzÿ~ÿÿwÿsÿxÿÿpÿÿÿÿÿÿÿ\ÿuÿtÿhÿlÿuÿÿvÿÿÿÿÿÿÿÿÿÿzÿ}ÿÿÿvÿxÿyÿtÿyÿÿvÿÿÿÿgÿqÿÿgÿgÿÿsÿjÿÿtÿvÿÿÿÿgÿÿÿÿÿÿÿÿqÿrÿÿ{ÿiÿgÿÿÿÿÿyÿÿÿ~ÿ|ÿtÿÿÿÿjÿuÿÿÿyÿyÿsÿÿÿÿÿtÿyÿlÿÿÿÿÿÿÿÿÿ|ÿÿÿÿÿÿÿÿ}ÿÿÿÿyÿÿÿÿÿÿÿwÿfÿ}ÿÿÿÿÿÿvÿÿsÿÿxÿwÿvÿ{ÿÿÿÿÿÿÿÿqÿ}ÿ|ÿ{ÿÿÿÿÿÿÿÿÿÿÿÿÿÿÿÿÿÿÿÿÿÿÿÿÿÿÿyÿÿÿÿÿÿÿ~ÿÿÿÿÿÿÿÿÿÿÿÿÿÿÿÿzÿzÿÿÿÿÿÿÿÿÿÿ~ÿ~ÿwÿÿÿÿÿÿÿÿ¥ÿÿÿÿÿÿÿ¬ÿÿ~ÿÿ£ÿÿ{ÿÿÿÿÿÿÿÿÿÿÿ~ÿ~ÿÿÿÿÿÿÿÿÿÿÿÿÿ ÿÿÿÿÿÿoÿÿÿÿÿÿlÿwÿÿÿtÿÿÿ{ÿÿÿÿÿÿÿÿÿÿ¡ÿÿÿÿÿÿÿÿ|ÿÿÿÿÿÿÿÿuÿsÿÿÿÿÿÿÿÿÿÿÿÿÿÿÿÿÿÿÿÿÿÿÿÿÿÿÿÿÿÿÿrÿÿ|ÿÿÿÿÿÿÿÿÿÿÿÿÿÿÿÿÿÿÿÿÿ~ÿÿÿÿÿÿÿÿÿÿÿÿ~ÿÿÿÿÿÿÿÿÿÿÿÿÿÿÿÿÿÿÿÿÿxÿÿÿÿÿÿ}ÿÿÿÿÿÿÿÿÿÿÿÿÿÿÿ¢ÿÿÿÿÿÿÿÿÿÿÿÿÿÿÿÿÿÿÿÿÿÿÿÿÿÿ¦ÿÿÿÿÿÿÿÿÿÿÿÿÿÿÿÿÿÿÿÿÿÿÿÿÿÿÿ{ÿÿÿÿÿÿÿÿÿÿÿÿÿÿÿÿÿÿÿÿÿÿ¡ÿÿÿÿÿ|ÿÿÿÿÿÿÿÿÿÿÿÿÿÿÿÿ ÿ§ÿÿÿÿÿÿÿÿÿÿÿÿÿÿ£ÿÿ,ÿJþÕþÿÿÿÿÿ¦ÿ«ÿÿÿ¤ÿÿ·ÿµÿ¢ÿÿÿÿÿÿÿÿ¡ÿÿÿÿÿÿÿÿÿÿÿÿÿÿÿÿÿÿÿÿÿÿÿÿÿÿÿÿÿÿÿÿÿÿ ÿÿÿÿÿÿÿÿÿÿÿÿÿÿÿÿÿÿÿÿÿÿÿÿÿÿ~ÿÿÿÿÿÿÿÿÿÿÿÿÿÿ~ÿÿÿÿÿÿÿÿÿÿÿÿÿÿÿÿÿ§ÿ¢ÿÿÿ ÿÿÿÿÿÿÿ©ÿ¨ÿÿÿÿÿÿÿÿÿÿÿÿÿÿÿÿÿÿÿÿÿ}ÿÿÿÿ­ÿÿÿÿÿÿÿÿxÿÿÿÿÿ~ÿÿÿÿÿÿÿÿÿÿÿÿÿÿÿÿÿÿÿÿÿÿÿÿÿÿÿ}ÿÿÿÿÿÿzÿÿÿÿÿÿÿÿÿÿÿÿÿÿÿÿÿÿÿÿÿÿ ÿÿÿÿÿÿÿÿÿÿÿÿÿÿÿÿÿ£ÿ¢ÿÿÿÿÿÿÿÿÿÿÿÿÿÿÿÿÿÿÿÿÿÿÿÿÿ ÿÿÿ|ÿtÿÿÿjÿiÿÿÿÿÿÿÿÿÿÿÿÿÿÿÿÿÿÿÿÿÿÿÿÿÿÿÿÿÿÿÿÿÿÿÿ¦ÿÿÿÿÿÿÿÿÿÿÿÿÿÿÿÿÿÿÿÿÿÿÿÿ~ÿÿÿÿÿÿÿÿÿÿÿÿvÿÿÿpÿÿÿÿÿÿ|ÿÿÿÿÿÿ}ÿ^ÿ8ÿ'ÿlÿÿtÿPÿoÿÿÿÿÿÿwÿzÿÿpÿ|ÿÿwÿÿÿÿ}ÿÿÿÿ ÿÿÿÿÿÿÿÿÿÿÿÿÿÿÿÿÿÿÿÿÿÿ³ÿÿuÿÿÿÿÿ¤ÿÿÿÿÿÿÿÿÿÿÿÿÿÿÿÿyÿÿÿÿÿÿÿÿÿÿÿÿÿÿÿÿÿÿÿÿÿÿ¡ÿÿÿÿ{ÿÿÿÿÿ¥ÿÿÿÿÿÿÿÿÿÿÿÿÿÿÿÿÿÿÿÿÿ ÿÿÿÿÿÿÿÿ£ÿÿÿÿÿÿÿ¤ÿÿÿÿÿÿÿÿÿ¥ÿ ÿÿÿÿÿ¡ÿÿÿ°ÿ£ÿÿÿÿÿÿÿÿÿÿÿÿÿÿÿÿÿÿÿÿÿÿ§ÿÿÿÿÿÿÿ¢ÿ¥ÿÿÿÿÿÿÿÿÿÿ ÿÿÿÿ¡ÿªÿ«ÿÿÿÿÿÿÿÿÿÿ¤ÿ¡ÿÿÿ ÿÿ§ÿÿÿÿÿÿ¦ÿÿÿ¢ÿÿÿÿ}ÿÿÿÿÿ³ÿ³ÿ¢ÿÿÿÿÿ¢ÿÿÿÿÿÿ¥ÿÿÿÿÿÿÿÿ¥ÿ¥ÿÿÿÿ¢ÿ¥ÿÿÿÿÿÿÿÿÿÿÿÿÿÿÿÿÿÿÿÿÿÿÿÿÿ«ÿ¤ÿ¡ÿÿÿÿ¡ÿÿÿ£ÿÿÿÿÿÿÿÿ¥ÿÿÿxÿÿÿWÿmÿÿ£ÿÿÿÿÿÿÿÿÿ ÿ¡ÿÿÿÿÿÿÿÿÿÿ¢ÿÿ£ÿ¨ÿ¤ÿ£ÿÿÿ ÿÿÿÿÿÿÿ¡ÿÿÿÿÿÿÿÿÿÿÿÿÿÿÿÿÿÿÿÿÿÿÿÿÿÿÿÿÿÿÿÿÿÿÿÿÿÿÿ~ÿÿÿÿÿÿÿÿÿÿÿpÿÿ|ÿÿÿÿÿÿÿÿÿÿÿÿÿÿÿÿÿ«ÿ¨ÿ¤ÿÿÿÿÿÿÿÿÿÿÿÿ£ÿ¦ÿÿÿ¦ÿÿÿÿÿÿÿÿÿÿÿyÿsÿqÿÿÿÿÿÿzÿÿÿÿÿÿÿÿÿÿÿÿÿ£ÿÿÿÿÿÿÿÿÿÿÿÿÿÿÿ£ÿÿÿÿÿÿÿÿ~ÿÿÿÿlÿÿ¢ÿÿÿÿÿÿÿÿÿÿÿÿÿÿÿÿÿÿÿÿÿ¡ÿÿÿÿÿ~ÿÿÿÿÿÿÿÿÿÿÿÿÿ¤ÿÿÿÿÿ£ÿÿÿÿÿÿ}ÿTÿTÿÿÿÿÿÿÿÿÿÿÿÿÿÿÿÿÿÿÿÿÿÿÿÿÿ~ÿÿÿÿÿÿÿÿÿÿÿÿÿÿÿÿÿÿÿÿÿÿ}ÿÿÿÿÿÿÿÿÿÿÿÿvÿÿÿÿÿÿÿÿÿÿÿÿÿÿÿÿÿÿÿÿÿÿÿÿÿÿÿÿÿÿÿÿÿÿÿÿÿÿ­ÿ¡ÿÿÿÿÿÿÿÿÿÿÿÿÿÿÿÿÿÿÿÿÿÿÿÿÿÿÿÿÿÿÿÿÿÿ{ÿÿÿÿÿÿÿÿÿÿÿÿÿÿÿzÿ|ÿÿÿÿrÿrÿÿÿÿÿÿÿÿ¢ÿ¥ÿÿÿÿÿÿÿ ÿÿÿÿÿ¬ÿÿÿÿÿÿÿÿÿÿÿÿÿÿÿÿÿÿÿÿÿÿÿÿÿ ÿÿÿÿÿÿÿÿwÿÿÿpÿÿÿÿÿÿÿÿxÿ{ÿÿÿÿÿÿÿrÿqÿÿÿÿÿÿÿÿÿÿÿÿªÿÿqÿÿÿÿÿÿÿÿÿÿÿÿÿÿÿÿÿÿÿÿ|ÿÿÿÿÿÿÿÿÿÿÿÿÿÿÿ|ÿÿÿÿÿÿÿÿÿÿÿÿÿÿÿÿÿÿÿÿÿÿÿÿÿÿÿQÿíþÿÿÿÿÿÿÿÿÿ ÿÿÿÿÿÿÿ~ÿÿÿÿÿÿÿ¢ÿÿÿÿÿÿÿ ÿÿÿÿÿÿÿÿÿÿÿÿ¢ÿÿÿÿÿÿ ÿÿÿÿÿ§ÿÿÿÿÿ}ÿwÿÿ¡ÿÿÿÿÿÿÿÿÿÿÿÿÿÿÿÿ{ÿpÿ}ÿÿÿÿÿÿÿÿÿ}ÿÿÿÿÿÿÿÿÿÿÿÿwÿÿÿÿÿÿÿzÿzÿÿÿÿÿÿÿÿxÿnÿpÿuÿÿÿÿÿÿÿÿÿÿÿÿÿÿÿÿÿÿÿÿÿÿÿÿÿÿÿÿÿÿÿÿÿÿÿÿÿÿÿÿÿ¢ÿÿÿ{ÿÿÿÿÿÿÿÿÿÿzÿÿÿÿÿÿÿÿÿÿÿnÿÿ{ÿ}ÿÿÿÿÿ{ÿÿÿÿÿÿvÿnÿÿÿÿ^ÿaÿjÿÿÿÿkÿpÿÿÿtÿlÿÿÿÿÿtÿ~ÿlÿeÿxÿzÿuÿuÿnÿ{ÿÿnÿÿÿÿuÿsÿÿÿÿÿÿÿÿ{ÿÿuÿÿÿ ÿ¡ÿÿÿÿÿÿÿÿÿÿÿÿÿ ÿÿÿuÿyÿÿÿ|ÿÿÿÿÿÿÿÿÿÿÿÿÿÿ¡ÿÿÿÿÿÿzÿÿºÿ«ÿ­ÿÿÿÿ¤ÿÿÿÿ¢ÿ¦ÿÿ¥ÿ­ÿ£ÿÿÿÿÿ¥ÿ¨ÿ§ÿ ÿ ÿ ÿÿ¼ÿ¨ÿ³ÿ®ÿÿÿÿtÿÿÿÿÿÿÿÿ¡ÿ ÿÿÿÿÿÿ¡ÿÿÿ§ÿÿÿ¢ÿÿÿÿÿ¢ÿ£ÿ¡ÿÿÿÿÿÿÿÿ¡ÿÿÿÿÿ}ÿÿÿÿÿ¤ÿÿÿÿ?ÿþ¨þBÿÿÿÿÿÿÿÿÿÿÿÿÿÿÿÿÿÿÿÿÿÿÿrÿÿÿÿÿÿÿzÿnÿrÿ~ÿÿÿÿÿÿÿÿ}ÿÿÿ|ÿÿÿÿÿÿyÿÿÿÿ¢ÿÿÿyÿÿhÿ#ÿ5ÿkÿ{ÿÿÿÿÿtÿ{ÿ}ÿÿÿÿÿzÿúþjþØþ{ÿrÿuÿÿÿ~ÿÿÿÿÿÿÿÿÿyÿrÿÿÿÿÿÿÿÿÿÿÿÿÿÿÿÿÿÿÿÿÿÿÿÿnÿ|ÿÿÿÿÿÿÿÿÿÿÿÿÿÿÿÿÿÿÿÿÿÿÿÿÿÿÿÿÿÿÿÿÿÿÿÿÿÿÿÿÿÿÿÿÿÿÿÿÿÿÿÿÿÿÿÿzÿÿÿÿoÿÿÿÿÿÿÿÿÿÿÿÿvÿÿÿ}ÿÿÿÿÿÿÿÿÿÿÿÿÿÿÿÿÿÿÿÿ}ÿÿÿiÿÿÿÿÿÿÿÿÿÿÿÿÿÿÿ}ÿÿÿ}ÿÿÿtÿÿ|ÿQÿQÿpÿÿÿzÿÿÿÿÿÿÿ|ÿ{ÿxÿ{ÿÿvÿÿÿ~ÿyÿÿÿÿ}ÿoÿÿÿÿÿÿtÿÿÿ{ÿÿÿÿÿÿÿÿÿÿÿÿÿÿÿÿgÿÿÿÿtÿÿ}ÿÿ}ÿÿÿÿzÿÿÿÿÿÿÿÿÿ~ÿzÿqÿiÿuÿÿÿzÿÿÿwÿeÿ_ÿ|ÿzÿ{ÿÿÿhÿdÿsÿ|ÿÿÿÿÿÿÿÿqÿÿÿ}ÿÿÿyÿÿ|ÿ|ÿ}ÿÿÿÿÿÿÿÿÿ{ÿÿÿÿÿ~ÿÿÿ{ÿÿÿÿÿÿÿyÿÿÿÿÿÿÿÿÿÿÿ}ÿÿÿpÿ'ÿéþÿ{ÿÿÿÿÿÿwÿÿÿÿÿÿÿÿÿ~ÿÿÿÿÿÿÿÿyÿÿÿ\ÿ}ÿÿÿÿÿÿÿÿÿÿÿÿyÿzÿÿÿÿÿÿÿÿnÿÿÿ~ÿÿuÿnÿÿÿÿÿ{ÿ|ÿzÿÿÿÿÿÿÿÿÿÿÿÿ~ÿwÿ|ÿuÿ~ÿÿrÿÿ}ÿyÿvÿÿ|ÿ}ÿ}ÿÿÿÿzÿÿ|ÿÿÿÿÿÿxÿÿÿÿÿyÿÿ|ÿÿÿÿ~ÿÿ}ÿlÿÿÿÿtÿvÿÿÿÿ|ÿÿÿÿÿqÿyÿÿÿÿÿÿÿÿvÿÿÿyÿ{ÿÿÿÿxÿÿÿwÿÿÿuÿwÿÿyÿÿÿÿÿxÿÿÿÿÿrÿzÿyÿxÿÿÿÿwÿrÿ~ÿÿÿjÿ{ÿÿÿ~ÿeÿÿÿnÿÿwÿxÿ{ÿyÿÿÿÿÿÿÿÿÿ{ÿvÿzÿvÿrÿÿÿÿÿ}ÿÿ{ÿiÿyÿyÿtÿÿÿoÿ{ÿÿ{ÿÿÿ~ÿÿkÿÿ}ÿ}ÿÿzÿÿ}ÿxÿzÿyÿÿÿ{ÿvÿxÿuÿÿ{ÿmÿzÿÿÿoÿoÿvÿÿ{ÿÿnÿÿÿ|ÿqÿÿlÿuÿ~ÿiÿoÿpÿVÿvÿwÿÿÿÿ|ÿÿ~ÿpÿuÿwÿpÿxÿyÿ}ÿÿ|ÿÿÿ}ÿÿÿ~ÿcÿÿÿ}ÿpÿtÿÿlÿÿtÿ~ÿ}ÿiÿzÿkÿÿÿÿÿÿÿÿsÿvÿÿÿtÿoÿ{ÿÿÿÿ|ÿÿzÿÿÿ}ÿÿzÿyÿrÿÿÿÿÿÿuÿxÿÿÿzÿÿÿzÿÿ~ÿÿ}ÿÿÿÿvÿ}ÿÿ{ÿÿÿÿÿÿÿÿÿxÿÿÿÿÿtÿÿÿrÿvÿzÿÿÿÿÿÿÿÿÿÿÿÿ}ÿÿÿ|ÿÿÿÿÿ~ÿuÿ~ÿsÿxÿÿÿÿÿÿÿÿÿÿÿÿÿÿÿÿÿÿÿ~ÿÿÿÿ~ÿÿÿÿ~ÿÿÿÿÿÿÿ|ÿÿÿÿÿÿÿÿÿÿÿÿÿÿÿÿÿÿÿÿÿÿÿÿÿÿ{ÿ|ÿÿÿÿÿÿÿ|ÿzÿÿÿ|ÿÿÿÿlÿÿÿÿÿÿÿ|ÿÿÿ¢ÿÿ¤ÿÿÿÿÿÿÿÿÿÿÿÿÿÿÿÿÿÿÿÿÿÿÿÿÿÿÿÿÿÿÿÿÿ}ÿÿÿÿÿÿpÿÿxÿÿÿÿÿÿÿÿ{ÿÿÿÿ£ÿÿÿÿÿÿÿÿÿÿÿÿÿÿÿÿÿÿÿ|ÿÿÿÿÿÿÿvÿÿ¢ÿÿÿÿÿÿÿÿÿÿÿÿÿÿÿÿÿÿÿÿÿ¤ÿÿÿÿÿÿÿÿÿÿÿÿÿÿÿ}ÿÿÿÿÿÿÿÿÿÿÿÿÿ|ÿÿÿuÿÿÿÿÿÿ}ÿoÿÿÿÿÿÿ~ÿÿÿÿÿÿÿÿÿÿÿÿÿÿÿÿÿÿÿÿÿÿÿÿÿÿÿÿÿÿÿÿÿÿÿÿÿ£ÿÿÿÿÿÿÿÿÿÿÿ|ÿÿÿÿÿ}ÿÿÿÿÿÿÿÿÿÿÿÿÿÿÿÿÿÿÿÿÿÿÿÿÿÿÿÿÿÿÿÿÿÿÿÿ ÿÿÿ©ÿÿÿxÿÿÿ{ÿ­ÿÿÿÿÿ§ÿÿÿsÿÿÿÿÿÿ¤ÿªÿÿÿÿÿÿÿ ÿÿÿÿÿÿxÿÿÿÿÿÿÿÿÿÿÿÿÿ}ÿÿØþ¥ý`ÿÿÿ~ÿÿ|ÿÿÿÿÿ­ÿÿ¥ÿ ÿÿÿÿÿÿ©ÿÿÿÿÿÿÿÿÿÿÿÿÿÿÿÿÿÿÿÿÿÿÿÿÿÿÿÿÿÿÿÿÿÿÿÿÿÿÿÿÿÿÿÿÿÿÿÿÿÿ ÿÿÿÿÿÿÿÿÿÿÿÿÿÿÿÿÿÿÿÿÿÿÿÿÿÿÿÿÿÿÿÿÿÿÿÿ¤ÿÿÿÿÿÿ¤ÿÿÿÿÿÿÿÿÿÿÿÿÿÿÿÿ}ÿÿÿÿÿÿÿÿÿÿÿÿÿ}ÿÿÿÿÿÿÿÿÿÿÿÿ ÿÿÿÿÿÿ~ÿÿÿÿÿÿÿÿÿÿ}ÿÿÿÿÿÿÿÿÿÿÿÿÿÿÿÿÿÿÿÿ¢ÿÿvÿÿÿÿÿxÿyÿÿÿÿÿÿÿÿÿÿÿÿ¨ÿ¬ÿÿÿÿÿÿÿÿÿÿÿÿÿÿÿÿÿ£ÿ¡ÿÿÿÿÿÿÿÿÿÿÿÿÿÿÿÿÿÿÿÿÿÿÿÿÿÿÿÿÿÿÿÿÿÿÿÿÿÿÿÿÿqÿCÿkÿrÿÿÿÿÿÿÿ~ÿÿÿÿÿÿÿÿÿÿÿÿÿÿÿÿÿÿÿÿÿÿÿÿ¡ÿÿ£ÿÿÿÿ¡ÿÿÿÿÿÿÿÿÿÿÿÿÿÿÿÿÿÿÿÿÿÿÿÿÿÿÿxÿÿªÿÿÿwÿ{ÿÿ~ÿÿÿ}ÿ|ÿÿwÿyÿÿÿÿÿÿGÿ,ÿnÿÿ~ÿxÿÿÿÿ¡ÿÿÿÿÿpÿuÿnÿÿÿjÿÿÿÿÿÿÿÿÿÿÿÿÿÿÿÿÿÿÿÿÿÿÿÿÿÿÿÿÿÿ ÿÿ¥ÿÿ±ÿ§ÿÿ|ÿÿÿÿÿÿÿÿÿÿÿÿÿÿÿÿÿÿ¥ÿÿÿÿÿÿÿÿÿÿÿÿÿÿÿÿÿÿÿÿ ÿÿÿÿÿÿÿÿÿÿÿÿ~ÿÿÿ¢ÿÿÿÿÿÿÿÿÿÿÿÿÿÿÿÿ ÿÿÿÿÿÿÿ¨ÿÿÿÿÿÿÿÿÿÿÿÿÿÿÿÿÿÿÿ ÿ¥ÿÿÿzÿ ÿÿ£ÿ¡ÿÿÿÿÿÿ¥ÿ¦ÿÿÿÿÿÿÿÿÿÿÿÿÿÿ£ÿÿ ÿÿÿÿÿÿÿÿÿÿÿÿÿÿ£ÿÿÿÿ¥ÿÿ ÿÿ¥ÿÿÿÿÿÿÿÿÿÿÿÿÿÿÿÿ¦ÿÿÿÿÿ£ÿ¦ÿÿÿÿÿÿ ÿÿÿÿÿÿÿÿÿÿÿÿÿÿÿÿÿÿÿ«ÿ¬ÿÿÿÿ ÿÿÿ ÿÿÿ£ÿÿÿÿÿÿ©ÿÿÿ«ÿÿÿÿÿ§ÿ¤ÿÿÿ ÿÿÿ ÿÿÿÿÿÿ­ÿ§ÿÿ§ÿÿ£ÿÿÿÿ¥ÿªÿ£ÿÿÿ¦ÿ¦ÿÿÿÿÿÿÿÿÿMÿfÿÿÿ¨ÿ¬ÿÿÿÿÿ ÿÿÿÿÿÿ¦ÿÿÿÿÿ®ÿÿ£ÿÿÿÿÿÿÿ¦ÿ ÿÿ©ÿÿÿÿÿ¦ÿÿÿÿÿÿÿÿÿÿÿÿÿÿÿÿ¡ÿÿÿÿÿÿÿÿÿÿÿÿÿÿÿÿÿÿ¢ÿÿÿÿÿÿÿÿ¡ÿÿÿÿÿ¡ÿ¥ÿÿÿÿÿÿÿÿ¦ÿÿÿÿÿÿÿÿÿÿÿÿÿÿ¥ÿÿ£ÿÿÿÿÿÿÿÿÿÿÿ¡ÿÿÿÿÿÿÿÿÿÿ}ÿ}ÿÿÿÿÿPÿ\ÿÿÿÿÿÿÿÿÿÿÿÿÿÿÿ¤ÿÿ£ÿ£ÿ§ÿÿÿ¢ÿÿÿÿÿÿÿÿÿÿ¡ÿÿÿÿÿÿÿÿÿÿÿÿÿÿÿÿÿÿÿ¨ÿ£ÿÿÿÿÿÿÿÿÿÿÿÿÿÿÿÿÿÿÿÿÿÿÿ{ÿ~ÿÿÿÿÿ¡ÿÿÿÿÿÿ¥ÿÿÿÿÿ£ÿÿÿÿÿÿSÿFÿÿÿ{ÿÿÿÿÿÿÿÿÿÿÿÿÿÿÿÿÿÿ{ÿÿÿÿÿÿÿÿÿÿÿÿ¦ÿÿÿ¢ÿÿÿÿ~ÿÿÿÿÿÿÿ{ÿÿÿÿÿÿÿÿÿÿÿÿÿrÿÿÿÿÿÿÿÿÿÿÿÿÿÿÿÿÿÿÿÿÿÿÿÿÿÿ¡ÿÿÿÿÿÿÿÿ}ÿÿÿÿ¤ÿÿÿÿÿÿÿÿÿÿÿÿÿÿÿÿÿÿÿÿÿÿÿÿÿÿÿÿÿÿÿÿÿÿÿzÿÿÿÿÿÿÿÿsÿpÿÿÿÿÿÿÿÿÿÿÿwÿÿ¢ÿÿÿÿÿÿÿÿÿÿÿÿÿÿÿÿÿÿÿÿÿÿÿrÿÿÿÿÿÿÿÿÿÿÿÿÿÿÿÿÿÿÿÿÿÿÿÿ~ÿÿÿÿÿsÿ(ÿÿqÿÿÿÿÿÿÿÿÿÿÿÿÿÿÿÿxÿsÿÿÿ ÿÿÿÿÿÿÿÿÿÿ¦ÿÿÿÿÿÿÿÿÿÿÿÿvÿÿÿÿÿÿÿÿÿÿÿÿÿÿÿÿÿÿÿÿÿÿÿÿÿ~ÿÿÿÿÿÿÿÿ ÿÿÿÿÿÿ}ÿÿÿÿÿÿÿ}ÿÿÿÿÿoÿÿìþcÿÿÿÿÿÿÿÿÿÿÿÿÿÿÿÿÿÿÿÿÿÿÿÿ¡ÿÿÿÿÿ¤ÿ¢ÿÿÿ«ÿÿÿ ÿÿÿÿ¦ÿÿÿÿ¨ÿÿÿÿÿÿÿÿÿ§ÿÿÿÿÿÿÿÿÿÿÿÿÿÿÿÿÿÿÿÿÿÿÿÿÿrÿÿÿnÿvÿÿÿÿÿyÿqÿÿuÿÿuÿÿyÿÿÿÿÿÿuÿÿwÿ|ÿÿÿÿÿÿÿÿÿÿÿ~ÿÿÿwÿÿiÿzÿÿÿzÿÿÿÿÿÿÿÿÿÿ¡ÿÿÿÿÿÿÿÿÿÿÿ~ÿÿÿÿ|ÿ{ÿÿvÿÿÿÿÿÿÿÿÿÿÿÿÿÿÿÿÿÿÿÿÿÿÿ¡ÿtÿÿwÿsÿ|ÿzÿnÿoÿÿrÿxÿhÿÿÿ{ÿ|ÿÿÿÿÿuÿÿxÿxÿsÿ{ÿÿÿnÿ_ÿbÿÿvÿtÿqÿrÿÿÿÿuÿuÿÿÿÿvÿqÿÿÿ|ÿyÿÿ{ÿvÿnÿÿtÿxÿ{ÿÿ~ÿ}ÿÿÿÿÿÿÿ¢ÿÿÿÿÿÿÿÿÿÿÿÿÿÿÿÿÿÿÿÿÿÿtÿÿÿxÿ~ÿqÿÿÿÿÿÿÿÿÿÿÿ ÿÿ¡ÿ¥ÿÿÿÿÿÿÿ¨ÿµÿ¥ÿÿ¦ÿÿÿÿ ÿÿÿÿ§ÿÿ®ÿ¢ÿÿÿÿÿÿªÿ¡ÿ¢ÿ£ÿ£ÿÿÿ¯ÿÿÿÿÿÿÿÿÿÿÿÿÿÿÿÿÿÿÿÿÿ¤ÿ¬ÿ ÿÿ¸ÿÿÿ¥ÿ©ÿÿÿÿÿÿÿÿÿÿÿÿÿÿÿÿÿÿÿsÿÿÿÿÿÿÿ|ÿtÿ%ÿúþ4ÿÿÿÿÿÿÿÿÿÿÿÿÿÿÿÿÿÿÿÿÿÿÿ¢ÿÿÿÿÿÿÿÿÿÿÿÿÿÿÿÿÿ|ÿÿÿÿÿÿÿÿÿÿÿÿÿ{ÿxÿÿÿÿÿÿ^ÿÿ#ÿgÿÿyÿ{ÿÿÿwÿÿ}ÿÿÿÿÿ`ÿÔþþÿwÿMÿ ÿyÿ¡ÿÿÿÿzÿwÿÿÿÿÿÿ~ÿÿÿ}ÿÿÿÿÿÿÿÿwÿÿ{ÿzÿÿÿÿÿÿÿÿÿÿnÿÿÿÿÿÿÿÿÿÿÿÿÿÿÿÿÿÿÿÿÿÿÿÿÿ~ÿÿÿÿÿÿÿÿÿÿÿÿÿÿÿÿÿÿÿÿÿÿÿÿyÿÿÿÿÿÿÿÿÿÿxÿgÿ{ÿÿÿÿÿÿ{ÿ~ÿÿÿÿÿzÿ}ÿÿÿÿÿ|ÿ|ÿyÿÿÿÿÿÿÿÿÿÿÿÿÿÿsÿÿÿÿÿÿÿÿÿÿÿÿÿÿyÿÿÿÿÿÿÿÿ}ÿÿÿzÿÿÿjÿqÿÿÿ|ÿ}ÿÿÿÿÿÿÿÿÿÿÿÿÿÿÿÿxÿÿÿÿÿ|ÿÿÿÿÿÿÿÿÿwÿÿÿyÿÿÿÿÿÿÿ{ÿ~ÿÿÿÿÿÿÿÿÿÿÿÿÿÿÿÿÿÿÿÿÿ}ÿ~ÿÿÿÿÿÿvÿhÿsÿÿÿrÿÿÿÿÿuÿmÿtÿ{ÿ{ÿwÿ~ÿÿuÿ{ÿÿÿÿÿÿÿÿÿÿÿzÿ~ÿÿ~ÿÿ|ÿÿÿÿÿÿÿ}ÿyÿuÿ{ÿÿÿÿyÿÿÿxÿÿyÿtÿsÿÿÿÿÿÿÿÿÿÿ|ÿÿÿÿÿÿÿÿ~ÿvÿcÿ+ÿÿwÿÿÿoÿÿwÿvÿÿyÿÿÿ|ÿÿÿÿÿ}ÿÿoÿÿ{ÿsÿÿqÿÿxÿgÿÿÿÿÿÿÿzÿÿÿÿÿÿÿÿÿÿÿÿÿÿÿ{ÿÿÿÿÿxÿ~ÿÿÿÿÿÿÿ|ÿÿÿÿÿÿÿÿÿÿÿÿÿÿzÿÿÿÿÿsÿ~ÿwÿgÿÿzÿÿÿÿÿÿtÿ{ÿÿÿÿÿÿÿoÿ{ÿÿÿÿÿÿyÿ~ÿ}ÿuÿsÿÿÿxÿÿÿÿ}ÿÿ~ÿÿÿÿÿÿÿqÿuÿÿÿÿÿÿzÿzÿ}ÿÿÿÿvÿtÿÿÿ|ÿmÿÿÿÿÿÿyÿÿÿÿÿÿÿÿtÿxÿÿÿÿyÿÿÿÿÿ~ÿÿ}ÿÿÿÿÿyÿÿÿzÿ|ÿÿ|ÿÿvÿÿÿÿÿÿÿÿÿÿÿÿÿÿÿzÿÿÿÿÿÿÿÿ}ÿÿ|ÿpÿÿyÿÿtÿÿrÿ}ÿÿÿÿ|ÿÿÿiÿÿÿÿÿvÿ~ÿÿÿÿÿÿÿÿÿÿÿ{ÿuÿcÿlÿÿÿpÿoÿÿÿzÿÿwÿ~ÿÿÿÿÿÿ}ÿÿÿÿwÿoÿxÿvÿyÿÿ{ÿmÿzÿ}ÿjÿoÿrÿkÿsÿsÿÿÿÿxÿpÿyÿÿzÿwÿeÿ|ÿtÿÿÿqÿÿvÿyÿÿÿÿlÿwÿrÿ~ÿÿ{ÿ~ÿ}ÿÿwÿrÿÿÿÿÿÿÿ{ÿ|ÿÿÿvÿxÿÿÿÿ|ÿÿtÿÿÿÿuÿyÿÿÿÿÿÿpÿiÿyÿÿÿoÿÿÿÿÿ}ÿpÿ{ÿÿÿÿÿÿÿÿÿÿÿÿÿÿÿÿpÿÿÿÿvÿÿÿÿ}ÿÿÿÿ|ÿpÿÿÿÿ~ÿÿÿzÿÿÿÿÿ}ÿÿÿwÿyÿÿÿÿÿÿÿÿÿÿÿÿÿÿÿÿÿÿÿÿÿÿÿtÿ}ÿÿxÿÿ}ÿÿ{ÿÿÿÿÿÿÿtÿÿzÿÿÿzÿÿÿÿ~ÿÿÿÿÿÿÿÿÿÿÿÿÿÿyÿ|ÿÿÿÿÿ ÿÿÿqÿÿÿÿÿÿÿÿ|ÿÿÿxÿÿÿÿÿÿÿÿ¦ÿÿÿÿÿÿÿÿÿ}ÿÿÿÿÿÿ|ÿ}ÿÿÿ~ÿyÿ~ÿÿÿÿÿÿÿÿÿÿÿ{ÿÿÿÿÿÿÿiÿÿÿÿÿÿyÿÿÿ}ÿÿÿvÿÿÿÿÿÿÿÿÿÿ{ÿÿÿÿÿÿÿ~ÿÿÿÿÿÿÿÿÿÿÿ~ÿÿÿÿÿÿÿÿÿÿÿÿÿÿÿÿÿ{ÿ}ÿÿÿÿÿÿÿÿÿÿÿÿÿÿÿÿÿÿÿÿÿÿÿÿÿÿÿÿÿÿÿÿÿÿÿÿÿÿÿÿÿÿÿyÿÿÿÿÿÿÿÿÿÿÿÿÿÿÿÿÿÿÿÿ¢ÿÿÿÿÿÿÿÿÿÿÿÿÿÿ¡ÿÿÿÿÿÿÿÿÿÿÿÿÿÿÿÿÿÿÿÿ{ÿÿÿÿÿÿÿÿÿÿÿÿÿÿÿÿÿÿÿÿÿÿÿÿÿÿ¢ÿ§ÿÿÿÿÿÿÿÿÿÿ ÿÿÿÿÿÿÿÿÿÿÿÿÿÿÿÿ¢ÿÿÿÿÿ¡ÿÿÿÿÿ ÿÿ ÿÿÿÿÿÿÿÿÿÿÿ¡ÿÿÿ|ÿÿÿ¢ÿÿÿÿÿÿÿÿÿÿÿpÿËþwþÿÿÿÿÿ«ÿÿ¢ÿÿÿÿÿÿ}ÿÿÿÿÿÿÿÿÿÿÿÿÿÿÿÿ ÿÿÿÿÿÿÿÿÿÿÿÿÿÿ£ÿ¥ÿÿ ÿÿÿ¤ÿÿÿÿÿÿÿÿÿ¤ÿÿÿÿÿÿÿÿÿÿÿ¦ÿÿÿÿÿÿÿÿÿÿÿÿÿÿÿÿÿÿÿÿÿÿÿÿÿÿÿÿÿÿÿÿÿÿÿÿÿ ÿÿÿ}ÿÿÿÿ¬ÿÿÿÿÿ¢ÿÿÿÿÿÿzÿzÿÿÿÿÿÿÿ}ÿÿÿÿÿ|ÿÿÿÿÿxÿÿÿ«ÿÿÿÿ¡ÿÿÿÿ|ÿÿÿÿÿuÿÿÿÿÿÿÿÿÿÿÿÿÿÿÿÿÿÿÿÿÿÿÿÿÿÿÿÿÿÿÿÿÿÿÿÿÿÿÿÿÿÿÿÿ|ÿ~ÿÿÿÿÿÿÿÿÿÿÿÿÿÿÿÿÿÿÿ¦ÿ£ÿÿÿÿÿvÿÿÿ¡ÿ~ÿÿÿ§ÿÿÿÿÿ ÿ¡ÿÿÿÿÿÿÿÿÿÿÿÿÿÿÿÿÿÿÿÿÿÿÿÿÿÿ{ÿÿ[ÿÿsÿÿÿ}ÿÿÿÿÿÿ¢ÿÿÿÿÿÿÿÿ}ÿÿÿÿÿÿÿÿÿÿÿÿÿ£ÿÿÿÿÿÿÿÿÿÿÿÿÿÿÿÿÿÿÿÿÿÿÿÿÿÿÿÿÿÿwÿÿÿ{ÿtÿÿ¢ÿÿÿÿÿÿÿÿ}ÿÿÿzÿzÿyÿÿvÿuÿÿvÿÿÿwÿÿÿÿÿÿÿÿÿÿÿÿÿ~ÿtÿ~ÿÿlÿÿÿ}ÿÿÿÿÿÿÿÿÿÿÿÿÿÿÿÿÿÿÿ£ÿ ÿÿ¬ÿ{ÿÿwÿÿÿÿÿ|ÿÿÿÿÿ{ÿzÿÿÿÿªÿÿÿÿÿÿÿÿÿÿÿÿÿÿÿÿÿÿÿÿÿÿÿÿÿÿÿÿÿÿÿÿÿ¨ÿÿÿÿÿÿÿÿ§ÿÿÿÿyÿ¯ÿÿÿÿÿÿÿÿÿÿÿÿÿÿÿÿÿÿÿÿÿÿÿÿ¢ÿÿÿ}ÿÿÿÿÿ¤ÿ©ÿÿÿÿÿÿ¨ÿÿÿÿÿÿÿÿÿÿÿÿÿ¡ÿÿ§ÿ¥ÿ¡ÿ¯ÿ¥ÿÿÿÿÿÿÿÿÿÿÿÿÿÿÿÿÿÿÿ¤ÿ£ÿÿÿÿÿÿÿÿ ÿÿÿÿÿÿ¤ÿ¡ÿ©ÿÿ¨ÿ¡ÿÿ ÿÿÿ£ÿ¤ÿÿ¦ÿÿÿÿÿÿÿ¤ÿÿÿÿÿÿÿ¡ÿ¢ÿÿÿÿ}ÿÿÿÿÿÿÿÿÿÿÿÿÿÿÿÿÿ{ÿÿ¬ÿ¯ÿ§ÿÿÿ¥ÿ«ÿ¥ÿÿÿÿÿ ÿÿÿ¡ÿÿ ÿÿÿ¯ÿÿÿÿ¢ÿÿÿÿÿÿ¡ÿÿÿÿÿÿ£ÿÿ­ÿÿÿ ÿÿ£ÿÿÿÿ¦ÿ¤ÿÿÿÿ ÿ£ÿÿÿ«ÿÿÿÿÿ|ÿNÿÿÿÿÿÿ ÿÿÿÿ£ÿ£ÿÿÿÿÿÿÿÿÿ ÿ¥ÿÿ­ÿÿÿÿÿÿÿÿÿÿÿÿÿÿÿÿÿÿÿÿ ÿÿÿÿÿÿ¡ÿÿÿÿÿÿÿÿÿÿÿ£ÿÿÿÿÿÿÿÿÿÿÿ¦ÿÿÿÿÿÿÿ¡ÿ§ÿÿÿ ÿÿÿÿÿÿ¥ÿÿ«ÿÿÿÿÿÿÿÿÿÿÿÿÿÿ ÿÿÿÿÿÿ¤ÿÿÿÿÿÿÿÿÿÿÿÿÿÿÿÿÿÿÿÿÿkÿHÿUÿuÿÿlÿ,ÿyÿÿÿÿÿ¤ÿÿÿÿÿÿÿÿÿÿÿÿ§ÿ¦ÿ}ÿ©ÿÿ£ÿÿÿÿÿÿÿÿÿ£ÿ«ÿÿÿÿÿÿÿÿÿÿÿÿÿÿÿÿÿÿÿÿÿÿÿÿÿÿÿÿÿÿÿ}ÿÿÿÿÿÿÿÿÿÿÿÿÿ~ÿ}ÿÿÿ£ÿÿÿÿÿÿÿÿ¡ÿÿÿÿÿÿÿÿÿzÿ^ÿkÿÿÿÿÿÿÿÿÿÿÿuÿÿÿÿÿÿÿÿÿÿÿ©ÿÿÿÿÿÿÿÿÿÿÿ¥ÿÿÿÿÿÿÿÿÿÿÿÿÿÿtÿÿÿÿÿÿÿÿÿÿÿÿÿ¤ÿÿÿÿÿÿÿÿÿÿÿÿÿÿÿÿÿÿÿÿÿÿÿÿÿÿÿÿ|ÿÿÿÿÿÿÿÿÿÿ¡ÿÿÿÿÿÿÿÿÿÿÿ­ÿwÿ¡ÿÿÿÿÿÿÿÿÿÿÿÿÿÿÿÿÿÿÿÿÿÿÿÿÿÿÿÿÿÿpÿoÿÿÿÿÿÿÿÿÿÿÿÿÿÿÿÿÿÿÿÿÿ¢ÿÿÿÿÿÿÿÿ ÿÿÿÿÿÿÿÿÿÿÿÿÿÿÿÿÿÿÿÿÿÿÿÿÿÿÿÿÿÿÿÿÿÿÿÿÿ¾þfÿÿÿÿÿÿÿÿÿÿÿÿÿÿÿÿÿ{ÿÿÿÿÿÿÿ|ÿÿÿÿÿÿÿÿÿÿÿÿÿÿÿÿÿÿÿÿÿÿÿ~ÿÿÿÿÿÿÿÿÿÿÿÿÿÿÿÿÿÿÿÿÿÿÿÿÿÿÿÿÿÿÿÿÿÿ}ÿqÿrÿÿÿÿÿÿÿÿÿÿuÿ1ÿýþ5ÿÿÿÿÿÿÿÿÿÿÿÿÿÿÿÿÿÿÿ ÿÿÿÿÿÿ ÿÿÿ£ÿ¢ÿ§ÿ¤ÿÿÿ ÿÿÿÿÿ¢ÿ¡ÿÿÿÿÿ£ÿ¥ÿÿÿÿÿÿ¥ÿÿÿÿÿÿ}ÿÿvÿÿÿÿÿÿÿÿÿÿÿÿÿÿÿÿÿÿÿuÿzÿÿrÿÿÿ|ÿÿÿ|ÿÿÿuÿ}ÿvÿoÿqÿÿÿÿÿ}ÿÿÿÿÿÿÿÿÿ~ÿÿÿÿÿÿÿÿÿ}ÿÿÿÿÿÿÿÿÿÿÿÿÿÿÿÿÿÿÿÿÿÿÿÿÿÿÿÿÿÿÿÿÿÿÿÿÿ{ÿÿÿÿÿÿÿÿÿÿÿÿÿÿÿÿÿÿÿÿÿ~ÿvÿiÿbÿtÿzÿdÿjÿzÿÿÿzÿÿ}ÿtÿyÿqÿkÿÿÿÿpÿÿÿ{ÿwÿÿÿjÿVÿLÿgÿ\ÿrÿzÿ|ÿÿÿqÿrÿmÿgÿ~ÿiÿiÿÿÿÿ~ÿrÿwÿwÿ|ÿkÿÿÿsÿkÿÿÿÿÿÿÿÿÿÿÿÿÿÿÿÿÿÿ¤ÿ£ÿ¦ÿÿÿÿÿÿÿÿÿÿÿÿÿÿÿÿÿÿÿÿÿÿÿÿÿÿÿÿÿÿ©ÿ¦ÿ¡ÿÿÿÿÿÿ£ÿÿ°ÿÿÿÿÿÿ ÿÿÿÿ¡ÿÿÿÿÿÿÿÿÿ¥ÿÿ¢ÿ¥ÿ­ÿÿÿÈÿ¤ÿÿ«ÿÿÿÿÿÿÿÿÿÿÿÿÿÿÿÿÿÿÿ ÿ¦ÿÿÿÿÿÿÿÿÿÿÿÿÿÿÿÿÿÿÿÿÿÿÿÿÿxÿÿÿÿÿÿÿ}ÿtÿÿ&ÿfÿÿÿÿÿÿÿÿÿÿÿÿÿÿÿÿÿyÿÿÿÿÿÿÿÿÿÿÿÿÿÿÿÿ ÿÿÿÿÿÿÿvÿÿÿÿÿÿÿÿÿÿÿÿÿÿÿÿÿÿÿÿhÿ!ÿ9ÿ}ÿÿÿÿÿÿÿÿÿzÿÿÿÿ3ÿþÁþXÿÿ9ÿéþvÿÿÿjÿ{ÿÿxÿÿÿÿÿÿÿÿÿÿÿÿÿÿÿÿÿÿÿÿÿÿÿÿÿÿÿÿÿlÿjÿÿÿÿÿÿÿÿÿÿÿÿÿÿÿÿÿÿ{ÿÿÿÿÿÿÿÿÿÿÿÿÿÿÿÿÿÿÿÿÿÿÿ ÿÿÿÿÿÿÿÿÿÿÿÿÿÿÿÿÿÿnÿpÿqÿ~ÿÿÿÿÿÿÿxÿÿÿÿÿÿÿÿÿ}ÿwÿyÿzÿÿÿÿÿÿÿÿÿrÿwÿxÿwÿ~ÿÿÿÿÿÿÿÿÿÿÿÿÿÿÿ{ÿtÿÿÿÿÿÿÿÿÿÿÿÿÿÿÿÿÿÿÿtÿxÿÿÿÿÿÿÿÿÿ}ÿÿÿÿyÿuÿzÿÿÿÿÿÿÿÿÿÿÿvÿÿ}ÿÿÿ}ÿÿÿÿ¢ÿÿyÿÿÿÿÿ~ÿÿqÿÿÿÿÿÿÿÿÿÿ|ÿÿ~ÿÿÿÿ{ÿyÿÿÿÿÿÿoÿtÿnÿ{ÿÿÿÿ~ÿÿÿÿwÿ]ÿwÿ|ÿzÿÿxÿcÿuÿÿÿÿÿÿ¡ÿÿÿÿÿwÿ}ÿÿÿÿÿÿÿÿÿÿ}ÿqÿ{ÿwÿ|ÿwÿÿÿÿÿÿÿ{ÿ~ÿÿÿÿ~ÿÿÿ}ÿÿÿ|ÿÿÿÿÿsÿÿ ÿÿÿxÿwÿ}ÿÿÿjÿÿÿxÿÿÿzÿ|ÿsÿyÿÿÿÿÿÿrÿ{ÿÿtÿÿÿÿÿÿrÿÿfÿÿÿÿÿÿÿÿÿÿÿÿÿÿÿÿÿÿÿÿÿÿÿÿÿÿ ÿ|ÿÿÿÿÿÿÿÿÿÿÿyÿyÿ}ÿÿÿtÿzÿÿÿ}ÿ}ÿÿÿÿÿzÿiÿpÿÿsÿzÿ|ÿÿÿÿÿÿvÿxÿÿÿÿ}ÿwÿ}ÿyÿzÿÿÿÿÿÿÿÿuÿ|ÿÿ{ÿÿ}ÿzÿÿÿÿ~ÿÿsÿÿÿÿ}ÿzÿzÿÿÿyÿ|ÿÿÿuÿxÿ~ÿÿ|ÿwÿÿÿÿÿzÿÿwÿÿÿ~ÿÿÿÿÿÿÿwÿÿÿ~ÿÿÿÿ}ÿ}ÿ~ÿ~ÿÿÿwÿÿÿÿÿ~ÿxÿÿÿÿÿÿÿuÿÿsÿÿÿÿÿ{ÿÿÿÿÿwÿÿÿÿÿnÿ|ÿÿÿÿÿÿzÿ~ÿÿuÿxÿÿ}ÿÿfÿÿÿÿÿÿvÿ{ÿÿÿhÿÿ~ÿzÿÿ}ÿÿ|ÿxÿÿÿÿÿÿÿÿxÿtÿuÿvÿqÿwÿrÿ|ÿsÿoÿÿÿ~ÿwÿoÿÿuÿ[ÿÿ}ÿ{ÿmÿpÿÿÿÿÿoÿÿ~ÿ~ÿ}ÿÿÿqÿwÿÿnÿÿÿÿuÿoÿÿiÿyÿÿqÿÿÿvÿhÿ|ÿ£ÿÿÿÿ~ÿÿÿÿÿÿxÿpÿsÿxÿuÿ|ÿÿwÿyÿÿÿ~ÿ|ÿÿÿÿvÿuÿwÿqÿyÿtÿyÿtÿtÿÿÿÿ}ÿvÿÿ{ÿÿbÿnÿÿÿ|ÿÿÿÿÿÿÿÿÿÿÿÿ}ÿcÿiÿ{ÿÿÿÿÿÿÿÿÿvÿlÿrÿwÿuÿÿÿ|ÿÿÿÿÿwÿÿÿÿ|ÿÿÿÿÿÿÿÿ}ÿÿÿÿzÿ~ÿÿÿ|ÿÿÿÿÿÿÿÿÿÿÿÿÿÿÿÿÿÿÿÿsÿÿÿÿÿ~ÿÿcÿÿÿ{ÿÿtÿpÿÿÿÿÿÿÿÿÿÿÿÿÿ|ÿÿÿÿÿÿÿÿÿÿyÿyÿÿÿxÿÿÿÿÿÿÿÿÿÿÿÿqÿÿÿÿÿ}ÿÿÿÿxÿÿÿ ÿÿzÿÿÿÿ¡ÿÿÿÿÿÿÿÿÿÿÿÿÿÿÿÿÿÿÿÿÿÿÿÿ ÿ¤ÿÿÿÿÿÿÿ ÿÿzÿÿÿÿÿÿÿÿÿÿÿtÿÿÿÿÿÿÿÿÿÿÿÿÿÿ|ÿÿÿ|ÿÿÿÿÿÿÿÿÿÿÿÿÿÿÿÿÿÿÿÿÿÿÿÿÿÿÿÿÿÿÿÿÿ{ÿqÿ~ÿÿÿÿÿÿÿÿÿÿÿÿÿÿÿÿ~ÿÿÿÿÿÿÿÿÿÿÿÿÿÿÿÿÿÿÿÿÿÿÿÿÿÿÿÿÿÿ¦ÿÿÿ ÿÿÿÿÿÿÿÿÿÿÿÿÿÿÿÿÿÿÿÿÿÿÿÿÿÿÿ¦ÿÿÿÿÿÿÿÿÿÿÿÿÿÿÿÿÿÿÿÿÿÿÿÿÿÿÿÿÿÿÿÿÿÿÿÿÿÿÿÿÿÿÿ ÿÿÿÿÿÿÿÿÿÿÿÿÿ¥ÿ ÿÿxÿÿÿÿÿÿÿyÿÿÿÿÿÿÿ}ÿÿÿxÿÿÿÿÿÿÿÿÿÿÿxÿÿÿÿÿÿÿÿÿÿÿÿÿÿÿÿÿÿÿÿÿÿÿÿÿ}ÿEÿ±þ"ÿÿÿÿÿÿÿÿÿÿ¥ÿÿªÿÿÿÿ¥ÿÿÿ ÿ£ÿÿÿÿÿÿÿ¢ÿ£ÿÿÿÿÿÿÿÿÿÿÿÿ~ÿ~ÿÿÿÿÿ¥ÿÿÿÿ¢ÿÿÿÿÿÿÿÿÿ©ÿ¤ÿÿÿ£ÿÿÿÿÿÿÿÿÿÿÿÿÿÿÿÿÿÿÿÿÿÿÿÿÿÿÿÿÿÿÿÿÿÿÿÿÿÿÿ¡ÿÿÿÿÿ¡ÿÿ¢ÿÿÿÿÿ¤ÿÿÿÿÿÿÿ¥ÿ±ÿ¡ÿÿÿÿÿÿÿÿ£ÿÿÿÿÿÿÿÿÿÿ~ÿÿÿÿÿÿÿÿ}ÿÿÿÿÿÿÿÿÿÿ{ÿÿÿÿ}ÿÿÿÿÿ¡ÿÿÿÿÿ¢ÿÿÿÿÿÿÿÿÿÿÿÿÿÿÿÿÿÿÿÿÿÿÿÿÿÿ~ÿÿÿÿÿÿ{ÿÿÿÿÿÿÿÿÿÿÿÿÿÿÿÿÿÿÿÿÿ¡ÿÿ©ÿÿÿÿÿ²ÿÿÿÿ~ÿÿÿÿÿÿxÿuÿÿÿÿÿÿÿÿÿÿÿÿÿÿÿÿÿÿÿÿÿÿÿÿÿ}ÿÿÿ}ÿÿÿÿÿ{ÿÿÿÿÿÿÿÿÿÿÿÿÿÿÿ ÿÿÿÿÿÿÿÿÿÿÿÿÿÿÿÿÿ®ÿÿ{ÿÿ~ÿÿÿÿÿÿÿÿÿÿÿÿÿÿÿÿÿÿÿÿÿÿvÿ{ÿÿÿÿÿÿÿxÿÿÿÿÿÿÿÿÿÿÿÿÿ~ÿfÿyÿÿÿÿÿÿÿÿÿÿÿÿÿÿÿÿÿÿÿÿÿÿÿÿÿÿÿÿÿÿÿÿÿÿÿÿÿÿÿÿÿÿÿÿÿÿÿÿÿÿÿqÿÿÿ¬ÿÿuÿrÿÿÿÿÿ£ÿ¦ÿ ÿÿÿÿÿÿÿÿ¡ÿÿÿÿ¢ÿ ÿÿÿ¡ÿÿÿÿÿÿÿÿÿÿÿÿÿÿ£ÿÿÿÿÿÿÿÿÿÿÿÿÿÿÿÿ¨ÿÿÿÿÿÿÿÿ¢ÿÿÿÿÿÿÿÿÿ{ÿÿÿÿÿÿÿÿÿÿÿ§ÿ¦ÿÿÿÿÿÿÿÿÿÿÿÿÿÿÿÿÿ¦ÿÿ ÿÿ¢ÿÿ£ÿ£ÿÿÿÿÿÿÿÿÿÿÿÿÿÿÿÿÿÿÿÿ¢ÿ£ÿ¡ÿÿÿÿÿÿÿÿÿÿÿÿÿ ÿ°ÿÿÿÿÿ ÿ¨ÿÿÿ¨ÿ¦ÿÿÿ¨ÿÿÿÿÿÿÿÿÿÿÿÿÿÿ¦ÿ£ÿÿÿ¤ÿÿÿÿÿÿÿÿÿÿÿÿÿÿÿÿÿÿÿÿ¦ÿÿ£ÿÿÿÿ¦ÿ§ÿÿÿÿ¤ÿ§ÿÿÿÿÿ ÿ§ÿ¬ÿ¡ÿ¢ÿÿ°ÿ¢ÿÿ¢ÿÿÿÿÿÿÿÿÿÿÿÿÿÿÿÿÿÿÿÿÿÿ£ÿ¨ÿ£ÿ¦ÿ¤ÿÿÿÿÿÿÿÿ¡ÿÿQÿÿÿªÿÿÿÿ ÿ ÿÿ ÿ¡ÿÿÿ ÿÿÿÿÿÿÿÿÿÿÿÿÿÿ ÿÿÿÿÿÿÿÿÿÿ~ÿÿÿÿÿÿÿÿÿÿÿ¨ÿ¥ÿÿÿÿÿÿÿ¦ÿ ÿ¡ÿÿÿ¥ÿ¤ÿÿÿÿÿÿÿÿÿÿÿÿÿÿÿÿÿÿÿÿ ÿÿÿÿÿÿÿ§ÿÿÿwÿÿÿÿÿÿÿÿÿÿÿ¤ÿÿÿÿ£ÿÿ ÿÿÿÿÿÿÿÿÿÿÿÿÿÿ ÿÿ­ÿÿÿÿÿpÿÿÿSÿÿaÿHÿÿÿÿÿÿ¡ÿÿÿÿ¤ÿ£ÿÿÿÿÿÿÿÿÿÿ£ÿ ÿÿÿÿÿÿ¡ÿ¡ÿ¢ÿ¦ÿ ÿ«ÿÿÿÿÿÿÿÿÿÿÿÿÿÿÿÿÿÿpÿÿÿÿÿÿÿÿÿ~ÿÿÿÿ~ÿÿÿÿÿÿÿÿÿÿÿÿÿÿÿÿÿÿÿÿÿÿÿÿÿÿÿÿÿÿÿÿÿÿfÿmÿÿÿÿ¥ÿÿÿoÿÿÿÿÿÿÿÿÿÿÿÿÿÿÿÿ¦ÿÿÿÿÿ£ÿ£ÿÿÿÿÿÿÿÿÿÿ}ÿÿÿÿÿÿÿÿÿÿÿÿÿÿÿ¨ÿ£ÿÿÿ ÿÿÿ®ÿÿÿÿÿÿÿÿÿÿ£ÿÿÿÿÿÿÿÿÿÿÿÿÿÿÿÿÿÿÿÿÿÿÿÿÿÿÿÿ§ÿ¢ÿÿÿÿÿ ÿÿÿÿÿÿÿÿÿÿÿÿÿÿÿÿÿÿ ÿÿÿÿÿÿÿÿÿÿÿÿÿÿÿÿÿwÿ|ÿÿÿÿÿÿÿÿÿÿÿÿÿÿÿÿÿÿÿÿÿÿÿÿÿÿÿÿÿÿÿÿÿÿÿÿÿÿÿzÿÿÿÿÿÿÿÿÿÿ¢ÿÿÿÿÿÿÿÿÿÿÿÿÿÿÿÿÿNÿôþÿÿ¡ÿÿÿÿÿÿÿÿÿÿÿÿÿÿÿ}ÿvÿÿÿÿÿÿÿÿÿÿÿÿÿÿÿÿÿÿÿÿÿÿÿÿÿÿÿÿÿÿÿÿÿÿÿÿÿÿÿÿÿÿÿÿÿÿ¡ÿÿÿÿÿÿÿÿ}ÿÿÿÿÿÿÿÿÿÿÿÿÿÿÿÿÿÿÿÿÿÿ_ÿÿþÿpÿÿÿÿÿÿÿÿÿÿÿÿ|ÿÿÿÿÿÿÿÿÿÿÿÿÿÿÿ¡ÿ¡ÿÿ£ÿ§ÿÿ­ÿÿ·ÿ°ÿÿÿ©ÿ ÿÿÿÿÿÿ ÿÿÿÿÿÿ¢ÿÿÿÿÿÿÿ|ÿÿÿÿÿÿÿÿÿÿÿÿÿÿÿ|ÿÿÿÿÿÿ{ÿ{ÿÿÿÿzÿÿÿÿÿÿÿ~ÿ{ÿvÿrÿÿÿwÿjÿÿÿÿÿÿÿÿÿÿÿÿÿÿÿÿÿÿÿÿÿÿÿÿmÿÿÿÿÿÿÿÿÿÿÿÿÿÿÿÿÿÿÿÿ¡ÿÿÿÿÿÿÿÿ~ÿÿ}ÿÿÿÿÿÿ{ÿÿÿÿwÿÿÿÿÿÿÿÿÿÿÿqÿ{ÿÿwÿfÿmÿ{ÿ~ÿqÿzÿÿÿÿÿÿÿÿÿÿ~ÿwÿÿÿ}ÿwÿÿÿ~ÿÿÿtÿdÿKÿXÿjÿÿÿÿÿÿÿÿÿÿxÿÿ{ÿÿÿÿÿsÿvÿrÿtÿiÿrÿÿmÿmÿÿÿÿÿÿÿÿÿÿÿÿÿÿÿÿÿ¢ÿÿÿ¥ÿÿÿÿÿÿÿÿ¦ÿÿÿÿÿÿÿÿÿÿÿÿÿÿÿÿÿÿ±ÿÿÿ£ÿ¡ÿÿ£ÿ§ÿÿ|ÿÿÿ«ÿ±ÿÿÿÿÿÿÿÿÿÿÿÿÿÿÿÿÿÿÿÿÿ ÿ±ÿ·ÿ«ÿ§ÿ¦ÿºÿÿ¤ÿ§ÿÿyÿÿÿÿÿÿ ÿÿÿÿÿÿÿÿÿÿÿÿÿÿÿÿÿÿÿÿÿÿÿÿÿÿÿÿÿÿÿÿÿÿÿÿÿÿÿÿÿÿÿÿÿÿ-ÿ1ÿvÿÿÿÿÿÿÿÿÿÿÿÿÿÿÿÿÿÿÿÿÿÿÿÿÿÿ~ÿÿÿÿÿÿÿÿÿÿÿÿÿÿÿÿÿÿÿÿÿsÿÿ ÿÿÿ}ÿÿ¥ÿÿÿÿÿtÿdÿSÿfÿÿÿÿÿÿÿ ÿÿÿÿuÿwÿrÿÿþÞþwÿfÿNÿkÿtÿÿÿÿÿÿÿÿÿÿÿÿÿÿÿÿÿÿÿÿÿ~ÿÿÿÿÿÿÿÿÿÿÿÿÿÿeÿyÿ{ÿÿÿ|ÿÿ|ÿÿÿÿÿÿÿÿÿÿÿÿtÿÿÿ¢ÿÿÿÿ¡ÿÿÿÿÿÿÿÿÿÿÿÿÿÿÿÿÿÿÿÿÿÿÿÿÿÿÿtÿjÿÿvÿÿÿsÿsÿÿÿÿÿÿÿÿÿÿ}ÿÿÿÿÿÿÿÿÿÿÿyÿ~ÿÿÿÿÿÿzÿÿÿÿÿÿÿÿÿÿÿÿÿÿÿÿÿxÿwÿÿÿÿÿÿÿ~ÿ~ÿÿÿÿÿyÿÿÿÿÿÿÿ~ÿqÿ|ÿÿÿÿ{ÿyÿÿÿÿÿÿÿÿÿÿÿzÿpÿrÿÿÿÿÿÿÿÿuÿqÿÿÿÿ~ÿÿÿÿÿÿÿÿÿÿÿÿxÿ{ÿÿÿÿÿÿ|ÿÿÿÿÿÿÿÿÿÿÿÿÿ|ÿÿÿÿÿÿ|ÿÿÿlÿxÿÿÿÿ}ÿÿÿyÿÿuÿlÿ^ÿfÿÿÿtÿnÿÿÿÿÿÿÿÿÿÿÿÿÿ{ÿÿÿÿÿÿÿ{ÿÿÿÿÿÿqÿpÿÿwÿzÿÿpÿÿ~ÿÿqÿmÿxÿÿÿÿÿÿÿÿÿÿÿÿwÿÿÿÿvÿ|ÿÿvÿÿ}ÿpÿzÿ~ÿÿÿÿÿÿÿÿ|ÿ}ÿÿÿÿÿoÿÿÿÿkÿÿyÿÿsÿÿÿlÿxÿÿÿÿÿÿyÿtÿ|ÿ{ÿyÿÿÿÿ|ÿ{ÿ{ÿÿzÿÿÿÿhÿ{ÿÿxÿÿÿÿÿÿ|ÿjÿtÿrÿjÿqÿÿÿÿÿtÿlÿÿÿzÿlÿqÿÿÿÿvÿ{ÿvÿÿÿ~ÿÿÿ~ÿÿÿÿ~ÿÿÿ~ÿ~ÿÿ}ÿÿyÿyÿÿ~ÿÿÿÿÿyÿÿÿÿÿÿÿÿvÿ}ÿÿÿÿÿ{ÿÿvÿqÿÿÿÿÿÿÿÿ}ÿuÿ{ÿÿÿyÿvÿÿÿÿ¢ÿÿ|ÿtÿÿ|ÿÿÿÿÿÿ¢ÿÿ{ÿÿÿÿÿÿ{ÿÿÿ}ÿxÿÿxÿgÿÿ~ÿÿÿqÿuÿÿÿÿÿÿÿÿÿÿÿÿtÿÿxÿvÿÿÿvÿ{ÿÿÿÿÿwÿyÿÿÿÿ}ÿzÿtÿÿÿtÿmÿÿ}ÿ}ÿwÿÿ~ÿÿxÿÿxÿ{ÿ|ÿÿoÿxÿÿtÿÿÿÿÿtÿ~ÿÿ|ÿqÿvÿÿxÿmÿvÿiÿdÿ[ÿnÿvÿnÿ|ÿÿmÿÿpÿsÿsÿmÿvÿZÿ}ÿvÿwÿ{ÿmÿ|ÿ~ÿÿÿ}ÿÿÿÿ|ÿ{ÿÿ~ÿ~ÿÿnÿÿÿuÿuÿzÿÿsÿyÿÿuÿÿÿsÿwÿzÿÿÿ|ÿÿ~ÿ{ÿÿÿÿÿÿxÿ}ÿÿÿ}ÿÿÿÿÿÿ~ÿyÿuÿ|ÿÿ}ÿ|ÿÿÿÿÿÿÿÿeÿyÿÿ{ÿuÿÿwÿÿÿmÿÿÿÿÿtÿ¦ÿÿ{ÿ~ÿÿÿzÿÿÿÿÿÿÿÿÿuÿzÿÿxÿÿÿÿtÿwÿoÿpÿyÿÿuÿÿÿÿÿvÿ|ÿÿxÿvÿÿÿ~ÿÿÿÿÿ|ÿÿÿÿtÿÿÿÿÿÿÿÿÿÿÿÿÿÿÿÿÿÿÿÿÿÿ|ÿÿsÿÿ~ÿÿÿÿÿÿÿÿÿÿpÿvÿtÿÿÿÿÿÿÿÿÿÿÿÿsÿ|ÿÿÿÿÿÿÿÿÿÿÿÿÿÿÿÿvÿÿÿÿÿ¬ÿÿÿÿÿÿÿÿpÿÿÿÿÿÿzÿ}ÿqÿÿÿÿÿÿÿÿÿÿÿÿÿÿÿÿÿÿÿ|ÿ}ÿÿÿÿÿÿÿÿÿÿÿÿÿÿÿÿÿÿÿÿÿÿÿÿÿÿÿyÿÿÿÿÿÿÿÿÿÿÿÿÿÿÿÿÿÿÿÿÿÿÿÿÿÿÿÿÿÿÿÿÿÿÿÿÿÿÿÿÿÿÿÿÿÿÿÿÿÿÿÿÿÿÿÿÿÿÿÿÿÿÿÿÿÿÿÿÿÿÿÿÿÿÿÿÿÿÿÿÿÿÿÿ ÿÿÿÿÿÿÿÿÿÿÿÿÿÿÿyÿÿÿÿÿÿÿÿ~ÿÿÿÿÿÿÿÿ¡ÿÿÿÿÿÿÿÿÿÿÿÿÿÿÿÿÿÿÿÿÿÿÿÿÿÿÿÿÿÿÿÿÿÿÿÿÿÿÿÿÿÿÿÿÿÿÿÿÿÿÿÿ£ÿÿÿÿÿÿÿÿÿÿÿÿÿÿÿÿÿÿÿÿÿÿÿÿÿÿÿÿÿÿÿ|ÿÿÿÿÿÿÿÿÿÿÿÿÿÿÿÿÿÿÿÿÿÿÿÿÿÿÿÿÿÿÿÿÿÿÿÿÿÿÿÿÿÿÿÿ~ÿÿÿPÿÿÿÿ£ÿÿÿyÿiÿ­ÿÿÿÿÿÿÿÿÿÿ ÿ¥ÿ ÿÿÿÿÿÿÿÿÿÿÿÿÿÿÿÿ§ÿÿÿÿÿxÿÿÿÿÿÿÿÿÿÿÿÿÿwÿÿÿÿ®ÿÿ¬ÿ©ÿÿ¡ÿ¢ÿÿÿ¢ÿ¤ÿÿÿÿÿÿÿÿÿÿÿÿÿÿÿÿÿÿÿÿÿÿ£ÿÿÿÿÿÿÿÿÿÿÿÿ¤ÿ ÿÿÿÿÿÿÿÿÿÿÿÿÿÿÿÿÿÿÿÿ£ÿÿÿÿÿÿÿÿÿÿÿÿÿÿÿÿÿÿÿÿÿÿÿÿÿÿÿ§ÿÿ|ÿÿÿÿÿrÿÿÿÿÿÿÿÿÿÿÿÿÿÿÿ}ÿÿÿÿÿÿÿÿÿÿÿÿ|ÿ}ÿ|ÿÿÿzÿÿ¤ÿÿÿÿÿÿÿyÿÿÿÿÿ¦ÿÿÿyÿÿÿÿÿÿÿÿÿÿÿÿÿÿÿÿÿÿÿÿÿÿÿÿÿÿ¡ÿÿÿÿÿÿÿ²ÿÿqÿÿÿzÿoÿÿÿ|ÿÿÿÿÿÿÿÿÿÿÿÿÿÿÿÿÿÿÿÿÿÿÿ{ÿÿÿÿÿ|ÿÿ}ÿÿÿÿÿÿÿÿÿÿÿÿÿÿÿÿÿÿÿÿÿÿÿÿ|ÿÿÿÿÿ|ÿÿ|ÿÿyÿuÿÿÿÿÿÿwÿÿÿÿÿÿÿÿÿÿÿÿÿÿÿÿÿÿxÿÿÿÿÿÿÿÿÿÿÿÿÿÿ ÿÿgÿÿÿÿ|ÿoÿvÿÿÿÿÿÿÿÿÿÿÿÿÿÿÿÿÿÿÿ§ÿÿÿÿÿÿyÿÿÿÿÿÿÿÿÿÿÿÿÿÿÿÿÿÿÿÿÿÿ£ÿ£ÿÿÿÿÿÿ¢ÿ£ÿÿÿÿÿÿÿ}ÿÿÿÿÿÿÿÿÿÿÿÿÿÿÿÿÿwÿÿÿÿÿÿ ÿÿÿÿÿÿÿÿÿÿÿÿÿÿÿÿÿÿÿÿ|ÿÿÿÿÿÿÿÿ¦ÿÿÿÿÿÿÿÿÿÿÿÿÿÿÿwÿÿÿÿÿÿÿÿÿÿÿÿÿÿÿ¢ÿÿÿÿÿÿÿÿÿÿ{ÿÿÿÿÿªÿÿÿ£ÿ ÿÿÿÿÿÿÿÿÿ¡ÿÿÿÿÿÿÿÿ¡ÿÿÿÿÿÿÿÿÿÿÿÿÿÿÿÿÿÿÿÿÿÿÿÿ£ÿÿÿÿÿÿÿÿÿÿÿÿÿÿÿÿÿÿÿÿÿÿ ÿÿÿÿÿ¢ÿÿÿÿÿÿÿÿ§ÿÿÿ­ÿÿÿÿ}ÿÿÿÿÿÿÿÿÿÿÿÿÿªÿ¡ÿÿÿÿ©ÿ¦ÿÿÿÿÿÿ¢ÿÿÿÿÿÿÿÿ¤ÿ¥ÿ£ÿ ÿÿÿ¡ÿ¦ÿÿÿÿ¥ÿÿ¥ÿÿ¥ÿÿÿÿÿÿ¨ÿ ÿÿÿÿÿ¥ÿ¥ÿÿzÿÿ¤ÿ©ÿvÿ_ÿ¯ÿÿÿÿÿÿÿÿÿ£ÿÿÿÿ¡ÿÿÿÿÿÿ}ÿÿÿÿÿÿÿÿÿÿÿÿÿÿÿÿÿÿÿÿÿÿÿÿÿÿÿÿÿ£ÿÿÿÿÿÿÿÿ¦ÿÿ ÿzÿÿÿÿÿÿÿÿÿÿÿÿÿÿÿ¡ÿÿÿÿÿ¡ÿÿÿ¡ÿÿÿÿÿÿÿÿÿÿÿÿÿÿÿÿÿÿÿÿÿ§ÿ¤ÿÿÿ¥ÿÿÿÿÿÿÿÿÿÿÿÿÿÿÿÿÿÿµÿÿÿÿÿÿ"ÿÿMÿwÿÿÿÿÿÿ¤ÿÿÿÿÿÿÿÿÿ ÿ¦ÿÿÿÿÿÿ¥ÿ±ÿÿÿÿÿÿ¤ÿ¨ÿÿÿ­ÿÿÿÿÿ ÿÿÿÿÿÿÿÿÿÿÿÿ¥ÿÿÿÿÿÿ}ÿvÿÿÿÿÿuÿ}ÿÿÿÿÿÿÿÿÿÿÿÿÿÿÿÿÿÿÿÿÿÿÿÿÿÿÿÿÿÿÿÿÿÿÿÿtÿuÿÿÿÿÿÿÿ{ÿÿÿÿÿÿÿÿÿÿÿÿÿÿÿÿÿÿÿÿÿÿÿÿÿÿÿÿÿÿÿÿÿÿÿÿÿÿÿÿÿÿÿÿÿÿÿÿ£ÿÿÿÿÿÿÿÿÿÿÿÿÿÿÿÿÿÿÿÿÿÿÿÿÿÿÿÿÿÿÿÿÿÿÿÿÿÿÿÿÿÿÿÿÿ¤ÿ¡ÿÿÿÿÿÿÿÿÿ¡ÿÿÿÿÿÿÿ~ÿÿÿÿÿÿÿ¡ÿÿÿÿÿÿÿÿÿÿÿ ÿ¡ÿÿÿÿÿÿÿÿÿÿÿÿÿÿÿÿÿÿÿÿÿÿÿÿ ÿ¤ÿ ÿÿÿÿÿÿÿÿÿÿÿ}ÿÿÿÿÿÿÿÿÿÿÿÿÿÿÿÿÿÿ¡ÿÿÿÿÿÿÿÿÿÿÿÿwÿÿÿÿÿ%ÿ÷þyÿÿÿÿÿÿ}ÿÿÿÿÿÿÿÿÿÿ}ÿsÿ~ÿÿÿÿÿ¢ÿÿÿÿÿÿÿÿÿÿÿÿÿÿÿÿÿÿÿÿÿ{ÿÿÿÿÿÿÿÿÿÿÿÿÿÿÿÿÿÿÿÿÿÿÿÿÿ}ÿÿÿxÿÿÿÿÿÿÿÿÿÿÿÿ|ÿÿÿÿÿÿÿÿÿÿEÿÿPÿÿÿÿÿÿÿÿÿÿÿÿÿÿÿ¡ÿ¢ÿÿÿÿyÿÿÿÿÿÿÿªÿ¦ÿ¦ÿÿÿªÿ ÿ£ÿÿ¤ÿ£ÿ¤ÿ¨ÿ©ÿ¡ÿÿÿÿÿ¢ÿ ÿ¡ÿÿÿÿÿÿ¤ÿÿÿÿÿÿ|ÿÿÿmÿÿÿÿÿÿyÿÿÿÿÿtÿvÿÿÿÿÿÿÿsÿ}ÿÿÿ~ÿÿÿ|ÿÿsÿÿxÿzÿÿÿÿ~ÿÿ|ÿÿÿÿÿÿÿÿÿÿÿÿÿÿÿÿÿÿÿÿÿ£ÿÿÿÿÿÿÿÿÿÿÿÿÿÿÿÿÿÿÿÿpÿÿÿ¢ÿÿÿÿÿÿÿÿÿÿoÿÿÿÿÿÿÿÿyÿÿÿÿÿyÿoÿÿÿÿÿÿ¡ÿÿÿÿyÿrÿuÿ~ÿÿÿÿÿÿÿÿÿÿÿÿÿÿzÿÿÿÿ}ÿzÿÿÿÿÿ{ÿwÿkÿ^ÿzÿÿÿÿÿÿÿÿwÿÿÿÿÿzÿzÿ|ÿ|ÿvÿpÿnÿtÿrÿpÿvÿ|ÿÿÿÿÿÿÿÿÿÿÿÿÿÿÿÿÿÿÿÿÿ ÿÿÿÿÿÿÿÿÿÿÿÿsÿ|ÿÿÿÿÿÿÿÿÿ¡ÿÿ ÿ¤ÿµÿÿ¬ÿ§ÿÿÿ©ÿ«ÿÿÿÿªÿ«ÿ¸ÿÿÿÿÿÿ¤ÿÿÿÿÿÿÿÿÿÿÿÿÿÿxÿÿ¤ÿÿ¤ÿ±ÿ±ÿ±ÿ¦ÿ¨ÿ¡ÿÿ{ÿÿÿÿÿÿÿÿÿÿÿÿÿÿÿÿÿÿÿÿ¨ÿÿÿÿÿÿÿÿÿ ÿÿÿÿÿ§ÿÿÿÿÿ¦ÿ¦ÿ¬ÿªÿÿÿÿÿÿÿÿÿuÿGÿHÿtÿÿÿÿÿÿÿÿÿÿÿÿÿÿÿÿÿÿÿtÿÿÿÿÿÿÿÿÿÿÿÿÿÿÿÿÿÿÿÿÿÿÿ{ÿ{ÿÿÿÿÿÿÿÿÿ ÿÿÿÿÿÿÿxÿcÿcÿ|ÿÿÿÿÿÿÿÿÿÿÿÿÿRÿÏþ­þ'ÿÿyÿÿÿÿvÿÿÿÿÿzÿÿÿÿwÿxÿÿÿÿÿÿÿÿÿÿÿ}ÿ{ÿÿÿÿÿzÿ{ÿÿÿÿÿÿgÿÿÿÿÿÿÿÿÿÿÿÿÿÿÿÿÿÿÿÿÿÿÿÿÿÿÿÿyÿ}ÿÿsÿÿÿÿÿÿÿ¢ÿÿÿÿÿÿÿÿÿÿÿÿÿÿÿÿCÿÿÿÿwÿ^ÿvÿÿÿÿÿÿÿÿÿÿÿÿÿ{ÿÿÿÿÿÿÿÿÿÿÿÿÿÿÿ|ÿsÿÿÿ}ÿÿÿÿÿÿÿÿÿÿÿÿÿuÿuÿÿÿÿÿÿÿÿyÿÿÿÿÿÿÿÿÿ~ÿ{ÿgÿkÿÿ~ÿqÿvÿÿÿÿÿÿÿÿsÿÿÿ}ÿ|ÿvÿxÿxÿwÿÿÿÿwÿÿÿuÿyÿnÿÿÿÿÿyÿÿÿÿÿÿ~ÿÿyÿÿÿÿwÿÿÿÿÿÿiÿÿ~ÿÿÿÿÿÿÿÿÿÿ~ÿ~ÿÿÿ~ÿÿvÿÿÿÿuÿlÿÿÿÿtÿxÿÿ}ÿÿÿrÿ^ÿJÿ`ÿ~ÿÿuÿoÿÿÿÿÿÿ¢ÿÿÿÿÿÿÿÿÿwÿÿÿÿÿÿÿÿÿÿÿÿÿ}ÿÿqÿÿ|ÿÿÿqÿwÿ|ÿ{ÿÿÿÿÿÿÿÿÿÿÿÿÿpÿÿvÿ~ÿÿÿÿfÿ|ÿxÿpÿÿÿxÿzÿÿÿrÿÿÿÿÿÿÿÿÿÿqÿqÿÿwÿÿmÿÿÿqÿÿ~ÿuÿÿÿÿÿ}ÿ}ÿzÿyÿ{ÿÿÿzÿxÿ~ÿwÿoÿÿÿÿÿuÿ{ÿÿrÿjÿvÿ}ÿrÿuÿkÿ{ÿÿÿÿÿÿ~ÿsÿ~ÿÿÿÿ|ÿÿvÿÿyÿÿpÿÿvÿÿÿÿÿÿzÿyÿÿ|ÿÿÿÿ|ÿyÿÿÿÿ}ÿwÿwÿxÿ~ÿÿ|ÿÿtÿÿ|ÿ~ÿÿqÿsÿÿ|ÿxÿÿÿÿÿjÿ}ÿÿÿÿwÿvÿÿtÿxÿÿ~ÿÿ}ÿwÿÿÿÿÿÿÿÿxÿ{ÿyÿÿtÿÿÿÿ}ÿÿÿÿ~ÿvÿÿÿÿÿÿ|ÿwÿÿÿÿÿ~ÿÿuÿzÿ[ÿÿyÿpÿ©ÿÿÿÿÿÿÿ~ÿxÿÿÿÿoÿpÿuÿÿ|ÿÿÿÿyÿvÿÿnÿyÿÿuÿuÿyÿzÿÿyÿwÿzÿÿÿlÿÿÿvÿÿvÿÿpÿÿÿ}ÿyÿÿÿ~ÿÿÿ~ÿÿtÿ{ÿÿvÿoÿwÿÿÿÿÿ}ÿyÿ~ÿrÿÿqÿ|ÿÿpÿÿ}ÿwÿlÿhÿÿyÿhÿqÿ{ÿÿvÿÿÿÿÿvÿÿÿÿ}ÿwÿ~ÿ~ÿ|ÿ~ÿ{ÿÿÿwÿÿÿyÿrÿrÿ}ÿtÿÿÿxÿÿzÿÿxÿÿÿwÿzÿÿÿÿrÿ{ÿ{ÿÿÿzÿÿÿÿÿwÿpÿÿÿrÿyÿÿÿzÿyÿaÿ|ÿÿÿÿÿÿpÿ{ÿÿmÿÿlÿÿ}ÿÿÿsÿÿÿÿÿtÿmÿÿÿÿvÿiÿnÿsÿ~ÿÿÿÿÿÿ{ÿ{ÿÿÿÿÿÿÿÿÿÿÿyÿÿÿÿÿÿÿ{ÿ}ÿyÿÿ|ÿÿ}ÿÿÿÿÿÿÿÿÿ{ÿÿÿÿÿ{ÿ}ÿvÿÿÿÿÿÿÿÿÿÿÿÿÿÿvÿÿÿÿÿuÿÿÿÿÿzÿÿÿtÿÿÿÿ¡ÿÿ¡ÿÿÿÿÿÿÿÿ}ÿÿÿ~ÿÿÿÿÿÿÿÿÿÿÿÿ|ÿÿÿÿÿÿÿxÿvÿÿÿÿÿÿÿÿ|ÿ~ÿÿÿÿÿÿÿzÿÿÿÿÿÿÿÿÿÿÿÿzÿÿÿÿÿÿÿÿÿÿÿÿÿÿÿÿÿÿÿÿ£ÿÿÿÿÿÿÿÿÿÿÿÿÿÿÿÿÿÿÿ¢ÿÿÿÿÿÿÿÿÿÿÿÿÿÿÿÿÿÿÿÿÿÿÿÿÿÿÿÿÿÿÿÿÿÿÿÿÿÿÿÿÿÿÿÿÿÿÿÿÿÿ ÿÿÿÿÿÿÿÿÿÿÿÿÿÿÿÿÿÿÿÿÿÿÿÿÿÿÿÿÿÿÿÿÿÿÿÿÿÿÿÿÿÿÿÿÿÿÿÿÿÿÿÿÿ|ÿÿÿÿÿÿÿÿ¡ÿÿÿÿÿÿÿÿÿÿÿÿÿÿÿÿÿÿÿÿÿÿÿÿÿÿÿÿÿÿÿÿÿÿÿÿÿÿÿÿÿÿÿÿÿÿÿÿÿÿÿ¦ÿÿÿÿÿÿÿÿÿÿÿÿÿÿÿÿÿÿÿÿ ÿÿÿÿÿÿÿÿÿÿÿÿÿÿÿÿÿÿÿ¡ÿÿÿÿÿÿ¢ÿ ÿÿÿÿÿÿÿ ÿÿ ÿÿÿÿ¡ÿÿÿÿÿÿÿÿÿÿÿÿÿÿÿÿÿÿÿÿLÿPÿÿÿÿÿÿzÿÿÿÿÿÿÿÿ¡ÿÿÿ{ÿÿ¢ÿÿÿÿÿÿÿÿÿÿÿ¥ÿÿÿÿÿÿÿÿÿÿÿÿÿÿÿÿÿÿÿÿÿÿÿ¡ÿÿÿ|ÿ{ÿÿÿÿÿÿÿÿÿÿÿ£ÿÿÿÿÿÿÿÿÿÿÿÿÿÿÿÿÿÿÿÿÿÿÿÿÿÿÿÿÿÿÿ¢ÿÿÿÿÿÿÿÿÿÿÿÿÿÿÿÿÿ|ÿÿÿÿ ÿÿÿÿÿÿÿÿÿ~ÿÿÿÿÿÿ¡ÿ¡ÿÿÿÿÿÿÿÿÿÿÿÿ£ÿ©ÿ¨ÿÿÿÿ©ÿÿÿÿ¥ÿÿÿÿ}ÿ}ÿÿÿÿÿÿÿÿÿÿÿÿÿÿÿÿÿÿ£ÿÿÿÿÿÿÿÿwÿÿÿÿÿÿÿÿÿxÿÿÿÿÿÿÿÿÿÿÿÿÿÿÿÿÿÿÿÿÿÿÿÿÿÿÿÿÿÿÿÿÿÿÿÿÿÿÿÿÿÿÿÿ¨ÿÿxÿ{ÿÿ}ÿÿÿÿÿÿÿÿÿÿÿÿÿÿÿÿ ÿÿÿÿyÿÿÿÿoÿÿÿwÿÿÿÿÿÿ}ÿÿÿÿÿÿÿÿÿÿÿÿÿÿÿÿ|ÿÿÿÿÿÿÿÿÿÿÿÿÿ°ÿyÿÿÿÿÿÿÿÿÿÿÿÿÿÿÿÿÿÿÿÿ|ÿ~ÿÿÿÿÿÿÿÿÿÿÿÿÿÿÿ}ÿÿÿÿÿÿnÿÿÿÿ}ÿ{ÿÿÿÿ}ÿ{ÿÿÿ£ÿÿÿÿÿÿpÿÿÿÿÿÿÿ¤ÿ{ÿÿÿÿÿÿÿÿÿÿÿÿÿÿÿÿÿÿÿÿÿÿÿÿÿÿÿÿÿÿ{ÿÿÿÿÿÿÿÿÿÿÿÿÿÿÿzÿÿÿÿÿÿÿÿÿÿÿÿÿ{ÿÿÿÿÿÿÿÿÿÿ¡ÿÿÿÿÿÿÿÿÿtÿÿÿÿÿªÿÿÿ¤ÿÿÿÿÿ ÿÿÿÿÿÿÿÿÿÿÿÿÿÿÿÿÿÿÿÿÿÿÿÿÿÿÿÿÿÿÿÿÿÿÿÿÿÿÿÿÿÿÿÿÿÿÿÿÿ£ÿ©ÿ ÿÿÿÿÿÿÿÿÿ¥ÿÿÿÿÿÿÿ¡ÿ¢ÿ¢ÿÿÿÿÿÿÿ¥ÿÿÿÿÿÿÿÿÿÿÿÿÿÿÿ©ÿ¥ÿ¬ÿÿÿÿÿÿÿÿÿÿÿÿÿÿÿ¥ÿ¡ÿÿÿÿÿ³ÿÿÿÿÿÿÿÿÿÿÿ¢ÿ­ÿ§ÿÿÿ¡ÿªÿÿ{ÿÿ«ÿ¢ÿÿÿÿÿ¡ÿÿÿÿÿ¢ÿ­ÿÿÿÿ ÿÿÿÿÿ¢ÿÿÿÿÿÿÿ§ÿ ÿÿÿ¥ÿªÿÿÿ¢ÿ ÿÿÿÿÿ«ÿ­ÿÿ©ÿÿ¦ÿÿÿ ÿÿÿ£ÿÿÿÿ¡ÿ¥ÿ£ÿÿÿÿ¥ÿÿÿhÿaÿÿÿÿÿÿÿÿÿÿÿ£ÿÿÿÿÿÿÿÿÿÿÿ¥ÿÿÿÿÿÿÿÿÿÿÿÿ¨ÿÿÿ{ÿÿÿÿÿ¨ÿ¡ÿÿÿÿÿÿÿÿÿÿÿÿÿÿ£ÿÿÿÿÿÿÿÿÿÿÿÿÿÿÿÿÿwÿ¡ÿÿÿÿÿÿÿÿÿÿÿÿÿÿÿÿÿkÿsÿÿ¨ÿÿÿÿÿÿÿÿÿÿÿÿÿÿÿÿÿÿÿÿÿÿÿÿÿÿÿÿÿ§ÿÿ¨ÿÿÿÿÿÿ3ÿòþ&ÿÿÿÿ¡ÿÿÿÿÿÿ¢ÿÿÿÿÿÿÿÿÿÿÿÿ¥ÿÿÿÿÿÿÿÿ ÿÿÿÿÿÿÿÿÿÿÿÿÿÿÿÿÿÿÿÿÿÿÿ}ÿÿÿÿÿÿÿÿÿÿÿÿÿÿÿÿÿÿÿÿÿÿÿÿÿÿÿtÿÿÿÿÿÿÿÿÿÿÿÿÿÿÿÿÿÿÿÿaÿ}ÿÿÿÿÿÿÿÿÿÿÿÿÿÿÿÿÿÿ¦ÿ ÿÿÿÿÿÿ ÿÿÿÿÿÿÿ ÿ£ÿÿÿÿÿ¶ÿ©ÿÿÿÿÿÿÿÿÿÿÿÿÿÿÿÿÿÿÿÿÿÿÿÿÿÿÿÿÿÿÿÿÿÿÿÿÿÿÿÿÿÿÿÿÿÿÿÿÿÿÿÿÿÿÿÿÿÿÿ¡ÿÿÿÿÿÿÿÿÿÿÿÿÿÿÿÿÿÿÿÿÿÿÿÿÿÿÿÿ£ÿÿÿÿÿÿÿÿÿÿ¢ÿÿÿÿÿÿÿÿÿÿÿÿÿ~ÿÿÿÿÿÿÿÿÿÿÿÿÿÿÿ ÿÿÿÿÿxÿÿÿÿÿÿÿÿÿÿÿÿÿÿÿÿÿÿzÿÿÿÿÿÿÿÿÿÿÿÿÿÿÿÿÿÿÿÿAÿ2ÿwÿÿÿÿÿÿÿÿ~ÿ~ÿÿÿÿÿÿÿÿuÿ}ÿÿÿÿÿÿÿÿÿÿÿÿÿÿÿÿÿÿÿÿÿÿÿÿÿÿÿÿÿÿÿÿÿÿÿÿÿÿÿÿÿÿÿÿÿÿÿÿÿÿÿÿÿÿÿÿÿÿÿÿÿÿÿ{ÿtÿÿÿÿÿÿÿÿÿÿÿÿcÿ>ÿ\ÿÿÿÿÿÿÿÿÿÿÿÿÿÿÿÿÿÿÿÿÿÿÿÿÿÿÿÿ­ÿÿ ÿ¬ÿ£ÿÿ£ÿ¦ÿ£ÿ£ÿ¡ÿ¢ÿ£ÿ¡ÿÿÿªÿ¡ÿÿªÿ¥ÿÿÿÿÿÿ¥ÿÿÿÿÿÿÿÿÿÿ~ÿÿÿÿÿÿvÿÿÿÿ ÿÿÿÿÿÿvÿÿÿyÿÿyÿsÿÿÿÿ|ÿÿÿÿyÿÿÿÿÿxÿvÿÿÿÿÿÿÿÿÿÿÿÿÿÿÿÿÿÿÿÿÿÿÿÿÿÿÿÿÿÿÿÿÿÿÿÿÿÿÿÿ¡ÿÿÿÿ¤ÿÿÿÿÿÿÿÿÿÿÿyÿ~ÿÿÿÿÿÿÿlÿrÿoÿÿÿÿ}ÿzÿÿÿÿyÿwÿtÿzÿsÿÿÿyÿtÿÿ¡ÿÿÿÿÿÿÿÿÿÿÿzÿÿÿÿ}ÿtÿzÿÿÿÿÿiÿmÿ\ÿyÿtÿwÿÿÿ{ÿÿÿqÿxÿÿÿÿÿÿÿ~ÿyÿuÿmÿmÿ|ÿÿÿiÿuÿÿÿÿÿÿÿÿÿÿÿÿÿÿÿÿÿÿÿÿÿÿÿÿÿÿÿÿÿÿÿÿ}ÿÿ{ÿÿÿÿÿÿÿÿÿ¡ÿÿÿ¨ÿ¯ÿªÿ¬ÿ­ÿÿÿÿÿÿ{ÿÿÿÿÿÿÿÿÿÿÿÿÿÿÿÿÿÿÿÿÿÿÿÿ¡ÿªÿÿÿ£ÿ ÿ¨ÿ°ÿ¤ÿ§ÿÿxÿvÿÿÿÿÿÿÿÿªÿ¥ÿÿ¢ÿ«ÿÿÿÿÿÿ¢ÿÿÿÿÿÿÿÿÿÿÿÿÿÿÿ±ÿ£ÿÿÿ~ÿÿÿ¡ÿ©ÿÿÿÿÿ ÿvÿÿÿÿmÿVÿoÿÿÿÿÿÿÿÿÿÿÿÿÿÿÿÿÿÿÿÿÿÿÿÿÿÿÿÿÿÿÿÿÿzÿÿÿÿÿÿÿÿÿÿ}ÿÿ|ÿyÿÿÿÿÿÿÿÿ¡ÿÿÿÿÿÿxÿZÿ[ÿxÿÿÿÿÿÿÿzÿÿÿÿÿqÿÿþ®þRÿÿÿÿÿÿÿÿÿÿÿÿÿÿÿ|ÿuÿÿÿÿÿÿ~ÿÿÿÿÿÿÿÿÿÿÿÿÿÿÿÿÿÿjÿÿÿÿÿÿÿÿÿÿÿ}ÿÿÿÿÿÿÿÿ~ÿÿÿÿ}ÿÿÿÿÿÿyÿsÿ|ÿÿÿÿÿÿ ÿÿÿÿÿÿÿÿÿÿÿÿÿÿÿÿÿÿÿuÿnÿPÿgÿÿÿÿÿÿÿÿÿÿÿÿÿÿ~ÿÿ{ÿ~ÿÿÿÿÿÿÿÿÿÿÿ~ÿÿÿÿuÿ~ÿÿoÿÿÿÿÿwÿÿÿÿÿÿÿ~ÿÿÿÿÿÿÿ¤ÿÿÿÿyÿÿÿ{ÿÿÿÿwÿoÿhÿRÿfÿtÿÿÿÿÿÿyÿÿÿ~ÿ~ÿyÿÿÿzÿÿÿ~ÿÿÿÿÿÿÿuÿÿÿÿÿÿÿÿÿÿÿÿÿ~ÿÿÿÿÿ|ÿÿÿÿÿÿÿtÿ~ÿ{ÿÿÿÿÿÿÿzÿ{ÿ|ÿ~ÿÿ~ÿÿÿÿÿÿÿqÿ~ÿ§ÿ~ÿÿÿÿÿÿÿ}ÿzÿyÿtÿaÿXÿgÿ|ÿrÿlÿ}ÿ}ÿÿÿÿÿÿÿÿÿÿÿÿÿwÿvÿÿzÿÿÿÿÿÿÿÿÿÿÿÿ{ÿÿpÿÿÿÿÿÿÿ|ÿvÿÿÿwÿ{ÿÿ~ÿÿÿÿÿwÿÿÿÿÿÿÿÿ{ÿÿÿÿ}ÿÿÿÿÿzÿ~ÿÿÿÿ}ÿvÿÿÿÿÿxÿÿÿÿÿÿÿuÿÿzÿÿÿzÿÿÿÿÿxÿsÿrÿ|ÿÿtÿ~ÿÿÿÿÿÿÿuÿwÿlÿÿÿfÿ}ÿxÿÿÿÿÿÿÿÿÿÿÿyÿÿÿÿÿyÿÿÿ}ÿÿ|ÿÿÿÿyÿ{ÿÿÿ|ÿÿtÿ~ÿ{ÿÿÿÿ{ÿÿÿÿÿÿÿxÿ{ÿÿ{ÿÿÿÿjÿlÿÿpÿÿÿÿÿÿÿwÿuÿÿÿtÿ~ÿÿÿÿÿ{ÿsÿxÿÿÿÿÿvÿwÿÿÿÿtÿuÿÿkÿÿ|ÿÿÿÿzÿyÿÿwÿÿ~ÿmÿvÿ}ÿÿÿÿÿzÿ{ÿrÿÿÿÿ~ÿÿÿ|ÿdÿ~ÿwÿ}ÿ¦ÿyÿÿuÿvÿ}ÿÿ{ÿ~ÿÿÿÿÿsÿwÿvÿnÿ}ÿÿÿ}ÿxÿÿyÿuÿÿzÿyÿsÿÿÿÿvÿÿ~ÿÿeÿ}ÿÿtÿwÿwÿqÿÿ{ÿÿÿ{ÿÿÿÿ}ÿwÿpÿyÿwÿiÿdÿtÿvÿdÿjÿpÿÿÿvÿ]ÿgÿzÿpÿÿeÿÿzÿÿnÿwÿ{ÿ}ÿuÿuÿjÿÿ~ÿxÿtÿ}ÿzÿÿzÿoÿtÿÿÿÿtÿrÿxÿzÿxÿÿÿÿyÿÿÿjÿjÿuÿ|ÿxÿÿÿÿÿÿwÿ{ÿÿÿÿÿÿtÿ~ÿoÿlÿ{ÿÿ}ÿÿÿ}ÿvÿzÿuÿvÿyÿyÿrÿiÿtÿyÿzÿÿvÿkÿzÿÿwÿdÿnÿcÿ{ÿyÿlÿ|ÿÿ¡ÿÿzÿÿÿÿÿÿÿÿwÿÿÿÿÿ|ÿÿ|ÿxÿxÿ{ÿ~ÿ~ÿ{ÿxÿÿÿ|ÿ}ÿÿ{ÿÿÿÿÿÿvÿ}ÿÿÿÿÿÿÿÿÿ{ÿpÿÿwÿÿÿÿÿÿÿÿÿwÿÿÿÿzÿÿÿÿÿÿÿÿÿÿÿÿÿÿÿÿÿ~ÿÿÿÿÿÿÿÿÿ{ÿmÿÿÿÿÿ}ÿÿÿwÿÿÿ ÿÿ}ÿ~ÿÿÿÿÿtÿÿÿÿÿÿÿÿÿÿÿÿÿÿ~ÿÿÿÿÿÿÿ|ÿÿÿÿyÿÿÿ£ÿÿÿÿÿÿÿ ÿÿÿÿÿÿÿÿÿÿÿÿÿÿÿÿÿÿÿÿÿÿÿÿÿÿ}ÿÿÿÿÿÿÿÿÿÿÿÿ ÿÿÿÿÿÿÿÿÿÿÿÿÿÿÿÿÿÿÿÿÿÿÿÿÿÿÿÿÿÿÿÿÿÿÿÿÿÿÿÿÿÿÿÿÿÿÿÿÿÿÿÿÿÿÿÿÿÿÿÿxÿÿÿÿÿÿÿÿÿÿÿÿÿÿÿÿÿÿÿ¤ÿÿÿÿÿÿÿÿÿÿÿÿÿÿÿÿÿÿÿÿÿÿÿÿÿÿÿÿÿÿÿÿ|ÿÿÿÿÿÿÿÿÿÿÿÿÿÿ ÿÿÿÿÿÿÿÿÿÿÿÿÿÿÿÿÿÿÿÿÿÿÿÿÿÿÿÿÿÿÿÿÿÿÿÿ ÿÿÿÿ£ÿ}ÿ ÿÿÿÿÿ{ÿÿÿÿÿÿÿÿÿÿÿÿÿÿÿÿÿ ÿÿÿÿÿÿÿÿÿÿÿÿ~ÿÿÿÿÿÿÿÿÿÿÿÿÿÿ¤ÿÿÿÿzÿÿÿ¡ÿÿÿÿÿÿÿÿÿÿÿÿÿÿ¢ÿÿÿÿÿÿÿÿÿÿÿÿÿÿÿÿÿÿÿÿbÿ|ÿÿÿÿÿÿÿÿÿ§ÿÿ£ÿÿÿÿÿÿÿ¤ÿÿÿÿÿÿÿÿ ÿÿÿÿÿ ÿÿÿÿÿÿÿ¢ÿÿÿÿÿÿÿÿÿÿÿ£ÿ}ÿÿÿÿ~ÿÿÿÿÿÿ¨ÿ¡ÿÿÿÿÿ¥ÿÿÿÿÿÿÿÿÿ¤ÿÿÿ¢ÿÿÿ¦ÿÿÿÿÿÿÿÿÿÿÿÿÿ ÿÿÿÿÿ¡ÿÿÿÿÿÿÿÿÿÿÿÿÿ¯ÿÿÿÿÿÿÿÿÿÿÿÿÿÿÿÿÿÿÿÿÿÿÿÿÿÿÿÿ¦ÿÿÿÿÿÿÿÿÿÿÿ|ÿÿÿÿÿÿÿÿÿÿÿÿÿÿÿÿÿÿÿÿÿÿÿÿÿÿÿÿÿÿÿ|ÿÿÿÿÿÿÿÿÿÿÿÿÿÿÿÿÿ ÿÿÿÿÿÿÿÿÿÿÿÿÿÿÿÿÿÿÿÿÿÿÿÿÿÿÿÿÿÿ~ÿ~ÿÿÿÿÿÿÿÿyÿÿÿÿÿÿÿÿÿÿÿÿÿÿÿÿÿ|ÿÿÿÿÿÿxÿÿ¢ÿÿÿÿÿÿÿÿrÿÿÿ|ÿÿÿÿxÿÿÿÿÿÿÿÿÿÿÿÿÿÿÿÿÿÿyÿsÿÿÿÿÿ ÿÿÿÿÿÿÿzÿÿÿÿÿÿÿÿoÿxÿÿÿÿÿ|ÿ|ÿÿÿÿÿÿÿÿÿÿÿÿÿÿÿÿÿÿÿÿÿÿÿÿÿÿÿyÿÿÿÿÿÿÿÿÿÿÿnÿ|ÿÿÿÿÿÿÿÿÿÿÿÿÿÿyÿÿÿÿÿ~ÿÿÿÿÿÿÿÿÿÿÿÿÿÿÿÿÿÿÿ¡ÿÿ¡ÿÿÿÿÿÿyÿ¢ÿÿÿÿÿÿÿÿÿÿÿÿÿÿÿÿÿÿÿÿÿÿÿÿ¢ÿÿÿÿÿÿÿÿÿÿÿÿÿ¥ÿÿÿÿÿÿÿÿÿ{ÿÿÿÿÿ¤ÿÿÿÿ ÿªÿÿÿÿ¦ÿÿÿÿÿÿÿÿÿÿÿÿÿÿÿ¨ÿÿÿÿÿÿÿÿÿÿÿÿÿÿÿÿÿÿÿÿÿÿÿÿÿÿÿÿÿÿÿÿÿ¢ÿÿÿÿÿÿÿÿÿÿÿÿÿÿÿÿÿÿÿ ÿ§ÿÿ¤ÿÿÿÿÿ©ÿÿÿÿÿÿÿÿÿÿ ÿ ÿÿÿÿÿÿÿÿÿÿÿÿÿÿÿÿÿ¨ÿÿÿ¤ÿªÿ¥ÿÿÿÿÿ²ÿÿÿ¨ÿÿÿÿ«ÿ§ÿÿÿ ÿ¢ÿ ÿÿÿ£ÿÿÿÿÿ ÿ ÿÿÿÿÿÿÿÿÿÿÿ¢ÿÿÿ£ÿ¤ÿÿÿÿÿ¡ÿÿÿÿ£ÿÿ ÿÿ¨ÿ£ÿ£ÿ±ÿ«ÿ¬ÿÿÿÿÿÿÿÿÿÿ¢ÿ¯ÿ¡ÿ¥ÿÿÿ¦ÿ®ÿÿ¥ÿ¤ÿªÿªÿ¦ÿÿÿÿÿÿÿÿ¢ÿmÿSÿ¡ÿÿÿÿÿÿÿ¥ÿÿ¨ÿ«ÿÿ¡ÿÿÿÿÿÿÿÿÿ¢ÿÿÿÿÿÿÿÿÿÿÿÿÿ¡ÿÿÿÿÿÿÿÿÿÿÿÿÿÿÿÿÿÿÿÿ¢ÿÿ ÿÿÿÿÿÿÿÿÿÿÿÿÿÿÿÿÿ¤ÿ¨ÿÿÿÿÿÿÿÿÿÿÿÿÿÿÿ~ÿ7ÿýþÿÿÿ~ÿÿÿÿÿÿÿÿ¤ÿÿÿÿÿÿÿÿÿÿÿ ÿÿÿÿÿÿÿÿÿ£ÿÿ ÿÿÿÿÿÿlÿÿÿ}ÿÿÿ£ÿ£ÿ ÿÿÿÿÿÿÿÿÿÿÿÿÿÿ¤ÿÿ¢ÿÿÿÿÿÿÿÿÿÿÿÿÿÿÿÿÿÿÿÿÿÿÿÿÿÿÿÿÿÿÿÿÿÿÿÿÿÿÿÿÿÿÿÿÿÿÿÿÿÿzÿÿÿÿÿÿÿÿÿÿÿÿÿzÿÿÿÿÿÿÿÿÿÿÿÿÿÿqÿqÿÿÿÿÿÿÿÿÿÿÿÿÿÿÿ£ÿÿÿÿÿÿÿÿÿÿÿÿÿÿÿÿÿÿÿÿÿÿÿ¨ÿÿÿÿÿÿÿÿÿÿÿÿÿÿÿÿÿÿÿÿÿÿÿÿÿÿÿÿÿÿÿÿÿÿÿÿÿÿÿÿÿÿÿÿÿÿÿÿÿÿÿÿÿÿ}ÿ|ÿ{ÿÿÿÿÿÿÿÿÿÿÿÿÿÿÿÿÿÿÿÿÿÿÿÿÿÿÿÿÿÿÿÿÿÿÿÿÿÿÿÿÿÿ}ÿÿÿÿÿÿÿÿÿÿÿÿÿÿlÿÿÿÿÿ{ÿÿÿÿÿÿÿÿÿÿÿÿÿwÿpÿwÿÿÿÿÿÿÿÿÿÿÿÿ~ÿÿÿÿÿÿÿÿÿÿÿÿ}ÿÿÿÿÿÿÿÿÿsÿÿ|ÿÿxÿ7ÿ_ÿÿÿÿÿ¢ÿÿÿÿÿÿÿÿÿÿÿÿÿÿÿtÿLÿZÿÿÿÿÿÿÿ¢ÿÿÿÿÿÿÿÿÿÿÿÿÿÿÿÿ¡ÿÿÿÿyÿÿÿÿÿÿÿÿÿÿÿÿÿÿÿÿÿÿÿzÿ{ÿÿÿÿÿÿÿÿÿÿÿÿÿmÿ}ÿÿÿÿÿÿÿÿÿÿÿÿXÿkÿÿÿÿÿÿÿÿÿÿÿÿÿÿÿÿ{ÿÿÿÿÿÿÿÿÿ ÿÿÿ¡ÿ­ÿ§ÿÿÿÿÿ¦ÿ¡ÿÿÿÿÿÿÿ¡ÿÿ¢ÿÿÿÿÿÿÿ¡ÿÿ¦ÿÿÿÿÿÿÿÿÿÿÿÿÿÿÿÿÿÿÿÿÿÿÿÿÿÿÿÿÿÿÿÿÿtÿxÿÿÿÿ~ÿÿÿÿÿÿÿÿÿuÿÿÿÿÿÿÿÿÿÿÿÿÿÿÿÿÿÿÿÿÿÿÿÿÿÿÿÿÿÿÿÿÿÿÿÿÿÿÿÿÿÿ¡ÿÿÿÿÿÿÿÿÿÿ{ÿÿ}ÿÿuÿ}ÿÿÿÿÿÿÿnÿbÿhÿÿÿÿÿÿyÿÿ}ÿsÿ^ÿiÿsÿÿÿÿÿÿ¨ÿÿ©ÿÿÿÿÿÿÿÿÿÿ~ÿÿÿÿsÿxÿÿÿ}ÿÿvÿxÿÿÿuÿjÿsÿÿÿÿÿvÿwÿyÿÿÿzÿyÿÿ|ÿvÿtÿxÿÿlÿ}ÿÿrÿÿÿÿÿÿÿÿÿÿÿ¢ÿÿÿÿÿÿÿÿÿÿÿÿÿÿÿÿÿÿÿÿvÿÿÿÿ~ÿzÿÿÿÿÿÿ¥ÿ¥ÿÿÿ¥ÿ§ÿ°ÿ¦ÿ¥ÿ­ÿ¨ÿ¦ÿ§ÿÿ_ÿcÿÿ©ÿÿÿÿÿÿÿÿÿÿÿÿÿÿÿÿÿÿÿÿÿÿÿ ÿÿ¢ÿ¦ÿ§ÿ¢ÿ«ÿ£ÿ£ÿÿyÿÿÿÿÿÿÿÿÿÿ§ÿ®ÿ¥ÿÿÿÿ¨ÿ¬ÿÿ¤ÿ ÿ¤ÿÿ£ÿ¥ÿÿÿÿÿÿÿÿÿÿ¥ÿ­ÿ ÿÿÿÿÿÿÿÿ¥ÿÿÿ¸ÿÿÿÿÿyÿmÿÿÿÿÿÿÿÿÿÿÿÿÿÿÿÿÿÿÿwÿÿÿÿÿÿÿÿÿÿÿÿÿÿÿÿÿÿÿzÿÿÿÿÿÿÿsÿÿÿoÿ|ÿÿzÿ|ÿÿwÿÿÿÿÿÿÿdÿDÿ^ÿÿÿÿyÿÿ~ÿÿÿvÿÿÿÿmÿáþsþæþÿÿÿÿÿÿ}ÿÿÿÿxÿÿÿÿÿÿÿÿ{ÿÿÿÿÿÿÿÿÿÿ|ÿyÿÿÿÿÿÿÿÿÿÿ|ÿÿÿÿÿÿÿÿÿÿÿÿÿÿ}ÿzÿÿÿÿÿÿÿÿÿÿÿÿÿÿÿÿqÿÿÿ}ÿÿÿwÿÿÿÿÿ{ÿÿÿÿ}ÿ{ÿÿÿpÿÿ}ÿÿ¢ÿÿÿrÿgÿsÿuÿÿÿÿÿÿÿÿÿÿ{ÿuÿÿ|ÿÿÿÿÿÿ{ÿÿÿÿÿ{ÿÿÿ{ÿÿÿÿiÿÿÿÿÿÿÿÿÿ{ÿÿÿÿÿÿÿÿ|ÿÿÿÿxÿÿÿÿÿÿÿÿÿlÿnÿzÿÿÿsÿ!ÿþÍþzÿsÿÿÿÿÿzÿÿÿÿÿzÿÿÿ~ÿÿÿ|ÿÿÿÿÿÿÿÿÿÿÿÿ|ÿzÿyÿÿÿÿÿyÿnÿxÿÿÿÿpÿÿÿÿÿÿyÿyÿ~ÿÿ}ÿÿxÿ}ÿÿÿ|ÿyÿwÿnÿxÿ~ÿÿ}ÿÿÿmÿÿÿÿrÿpÿÿÿÿÿvÿ{ÿÿ~ÿwÿnÿcÿgÿ^ÿYÿdÿwÿ~ÿvÿÿÿÿ~ÿ{ÿÿÿÿÿ{ÿzÿÿÿÿÿÿÿÿÿyÿ|ÿtÿ}ÿÿ}ÿÿ|ÿÿ¤ÿ{ÿÿÿÿÿ~ÿÿÿ|ÿÿ}ÿrÿ{ÿÿxÿ}ÿÿÿ}ÿ}ÿÿÿÿÿ{ÿÿÿÿÿÿÿÿÿÿÿzÿuÿÿÿÿÿÿÿÿÿÿÿÿ~ÿÿÿÿÿÿ|ÿÿÿÿÿ~ÿÿÿÿÿtÿtÿÿÿÿiÿ~ÿÿÿÿ{ÿmÿÿoÿÿ]ÿxÿÿnÿ}ÿÿ~ÿÿuÿÿÿÿÿÿÿÿÿÿÿÿÿ}ÿÿ~ÿ{ÿÿÿÿÿÿÿ|ÿÿ{ÿzÿÿuÿÿ|ÿÿÿwÿzÿÿÿÿ~ÿÿzÿvÿÿyÿ~ÿÿÿÿgÿÿ¦ÿ|ÿÿÿÿlÿÿÿ~ÿ~ÿÿÿÿÿxÿwÿÿÿwÿwÿ}ÿÿÿÿ|ÿÿ~ÿÿÿ|ÿsÿ{ÿÿwÿÿÿ}ÿÿÿyÿ|ÿÿÿyÿ|ÿzÿ~ÿ~ÿÿÿzÿxÿxÿ~ÿ{ÿzÿxÿxÿyÿyÿÿjÿÿtÿxÿÿÿ~ÿÿkÿÿqÿyÿuÿrÿvÿiÿyÿÿ~ÿÿpÿkÿ|ÿ~ÿ~ÿÿÿÿÿÿÿÿ{ÿjÿ~ÿ~ÿÿzÿkÿvÿÿ`ÿxÿmÿÿnÿwÿxÿÿÿÿÿÿ|ÿÿÿÿÿÿ~ÿ{ÿÿÿ}ÿnÿsÿÿÿÿ~ÿvÿhÿlÿ^ÿ|ÿ|ÿeÿÿÿÿxÿhÿÿ{ÿÿÿxÿÿÿsÿÿ{ÿwÿ}ÿ|ÿÿ}ÿ~ÿÿzÿsÿuÿÿÿ~ÿvÿuÿyÿvÿ~ÿ{ÿ`ÿpÿ{ÿÿÿÿÿÿÿÿ|ÿÿrÿvÿÿÿÿtÿmÿuÿÿÿÿÿÿ|ÿ{ÿÿÿÿqÿ{ÿ}ÿ}ÿuÿtÿwÿhÿÿÿfÿvÿpÿÿÿmÿrÿfÿÿÿÿÿtÿÿpÿyÿ}ÿrÿÿÿÿxÿrÿÿsÿÿÿÿÿÿ|ÿÿÿÿwÿzÿÿÿÿÿyÿÿxÿvÿÿÿÿÿmÿzÿÿÿ}ÿÿÿwÿÿÿoÿsÿÿÿÿÿÿÿÿzÿÿ}ÿÿÿÿÿ{ÿÿÿÿÿÿÿÿÿÿÿÿÿÿÿÿÿÿÿÿÿ~ÿ£ÿÿÿÿÿqÿ|ÿÿÿÿÿÿÿÿvÿÿÿÿÿÿÿÿ ÿÿÿÿÿÿÿÿÿÿÿÿÿÿÿxÿbÿfÿÿÿzÿÿÿÿuÿÿÿÿÿÿÿÿÿÿ}ÿÿÿÿÿÿÿÿÿÿÿÿÿÿÿÿÿÿÿÿÿÿÿÿÿÿÿÿÿÿÿÿÿÿÿÿÿÿÿÿÿÿÿÿÿÿÿ§ÿÿÿÿÿÿÿÿÿÿÿÿÿÿÿÿÿÿÿÿÿÿÿÿÿÿÿÿÿÿÿÿÿÿÿÿÿÿÿÿÿÿÿÿÿÿÿÿÿÿÿ¡ÿÿÿÿÿ ÿÿÿÿÿÿ£ÿÿÿÿÿÿÿÿÿÿÿ¥ÿÿÿÿÿÿÿÿÿÿÿÿÿÿÿÿÿÿÿÿÿÿÿÿÿÿÿÿÿÿÿ ÿ|ÿÿÿÿÿÿÿÿÿÿÿÿÿÿÿÿÿÿÿÿÿÿÿÿÿÿÿÿÿÿÿ¡ÿÿÿÿÿÿÿÿÿÿÿÿÿÿÿÿÿÿÿ§ÿ¥ÿÿÿ©ÿ~ÿÿÿÿÿÿÿ¡ÿÿÿÿÿ ÿÿÿÿÿ¦ÿÿÿÿÿ§ÿ£ÿÿÿÿÿÿÿÿÿÿÿÿ~ÿÿÿÿÿ¢ÿÿÿÿÿÿÿÿÿÿÿÿÿÿÿÿ¢ÿÿ ÿÿÿÿÿÿÿÿ ÿÿÿÿÿÿÿÿÿÿÿÿ ÿÿÿÿÿÿÿÿÿÿÿÿwÿÿÿÿÿÿÿÿÿÿ¡ÿ£ÿÿÿÿÿÿÿÿÿÿÿÿÿÿÿÿÿÿÿÿ¡ÿÿÿÿÿÿÿÿÿÿÿÿÿÿÿÿÿÿÿÿÿ|ÿÿ ÿÿ«ÿÿÿÿÿÿÿ£ÿÿzÿ¯ÿÿÿÿÿÿÿÿÿ¢ÿÿÿÿÿ ÿ¢ÿÿÿÿÿÿÿÿÿÿÿÿ¢ÿ ÿÿÿÿÿÿÿÿÿÿ{ÿÿÿÿÿÿÿÿÿ­ÿÿÿÿÿÿÿÿÿÿÿÿÿÿÿÿÿÿÿÿÿÿÿÿÿÿÿÿÿÿÿÿÿÿÿÿÿÿÿÿÿÿÿ©ÿ~ÿÿÿ¢ÿÿÿÿ~ÿÿÿÿkÿxÿÿÿÿÿÿ}ÿÿÿÿÿÿÿÿqÿÿÿÿÿÿÿÿÿÿÿÿÿÿÿÿÿ¡ÿÿÿÿÿÿ}ÿÿÿÿÿÿÿÿÿÿÿÿÿÿÿÿÿÿÿÿÿÿÿÿÿÿÿÿÿÿ ÿÿÿÿÿ|ÿÿÿ{ÿtÿqÿÿÿÿÿÿÿÿÿÿyÿÿÿÿÿÿxÿÿÿÿÿÿÿÿÿ|ÿÿÿÿzÿÿÿÿxÿÿÿÿÿ}ÿÿÿÿÿÿÿÿÿÿÿÿÿÿxÿÿÿÿÿÿÿÿÿÿÿÿÿÿÿÿÿÿÿÿÿÿÿÿÿÿÿÿÿÿÿÿÿÿÿÿÿÿÿÿÿÿÿÿÿÿÿÿÿÿÿÿÿÿyÿÿÿÿÿÿÿÿÿÿÿuÿÿÿÿÿÿÿÿÿÿÿÿÿÿÿÿÿÿuÿÿÿÿÿÿÿÿÿÿÿÿÿÿyÿÿÿÿÿÿÿÿÿÿÿÿÿÿÿÿÿÿÿÿÿÿÿÿÿÿÿ~ÿÿÿÿ ÿÿ£ÿÿÿÿÿÿ©ÿÿÿÿÿÿÿÿÿÿÿÿÿÿÿÿÿÿÿÿÿÿÿÿÿÿÿÿÿ¥ÿÿÿÿ¡ÿÿÿÿ¤ÿÿÿÿÿ¡ÿÿÿÿÿÿÿÿÿÿÿÿÿÿÿÿ«ÿÿÿÿÿÿÿÿÿÿÿÿÿÿÿÿ ÿÿÿÿÿÿÿÿÿÿÿÿÿÿ°ÿ£ÿÿÿÿÿÿÿ¦ÿÿÿÿÿÿ¡ÿ¢ÿÿÿÿ¥ÿ¡ÿÿÿÿ¡ÿÿÿÿÿÿÿÿÿÿ¢ÿ¡ÿÿ¨ÿ¨ÿÿÿÿÿÿÿ¦ÿ£ÿÿÿÿÿÿ£ÿÿÿÿÿ¡ÿ§ÿ¡ÿ¡ÿÿÿÿÿ¡ÿÿÿ¡ÿ®ÿÿÿÿÿ£ÿÿÿÿÿÿwÿÿÿÿ¡ÿ¢ÿÿ¥ÿÿÿÿÿÿÿÿÿÿÿ¢ÿÿÿÿÿÿ¥ÿ£ÿÿÿ«ÿ¤ÿÿÿÿ£ÿ ÿ£ÿ¡ÿ¡ÿÿÿÿÿÿÿÿÿÿÿ¥ÿ«ÿ¡ÿÿÿÿµÿÿ¢ÿÿ§ÿªÿ¢ÿÿÿÿÿÿ¡ÿªÿÿcÿUÿÿ¥ÿÿ¨ÿÿÿ³ÿ³ÿÿÿ¢ÿ ÿÿÿÿÿÿÿÿÿÿ£ÿ¤ÿÿÿÿÿÿÿÿÿÿÿÿÿÿÿÿÿÿÿÿÿÿÿÿÿÿÿÿÿÿÿÿÿÿÿÿ¥ÿÿÿÿÿ¢ÿÿÿÿÿÿÿÿÿÿ¤ÿÿÿÿÿ¡ÿÿÿÿÿ¡ÿ ÿÿÿÿÿvÿ%ÿ!ÿÿ ÿÿÿÿÿ¥ÿÿÿ¢ÿÿÿÿÿÿ¢ÿÿÿÿ ÿÿÿ ÿ ÿÿÿÿÿ¢ÿÿÿÿÿÿÿÿÿÿÿÿÿÿ`ÿÿ£ÿÿÿÿÿÿÿÿ£ÿÿÿ ÿÿÿÿÿÿ§ÿÿÿÿÿxÿÿÿÿÿÿÿÿÿÿsÿÿÿÿÿÿÿ ÿÿÿÿÿÿÿÿÿyÿÿÿÿÿÿ¨ÿÿÿÿÿ¢ÿ£ÿÿÿÿÿÿ~ÿÿ|ÿxÿÿÿÿÿÿÿÿÿ~ÿÿÿÿÿÿÿÿÿÿÿÿÿÿ¤ÿÿÿÿhÿÿÿÿÿÿÿÿÿÿÿÿÿÿ¡ÿÿÿÿÿÿÿÿÿÿÿÿÿÿÿÿ£ÿÿÿÿÿÿÿÿ¡ÿÿÿÿÿÿÿÿÿÿÿÿÿÿÿÿÿÿÿÿÿ£ÿÿÿÿÿÿÿÿÿÿÿ¦ÿ ÿÿÿÿÿÿÿÿÿÿÿÿÿÿÿÿÿÿ ÿÿÿzÿÿÿÿÿÿÿÿ§ÿ ÿÿÿÿÿÿ¡ÿÿÿ ÿÿÿÿÿ ÿÿÿÿÿÿÿÿÿÿÿÿÿ}ÿÿÿÿÿÿÿÿÿxÿÿÿÿÿÿÿÿÿÿÿÿÿÿxÿÿÿÿÿÿÿÿÿÿÿÿÿÿÿÿÿÿ|ÿtÿÿÿÿÿÿÿÿÿÿÿ¡ÿÿÿÿÿÿÿÿÿÿÿÿÿÿÿ~ÿÿÿÿÿÿÿÿvÿÿÿÿHÿZÿÿÿÿÿÿÿÿÿÿÿÿÿÿÿÿÿÿÿÿÿ@ÿ;ÿgÿÿÿÿ¢ÿÿÿÿÿÿÿÿÿÿÿÿÿÿÿÿÿÿÿÿÿÿÿÿ}ÿÿÿÿÿÿÿÿÿÿÿÿÿÿÿÿÿ}ÿÿÿÿÿ{ÿÿÿÿyÿÿÿÿÿ~ÿxÿÿÿÿvÿÿÿÿÿÿÿ|ÿJÿ]ÿÿÿÿÿÿÿÿÿ}ÿÿÿÿÿÿÿÿÿÿÿÿÿÿÿÿ ÿÿÿÿÿ¥ÿ¥ÿ°ÿ²ÿÿÿÿÿÿÿÿÿÿÿ¡ÿÿÿÿÿÿÿÿÿÿ¢ÿ|ÿÿÿÿÿÿÿÿÿÿÿÿÿÿÿÿÿÿÿÿÿÿÿÿÿÿÿÿÿÿÿxÿ~ÿÿwÿÿÿzÿÿÿÿÿÿÿÿ}ÿÿwÿÿ~ÿÿÿÿÿÿÿ{ÿÿÿÿ|ÿÿÿÿÿ ÿÿÿÿÿÿÿÿÿÿÿÿÿÿÿÿÿÿÿÿÿÿÿ¡ÿÿÿÿÿÿÿÿÿÿÿÿ{ÿÿxÿqÿÿÿÿÿeÿÿqÿuÿrÿlÿ{ÿÿÿÿÿxÿÿzÿÿfÿlÿÿÿÿÿÿÿ ÿÿÿxÿÿÿÿÿÿÿÿÿzÿÿÿÿÿpÿtÿ{ÿvÿÿÿyÿÿÿÿhÿpÿÿuÿxÿÿ|ÿmÿÿwÿÿmÿoÿuÿmÿlÿ{ÿzÿÿkÿvÿ|ÿÿÿÿÿÿÿÿÿÿÿ~ÿÿÿÿÿÿÿÿÿÿÿÿÿÿÿÿ{ÿÿÿÿÿvÿyÿzÿÿÿ|ÿÿÿÿÿÿ¥ÿªÿ¡ÿÿÿ®ÿ¯ÿ£ÿÿ¡ÿ£ÿ©ÿ¥ÿuÿ<ÿXÿÿÿÿÿÿÿÿÿÿÿwÿÿÿÿ¨ÿÿ ÿÿyÿÿ ÿ¥ÿÿÿ¤ÿÿ£ÿ©ÿÿÿÿÿÿÿÿÿÿÿÿÿÿ§ÿÿÿ¢ÿ¢ÿÿÿÿÿÿÿÿÿ©ÿ¤ÿÿ¢ÿ¦ÿÿÿÿÿ¡ÿÿ§ÿÿÿ¡ÿÿ¢ÿ ÿÿÿÿÿÿÿÿÿÿÿÿÿÿÿyÿÿÿÿÿÿ¦ÿÿÿÿÿÿÿÿÿÿÿÿÿÿÿÿÿÿÿÿÿÿÿÿÿÿÿÿÿÿÿÿÿÿÿÿÿxÿmÿ}ÿwÿzÿÿÿÿÿ|ÿuÿqÿÿÿÿÿÿÿuÿJÿ:ÿaÿÿÿÿÿÿÿ{ÿxÿÿÿÿÿWÿ©þwþÿÿrÿkÿÿÿÿwÿ}ÿÿÿÿzÿ}ÿÿÿÿÿÿÿÿÿÿÿÿÿÿÿ~ÿÿÿÿÿÿÿÿÿÿÿÿiÿÿÿÿÿÿÿÿÿÿÿ{ÿÿÿÿÿÿÿuÿÿÿÿÿÿÿÿÿÿÿÿÿ~ÿÿÿ}ÿÿÿÿÿÿÿÿÿÿÿÿÿÿÿÿÿÿÿvÿÿÿÿwÿ[ÿrÿÿÿÿÿ}ÿÿÿÿÿÿqÿ}ÿÿÿ~ÿÿÿÿÿÿÿÿÿÿÿÿÿÿrÿÿÿnÿÿÿÿÿÿÿÿÿÿÿÿÿÿÿÿÿÿÿÿÿwÿÿÿÿ}ÿvÿÿÿÿÿÿÿÿxÿpÿIÿÐþÁþuÿ}ÿxÿÿÿwÿÿÿÿÿÿÿ}ÿÿÿ}ÿÿÿÿÿÿÿÿÿ|ÿyÿqÿyÿÿÿÿÿÿÿÿÿÿ{ÿsÿÿ{ÿÿxÿ~ÿ}ÿÿÿÿÿÿÿÿzÿÿ~ÿÿÿ~ÿqÿzÿyÿuÿzÿ{ÿÿÿÿÿxÿÿsÿqÿÿÿÿÿÿÿÿÿÿÿ{ÿsÿvÿÿqÿRÿFÿhÿ{ÿÿÿ{ÿÿÿzÿ}ÿÿvÿ|ÿÿÿÿÿÿÿÿÿÿwÿÿÿÿÿÿÿÿÿÿªÿÿ~ÿÿÿÿÿÿÿÿÿ{ÿxÿÿzÿuÿxÿtÿÿyÿyÿÿÿÿrÿjÿÿ{ÿÿÿÿÿwÿÿÿÿÿÿÿuÿwÿÿÿÿÿ~ÿÿÿ~ÿÿÿpÿsÿÿÿÿtÿÿÿÿÿÿÿzÿ|ÿpÿuÿÿÿÿwÿhÿÿÿÿÿoÿxÿÿwÿpÿÿÿÿrÿ|ÿÿÿ~ÿ|ÿ~ÿ~ÿÿÿÿÿÿÿÿÿÿÿÿÿzÿÿÿ}ÿrÿÿÿ}ÿÿÿ~ÿÿÿÿÿÿÿ}ÿrÿgÿrÿ|ÿ{ÿ|ÿÿsÿxÿÿÿxÿlÿÿÿuÿÿgÿÿzÿÿhÿxÿ|ÿÿ~ÿ|ÿpÿÿÿxÿ|ÿÿÿÿÿÿÿÿÿÿÿ|ÿÿÿyÿzÿÿÿÿÿÿsÿ~ÿÿwÿtÿÿÿÿÿÿrÿÿÿyÿÿÿ{ÿÿ~ÿÿÿÿ~ÿÿ}ÿÿÿÿhÿÿtÿcÿÿpÿzÿkÿ~ÿvÿwÿÿ{ÿÿÿÿ|ÿmÿqÿvÿuÿyÿzÿÿÿÿÿÿÿoÿlÿ|ÿÿÿÿqÿyÿÿtÿtÿvÿÿ}ÿqÿoÿqÿ|ÿÿzÿhÿoÿ~ÿtÿÿÿdÿfÿ{ÿÿÿÿÿÿ~ÿÿÿpÿfÿqÿsÿÿ}ÿrÿsÿ}ÿÿsÿ~ÿwÿÿÿÿwÿ|ÿÿÿ|ÿÿ|ÿÿÿ~ÿÿÿvÿvÿqÿsÿÿÿÿ}ÿtÿsÿyÿ}ÿeÿeÿpÿxÿxÿÿ{ÿxÿÿÿjÿqÿÿkÿqÿ|ÿ}ÿÿ}ÿÿÿuÿwÿtÿ~ÿÿÿÿ|ÿ}ÿÿ}ÿÿ{ÿ~ÿÿlÿtÿÿÿÿÿ~ÿÿxÿÿÿvÿfÿbÿÿÿÿvÿÿÿvÿÿ~ÿÿÿ}ÿkÿjÿyÿÿÿÿyÿ|ÿÿ}ÿÿÿÿÿrÿzÿÿÿÿÿÿÿ}ÿ~ÿÿÿÿ~ÿ}ÿÿÿÿ}ÿÿÿsÿwÿÿzÿÿÿÿÿÿÿÿwÿmÿÿ~ÿÿ~ÿ~ÿÿÿÿÿÿÿÿÿÿÿÿ|ÿ~ÿÿÿÿÿÿÿÿÿxÿ{ÿÿyÿÿqÿÿÿÿÿÿÿÿÿÿÿÿÿÿÿÿÿÿÿÿÿÿÿÿÿ|ÿÿ£ÿÿÿÿÿÿÿmÿAÿ?ÿÿ~ÿÿÿÿÿzÿ}ÿÿÿ¥ÿÿÿÿ¡ÿÿ{ÿÿÿÿwÿÿÿÿÿÿ}ÿÿÿÿÿÿÿÿÿ|ÿÿÿÿÿÿÿÿÿÿÿÿÿÿÿÿÿÿÿÿÿÿÿÿÿÿÿÿÿÿ¦ÿÿÿÿÿ¥ÿÿÿÿÿÿÿÿÿÿÿÿÿÿÿÿÿÿÿÿÿÿÿÿÿÿÿÿÿÿÿÿÿÿÿÿÿÿÿ{ÿ ÿÿÿÿÿÿ{ÿÿÿÿÿÿÿÿÿÿ£ÿ«ÿÿÿÿÿ«ÿÿÿÿÿÿ ÿÿÿÿ£ÿ¢ÿÿÿÿÿÿÿÿÿÿÿÿ~ÿÿÿÿÿ¢ÿÿÿÿ¢ÿÿÿÿÿÿÿÿÿÿÿÿÿÿÿÿÿÿÿÿÿÿÿÿÿÿÿÿÿÿÿÿÿÿÿ¥ÿ¤ÿÿÿ£ÿ¦ÿªÿÿÿÿÿÿÿ ÿÿÿÿÿ§ÿÿÿÿÿÿÿÿÿÿ¤ÿÿ}ÿÿÿÿÿÿÿÿÿÿ¤ÿ¦ÿÿÿÿÿÿÿÿÿÿÿÿÿÿÿÿÿÿÿÿÿ¢ÿ¦ÿÿÿÿÿÿÿÿÿÿÿÿÿÿÿ ÿÿ¡ÿÿ©ÿÿÿÿÿÿÿÿÿÿÿÿÿÿÿÿÿÿÿÿ£ÿ¡ÿÿÿÿÿÿÿÿÿÿsÿÿÿÿÿÿuÿÿÿÿÿ§ÿ¦ÿÿÿÿÿÿÿÿuÿÿÿÿÿÿÿ¡ÿÿÿÿÿ¡ÿÿÿÿÿÿÿÿÿÿ ÿÿÿÿÿÿÿÿÿÿÿÿÿÿÿ¦ÿÿÿÿÿÿÿªÿ|ÿ¢ÿÿyÿ~ÿ|ÿÿÿÿ®ÿÿÿÿÿÿÿÿÿÿÿÿÿÿÿ£ÿÿÿÿÿÿÿÿÿÿÿÿÿÿÿÿÿÿ¤ÿÿÿÿÿÿÿÿÿÿÿÿÿÿÿÿÿÿÿÿÿÿÿÿÿÿÿÿÿÿÿÿÿ¤ÿÿÿÿÿÿ¥ÿÿÿÿÿÿÿ¡ÿÿÿÿÿÿÿrÿxÿuÿÿ{ÿÿÿ~ÿÿÿÿÿÿÿÿÿÿ¢ÿ¯ÿÿÿÿÿÿÿ¦ÿÿÿÿÿ£ÿÿÿÿzÿÿÿÿÿÿÿÿ}ÿÿÿÿÿÿÿÿÿÿÿÿÿÿÿÿÿÿÿÿÿÿ}ÿÿÿÿÿÿÿÿÿ|ÿÿÿ{ÿÿ{ÿÿxÿÿÿnÿÿÿÿÿ|ÿÿÿÿ§ÿÿyÿ}ÿÿxÿ{ÿÿÿÿÿÿwÿlÿÿÿ{ÿÿÿÿzÿÿÿÿtÿ{ÿÿÿÿÿÿÿÿÿÿÿÿÿÿÿÿÿÿÿÿÿÿÿÿÿÿÿÿÿÿÿÿÿÿÿÿÿÿ«ÿÿ~ÿÿ{ÿÿÿÿÿÿÿÿÿ{ÿÿÿÿ}ÿÿÿÿÿ~ÿÿÿyÿÿÿÿÿÿÿÿÿÿÿÿxÿÿÿÿÿÿÿÿÿÿÿÿÿÿÿÿÿÿÿÿÿÿÿÿÿÿÿÿÿÿÿ¡ÿÿÿÿÿÿÿÿ ÿÿÿÿÿÿÿÿÿÿÿÿÿÿÿÿÿÿÿÿÿÿÿÿÿÿÿÿÿÿÿÿÿÿÿÿÿÿÿÿÿÿÿÿÿÿ¢ÿÿÿÿÿÿÿÿÿÿÿÿÿÿÿÿÿÿÿÿÿÿ¡ÿÿÿÿÿ¡ÿÿÿ|ÿÿÿÿÿÿÿÿÿ ÿ¦ÿÿÿ£ÿÿÿÿÿÿÿ{ÿfÿÿÿÿÿÿ¥ÿÿÿÿÿÿÿÿÿÿÿÿÿÿÿÿ¢ÿÿÿÿÿÿÿÿÿÿÿÿÿÿÿÿ ÿ¡ÿÿ¡ÿ ÿÿÿÿÿÿÿÿÿÿÿÿÿµÿÿÿÿÿÿÿÿÿÿÿÿ ÿ ÿÿÿÿÿ¤ÿ©ÿ¤ÿÿÿÿÿ~ÿÿÿÿÿÿÿÿÿÿÿÿÿ¤ÿ¡ÿÿÿÿÿÿÿÿÿ£ÿÿÿÿÿÿÿÿÿÿ¢ÿÿÿÿ¢ÿ¡ÿÿÿÿÿÿ©ÿ ÿÿÿÿ¢ÿÿÿÿ¤ÿ¢ÿÿÿÿ¡ÿ¦ÿ¢ÿÿÿ¤ÿ¥ÿÿÿÿÿÿÿÿÿ¨ÿÿÿÿ¢ÿ£ÿ¤ÿ¢ÿÿ¢ÿ²ÿÿÿÿÿ¬ÿ«ÿÿÿÿ ÿ ÿÿÿÿÿÿÿÿ¡ÿÿdÿaÿÿ ÿÿ¦ÿ¤ÿ©ÿÿÿÿÿÿÿÿÿÿÿÿÿÿÿÿÿ¥ÿÿÿÿÿÿÿÿÿ¤ÿ§ÿÿÿÿÿÿ~ÿ¥ÿÿxÿ~ÿ¦ÿÿÿÿÿÿÿ|ÿÿÿÿÿÿÿÿÿÿÿÿÿÿ¥ÿ£ÿÿÿÿÿÿÿÿÿ|ÿ}ÿÿÿÿÿÿÿÿÿ¡ÿÿÿÿÿÿkÿÿÿ¥ÿÿ¡ÿÿÿ¤ÿÿ£ÿ ÿÿÿÿÿ©ÿÿ¢ÿ}ÿÿÿÿÿÿÿÿÿÿÿÿÿÿÿÿÿÿÿÿÿÿÿ"ÿ1ÿ{ÿÿÿÿÿÿÿ¡ÿÿÿÿÿÿÿÿÿÿÿÿÿÿÿÿÿ|ÿÿÿÿÿÿÿ£ÿÿÿÿÿ¢ÿ£ÿÿÿÿÿÿÿÿÿÿÿÿÿÿÿÿÿÿÿÿÿÿÿÿÿÿxÿÿÿÿÿÿtÿÿ{ÿÿÿÿÿÿÿÿÿÿÿÿÿÿÿÿÿÿÿÿÿÿÿÿ~ÿÿÿÿ¦ÿÿÿÿÿÿÿÿÿ¥ÿÿÿÿÿ¢ÿÿÿÿÿÿÿÿÿÿÿÿÿÿÿ¢ÿÿÿ¡ÿÿÿÿÿÿÿÿÿÿÿÿÿÿÿÿÿÿÿÿÿÿÿÿÿÿÿ¡ÿ¢ÿÿÿÿÿÿÿÿÿÿÿÿÿÿÿÿÿzÿÿÿÿÿÿÿÿÿÿÿÿÿÿzÿÿÿÿÿÿÿÿÿÿÿÿ£ÿÿÿÿÿÿÿÿÿÿÿÿÿÿÿÿÿÿÿÿÿÿÿÿÿÿÿÿÿÿÿÿÿ}ÿzÿÿÿÿÿÿÿÿÿ{ÿxÿ ÿÿÿÿÿÿzÿÿÿÿÿÿÿÿ{ÿÿÿÿÿÿÿÿÿÿÿ¡ÿÿÿÿÿÿÿÿÿÿÿÿÿÿÿÿÿÿÿÿÿÿ¢ÿÿÿÿÿÿÿÿÿÿÿbÿJÿyÿÿÿÿÿÿÿ¡ÿ ÿÿÿÿÿÿÿ{ÿÿÿÿÿkÿ>ÿfÿÿÿÿÿÿÿÿÿÿÿÿÿÿÿÿÿÿÿÿÿÿÿÿÿÿÿÿÿÿÿÿÿÿÿÿÿÿÿÿÿÿÿÿÿÿÿÿÿÿÿÿÿÿÿ}ÿÿÿÿÿÿÿÿÿÿ~ÿÿÿÿÿÿyÿeÿxÿÿÿÿÿÿÿÿÿÿÿÿÿÿÿÿÿÿÿÿwÿÿÿÿÿÿÿÿÿ¢ÿ¢ÿ£ÿ£ÿ¨ÿ®ÿ¡ÿÿÿÿÿÿÿÿ¡ÿ¥ÿÿÿÿ ÿÿÿ£ÿ¬ÿ¦ÿÿÿÿÿÿÿÿÿÿÿÿÿÿÿÿÿÿÿÿÿÿÿÿÿÿÿÿÿÿÿÿÿÿ|ÿ~ÿÿÿxÿÿÿÿÿÿÿÿÿÿÿÿÿ~ÿÿÿÿÿ{ÿÿÿÿÿÿÿÿ{ÿ}ÿÿÿÿÿÿÿÿÿÿÿÿÿÿÿÿÿÿxÿÿÿÿÿÿÿ}ÿÿÿÿÿÿÿÿÿÿÿÿÿvÿyÿwÿÿÿÿÿÿÿZÿdÿfÿÿ~ÿ|ÿÿÿzÿÿÿÿoÿzÿzÿ{ÿÿÿÿÿÿÿÿÿÿÿÿÿÿÿÿÿÿ}ÿÿÿÿÿÿjÿjÿuÿÿ£ÿÿjÿÿÿmÿeÿ^ÿjÿÿÿÿwÿgÿzÿbÿ}ÿrÿsÿsÿlÿyÿÿÿrÿiÿvÿÿÿÿÿÿÿ¢ÿÿ§ÿÿÿÿÿÿÿÿÿÿÿÿÿÿÿ¡ÿ£ÿÿÿÿ}ÿÿ~ÿÿÿÿÿÿÿÿÿÿÿÿÿ¡ÿÿÿÿ£ÿ§ÿºÿªÿÿÿÿÿyÿUÿ%ÿkÿ¤ÿÿÿ ÿÿÿÿÿÿÿ~ÿÿÿÿÿÿ¥ÿÿÿÿ ÿÿÿÿ¶ÿ¢ÿ¨ÿ¨ÿÿÿÿÿÿyÿÿ£ÿÿÿ ÿÿÿÿÿÿ©ÿ¬ÿ£ÿÿ¥ÿ©ÿ¦ÿÿÿ¡ÿÿÿÿÿÿ£ÿÿÿÿÿÿÿÿÿÿÿ¢ÿ¡ÿ£ÿ¡ÿÿÿÿÿÿÿÿÿÿÿÿyÿÿÿÿÿÿÿÿÿÿÿÿ|ÿÿÿÿÿÿÿÿÿ|ÿÿÿÿÿÿÿÿÿÿÿÿÿÿÿÿxÿÿÿÿÿzÿÿÿÿÿpÿÿÿÿÿÿ}ÿ~ÿxÿÿÿÿÿ~ÿÿvÿHÿEÿeÿxÿÿÿÿÿÿÿÿÿÿÿÿ5ÿþ»þ[ÿtÿzÿ|ÿÿÿ~ÿyÿyÿ~ÿÿÿ|ÿpÿÿÿÿÿÿÿÿÿÿÿÿÿÿÿÿÿÿÿÿÿÿÿÿ}ÿ|ÿÿ}ÿÿÿÿÿÿÿÿÿÿÿÿ{ÿÿÿÿÿÿoÿÿÿÿÿÿÿÿÿÿÿÿÿÿÿÿÿÿÿÿÿÿÿÿÿÿÿÿÿÿ}ÿÿÿÿÿÿÿÿxÿ[ÿqÿÿÿÿÿÿÿÿÿÿÿÿÿÿÿ}ÿÿÿÿÿvÿvÿuÿÿÿÿzÿÿÿÿÿsÿ{ÿÿÿÿÿÿÿÿÿÿÿÿÿÿ|ÿÿÿÿÿÿÿÿÿÿÿÿsÿcÿuÿÿÿuÿwÿ~ÿÿxÿyÿ`ÿOÿ?ÿgÿÿ{ÿÿÿÿÿÿÿÿÿÿÿÿÿÿÿ|ÿÿÿÿÿwÿtÿÿÿÿÿÿÿÿvÿÿÿ}ÿÿÿ|ÿÿÿÿyÿ~ÿpÿiÿmÿÿÿÿÿÿxÿzÿÿÿÿÿÿ~ÿÿÿÿÿÿÿÿyÿÿiÿ~ÿ}ÿwÿÿÿÿÿ}ÿÿÿÿÿÿÿxÿÿÿ~ÿpÿHÿTÿKÿwÿÿoÿÿÿzÿÿÿÿoÿyÿÿÿÿzÿÿÿÿzÿ|ÿÿyÿ}ÿwÿÿÿÿÿÿÿÿÿ~ÿÿÿÿÿÿÿÿÿÿÿzÿzÿÿzÿ~ÿzÿwÿ|ÿÿpÿÿÿuÿyÿÿvÿpÿyÿÿÿÿÿÿÿÿpÿhÿÿÿwÿÿÿÿÿÿiÿÿrÿ{ÿ~ÿÿÿ|ÿÿÿÿ}ÿÿÿÿÿÿsÿvÿÿÿÿ{ÿtÿÿÿÿÿ{ÿÿmÿ|ÿÿvÿÿÿÿÿÿÿÿÿÿ}ÿsÿ~ÿÿ{ÿÿÿÿÿÿyÿÿÿÿÿxÿqÿÿÿÿÿÿ~ÿÿÿÿÿÿ|ÿpÿwÿ|ÿyÿ{ÿvÿÿ}ÿnÿtÿÿÿÿÿÿÿpÿÿÿÿvÿrÿÿtÿyÿ{ÿ~ÿ}ÿeÿnÿÿÿzÿrÿxÿÿÿÿÿÿÿ~ÿ|ÿyÿÿÿÿÿyÿkÿÿzÿÿÿnÿmÿhÿuÿÿxÿwÿ{ÿ~ÿÿÿÿuÿxÿÿ}ÿ~ÿÿxÿÿÿ}ÿÿÿÿÿwÿsÿtÿoÿrÿÿvÿÿ}ÿÿzÿÿÿÿÿzÿtÿpÿvÿ{ÿwÿrÿzÿÿvÿtÿxÿ}ÿÿzÿoÿtÿtÿ}ÿÿÿyÿ|ÿ}ÿÿ|ÿÿÿÿÿxÿ|ÿ~ÿsÿÿÿÿÿpÿeÿlÿsÿÿÿ}ÿÿÿ~ÿÿÿÿxÿmÿlÿhÿ~ÿ|ÿwÿlÿÿÿÿjÿvÿzÿvÿ}ÿ}ÿÿÿxÿ{ÿ|ÿÿ|ÿwÿwÿxÿÿuÿnÿ|ÿxÿuÿyÿxÿxÿpÿvÿ{ÿÿÿeÿfÿxÿwÿÿÿjÿÿÿÿmÿsÿwÿNÿÿpÿÿÿÿ{ÿÿÿÿÿwÿjÿuÿÿÿÿuÿÿÿÿÿzÿ{ÿoÿaÿ{ÿ~ÿÿ}ÿuÿtÿÿÿtÿÿUÿtÿ{ÿÿÿ}ÿÿwÿ{ÿÿÿÿ~ÿÿvÿÿÿÿÿÿÿÿÿÿÿÿÿÿÿ|ÿÿÿzÿÿ}ÿÿÿÿÿÿÿÿÿÿÿsÿÿwÿÿsÿÿÿÿÿÿÿÿÿÿÿÿÿÿÿÿqÿ}ÿÿ{ÿÿÿÿÿÿÿÿyÿÿ|ÿ|ÿÿÿÿÿÿÿzÿÿÿÿÿ|ÿÿhÿÿÿÿwÿ|ÿÿÿÿqÿ|ÿÿ~ÿÿÿÿ~ÿÿÿÿÿÿÿÿÿÿÿÿÿ~ÿ~ÿÿÿÿrÿ`ÿ~ÿÿÿÿuÿÿÿÿÿÿÿ©ÿÿÿÿÿÿwÿÿÿÿkÿÿÿÿ~ÿÿÿÿÿÿÿ¡ÿÿÿÿyÿÿÿÿÿÿ ÿÿÿÿÿÿÿÿÿÿÿÿÿÿÿ¢ÿÿÿÿÿ¡ÿÿ~ÿªÿÿÿÿÿÿÿÿ¢ÿÿÿÿÿÿÿÿÿÿÿÿÿÿÿÿÿÿÿÿÿ ÿÿÿÿÿÿÿÿÿÿÿÿÿÿÿÿÿÿÿÿÿÿ|ÿÿvÿÿÿzÿÿÿÿÿÿÿÿ¤ÿÿÿÿÿ¡ÿÿÿÿÿÿÿÿ®ÿ¤ÿÿÿÿÿ¡ÿÿÿÿ§ÿÿÿÿÿÿÿ¨ÿÿÿÿÿÿÿÿÿÿÿÿ¡ÿÿgÿ|ÿÿÿÿÿÿÿÿÿ ÿ£ÿÿÿÿÿÿÿÿÿÿÿÿÿÿÿ¥ÿÿÿ¡ÿÿÿÿÿÿÿÿÿÿÿÿÿÿÿ¢ÿÿÿ¢ÿ ÿÿÿ²ÿÿÿÿÿÿÿÿÿÿÿÿÿÿÿÿÿÿÿÿ¤ÿÿÿÿÿÿÿÿÿÿÿÿÿÿÿÿÿÿ¤ÿÿÿÿÿÿÿ¦ÿÿÿÿÿ§ÿÿÿ¡ÿÿÿÿ¦ÿÿÿÿ ÿÿÿÿÿÿÿÿÿÿÿÿÿÿÿÿÿÿÿÿÿÿÿÿÿÿrÿcÿÿÿÿÿ{ÿÿÿÿ§ÿÿÿ ÿÿ¥ÿÿÿÿÿÿÿÿÿÿÿÿÿÿÿÿÿÿÿ¢ÿ¦ÿÿÿÿÿÿÿÿÿÿÿÿÿÿÿÿÿÿÿÿÿÿ¤ÿ£ÿ¡ÿÿÿÿÿÿÿÿÿÿÿÿÿ«ÿÿÿÿ ÿÿ£ÿÿÿÿÿÿÿÿÿÿÿÿÿvÿÿÿÿÿ~ÿÿÿÿÿ¢ÿÿÿÿÿÿÿÿÿÿ¤ÿÿÿÿÿÿÿÿÿÿÿÿÿÿ¡ÿÿÿÿÿÿÿÿÿÿÿÿÿÿÿÿÿÿÿÿÿÿÿÿÿÿÿÿÿÿÿÿ«ÿÿÿ{ÿ}ÿÿnÿÿÿÿ£ÿÿÿÿÿÿÿÿÿÿÿÿÿÿÿÿÿÿÿ{ÿÿÿÿÿÿÿÿzÿÿ~ÿÿÿ~ÿÿ}ÿÿzÿÿÿÿ ÿÿÿÿÿÿÿ~ÿÿÿÿÿÿ~ÿwÿÿÿÿÿÿÿÿ~ÿÿÿÿÿzÿÿÿÿyÿÿÿÿÿÿ}ÿÿÿÿÿeÿ|ÿ{ÿÿÿÿÿÿzÿ~ÿÿÿÿÿÿvÿsÿÿÿ{ÿ~ÿÿÿÿÿÿÿÿÿÿÿÿÿÿÿÿÿÿ|ÿyÿÿÿÿÿÿÿÿÿÿÿÿÿÿÿÿÿÿÿÿÿÿÿÿÿÿÿyÿtÿÿzÿÿÿÿÿÿÿÿÿÿÿ}ÿtÿ~ÿÿÿÿÿÿÿÿÿvÿÿÿ~ÿÿÿÿ¤ÿÿ|ÿÿÿÿÿÿÿÿÿÿÿÿÿÿÿÿÿÿÿÿÿÿÿÿÿÿÿÿ³ÿÿÿÿÿÿ~ÿ¦ÿÿÿÿ}ÿÿÿÿÿÿÿÿÿÿÿÿÿÿÿÿÿÿÿÿÿÿÿ ÿÿÿÿÿÿÿÿÿÿÿÿ}ÿÿÿÿÿÿÿÿÿÿÿÿÿÿÿÿÿÿÿÿÿÿÿÿÿÿÿÿÿÿÿÿÿÿÿÿÿÿÿÿÿÿÿÿÿÿÿÿÿÿÿÿÿÿ¢ÿÿÿÿÿÿ ÿ©ÿ¤ÿÿÿfÿKÿÿÿÿÿvÿÿÿÿÿÿÿ ÿÿÿÿÿÿÿÿÿÿÿÿÿÿÿÿÿyÿÿÿÿÿÿÿÿÿÿÿÿÿÿÿÿÿÿÿ¥ÿ©ÿ¡ÿÿ¤ÿÿÿ¥ÿÿÿÿÿÿÿÿÿÿÿÿ¤ÿÿÿÿÿÿÿ ÿÿ ÿÿÿÿÿÿÿ¦ÿÿ«ÿ£ÿÿºÿ·ÿÿÿÿÿÿÿ ÿÿÿÿÿÿÿ¡ÿÿÿ¡ÿÿÿÿÿÿÿ¡ÿ¡ÿÿÿ¤ÿ¦ÿÿ¤ÿ©ÿ ÿÿÿ«ÿ²ÿ ÿÿ ÿ ÿÿÿÿ¢ÿÿÿÿ¥ÿ ÿÿÿÿÿÿ¢ÿÿ¥ÿÿÿÿÿÿ¦ÿ ÿ¡ÿÿÿ¡ÿÿÿÿÿ°ÿÿÿÿ¢ÿ¤ÿÿÿÿ¡ÿ¢ÿÿÿ~ÿÿÿÿ¤ÿÿ¦ÿÿsÿÿÿÿÿÿÿÿ´ÿ¢ÿÿÿÿÿÿÿÿÿÿÿÿÿ¢ÿÿÿÿÿÿÿÿÿÿÿ¢ÿ¤ÿ ÿÿÿÿÿÿ ÿÿÿÿÿÿÿÿÿÿÿÿÿÿ¡ÿÿÿÿÿÿÿÿÿÿÿÿÿÿÿÿÿÿÿÿÿÿÿÿ¥ÿÿ«ÿ¢ÿÿ}ÿÿ¢ÿÿÿÿÿÿÿ¢ÿ¢ÿÿÿ ÿÿÿ©ÿ«ÿ¨ÿÿÿ¨ÿ¥ÿ¦ÿÿÿÿÿÿÿÿÿÿÿÿÿÿÿÿÿÿÿÿÿÿÿ£ÿÿÿ¤ÿaÿoÿÿÿÿÿÿ¥ÿ«ÿÿÿÿ¢ÿÿÿÿÿÿÿÿÿÿÿÿÿÿÿÿÿÿÿÿÿÿÿÿÿÿÿÿÿÿÿÿÿÿÿÿÿÿÿÿÿÿÿÿÿ¨ÿÿÿ~ÿÿÿÿÿÿÿÿÿÿ¢ÿÿÿÿÿÿÿÿÿÿÿÿÿÿÿÿÿÿÿÿÿÿÿÿÿÿ{ÿ|ÿÿÿÿÿÿÿÿÿÿÿÿÿ ÿÿÿ ÿÿÿÿyÿ~ÿÿÿÿÿÿÿÿÿÿÿÿÿÿÿÿÿÿÿÿÿÿÿÿÿÿÿÿÿÿÿÿ¤ÿÿÿÿÿÿÿÿÿÿÿÿÿÿÿÿÿ¤ÿÿÿÿÿÿ¡ÿÿÿÿÿÿÿ¡ÿÿÿÿÿÿÿÿÿÿÿtÿwÿÿÿÿÿÿÿÿÿÿÿÿ ÿ ÿÿÿÿÿÿÿÿÿÿÿÿÿÿÿÿÿÿÿÿÿÿÿÿÿÿÿÿÿÿÿÿÿÿÿÿÿÿÿÿÿÿÿÿÿÿÿÿÿÿÿÿÿÿÿÿÿÿÿÿÿÿÿÿÿÿÿÿÿÿÿÿÿÿÿÿÿÿÿÿÿÿÿÿÿÿ¤ÿÿÿÿÿÿÿÿÿ}ÿÿÿÿÿÿÿCÿuÿÿÿÿÿÿÿÿÿ{ÿÿÿÿÿÿÿrÿsÿÿÿÿ@ÿcÿÿÿÿÿÿÿÿÿÿ¡ÿÿÿÿÿÿÿÿÿÿÿÿÿÿÿÿÿÿÿÿÿÿÿÿÿÿ¥ÿÿÿÿÿÿÿÿÿÿÿÿÿÿÿÿÿÿ{ÿÿÿ¢ÿÿÿÿÿÿÿÿ~ÿÿÿÿÿÿÿzÿ|ÿ~ÿÿÿÿÿÿÿÿÿÿÿÿÿÿÿÿÿÿÿÿÿÿÿÿÿÿÿÿÿ«ÿ«ÿ¦ÿ¢ÿ¡ÿ¥ÿ£ÿÿÿÿÿ¡ÿÿÿ¡ÿ£ÿÿÿÿÿÿÿÿÿ¤ÿÿÿÿÿÿÿÿÿÿÿÿÿÿÿÿ{ÿÿÿxÿÿÿÿ¡ÿÿÿÿÿÿÿÿÿÿÿÿÿÿÿÿÿÿ~ÿÿÿÿÿ~ÿ|ÿÿÿÿÿÿ{ÿÿÿxÿÿÿ¤ÿÿÿÿÿÿvÿ|ÿÿÿÿÿÿÿÿÿÿÿÿÿÿÿzÿÿÿÿÿÿÿÿÿ~ÿÿÿÿÿÿÿÿÿÿÿÿÿwÿwÿÿÿÿÿÿfÿ}ÿvÿvÿÿÿÿ|ÿ{ÿuÿiÿxÿÿ~ÿyÿÿÿÿ}ÿÿÿzÿÿÿÿÿÿÿÿÿÿÿ{ÿÿÿ}ÿÿÿÿÿÿÿ}ÿhÿ}ÿÿÿÿÿÿ~ÿyÿiÿ^ÿ{ÿÿ{ÿuÿjÿgÿeÿÿ{ÿsÿpÿtÿÿÿyÿoÿ~ÿÿÿvÿÿÿÿÿ ÿÿÿÿ~ÿÿÿÿÿÿÿÿÿÿÿÿ{ÿÿÿÿrÿmÿxÿ~ÿ~ÿyÿÿÿÿÿÿÿÿÿÿÿ£ÿ¢ÿÿ¡ÿ£ÿÿ¦ÿÿ ÿÿÿÿÿgÿ3ÿÿxÿÿÿÿÿÿÿÿÿÿÿÿÿÿÿÿÿ¯ÿÿÿÿ¤ÿÿÿ£ÿ»ÿ¨ÿ¦ÿ¯ÿ©ÿ¤ÿÿÿ{ÿÿÿÿÿ¦ÿ¨ÿÿµÿÿ§ÿ¥ÿÿÿ¤ÿ¡ÿ¢ÿÿ£ÿ¥ÿÿ±ÿÿÿÿÿÿÿ ÿÿ­ÿÿ¢ÿÿÿÿÿÿÿÿÿÿÿÿÿ¤ÿÿÿÿÿÿÿyÿyÿÿÿÿ¡ÿÿÿÿÿÿÿÿÿÿÿÿ¡ÿÿÿÿÿÿÿÿÿÿÿÿÿÿÿÿÿÿÿÿÿÿÿÿÿÿÿÿÿ~ÿpÿÿÿÿÿÿÿÿÿÿÿÿÿxÿxÿyÿdÿBÿSÿÿÿÿÿ|ÿÿÿyÿÿÿÿÿ}ÿëþ~þéþ~ÿwÿÿÿÿ{ÿ|ÿ|ÿÿÿsÿÿÿxÿÿÿÿÿÿyÿÿÿÿ}ÿÿlÿvÿÿÿÿÿÿÿÿÿÿuÿÿÿgÿÿÿvÿ~ÿ~ÿÿÿÿÿÿÿÿÿÿÿzÿÿÿÿÿÿÿÿÿÿÿÿÿÿ~ÿ}ÿÿÿÿÿÿÿÿÿÿÿÿÿÿÿÿÿÿÿÿÿÿÿ¯ÿÿÿxÿgÿÿÿÿÿÿÿÿÿÿÿÿÿÿÿÿÿÿÿÿÿÿÿÿtÿÿÿÿÿÿÿÿwÿÿÿÿÿyÿÿÿÿÿÿÿÿÿÿÿÿÿÿwÿÿÿÿpÿÿÿÿÿÿÿÿÿÿzÿ{ÿÿÿ|ÿwÿpÿ}ÿwÿÿ{ÿÿÿÿÿÿÿÿÿÿÿÿÿÿuÿÿyÿÿÿÿsÿ{ÿÿÿ~ÿÿÿÿÿyÿÿÿÿzÿtÿÿÿÿÿsÿÿsÿvÿuÿÿ{ÿyÿ{ÿÿyÿÿwÿÿÿÿÿÿÿ}ÿÿÿÿÿÿ{ÿÿÿqÿzÿÿuÿÿ~ÿyÿÿÿÿÿÿÿÿyÿÿÿyÿzÿ}ÿhÿ4ÿ<ÿoÿnÿÿÿÿÿÿxÿÿÿÿÿÿÿwÿÿÿÿÿ}ÿ{ÿÿÿyÿÿÿÿ~ÿvÿÿÿÿÿÿÿ|ÿÿ|ÿ~ÿÿÿÿÿÿÿÿÿÿÿ~ÿÿpÿÿÿwÿ}ÿÿ~ÿzÿÿÿÿyÿvÿlÿ}ÿÿwÿnÿÿÿÿÿ}ÿÿÿÿeÿÿÿÿ{ÿÿÿÿÿÿÿzÿÿÿxÿ~ÿÿÿÿ~ÿlÿzÿuÿÿÿÿsÿoÿoÿÿÿÿÿyÿÿÿÿvÿ~ÿ{ÿÿÿÿ{ÿgÿgÿ~ÿÿÿÿÿÿÿÿÿÿÿvÿrÿÿyÿÿÿxÿÿÿÿÿÿÿ}ÿÿÿÿ~ÿhÿbÿÿÿvÿiÿÿÿÿÿÿÿÿÿÿÿÿxÿÿÿÿÿÿÿÿyÿqÿÿÿuÿxÿÿÿÿÿÿzÿÿ{ÿ}ÿÿÿÿÿÿÿqÿÿxÿÿ}ÿsÿwÿlÿ}ÿzÿÿÿnÿlÿ|ÿÿ}ÿrÿ|ÿÿÿÿÿÿuÿiÿÿÿÿÿÿrÿÿiÿÿ|ÿtÿ}ÿyÿ|ÿÿÿÿÿ}ÿxÿsÿqÿ{ÿÿÿÿyÿyÿÿyÿmÿuÿvÿÿrÿÿtÿeÿpÿuÿkÿÿ|ÿzÿÿÿÿ~ÿ~ÿÿÿÿyÿwÿÿ{ÿÿÿ|ÿvÿvÿyÿ~ÿÿ~ÿpÿÿÿÿÿÿoÿhÿ[ÿuÿÿ{ÿÿsÿÿÿÿÿ]ÿ{ÿvÿpÿyÿÿ|ÿwÿyÿzÿ{ÿvÿqÿnÿvÿÿ{ÿwÿÿÿÿxÿwÿ~ÿnÿnÿzÿÿtÿdÿvÿÿÿ|ÿuÿqÿzÿuÿÿÿhÿ{ÿqÿÿÿoÿhÿdÿxÿÿcÿhÿ^ÿeÿqÿÿ~ÿsÿÿÿÿÿÿÿ~ÿzÿ}ÿ|ÿ~ÿ{ÿÿÿyÿÿyÿuÿzÿyÿÿmÿÿhÿÿ|ÿÿÿ}ÿzÿvÿÿÿÿÿÿÿÿÿÿÿ{ÿÿÿÿÿÿÿÿuÿqÿÿÿ|ÿÿÿÿ}ÿÿÿÿ~ÿÿÿÿnÿoÿsÿ}ÿÿÿrÿÿÿ|ÿ|ÿÿÿÿÿÿÿÿ}ÿÿ|ÿtÿxÿpÿuÿzÿnÿ|ÿÿÿÿjÿqÿ~ÿrÿ~ÿÿÿÿÿÿ|ÿÿÿÿÿ|ÿÿÿÿsÿ|ÿÿÿuÿÿxÿÿÿÿ}ÿÿÿÿÿÿÿÿÿÿÿÿÿÿÿÿ~ÿÿÿÿÿÿÿyÿÿÿÿÿÿÿÿÿÿÿÿÿÿÿÿÿÿÿÿÿÿvÿÿÿÿÿÿÿÿÿÿÿÿÿÿÿÿÿÿÿÿÿÿÿÿÿÿÿ{ÿÿÿÿÿÿÿÿÿÿÿ}ÿÿÿÿÿyÿÿÿÿÿÿÿÿÿÿÿÿÿÿÿÿÿÿÿÿÿÿÿÿÿÿxÿzÿÿÿÿÿÿÿÿÿÿÿÿÿÿÿ¤ÿÿÿÿÿÿÿÿÿÿÿÿwÿÿ¤ÿÿÿÿÿÿÿÿÿ¨ÿÿÿÿÿÿÿÿÿÿÿÿÿÿÿÿÿÿÿÿÿÿÿÿÿ¤ÿÿÿÿÿÿÿÿÿÿÿÿÿÿ~ÿÿÿÿÿfÿÿÿÿÿÿÿÿÿÿÿÿÿÿÿÿÿÿÿÿÿÿÿÿÿÿÿÿÿÿÿÿÿÿÿÿÿÿÿÿÿ£ÿÿÿÿÿ¦ÿÿ©ÿÿ¦ÿªÿÿÿÿÿÿÿ¥ÿÿÿÿÿÿÿÿÿÿÿÿÿ¥ÿÿÿÿÿÿÿÿÿÿÿÿÿÿÿÿÿÿÿÿÿÿÿÿÿ¤ÿÿÿÿÿ¢ÿÿÿÿÿÿÿÿÿÿ¢ÿ¥ÿÿÿÿÿÿÿÿÿÿÿÿÿÿÿÿÿÿÿÿÿÿÿÿÿÿ}ÿoÿÿÿÿuÿGÿÿÿÿÿÿÿÿÿ§ÿÿÿÿÿÿÿ§ÿÿÿ©ÿ¤ÿÿÿÿÿÿÿÿÿÿÿÿÿÿÿÿÿÿÿÿÿÿÿÿÿÿ¤ÿÿÿÿÿÿ©ÿ¤ÿÿÿÿÿÿÿÿÿÿÿÿ}ÿ|ÿÿÿÿÿÿÿÿÿÿÿÿÿÿÿÿÿÿÿnÿuÿÿÿÿÿÿÿÿÿÿÿÿÿÿÿÿÿuÿÿÿÿÿÿÿÿÿÿÿÿÿÿÿÿÿÿÿÿÿÿÿÿÿÿÿÿÿÿÿÿÿÿÿÿÿÿÿÿÿÿÿÿÿÿÿ«ÿÿÿÿxÿÿÿÿÿÿÿÿÿÿÿÿÿÿÿÿÿÿÿÿÿ~ÿÿÿsÿÿÿÿÿÿÿvÿÿÿuÿzÿÿÿÿÿÿÿÿÿÿ ÿ¢ÿÿÿÿÿÿÿÿÿÿÿÿÿÿÿÿÿÿÿÿÿÿÿ|ÿÿÿ~ÿÿÿÿÿÿÿÿÿÿÿÿÿÿÿ}ÿÿbÿvÿÿÿÿÿvÿÿÿÿÿÿÿÿvÿÿÿÿÿÿÿÿÿÿÿÿÿÿÿwÿÿÿÿ|ÿÿÿÿÿÿ|ÿÿÿÿÿÿÿÿÿÿÿ~ÿvÿÿÿÿÿÿzÿÿÿÿzÿÿÿÿÿÿÿÿ}ÿÿ~ÿÿÿÿÿÿÿÿÿÿÿÿÿÿÿÿÿ¡ÿÿÿ}ÿÿ¢ÿÿÿÿÿÿ¢ÿÿÿÿÿÿÿÿÿÿÿÿÿÿÿÿÿÿÿÿzÿÿÿÿÿÿÿÿÿÿÿÿÿÿÿÿÿrÿÿÿÿÿÿÿÿÿÿÿÿ¦ÿÿzÿÿÿÿÿÿÿÿÿÿÿÿÿÿÿÿÿÿÿÿÿÿÿÿÿÿÿÿÿÿÿÿÿÿÿÿÿÿÿÿÿÿªÿÿÿÿÿÿÿ¦ÿÿÿÿÿÿÿÿÿÿÿÿÿÿÿÿÿÿÿÿÿÿÿÿÿÿÿÿÿÿÿÿÿÿÿÿÿÿÿÿÿÿÿÿÿÿÿÿÿÿ¤ÿÿ¡ÿÿÿÿÿÿÿÿÿÿÿÿÿÿÿÿÿÿÿÿÿÿÿÿÿÿ ÿÿÿÿÿÿÿ¥ÿ ÿ¢ÿ°ÿ¡ÿÿÿ¥ÿµÿ¦ÿÿ ÿÿÿÿÿÿÿÿ¢ÿÿÿÿÿÿÿ ÿÿÿÿÿÿÿÿÿÿÿÿÿÿ©ÿ¬ÿÿµÿÿ¥ÿ¦ÿ¥ÿ¢ÿÿÿªÿªÿ ÿÿÿÿÿ©ÿ§ÿÿÿÿÿÿÿÿÿ ÿÿÿÿÿ¥ÿ¨ÿÿÿÿÿÿÿ ÿ£ÿÿÿÿÿÿÿÿÿÿÿÿ¥ÿÿÿÿÿÿÿÿÿ¢ÿÿÿÿ¤ÿ¡ÿ¡ÿÿÿ ÿÿÿ¦ÿÿÿÿÿÿÿÿÿ¡ÿÿÿµÿ¡ÿ¡ÿÿÿuÿÿÿ¢ÿ¥ÿ¤ÿ£ÿÿnÿ~ÿÿÿÿÿÿ¡ÿÿÿÿÿÿÿÿÿÿÿÿÿÿÿÿÿ|ÿÿÿ¡ÿÿÿÿÿÿÿÿ¢ÿÿÿÿÿÿÿÿÿÿÿÿÿÿÿÿ¢ÿ£ÿÿÿÿÿÿÿÿÿ£ÿÿÿÿÿÿÿÿÿÿÿÿÿÿÿÿÿÿªÿÿÿ¡ÿ£ÿ£ÿÿÿÿÿÿÿÿ¤ÿÿ ÿÿÿÿÿÿ¥ÿ©ÿÿÿÿ¢ÿÿÿÿÿÿÿ¤ÿÿÿÿÿ®ÿ£ÿÿÿÿÿÿÿÿÿÿ ÿÿÿÿÿÿÿÿÿÿÿÿÿ¢ÿÿÿÿÿÿÿÿÿÿÿÿÿÿÿÿÿÿÿÿÿÿÿÿÿÿÿÿÿÿÿÿÿÿ¡ÿÿÿ¢ÿÿÿÿÿÿÿÿÿÿÿÿÿÿÿÿÿÿÿÿÿÿÿÿÿÿÿÿÿÿÿÿÿÿÿÿÿÿÿÿÿÿÿÿÿÿÿÿÿÿÿÿÿ|ÿÿÿÿÿÿÿÿÿÿÿÿÿÿÿÿ£ÿ¡ÿÿÿÿÿ¡ÿÿÿÿÿÿÿÿÿÿÿÿÿÿ¢ÿÿÿÿÿÿÿÿÿÿ¥ÿÿÿÿÿÿÿÿÿÿÿÿÿÿÿÿÿÿÿÿÿÿÿÿÿÿÿÿÿÿÿÿÿÿÿÿÿÿÿ ÿ£ÿÿÿÿÿÿÿÿvÿyÿÿÿÿÿÿÿÿÿÿÿÿÿÿÿÿÿÿÿÿÿ~ÿÿÿÿÿÿÿÿÿÿÿÿ ÿ¡ÿÿÿÿÿÿÿÿÿÿÿÿÿÿÿÿÿÿÿÿÿÿÿxÿÿ¥ÿÿÿvÿÿ~ÿÿÿÿÿÿÿÿÿÿÿÿ ÿÿÿÿÿÿÿÿÿÿÿÿÿÿÿÿÿÿÿÿÿÿÿÿÿÿÿÿÿÿÿÿyÿÿÿÿÿÿsÿFÿÿÿÿÿÿÿÿÿÿÿÿÿÿÿÿÿoÿmÿÿÿ{ÿBÿ}ÿÿÿÿÿÿÿÿÿÿÿÿÿÿÿÿÿÿÿÿÿÿÿÿÿÿÿÿÿÿÿÿÿxÿyÿÿÿÿÿÿÿÿÿÿÿÿÿÿÿÿÿÿÿÿÿÿÿÿÿvÿÿÿÿÿÿÿÿÿ~ÿÿÿÿÿÿÿÿÿ~ÿÿÿÿÿÿÿÿÿÿÿÿÿÿÿÿÿÿÿÿÿÿÿÿÿÿÿ§ÿ´ÿ°ÿÿÿ¡ÿ¡ÿÿÿÿÿÿÿÿÿÿÿÿÿÿÿÿÿÿ ÿÿÿÿÿÿÿÿÿÿÿÿÿÿÿÿÿÿÿÿÿÿÿÿÿÿÿÿÿÿ£ÿÿÿÿÿÿ±ÿÿÿÿÿÿÿÿÿÿ{ÿÿÿÿ}ÿÿÿÿÿÿ~ÿÿÿÿÿÿÿÿÿÿÿÿ£ÿÿÿÿÿÿÿÿÿÿÿÿÿÿ{ÿzÿÿÿÿzÿÿÿÿÿÿÿÿÿÿÿÿÿÿpÿxÿoÿnÿuÿzÿÿÿzÿaÿcÿiÿÿÿ~ÿÿ}ÿpÿdÿkÿrÿiÿÿÿÿuÿ_ÿeÿÿÿÿ ÿÿÿÿÿÿÿ~ÿÿÿvÿrÿ|ÿÿqÿyÿÿÿÿÿÿÿÿ}ÿÿ~ÿÿ|ÿnÿ`ÿUÿrÿuÿvÿÿlÿgÿxÿvÿmÿkÿsÿÿÿjÿrÿdÿÿ~ÿ|ÿÿÿÿÿÿÿÿÿxÿÿxÿÿÿwÿwÿyÿÿÿÿÿÿÿÿÿÿvÿxÿÿ~ÿuÿzÿÿÿÿÿÿÿÿÿÿÿÿÿÿªÿ£ÿÿÿÿÿÿÿÿÿbÿ*ÿÿÿÿ¢ÿ¢ÿÿÿÿÿÿÿÿÿÿÿÿÿÿªÿ­ÿ¦ÿÿ¢ÿ¨ÿÿ§ÿ®ÿÿ ÿªÿ¥ÿÿÿÿ{ÿ~ÿÿÿ ÿÿÿ¦ÿÿ¦ÿ£ÿÿÿÿÿÿÿÿ¡ÿ¡ÿÿ«ÿÿÿÿÿÿÿÿ ÿÿÿ¯ÿ¤ÿÿÿÿÿÿÿÿÿ¢ÿÿ ÿÿÿÿÿzÿÿÿ~ÿÿÿÿÿÿÿÿÿÿÿ·ÿ~ÿÿÿÿÿÿÿÿÿyÿÿÿÿÿÿÿÿÿÿÿÿÿÿÿÿÿÿÿÿÿqÿÿÿÿÿ~ÿÿÿÿÿÿÿÿÿÿyÿÿÿuÿoÿ`ÿÿõþ:ÿÿÿÿÿ|ÿÿ©ÿÿÿÿÿ~ÿTÿ¼þþ+ÿÿÿÿÿÿxÿÿÿÿÿfÿlÿÿÿÿÿÿÿÿÿÿÿÿÿ|ÿÿÿÿÿÿÿÿÿÿÿÿÿÿÿcÿ{ÿÿzÿzÿ~ÿÿzÿsÿÿÿÿÿÿÿÿÿÿÿÿÿÿÿÿÿÿÿÿÿÿ{ÿ{ÿÿ¡ÿÿÿÿÿÿÿÿÿÿÿÿÿÿÿÿÿÿÿÿÿÿÿÿÿ|ÿÿÿÿ~ÿÿÿÿÿÿÿÿÿÿ|ÿ¢ÿÿÿÿÿÿÿÿÿÿÿÿÿÿÿÿÿÿÿÿÿÿ|ÿÿÿÿÿÿÿÿÿÿÿ{ÿÿjÿÿqÿ}ÿÿkÿÿÿ|ÿÿÿÿÿ}ÿ{ÿsÿsÿÿ|ÿÿÿtÿxÿÿÿtÿÿÿÿÿÿÿÿÿÿÿzÿÿÿÿÿÿvÿqÿÿ~ÿxÿÿÿÿÿtÿÿÿwÿÿÿÿzÿwÿÿÿÿÿ{ÿÿÿÿÿzÿpÿ{ÿÿÿ~ÿÿyÿ|ÿÿ{ÿÿÿÿÿ|ÿhÿÿÿÿÿÿÿyÿÿÿÿÿÿÿÿÿÿ}ÿ~ÿÿÿ{ÿÿzÿxÿrÿÿxÿwÿXÿhÿ]ÿ~ÿ~ÿvÿÿÿÿÿÿuÿtÿ~ÿ~ÿÿÿÿÿmÿÿsÿÿÿÿxÿwÿÿÿwÿÿÿÿÿÿÿ}ÿÿÿÿÿ~ÿÿÿÿÿ}ÿÿÿsÿÿÿnÿÿÿ¡ÿÿÿvÿlÿjÿjÿqÿwÿxÿ|ÿÿÿ|ÿwÿÿÿÿÿmÿÿyÿÿyÿÿÿwÿÿÿÿÿvÿ}ÿÿÿÿzÿ~ÿÿzÿÿÿ~ÿÿÿtÿÿÿÿÿÿ{ÿÿÿzÿÿÿÿÿ}ÿvÿÿÿÿzÿ|ÿtÿeÿxÿÿÿ|ÿÿÿÿÿÿÿyÿÿeÿ[ÿÿlÿÿÿ{ÿzÿ|ÿÿÿÿÿ~ÿ|ÿyÿÿÿwÿ|ÿÿpÿÿÿÿ}ÿÿÿÿyÿÿwÿÿÿÿ{ÿÿÿÿÿÿ}ÿÿÿ|ÿÿÿxÿÿÿÿÿÿ{ÿzÿÿÿÿÿÿÿÿwÿuÿ|ÿ|ÿtÿÿÿÿÿtÿsÿnÿÿÿ|ÿÿÿvÿ{ÿÿÿ{ÿ~ÿÿÿyÿrÿhÿÿ}ÿÿÿpÿuÿÿjÿÿ|ÿ{ÿ~ÿyÿlÿ|ÿÿÿÿ{ÿyÿtÿzÿÿÿ|ÿÿ}ÿpÿrÿoÿrÿxÿwÿqÿlÿÿÿ]ÿnÿÿÿ~ÿnÿÿÿÿiÿkÿxÿkÿzÿsÿlÿtÿÿpÿsÿ|ÿÿÿzÿwÿÿÿ}ÿkÿmÿlÿfÿqÿrÿuÿhÿhÿ~ÿÿtÿxÿtÿqÿ{ÿÿ{ÿgÿxÿÿoÿkÿ}ÿzÿ}ÿxÿvÿsÿxÿyÿxÿÿÿÿzÿnÿyÿÿÿÿwÿjÿjÿkÿ{ÿtÿsÿ|ÿoÿ}ÿ~ÿpÿÿsÿÿwÿÿÿÿ~ÿÿÿÿxÿnÿzÿwÿoÿqÿ}ÿ}ÿÿzÿkÿlÿuÿÿÿwÿ~ÿÿ{ÿzÿ|ÿwÿxÿwÿpÿsÿwÿÿwÿuÿ}ÿÿÿiÿÿpÿ}ÿrÿsÿÿvÿqÿzÿoÿxÿ}ÿ}ÿÿÿÿÿÿqÿvÿÿÿ|ÿÿÿvÿqÿrÿzÿÿÿÿÿÿÿ}ÿÿÿÿsÿÿxÿÿÿuÿ}ÿvÿÿÿÿÿÿÿÿvÿÿzÿÿwÿjÿÿÿÿÿ{ÿÿÿÿÿÿÿÿÿÿÿÿÿÿ~ÿÿÿtÿ}ÿÿyÿqÿsÿÿÿÿÿÿpÿÿÿxÿÿÿÿÿÿÿÿÿÿÿÿÿÿÿÿÿÿÿ{ÿ}ÿ|ÿÿÿÿÿÿÿÿÿÿÿÿÿÿÿÿÿÿÿÿÿÿÿÿÿÿÿÿÿ}ÿÿÿÿÿÿÿ}ÿÿÿÿÿ~ÿÿÿÿÿÿÿÿÿÿÿÿÿÿÿÿÿÿÿÿÿÿÿÿÿÿÿÿÿÿÿÿÿÿÿÿÿÿyÿÿÿÿÿÿÿÿÿÿÿÿÿÿÿ~ÿÿÿÿÿÿÿÿÿÿÿÿÿÿÿÿÿÿÿÿÿÿÿÿÿzÿÿÿÿÿÿÿÿÿÿÿ¦ÿÿÿÿÿ~ÿyÿÿÿÿÿÿÿÿ|ÿ|ÿÿÿÿÿÿÿÿ|ÿÿÿÿÿÿÿÿÿÿ¤ÿÿÿÿÿÿvÿ¢ÿÿÿÿÿÿÿ|ÿÿÿÿÿ¥ÿÿÿÿÿÿÿÿÿÿÿÿrÿÿÿÿÿÿÿÿÿ¦ÿ¤ÿ¦ÿÿÿÿÿÿÿÿÿÿÿÿÿÿÿ¢ÿ£ÿÿ¤ÿÿÿÿÿÿÿÿÿÿÿÿÿÿÿÿÿÿÿÿÿÿÿÿÿÿ¤ÿ¥ÿÿÿÿÿÿÿÿ ÿÿÿÿÿÿÿÿÿÿÿÿ¤ÿÿÿÿ¥ÿ«ÿ¡ÿÿÿÿÿÿÿÿ¨ÿÿÿÿÿÿÿzÿÿÿ¢ÿ¡ÿÿÿÿÿÿÿÿÿÿÿÿÿÿÿÿÿÿÿÿÿÿÿÿÿÿÿÿÿÿÿÿyÿHÿÿÿÿÿÿÿÿÿÿÿÿÿÿÿÿ¤ÿÿÿÿÿªÿÿÿÿÿÿÿÿÿÿÿÿÿÿÿÿÿÿÿÿÿÿÿÿÿÿÿÿÿÿÿ§ÿ¦ÿÿÿÿÿÿÿÿÿÿÿÿÿÿÿ¥ÿÿÿÿ§ÿªÿÿÿÿÿÿÿÿ¦ÿ ÿÿÿÿÿÿ ÿÿÿÿÿÿÿ ÿÿÿÿÿ¢ÿÿÿÿÿÿÿ¬ÿ}ÿÿÿÿÿÿÿÿÿÿÿÿÿÿÿÿÿÿÿÿÿÿÿÿÿÿÿÿÿÿÿÿÿÿÿÿÿÿÿÿÿÿÿÿÿÿÿÿÿÿÿÿÿÿÿÿÿÿÿÿÿÿÿÿÿÿÿÿÿÿÿÿÿÿÿ~ÿyÿÿÿÿÿÿÿzÿÿwÿ~ÿÿÿÿ}ÿÿÿÿÿÿÿÿyÿÿÿÿÿÿÿÿÿÿÿÿÿÿÿÿÿÿÿÿÿÿÿÿÿÿÿÿÿÿÿ¡ÿÿwÿÿÿÿhÿrÿÿÿyÿÿÿÿÿÿÿÿÿÿÿÿÿÿyÿoÿÿÿ}ÿmÿÿ ÿÿÿÿvÿÿwÿÿÿÿÿ~ÿÿÿÿÿÿÿÿÿÿÿÿÿÿ{ÿyÿÿÿxÿÿÿxÿ{ÿ~ÿlÿ{ÿ|ÿÿ|ÿÿÿÿpÿÿ|ÿ~ÿÿÿÿÿÿÿÿÿ~ÿÿÿÿÿÿ|ÿÿÿÿÿÿÿxÿÿÿÿ¨ÿÿÿÿwÿÿÿÿÿ ÿÿÿÿÿÿÿÿ~ÿyÿÿÿÿÿÿÿÿÿÿÿÿÿÿÿÿÿÿÿ¤ÿÿ~ÿÿÿÿÿÿÿÿÿÿÿÿÿÿÿÿÿÿÿÿÿÿÿÿÿÿÿÿÿÿÿÿÿÿÿÿÿÿÿÿÿÿÿÿÿÿÿÿÿÿÿÿÿÿÿÿÿÿÿÿÿÿÿÿÿÿÿÿÿÿÿÿÿÿÿ¤ÿÿÿÿÿÿÿÿÿÿÿÿÿÿÿ ÿÿÿÿÿÿÿÿÿÿÿ¥ÿÿÿÿ¡ÿÿÿÿÿÿÿkÿ®ÿÿ ÿÿÿÿÿÿÿÿÿÿÿÿÿÿÿÿÿÿÿÿÿÿÿÿÿ¤ÿ£ÿÿÿÿÿÿÿÿÿÿÿ¡ÿÿÿÿÿÿÿ«ÿÿ¬ÿÿÿÿÿÿÿÿ ÿÿÿÿ ÿ¡ÿÿ¢ÿÿÿ«ÿÿÿÿÿÿÿÿÿÿÿÿÿÿÿÿÿÿÿÿ¢ÿÿÿÿÿÿÿÿ«ÿÿ¡ÿÿÿÿÿÿÿ ÿÿÿ¡ÿÿÿ©ÿ ÿÿÿ¢ÿÿÿÿÿÿÿÿÿÿÿÿÿ£ÿÿÿÿÿÿ¡ÿ ÿÿÿÿÿ¥ÿ¬ÿÿÿ£ÿ ÿ¡ÿÿÿ¤ÿÿÿÿÿÿÿÿ¡ÿ²ÿÿÿrÿ}ÿÿÿÿÿÿ|ÿuÿÿÿÿÿÿÿÿ`ÿxÿÿÿÿ®ÿÿÿÿÿÿÿ£ÿÿÿ¡ÿÿÿ§ÿÿÿÿÿÿÿÿÿÿÿÿ¡ÿÿÿÿÿÿÿÿÿÿ£ÿÿÿ«ÿÿÿÿÿÿÿ®ÿ³ÿ ÿÿÿÿÿ¡ÿÿ¤ÿ£ÿÿ¦ÿÿÿ­ÿÿÿÿÿÿÿÿÿÿÿÿÿÿ¡ÿÿÿÿÿÿÿÿÿÿÿÿÿÿÿÿÿÿÿÿÿÿÿÿÿÿÿÿÿÿ¢ÿ©ÿÿÿ£ÿÿÿÿÿÿÿÿÿÿÿÿÿÿÿÿÿ{ÿÿÿÿÿ¢ÿÿÿÿÿÿÿÿÿÿÿÿÿ¢ÿÿzÿÿÿÿÿÿÿÿÿÿÿÿÿÿÿÿÿÿÿÿÿÿÿÿÿÿÿÿÿÿÿ ÿÿÿÿÿÿÿÿÿÿÿÿiÿyÿÿÿÿÿÿÿÿÿÿÿÿÿÿ®ÿÿÿÿÿÿÿÿÿ ÿÿÿÿÿÿÿÿÿÿÿÿÿÿÿÿÿÿÿÿÿ«ÿ¡ÿÿÿÿÿÿÿÿÿ£ÿÿÿÿÿÿÿÿÿÿÿ¢ÿÿÿÿÿ£ÿÿÿÿÿÿÿÿÿÿÿ¨ÿÿ©ÿÿÿÿÿÿÿÿÿÿÿÿÿÿÿÿÿÿÿÿÿÿÿÿÿÿÿÿÿÿÿÿÿ¡ÿÿÿÿÿÿÿÿÿ¡ÿÿÿÿÿÿÿwÿwÿ}ÿÿÿÿÿÿÿÿÿÿÿÿÿÿÿÿ¤ÿÿÿÿÿÿÿÿÿÿÿÿÿ£ÿ¤ÿÿÿÿÿÿÿÿÿÿÿÿÿÿÿÿÿÿÿÿÿÿÿÿÿ~ÿÿtÿÿÿÿÿÿÿÿÿÿÿÿÿÿÿÿÿÿÿÿÿÿÿÿÿÿÿÿÿÿÿÿÿÿÿÿÿÿÿÿÿÿÿÿÿÿÿÿÿÿÿÿÿÿÿpÿlÿÿÿÿÿÿÿÿÿÿÿÿÿÿÿÿ~ÿÿÿÿÿvÿÿÿÿÿÿÿÿÿÿÿ¦ÿÿÿÿÿÿÿÿÿÿÿÿÿÿÿÿÿÿÿÿ¡ÿÿÿÿÿÿÿÿÿÿÿÿÿÿÿÿÿÿÿÿÿÿÿÿÿÿÿÿlÿÿÿÿÿÿ{ÿÿÿÿÿÿÿÿÿÿÿÿÿÿÿÿÿÿÿÿÿÿÿÿÿÿÿÿÿÿÿÿÿÿÿÿÿ{ÿyÿÿ¦ÿ¡ÿ§ÿ¡ÿÿ ÿÿÿÿÿÿÿÿ£ÿÿÿÿÿÿÿÿÿÿÿÿÿ¢ÿÿÿÿÿÿÿ£ÿÿÿ ÿÿÿÿÿÿÿÿÿÿÿÿÿÿÿÿÿÿÿÿÿÿÿÿÿÿÿÿÿÿÿÿÿÿ{ÿ}ÿÿÿÿÿÿÿÿÿÿÿÿ£ÿÿÿÿÿÿÿÿÿÿ£ÿÿÿÿÿÿÿÿ|ÿÿÿÿÿvÿÿÿÿÿÿÿÿÿÿxÿÿÿ{ÿ}ÿÿÿÿ{ÿÿbÿhÿrÿuÿ}ÿÿÿÿÿWÿÿ|ÿÿÿ~ÿÿÿ~ÿoÿgÿnÿWÿiÿÿÿ}ÿxÿxÿÿÿÿÿÿÿÿÿÿÿÿÿÿgÿoÿrÿ|ÿxÿzÿÿÿÿÿÿÿÿÿÿ^ÿsÿÿvÿoÿ`ÿ`ÿrÿmÿÿlÿdÿoÿhÿoÿ~ÿ}ÿÿÿÿzÿkÿhÿyÿÿÿÿÿÿÿÿiÿÿÿÿÿwÿxÿ}ÿÿÿÿxÿÿÿÿ©ÿ¢ÿÿ{ÿmÿwÿ}ÿtÿvÿÿÿÿÿÿÿÿÿÿÿÿÿÿÿÿÿÿxÿÿÿÿÿÿÿGÿÿQÿÿÿÿÿÿÿÿÿÿ¨ÿÿ¦ÿ£ÿÿÿÿÿÿÿ¤ÿ©ÿ«ÿ­ÿ¥ÿ«ÿ¡ÿÿ§ÿ¢ÿÿÿÿÿÿÿ­ÿ§ÿ¦ÿÿÿÿÿ¤ÿªÿ ÿÿ ÿ§ÿ¦ÿÿ¡ÿ£ÿ¡ÿÿ ÿÿÿÿ¨ÿÿÿÿÿÿÿÿÿÿÿ}ÿÿÿÿÿÿ¨ÿ¤ÿÿÿÿÿÿÿÿÿ~ÿÿÿÿÿÿÿ~ÿÿÿÿÿxÿÿÿÿÿÿÿÿÿÿÿÿÿÿÿÿÿÿÿÿÿÿÿÿÿÿ¢ÿÿÿnÿÿÿÿÿÿÿÿÿÿÿÿÿÿÿÿwÿ~ÿÿÿÿZÿëþ²þ&ÿÿ¡ÿÿÿÿwÿÿzÿÿÿÿsÿ2ÿ£þ§þlÿÿÿxÿÿÿÿÿÿÿÿdÿOÿ^ÿ~ÿÿÿÿÿÿÿÿÿÿÿÿÿÿÿÿÿÿÿÿÿÿÿÿÿÿÿ|ÿÿÿwÿzÿÿÿÿÿÿÿ~ÿxÿÿÿÿÿÿÿÿÿÿÿÿÿÿÿÿÿ~ÿÿÿÿÿÿÿzÿÿÿÿÿÿÿÿÿÿÿÿÿÿÿÿÿÿÿÿÿÿÿÿÿ|ÿÿÿÿÿÿÿÿyÿÿÿkÿÿÿÿÿ}ÿÿtÿyÿÿÿÿÿÿÿzÿÿrÿÿÿÿÿÿÿÿÿÿÿÿÿÿxÿÿ{ÿÿÿÿÿiÿÿrÿÿÿÿÿÿÿwÿ{ÿÿ~ÿÿÿwÿÿ}ÿzÿÿÿÿzÿÿÿxÿÿÿÿÿÿzÿÿÿÿÿÿÿÿÿiÿÿÿ~ÿÿmÿÿÿ}ÿÿÿÿÿÿÿÿ~ÿÿÿ{ÿ{ÿ{ÿÿÿÿuÿuÿwÿÿÿÿÿÿÿÿÿwÿwÿ{ÿÿÿyÿrÿÿÿÿÿÿÿÿÿÿÿÿÿÿÿÿÿ}ÿ{ÿ~ÿ~ÿ~ÿÿ|ÿ{ÿxÿÿkÿqÿrÿeÿWÿÿÿÿÿÿÿÿ{ÿwÿyÿ}ÿ~ÿÿÿÿÿÿÿzÿÿÿyÿrÿrÿÿÿ|ÿÿÿÿÿÿÿÿÿÿÿÿÿÿÿÿÿgÿÿÿmÿÿ{ÿÿÿ{ÿÿÿÿ~ÿ|ÿ}ÿ~ÿ|ÿyÿ}ÿÿÿÿÿÿÿÿÿÿiÿÿnÿÿ}ÿ{ÿÿuÿÿÿÿÿ|ÿ|ÿÿÿÿÿÿÿwÿuÿwÿwÿxÿ|ÿÿÿÿ|ÿ|ÿÿyÿÿÿÿÿyÿÿÿ{ÿzÿxÿ}ÿÿ}ÿwÿQÿ6ÿlÿÿyÿxÿÿ}ÿÿÿÿÿÿÿnÿrÿÿzÿjÿÿÿÿÿyÿÿÿvÿxÿwÿvÿÿuÿ`ÿgÿÿÿÿÿÿxÿÿÿÿtÿÿwÿ~ÿÿÿvÿÿÿ~ÿ{ÿÿzÿvÿ|ÿzÿÿ|ÿÿÿÿÿÿÿÿ|ÿÿÿÿÿkÿfÿlÿxÿÿqÿÿdÿnÿÿÿÿuÿÿÿyÿÿÿ}ÿsÿsÿÿÿÿ~ÿsÿtÿ{ÿÿÿwÿÿÿ{ÿyÿeÿÿ}ÿ~ÿsÿÿÿÿxÿrÿÿÿuÿÿ}ÿvÿoÿrÿwÿzÿÿ}ÿzÿvÿpÿwÿyÿ|ÿÿxÿlÿÿÿkÿdÿÿ~ÿxÿjÿbÿvÿ~ÿÿuÿiÿÿoÿeÿlÿÿÿdÿhÿsÿyÿÿ~ÿwÿ{ÿÿrÿmÿtÿtÿvÿ~ÿqÿvÿtÿrÿkÿxÿoÿpÿfÿuÿÿ{ÿtÿuÿxÿÿÿiÿvÿ~ÿxÿvÿnÿwÿÿÿÿÿÿÿvÿxÿvÿyÿÿÿÿÿ|ÿvÿrÿÿ{ÿyÿgÿÿ\ÿjÿ|ÿlÿ{ÿsÿÿqÿÿÿÿÿ{ÿÿÿwÿÿÿ|ÿnÿrÿÿÿyÿnÿpÿkÿkÿrÿwÿoÿnÿsÿnÿsÿwÿÿÿpÿ}ÿgÿsÿÿuÿÿqÿgÿÿÿ{ÿrÿxÿnÿmÿ{ÿÿpÿ~ÿÿ~ÿÿÿÿÿÿqÿtÿ|ÿÿÿÿÿrÿkÿxÿÿÿÿxÿ{ÿÿÿÿÿÿÿÿÿÿÿqÿÿvÿnÿÿÿÿÿÿzÿzÿÿÿÿhÿlÿsÿÿÿÿÿvÿsÿÿÿ|ÿÿÿyÿyÿÿ~ÿtÿzÿÿÿÿÿ~ÿÿyÿ{ÿ~ÿÿÿpÿÿ{ÿÿwÿxÿÿ{ÿÿÿÿÿÿÿÿÿÿÿÿÿÿyÿyÿÿÿÿÿÿÿ~ÿÿÿÿÿÿÿÿÿÿÿÿÿÿÿÿÿÿÿÿÿÿÿÿÿÿÿ¡ÿÿÿÿÿÿÿÿÿ~ÿÿÿÿÿÿÿÿÿÿÿÿÿÿÿÿÿÿÿÿÿÿÿÿÿÿÿÿÿÿÿÿÿÿÿÿÿÿÿzÿÿÿÿÿÿÿ£ÿÿÿ~ÿÿÿÿÿÿÿÿÿÿÿÿÿÿÿÿÿÿÿÿÿÿÿÿÿÿ¢ÿ¢ÿÿÿÿÿ¡ÿÿÿÿÿ¢ÿÿÿÿÿÿ«ÿÿÿÿ}ÿÿÿÿÿwÿÿÿÿ¥ÿ ÿÿÿÿ¥ÿÿÿÿÿÿÿÿÿÿÿÿ¨ÿ§ÿÿÿÿÿÿÿÿÿÿÿÿÿÿÿÿÿÿÿÿÿÿÿÿÿ¢ÿÿÿ¢ÿªÿ§ÿ ÿÿÿÿÿÿÿÿÿ©ÿ¦ÿ£ÿÿÿÿÿÿÿÿÿÿÿÿÿÿÿÿÿÿÿÿÿÿÿÿÿÿÿÿÿxÿxÿtÿ¢ÿÿÿÿÿÿÿÿ ÿ}ÿÿ¢ÿÿÿÿÿÿÿÿÿÿÿÿÿÿÿÿ¡ÿÿÿÿÿÿÿÿÿÿÿÿÿ©ÿÿ ÿÿÿÿÿÿÿÿÿÿÿÿÿÿÿÿÿÿÿÿÿÿÿÿÿÿÿÿÿÿÿÿÿÿÿÿÿÿÿÿÿÿÿÿÿÿxÿÿÿÿÿÿÿÿÿÿÿÿÿÿÿÿÿÿÿÿÿÿÿÿÿÿÿÿÿÿÿÿÿÿÿÿÿÿÿÿÿÿÿÿÿÿÿÿÿÿÿÿÿÿÿÿÿÿ£ÿÿÿÿÿÿÿ¢ÿÿÿªÿÿÿÿÿ¡ÿ§ÿÿ¡ÿÿÿÿÿÿÿÿÿÿÿÿÿ{ÿxÿÿÿÿÿÿÿÿÿÿÿ§ÿÿÿÿÿÿ}ÿ|ÿÿÿ£ÿÿÿvÿÿ¤ÿÿÿÿÿÿÿ¤ÿÿÿÿÿÿÿÿÿÿÿÿÿÿÿÿÿÿÿÿÿÿÿ ÿÿÿÿÿÿÿÿÿ ÿÿÿÿÿÿÿÿÿzÿÿÿÿÿÿÿ}ÿÿÿÿÿÿÿÿÿÿÿÿÿÿÿÿÿÿÿÿ~ÿÿÿ¦ÿ¡ÿ{ÿÿ~ÿµÿÿÿÿÿÿÿÿÿÿÿÿÿÿÿÿÿÿÿÿÿ~ÿxÿuÿÿÿÿÿÿÿÿÿÿÿÿÿÿÿÿÿÿÿÿÿ¢ÿÿqÿÿÿÿÿzÿÿÿÿÿÿÿÿ~ÿÿÿÿÿÿÿÿÿÿÿÿÿÿÿÿÿÿ\ÿÿÿÿÿÿÿÿÿÿÿÿÿvÿÿÿÿÿÿÿÿÿÿÿÿÿÿÿÿÿÿsÿeÿIÿÿÿÿzÿÿÿÿ{ÿÿÿÿÿÿÿÿÿÿÿÿÿÿ~ÿ{ÿÿÿÿÿÿ{ÿÿÿÿ}ÿÿÿÿÿÿÿÿzÿzÿÿtÿÿÿÿ~ÿÿÿÿÿ|ÿuÿzÿÿÿÿÿÿÿÿÿÿÿÿÿ~ÿÿÿÿÿÿ«ÿ~ÿÿÿÿÿÿÿ~ÿÿÿÿÿÿÿ£ÿ¡ÿÿÿÿÿÿÿÿ¨ÿÿÿÿÿÿÿÿ~ÿÿÿÿÿÿÿÿÿÿÿÿÿÿÿÿÿÿÿÿÿÿÿÿÿ¨ÿÿÿÿÿÿÿÿÿÿÿÿÿÿÿÿÿÿÿÿÿÿÿÿÿÿÿÿÿÿÿÿÿÿÿ ÿÿÿÿÿÿÿÿÿÿÿÿÿÿÿÿ£ÿÿÿÿÿÿÿÿÿÿÿÿ«ÿÿÿÿÿÿÿ|ÿyÿÿÿÿÿÿÿÿÿÿÿÿÿÿÿÿÿÿÿÿÿÿÿÿÿÿÿ ÿÿÿÿÿÿÿ¢ÿÿÿÿ¡ÿÿÿÿ ÿÿÿÿÿÿÿ£ÿ¥ÿÿ ÿ©ÿ£ÿÿÿÿÿ¬ÿÿÿÿÿÿÿ£ÿÿÿÿ§ÿÿÿ¯ÿ£ÿÿÿ£ÿªÿ¢ÿÿÿÿ¢ÿÿ©ÿÿÿ ÿÿÿÿÿÿÿ¨ÿ²ÿ¦ÿÿ¢ÿÿÿÿ¦ÿÿ²ÿÿÿÿ«ÿ¯ÿÿÿÿÿÿÿ ÿÿÿÿÿÿÿÿ¨ÿ®ÿÿÿÿ¢ÿÿÿ¡ÿ ÿÿÿÿÿÿÿÿÿ§ÿÿ~ÿXÿÿÿ¡ÿÿÿrÿfÿ|ÿÿÿÿÿÿÿÿaÿÿÿÿÿÿ|ÿÿÿ ÿÿÿÿÿÿÿÿÿÿÿÿÿÿÿÿ¡ÿÿÿÿ¤ÿ¢ÿÿÿÿÿÿÿÿÿÿ¦ÿÿÿ¯ÿÿÿÿÿÿÿÿÿÿÿÿÿÿÿÿÿÿÿÿÿ¢ÿ«ÿÿÿÿÿÿÿÿÿÿÿÿÿÿÿ¢ÿÿ¥ÿ®ÿÿÿÿÿÿÿÿÿÿÿÿÿÿÿÿÿÿÿÿÿÿÿÿÿÿÿÿÿÿÿÿÿÿÿÿÿÿÿÿÿÿÿÿÿÿÿÿÿÿÿÿÿÿÿÿÿÿÿÿÿ~ÿÿÿÿÿÿÿÿÿÿÿÿÿÿÿÿÿÿÿÿÿÿÿÿÿÿ£ÿ¥ÿÿÿÿÿÿÿÿ±ÿÿÿÿÿÿÿÿÿÿÿÿwÿ+ÿQÿvÿÿÿÿÿÿÿÿÿÿÿÿÿ¦ÿÿÿÿÿÿÿÿÿÿÿÿÿÿÿÿÿÿÿÿÿÿÿÿÿÿÿÿ©ÿÿÿÿÿÿÿÿÿÿÿÿÿÿÿÿÿÿÿÿÿÿÿÿÿÿÿÿÿÿÿ~ÿÿÿÿÿÿÿÿÿÿÿÿÿÿÿ¥ÿ£ÿÿÿ¡ÿ¡ÿÿÿÿÿÿÿÿÿÿÿÿÿÿÿÿÿÿÿÿÿÿÿÿÿÿÿÿÿÿÿÿÿÿÿÿÿÿÿÿzÿÿÿÿÿÿÿ|ÿyÿÿÿÿÿÿÿ¢ÿÿÿÿÿÿÿÿÿÿÿÿÿÿÿÿ ÿÿÿÿÿÿÿÿÿÿÿÿÿÿÿÿÿÿÿÿÿÿÿÿÿÿÿÿ}ÿÿÿÿÿÿÿ¢ÿÿ¢ÿ©ÿÿÿÿÿ ÿÿÿÿÿÿÿÿ ÿÿÿÿÿÿÿÿÿÿÿÿÿÿÿ¢ÿÿÿÿÿÿÿÿÿÿÿÿÿÿÿÿrÿvÿÿÿÿÿÿÿÿÿÿÿÿÿÿÿÿÿÿÿÿÿÿÿÿÿÿÿÿÿÿÿÿÿ¥ÿÿÿÿÿÿÿÿÿÿÿÿÿÿÿÿÿÿÿÿÿÿÿÿÿÿÿ ÿÿÿ¡ÿÿÿÿÿÿÿÿÿÿÿÿÿÿÿÿÿÿuÿÿÿÿÿxÿ|ÿÿÿÿzÿÿÿÿÿÿÿÿÿÿÿÿÿÿÿÿÿÿÿÿÿÿÿÿÿÿÿÿÿÿÿÿuÿjÿpÿyÿ¯ÿ¥ÿÿÿ¢ÿ¨ÿÿÿÿ¢ÿ¤ÿ ÿÿÿÿÿÿÿÿÿÿÿÿÿÿÿ ÿÿÿÿÿÿÿÿÿÿÿÿÿÿÿÿÿÿÿÿÿÿÿÿÿÿÿ ÿÿÿÿÿÿÿÿÿÿzÿÿÿÿÿÿÿÿÿÿÿÿÿÿÿÿÿÿÿÿÿ¤ÿÿÿ¢ÿÿÿÿÿÿÿÿÿÿÿÿÿÿ|ÿÿÿÿ~ÿÿÿÿÿÿÿÿÿÿÿpÿqÿxÿ|ÿÿÿÿÿ|ÿqÿfÿkÿ~ÿÿyÿzÿxÿÿÿÿÿÿÿ~ÿÿÿÿÿÿÿnÿLÿAÿ[ÿiÿxÿÿÿÿÿÿÿÿÿÿÿÿÿÿÿxÿkÿuÿvÿÿÿÿÿÿÿÿÿ^ÿWÿvÿÿyÿ}ÿÿÿ|ÿtÿ]ÿcÿcÿsÿrÿnÿiÿkÿ~ÿÿyÿÿÿ|ÿ~ÿÿvÿkÿuÿÿÿÿÿÿtÿkÿtÿÿ{ÿÿwÿrÿyÿ}ÿÿÿÿÿÿÿÿÿÿÿqÿÿÿuÿÿ®ÿÿÿÿÿÿÿÿÿÿÿÿwÿÿÿÿÿÿÿÿÿÿÿwÿ<ÿüþÿÿÿÿÿÿÿÿÿ ÿ¨ÿÿÿÿÿÿÿÿ¯ÿ°ÿ§ÿ¥ÿ£ÿ¬ÿ£ÿ­ÿ¦ÿ¥ÿ¬ÿ£ÿ¡ÿÿÿÿÿÿ¡ÿÿÿÿÿÿÿ¥ÿ¦ÿ¥ÿÿÿ¨ÿªÿÿ¦ÿªÿ¢ÿÿ£ÿÿÿÿÿÿzÿ{ÿÿÿÿÿÿÿÿÿÿÿÿÿÿÿÿÿÿÿÿÿÿÿ}ÿÿÿ¢ÿÿÿÿÿÿÿÿÿÿÿÿÿÿÿÿÿÿÿÿÿÿÿÿÿ£ÿÿÿÿÿÿÿÿÿÿÿÿpÿÿÿsÿÿÿÿÿÿÿÿÿÿÿÿÿÿÿmÿÿÿÿÿÿSþþ]ÿÿÿuÿkÿÿÿÿÿÿÿÿeÿñþþÜþÿÿÿzÿÿÿÿ¢ÿÿÿÿsÿ$ÿÿWÿÿÿÿuÿÿÿÿyÿÿÿuÿÿ£ÿÿÿÿÿÿÿÿÿÿÿÿÿÿÿÿÿwÿÿÿÿÿuÿ}ÿ~ÿÿÿÿÿÿÿÿÿÿÿÿÿ{ÿÿÿÿÿÿÿÿxÿÿÿÿÿÿÿÿÿÿÿÿÿÿÿÿÿÿÿÿÿ ÿ|ÿÿÿÿÿÿÿÿ~ÿ}ÿÿÿÿÿÿÿÿ¨ÿÿmÿqÿÿÿÿÿÿÿÿÿÿÿÿÿÿÿÿlÿsÿÿÿÿÿÿÿÿÿÿÿÿÿsÿÿÿÿÿÿÿÿÿÿÿÿÿÿÿÿÿÿÿÿ~ÿÿxÿ|ÿvÿ{ÿÿxÿÿÿÿÿ{ÿ{ÿÿÿÿ¢ÿÿÿÿÿÿÿÿÿÿ}ÿÿqÿxÿÿÿÿÿÿÿÿÿÿÿÿÿÿÿÿuÿ}ÿrÿÿÿÿnÿÿzÿÿÿÿÿpÿzÿÿ~ÿ{ÿ}ÿ}ÿÿÿzÿwÿÿÿxÿ|ÿÿÿÿÿÿÿÿÿÿÿÿÿÿÿ{ÿÿÿÿ|ÿ~ÿlÿ~ÿ`ÿxÿmÿ~ÿÿÿÿÿiÿÿÿÿÿÿ{ÿnÿqÿ|ÿÿÿÿÿÿÿÿÿyÿqÿÿÿ}ÿyÿ{ÿuÿ{ÿ~ÿ~ÿÿÿÿzÿÿÿÿÿ}ÿnÿsÿfÿÿÿÿÿÿÿyÿÿÿzÿ~ÿyÿÿxÿqÿzÿ}ÿyÿÿÿÿÿÿ}ÿ{ÿÿÿÿÿrÿÿyÿuÿÿÿÿÿÿÿtÿxÿÿÿyÿxÿÿÿÿyÿÿuÿÿuÿzÿuÿÿwÿaÿÿyÿ~ÿ}ÿÿ}ÿvÿÿÿ|ÿwÿoÿzÿ~ÿ{ÿwÿ8ÿÿJÿxÿ|ÿÿxÿxÿzÿÿÿwÿÿlÿÿvÿoÿzÿlÿeÿhÿgÿlÿÿÿ|ÿuÿÿÿzÿÿÿyÿzÿÿyÿuÿqÿÿtÿÿÿ|ÿsÿ|ÿÿÿtÿkÿ{ÿÿÿuÿ~ÿÿ|ÿ~ÿ~ÿwÿpÿkÿÿÿÿvÿÿÿÿ{ÿÿxÿÿyÿsÿtÿÿ|ÿÿyÿÿsÿÿ}ÿ~ÿÿzÿÿÿÿxÿ{ÿ|ÿyÿÿyÿrÿÿ~ÿoÿvÿ|ÿÿÿÿ~ÿÿÿ{ÿÿÿyÿzÿtÿ~ÿÿÿvÿ}ÿÿÿ|ÿÿ{ÿpÿiÿoÿ{ÿÿÿyÿyÿÿuÿtÿzÿ~ÿÿÿÿÿaÿtÿÿÿwÿXÿÿÿyÿÿyÿÿÿÿhÿoÿzÿÿÿtÿfÿkÿxÿÿÿ|ÿzÿyÿpÿrÿvÿ{ÿÿÿÿÿpÿsÿnÿÿqÿqÿkÿuÿÿÿqÿqÿÿÿ|ÿrÿyÿvÿtÿzÿqÿ{ÿÿÿÿ~ÿyÿÿzÿxÿvÿhÿyÿÿÿqÿxÿÿÿqÿÿsÿ|ÿÿÿyÿÿwÿÿÿxÿÿmÿ}ÿdÿtÿÿsÿlÿ{ÿzÿÿÿpÿtÿwÿxÿqÿoÿxÿvÿzÿzÿsÿtÿtÿzÿÿoÿoÿ{ÿ{ÿ}ÿÿvÿ}ÿÿtÿ~ÿeÿgÿÿtÿyÿrÿzÿsÿnÿÿ~ÿ|ÿÿ{ÿÿÿ|ÿÿ{ÿvÿrÿtÿ{ÿ|ÿÿÿÿÿyÿÿÿ{ÿkÿnÿÿÿqÿwÿkÿ~ÿÿÿuÿÿ~ÿyÿÿÿhÿ}ÿÿÿÿÿÿ|ÿ|ÿÿÿÿÿÿ|ÿÿÿÿwÿzÿ~ÿxÿvÿvÿÿÿÿÿÿoÿzÿÿÿÿÿÿÿÿÿÿÿªÿÿ|ÿÿÿxÿyÿÿÿÿÿÿÿÿÿÿÿÿÿÿÿÿ}ÿ~ÿÿÿÿÿÿÿtÿ{ÿÿÿÿÿ}ÿÿÿÿÿÿÿÿÿÿ{ÿÿÿÿÿÿÿÿÿÿÿÿÿÿÿÿÿÿÿ£ÿÿÿÿÿÿÿÿÿÿÿÿÿÿÿÿÿÿ|ÿÿ ÿÿÿÿÿÿÿÿÿÿÿÿÿwÿÿ~ÿÿÿÿÿwÿ~ÿÿvÿÿ~ÿÿ¢ÿÿÿÿ}ÿÿÿÿÿÿÿÿÿÿÿÿÿÿÿÿÿÿÿÿsÿÿÿÿÿÿÿÿÿÿÿvÿÿÿ¬ÿÿÿÿ¥ÿÿÿÿ§ÿÿÿÿÿÿÿÿ¥ÿ§ÿÿÿÿxÿÿÿÿÿÿÿÿÿÿÿÿÿÿÿÿ ÿÿÿÿ¦ÿ®ÿ¡ÿÿ ÿÿ}ÿÿÿÿÿÿÿÿ¥ÿÿÿÿÿÿÿÿÿÿÿÿÿÿÿÿÿÿÿÿÿÿÿÿÿ}ÿÿÿÿÿÿÿÿÿÿÿÿÿÿÿÿÿÿ£ÿÿÿÿÿÿÿÿÿÿÿÿÿÿÿ¦ÿÿÿÿÿÿÿÿÿ¤ÿÿ ÿÿÿÿ§ÿ¯ÿÿÿÿÿÿÿÿÿÿÿÿÿÿÿÿÿÿÿÿÿÿÿÿÿÿÿÿÿÿÿÿ£ÿ ÿ~ÿÿÿ~ÿ ÿÿÿÿÿÿ ÿÿÿÿÿÿÿÿÿÿÿÿÿÿÿÿ¢ÿÿÿÿÿÿ£ÿÿÿÿÿÿÿÿÿÿÿÿÿÿÿÿ{ÿÿÿÿÿÿÿÿ¡ÿÿÿÿÿÿÿÿÿÿÿ ÿÿÿÿ ÿÿÿÿÿÿxÿÿÿÿÿÿÿÿÿÿÿÿÿÿÿÿÿÿÿÿÿ§ÿÿÿÿ¢ÿ¦ÿÿÿ¨ÿ§ÿÿÿÿÿÿÿÿÿÿÿÿÿÿÿÿ¡ÿ¨ÿÿÿÿÿÿÿÿÿÿÿÿ®ÿÿÿÿÿ¥ÿÿÿÿ~ÿÿ ÿÿÿÿ°ÿÿ£ÿÿ~ÿ¦ÿÿÿÿÿÿÿÿÿÿÿÿÿÿÿÿÿÿÿÿÿÿÿÿÿÿÿÿÿÿÿÿÿÿÿÿÿ¡ÿÿÿÿÿÿÿÿÿqÿÿÿzÿÿÿÿ~ÿÿÿÿÿÿÿÿÿÿÿzÿÿÿÿÿÿÿÿÿÿÿÿÿÿÿÿÿÿ©ÿÿÿxÿÿÿÿÿ«ÿÿÿÿtÿÿÿÿÿÿÿÿÿÿÿÿÿÿÿÿÿÿ}ÿÿÿÿ~ÿÿÿÿÿÿÿÿÿÿÿÿÿÿÿÿÿÿvÿÿÿÿyÿÿÿÿ|ÿÿÿÿÿÿÿÿÿÿyÿÿÿÿÿ{ÿ_ÿÿÿÿÿ¦ÿÿÿÿÿÿÿÿÿÿÿlÿÿÿÿÿÿ}ÿÿÿÿÿÿÿÿÿzÿXÿPÿÿÿ|ÿÿÿÿÿÿÿÿÿÿÿÿÿÿÿÿÿÿÿÿÿÿÿÿzÿÿÿÿÿÿÿÿÿ ÿ£ÿ¦ÿ¦ÿÿÿwÿÿÿÿÿÿÿÿ ÿÿÿÿ|ÿÿÿÿÿÿÿÿÿÿÿÿÿÿÿÿzÿÿÿÿÿÿÿÿÿ|ÿÿÿÿÿÿÿÿÿÿÿÿÿÿÿÿÿÿÿÿÿ ÿÿÿÿÿ{ÿÿzÿÿÿÿÿÿÿÿÿÿÿÿÿÿÿÿÿÿÿÿÿÿÿÿ¦ÿÿÿÿÿÿÿÿÿÿÿÿÿÿÿÿÿÿÿ~ÿÿÿÿÿ}ÿÿÿÿÿÿÿÿÿ ÿÿÿÿÿÿÿÿÿÿÿÿÿÿÿÿÿÿÿ¡ÿÿÿÿÿÿxÿ{ÿÿÿÿÿÿÿÿÿÿÿÿÿÿÿÿÿÿÿÿÿÿÿÿÿÿÿ¤ÿ ÿÿÿÿÿÿÿÿÿÿÿ£ÿ ÿÿÿ§ÿ¥ÿÿÿÿÿ¢ÿÿÿÿÿ¡ÿ ÿÿÿ¡ÿ ÿÿ©ÿ¨ÿÿÿ ÿ ÿÿÿÿÿ©ÿÿÿ¤ÿÿ¡ÿÿÿÿÿÿÿÿ¥ÿÿÿ ÿÿÿÿÿÿ ÿ¦ÿÿ¥ÿÿ¢ÿ ÿÿ ÿÿÿÿÿÿÿ¦ÿ¢ÿ¢ÿ­ÿÿÿÿÿ ÿÿÿ²ÿÿ ÿÿÿÿÿ¤ÿ ÿÿÿÿÿÿÿÿÿÿ¡ÿÿÿÿÿ¡ÿÿ ÿÿ¢ÿ£ÿÿÿÿÿÿÿ¥ÿÿÿsÿoÿÿÿÿÿÿÿÿÿÿÿÿÿÿÿÿhÿÿÿÿÿÿÿÿÿÿÿÿÿÿÿÿÿÿÿÿÿÿÿÿÿÿÿÿÿ³ÿÿÿÿÿÿÿÿÿÿ¤ÿ ÿÿÿ³ÿÿÿÿÿÿÿÿÿÿÿÿ«ÿ´ÿÿÿÿ¢ÿÿÿÿÿÿÿÿ¡ÿÿÿÿÿÿÿÿÿÿÿÿ¢ÿÿÿÿÿÿÿÿÿ«ÿ³ÿÿÿÿÿÿÿÿÿÿÿÿÿÿÿÿÿÿÿÿÿÿÿÿÿÿÿÿÿÿÿÿÿÿÿÿÿÿÿÿÿÿÿÿÿÿÿÿÿÿÿÿÿ¢ÿÿÿÿÿÿÿÿÿÿ¦ÿÿÿÿÿÿ¢ÿÿÿÿ|ÿÿÿÿÿÿÿÿÿÿÿÿÿÿÿÿÿÿÿÿÿÿÿÿÿÿÿnÿÿ¬þiÿÿÿÿÿÿÿÿÿÿÿÿÿÿ¢ÿÿÿÿÿÿÿ¡ÿ¥ÿÿÿÿÿÿÿÿÿÿÿÿÿÿÿ}ÿ|ÿÿÿÿÿÿÿÿÿÿÿÿÿÿ¡ÿÿÿÿÿÿÿÿÿÿÿÿÿÿÿÿÿ¥ÿÿ¦ÿ~ÿ ÿ ÿ®ÿÿÿÿÿÿÿÿÿÿÿÿÿ ÿÿÿÿÿÿÿÿÿÿÿÿÿÿÿÿÿÿÿÿÿÿÿÿÿÿÿÿÿÿÿÿÿÿÿÿÿÿÿÿÿÿÿÿÿÿÿÿÿÿÿÿÿÿÿ¡ÿÿÿÿÿÿ¢ÿÿÿÿ£ÿÿÿÿÿÿÿÿÿÿÿÿÿÿ¡ÿÿÿÿÿÿÿÿÿÿÿÿÿÿÿqÿÿÿ¢ÿÿÿÿÿÿÿÿÿ¢ÿÿÿÿÿÿÿÿ¡ÿÿÿÿÿÿÿÿÿÿÿÿÿÿÿÿÿÿÿÿÿÿÿÿÿÿÿÿ§ÿÿÿÿÿÿÿÿÿÿÿÿÿÿÿ~ÿÿ­ÿÿÿÿÿÿÿÿÿÿÿÿÿÿÿÿÿÿÿ ÿÿ}ÿÿÿÿÿÿÿÿÿÿÿÿÿÿÿÿÿÿÿÿÿÿÿÿÿ¢ÿ£ÿÿÿzÿ`ÿÿÿÿÿÿÿÿÿÿÿÿÿÿÿÿÿÿÿÿÿÿÿÿÿÿÿÿÿÿgÿÿÿÿÿeÿtÿÿÿÿÿ}ÿÿqÿÿÿÿÿÿÿÿÿÿÿÿÿÿÿÿÿÿÿÿÿÿÿÿÿÿÿÿÿ|ÿxÿ|ÿÿ¤ÿ¡ÿÿ¤ÿ£ÿÿÿÿ¥ÿ£ÿ ÿÿÿÿÿÿ¤ÿ£ÿÿÿÿÿÿÿÿÿÿÿÿÿÿÿÿÿÿÿÿÿÿ£ÿÿÿÿÿÿÿ¤ÿÿÿÿÿÿÿ¡ÿÿÿÿuÿÿÿÿÿÿÿÿÿÿÿwÿÿÿÿÿÿÿÿÿÿÿÿÿÿÿ¬ÿ£ÿ¤ÿÿÿÿÿÿÿÿÿÿÿÿÿÿÿÿ£ÿ¢ÿÿÿÿÿÿÿÿÿÿÿ}ÿÿÿ|ÿvÿ|ÿÿÿÿÿ}ÿxÿpÿqÿ^ÿ|ÿÿÿÿÿ{ÿÿÿ~ÿÿ~ÿuÿ|ÿÿÿÿsÿ}ÿwÿGÿæþ'ÿzÿÿÿÿÿÿÿ|ÿÿÿÿÿÿÿÿÿ|ÿtÿrÿ~ÿÿ|ÿÿÿÿ¡ÿÿtÿ]ÿvÿ|ÿ}ÿÿÿÿÿwÿvÿuÿPÿbÿsÿÿqÿrÿvÿlÿjÿtÿwÿrÿQÿ~ÿÿwÿdÿsÿÿÿwÿuÿxÿsÿyÿpÿsÿÿxÿyÿkÿ^ÿsÿÿÿÿ{ÿÿÿÿÿÿÿÿÿÿÿÿ¤ÿÿÿÿÿÿÿÿÿÿÿÿÿ¡ÿÿÿÿÿÿÿÿÿÿzÿEÿÿÿÿÿÿÿÿÿÿÿÿ¢ÿ®ÿÿÿÿ¬ÿ§ÿ©ÿ¬ÿ®ÿªÿÿÿ§ÿ¯ÿ©ÿªÿ¤ÿ ÿÿÿÿÿÿÿ£ÿ·ÿ¥ÿ¸ÿÿÿ ÿÿÿ£ÿÿÿÿ¡ÿ¥ÿÿ¥ÿ©ÿ¢ÿÿ£ÿÿÿÿ{ÿzÿÿÿÿÿÿ ÿÿÿÿÿÿÿÿÿÿÿÿÿÿÿÿÿÿ~ÿxÿÿÿÿÿÿÿÿÿÿÿÿÿÿÿÿÿÿÿÿÿÿÿÿÿÿÿÿÿÿÿÿÿÿ}ÿÿÿÿÿqÿxÿÿÿÿÿÿÿÿÿÿÿÿÿ~ÿÿÿ}ÿÿyÿÿÿÿhÿÿ?þ(þaÿÿÿ}ÿ{ÿÿÿÿÿÿÿÿNÿ¶þþ1ÿÿÿÿzÿÿ{ÿ|ÿÿÿÿÿÿMÿñþ
ÿtÿÿÿÿÿ{ÿÿÿÿÿÿÿÿÿ}ÿyÿÿÿ¡ÿÿÿÿvÿ|ÿwÿÿÿÿÿÿÿtÿ}ÿÿÿÿÿÿÿÿÿÿÿÿÿÿÿÿÿ~ÿÿÿÿÿÿÿÿÿÿÿÿjÿvÿÿÿÿÿÿÿ}ÿÿÿÿÿÿÿÿÿÿzÿÿÿÿÿÿÿÿÿÿÿyÿÿÿÿzÿÿÿÿÿÿÿÿÿÿÿÿÿÿÿÿÿ}ÿzÿÿÿÿtÿÿÿÿÿÿÿÿÿÿÿÿÿÿÿÿ{ÿÿ{ÿoÿÿÿÿÿÿÿÿÿÿÿÿÿÿ}ÿ{ÿuÿlÿnÿ{ÿÿÿÿÿxÿÿyÿ{ÿÿÿÿÿÿÿÿÿÿÿÿÿÿÿÿwÿÿ~ÿÿÿÿÿÿÿÿÿÿÿÿÿÿÿ{ÿxÿ{ÿxÿoÿÿÿÿnÿxÿÿÿÿ{ÿÿÿÿqÿuÿÿÿÿvÿrÿÿÿ{ÿÿÿÿÿÿÿÿÿÿÿÿ|ÿÿÿÿÿÿÿÿÿÿÿÿ~ÿeÿSÿSÿnÿÿzÿÿmÿwÿÿ{ÿÿÿÿuÿpÿmÿ|ÿÿtÿÿuÿÿqÿÿÿmÿÿÿyÿÿ{ÿjÿpÿÿÿÿÿÿÿÿÿÿÿÿÿsÿÿÿ|ÿ|ÿvÿwÿ{ÿuÿ}ÿwÿÿÿ}ÿÿÿÿÿÿÿÿÿÿ|ÿzÿwÿ{ÿÿ{ÿÿ|ÿÿÿ|ÿÿÿÿÿyÿyÿ~ÿÿÿÿÿ}ÿsÿmÿÿÿ~ÿÿyÿuÿuÿÿxÿÿkÿyÿÿÿÿÿÿÿÿÿÿÿsÿoÿÿzÿoÿ{ÿOÿ*ÿdÿwÿ}ÿ}ÿoÿ{ÿ}ÿÿsÿ|ÿ^ÿjÿÿÿÿÿpÿlÿyÿÿÿÿsÿbÿpÿ~ÿ}ÿÿÿÿvÿ{ÿÿÿzÿ}ÿ}ÿsÿÿÿzÿÿmÿÿwÿxÿfÿxÿvÿyÿsÿÿÿ{ÿÿÿuÿmÿoÿ}ÿÿÿÿÿÿwÿÿÿsÿÿÿÿsÿÿÿiÿvÿÿÿ|ÿzÿÿÿ}ÿÿ~ÿÿÿÿ~ÿÿÿÿnÿ}ÿÿwÿhÿvÿrÿÿ~ÿwÿzÿÿrÿÿÿ{ÿsÿwÿxÿÿÿ|ÿ~ÿvÿ~ÿ|ÿÿwÿpÿnÿuÿÿÿ~ÿ{ÿmÿrÿpÿfÿÿ}ÿrÿxÿÿjÿ\ÿeÿÿÿÿ~ÿÿÿdÿvÿwÿÿ{ÿnÿ{ÿ|ÿyÿÿÿÿyÿsÿÿÿ}ÿnÿkÿwÿzÿuÿoÿ}ÿÿÿÿÿ^ÿvÿtÿÿtÿzÿ~ÿ]ÿÿ}ÿoÿrÿÿmÿmÿlÿzÿxÿyÿÿwÿnÿtÿyÿrÿvÿwÿnÿ{ÿÿ}ÿ}ÿwÿsÿÿtÿvÿjÿvÿ~ÿdÿÿÿnÿÿÿÿhÿÿÿrÿÿwÿ~ÿÿÿÿÿpÿwÿzÿÿÿsÿmÿvÿtÿiÿpÿ~ÿyÿvÿyÿnÿpÿxÿyÿwÿuÿuÿqÿÿÿÿÿÿ}ÿÿ~ÿjÿrÿÿrÿxÿoÿrÿxÿxÿÿtÿzÿÿ|ÿyÿÿ{ÿpÿmÿvÿ~ÿxÿÿÿ{ÿÿÿÿÿÿÿwÿlÿjÿ~ÿtÿxÿÿÿÿÿnÿÿÿÿÿ{ÿ¡ÿÿvÿÿÿzÿ{ÿÿÿÿÿÿÿÿÿÿÿÿÿ}ÿuÿuÿyÿÿÿÿ~ÿÿÿÿÿÿÿÿÿ~ÿÿuÿÿÿÿÿÿÿ~ÿÿÿÿ~ÿÿ}ÿÿÿÿÿÿÿÿÿÿÿÿÿÿÿÿÿÿÿÿÿÿwÿÿÿÿÿÿ~ÿÿÿÿÿÿÿÿÿÿÿtÿÿÿÿÿÿvÿ|ÿÿÿÿÿÿÿÿÿÿÿÿÿÿÿÿÿÿÿÿÿÿÿÿÿÿÿÿÿÿÿ¢ÿÿÿÿÿÿÿÿÿÿÿÿÿÿÿÿÿÿÿÿ{ÿvÿÿÿÿ{ÿÿÿ ÿÿÿzÿ|ÿÿÿÿÿÿÿÿ~ÿÿÿÿÿÿÿÿÿuÿÿrÿqÿÿÿÿÿÿÿ¡ÿÿÿÿ©ÿÿÿÿÿÿÿÿ¥ÿÿÿÿÿÿÿÿÿÿÿÿÿÿÿmÿÿ¦ÿÿÿÿÿÿÿÿÿÿÿÿÿÿÿÿÿÿÿÿÿÿÿÿÿÿ¥ÿÿÿÿÿÿÿ¦ÿÿÿxÿÿÿÿÿÿ}ÿÿÿÿÿ~ÿ¤ÿÿÿÿÿÿÿÿÿÿÿÿÿÿÿÿÿÿ¤ÿ«ÿÿÿÿÿÿÿÿÿÿÿ¡ÿÿÿÿÿÿÿÿÿÿÿÿÿÿÿÿÿÿÿÿÿ¬ÿÿÿÿÿÿÿÿÿÿÿÿÿ¡ÿ§ÿ¢ÿÿÿÿÿÿÿÿÿÿÿzÿÿÿÿÿÿÿÿÿÿÿÿÿ£ÿ§ÿÿÿÿÿÿÿÿÿÿÿÿÿÿÿÿÿÿ­ÿ§ÿ¡ÿÿÿÿÿÿÿ£ÿÿÿÿÿÿ¤ÿ¡ÿ§ÿÿÿÿÿÿÿÿÿÿÿÿÿÿ{ÿÿÿÿÿÿÿÿ°ÿÿÿÿÿÿÿÿÿÿÿÿÿÿÿÿÿÿÿÿÿ|ÿÿÿÿÿÿÿÿÿÿÿÿÿÿÿ¤ÿÿÿÿÿÿÿÿÿÿ«ÿÿ¢ÿÿÿÿÿÿÿÿÿÿÿÿÿÿÿÿÿÿÿ ÿ¡ÿÿ¨ÿÿÿÿÿÿÿÿÿÿÿÿÿÿÿÿÿ{ÿÿÿÿÿÿ ÿ¦ÿÿÿ£ÿÿÿ¯ÿÿÿÿÿÿÿÿÿÿ¥ÿÿÿÿÿÿÿÿ}ÿÿÿÿÿÿÿÿÿÿÿÿÿÿÿÿÿÿÿÿ}ÿÿÿÿÿÿÿÿpÿvÿÿÿÿÿÿÿÿÿÿÿÿÿÿxÿ}ÿÿ}ÿÿÿÿÿÿÿÿÿÿÿÿÿÿÿÿÿzÿÿÿÿ{ÿÿyÿÿ¤ÿ¤ÿÿÿÿwÿÿÿÿÿÿÿÿÿ|ÿuÿÿÿÿÿÿÿÿÿÿÿÿÿÿÿÿ¡ÿÿÿÿÿÿÿÿÿÿÿÿÿÿ{ÿ|ÿÿÿ}ÿÿÿÿ}ÿÿÿÿÿÿÿ}ÿÿÿÿÿÿÿÿtÿFÿÿÿÿÿuÿÿÿÿÿÿÿpÿÿÿÿÿÿÿÿÿÿ}ÿÿÿÿÿÿÿÿÿÿqÿyÿÿÿÿÿÿÿÿÿÿÿÿÿÿÿÿÿÿ{ÿuÿÿ~ÿÿÿÿÿtÿÿÿÿyÿÿ£ÿÿyÿÿÿÿÿÿÿÿuÿ§ÿÿÿÿÿÿÿÿÿÿ{ÿxÿÿÿÿÿÿÿÿÿÿÿÿÿÿ|ÿ}ÿ}ÿÿÿÿÿÿÿÿÿÿÿÿÿÿÿÿÿÿÿÿÿÿÿÿ¢ÿÿÿÿÿÿÿÿÿÿÿÿÿÿÿÿÿ¦ÿÿÿÿÿÿÿÿÿÿÿÿÿÿÿÿÿÿÿÿÿ¬ÿÿÿÿÿÿÿ|ÿÿÿ©ÿªÿÿÿÿÿÿÿÿÿÿÿÿ}ÿÿÿÿÿÿÿÿÿ¡ÿÿÿÿÿÿÿÿÿÿÿÿÿÿÿÿÿÿÿÿ ÿÿÿÿÿ¢ÿÿÿ}ÿÿÿÿÿÿÿÿÿÿÿÿÿÿÿÿ¦ÿÿ ÿ¡ÿÿÿÿÿ¡ÿ¬ÿ¥ÿ¡ÿÿÿÿÿÿÿ¡ÿÿ¡ÿ¡ÿÿÿÿÿÿÿÿÿ¦ÿÿ|ÿÿÿÿÿÿÿÿ¤ÿ¬ÿÿ¤ÿ§ÿÿÿÿÿÿ ÿÿÿÿÿ«ÿÿÿ¬ÿÿÿÿÿÿ¡ÿÿÿÿÿÿÿÿÿÿ¡ÿÿÿÿÿÿ®ÿ¡ÿ£ÿ¢ÿ¡ÿÿÿÿÿÿÿ ÿ¥ÿ¦ÿÿÿ¤ÿÿ¢ÿ®ÿÿ¤ÿ«ÿ ÿ¦ÿÿÿÿ|ÿÿ§ÿ£ÿÿÿÿÿÿÿÿÿÿÿ©ÿÿÿÿÿÿ¡ÿ¤ÿÿÿ£ÿÿÿÿÿÿ£ÿÿÿÿeÿÿÿvÿsÿÿÿ¢ÿ¢ÿÿÿÿÿ|ÿZÿÿÿÿÿ¡ÿÿÿÿÿÿÿÿÿÿ¡ÿ£ÿÿÿÿÿÿÿ~ÿÿÿÿ¥ÿ©ÿ£ÿÿÿÿÿ¨ÿÿÿÿ¢ÿ¥ÿÿÿÿÿÿÿÿ£ÿÿÿÿÿÿÿÿ ÿ§ÿ¦ÿÿÿ ÿÿÿÿÿÿÿÿÿÿÿÿ¡ÿÿÿÿÿÿÿÿÿÿÿÿÿÿÿÿÿÿ ÿÿÿÿÿÿ£ÿÿÿÿÿÿÿÿÿÿÿÿÿÿÿÿÿÿÿÿÿÿ£ÿÿÿÿÿÿÿÿ¤ÿ£ÿÿÿÿÿ|ÿÿÿÿÿÿÿÿÿÿÿÿÿÿÿ¡ÿÿ ÿÿ¡ÿÿÿÿÿÿÿÿÿÿÿ|ÿÿÿÿÿÿÿÿÿÿÿÿÿÿÿÿÿÿ ÿÿÿÿÿÿÿÿÿ{ÿFÿ§þãþÿÿÿÿÿÿÿÿÿÿÿÿÿ¡ÿÿÿÿ«ÿÿÿÿÿÿÿÿÿÿÿÿ¡ÿÿÿÿÿÿÿÿÿÿÿÿÿÿÿÿÿÿÿtÿÿÿÿÿÿÿÿÿÿÿÿÿÿÿÿÿÿÿÿ ÿÿ¥ÿÿÿÿÿ¢ÿ ÿ£ÿÿÿÿÿÿÿÿÿÿÿÿÿÿÿÿÿÿÿÿÿ¡ÿÿÿªÿÿÿÿÿÿÿÿÿÿÿÿÿÿÿÿÿÿÿÿÿÿÿÿÿÿ¢ÿÿÿÿÿÿÿÿÿÿÿÿÿÿÿÿÿÿÿ¤ÿÿÿÿÿ£ÿÿÿÿÿÿÿÿ¢ÿÿÿÿÿÿÿÿÿÿÿÿÿÿçþ0ÿhÿ~ÿÿÿÿÿÿwÿÿÿÿÿÿÿ}ÿÿÿÿÿÿÿÿÿÿÿÿÿÿÿÿÿÿÿÿÿÿÿÿÿÿÿÿÿ~ÿÿÿÿÿÿÿÿÿÿÿÿÿÿÿÿÿÿÿÿÿÿÿÿÿÿÿÿÿÿwÿÿÿÿÿÿÿÿÿÿÿÿÿÿÿÿÿÿÿÿÿÿyÿÿÿÿÿÿÿÿÿÿÿÿÿÿÿÿÿÿÿÿÿÿÿÿÿÿÿuÿkÿÿÿÿÿÿÿÿÿÿÿÿÿÿÿÿÿÿÿÿÿÿÿÿÿÿÿÿ}ÿwÿvÿ~ÿÿxÿyÿpÿ{ÿÿÿÿeÿlÿeÿÿÿÿÿÿÿÿ ÿÿÿÿÿÿÿÿÿÿÿÿ{ÿÿÿÿÿÿÿÿÿÿÿuÿtÿÿ£ÿÿÿ¦ÿÿÿÿÿ¡ÿÿÿÿÿÿÿ ÿÿÿÿÿÿÿÿÿÿÿÿÿÿÿÿ¤ÿÿÿÿÿÿÿÿÿ¢ÿÿÿÿÿÿÿ£ÿÿÿÿÿÿÿ¡ÿ ÿÿÿÿÿÿÿÿÿ~ÿÿÿÿÿÿÿÿÿÿÿÿÿÿÿÿ¢ÿ ÿÿÿÿÿÿÿÿÿÿÿÿÿÿÿÿÿÿÿÿÿÿÿÿÿÿÿÿÿÿÿÿyÿ~ÿ~ÿÿÿÿÿÿÿyÿÿÿ{ÿwÿÿÿÿÿÿÿ}ÿÿ|ÿÿÿÿÿÿÿÿÿÿxÿÿÿnÿmÿÿÿ~ÿÿÿÿÿ~ÿÿÿ~ÿÿÿÿlÿrÿzÿwÿsÿÿÿÿÿÿÿÿÿyÿzÿÿ~ÿ}ÿÿÿÿwÿlÿsÿqÿmÿgÿÿkÿeÿ}ÿÿtÿtÿsÿtÿwÿÿ~ÿÿ~ÿlÿmÿtÿuÿwÿoÿnÿyÿlÿfÿsÿÿÿ~ÿkÿyÿÿ|ÿÿ©ÿÿÿ®ÿÿ¡ÿÿÿÿÿÿÿ¢ÿÿÿmÿÿÿÿÿtÿ}ÿÿÿÿÿÿÿÿÿÿÿÿÿÿÿzÿ?ÿJÿÿÿÿÿÿÿ¦ÿÿÿ§ÿ­ÿ«ÿÿÿ§ÿ¨ÿ¤ÿ¤ÿ§ÿÿÿÿÿ¢ÿ´ÿ©ÿÿÿÿ«ÿ¤ÿÿ~ÿÿ ÿ©ÿ¦ÿ©ÿÿÿÿÿÿÿÿÿÿ¨ÿÿ£ÿÿÿÿ®ÿÿÿÿvÿÿÿ{ÿoÿÿÿÿÿ£ÿÿÿ¢ÿÿÿÿÿÿÿÿÿÿÿÿÿÿÿÿÿÿÿ£ÿÿÿÿÿÿ ÿÿ§ÿÿÿÿÿÿÿÿÿÿÿÿÿÿÿÿÿÿÿÿÿÿÿÿ{ÿÿzÿvÿ{ÿÿÿÿÿÿÿÿÿÿÿÿÿÿÿwÿÿÿÿtÿÿÿÿlÿÿÄþîþÿÿÿÿÿÿÿ{ÿÿÿÿÿ+ÿþ¨þsÿÿÿÿÿ¡ÿÿÿÿÿÿÿ{ÿÿpÿdÿÿÿÿÿÿÿÿÿÿÿÿÿÿÿÿ|ÿÿÿÿÿÿÿÿÿxÿÿÿÿÿÿÿ|ÿÿÿÿÿÿÿÿÿÿÿÿÿÿÿÿÿÿÿÿÿÿÿÿÿÿÿÿÿÿÿÿÿÿÿÿÿÿÿÿÿÿÿÿÿÿÿÿÿÿÿÿÿÿÿÿÿÿÿÿÿ¦ÿÿÿÿÿxÿÿÿ~ÿÿÿÿÿÿÿÿÿÿÿyÿzÿÿ~ÿÿÿÿyÿ}ÿÿÿyÿÿÿÿÿÿÿ~ÿÿÿÿÿÿ}ÿÿÿxÿ~ÿ~ÿÿÿÿÿyÿÿÿÿÿÿnÿWÿ_ÿÿÿÿÿzÿlÿwÿÿvÿzÿÿÿ~ÿÿÿÿÿÿÿÿÿxÿ{ÿuÿ|ÿÿ}ÿ}ÿÿÿÿÿÿxÿÿÿuÿwÿÿÿÿvÿÿÿ}ÿÿsÿÿÿÿÿÿÿÿyÿwÿÿÿÿ~ÿÿÿÿnÿxÿuÿÿÿÿÿÿxÿÿÿÿ~ÿÿÿ~ÿÿtÿvÿÿÿÿÿÿvÿpÿÿÿÿvÿÿhÿ:ÿfÿyÿÿÿÿwÿuÿÿÿÿÿÿ{ÿwÿzÿ~ÿÿ|ÿÿpÿÿÿjÿ}ÿÿuÿÿÿÿÿÿÿzÿÿÿÿÿÿ~ÿÿ}ÿÿÿlÿÿÿkÿÿpÿ{ÿÿÿÿ{ÿÿÿÿÿÿÿÿÿÿÿ}ÿ|ÿÿÿÿÿyÿÿÿÿÿÿÿÿzÿÿÿÿÿÿÿ}ÿuÿ|ÿÿÿ{ÿÿÿ}ÿtÿ{ÿeÿÿÿÿsÿÿÿ}ÿÿÿÿÿÿÿÿ|ÿ|ÿÿÿ{ÿuÿ|ÿrÿpÿÿÿÿÿÿÿÿ{ÿÿrÿÿxÿ~ÿÿÿÿnÿÿoÿ{ÿÿmÿpÿlÿhÿ~ÿ{ÿrÿ{ÿwÿpÿoÿÿÿsÿÿ|ÿkÿÿpÿÿxÿzÿÿmÿÿÿvÿÿqÿ}ÿÿÿxÿxÿyÿpÿrÿwÿyÿyÿxÿtÿtÿsÿqÿÿÿÿÿ{ÿÿlÿÿÿmÿÿÿmÿqÿyÿÿÿÿÿÿÿÿÿÿÿÿÿyÿÿxÿzÿrÿÿÿÿÿqÿuÿÿqÿ{ÿtÿtÿÿvÿ~ÿÿyÿÿ}ÿÿrÿsÿ{ÿyÿyÿtÿvÿzÿ|ÿ}ÿtÿpÿyÿwÿ~ÿÿrÿÿ[ÿrÿÿ_ÿwÿ`ÿ|ÿzÿfÿÿkÿrÿyÿgÿtÿ~ÿvÿ}ÿrÿÿvÿ~ÿwÿmÿyÿ{ÿÿ{ÿiÿiÿlÿuÿÿtÿrÿyÿvÿÿsÿ`ÿyÿvÿÿtÿ}ÿÿ`ÿ{ÿvÿzÿrÿyÿsÿÿwÿÿuÿvÿzÿÿxÿwÿÿ|ÿrÿoÿyÿÿÿzÿvÿrÿsÿrÿÿtÿuÿÿÿÿÿÿÿoÿÿzÿÿÿvÿoÿÿyÿ~ÿÿÿÿtÿuÿ~ÿwÿ{ÿtÿrÿtÿtÿvÿsÿwÿÿ|ÿwÿuÿkÿtÿÿÿsÿtÿ}ÿiÿÿÿÿÿuÿÿÿÿÿzÿÿvÿ|ÿ}ÿpÿ~ÿÿÿsÿzÿyÿÿÿÿ|ÿ}ÿuÿÿÿÿÿÿÿvÿrÿrÿrÿÿÿuÿyÿwÿuÿ}ÿqÿÿÿÿÿÿÿÿÿlÿwÿÿ~ÿÿÿoÿÿÿÿÿ{ÿÿuÿyÿuÿzÿÿuÿ{ÿÿxÿnÿkÿvÿ~ÿÿÿÿÿÿxÿÿÿ}ÿÿÿÿÿpÿÿÿÿÿÿÿÿÿwÿÿÿÿ|ÿÿÿÿÿÿÿÿÿÿÿÿÿÿÿÿÿÿÿÿÿÿÿÿÿÿÿÿÿÿÿÿÿÿÿÿÿÿÿ|ÿÿÿÿÿÿÿxÿÿÿ{ÿ¡ÿÿÿÿÿÿÿÿÿÿÿÿÿÿÿÿÿÿÿÿÿÿÿÿÿÿÿ¢ÿÿÿÿÿÿÿÿÿÿÿÿuÿÿnÿÿxÿÿÿÿÿlÿ}ÿÿÿªÿÿÿÿvÿÿÿÿÿÿÿÿÿÿÿÿÿÿÿyÿÿÿÿÿÿÿÿÿÿÿÿÿÿÿ|ÿÿÿÿÿÿÿÿÿÿÿ¡ÿÿ ÿÿÿ ÿÿÿÿ}ÿÿmÿÿÿÿÿÿÿÿÿÿÿÿÿ¡ÿ©ÿÿÿÿÿÿÿÿÿÿÿÿÿÿÿÿÿÿÿÿÿÿ¬ÿ¢ÿÿÿÿÿÿÿÿ{ÿÿ ÿ{ÿ¡ÿÿÿ©ÿÿÿÿÿÿÿÿÿÿÿÿÿÿÿÿÿÿÿÿÿÿÿÿ¡ÿÿÿÿÿÿÿ£ÿ¥ÿÿÿÿÿzÿzÿÿÿ ÿÿªÿÿÿÿÿÿÿÿÿÿÿÿÿÿÿÿÿÿÿÿÿÿÿÿÿÿÿÿÿÿÿÿÿÿÿÿÿÿÿÿÿÿÿÿÿÿÿ¢ÿÿÿÿ§ÿÿzÿÿyÿÿÿÿ­ÿÿÿÿÿÿ«ÿÿÿÿÿÿÿÿÿÿÿÿÿÿÿÿÿÿÿÿÿÿÿxÿrÿÿÿÿ©ÿÿÿÿÿÿÿÿÿÿÿÿÿÿÿÿÿÿÿÿÿÿÿÿÿÿ ÿÿÿÿÿÿÿÿÿÿÿÿÿÿÿÿÿÿÿÿÿÿÿÿÿ£ÿÿÿÿÿÿÿÿÿÿ£ÿÿÿÿÿÿÿÿÿÿÿ¯ÿ¤ÿÿÿÿÿÿÿÿÿÿÿÿÿÿÿÿÿÿÿÿÿÿÿÿÿÿÿÿÿÿÿÿÿÿÿlÿÿÿvÿ®ÿÿÿÿ|ÿÿÿÿÿÿÿÿÿÿÿÿÿÿÿÿÿÿÿÿÿÿÿÿÿÿÿÿÿÿÿÿÿÿÿÿÿ|ÿÿÿ}ÿÿÿÿÿrÿyÿÿÿÿÿÿÿÿÿÿÿÿÿÿ{ÿÿÿÿÿÿÿ ÿ«ÿÿÿÿÿÿÿÿÿÿÿÿsÿÿÿÿÿ ÿÿ}ÿÿÿÿÿuÿÿ{ÿÿÿÿÿÿÿÿÿÿÿÿÿÿÿÿÿÿÿÿÿÿÿ~ÿÿÿÿÿÿÿÿuÿÿÿÿzÿÿÿÿÿuÿÿÿÿÿÿÿÿÿÿÿÿÿÿ{ÿÿÿÿÿÿÿwÿjÿEÿÿyÿÿÿÿÿÿ}ÿÿÿÿÿsÿÿÿÿÿÿÿÿÿ|ÿ}ÿÿÿÿÿÿwÿ}ÿÿÿÿwÿÿÿÿÿÿÿÿÿÿÿzÿyÿ}ÿÿÿÿÿxÿÿÿÿÿÿÿxÿÿÿÿÿÿÿÿÿÿÿÿÿnÿÿÿÿÿÿÿÿzÿÿÿÿÿÿÿÿÿÿÿÿÿ~ÿÿÿÿÿÿÿÿwÿ|ÿÿÿÿÿÿÿÿÿÿÿÿÿÿ}ÿxÿÿÿÿÿÿÿÿÿÿÿÿÿÿÿ}ÿÿÿÿÿÿÿ{ÿ¤ÿÿÿÿÿÿÿ}ÿÿÿÿÿÿwÿÿÿÿÿÿÿÿÿÿÿÿÿwÿÿÿÿÿÿÿÿÿÿÿÿuÿÿÿÿÿÿÿÿ¦ÿÿÿÿÿÿÿÿÿ§ÿÿÿÿÿÿÿÿÿÿÿÿÿÿÿÿ ÿÿÿÿÿ£ÿ¡ÿÿ ÿÿÿÿÿ¡ÿÿÿÿÿÿÿÿÿÿ¡ÿÿÿÿÿ£ÿÿÿÿ¢ÿ¥ÿÿÿÿÿ ÿ§ÿ ÿÿÿÿÿÿÿÿÿÿÿÿÿÿÿ©ÿÿ¡ÿÿÿ¢ÿ{ÿ²ÿÿÿÿÿÿÿ¢ÿÿ¢ÿÿÿÿ ÿÿÿÿÿ¡ÿ ÿ¢ÿ¥ÿÿ¨ÿªÿ¤ÿ ÿÿ¢ÿÿÿ¢ÿ¡ÿÿÿÿÿÿÿÿÿÿÿ ÿÿÿÿÿÿÿ¥ÿ¥ÿ¡ÿ£ÿ¨ÿ£ÿÿÿÿÿÿ ÿ¥ÿ¢ÿ¨ÿÿÿ¥ÿÿ®ÿ£ÿ¢ÿ¡ÿ§ÿÿÿÿÿÿ ÿÿ¦ÿ¡ÿÿÿÿÿÿÿ¡ÿÿÿÿÿÿÿÿ¢ÿÿ¥ÿ¢ÿÿÿ ÿÿÿÿÿ¦ÿ¢ÿÿÿsÿoÿÿ¨ÿ«ÿ­ÿÿ¤ÿÿÿÿ]ÿ=ÿyÿÿ¤ÿ¦ÿÿ¤ÿ¤ÿ¨ÿ¢ÿÿÿÿÿ§ÿÿÿÿÿÿÿÿÿÿÿÿ¥ÿÿÿÿÿ§ÿÿÿ«ÿ¦ÿÿ¢ÿ£ÿÿÿÿÿÿÿ~ÿÿÿÿÿÿÿÿÿÿÿ¢ÿ¢ÿÿÿÿ¤ÿÿÿÿ ÿ¦ÿ¤ÿÿÿÿÿÿÿÿÿÿÿÿÿÿÿÿÿÿÿÿÿÿÿÿÿÿ{ÿÿÿÿÿÿÿÿÿÿÿ ÿÿ¡ÿ¤ÿÿÿÿÿÿÿÿÿÿÿ£ÿÿÿÿÿ¥ÿ¦ÿÿÿÿ¦ÿÿÿÿÿÿÿÿÿÿÿÿÿÿÿÿÿÿÿÿÿÿÿ¢ÿÿÿÿÿÿsÿÿÿÿÿÿÿ©ÿÿÿÿÿÿ|ÿÿÿÿÿÿÿÿÿÿÿÿÿÿÿÿÿÿÿRÿÐþ¨þÿÿÿÿÿÿÿÿÿÿÿÿÿÿÿÿÿÿ ÿ¢ÿÿÿÿÿÿÿÿÿÿÿÿÿÿÿÿÿÿÿÿÿÿÿÿÿÿÿÿÿÿÿÿÿÿÿÿÿÿÿÿÿÿÿÿÿÿÿÿÿÿÿÿÿÿ¤ÿÿÿÿÿÿÿÿÿÿÿÿÿÿÿÿÿÿÿÿÿÿÿÿÿÿÿÿÿÿÿÿÿÿÿÿÿÿÿÿÿÿÿÿÿÿÿÿÿÿÿÿ¢ÿÿÿ¡ÿÿÿÿÿÿÿ}ÿÿÿÿÿÿ¡ÿÿÿÿÿÿhÿRÿÿÿ£ÿÿÿÿÿÿ~ÿÿÿ¡ÿÿÿÿÿÿÿÿÿÿÿÿÿ ÿpþ4ÿÿÿÿÿÿÿÿÿ¥ÿÿ£ÿÿÿÿ|ÿÿÿÿÿÿÿÿÿÿÿÿ¢ÿÿÿÿÿÿrÿÿÿÿÿÿÿÿÿÿÿÿÿÿÿÿÿÿÿÿÿÿÿÿÿÿÿÿÿÿÿÿÿÿÿÿÿÿÿÿÿÿÿÿÿÿÿÿÿÿÿÿÿÿÿÿÿÿÿÿÿÿÿ~ÿÿ ÿÿÿÿÿÿÿÿÿÿÿÿÿÿÿÿÿÿÿÿÿÿÿÿÿÿÿÿÿÿÿÿÿÿÿÿÿÿÿÿÿÿ|ÿsÿ~ÿÿÿÿÿ|ÿÿÿÿÿxÿ}ÿÿÿÿÿaÿzÿÿÿÿÿkÿÿÿwÿÿÿÿÿÿÿÿÿ{ÿÿÿÿÿÿ ÿ¡ÿÿÿÿÿÿÿÿÿÿÿÿÿ~ÿoÿ{ÿÿ¦ÿ ÿÿÿ¥ÿÿÿÿÿÿÿÿÿzÿÿÿÿÿÿÿÿÿÿÿÿÿÿÿÿÿÿ ÿÿÿÿÿÿÿÿ§ÿ¦ÿ¨ÿ¡ÿÿÿÿÿÿ¡ÿÿÿÿÿÿÿÿÿÿÿÿÿÿÿÿÿÿÿÿÿÿÿÿÿ ÿÿÿÿ ÿ ÿÿÿÿÿÿÿÿÿÿÿÿÿÿÿÿÿÿÿÿÿÿÿÿ¦ÿÿÿÿÿÿÿÿÿÿÿÿuÿqÿqÿsÿtÿvÿÿÿwÿÿÿÿÿÿÿÿÿÿÿÿÿÿÿÿ~ÿÿÿÿÿÿÿÿÿÿÿÿÿÿÿÿÿÿÿÿÿÿwÿsÿÿÿuÿnÿÿzÿÿÿÿ}ÿ|ÿ|ÿ{ÿÿÿgÿ~ÿÿ{ÿÿÿ|ÿwÿtÿgÿxÿfÿuÿvÿqÿrÿlÿjÿmÿpÿvÿtÿ{ÿÿÿÿÿÿnÿlÿjÿjÿ|ÿvÿeÿÿÿÿÿÿÿÿÿtÿwÿÿÿÿ¡ÿÿ¡ÿ ÿÿÿÿÿÿÿÿÿpÿÿÿÿÿÿÿÿÿÿÿÿqÿwÿÿÿÿÿÿÿÿÿÿeÿ1ÿgÿwÿÿ¨ÿ¦ÿÿÿÿÿÿ ÿ£ÿ±ÿÿÿ¦ÿÿÿÿ¢ÿÿÿ{ÿÿ¦ÿ¤ÿ©ÿ ÿÿ ÿÿÿzÿÿÿÿ°ÿÿµÿ¹ÿÿÿÿÿÿÿÿªÿ¬ÿ¡ÿ¦ÿÿÿ¥ÿ³ÿªÿÿÿÿzÿxÿ~ÿÿÿÿÿ¥ÿÿÿÿ ÿ¢ÿÿÿÿÿÿÿÿÿÿÿÿÿÿÿÿÿ¡ÿÿÿÿÿÿÿÿÿÿÿÿÿÿÿÿÿÿÿÿÿÿÿÿÿÿÿÿÿÿÿÿÿÿÿÿÿÿÿÿÿÿÿÿÿÿÿÿÿÿÿÿwÿÿÿÿÿÿÿÿjÿJÿ8ÿgÿÿÿ~ÿÿÿÿÿ}ÿÿÿÿlÿÿþþäþÿÿÿ}ÿÿ¥ÿÿÿÿÿÿÿÿÿÿyÿÿÿÿÿÿÿÿÿÿÿÿÿÿÿÿ~ÿÿÿÿÿÿÿÿÿpÿÿÿÿÿÿÿÿÿÿÿÿÿ{ÿÿÿÿÿzÿÿÿÿÿÿÿÿÿqÿwÿÿÿÿÿÿÿÿ{ÿÿÿÿ~ÿÿÿyÿ|ÿÿÿÿÿÿwÿÿÿÿÿ}ÿÿÿÿÿÿÿÿÿÿÿÿÿÿÿÿÿÿÿÿÿÿÿÿÿÿÿÿÿÿÿÿÿÿÿÿpÿÿÿÿyÿyÿÿÿÿ{ÿ|ÿÿÿÿÿÿÿÿÿÿÿÿÿ|ÿÿÿÿÿÿÿ}ÿÿÿÿÿÿlÿKÿXÿÿqÿuÿÿ~ÿvÿ{ÿoÿÿÿ{ÿÿÿÿÿsÿuÿÿÿÿÿ{ÿ|ÿiÿÿÿÿ|ÿÿÿÿÿzÿwÿÿÿ~ÿÿtÿ|ÿsÿwÿtÿpÿÿÿgÿzÿÿ{ÿÿÿÿ{ÿÿ~ÿzÿÿÿÿ|ÿÿÿ~ÿÿqÿÿÿsÿÿÿmÿÿÿÿÿÿÿÿÿ|ÿzÿÿvÿÿÿÿÿxÿÿÿÿÿvÿlÿCÿ0ÿ[ÿoÿyÿÿ}ÿzÿ}ÿ|ÿ{ÿ}ÿÿÿÿ|ÿÿÿÿÿÿzÿzÿwÿ{ÿÿpÿsÿÿÿÿÿÿÿwÿ{ÿÿÿÿÿÿÿwÿÿ|ÿÿÿÿÿtÿÿwÿÿÿwÿÿÿÿÿÿÿÿÿ~ÿÿvÿÿÿÿ~ÿÿaÿ~ÿÿ~ÿÿÿÿÿÿÿqÿrÿÿÿÿÿÿÿÿÿÿÿÿÿÿÿyÿÿsÿÿ}ÿÿÿtÿyÿÿÿÿ{ÿÿÿÿÿÿuÿ{ÿÿ~ÿ|ÿÿÿÿÿÿjÿÿÿyÿÿpÿlÿ_ÿuÿ{ÿÿÿsÿÿÿ}ÿxÿÿÿÿ|ÿ~ÿ|ÿ}ÿ|ÿuÿoÿxÿÿuÿ{ÿwÿÿ|ÿÿlÿÿxÿÿÿoÿÿÿyÿÿ}ÿÿÿrÿpÿzÿÿwÿoÿ~ÿÿÿÿÿÿwÿÿÿlÿuÿÿuÿÿÿrÿtÿoÿ~ÿ{ÿrÿrÿ{ÿÿ}ÿÿxÿ~ÿÿzÿwÿÿÿÿ|ÿyÿÿqÿ{ÿ~ÿÿÿÿÿwÿnÿ~ÿÿyÿlÿcÿÿuÿ|ÿÿÿÿ|ÿ|ÿÿlÿ_ÿzÿÿÿÿuÿ}ÿÿyÿÿÿÿÿ~ÿfÿnÿiÿÿqÿÿzÿgÿ~ÿ~ÿtÿ~ÿhÿgÿ{ÿdÿÿÿnÿoÿtÿ{ÿwÿ{ÿqÿuÿÿoÿjÿwÿqÿqÿpÿuÿÿvÿtÿrÿiÿuÿeÿfÿrÿsÿÿmÿoÿzÿuÿÿqÿyÿnÿnÿsÿÿÿxÿfÿzÿqÿxÿÿrÿsÿvÿyÿqÿoÿÿ|ÿtÿwÿzÿÿqÿ_ÿÿ|ÿvÿpÿ^ÿÿyÿ|ÿfÿÿfÿfÿ~ÿmÿzÿwÿbÿÿÿÿÿjÿ|ÿ~ÿsÿ_ÿhÿÿ}ÿwÿyÿrÿyÿÿ{ÿzÿqÿmÿyÿÿÿvÿuÿxÿmÿ{ÿtÿyÿÿ|ÿÿkÿÿÿ~ÿÿcÿ~ÿÿyÿÿ~ÿxÿwÿÿ}ÿsÿÿwÿuÿ|ÿÿÿsÿzÿÿqÿzÿÿoÿ{ÿ~ÿzÿnÿyÿÿÿÿuÿÿÿfÿzÿÿgÿ{ÿbÿmÿvÿÿÿvÿÿÿ~ÿwÿÿÿÿÿÿzÿÿzÿmÿuÿÿÿÿ}ÿqÿcÿsÿÿÿÿÿtÿyÿÿÿ|ÿ{ÿÿÿÿÿ}ÿsÿÿÿÿÿÿ|ÿÿ|ÿÿ}ÿ{ÿÿÿÿ¦ÿÿÿÿÿÿÿÿÿÿÿÿÿÿÿÿÿÿÿÿÿÿÿÿÿÿÿÿ{ÿÿÿÿÿtÿÿÿÿÿÿÿÿvÿÿwÿÿÿÿ£ÿÿÿÿÿÿÿÿÿÿÿzÿ|ÿÿÿÿÿÿÿÿÿÿÿÿÿÿÿÿÿÿÿÿÿÿÿÿzÿÿÿÿÿsÿ©ÿwÿ¡ÿÿÿlÿkÿ`ÿÿ{ÿÿÿÿ¢ÿÿÿyÿ~ÿÿ¡ÿÿÿÿÿÿÿÿÿÿÿÿÿÿÿÿÿÿÿÿÿÿÿÿÿÿÿ ÿÿÿÿÿÿÿ¦ÿÿÿÿÿÿÿÿÿÿÿÿÿÿÿÿÿÿÿÿÿÿÿÿÿÿÿ°ÿ«ÿÿÿ}ÿÿÿÿÿÿÿÿÿÿÿ¡ÿ§ÿÿÿÿÿÿÿÿÿÿÿÿÿ}ÿÿ~ÿÿÿ ÿÿ~ÿÿÿÿÿÿ§ÿÿÿÿÿÿÿÿÿÿÿÿÿÿÿÿÿÿÿÿÿÿÿÿÿÿÿÿÿÿ£ÿÿÿÿÿÿÿÿ¤ÿÿÿyÿÿÿ©ÿÿÿ¦ÿÿÿÿÿÿÿÿÿÿÿÿÿÿÿÿÿ¡ÿÿÿÿÿÿÿÿÿÿÿÿÿÿÿÿÿÿ§ÿ¤ÿ¨ÿÿ}ÿÿ ÿÿÿÿÿÿÿÿÿwÿÿÿÿÿÿwÿÿÿÿÿÿÿÿÿÿÿÿÿÿÿÿÿÿÿÿÿÿÿÿÿtÿÿ ÿÿ¤ÿÿÿÿÿÿÿÿÿÿÿÿÿÿÿÿÿ¢ÿ¡ÿÿÿÿÿ ÿ¡ÿÿÿÿÿÿÿÿÿÿÿÿÿÿÿÿÿÿÿÿÿÿÿÿÿÿÿÿÿÿÿÿÿÿÿÿÿÿÿÿÿÿÿÿÿÿÿÿ´ÿÿÿÿ ÿÿÿÿÿÿÿÿÿÿÿÿÿÿÿÿÿÿÿÿÿÿÿ ÿÿÿÿÿÿÿÿÿÿ¥ÿÿÿ|ÿÿÿÿÿÿÿÿÿÿÿÿÿÿÿÿÿÿÿbÿgÿÿyÿÿÿÿÿÿÿÿÿÿÿÿÿÿyÿÿÿÿÿÿÿÿÿÿÿÿ¤ÿsÿwÿÿÿ¢ÿÿÿÿÿÿÿÿÿÿÿÿÿÿÿÿÿÿÿ£ÿÿÿÿÿÿÿÿ¬ÿÿÿÿÿÿÿÿÿÿÿ|ÿ|ÿÿÿÿÿ{ÿÿÿÿÿÿÿÿÿ{ÿrÿÿÿÿÿÿÿÿÿÿÿÿÿÿÿ{ÿÿÿyÿÿÿÿÿÿÿÿÿ£ÿÿÿÿvÿ~ÿtÿÿÿÿÿÿÿÿ}ÿ~ÿÿÿzÿuÿÿÿÿÿÿ{ÿfÿ4ÿÿÿzÿÿÿÿÿÿÿÿÿÿuÿÿÿrÿÿÿÿÿÿ{ÿÿÿwÿÿÿÿÿÿÿÿÿtÿÿÿzÿÿÿÿÿ~ÿÿÿ~ÿÿÿÿÿÿÿÿÿÿÿÿÿÿÿÿÿÿÿÿÿ}ÿÿÿÿ}ÿÿÿ{ÿÿxÿ|ÿÿtÿÿÿsÿÿyÿÿpÿ|ÿÿÿÿÿÿÿ{ÿ|ÿÿÿÿÿÿÿ|ÿÿÿÿÿÿÿÿÿÿ~ÿÿÿÿÿ}ÿÿÿÿÿÿÿÿÿÿÿÿÿÿÿÿÿÿÿ ÿÿÿ}ÿÿÿ¤ÿ~ÿÿÿÿÿÿyÿÿÿÿÿÿÿÿÿÿÿÿÿÿÿÿÿÿÿÿÿ ÿÿÿ¥ÿÿÿ¡ÿÿÿÿÿÿÿÿÿÿÿÿÿÿÿ¡ÿ«ÿÿÿÿ¥ÿ£ÿÿÿÿÿÿÿÿÿÿÿÿÿÿÿÿÿÿÿÿÿ£ÿÿÿÿ¡ÿÿÿÿÿÿÿÿ}ÿÿÿÿÿ¢ÿ¡ÿÿÿÿ¢ÿÿ¦ÿÿÿÿÿ£ÿÿ¥ÿÿÿÿ¥ÿ ÿÿÿÿÿÿÿÿÿÿÿÿ ÿ¤ÿ§ÿ·ÿ¡ÿÿ¤ÿÿÿÿÿtÿÿÿÿ¬ÿ ÿÿÿÿÿ¢ÿ ÿ¡ÿÿÿÿÿ ÿ¥ÿÿÿ­ÿÿ¦ÿÿ²ÿÿÿÿÿÿ¢ÿÿÿÿÿÿÿÿÿÿÿÿÿÿÿÿÿÿÿÿÿÿÿÿÿÿÿ£ÿ¤ÿÿÿÿÿÿÿ¨ÿªÿÿ¡ÿÿÿÿÿÿÿÿÿ¡ÿÿ ÿ¤ÿÿÿÿÿÿtÿÿÿÿÿÿÿÿÿÿÿÿÿÿÿÿzÿÿÿÿÿÿ|ÿÿÿÿÿÿ¡ÿ¢ÿÿÿÿZÿLÿÿ¡ÿ£ÿÿÿ¬ÿ¤ÿ«ÿÿÿÿÿ¦ÿ¦ÿÿÿÿÿÿÿ¢ÿÿÿÿÿ£ÿÿ¢ÿÿÿÿÿÿÿ¨ÿ§ÿ§ÿ¨ÿÿÿÿÿ¡ÿÿÿ¨ÿÿÿÿÿÿÿÿÿÿÿ¡ÿÿ¤ÿÿ®ÿÿÿÿ¤ÿÿÿÿÿÿÿÿÿÿÿÿÿÿÿÿÿÿÿÿÿÿÿÿÿÿÿÿÿÿ ÿÿÿÿÿÿÿÿÿ¤ÿÿÿÿÿÿÿÿÿÿÿÿÿÿÿÿÿÿÿ£ÿ¡ÿÿÿÿÿÿÿÿÿÿÿÿÿÿÿÿ ÿÿÿ¤ÿÿÿ¡ÿÿÿÿ ÿÿÿ¤ÿÿÿÿÿÿÿÿÿÿÿ°ÿÿÿÿÿÿÿÿÿÿÿÿÿÿÿÿÿÿÿÿÿÿ{ÿÿyÿ¾þ2þ0ÿÿÿÿÿÿÿÿÿÿÿÿÿÿÿÿÿÿÿÿÿÿÿÿÿ£ÿ£ÿÿÿÿÿÿÿÿÿÿÿÿÿÿÿÿÿÿÿÿÿÿÿÿÿÿÿÿÿÿÿÿÿÿÿÿ ÿÿÿÿÿÿÿÿÿÿÿÿ£ÿÿÿÿÿÿÿÿÿÿ ÿÿÿ¢ÿÿÿÿÿÿÿÿÿÿÿÿÿÿÿ¡ÿÿÿÿÿÿÿÿÿÿÿ ÿÿÿÿÿÿÿÿÿÿÿÿÿ¢ÿÿÿÿÿÿÿÿÿÿÿÿÿ¢ÿ ÿÿ¦ÿÿÿÿÿ1ÿ¥þ"ÿ}ÿÿÿÿÿÿÿÿÿÿÿÿÿÿÿÿ¡ÿÿÿÿÿÿÿzÿWÿ+ÿoÿÿÿÿÿÿÿÿÿÿÿ°ÿÿÿÿÿÿÿÿÿÿÿÿÿÿÿÿÿÿÿÿ}ÿ¢ÿ¡ÿÿÿÿÿÿÿÿÿÿÿÿÿÿÿÿÿÿÿÿÿÿ¥ÿÿÿÿÿÿÿÿÿÿÿÿÿÿÿÿÿÿÿwÿ~ÿÿÿ}ÿÿÿÿÿÿÿÿyÿÿÿÿÿÿÿÿÿÿÿÿ£ÿzÿÿÿÿÿÿÿÿÿÿÿÿÿÿÿÿÿÿÿÿÿÿÿÿ{ÿÿÿÿÿÿÿÿÿÿÿÿÿÿÿÿÿÿ|ÿzÿ~ÿÿzÿuÿzÿÿÿÿÿ~ÿÿÿÿÿ}ÿrÿÿÿÿÿÿÿÿÿÿÿ¡ÿÿÿÿÿÿÿÿÿÿÿÿÿÿÿÿÿÿ|ÿÿÿÿÿÿÿÿiÿvÿ}ÿÿÿÿÿÿ ÿ¯ÿ¢ÿÿÿÿÿÿÿÿÿÿÿÿÿÿÿ¢ÿÿÿÿÿÿÿÿÿÿÿÿ ÿÿÿÿÿÿÿ ÿ¢ÿÿÿÿÿÿÿÿ ÿ¡ÿÿÿÿÿÿÿÿÿÿÿÿÿÿÿÿÿÿÿÿÿÿÿ|ÿÿÿÿÿÿÿÿÿÿÿÿÿÿÿÿÿÿ}ÿÿÿÿÿÿÿÿÿÿÿÿ£ÿÿÿÿÿyÿÿ{ÿÿÿÿÿwÿÿÿ}ÿzÿuÿyÿrÿsÿeÿÿÿÿÿÿÿÿÿ ÿÿÿÿÿÿÿÿÿÿgÿÿÿÿÿÿÿÿÿÿÿÿÿÿÿÿÿÿ}ÿÿÿÿtÿpÿÿÿÿÿÿÿÿÿlÿ}ÿÿrÿvÿ{ÿzÿÿÿ{ÿqÿvÿÿÿoÿÿsÿ{ÿjÿuÿÿxÿgÿzÿnÿÿÿÿÿÿÿuÿsÿsÿeÿÿlÿ[ÿjÿuÿÿÿÿ|ÿ{ÿÿÿÿÿzÿÿ ÿ}ÿÿÿÿÿÿÿÿÿÿÿzÿqÿsÿÿÿvÿhÿ~ÿÿÿÿÿwÿwÿÿÿÿÿÿÿÿÿzÿ_ÿ1ÿÿÿ§ÿÿÿÿÿÿÿ«ÿÿÿ§ÿ¡ÿÿ¦ÿ¤ÿÿÿÿÿnÿFÿxÿ±ÿ§ÿ¥ÿ¢ÿÿ¥ÿ¡ÿÿÿÿÿ¦ÿ«ÿ ÿÿ¤ÿÿ~ÿÿ£ÿ¦ÿÿ£ÿ¬ÿ¦ÿ¤ÿ¦ÿÿÿ«ÿ¤ÿ£ÿÿÿÿÿÿ{ÿÿÿÿÿÿÿÿÿÿ¡ÿ¡ÿÿÿÿÿ®ÿÿÿ|ÿÿÿÿÿÿÿÿ ÿÿÿÿÿÿÿÿÿÿÿÿÿÿÿÿÿÿÿÿÿÿÿÿÿÿÿzÿÿÿ|ÿxÿuÿÿÿÿuÿÿÿÿÿÿÿÿÿÿÿÿÿÿÿhÿrÿ{ÿÿÿÿÿÿÿÿwÿsÿÿÿÿÿÿÿÿÿÿÿÿ~ÿOÿØþ þ>ÿÿÿÿ|ÿÿÿ~ÿÿÿÿÿÿ|ÿÿzÿsÿtÿÿÿ}ÿÿÿÿÿÿÿÿÿÿÿÿÿÿÿÿÿÿÿÿÿÿzÿÿÿÿÿÿÿÿÿÿÿÿ}ÿÿÿÿÿ|ÿÿÿÿÿÿÿÿÿÿÿtÿ{ÿhÿÿÿÿÿxÿrÿÿÿÿÿÿÿÿÿÿÿ ÿÿÿÿÿÿuÿoÿÿÿÿ~ÿÿ}ÿÿÿÿÿÿÿÿÿÿÿÿ|ÿÿÿÿÿÿÿÿÿ{ÿÿÿÿÿÿÿÿÿÿÿÿÿÿÿÿÿ|ÿÿÿÿÿÿÿÿ|ÿwÿwÿÿÿÿÿÿÿÿÿÿÿÿÿÿÿÿÿvÿ`ÿTÿrÿÿ~ÿÿÿ~ÿÿsÿsÿÿÿyÿÿÿÿÿxÿÿÿÿÿÿÿÿÿÿÿÿÿÿÿÿÿyÿzÿ|ÿoÿzÿÿtÿÿ~ÿyÿÿvÿÿ|ÿwÿwÿ~ÿyÿtÿvÿ|ÿyÿÿÿÿÿÿÿÿÿÿÿÿ}ÿ}ÿÿzÿÿÿqÿÿÿÿÿÿÿÿÿÿwÿuÿ{ÿÿsÿtÿÿÿÿkÿuÿuÿ|ÿnÿmÿMÿ4ÿ@ÿ]ÿnÿ|ÿÿÿÿ~ÿuÿmÿÿÿÿyÿ~ÿÿÿÿÿoÿÿ}ÿÿoÿjÿ{ÿÿÿÿ|ÿÿ£ÿÿÿÿÿÿwÿÿ{ÿÿÿqÿÿ}ÿÿxÿyÿuÿ~ÿ{ÿÿÿÿÿÿÿÿ|ÿÿ~ÿÿÿÿÿxÿÿuÿpÿÿÿÿÿÿÿ~ÿ~ÿÿ|ÿ}ÿ}ÿÿÿxÿ|ÿÿÿ}ÿ{ÿ~ÿÿÿÿÿÿsÿoÿÿzÿÿÿ|ÿÿÿ{ÿ~ÿyÿÿÿÿÿ|ÿxÿÿÿÿyÿÿÿoÿÿÿpÿÿÿÿ}ÿ{ÿwÿÿ£ÿÿ}ÿÿÿÿuÿyÿwÿÿÿÿÿ}ÿpÿ}ÿÿxÿpÿÿÿoÿ~ÿuÿÿÿÿ{ÿÿqÿÿÿvÿ{ÿÿvÿÿÿÿÿ|ÿxÿÿÿÿ}ÿiÿÿÿÿoÿwÿÿÿÿpÿxÿÿoÿsÿtÿsÿÿiÿÿhÿwÿ|ÿÿÿyÿÿ~ÿyÿÿzÿwÿÿÿÿxÿpÿÿxÿuÿ~ÿ{ÿÿÿÿvÿjÿoÿ~ÿÿhÿjÿwÿnÿ{ÿÿ{ÿtÿÿÿÿqÿoÿxÿÿÿxÿuÿmÿjÿzÿ~ÿ{ÿ{ÿwÿkÿiÿqÿyÿ|ÿÿÿÿ]ÿ[ÿ~ÿoÿwÿyÿÿÿsÿtÿ|ÿrÿnÿpÿnÿnÿyÿyÿxÿ|ÿsÿqÿuÿmÿlÿkÿtÿ~ÿsÿÿqÿaÿdÿoÿ`ÿdÿeÿgÿgÿzÿvÿpÿÿÿqÿoÿÿÿ~ÿÿmÿtÿÿgÿkÿyÿyÿyÿÿyÿqÿÿÿÿÿÿÿÿÿeÿmÿ|ÿgÿsÿÿÿwÿzÿqÿÿdÿhÿzÿdÿÿoÿoÿrÿhÿ}ÿÿwÿ{ÿxÿÿoÿxÿÿzÿ}ÿ{ÿrÿ~ÿÿxÿvÿmÿrÿvÿ|ÿ}ÿ~ÿ{ÿtÿ{ÿÿmÿqÿÿÿÿoÿÿpÿÿtÿhÿ|ÿsÿÿuÿÿ~ÿsÿÿÿvÿÿ~ÿxÿwÿÿqÿrÿÿqÿ_ÿlÿkÿjÿyÿ|ÿkÿmÿÿyÿbÿ}ÿÿiÿnÿkÿÿ|ÿyÿzÿnÿÿÿ}ÿÿÿÿÿyÿyÿÿ~ÿÿ~ÿyÿxÿ~ÿzÿyÿyÿÿÿÿÿÿcÿjÿÿÿÿÿwÿ{ÿÿÿ{ÿÿÿÿÿÿÿvÿÿ|ÿsÿÿÿÿÿÿÿsÿzÿÿÿÿÿÿÿÿÿÿÿÿtÿÿ{ÿ~ÿÿÿÿÿÿÿÿÿÿÿÿÿÿÿÿÿÿÿÿÿÿ}ÿÿÿÿÿÿÿÿÿÿlÿÿÿÿÿÿÿÿÿÿÿÿÿÿÿÿÿÿÿÿÿÿÿyÿxÿ|ÿzÿ{ÿÿÿÿÿÿÿÿÿoÿxÿÿÿÿÿÿ}ÿnÿÿÿÿÿÿÿÿwÿUÿÿsÿÿÿvÿÿÿÿÿÿÿÿÿÿÿÿÿÿÿÿÿÿÿÿÿvÿÿÿÿÿÿÿ~ÿÿÿÿÿÿÿ|ÿÿ¥ÿÿÿÿÿÿÿÿÿÿÿÿÿÿÿÿÿÿÿ|ÿÿzÿÿÿÿÿÿÿÿÿÿÿÿÿÿÿ ÿÿÿÿÿÿÿÿÿÿÿ¢ÿÿÿÿÿÿÿÿÿÿÿÿÿhÿÿÿÿÿÿÿ{ÿÿÿÿÿ~ÿ¥ÿÿÿÿÿ ÿÿÿÿÿÿÿÿÿÿÿÿÿÿÿÿÿÿÿÿÿÿÿÿÿÿÿÿÿÿÿÿÿÿÿÿÿÿÿÿÿ}ÿÿÿÿÿÿÿÿÿÿÿÿÿÿÿÿÿÿÿÿÿÿÿÿÿÿÿÿÿÿÿÿÿÿÿÿÿÿÿÿÿÿÿÿÿsÿÿÿÿÿ©ÿÿÿÿÿ ÿÿÿÿÿÿÿÿÿyÿÿÿÿ}ÿÿÿÿÿÿ¡ÿ ÿÿÿÿÿÿyÿrÿÿÿÿÿÿÿÿ ÿÿÿÿÿÿÿÿ©ÿªÿÿÿ¥ÿÿ¡ÿÿÿÿÿ¤ÿÿÿÿÿÿÿÿÿÿÿÿÿÿÿÿÿÿÿÿÿÿÿÿÿÿÿÿÿÿÿÿÿÿ¦ÿ ÿÿÿÿÿÿ ÿ¢ÿÿÿÿÿÿÿ¡ÿÿÿ¥ÿÿÿ¡ÿÿÿÿÿÿÿÿÿÿÿÿÿÿÿÿÿÿÿÿÿÿÿÿÿÿÿÿÿÿÿÿ¤ÿÿÿÿªÿÿÿ£ÿÿ~ÿÿÿÿÿÿÿÿÿyÿsÿÿ¨ÿÿÿlÿpÿÿÿÿÿÿÿÿÿÿÿÿÿÿÿÿÿÿÿÿÿÿ}ÿÿÿÿnÿuÿsÿÿÿÿÿÿÿÿÿÿÿÿÿÿÿÿÿÿÿÿÿÿÿÿÿÿÿÿÿ¢ÿÿÿ{ÿÿÿÿÿÿÿ{ÿÿÿÿÿÿÿyÿÿÿÿÿÿÿhÿkÿqÿzÿÿÿÿÿÿÿ~ÿÿÿÿÿÿÿÿÿÿÿÿÿ}ÿÿÿÿÿÿÿÿÿÿÿÿÿqÿÿÿÿÿÿÿÿ}ÿÿÿÿuÿnÿÿÿÿÿÿ}ÿSÿ+ÿÿyÿÿ}ÿÿÿÿÿÿxÿxÿÿÿÿÿÿÿÿÿÿÿÿÿÿÿÿÿÿÿÿÿÿÿÿÿÿÿÿÿÿÿzÿÿÿÿÿÿÿÿÿÿÿÿÿÿÿÿÿÿÿÿÿÿÿÿÿÿÿÿ~ÿÿyÿwÿÿ{ÿÿÿÿÿÿÿÿÿkÿrÿÿÿÿÿÿ{ÿyÿÿÿÿÿÿÿÿÿÿÿÿÿÿ~ÿÿÿÿÿ~ÿÿxÿÿÿzÿÿÿÿÿÿÿÿÿÿÿÿÿÿÿÿ{ÿvÿÿÿÿÿÿÿ­ÿ~ÿÿÿ¡ÿÿ}ÿÿÿÿÿÿÿÿÿÿÿÿ ÿÿÿÿÿÿÿÿÿÿÿÿÿÿÿÿÿ©ÿ ÿÿÿÿÿÿÿÿÿÿÿÿÿÿÿÿÿÿÿÿÿ¦ÿÿÿÿÿÿÿÿÿÿÿÿÿÿÿÿÿÿÿÿÿ¤ÿÿÿÿÿÿÿÿÿÿÿÿÿÿÿÿÿÿÿÿÿÿÿ¨ÿÿÿÿÿ¡ÿÿ¤ÿÿÿÿÿÿÿÿÿÿÿÿÿÿÿÿÿÿÿÿ¤ÿÿ§ÿÿÿ±ÿÿªÿÿÿÿÿÿÿ¡ÿÿÿ¥ÿÿÿÿÿÿÿÿÿ¥ÿÿ£ÿÿÿ¦ÿÿµÿÿ§ÿÿÿ¦ÿÿÿÿÿÿÿÿÿÿÿÿªÿ¢ÿÿ«ÿÿÿÿÿÿÿÿÿÿ¥ÿÿÿÿÿÿÿÿ ÿÿÿ¥ÿ¥ÿ¤ÿ«ÿÿÿÿÿÿÿÿÿ£ÿÿÿÿÿÿÿ|ÿÿ|ÿÿtÿÿÿÿÿÿÿÿÿÿÿÿÿÿÿÿÿÿÿÿÿÿÿÿÿÿÿÿÿÿÿdÿ_ÿÿÿÿÿÿ¨ÿÿÿÿÿÿÿÿ©ÿ¨ÿ ÿÿÿ£ÿ¬ÿ¢ÿÿÿÿÿÿÿÿÿÿ¢ÿÿ¢ÿ¢ÿ¦ÿÿ¥ÿªÿÿÿÿÿÿÿÿªÿÿÿÿ£ÿÿÿÿÿÿ ÿ¤ÿÿÿ¤ÿÿÿÿÿÿÿÿÿÿ ÿÿÿÿÿÿÿÿÿÿÿÿÿÿÿÿÿÿÿÿÿÿÿÿ¦ÿ ÿÿÿÿ®ÿÿÿÿ¥ÿ¡ÿÿÿÿÿÿÿÿÿÿÿÿÿÿÿÿÿÿÿÿÿÿÿÿÿÿÿÿÿÿÿÿÿÿÿÿÿÿÿÿÿÿ¡ÿÿÿÿÿÿÿÿÿÿ¨ÿÿÿÿÿÿÿÿÿ ÿÿÿÿÿÿÿÿÿÿÿÿÿÿÿÿÿÿÿÿÿÿ|ÿñþ=þþÿÿÿÿÿÿÿÿÿÿÿÿÿÿÿÿÿÿÿÿÿÿÿÿÿÿÿÿÿÿÿÿÿÿÿÿÿÿÿÿÿÿÿÿÿÿÿÿÿ¦ÿÿÿÿÿÿÿÿÿÿÿ¦ÿÿ¤ÿÿÿÿÿÿÿÿÿÿÿÿÿÿÿÿÿÿÿÿÿÿÿÿÿ©ÿÿÿÿÿÿÿÿÿÿÿÿÿÿÿÿÿÿÿÿÿÿÿ{ÿÿÿÿÿÿÿÿÿÿÿÿÿÿÿÿÿxÿÿ ÿ¡ÿÿÿÿyÿ}ÿÿÿÿÿ£ÿÿÿÿÿÿgÿ§þ/þPÿÿÿÿÿÿÿÿÿÿÿÿÿÿÿÿÿÿÿÿ{ÿÿÿÿÿÿÿÿ£ÿÿÿÿÿÿÿÿÿÿÿÿÿÿÿÿÿÿÿÿÿÿÿÿ¡ÿÿÿÿÿÿÿÿÿÿ~ÿÿÿÿÿÿÿÿÿÿÿÿÿÿÿÿÿÿÿÿÿÿÿÿÿÿÿÿÿÿÿÿÿÿÿÿÿÿÿÿÿÿÿÿÿÿÿÿÿÿÿÿÿ}ÿÿÿÿÿÿÿÿÿÿÿÿÿÿÿÿÿÿÿÿÿÿÿÿÿÿÿÿÿÿÿÿÿÿÿÿÿÿÿzÿÿÿÿÿÿÿÿÿ~ÿÿÿÿÿyÿ}ÿÿÿÿ~ÿWÿtÿÿxÿoÿ{ÿÿÿÿÿuÿÿÿÿÿÿÿÿÿÿÿÿÿÿ~ÿ~ÿÿÿÿÿÿÿÿÿÿÿÿÿÿzÿtÿÿÿÿÿÿÿÿoÿhÿÿÿÿÿÿÿ¡ÿ£ÿÿÿÿÿ«ÿ¸ÿ©ÿ¨ÿÿÿÿÿÿÿÿÿÿÿÿÿÿ¡ÿÿ£ÿ¢ÿ¤ÿ¯ÿ¡ÿÿÿÿÿÿÿÿÿÿÿ ÿÿÿÿÿÿÿÿÿ ÿÿÿÿÿÿÿÿÿÿÿÿÿÿÿÿÿÿÿ¥ÿÿÿÿÿÿÿÿÿÿÿÿÿÿÿÿÿÿÿÿÿÿÿÿÿÿÿÿÿÿÿÿÿÿÿuÿjÿoÿwÿÿÿÿÿtÿÿ{ÿfÿrÿoÿÿbÿiÿ]ÿlÿwÿ~ÿÿÿÿÿÿÿÿÿÿÿÿÿ¡ÿÿÿ¢ÿÿÿÿÿÿÿÿÿÿÿÿÿÿÿÿÿÿÿÿÿÿ~ÿwÿÿzÿÿÿÿÿÿ|ÿaÿÿqÿÿ}ÿnÿoÿÿÿ{ÿÿzÿÿpÿlÿrÿjÿfÿkÿ|ÿÿ{ÿgÿÿÿÿÿÿÿÿÿÿÿÿÿÿqÿ|ÿÿÿ|ÿÿÿÿÿÿÿÿÿÿÿÿÿÿÿÿÿÿÿÿÿÿÿÿ|ÿÿÿÿiÿ]ÿvÿÿ£ÿÿÿÿÿ{ÿÿÿÿÿÿÿ¡ÿÿCÿiÿÿÿ«ÿ¤ÿÿÿÿÿ¢ÿ°ÿÿ¢ÿ¬ÿ¦ÿ£ÿ§ÿ­ÿ¡ÿ ÿ¥ÿÿWÿ'ÿÿ®ÿ¥ÿ¨ÿ°ÿ¥ÿÿÿÿÿÿªÿ§ÿ£ÿ¦ÿ ÿÿÿÿÿ¤ÿ¤ÿÿÿ¤ÿ¨ÿªÿ©ÿ¥ÿÿÿ¬ÿªÿÿÿÿÿÿÿÿÿÿÿÿ ÿÿÿÿÿ¢ÿÿÿÿÿ«ÿÿÿ}ÿÿÿyÿvÿzÿÿÿÿÿÿÿÿÿ¡ÿÿÿÿÿÿÿ{ÿÿÿÿÿÿÿÿÿÿÿÿÿÿÿÿÿÿÿ|ÿÿÿÿÿÿ~ÿÿÿÿÿÿÿÿÿÿÿÿÿÿxÿÿ~ÿ~ÿÿÿÿÿ|ÿvÿyÿÿÿÿÿÿÿÿ~ÿyÿÿÿyÿ+ÿ»þ¿þjÿÿÿÿÿtÿzÿÿÿÿÿ|ÿÿÿÿÿyÿoÿÿ}ÿ}ÿxÿÿÿÿÿÿÿÿ{ÿ}ÿÿÿÿÿsÿÿÿÿÿ}ÿÿÿÿÿÿÿÿÿÿÿÿÿÿÿÿ~ÿÿÿÿÿÿÿÿ{ÿÿÿÿÿÿ_ÿyÿÿÿÿÿÿÿÿÿÿÿÿÿÿÿÿÿÿÿÿÿÿÿÿvÿ|ÿÿÿ}ÿ|ÿÿÿxÿÿÿ|ÿzÿÿÿÿÿÿ|ÿÿÿÿÿÿÿÿÿÿÿÿÿÿzÿ~ÿÿÿÿÿÿÿÿÿÿÿiÿnÿÿÿÿÿÿÿÿ}ÿ}ÿtÿÿÿÿÿxÿ{ÿ}ÿÿÿzÿÿÿÿÿÿÿ|ÿ=ÿ`ÿÿÿÿÿxÿÿyÿÿÿÿÿ~ÿÿÿÿÿÿÿÿÿÿ}ÿÿÿÿÿÿÿÿÿ{ÿvÿÿÿÿÿoÿvÿÿyÿÿ~ÿ|ÿ{ÿÿÿrÿÿÿÿÿÿxÿwÿÿÿÿÿyÿÿÿÿÿÿÿ~ÿ|ÿpÿvÿÿÿÿvÿÿzÿzÿwÿtÿÿÿÿÿyÿÿÿÿÿxÿeÿÿxÿÿÿgÿwÿ{ÿÿwÿVÿ=ÿ*ÿAÿkÿÿÿÿÿ|ÿwÿ¥ÿÿÿ}ÿÿÿÿÿÿÿÿyÿ{ÿÿÿÿ~ÿrÿxÿÿÿ|ÿ|ÿvÿxÿ}ÿ{ÿuÿÿsÿÿÿzÿlÿqÿÿÿnÿwÿxÿtÿÿÿÿÿÿÿÿÿÿ}ÿÿ~ÿÿÿ~ÿÿvÿÿÿÿÿÿvÿÿÿÿ|ÿÿ}ÿÿÿwÿnÿÿÿ}ÿrÿ{ÿÿÿxÿ{ÿjÿÿeÿgÿÿqÿzÿÿwÿÿyÿyÿyÿyÿyÿÿÿÿÿÿÿÿÿ}ÿÿyÿlÿÿxÿÿÿtÿ{ÿXÿyÿwÿ|ÿÿpÿÿuÿÿwÿyÿÿoÿ~ÿÿÿÿÿxÿxÿÿpÿwÿÿ|ÿcÿ~ÿÿsÿwÿÿÿÿkÿwÿÿyÿyÿÿ|ÿ~ÿtÿqÿ{ÿwÿqÿxÿ~ÿ|ÿÿÿÿÿÿÿuÿ}ÿÿuÿwÿÿÿyÿvÿsÿyÿ}ÿzÿÿÿxÿÿÿÿ|ÿÿyÿzÿÿxÿoÿÿÿ~ÿwÿ|ÿÿwÿvÿÿqÿ}ÿ~ÿÿlÿwÿ|ÿnÿÿkÿtÿÿzÿrÿÿsÿqÿnÿÿÿuÿcÿjÿoÿÿÿsÿtÿÿÿqÿuÿÿ|ÿtÿYÿfÿkÿqÿyÿ{ÿkÿmÿ\ÿrÿaÿpÿ}ÿÿ}ÿoÿyÿyÿÿzÿlÿgÿgÿqÿoÿrÿpÿqÿÿ~ÿlÿhÿkÿoÿÿuÿÿoÿaÿlÿoÿkÿbÿyÿRÿkÿÿÿÿ}ÿxÿÿuÿÿÿpÿmÿ{ÿtÿpÿtÿnÿaÿvÿxÿpÿÿÿÿÿyÿ{ÿÿÿÿ}ÿÿvÿÿzÿPÿhÿwÿÿÿ|ÿÿiÿvÿnÿ`ÿvÿlÿÿsÿiÿ{ÿÿ}ÿrÿqÿÿÿÿ{ÿtÿwÿvÿ{ÿÿzÿyÿsÿkÿrÿsÿ|ÿyÿÿtÿyÿuÿÿqÿqÿÿÿnÿ~ÿyÿwÿxÿÿzÿhÿfÿÿÿkÿnÿÿÿrÿiÿ{ÿÿaÿpÿÿÿÿÿÿÿÿvÿÿuÿqÿpÿkÿÿÿÿÿÿÿÿÿÿÿlÿÿvÿÿrÿÿÿÿÿ}ÿlÿÿÿÿÿÿÿÿÿÿÿÿÿÿÿÿÿfÿgÿÿÿÿÿÿÿÿÿzÿÿÿ{ÿÿÿ|ÿxÿÿÿ~ÿÿtÿÿÿÿÿuÿÿ~ÿÿÿÿÿÿÿÿÿÿÿ~ÿÿ~ÿwÿÿÿÿÿÿÿÿÿÿÿÿÿÿÿÿÿÿÿÿÿÿ|ÿ{ÿÿÿÿ|ÿÿÿÿÿÿÿÿÿÿÿÿÿÿÿÿÿÿÿÿÿ~ÿÿÿÿ¦ÿ¡ÿÿÿÿÿÿ~ÿÿÿÿÿÿÿÿÿÿÿÿ~ÿÿÿÿÿÿÿ}ÿÿqÿÿÿlÿÿqÿxÿÿxÿÿÿÿÿÿÿÿvÿÿÿÿÿrÿpÿÿÿÿ{ÿÿÿÿÿvÿÿÿÿyÿÿÿÿ|ÿÿÿÿÿ¡ÿÿÿÿÿÿÿÿÿÿÿÿÿÿÿÿÿÿÿÿÿÿÿÿÿÿÿÿÿÿÿÿÿÿÿÿÿÿ ÿÿÿÿÿÿÿÿÿÿÿÿÿ£ÿÿÿÿÿÿÿÿÿÿÿÿÿÿÿÿÿÿÿÿÿ¥ÿÿ~ÿÿÿÿÿÿ¡ÿ¤ÿ¦ÿÿÿÿÿÿÿÿÿÿÿÿÿÿÿÿÿÿÿÿÿÿÿÿÿÿÿÿÿÿÿÿÿÿÿ®ÿÿÿvÿÿÿyÿÿÿÿ¢ÿÿuÿÿÿÿÿÿÿÿÿÿÿÿÿÿÿÿÿÿÿÿÿÿÿÿÿÿÿÿÿÿÿÿÿÿÿÿÿÿÿ|ÿ{ÿÿ|ÿÿÿÿÿÿÿÿÿÿÿÿÿÿÿ{ÿxÿÿÿÿÿÿÿÿÿÿÿÿÿÿÿÿÿÿ ÿÿÿ¤ÿÿÿ¥ÿÿÿÿ§ÿÿÿlÿÿÿÿ ÿÿÿÿÿÿÿÿÿÿÿ ÿÿÿÿÿÿÿÿÿÿ¢ÿÿÿÿÿÿÿÿ¡ÿ ÿÿÿÿÿÿÿÿÿÿÿÿÿ¢ÿÿÿÿÿ¡ÿÿ§ÿÿÿÿÿÿÿÿÿÿÿÿÿÿÿÿÿÿÿÿzÿ|ÿÿÿÿÿÿÿÿÿÿÿÿÿÿÿÿÿÿÿÿÿÿÿÿÿÿÿÿÿÿÿ¡ÿÿÿÿ¡ÿ¥ÿÿÿÿÿÿÿÿÿÿÿÿÿÿÿÿÿÿÿÿÿÿ~ÿÿÿÿÿÿÿÿÿ|ÿÿÿÿÿÿÿÿÿpÿÿ~ÿÿÿÿÿÿÿÿÿsÿÿÿ~ÿÿÿzÿÿÿÿÿÿÿÿÿÿÿÿÿÿÿÿÿÿÿÿ~ÿÿÿÿÿÿ©ÿÿÿÿÿ~ÿ~ÿÿÿÿÿÿÿÿÿÿÿÿÿÿzÿnÿÿÿÿ}ÿÿÿÿÿÿÿ}ÿÿÿÿÿÿÿÿÿÿÿÿÿÿÿÿÿzÿÿÿÿÿÿÿÿÿÿÿzÿrÿÿÿÿÿÿsÿXÿ?ÿÿÿÿÿÿÿmÿÿ|ÿÿ{ÿÿ{ÿÿÿ¤ÿÿyÿÿÿÿÿÿÿÿÿÿÿÿÿÿÿÿÿÿÿÿÿÿÿÿÿÿÿÿÿÿÿÿÿÿÿÿÿÿÿÿÿÿÿÿÿÿÿÿÿÿÿÿwÿxÿjÿpÿÿÿvÿoÿ}ÿÿtÿ|ÿÿuÿeÿÿÿÿÿÿfÿzÿÿÿÿÿÿÿrÿÿÿ}ÿÿÿÿÿÿÿ{ÿÿÿÿÿwÿÿÿÿÿÿÿÿÿÿÿÿÿÿÿÿÿÿÿÿ|ÿÿÿÿÿ|ÿ¥ÿÿÿÿÿÿÿÿÿÿÿÿÿÿÿÿÿÿÿÿÿÿÿ¡ÿÿÿÿÿÿÿÿÿÿÿÿÿÿÿÿÿÿÿÿÿ¢ÿÿÿÿÿ¥ÿÿÿÿÿÿÿÿÿ¢ÿÿÿÿÿ¡ÿÿÿÿÿÿÿÿÿÿÿÿÿÿÿÿÿÿÿÿÿÿÿÿÿvÿÿÿÿÿÿÿÿÿÿÿÿÿÿ¢ÿ«ÿ ÿÿÿÿÿÿÿ¢ÿÿÿÿÿÿÿÿÿÿÿÿÿÿÿÿÿÿÿÿÿÿÿÿÿ ÿÿ«ÿÿÿÿÿÿÿ¥ÿÿÿ¦ÿ£ÿÿÿÿÿ£ÿ³ÿ¥ÿ¥ÿÿ¡ÿÿ¡ÿ¤ÿÿ§ÿ ÿÿ£ÿ¦ÿ¡ÿ ÿ ÿÿ£ÿÿÿ¡ÿÿ­ÿ¯ÿ¡ÿ«ÿÿÿÿÿÿÿÿÿÿÿÿÿÿÿÿÿÿÿ¢ÿÿÿÿÿ¤ÿ¬ÿªÿ¨ÿ¤ÿÿÿ¢ÿÿÿÿÿÿÿÿÿÿÿÿ¨ÿÿvÿzÿÿÿÿÿÿÿÿÿÿÿÿÿÿÿÿÿÿÿÿÿÿÿÿÿÿÿÿ¬ÿÿcÿ]ÿÿÿÿÿ ÿÿÿÿÿÿÿÿÿ«ÿ¬ÿ£ÿ ÿ£ÿ¦ÿªÿ¨ÿ¢ÿ¥ÿÿÿ¦ÿÿÿÿÿÿÿÿ¡ÿÿÿÿÿ¢ÿÿÿÿÿÿ¤ÿ§ÿÿÿ£ÿ¦ÿÿÿÿÿ¡ÿ¤ÿ¡ÿ ÿÿÿÿÿÿÿÿÿÿ¥ÿÿÿÿÿÿÿÿÿÿÿÿÿÿÿÿÿÿÿÿÿÿÿÿÿÿÿ ÿ¢ÿÿÿÿÿÿ¯ÿÿÿÿÿÿÿÿÿÿÿÿÿÿÿÿÿÿÿ£ÿÿÿÿÿÿÿÿÿÿyÿÿÿÿÿÿÿÿÿÿÿÿÿÿÿÿÿÿÿÿÿÿÿÿÿÿÿÿ ÿÿ{ÿÿÿÿ¢ÿÿÿÿÿÿÿÿÿÿÿÿÿÿÿÿÿÿÿÿÿÿtÿ%þíý@ÿÿÿÿÿÿÿ¦ÿÿÿÿÿÿÿÿÿÿÿÿÿÿÿÿÿÿÿÿÿÿ¡ÿ ÿÿ¡ÿÿÿÿÿ£ÿÿÿ ÿ ÿÿÿÿÿÿÿÿÿÿÿÿÿÿÿ¡ÿÿÿÿÿÿÿÿÿÿÿÿÿÿÿÿÿÿÿÿÿÿÿ¥ÿÿÿÿÿÿÿÿ®ÿÿÿ¯ÿÿÿÿÿÿÿÿÿÿÿÿÿÿÿÿÿÿÿÿÿÿÿÿÿÿÿÿÿÿÿÿÿÿÿÿÿÿÿ~ÿÿ¢ÿÿÿÿÿÿÿÿÿÿÿÿÿÿÿÿ×þ-þ²þÿÿÿÿ ÿÿÿÿÿÿÿÿÿÿÿÿÿÿÿÿÿÿÿÿÿÿÿÿÿÿÿÿÿÿÿÿÿÿÿÿ}ÿÿ¢ÿÿÿÿÿÿÿÿÿÿÿÿÿÿÿÿ ÿÿÿÿÿÿÿÿÿÿÿÿÿÿÿÿÿÿÿÿÿÿÿÿÿÿÿzÿÿÿÿÿÿÿÿÿÿÿÿÿÿÿÿÿÿÿÿÿÿÿÿÿÿÿÿÿÿÿÿrÿÿÿÿÿÿÿÿÿÿÿÿÿÿoÿiÿÿÿÿÿÿÿÿÿÿÿÿÿÿÿÿÿÿÿÿÿÿÿÿÿÿÿÿÿÿÿÿÿÿÿzÿÿÿÿ~ÿuÿiÿÿÿÿbÿtÿÿÿÿÿÿÿÿ~ÿÿÿÿÿÿÿÿÿÿÿÿ~ÿyÿÿÿÿÿÿÿÿÿÿÿÿÿÿÿÿÿÿÿÿÿÿÿÿtÿÿÿÿÿÿÿÿÿ¢ÿªÿªÿ¯ÿ±ÿ¤ÿ¢ÿ¢ÿ¡ÿÿ ÿ£ÿÿÿÿÿÿÿÿÿÿ§ÿ®ÿ®ÿ£ÿÿÿÿÿÿÿÿÿÿÿÿÿÿ¡ÿ ÿÿÿÿÿÿÿÿÿÿÿÿÿÿÿ¡ÿÿÿÿÿÿÿÿÿÿÿÿÿÿÿÿÿÿÿÿÿÿÿÿÿÿÿÿÿÿÿÿÿÿÿÿÿÿÿwÿÿÿÿÿ~ÿÿ}ÿnÿ`ÿ]ÿoÿ}ÿ~ÿÿvÿoÿ~ÿ}ÿhÿnÿÿÿWÿXÿjÿqÿyÿ}ÿÿÿÿÿÿÿÿÿÿ~ÿÿÿÿÿÿÿÿÿÿÿÿÿÿÿÿÿÿÿÿÿÿÿ~ÿxÿzÿÿÿ|ÿÿzÿ~ÿ|ÿrÿ{ÿÿ|ÿÿtÿÿvÿÿ}ÿdÿlÿvÿÿÿ|ÿ}ÿÿÿÿTÿfÿgÿfÿoÿÿÿlÿÿÿÿÿÿÿÿÿÿÿÿÿÿÿÿÿÿÿÿÿÿÿÿÿÿÿÿÿÿÿ}ÿÿÿÿÿÿÿÿÿÿÿ}ÿsÿ~ÿÿÿÿÿÿÿÿÿÿÿ|ÿÿÿÿÿÿÿÿyÿ*ÿUÿÿÿ¦ÿªÿ£ÿÿÿÿ¨ÿ±ÿÿ¡ÿ©ÿ¡ÿÿ§ÿ¬ÿ¥ÿ§ÿ¨ÿÿlÿEÿ¡ÿ¨ÿÿÿÿÿ¨ÿÿÿÿÿ«ÿ¦ÿÿ¤ÿ¢ÿ¥ÿÿÿ¡ÿ ÿÿÿ ÿ¥ÿ³ÿ¥ÿ¯ÿ ÿÿ¨ÿ¢ÿÿÿ¤ÿÿ{ÿxÿÿÿÿÿÿ¡ÿ¤ÿ¥ÿÿÿ¢ÿ£ÿÿÿÿÿÿÿqÿÿÿÿÿÿÿÿÿÿÿÿÿÿÿÿÿÿÿÿÿÿÿÿÿÿ¦ÿÿÿÿÿÿÿÿÿÿÿÿÿÿÿÿÿÿÿÿÿuÿÿÿÿÿÿÿÿÿ¢ÿÿÿÿvÿÿÿ|ÿÿÿÿÿ|ÿjÿhÿÿÿÿÿÿÿÿÿÿ~ÿ}ÿÿuÿÿ¡þûþÿÿÿ}ÿÿÿÿ{ÿÿÿÿÿÿÿÿÿrÿbÿzÿÿÿxÿÿÿvÿÿÿuÿÿÿÿÿÿÿuÿzÿÿtÿÿ~ÿÿÿÿÿÿÿÿÿÿÿÿ~ÿÿnÿÿÿxÿÿÿÿÿÿÿÿpÿUÿqÿ}ÿÿnÿqÿRÿ~ÿÿÿÿzÿÿÿÿÿÿÿÿÿÿÿÿÿ ÿÿÿÿÿvÿrÿÿyÿÿÿÿ¨ÿÿÿÿÿÿÿÿÿÿÿÿÿÿuÿuÿÿÿÿÿÿÿÿÿÿqÿÿÿÿÿÿÿÿxÿÿÿyÿtÿqÿsÿÿÿ{ÿÿÿyÿÿÿÿÿtÿÿÿÿwÿyÿÿÿ}ÿtÿ|ÿÿÿÿÿÿkÿ,ÿqÿÿÿ}ÿÿzÿxÿpÿkÿoÿÿÿÿÿÿÿÿÿÿÿÿyÿ{ÿÿÿÿ}ÿÿÿÿÿ}ÿ|ÿxÿÿÿÿ~ÿÿÿÿÿ{ÿÿpÿÿÿÿÿqÿzÿ~ÿÿÿÿÿÿÿÿÿÿÿ|ÿrÿÿÿtÿvÿxÿ}ÿ{ÿÿÿÿÿÿÿÿqÿvÿ{ÿÿÿÿ}ÿuÿÿÿÿxÿÿ}ÿÿÿ|ÿ}ÿÿÿÿpÿaÿDÿ1ÿIÿtÿÿÿ~ÿÿÿ¡ÿvÿÿtÿÿÿÿsÿzÿÿxÿjÿfÿzÿ|ÿ~ÿÿÿÿÿÿÿÿÿyÿwÿrÿgÿ~ÿhÿÿÿpÿ~ÿmÿxÿÿoÿ{ÿ{ÿ}ÿÿÿÿ~ÿ}ÿÿÿÿÿwÿÿ~ÿÿÿuÿÿdÿÿÿÿÿÿÿÿÿÿÿÿ}ÿÿÿpÿzÿÿqÿ|ÿ}ÿyÿ{ÿ{ÿyÿtÿaÿÿpÿrÿÿoÿÿÿsÿÿzÿ{ÿlÿzÿÿÿÿzÿÿÿ~ÿÿÿiÿ}ÿÿÿÿuÿÿmÿÿÿ]ÿÿÿpÿÿzÿÿÿ|ÿuÿvÿuÿyÿ|ÿÿÿÿÿÿzÿxÿkÿxÿ|ÿ|ÿgÿzÿÿlÿ}ÿÿÿuÿÿqÿzÿÿxÿÿÿgÿtÿxÿ}ÿtÿjÿvÿ{ÿ|ÿÿ~ÿÿÿlÿÿrÿvÿaÿiÿrÿÿoÿ{ÿkÿpÿaÿÿvÿÿÿÿÿsÿ|ÿyÿ{ÿ|ÿyÿÿ}ÿzÿÿÿÿwÿÿÿjÿzÿÿyÿÿÿtÿrÿÿÿoÿÿpÿzÿÿÿ~ÿ|ÿÿÿ|ÿsÿnÿuÿiÿfÿmÿsÿÿÿ|ÿÿÿÿÿqÿvÿ{ÿyÿrÿ^ÿtÿÿsÿzÿyÿkÿqÿuÿpÿvÿÿÿzÿ|ÿxÿzÿnÿtÿrÿkÿtÿoÿvÿwÿoÿÿÿ{ÿxÿ{ÿsÿ}ÿxÿÿrÿjÿlÿZÿ[ÿrÿ~ÿyÿ^ÿuÿÿ}ÿÿ{ÿxÿdÿ{ÿjÿlÿaÿbÿiÿxÿwÿxÿ|ÿvÿrÿ`ÿkÿÿsÿnÿoÿqÿyÿyÿ{ÿ{ÿyÿzÿmÿÿnÿeÿqÿlÿ}ÿwÿhÿxÿÿvÿfÿgÿjÿzÿ{ÿÿÿÿsÿqÿtÿ}ÿ}ÿvÿoÿpÿmÿuÿÿxÿrÿwÿsÿpÿqÿxÿÿuÿkÿtÿÿnÿÿÿpÿÿÿhÿwÿÿmÿÿÿÿgÿ|ÿ{ÿyÿsÿxÿÿÿÿvÿvÿÿzÿqÿÿ{ÿÿÿ|ÿyÿpÿzÿÿ}ÿxÿ}ÿÿzÿÿpÿÿÿ}ÿbÿÿÿwÿÿÿzÿxÿwÿÿsÿÿÿÿÿÿÿ}ÿÿÿÿÿÿÿÿ~ÿÿÿÿrÿoÿsÿfÿmÿÿÿÿÿÿÿÿmÿÿÿÿ}ÿÿrÿÿÿ|ÿÿÿwÿÿÿ~ÿÿrÿÿÿ{ÿ{ÿÿÿÿÿÿÿÿÿÿÿÿÿÿÿÿÿÿÿÿÿÿÿÿ{ÿÿÿÿÿÿÿzÿoÿ|ÿxÿÿÿÿsÿÿÿÿ¢ÿÿÿÿÿÿÿÿÿqÿrÿÿÿÿÿÿÿÿÿÿÿÿÿÿÿÿÿÿÿÿÿÿÿÿÿÿÿyÿÿÿÿÿÿ}ÿÿÿÿ|ÿÿÿÿ¤ÿ¥ÿÿÿÿWÿÿ~ÿÿÿÿÿÿÿ ÿÿxÿÿÿÿzÿÿ~ÿÿÿÿÿÿÿtÿtÿÿÿÿÿÿÿÿxÿÿÿÿÿÿÿ{ÿÿÿÿÿÿ¢ÿÿÿÿÿÿÿ ÿÿÿÿÿÿÿÿÿÿÿÿÿÿÿÿÿÿÿ~ÿÿÿÿÿÿÿÿÿÿÿÿÿÿÿÿÿÿÿÿÿÿÿÿÿÿÿÿÿÿvÿÿÿÿÿÿÿxÿÿÿrÿÿÿÿwÿÿ¢ÿ ÿÿÿÿÿÿÿÿÿÿÿÿÿÿÿÿÿÿÿÿ|ÿÿÿÿÿÿÿÿÿÿÿÿÿÿÿÿ¢ÿÿÿÿÿÿ}ÿÿÿÿÿÿ|ÿÿÿÿÿÿÿÿÿÿÿÿÿÿÿÿÿÿÿÿÿÿÿÿÿÿÿÿÿÿÿÿÿÿÿÿÿÿÿÿÿÿÿ¢ÿÿÿÿÿÿÿÿÿÿÿÿÿÿÿÿÿÿÿÿÿÿ¤ÿÿÿÿÿÿÿÿÿwÿÿÿÿ ÿÿ¤ÿÿÿÿÿÿÿÿ]ÿgÿÿÿÿÿÿÿÿÿÿÿÿÿÿ ÿÿÿÿÿ«ÿÿÿÿÿÿÿÿÿÿÿÿÿÿÿÿÿÿÿÿÿÿ£ÿÿÿÿÿÿÿÿÿÿÿÿÿÿÿÿÿÿÿÿÿÿÿÿÿÿÿÿÿÿÿÿÿÿÿÿÿÿÿÿÿÿÿÿÿÿÿÿÿÿÿÿÿÿÿÿÿÿÿÿ¢ÿÿÿÿÿ¢ÿÿÿÿÿ ÿÿ~ÿÿÿÿ}ÿÿÿÿÿÿÿÿÿÿÿÿÿÿÿÿÿÿÿÿvÿÿxÿsÿÿiÿÿÿÿ¤ÿÿÿÿÿnÿ{ÿÿ¢ÿÿ¨ÿÿÿÿÿÿxÿÿÿ~ÿÿÿÿÿÿÿÿÿÿÿÿÿÿÿÿÿÿÿÿÿÿÿÿÿÿÿÿÿÿwÿÿÿÿÿÿÿÿÿtÿxÿÿÿÿÿÿÿÿÿÿÿÿÿÿÿÿÿÿ{ÿÿÿÿÿÿÿ{ÿÿÿÿÿÿÿÿÿÿÿ|ÿÿÿÿÿÿÿÿÿÿÿÿÿÿuÿzÿÿÿÿ}ÿrÿhÿMÿÿÿÿÿwÿÿÿÿÿÿÿÿ|ÿÿÿÿÿÿÿÿÿÿÿÿÿÿÿÿÿÿÿÿÿÿÿÿÿÿÿÿÿÿÿÿ|ÿÿÿÿÿÿÿÿÿÿÿÿÿ~ÿxÿÿÿÿÿÿÿ~ÿÿÿÿ}ÿÿ|ÿÿÿÿvÿ|ÿÿÿwÿÿÿ\ÿvÿÿÿÿrÿÿÿÿÿÿÿÿÿzÿvÿÿÿÿÿÿÿÿÿÿ~ÿÿÿÿÿÿÿÿÿzÿÿÿÿÿÿÿÿÿÿÿÿÿÿÿÿÿÿÿÿÿ~ÿÿÿÿÿÿÿÿ}ÿÿ¢ÿÿÿÿÿÿÿÿÿÿÿÿÿÿÿÿÿÿÿÿÿÿÿÿÿÿ~ÿÿÿÿÿÿÿ ÿÿÿÿÿÿÿÿÿÿÿÿÿÿÿÿÿÿÿÿÿÿÿÿÿÿÿÿÿÿ¤ÿ¨ÿÿÿÿÿÿÿÿÿÿÿÿÿzÿÿ|ÿÿÿÿÿ¡ÿÿÿÿ¡ÿ¢ÿÿÿÿªÿ¤ÿ§ÿ³ÿÿÿ©ÿÿÿÿ¡ÿÿÿÿÿÿÿÿ¢ÿÿÿÿÿÿÿÿÿÿÿÿ¢ÿÿÿ ÿÿÿ¡ÿ¤ÿÿ¤ÿÿÿÿÿÿÿÿÿÿÿÿÿ¡ÿ¥ÿ¥ÿÿÿÿ¡ÿÿÿÿ¥ÿÿ¡ÿÿÿ¡ÿ§ÿÿÿÿÿÿ¡ÿÿÿÿÿÿÿ£ÿ¯ÿÿxÿÿÿÿÿÿÿÿÿÿÿÿÿÿÿÿÿÿÿÿ©ÿÿ¯ÿÿ¡ÿÿÿÿ}ÿxÿÿÿÿÿÿÿÿÿÿÿÿÿaÿÿÿÿÿÿÿÿÿÿÿÿ£ÿ¥ÿÿÿÿÿ¡ÿ£ÿÿÿÿÿÿ¥ÿ¦ÿÿyÿWÿtÿÿÿÿÿÿ¢ÿÿÿÿ£ÿÿ¡ÿÿÿÿÿ¢ÿ¢ÿÿÿ¤ÿ¡ÿÿÿÿ¢ÿÿÿÿÿÿ¢ÿÿÿ§ÿÿÿÿÿÿÿÿÿÿªÿ¯ÿ¡ÿÿ¢ÿÿÿÿÿÿ ÿÿÿÿ¡ÿ ÿÿÿÿÿÿÿÿÿÿÿÿ¡ÿÿÿÿÿÿ ÿ¤ÿ¨ÿ¥ÿÿÿÿÿÿ¦ÿÿÿÿÿÿÿÿ£ÿ¡ÿÿÿÿÿÿªÿ ÿÿÿÿÿÿÿÿ ÿÿÿ ÿÿÿÿÿÿ¤ÿÿÿÿ§ÿÿÿÿÿÿÿÿÿÿÿÿ~ÿ¢ÿ§ÿ§ÿ®ÿ­ÿ¨ÿÿÿÿÿÿÿÿ¡ÿÿÿÿÿÿÿÿÿÿÿÿÿÿÿÿÿÿÿÿÿÿÿÿÿÿÿÿÿÿÿÿÿ~ÿÿ~ÿsÿ«þÀýrþÿÿÿÿÿÿÿÿÿÿÿÿÿÿÿÿÿÿÿÿÿÿÿÿÿÿ¡ÿÿÿÿÿÿÿÿÿÿÿÿÿÿÿÿÿÿÿÿÿÿÿÿÿÿÿÿÿÿÿÿ¥ÿÿÿÿÿÿÿÿÿÿÿÿÿÿÿÿÿÿÿÿÿÿÿÿÿÿÿÿ ÿÿ ÿÿÿÿÿÿÿÿÿÿÿÿÿÿÿÿÿÿÿÿÿÿÿÿÿ¨ÿ¨ÿÿÿÿÿÿÿÿÿÿÿÿÿÿÿÿÿÿÿÿÿÿÿyÿÿÿ{ÿÿ ÿÿÿÿ6ÿ+þHþ^ÿÿÿÿÿÿÿÿÿÿÿÿÿÿÿÿÿÿ¡ÿÿÿÿÿÿÿÿÿÿÿÿÿÿÿÿÿÿÿÿÿ ÿ²ÿÿÿÿÿÿÿÿÿÿÿÿÿÿÿÿÿÿÿÿÿÿÿÿÿÿÿÿÿÿÿÿÿÿÿÿÿÿÿÿÿÿÿÿÿÿÿÿÿÿÿÿÿÿÿÿÿsÿÿÿÿÿÿÿÿ}ÿÿÿÿÿÿÿÿÿÿÿÿpÿÿÿÿÿÿÿÿÿÿÿÿÿÿ|ÿ~ÿÿ¡ÿÿÿÿÿÿ~ÿÿÿÿÿÿÿÿÿÿÿÿÿÿÿÿÿÿÿÿÿÿÿÿÿÿÿÿÿÿÿÿÿ}ÿ~ÿÿÿcÿpÿ}ÿÿÿÿÿÿÿÿÿÿÿÿÿÿÿÿÿÿyÿÿÿÿÿÿÿÿÿÿÿÿÿÿÿÿÿÿÿÿÿÿÿÿÿ{ÿÿzÿÿÿÿÿÿÿÿÿÿ¤ÿ£ÿ¥ÿ¥ÿÿÿÿÿÿ«ÿ­ÿ£ÿÿÿÿÿÿÿÿ©ÿ®ÿªÿ¢ÿ¡ÿ¤ÿÿÿÿÿÿÿÿÿÿÿÿÿÿÿÿÿÿ¡ÿ¡ÿÿ¡ÿÿÿ¢ÿÿÿÿ¡ÿ¤ÿÿÿÿÿÿ ÿÿ ÿÿÿÿÿ¥ÿÿÿÿÿÿÿÿÿÿÿÿÿÿÿÿÿÿÿÿÿ`ÿsÿÿÿÿsÿwÿÿÿÿÿÿ}ÿ|ÿrÿ`ÿnÿOÿÿpÿqÿÿÿvÿqÿsÿ}ÿqÿUÿoÿtÿwÿÿÿÿÿÿÿÿÿÿÿÿyÿÿÿÿÿÿÿÿÿÿÿÿÿÿÿÿ§ÿÿÿÿ~ÿÿ|ÿjÿnÿÿÿÿÿÿvÿ~ÿxÿtÿzÿ|ÿzÿÿÿ~ÿÿxÿnÿbÿ~ÿÿzÿ}ÿÿÿqÿÿÿpÿ}ÿsÿeÿdÿvÿÿÿÿÿÿÿÿÿÿÿÿÿyÿiÿsÿÿÿÿÿÿÿÿÿÿÿÿÿÿÿÿÿÿÿÿÿÿÿlÿoÿtÿ~ÿÿÿÿÿÿÿÿÿÿÿÿ|ÿÿÿÿÿÿÿÿÿÿ¦ÿÿyÿÿzÿÿÿÿ§ÿ§ÿÿÿÿÿ©ÿ£ÿÿ¨ÿ ÿ ÿ§ÿ«ÿ®ÿ«ÿÿÿ|ÿ{ÿ¤ÿÿ ÿÿÿÿÿÿ~ÿÿÿÿ£ÿÿÿÿÿÿÿ¢ÿ¤ÿ¡ÿ ÿÿ ÿ¥ÿÿÿ§ÿ ÿ«ÿ¤ÿ¦ÿÿÿÿÿÿÿÿ¥ÿÿÿ­ÿÿ¢ÿÿ¡ÿ¢ÿÿÿÿÿÿ ÿpÿ~ÿÿÿÿÿÿÿÿÿÿÿÿ¤ÿÿÿÿÿÿÿÿÿÿÿÿÿÿÿÿÿÿÿÿ}ÿÿÿÿÿÿÿÿÿÿÿÿ¥ÿÿ}ÿÿÿÿÿÿÿÿÿÿÿxÿÿÿÿ~ÿÿÿÿÿ|ÿÿ~ÿgÿkÿÿ|ÿÿÿÿÿÿÿÿÿÿsÿJÿÖþþJÿ}ÿÿÿÿÿÿÿÿÿÿvÿvÿÿÿÿÿ|ÿkÿiÿ}ÿxÿÿ}ÿÿ|ÿÿÿÿÿÿÿÿÿÿÿ¢ÿÿÿÿzÿÿÿÿÿÿÿÿÿÿÿÿÿÿÿ}ÿÿÿÿÿÿÿÿÿÿyÿOÿ^ÿÿÿÿÿ{ÿÿ¢ÿÿÿÿÿÿÿÿÿÿÿÿÿÿÿÿÿÿÿzÿyÿqÿlÿxÿÿÿÿÿÿÿtÿÿÿÿÿÿÿÿÿÿÿÿÿÿÿÿÿÿÿ|ÿÿÿÿvÿÿÿÿÿ{ÿÿ~ÿ{ÿÿÿÿÿzÿ{ÿÿÿÿÿÿÿÿÿ~ÿÿzÿÿÿÿÿÿÿÿÿÿÿÿÿÿzÿlÿYÿ4ÿzÿÿsÿÿÿÿÿÿÿÿÿÿÿÿÿÿÿÿÿÿÿÿÿÿÿÿrÿtÿÿrÿqÿ~ÿÿxÿ{ÿÿvÿnÿÿvÿÿ|ÿVÿmÿÿÿÿ|ÿqÿÿÿnÿÿÿÿxÿzÿÿÿÿÿÿzÿeÿ|ÿÿÿxÿÿÿÿuÿyÿ{ÿÿÿÿÿÿÿÿpÿsÿÿÿÿÿÿÿÿÿ}ÿÿ}ÿÿÿ}ÿzÿ~ÿvÿxÿpÿRÿKÿdÿrÿuÿ~ÿvÿwÿÿyÿ{ÿrÿ{ÿÿÿÿÿÿnÿuÿÿÿÿ}ÿÿ~ÿzÿÿÿ}ÿ|ÿÿoÿoÿtÿzÿtÿxÿ~ÿÿyÿÿÿÿÿuÿÿ~ÿÿÿÿÿzÿzÿÿÿÿÿtÿpÿ|ÿÿÿ{ÿuÿÿÿÿÿÿÿÿ|ÿ~ÿÿÿÿÿÿÿuÿvÿÿzÿÿ~ÿ|ÿÿtÿyÿ}ÿsÿÿÿÿÿuÿÿÿÿÿÿ|ÿtÿÿÿ}ÿ~ÿxÿÿÿsÿ~ÿ{ÿtÿÿeÿÿÿkÿÿvÿÿÿqÿÿÿgÿrÿuÿÿÿÿyÿyÿÿÿÿÿÿÿÿ{ÿxÿtÿxÿsÿzÿxÿqÿ~ÿrÿpÿ~ÿÿÿÿÿ|ÿÿÿÿÿÿvÿÿqÿuÿÿ~ÿÿÿÿqÿ{ÿÿ{ÿoÿvÿÿ~ÿnÿyÿhÿÿqÿ~ÿhÿÿuÿrÿyÿÿyÿtÿÿÿyÿyÿvÿuÿuÿ}ÿÿÿÿÿÿsÿuÿzÿpÿnÿ|ÿÿÿÿtÿhÿtÿÿzÿÿpÿ}ÿÿÿsÿÿÿÿ}ÿÿÿÿ{ÿxÿsÿoÿzÿÿ}ÿsÿmÿhÿvÿlÿyÿxÿvÿfÿfÿ}ÿtÿoÿvÿÿÿZÿÿtÿ{ÿÿ{ÿzÿyÿsÿpÿkÿwÿxÿrÿ~ÿ~ÿ{ÿ|ÿzÿxÿvÿ|ÿ{ÿsÿtÿ}ÿÿsÿiÿ|ÿoÿQÿnÿnÿ|ÿwÿoÿ}ÿzÿnÿuÿÿgÿÿ~ÿhÿlÿwÿÿ|ÿsÿsÿ|ÿtÿlÿmÿtÿwÿiÿeÿxÿzÿvÿ~ÿeÿkÿqÿmÿvÿhÿÿvÿ]ÿvÿXÿÿ{ÿhÿlÿwÿyÿsÿrÿuÿjÿwÿÿvÿtÿiÿwÿ|ÿ~ÿxÿnÿjÿiÿlÿ}ÿÿ{ÿzÿrÿsÿuÿmÿÿuÿyÿvÿÿÿÿÿÿsÿÿjÿÿmÿyÿoÿrÿÿvÿqÿoÿrÿÿÿÿlÿlÿÿyÿÿzÿ^ÿjÿÿÿÿ}ÿqÿyÿxÿsÿoÿuÿÿÿÿ~ÿgÿpÿÿÿ}ÿÿÿÿwÿÿÿ{ÿyÿÿuÿvÿsÿfÿÿyÿÿÿÿqÿÿÿÿÿ~ÿÿ~ÿwÿÿÿuÿzÿÿkÿlÿÿÿÿÿÿÿzÿhÿÿÿÿxÿ}ÿsÿÿyÿ{ÿvÿÿÿ{ÿÿsÿÿmÿÿÿtÿÿÿ}ÿÿÿÿÿÿÿÿÿÿÿÿÿÿÿ}ÿÿÿÿÿÿ~ÿÿÿÿÿÿÿÿÿÿÿÿÿÿÿÿpÿÿÿÿÿmÿÿÿÿ|ÿÿ}ÿÿÿÿÿÿÿÿÿÿÿÿÿ{ÿsÿÿÿÿÿÿ ÿÿÿÿÿÿÿÿÿÿÿÿÿÿÿÿÿÿÿÿpÿÿÿÿÿÿÿxÿhÿ}ÿ|ÿÿÿÿÿÿÿÿÿÿÿÿÿÿÿ}ÿÿÿÿÿÿÿÿ~ÿÿÿÿÿÿÿÿÿÿÿÿÿÿÿÿÿÿÿÿÿÿ~ÿÿÿÿÿÿÿÿÿÿÿÿÿÿÿÿÿÿÿÿÿÿÿÿÿÿÿÿÿÿÿÿÿÿÿÿÿÿÿÿÿÿÿÿÿÿÿÿÿÿ}ÿÿÿÿÿÿÿÿÿÿwÿ|ÿ}ÿÿ}ÿÿÿÿÿÿÿÿÿÿÿÿÿÿÿÿÿÿÿÿÿÿÿÿÿÿÿÿÿÿÿyÿÿÿÿÿÿÿÿÿÿzÿÿÿÿ|ÿÿÿÿÿyÿÿÿÿ ÿÿÿÿÿÿÿÿÿÿÿÿÿÿÿÿÿÿÿÿÿÿÿÿÿÿÿÿÿÿÿzÿÿÿÿÿÿ~ÿÿÿÿÿÿÿ©ÿÿÿÿ¢ÿÿÿÿÿ£ÿÿÿÿÿÿÿÿÿÿuÿÿÿÿ¡ÿÿÿÿÿÿÿÿÿnÿ}ÿÿÿÿÿÿÿÿÿÿÿ~ÿ{ÿÿ¢ÿÿÿÿÿÿÿÿÿÿÿÿzÿÿÿ{ÿÿÿÿÿÿÿ}ÿÿÿÿÿÿ¤ÿÿÿÿÿÿÿÿ¥ÿÿÿÿ ÿ¡ÿÿÿÿÿÿÿÿÿÿÿÿÿÿÿÿÿÿÿÿÿÿÿÿ£ÿÿÿÿÿÿÿÿÿÿÿÿÿÿÿÿÿÿÿÿÿÿÿÿÿÿ~ÿyÿÿÿÿÿÿÿ}ÿÿÿ¤ÿÿÿÿÿ}ÿÿÿÿÿÿÿÿÿÿÿÿÿÿÿÿÿÿÿÿÿÿÿÿÿÿ}ÿÿÿÿÿÿÿÿ{ÿÿzÿÿÿÿÿÿÿÿkÿÿÿÿÿ£ÿÿÿÿÿÿÿÿÿÿÿÿÿÿÿÿÿÿÿÿÿÿÿÿÿÿÿÿÿÿÿÿÿÿÿÿÿÿÿÿÿÿÿÿ|ÿÿÿÿÿÿÿÿÿÿÿÿÿÿÿÿzÿÿÿÿÿÿÿxÿÿÿÿÿÿÿwÿÿÿsÿÿtÿÿÿÿÿÿÿÿÿÿÿÿÿÿÿÿzÿ|ÿÿÿrÿvÿÿÿÿvÿyÿrÿZÿÿÿÿÿÿÿÿÿÿÿ¤ÿÿÿ~ÿ~ÿÿÿÿÿÿÿÿÿÿÿÿÿÿÿÿÿÿÿÿÿÿÿÿÿwÿÿÿ}ÿ|ÿÿÿÿÿÿÿÿÿÿÿÿÿÿ~ÿÿÿÿÿÿÿÿÿÿxÿÿkÿÿÿÿÿzÿÿÿÿÿxÿÿÿyÿÿÿÿÿ{ÿÿÿÿÿÿÿÿÿÿÿÿÿÿÿÿÿyÿzÿÿÿÿÿÿÿÿÿÿÿÿÿÿÿÿÿÿÿÿÿÿÿÿÿwÿÿÿÿÿÿÿÿÿÿ|ÿpÿÿÿÿÿÿÿÿÿÿÿÿÿÿÿÿÿÿÿÿÿÿÿÿÿÿÿÿÿÿÿÿÿÿ|ÿÿÿÿÿÿÿÿÿÿÿÿÿÿyÿÿÿÿÿÿÿÿ©ÿÿ®ÿÿÿÿÿÿÿÿÿ¡ÿÿ¥ÿ¨ÿ¢ÿ¢ÿÿÿÿÿÿÿÿÿÿÿÿÿÿÿÿÿÿ ÿÿÿÿ ÿÿÿÿÿ±ÿ¶ÿ¤ÿÿÿÿ ÿ£ÿ ÿ ÿ¬ÿÿÿÿÿ ÿÿÿ ÿÿÿÿÿÿÿÿÿÿÿ§ÿÿÿÿ¤ÿ©ÿÿÿÿÿÿ©ÿ¨ÿ·ÿ¨ÿÿÿÿ¦ÿ¦ÿ¢ÿÿÿÿÿÿÿÿÿÿ{ÿÿÿ¤ÿÿÿÿÿÿ£ÿÿÿ¢ÿ¥ÿ ÿ¥ÿÿÿ¢ÿÿÿ¬ÿ¦ÿÿÿÿÿÿÿÿÿÿÿÿÿÿ ÿ¤ÿÿÿÿÿÿÿ¥ÿ©ÿÿÿÿÿÿÿÿÿÿÿ§ÿÿÿ¢ÿÿÿÿÿÿ}ÿÿsÿÿÿÿ®ÿ¡ÿ§ÿÿÿÿÿÿÿÿÿÿÿ¢ÿÿ¡ÿÿÿÿ¡ÿ ÿ£ÿ£ÿÿÿhÿ}ÿÿ ÿ¡ÿ¦ÿ­ÿÿÿÿ ÿ­ÿÿ­ÿÿ¥ÿ¥ÿÿÿÿÿ¢ÿ£ÿÿÿÿÿÿÿÿÿ ÿ¢ÿÿÿÿ¯ÿ§ÿÿÿÿÿÿÿÿÿÿ£ÿ ÿ¤ÿÿÿÿÿ¥ÿ ÿÿÿÿÿÿÿÿÿ ÿÿÿ¡ÿÿÿÿÿÿÿ¥ÿ¬ÿ£ÿ¡ÿ¢ÿÿ¢ÿ¥ÿ£ÿÿÿÿ¢ÿ¥ÿÿÿÿÿÿ ÿÿÿÿÿÿÿÿÿÿÿÿÿÿÿÿÿÿÿÿÿÿÿÿÿÿÿÿ­ÿÿÿÿ§ÿÿÿÿÿÿÿÿÿÿÿÿÿÿÿÿÿÿÿÿ¢ÿÿÿÿÿÿÿÿÿÿÿÿÿÿÿÿÿÿÿÿÿÿÿ¦ÿÿÿÿ¤ÿÿÿÿÿÿ¡ÿÿÿÿÿÿÿÿ|ÿ8ÿýöý8ÿÿÿÿÿ¢ÿ«ÿÿÿÿÿÿÿÿ¢ÿ¢ÿÿÿÿÿÿÿÿÿÿÿÿÿÿÿÿÿÿÿÿÿÿÿÿÿÿÿÿÿÿÿÿÿÿÿÿÿÿÿÿÿÿÿÿ ÿÿÿÿÿÿÿÿÿÿÿÿÿÿÿÿÿÿÿÿÿÿÿÿÿÿÿÿÿÿÿÿÿÿÿ~ÿÿÿÿÿ ÿ£ÿÿÿÿÿÿÿÿÿÿÿÿÿÿÿÿÿÿÿÿÿÿÿÿÿÿÿÿÿÿÿÿÿÿÿÿÿvÿqÿ~ÿÿÿ¡ÿÿÿÿrÿsþ=þóþ}ÿÿÿÿÿÿÿÿÿÿÿÿÿÿÿÿÿÿÿÿÿÿÿÿÿÿÿÿÿÿÿ£ÿÿwÿiÿxÿÿÿÿÿÿÿ¢ÿÿÿÿÿÿÿÿÿÿÿÿÿÿÿÿÿÿÿÿÿ¬ÿÿÿÿÿÿÿÿÿÿÿÿÿÿÿÿÿÿÿÿÿÿÿÿÿÿÿÿÿÿÿÿÿ}ÿÿÿÿÿÿÿÿÿÿÿÿÿÿÿÿÿÿÿÿÿÿÿÿÿÿÿÿÿÿÿÿÿÿ¢ÿÿÿÿÿÿÿÿÿÿrÿvÿÿÿÿÿÿÿÿÿÿÿÿÿÿÿÿmÿÿ}ÿrÿÿÿÿÿÿÿÿÿÿÿÿgÿdÿÿ|ÿWÿDÿtÿqÿpÿÿÿÿÿÿÿÿÿvÿÿÿÿÿÿÿÿÿÿÿÿÿÿÿÿÿÿÿÿÿÿÿÿÿÿÿÿÿÿÿÿÿÿÿÿÿÿÿÿÿÿÿÿ£ÿ­ÿ©ÿ¤ÿ§ÿÿÿÿÿÿ£ÿ¥ÿÿÿÿ ÿ¢ÿ¤ÿ¦ÿ¤ÿÿÿªÿ³ÿ­ÿ«ÿ ÿÿÿÿÿÿÿÿÿÿÿ ÿ¥ÿ£ÿÿÿÿÿÿÿÿÿÿ¢ÿÿÿÿÿÿÿÿÿÿÿ ÿÿÿÿ¢ÿÿÿÿÿÿÿÿÿÿÿÿÿÿÿÿÿÿÿxÿ{ÿÿÿÿ{ÿzÿÿ{ÿmÿiÿhÿwÿ|ÿÿÿÿ{ÿÿÿ~ÿÿÿzÿeÿtÿÿÿtÿiÿtÿ`ÿkÿZÿqÿuÿqÿ}ÿÿvÿÿÿÿÿÿÿ}ÿÿÿÿÿÿÿÿÿÿÿÿÿÿÿÿÿÿÿ}ÿÿsÿnÿpÿkÿfÿhÿhÿÿÿrÿÿÿxÿrÿnÿoÿwÿÿÿwÿsÿÿÿ|ÿsÿnÿmÿnÿ{ÿÿÿ}ÿsÿxÿpÿÿÿtÿmÿuÿÿÿÿÿÿÿÿÿÿÿÿÿÿwÿÿÿÿÿÿÿÿÿÿÿÿÿÿÿÿÿÿÿÿÿÿÿÿÿÿÿÿÿÿÿÿÿÿÿÿÿÿÿÿÿÿÿÿÿ¤ÿÿÿ¡ÿÿ¡ÿÿiÿÿ¡ÿ¡ÿ¢ÿªÿªÿÿ¥ÿ©ÿÿ§ÿ£ÿÿ­ÿ¦ÿ±ÿ¬ÿ£ÿ©ÿ©ÿÿ{ÿwÿÿÿ ÿÿÿ¯ÿ­ÿÿÿÿ£ÿ ÿÿ ÿÿÿÿ ÿÿÿÿ ÿ¥ÿ¦ÿ¡ÿ ÿ¥ÿ±ÿ ÿªÿÿ®ÿ©ÿÿÿÿÿÿÿ¡ÿÿ¡ÿ¡ÿÿ­ÿÿÿÿ¢ÿÿÿÿ~ÿÿÿ¥ÿ}ÿÿwÿÿÿÿÿÿÿÿÿÿÿÿÿÿÿÿÿÿÿÿÿÿÿÿÿÿÿÿÿÿÿÿÿÿÿÿÿÿÿÿÿÿÿÿÿ~ÿÿÿÿÿÿÿÿÿÿkÿÿÿÿÿÿÿÿÿÿrÿtÿzÿiÿyÿxÿnÿÿÿÿÿÿÿÿÿÿpÿ-ÿ´þ¥þqÿÿÿÿÿÿÿÿÿ~ÿÿ{ÿÿÿÿÿÿÿÿmÿÿlÿÿÿÿÿÿ~ÿÿÿÿÿÿÿÿÿÿÿÿÿwÿÿÿÿÿÿÿÿÿÿÿÿÿÿÿvÿÿÿÿÿyÿvÿÿÿÿÿxÿ}ÿzÿÿÿÿwÿÿÿ{ÿÿÿÿÿzÿ~ÿÿÿÿÿÿÿ}ÿÿÿ|ÿÿÿÿ{ÿmÿtÿyÿÿÿÿÿÿÿÿÿÿÿÿÿÿÿÿÿÿÿÿÿÿÿÿÿÿÿÿÿxÿpÿÿkÿÿpÿÿ|ÿÿ|ÿuÿxÿ{ÿ}ÿÿÿÿÿÿÿÿÿÿyÿwÿyÿwÿÿÿÿÿÿÿÿ}ÿyÿ~ÿ}ÿ{ÿsÿzÿCÿ[ÿ}ÿyÿÿÿÿÿÿÿÿÿÿ}ÿ~ÿÿwÿÿÿ|ÿÿÿÿÿÿÿÿÿyÿsÿ{ÿyÿxÿuÿvÿ~ÿ{ÿ{ÿwÿqÿÿÿÿ~ÿsÿÿÿÿÿÿÿÿÿoÿzÿÿÿÿ}ÿ|ÿÿÿÿyÿzÿiÿsÿÿÿrÿÿ{ÿvÿ}ÿuÿxÿÿÿvÿuÿÿÿÿÿÿÿ{ÿÿÿxÿÿÿÿÿÿ{ÿzÿuÿÿÿÿÿyÿqÿlÿhÿkÿtÿuÿwÿmÿ{ÿÿyÿ}ÿÿnÿvÿÿÿÿÿwÿjÿ{ÿ|ÿ|ÿyÿxÿ}ÿÿÿÿ~ÿuÿ}ÿÿtÿxÿvÿ~ÿzÿÿzÿoÿoÿÿÿÿÿÿÿsÿ|ÿÿÿrÿqÿÿÿ{ÿÿxÿÿÿÿÿÿÿÿÿwÿxÿzÿÿÿÿÿÿÿÿkÿlÿÿÿÿÿ}ÿÿÿ{ÿÿzÿrÿ}ÿzÿÿÿÿ~ÿÿÿÿÿÿÿyÿÿ}ÿÿÿÿuÿxÿ}ÿpÿ|ÿxÿmÿÿÿÿ[ÿyÿ}ÿÿuÿÿtÿÿÿvÿ|ÿ~ÿÿÿÿÿ~ÿÿyÿ~ÿ~ÿ~ÿÿÿ|ÿxÿ}ÿÿÿ|ÿtÿuÿÿ|ÿÿ{ÿ|ÿÿÿÿuÿpÿÿÿÿzÿÿÿvÿoÿcÿnÿ~ÿvÿzÿ}ÿyÿqÿjÿvÿÿvÿÿqÿÿÿ{ÿvÿÿiÿyÿ|ÿbÿqÿzÿÿpÿ}ÿÿ{ÿÿvÿcÿqÿÿ|ÿsÿ{ÿÿÿoÿsÿxÿ~ÿ{ÿÿÿyÿxÿtÿ_ÿsÿvÿ~ÿgÿÿÿ]ÿxÿsÿlÿkÿtÿwÿÿ~ÿlÿwÿÿÿwÿjÿkÿfÿ`ÿjÿsÿÿÿgÿwÿÿfÿrÿxÿuÿmÿvÿÿ|ÿkÿÿnÿuÿtÿnÿtÿvÿrÿmÿuÿqÿsÿwÿ{ÿÿyÿrÿuÿlÿfÿpÿ_ÿvÿÿ{ÿÿ]ÿjÿkÿ`ÿRÿ{ÿ{ÿÿvÿÿnÿoÿyÿqÿeÿYÿkÿmÿQÿmÿvÿfÿ^ÿoÿpÿhÿiÿtÿÿÿ~ÿ{ÿzÿzÿnÿiÿlÿoÿvÿgÿpÿqÿeÿvÿsÿhÿxÿmÿ{ÿÿtÿ\ÿjÿvÿsÿxÿ{ÿÿÿÿqÿrÿiÿpÿtÿwÿmÿkÿsÿnÿpÿ~ÿÿÿ{ÿoÿoÿjÿmÿÿ|ÿsÿwÿqÿgÿoÿÿÿÿnÿtÿxÿÿÿjÿÿÿzÿ~ÿkÿnÿrÿgÿ{ÿlÿnÿÿÿ~ÿxÿpÿsÿtÿÿÿoÿyÿtÿvÿÿzÿwÿuÿtÿ~ÿwÿmÿ|ÿ}ÿyÿ|ÿÿuÿsÿqÿdÿÿnÿÿÿjÿÿyÿiÿÿgÿ{ÿÿÿxÿvÿÿÿÿzÿÿÿzÿÿÿÿÿÿ~ÿÿÿÿ|ÿyÿÿÿÿ|ÿÿÿÿÿÿtÿ}ÿÿÿÿ~ÿÿ~ÿÿÿÿÿÿÿÿuÿ~ÿ~ÿÿÿÿÿÿyÿÿÿÿ£ÿÿÿÿÿ~ÿÿÿÿÿÿ{ÿ}ÿÿÿyÿ{ÿvÿÿÿÿ¦ÿÿÿÿÿ~ÿsÿÿuÿÿÿÿdÿÿÿtÿÿÿ{ÿÿÿÿÿÿÿÿÿÿÿÿÿÿÿÿÿÿÿÿÿÿÿÿÿÿÿÿÿÿÿÿÿÿÿÿuÿÿÿÿÿ{ÿÿ|ÿÿoÿ|ÿ}ÿlÿÿÿÿÿÿÿÿÿÿÿÿÿzÿÿÿÿÿÿÿÿÿÿÿÿÿÿÿÿÿÿÿ¡ÿÿÿÿÿÿÿÿÿÿÿÿ ÿÿtÿÿ¢ÿÿÿÿÿyÿÿÿÿÿÿÿÿÿÿÿÿÿÿÿÿÿÿÿÿÿÿÿÿÿÿÿÿÿÿÿÿÿÿÿÿÿÿ}ÿÿÿÿÿÿÿÿÿÿÿÿÿÿÿ{ÿ~ÿÿÿÿÿÿ{ÿÿÿÿÿÿÿÿÿÿwÿÿÿÿÿÿÿÿÿÿÿÿÿÿÿÿÿÿÿÿÿÿ§ÿÿÿÿÿÿÿÿÿqÿÿÿzÿÿÿÿÿ§ÿÿ¡ÿÿÿÿÿÿÿÿÿÿÿÿÿÿÿÿÿÿÿÿÿÿÿÿÿÿÿÿÿÿÿÿÿÿÿÿÿÿÿÿÿÿÿÿÿÿÿÿ§ÿÿÿÿÿÿÿÿÿÿÿÿÿÿ¥ÿÿÿÿÿÿÿÿÿÿÿÿ¨ÿÿ{ÿÿÿ£ÿÿÿÿÿÿÿÿÿÿÿ¢ÿÿxÿÿ§ÿÿÿÿÿÿÿyÿÿÿÿÿÿÿÿÿÿÿÿÿÿÿÿÿÿÿÿÿÿÿÿÿÿÿÿÿÿÿÿÿÿÿÿÿÿÿÿ¢ÿ£ÿ¤ÿÿÿÿÿÿÿ{ÿÿÿÿÿÿÿÿÿÿÿÿÿÿÿÿÿÿÿÿÿÿÿÿÿÿÿÿÿÿÿÿÿzÿÿÿÿ ÿÿÿÿÿÿÿÿÿ¨ÿÿÿ~ÿÿÿÿÿÿÿÿÿÿÿÿÿÿ~ÿÿÿÿ ÿ¤ÿ¥ÿ¤ÿÿÿÿÿ ÿ°ÿÿÿÿÿÿ¢ÿÿÿÿÿÿÿÿÿÿ}ÿÿÿÿÿÿÿÿÿvÿÿÿÿÿÿÿÿÿÿÿÿ ÿÿÿÿÿÿÿÿÿÿÿÿÿÿÿÿÿÿÿÿÿÿÿÿÿÿÿ~ÿuÿÿÿÿÿÿÿÿuÿÿÿÿÿÿÿÿzÿÿÿ~ÿÿÿÿÿÿ}ÿÿÿÿxÿÿÿÿ¢ÿkÿÿÿÿÿÿtÿÿÿrÿtÿÿÿÿÿÿÿÿÿÿÿxÿÿÿÿÿ{ÿÿrÿnÿÿÿ{ÿÿÿqÿÿrÿÿsÿÿÿÿ~ÿÿÿÿÿÿwÿÿzÿÿÿÿÿÿÿÿ}ÿ}ÿÿÿÿÿÿÿ~ÿÿÿÿÿÿÿÿ}ÿ{ÿtÿÿÿÿÿÿÿÿÿÿÿÿÿÿ}ÿÿÿÿÿÿÿÿrÿÿÿ¦ÿÿ|ÿnÿÿ~ÿÿÿ~ÿÿÿÿÿÿÿÿ}ÿzÿÿÿÿÿÿÿzÿÿÿÿÿÿ©ÿ}ÿoÿÿÿÿÿÿÿÿÿÿÿÿÿÿÿÿÿÿÿÿÿÿÿÿÿÿÿÿÿÿÿÿ¨ÿÿÿÿÿÿÿÿÿÿÿÿÿÿÿÿÿÿÿÿÿÿÿÿÿÿÿÿÿÿÿÿÿÿÿÿÿÿÿÿÿÿÿÿÿÿÿÿÿÿÿÿÿÿÿÿÿÿÿtÿÿÿÿ{ÿÿÿ ÿÿ¢ÿÿÿÿÿÿÿÿÿÿÿÿÿÿÿÿÿÿÿÿÿÿÿÿÿÿÿÿÿÿ¨ÿÿÿÿÿÿÿ ÿ ÿ§ÿÿ¦ÿ¤ÿ¦ÿ¢ÿÿÿ¦ÿÿÿ¢ÿÿÿÿÿÿÿÿÿÿÿÿÿÿ¨ÿ­ÿÿ¡ÿÿ¡ÿ£ÿÿÿÿ£ÿÿ«ÿ©ÿ®ÿ¤ÿÿÿÿÿÿÿÿ¤ÿÿ¢ÿ§ÿÿÿÿÿkÿÿ¡ÿÿ¡ÿÿÿ¢ÿ ÿÿÿÿÿÿÿÿÿÿÿÿÿÿ ÿÿ{ÿrÿÿÿ«ÿÿÿÿÿ ÿÿ¡ÿÿÿªÿÿtÿÿÿ¡ÿ¯ÿ¦ÿ¦ÿÿÿÿÿÿÿÿÿÿ¤ÿÿÿÿÿÿ}ÿÿÿÿÿÿÿÿÿÿÿÿÿÿÿÿÿ ÿ ÿÿÿÿÿÿÿÿÿ¡ÿÿ ÿ¨ÿ£ÿÿÿpÿÿ¢ÿ¦ÿªÿªÿ¢ÿÿÿÿ¡ÿ¢ÿÿ«ÿÿ¨ÿ¤ÿÿÿÿ©ÿ­ÿ ÿÿÿÿÿÿÿÿÿ²ÿ¤ÿÿ§ÿ¡ÿ ÿÿÿÿÿ¡ÿ¡ÿ¢ÿ¤ÿ ÿ§ÿ«ÿÿÿÿÿÿÿ¦ÿ¤ÿÿÿÿÿÿÿÿÿ­ÿÿÿÿÿÿÿÿÿÿ¤ÿÿÿÿÿÿÿÿÿÿÿÿÿ¢ÿÿÿÿ¢ÿÿÿÿÿÿÿ¡ÿ¥ÿ¡ÿÿÿÿÿÿÿÿÿÿÿÿÿÿÿÿÿÿÿÿ¦ÿ¨ÿÿÿÿ£ÿÿÿÿÿÿÿÿ ÿÿÿ£ÿ³ÿÿÿ¢ÿÿÿÿ ÿ ÿÿÿÿ©ÿ¢ÿÿÿÿÿÿÿÿÿÿÿÿÿÿÿÿÿÿÿÿÿÿÿ¤ÿ¥ÿÿÿÿ©ÿÿÿÿÿÿÿ}ÿsÿXþ~ýþrÿÿÿÿ¦ÿÿÿÿ­ÿÿÿÿÿÿÿÿÿÿÿ¢ÿÿÿÿÿ~ÿÿÿÿÿÿÿÿÿÿÿÿÿÿÿÿ¦ÿÿÿÿÿÿÿÿÿÿÿÿÿÿÿÿÿÿÿÿÿÿÿÿ¤ÿÿÿÿÿÿÿÿÿÿÿÿÿÿÿÿÿÿÿÿÿÿÿÿÿÿÿÿÿÿÿÿÿÿÿÿ ÿÿÿÿÿÿÿÿÿÿÿÿÿÿÿÿÿÿÿÿ}ÿÿÿÿÿÿÿÿÿÿÿÿÿÿÿÿÿÿÿ|ÿÿÿÿÿÿ~ÿ+ÿ	þ­þtÿÿÿÿÿÿÿÿÿÿÿÿÿÿÿÿÿÿÿÿÿÿÿÿÿÿÿÿÿÿÿÿÿÿqÿrÿ{ÿÿÿÿ¨ÿÿÿyÿÿÿÿÿÿÿÿÿÿÿÿÿÿÿÿÿÿÿÿÿÿÿÿuÿÿÿÿÿÿÿÿÿÿÿÿÿÿÿÿÿÿÿ}ÿ¢ÿÿÿÿÿÿÿÿÿÿÿÿÿÿÿÿÿÿÿÿÿÿÿÿÿÿÿÿÿÿÿÿ ÿÿÿÿÿÿÿÿÿÿÿÿÿÿÿÿÿÿÿÿÿÿÿÿzÿ}ÿÿÿÿ|ÿÿÿÿÿÿÿÿÿÿuÿaÿoÿÿÿÿÿÿÿÿÿÿ}ÿÿgÿIÿjÿÿhÿAÿXÿÿÿÿpÿrÿÿÿÿÿÿÿzÿÿÿÿÿÿÿÿÿÿÿÿÿÿÿÿÿÿzÿÿÿÿÿÿÿÿÿÿ|ÿÿÿÿÿÿ~ÿÿÿÿÿ`ÿÿÿÿÿÿ¤ÿ¦ÿ¢ÿ¥ÿÿÿÿÿ£ÿÿÿÿÿ¤ÿ£ÿÿ¶ÿ©ÿÿÿ¢ÿ¨ÿ¬ÿ§ÿ­ÿ¡ÿ£ÿÿÿÿÿÿÿÿÿÿÿ¡ÿ§ÿ¥ÿÿ¡ÿÿÿÿÿ¡ÿÿÿÿÿÿÿÿÿÿÿÿÿÿÿÿ¢ÿÿ|ÿÿÿÿÿÿÿÿÿÿ~ÿÿÿÿÿÿÿÿÿÿjÿRÿKÿ_ÿnÿmÿlÿkÿeÿeÿwÿvÿÿÿuÿlÿjÿsÿÿÿ|ÿoÿwÿ^ÿgÿÿÿ{ÿyÿkÿoÿlÿoÿxÿqÿqÿuÿrÿwÿÿÿÿÿÿÿÿÿÿÿÿwÿÿÿÿÿÿÿÿÿÿÿÿvÿÿ{ÿ{ÿoÿeÿqÿyÿrÿÿ|ÿÿÿwÿÿ{ÿ|ÿyÿmÿzÿÿpÿÿqÿÿÿÿÿÿeÿjÿpÿ_ÿ~ÿÿÿzÿ{ÿ}ÿ}ÿÿÿvÿ{ÿÿÿÿÿÿÿÿÿÿÿÿÿÿÿÿÿÿÿÿÿÿÿÿÿÿÿÿÿ|ÿ~ÿÿ~ÿ}ÿÿvÿÿsÿÿÿyÿÿÿÿÿÿÿ¡ÿ§ÿÿÿÿÿÿÿÿÿ£ÿ³ÿ°ÿÿÿÿ­ÿfÿÿÿÿÿÿ¨ÿ¯ÿ­ÿ®ÿ¨ÿ§ÿ«ÿÿ¢ÿ¨ÿ¢ÿ§ÿ­ÿ¤ÿÿÿoÿsÿÿ£ÿ²ÿ®ÿ¡ÿÿ¥ÿÿÿÿÿ¨ÿ¬ÿ¢ÿÿÿÿÿªÿÿ ÿÿÿ¡ÿÿ ÿÁÿ¢ÿÿºÿ¡ÿ¶ÿªÿ£ÿÿÿ¢ÿÿÿÿÿÿ¦ÿÿÿ¡ÿ®ÿ¦ÿÿÿÿÿ ÿÿ¦ÿÿÿsÿÿÿÿÿÿÿÿÿÿÿÿÿÿÿÿÿ¡ÿ ÿÿÿÿÿÿÿÿÿ}ÿÿ£ÿÿÿÿÿÿÿÿÿÿÿÿÿÿÿÿÿÿvÿÿÿÿÿÿÿÿÿÿÿÿÿÿÿÿÿÿÿÿyÿvÿ{ÿuÿÿÿÿÿxÿÿÿÿÿÿÿÿ}ÿÿªþúþoÿtÿÿÿvÿÿÿÿÿwÿyÿÿÿÿÿÿÿÿÿÿÿmÿÿÿÿÿÿÿzÿyÿpÿ~ÿÿÿÿ{ÿÿ ÿÿ}ÿÿÿÿÿ}ÿÿÿÿÿÿÿÿÿÿ~ÿÿÿ}ÿÿÿÿÿÿÿÿÿÿÿÿÿxÿÿÿÿÿÿÿ ÿÿÿÿÿÿÿÿÿÿÿÿÿÿÿÿÿtÿwÿÿÿpÿÿÿÿÿ{ÿÿÿÿÿqÿÿÿÿÿÿÿÿÿ{ÿÿÿÿÿÿÿÿÿÿÿqÿpÿrÿÿqÿÿÿvÿtÿÿzÿ}ÿÿ|ÿzÿÿÿÿÿÿ}ÿÿuÿ}ÿzÿvÿÿÿÿÿ}ÿÿÿÿÿÿyÿÿÿTÿ*ÿ{ÿÿÿqÿÿÿÿÿÿÿÿÿrÿzÿ~ÿzÿÿÿÿÿÿ}ÿÿÿÿÿ}ÿÿ{ÿwÿpÿuÿÿÿÿ|ÿ~ÿÿÿÿÿÿuÿtÿÿÿwÿzÿÿÿÿÿvÿvÿzÿÿÿÿÿÿÿÿvÿuÿÿvÿÿÿyÿÿÿ|ÿÿÿ~ÿuÿÿÿ{ÿÿÿxÿ{ÿÿÿÿÿÿmÿÿÿ|ÿÿÿ}ÿ|ÿmÿ~ÿÿÿÿvÿbÿ`ÿ\ÿ_ÿsÿvÿvÿoÿeÿwÿÿtÿeÿ}ÿÿÿÿÿÿÿÿÿ}ÿyÿwÿÿ}ÿrÿ|ÿÿÿ{ÿuÿÿÿ|ÿÿxÿyÿÿlÿoÿjÿÿÿÿÿÿÿzÿuÿ|ÿÿÿyÿyÿÿÿnÿÿÿÿÿeÿÿ|ÿuÿÿoÿÿyÿzÿgÿlÿÿÿÿ~ÿuÿvÿÿÿ}ÿuÿpÿÿÿÿÿvÿzÿuÿ|ÿÿÿÿÿÿÿÿÿÿ{ÿeÿvÿ}ÿwÿÿ}ÿpÿÿÿlÿÿÿÿÿyÿÿqÿÿ{ÿÿÿÿrÿÿxÿwÿÿ|ÿtÿvÿÿÿzÿrÿtÿ~ÿ~ÿzÿzÿ}ÿÿÿÿÿÿ}ÿuÿÿ}ÿ{ÿÿÿÿ{ÿÿÿ{ÿjÿvÿÿqÿnÿtÿÿzÿoÿnÿÿÿrÿvÿÿÿnÿrÿtÿÿzÿÿpÿvÿxÿ|ÿÿÿuÿ|ÿÿqÿyÿvÿ{ÿxÿÿÿyÿÿyÿeÿvÿÿ|ÿuÿrÿÿ}ÿxÿyÿnÿmÿÿÿ~ÿvÿwÿÿrÿaÿqÿvÿwÿ~ÿÿ|ÿhÿoÿpÿjÿ~ÿ{ÿuÿrÿ|ÿÿyÿtÿzÿvÿnÿnÿrÿtÿ~ÿrÿwÿ_ÿoÿuÿlÿÿoÿtÿpÿvÿwÿyÿÿyÿnÿvÿwÿvÿ}ÿqÿxÿoÿlÿpÿtÿsÿsÿÿ{ÿtÿsÿiÿzÿxÿeÿyÿxÿeÿ|ÿtÿpÿrÿmÿ2ÿ_ÿÿ~ÿkÿgÿMÿsÿiÿÿmÿfÿÿwÿiÿkÿlÿlÿjÿnÿmÿlÿoÿmÿkÿsÿrÿoÿxÿyÿsÿyÿqÿsÿ|ÿrÿwÿ}ÿsÿwÿÿpÿmÿ{ÿsÿsÿ}ÿnÿÿxÿyÿsÿuÿÿÿÿ}ÿ{ÿvÿnÿlÿoÿiÿiÿzÿÿwÿyÿ|ÿyÿwÿxÿuÿuÿÿ{ÿ{ÿvÿjÿhÿÿzÿnÿ}ÿÿÿ{ÿÿÿbÿ}ÿxÿwÿtÿzÿdÿ{ÿ|ÿwÿrÿyÿxÿ~ÿÿvÿtÿkÿÿÿ~ÿqÿuÿÿiÿaÿzÿÿÿpÿÿÿÿmÿyÿmÿ}ÿxÿÿyÿwÿ}ÿ`ÿÿ}ÿÿuÿnÿÿzÿkÿÿgÿwÿ}ÿÿÿtÿÿuÿ}ÿxÿxÿÿÿ~ÿÿÿ}ÿ|ÿÿÿÿÿÿ{ÿÿÿÿÿ~ÿÿÿÿÿpÿÿÿÿÿÿÿoÿÿÿÿÿÿÿÿrÿÿÿÿÿ~ÿxÿwÿÿsÿÿÿÿÿÿÿÿÿ}ÿvÿÿÿÿÿÿÿÿ~ÿ}ÿ~ÿxÿÿÿÿÿÿÿÿÿÿxÿÿÿ¡ÿÿyÿÿ{ÿÿÿÿÿ{ÿÿÿ}ÿÿÿÿÿÿÿÿÿÿÿÿ}ÿÿÿÿwÿ}ÿÿÿÿÿÿÿÿlÿÿÿÿÿÿÿÿÿÿxÿÿÿ|ÿÿ¡ÿÿÿÿYÿÿÿ}ÿÿÿÿÿÿÿÿÿÿÿÿÿÿÿÿÿÿÿÿÿÿÿÿÿÿÿÿÿÿÿÿÿÿÿÿÿÿÿÿÿÿÿzÿÿÿÿÿÿÿ~ÿÿ}ÿÿÿÿÿÿÿÿÿÿÿÿÿÿÿÿÿÿÿÿÿÿÿÿÿÿÿÿÿÿÿÿÿÿÿÿ|ÿÿÿÿÿ ÿÿÿÿÿÿÿÿÿÿÿÿÿÿÿÿÿÿÿÿÿÿÿÿÿÿÿÿÿÿÿÿÿÿÿÿÿÿÿÿÿÿÿÿÿÿÿÿÿ¤ÿÿÿ}ÿÿÿ¥ÿÿ}ÿmÿÿÿÿÿÿÿÿ¤ÿ~ÿÿÿÿÿÿÿÿÿÿÿ£ÿÿÿÿÿÿÿÿÿÿÿÿ~ÿÿÿÿÿÿÿÿÿÿÿÿÿÿÿÿÿÿÿÿÿÿÿÿÿÿ¡ÿÿÿÿÿÿÿÿÿÿÿÿ¢ÿÿÿÿÿÿÿÿ ÿÿÿÿÿÿÿÿÿÿÿÿÿÿÿÿÿÿÿÿÿÿÿÿÿÿÿ¡ÿÿÿÿ¥ÿ¡ÿÿÿÿ ÿÿÿÿÿÿÿ¥ÿÿÿÿÿÿ¤ÿ¡ÿÿÿÿÿÿ¨ÿ£ÿÿ¡ÿ ÿÿÿÿÿ¥ÿÿ£ÿÿÿ ÿ£ÿ ÿ¸ÿÿÿÿÿÿ£ÿÿÿ}ÿ¥ÿÿÿÿÿÿÿÿÿÿÿÿÿÿÿÿÿÿÿÿÿÿÿÿÿÿ¡ÿÿÿÿzÿÿÿÿÿÿ¤ÿÿÿÿÿÿ ÿÿÿ¢ÿ¬ÿÿÿÿÿÿÿÿÿÿÿÿÿÿÿÿÿÿÿÿÿÿÿÿÿÿÿÿÿÿÿÿÿÿÿÿÿÿÿÿÿrÿÿiÿÿkÿÿ_ÿÿzÿ ÿÿÿÿÿÿÿÿÿÿÿÿÿÿÿÿÿÿÿÿÿÿÿÿÿÿÿÿÿÿÿÿ}ÿÿÿÿÿÿÿÿÿÿÿÿÿÿÿÿÿÿÿÿÿÿÿÿÿÿ¨ÿÿÿuÿÿÿÿÿzÿ~ÿÿÿÿÿyÿÿÿqÿ~ÿtÿÿÿÿÿÿÿÿÿÿrÿ{ÿÿÿÿ~ÿÿÿÿÿ{ÿ|ÿÿÿÿÿÿÿÿuÿvÿÿzÿuÿÿÿnÿvÿÿÿÿÿÿÿÿÿÿÿÿÿpÿxÿyÿ}ÿÿÿÿÿ~ÿÿÿÿÿÿÿÿÿÿÿÿÿÿÿÿÿÿÿÿoÿÿÿÿÿÿ£ÿÿÿÿÿxÿuÿyÿÿÿ|ÿÿÿÿÿ~ÿÿÿÿÿÿÿnÿsÿwÿÿÿÿoÿÿÿ£ÿÿÿÿÿÿÿÿÿÿÿÿÿÿÿÿÿÿÿrÿgÿÿÿÿÿÿÿÿÿÿÿÿÿÿÿÿÿÿÿÿÿÿÿÿÿÿÿÿÿÿÿÿ§ÿÿÿÿÿ£ÿÿÿÿÿÿÿÿÿÿÿÿÿÿÿÿÿÿÿÿÿÿÿ}ÿÿÿÿÿÿÿÿÿÿÿÿÿÿÿÿÿÿÿÿÿÿÿÿÿÿÿÿÿÿÿÿÿÿÿÿÿÿÿÿ ÿÿÿÿÿÿÿÿÿÿÿ ÿÿÿÿÿÿÿÿÿÿÿÿÿÿÿÿÿÿÿ©ÿÿÿÿÿÿÿÿÿÿ¡ÿÿÿÿÿÿÿ ÿÿÿ ÿ¤ÿÿ£ÿ¡ÿÿÿÿÿÿÿÿÿÿ¥ÿ©ÿÿ ÿÿÿÿ¬ÿÿÿ®ÿÿ¡ÿÿÿªÿ¢ÿ®ÿ¯ÿ¨ÿ¦ÿÿÿÿÿÿÿÿÿÿmÿÿÿÿÿÿÿÿ§ÿ¦ÿÿÿÿÿÿÿÿÿ¡ÿ¥ÿÿÿÿÿÿ~ÿÿÿÿÿÿ¡ÿªÿ ÿÿÿ£ÿÿÿ¨ÿÿÿªÿÿ¨ÿ­ÿ ÿ©ÿÿÿÿÿÿ¨ÿ¨ÿÿ¥ÿ¤ÿÿÿ ÿ£ÿÿÿÿÿÿÿ¦ÿÿÿ¦ÿ¡ÿÿÿÿ¦ÿ¡ÿÿ¢ÿ¦ÿÿÿÿÿ¡ÿÿÿÿÿ¡ÿÿÿ£ÿªÿ§ÿÿuÿÿÿÿÿÿÿÿ ÿ§ÿ·ÿÿ ÿ°ÿ§ÿ¡ÿÿ¥ÿ­ÿ­ÿªÿ¨ÿÿÿÿÿÿÿ¦ÿÿ ÿ¢ÿ ÿÿÿ¤ÿÿÿÿ¨ÿÿÿÿÿÿÿÿ ÿ ÿÿÿÿ¢ÿ¢ÿÿÿÿÿÿÿÿÿÿÿ¨ÿ£ÿÿÿÿÿÿÿÿ¡ÿÿÿÿ¥ÿ ÿÿÿÿÿÿÿÿÿÿÿÿÿÿÿÿÿÿÿ¤ÿÿÿÿÿÿÿÿ|ÿÿ ÿÿÿÿÿ ÿÿÿÿÿ£ÿÿÿ¡ÿ¯ÿ¨ÿÿ ÿÿ¢ÿÿÿÿÿ ÿ«ÿ¤ÿÿ¨ÿ¸ÿÿ­ÿ¡ÿÿÿÿÿÿ ÿ£ÿÿÿÿÿÿÿÿÿÿÿ£ÿÿÿÿÿÿÿÿÿÿÿ ÿ¢ÿÿÿÿÿ¤ÿ¯ÿ¬ÿ£ÿ ÿ ÿÿÿÿÿÿsÿ3ÿlý1þ2ÿÿÿÿÿÿÿÿÿÿÿÿÿÿÿÿÿÿÿÿÿÿÿÿÿÿÿÿÿÿÿÿÿÿÿÿÿÿÿÿuÿÿÿÿÿÿÿÿÿÿÿÿÿÿÿÿÿÿÿÿÿÿÿÿ ÿ£ÿÿtÿÿÿÿÿÿÿÿÿÿÿÿÿÿÿÿÿÿÿÿÿÿÿÿÿÿWÿÿÿÿÿÿÿÿÿÿÿÿÿÿÿÿÿÿÿÿÿÿÿÿÿÿÿÿÿÿÿÿÿÿÿÿÿÿÿÿÿÿÿÿÿÿvÿÿÿÿ|ÿÿÿÿþ þWÿÿÿÿÿÿÿÿÿÿÿÿÿÿÿÿÿÿÿÿÿ¯ÿÿÿÿÿÿÿÿÿÿÿÿÿÿvÿ{ÿÿÿÿÿÿÿÿÿ ÿÿÿÿÿÿÿÿÿÿÿÿÿÿÿÿÿÿÿÿÿÿÿÿÿÿÿÿÿÿÿÿÿ}ÿÿÿ~ÿÿÿÿÿÿÿÿÿÿÿÿÿÿÿÿÿÿÿÿÿÿÿÿÿ ÿÿ¡ÿÿÿÿÿÿÿÿ}ÿÿÿÿÿÿ ÿÿÿÿÿÿÿÿyÿÿÿÿÿzÿÿÿÿÿÿmÿÿÿyÿÿÿÿ{ÿuÿÿÿÿÿÿÿÿÿ|ÿrÿÿiÿÿÿ|ÿyÿÿÿÿ}ÿÿuÿyÿ;ÿUÿÿÿjÿWÿ{ÿÿÿ}ÿÿÿÿtÿÿÿÿÿÿ ÿ¡ÿ ÿÿÿÿÿÿÿÿÿÿÿÿÿÿÿÿÿÿÿxÿ{ÿÿÿÿÿÿÿÿÿÿÿÿÿÿÿ~ÿtÿ_ÿÿÿ§ÿ¤ÿ¡ÿÿÿÿÿÿÿ¦ÿ³ÿ§ÿÿÿÿªÿ£ÿ¨ÿ²ÿ©ÿÿÿ«ÿªÿ¢ÿ¡ÿ®ÿ¤ÿ©ÿ¦ÿÿÿÿÿÿÿÿÿÿÿÿÿÿ ÿÿÿÿÿÿ ÿÿÿ}ÿÿÿÿÿÿÿÿ¡ÿ ÿ ÿ¡ÿ²ÿÿÿÿÿÿÿÿÿÿ{ÿÿ~ÿÿÿÿÿÿÿªÿÿiÿJÿÿ1ÿGÿPÿfÿmÿlÿpÿpÿ|ÿÿ}ÿrÿeÿfÿÿÿÿÿ~ÿlÿwÿoÿqÿÿ~ÿÿÿÿvÿrÿyÿ~ÿxÿxÿ{ÿhÿqÿÿÿzÿÿ~ÿÿ{ÿ}ÿÿ~ÿÿÿÿÿÿÿÿÿÿÿÿÿÿsÿÿoÿ|ÿ{ÿ{ÿ}ÿsÿwÿÿÿÿÿzÿ~ÿÿÿÿÿÿÿsÿÿ}ÿ{ÿzÿyÿwÿyÿ{ÿÿÿ{ÿÿÿÿ|ÿ|ÿ~ÿÿÿÿvÿÿÿÿÿÿÿÿÿÿÿÿÿ|ÿÿÿÿÿÿÿrÿyÿÿÿÿÿÿÿÿÿÿwÿÿ~ÿkÿÿÿwÿtÿÿÿjÿÿÿÿÿÿÿ£ÿÿÿÿÿÿÿÿÿÿ¤ÿ­ÿ¢ÿ ÿ¡ÿÿ«ÿuÿÿÿÿ¥ÿ¥ÿ¥ÿ®ÿ²ÿ°ÿ«ÿ¥ÿ²ÿÿ§ÿ£ÿÿÿÿ¦ÿ¥ÿÿPÿCÿÿÿ»ÿ©ÿÿÿ ÿÿÿÿÿ£ÿ¶ÿ°ÿÿ¤ÿÿ¨ÿ£ÿÿÿÿÿ ÿ¡ÿ«ÿ»ÿÿ³ÿÿÿ§ÿ¯ÿ¨ÿÿÿ ÿÿÿÿÿÿÿÿÿ¡ÿ³ÿ¯ÿÿÿÿÿÿyÿ¥ÿÿÿÿÿÿÿÿÿÿÿ ÿÿÿÿÿ¡ÿÿÿÿÿÿÿ¤ÿÿ}ÿÿÿÿÿÿÿÿÿÿÿÿÿÿÿÿÿÿÿÿÿÿÿÿÿÿÿ¡ÿÿÿÿÿÿÿÿÿÿÿÿÿÿÿÿÿÿyÿÿÿÿÿÿÿÿsÿÿÿÿÿÿÿÿ^ÿçþ¶þQÿ|ÿÿÿÿÿÿÿÿ~ÿ}ÿÿÿÿÿ~ÿÿÿÿÿÿiÿÿÿÿÿÿÿÿÿ~ÿÿÿÿÿÿÿpÿÿÿÿÿÿÿÿ|ÿÿÿÿÿÿÿÿ¥ÿÿÿÿÿÿÿÿÿÿÿ}ÿtÿ}ÿÿÿÿÿvÿxÿÿÿÿÿÿÿÿÿÿÿÿÿ}ÿ~ÿÿÿÿ¨ÿÿÿÿÿÿÿÿÿÿÿÿÿ{ÿÿÿÿÿÿwÿÿÿÿÿÿÿÿÿÿÿÿÿÿ{ÿÿÿÿÿÿÿ|ÿgÿÿÿÿÿÿÿÿÿÿÿ{ÿ|ÿÿÿÿÿ{ÿuÿÿuÿÿÿÿÿÿÿÿÿÿÿÿÿ|ÿÿÿbÿMÿÿ\ÿÿoÿÿxÿÿÿÿÿÿÿÿ|ÿÿ{ÿÿÿÿ{ÿÿÿÿ|ÿÿÿÿÿÿpÿuÿ|ÿ|ÿÿÿ}ÿ|ÿÿpÿÿ}ÿÿqÿZÿÿÿ~ÿÿÿÿÿÿÿ{ÿzÿsÿzÿÿÿÿÿ{ÿÿÿ|ÿÿÿuÿzÿÿvÿÿÿÿÿrÿuÿÿÿoÿjÿvÿ~ÿsÿwÿÿÿÿÿtÿÿÿ}ÿyÿÿÿÿuÿÿÿÿÿwÿZÿ?ÿ3ÿ1ÿEÿlÿ|ÿsÿ^ÿiÿyÿÿ[ÿÿsÿÿ}ÿjÿyÿ~ÿÿÿÿÿ}ÿxÿzÿxÿ|ÿ~ÿÿ|ÿ{ÿrÿÿÿÿoÿ~ÿÿuÿÿÿÿnÿ~ÿÿÿÿÿÿ}ÿzÿÿzÿÿÿÿ|ÿÿÿsÿqÿzÿÿÿ{ÿÿpÿ|ÿÿÿÿ|ÿÿÿÿÿÿÿ~ÿsÿrÿqÿpÿÿ~ÿÿÿtÿ}ÿ}ÿÿzÿtÿÿÿÿvÿÿÿÿÿwÿwÿqÿyÿ}ÿÿÿÿtÿÿÿÿsÿÿÿmÿÿÿuÿÿ~ÿÿÿqÿ|ÿsÿÿÿsÿ}ÿÿÿ}ÿyÿ}ÿÿÿÿ}ÿzÿÿÿwÿwÿ{ÿÿuÿÿpÿÿÿÿÿÿyÿÿÿÿÿÿjÿnÿÿÿqÿmÿoÿ{ÿÿÿÿÿ{ÿuÿÿÿÿ}ÿ{ÿyÿwÿxÿÿ|ÿ~ÿuÿÿÿ~ÿxÿÿwÿ~ÿ|ÿ{ÿ{ÿÿ{ÿvÿÿÿÿyÿoÿqÿyÿoÿkÿmÿgÿÿlÿ|ÿÿÿÿÿsÿlÿoÿ}ÿÿoÿfÿcÿrÿlÿ}ÿwÿpÿvÿyÿuÿwÿ|ÿyÿpÿkÿtÿ~ÿÿwÿuÿkÿoÿyÿiÿlÿsÿ{ÿtÿsÿsÿqÿÿmÿpÿyÿvÿ}ÿzÿyÿ~ÿpÿ}ÿ|ÿmÿsÿuÿmÿqÿtÿuÿ{ÿwÿoÿxÿxÿ^ÿgÿtÿqÿÿeÿ\ÿfÿ`ÿTÿ\ÿkÿgÿoÿrÿxÿwÿsÿÿsÿhÿgÿuÿoÿdÿlÿlÿpÿoÿhÿbÿxÿÿoÿjÿkÿpÿyÿpÿnÿyÿpÿpÿfÿkÿuÿyÿ~ÿ{ÿÿ|ÿmÿsÿuÿfÿvÿ|ÿÿyÿÿnÿgÿkÿ~ÿ{ÿ}ÿuÿ~ÿÿ|ÿyÿrÿmÿ|ÿÿwÿÿÿÿuÿpÿvÿÿ~ÿxÿiÿnÿ_ÿ]ÿÿÿtÿbÿÿÿÿÿ|ÿzÿÿqÿÿÿzÿ{ÿcÿyÿ|ÿ|ÿÿiÿnÿÿtÿmÿtÿ}ÿÿwÿ}ÿÿ}ÿpÿrÿrÿtÿxÿwÿnÿ{ÿÿyÿlÿfÿuÿvÿpÿ~ÿxÿÿlÿÿÿÿÿuÿÿ|ÿoÿÿsÿwÿÿÿÿuÿ~ÿÿÿ|ÿvÿÿÿÿ~ÿxÿuÿuÿ{ÿÿwÿyÿÿÿÿÿÿlÿ}ÿÿÿÿÿsÿÿÿ|ÿÿvÿÿtÿsÿÿzÿÿÿÿÿjÿÿwÿÿÿÿÿ{ÿÿ|ÿyÿÿÿÿÿÿÿÿÿÿÿÿÿÿÿÿÿÿÿÿÿÿÿ«ÿÿÿÿÿÿÿÿÿxÿÿÿÿÿÿÿÿÿÿÿÿÿÿÿ~ÿÿÿÿÿÿÿÿÿÿÿÿÿÿ~ÿÿÿÿÿÿÿÿÿÿÿÿÿÿÿÿÿÿÿ~ÿzÿÿÿÿÿÿxÿÿYÿsÿ~ÿyÿÿÿÿÿÿÿÿÿÿÿÿÿÿÿÿÿÿÿÿÿÿÿÿeÿÿÿÿ}ÿ}ÿÿÿÿÿÿÿÿÿÿÿÿÿÿÿÿÿÿ~ÿ ÿÿÿÿÿÿÿÿÿÿÿÿÿÿÿÿÿÿÿÿÿÿÿÿÿÿÿÿÿÿÿÿÿÿÿÿÿÿÿÿÿÿÿÿÿÿÿÿÿÿÿÿÿÿÿÿÿÿÿÿÿvÿÿÿÿÿÿÿÿÿÿÿÿÿÿÿÿÿÿÿÿÿÿÿÿÿÿÿÿÿÿÿÿÿÿÿÿÿÿÿÿÿÿxÿÿÿÿÿÿÿÿÿÿÿÿÿÿÿÿÿÿÿ¢ÿ ÿÿÿÿÿÿÿÿÿÿÿÿ}ÿÿÿÿÿÿÿÿÿÿÿÿÿÿÿÿÿÿÿÿÿÿÿÿÿÿÿÿÿÿÿÿÿÿtÿÿÿÿÿÿÿÿÿÿÿÿÿÿÿÿÿÿÿÿÿÿÿÿÿÿÿÿÿÿÿÿÿÿÿÿuÿÿÿÿÿÿ}ÿÿÿÿ«ÿÿÿÿÿÿÿ}ÿÿÿÿÿÿ¥ÿÿÿÿÿÿÿÿÿÿÿ}ÿÿÿÿÿÿÿÿÿÿ{ÿÿ©ÿÿ¡ÿÿÿÿ¤ÿ§ÿ§ÿÿÿÿÿÿÿÿÿÿÿ§ÿÿÿÿÿÿÿÿÿÿÿÿÿÿÿÿÿÿÿÿÿÿÿÿpÿÿÿÿÿÿÿÿÿÿÿÿÿÿÿÿÿÿÿÿÿÿÿÿÿÿÿÿÿÿÿÿÿÿÿÿÿÿÿÿÿÿÿÿÿÿÿÿÿÿÿÿÿÿÿÿÿÿÿÿÿcÿgÿ~ÿ³ÿxÿÿÿÿÿÿvÿÿÿÿÿÿÿÿÿÿÿÿÿÿÿÿÿÿÿÿÿÿÿÿÿÿÿÿÿÿÿÿÿÿÿ|ÿ{ÿÿÿÿÿÿÿÿÿÿÿÿÿÿÿÿÿÿÿÿÿÿÿÿÿ~ÿÿÿÿÿÿÿÿÿÿÿsÿ|ÿÿtÿÿÿÿÿuÿÿÿÿÿÿÿÿÿÿÿÿqÿ{ÿÿÿÿÿÿÿzÿyÿpÿyÿÿÿÿÿzÿ{ÿÿÿÿ{ÿÿÿÿÿÿÿÿÿzÿÿÿ{ÿzÿ|ÿ}ÿÿÿÿÿÿÿÿÿÿÿÿÿÿÿ~ÿ¡ÿÿÿÿoÿÿÿ}ÿrÿyÿÿÿÿÿÿÿvÿÿÿÿÿÿÿÿÿÿ~ÿuÿ~ÿÿÿÿÿÿtÿnÿvÿÿÿtÿqÿÿÿÿÿÿÿÿÿÿÿÿÿÿÿÿÿÿÿÿÿxÿ~ÿÿÿÿÿÿÿÿxÿzÿzÿÿÿyÿÿ{ÿÿÿÿÿÿÿÿÿÿÿÿÿÿÿÿÿÿÿÿÿÿ~ÿÿÿÿÿÿ¤ÿrÿÿÿÿÿÿÿÿÿÿÿÿÿÿÿÿÿ|ÿÿÿÿÿÿÿÿÿÿÿÿÿÿÿÿÿÿÿÿÿÿÿÿÿÿÿÿÿÿÿÿÿÿÿÿ±ÿÿÿÿ¢ÿ ÿÿÿÿÿÿÿÿÿÿÿÿÿÿÿÿ¢ÿÿÿÿÿÿÿÿÿÿÿÿÿÿÿÿÿÿÿ¢ÿÿÿÿÿ¢ÿ£ÿÿÿÿ ÿªÿ£ÿÿÿÿÿÿÿÿÿÿÿÿÿ¢ÿÿÿÿÿÿÿÿ£ÿÿ¡ÿ¥ÿÿ ÿÿ¤ÿÿÿÿ¤ÿÿÿÿÿÿÿ¢ÿ¤ÿ ÿ¢ÿÿÿÿÿ£ÿ¦ÿ¥ÿxÿÿÿÿÿÿÿÿÿÿÿÿÿ¡ÿ¢ÿ¢ÿÿÿÿÿÿÿÿÿÿÿÿÿÿÿÿÿ¤ÿ¡ÿÿÿÿÿÿ¤ÿµÿÿÿÿ¤ÿÿÿÿÿ®ÿªÿ¤ÿ©ÿ¥ÿ¡ÿ ÿ£ÿ¨ÿÿÿÿÿ£ÿ«ÿÿ¦ÿ¦ÿÿ¨ÿ¡ÿ¢ÿÿÿÿÿ¢ÿÿÿÿÿÿ¢ÿ©ÿÿÿ¨ÿ¡ÿÿÿÿÿÿÿzÿÿÿÿÿÿ ÿ¡ÿÿÿÿ²ÿ«ÿÿ£ÿ¡ÿÿ¢ÿ¤ÿ©ÿ ÿ ÿ¢ÿÿÿÿÿÿÿ ÿÿÿ¯ÿ¥ÿ¡ÿÿÿÿÿÿÿÿÿÿ¢ÿÿÿÿ ÿ¢ÿÿÿ«ÿ£ÿÿÿÿÿÿÿ¤ÿ ÿÿÿ¡ÿªÿÿÿ ÿÿÿÿÿÿÿ¢ÿ¥ÿ£ÿ¡ÿ ÿ£ÿ¤ÿ¢ÿÿÿÿÿÿÿÿÿÿÿÿÿÿÿ¤ÿÿÿÿÿÿ¡ÿÿÿ ÿÿÿÿÿÿªÿ©ÿÿÿÿÿÿÿ¥ÿÄÿÿÿÿÿ§ÿÿ¡ÿ¦ÿ£ÿ¦ÿ¨ÿÿÿ¨ÿ´ÿÿÿ¤ÿÿÿÿ©ÿ§ÿÿÿÿÿ¢ÿÿÿÿÿÿÿÿ ÿ ÿ¢ÿÿÿÿÿÿÿ¡ÿ©ÿÿÿÿÿ¦ÿ¢ÿÿÿÿÿÿ¡ÿ¤ÿÿÿÿÿEÿ1þÒý
ÿ|ÿÿÿÿÿÿÿÿÿÿÿÿÿ ÿÿÿÿÿÿÿÿ¢ÿÿ ÿÿÿÿÿÿÿÿÿÿÿÿÿÿÿÿ¦ÿÿÿÿÿÿÿÿÿÿÿÿÿÿÿÿÿÿÿÿÿÿÿÿÿÿÿÿÿÿÿÿÿÿÿÿÿÿÿÿÿÿÿÿÿÿÿÿÿÿ ÿÿÿPÿtÿÿÿÿÿÿÿÿÿÿÿÿÿÿÿÿÿ¡ÿÿÿÿÿÿÿÿÿÿÿÿ¥ÿÿÿÿÿÿÿÿÿÿÿÿÿÿÿÿyÿvÿÿÿ|ÿÿÿtÿ÷þEþ+ÿÿÿÿÿÿÿÿÿ ÿÿÿÿÿÿÿÿÿ ÿÿ¥ÿÿÿÿÿÿÿÿÿÿÿÿÿÿuÿÿvÿ{ÿÿÿÿÿÿÿÿÿÿÿÿÿ¥ÿÿÿÿÿÿÿÿÿÿÿÿÿÿÿÿÿÿÿÿÿÿÿÿÿÿÿÿwÿÿÿÿÿÿÿÿÿÿÿÿÿÿÿÿÿÿÿ{ÿÿÿÿÿÿÿÿÿÿÿÿÿ ÿÿÿÿÿ ÿÿvÿzÿÿÿÿÿÿÿÿÿÿÿ}ÿÿkÿÿÿÿÿxÿqÿ~ÿÿÿ~ÿvÿÿÿÿÿÿÿrÿzÿxÿÿÿÿÿÿÿÿÿÿÿwÿÿÿÿÿÿÿÿÿÿÿ0ÿAÿmÿÿÿxÿÿÿÿÿÿzÿÿÿÿÿyÿÿÿÿÿÿÿÿÿÿÿÿÿÿÿÿ¡ÿÿÿÿÿ{ÿpÿÿÿÿÿÿÿÿÿ£ÿÿÿÿÿÿÿÿÿÿÿÿÿÿ¨ÿ·ÿ°ÿ¨ÿ¦ÿÿÿÿÿ¬ÿ¡ÿ§ÿ§ÿÿÿÿ¡ÿ¹ÿ©ÿÿÿ ÿ©ÿ­ÿ©ÿ¢ÿ­ÿ­ÿ¥ÿªÿªÿÿÿ¦ÿ¤ÿ®ÿ³ÿ¥ÿnÿpÿÿÿÿÿ ÿÿÿÿÿÿ¢ÿÿÿÿÿÿÿÿÿÿ£ÿÿÿÿÿ¦ÿÿÿÿÿÿÿÿÿÿmÿÿÿÿÿ}ÿ}ÿÿÿÿÿÿNÿ$ÿ3ÿNÿRÿcÿwÿmÿyÿzÿÿÿ|ÿtÿhÿeÿ{ÿzÿnÿ}ÿÿÿÿÿzÿ~ÿ~ÿÿÿÿÿsÿ}ÿxÿxÿÿÿ{ÿzÿwÿÿoÿÿÿuÿrÿtÿxÿvÿ~ÿqÿuÿvÿ~ÿÿ~ÿ~ÿ}ÿ|ÿÿpÿ~ÿ|ÿ{ÿÿtÿqÿpÿvÿÿÿÿÿÿÿÿqÿ}ÿÿÿÿÿÿoÿgÿxÿjÿÿÿÿÿÿ}ÿÿÿÿ ÿÿÿÿÿÿÿÿÿÿÿÿÿÿÿÿÿÿÿÿÿ}ÿÿÿÿÿÿÿqÿiÿzÿÿ~ÿxÿÿÿÿÿÿÿ{ÿuÿhÿ^ÿvÿÿÿÿÿÿ~ÿÿÿÿÿÿÿÿÿÿÿÿÿÿÿÿ ÿ³ÿ«ÿ¬ÿ´ÿªÿ¨ÿÿÿ ÿ ÿ®ÿ®ÿ¨ÿ«ÿ¤ÿ¬ÿ·ÿÿ´ÿªÿµÿ¬ÿ¢ÿÿÿ«ÿ«ÿÿrÿwÿÿÿ­ÿªÿ¡ÿÿÿÿÿ ÿ¡ÿ£ÿ´ÿ°ÿ¡ÿ±ÿÿ¥ÿ¢ÿÿÿÿÿªÿ¢ÿ¯ÿ¯ÿÿ¬ÿ¢ÿÿÿ¤ÿ¥ÿÿÿÿ ÿÿÿÿÿÿÿÿÿ£ÿ¡ÿÿÿÿÿÿxÿÿ§ÿÿÿÿÿÿÿÿÿÿÿÿÿÿÿÿÿÿÿÿÿÿÿ£ÿÿÿÿÿÿÿÿÿ¥ÿÿÿÿÿÿÿÿÿÿÿÿÿÿÿÿÿ ÿÿÿÿÿÿ}ÿÿÿÿÿÿÿÿÿÿÿÿÿÿ{ÿÿÿÿÿÿÿ~ÿÿÿÿ|ÿ~ÿÿÿzÿGÿÎþ§þpÿÿpÿ}ÿÿÿxÿÿÿDÿ3ÿiÿÿÿÿÿÿÿÿÿÿuÿÿÿÿÿÿÿÿÿÿÿÿÿÿÿÿ}ÿÿÿÿÿyÿÿÿÿÿÿÿÿ}ÿ|ÿÿ}ÿtÿÿÿÿÿÿÿÿÿyÿvÿÿÿÿÿ¡ÿÿhÿyÿÿÿÿÿÿÿÿÿÿÿÿÿÿÿ}ÿÿÿÿÿÿÿÿÿÿÿÿÿÿÿÿzÿ|ÿÿÿÿÿÿÿÿÿÿÿÿÿÿÿÿÿÿÿÿÿÿlÿÿÿnÿÿÿÿÿÿxÿÿÿÿ¤ÿÿ|ÿ|ÿÿÿÿÿÿÿ|ÿÿwÿÿÿ|ÿÿ|ÿ}ÿÿÿÿÿÿÿsÿÿyÿZÿÿOÿlÿÿ}ÿÿÿÿÿ|ÿÿÿÿÿÿÿÿzÿÿvÿtÿ~ÿÿÿ~ÿÿÿÿÿÿzÿ{ÿÿÿÿ{ÿuÿ|ÿÿxÿyÿwÿaÿrÿjÿÿÿxÿÿÿÿÿÿÿÿÿzÿÿÿÿÿzÿ{ÿzÿyÿjÿÿnÿkÿÿÿÿÿyÿsÿxÿ}ÿÿÿÿÿÿsÿÿÿ~ÿwÿuÿÿÿ|ÿÿÿÿ~ÿÿÿ}ÿÿÿÿ{ÿÿÿbÿ>ÿ*ÿÿìþÿIÿdÿQÿPÿiÿÿÿÿjÿuÿxÿÿÿ}ÿÿÿÿÿ|ÿ{ÿ|ÿÿÿÿwÿÿÿyÿwÿÿvÿqÿÿÿÿÿÿÿuÿÿÿrÿlÿwÿzÿÿÿÿÿÿ¤ÿÿÿ{ÿ|ÿxÿÿ{ÿÿÿÿÿyÿxÿÿ}ÿwÿÿÿÿwÿ~ÿÿÿyÿpÿqÿwÿ}ÿÿ}ÿtÿÿvÿÿÿ ÿÿaÿÿyÿÿsÿÿ|ÿÿÿzÿÿzÿoÿzÿyÿxÿÿÿ|ÿÿvÿÿÿ|ÿ|ÿÿÿ|ÿÿÿÿÿlÿxÿxÿÿÿvÿ~ÿÿÿÿÿÿyÿzÿÿÿuÿsÿzÿzÿwÿÿvÿkÿÿÿsÿsÿnÿuÿmÿ{ÿyÿÿsÿ{ÿÿÿzÿ}ÿÿyÿwÿ|ÿÿÿ~ÿÿsÿsÿ|ÿÿÿtÿzÿ|ÿ|ÿ{ÿzÿ~ÿ{ÿwÿtÿÿ|ÿÿmÿÿ{ÿ}ÿ}ÿwÿyÿvÿxÿ~ÿ~ÿ{ÿuÿ}ÿ~ÿrÿÿÿxÿÿÿÿzÿfÿÿdÿwÿÿeÿ|ÿtÿzÿiÿpÿqÿqÿuÿuÿmÿwÿ{ÿzÿqÿzÿÿzÿtÿjÿlÿoÿwÿÿsÿvÿcÿqÿÿqÿoÿnÿuÿuÿqÿqÿvÿ}ÿ]ÿoÿuÿ}ÿvÿqÿqÿwÿwÿÿÿ}ÿkÿuÿpÿgÿvÿzÿÿ{ÿmÿyÿzÿÿwÿjÿnÿgÿlÿÿcÿIÿTÿgÿoÿ}ÿpÿTÿtÿÿeÿ{ÿmÿoÿwÿoÿkÿiÿoÿqÿtÿxÿjÿhÿyÿÿsÿcÿhÿsÿpÿdÿqÿÿlÿqÿjÿjÿgÿsÿ}ÿfÿyÿÿ}ÿkÿxÿiÿgÿzÿÿ|ÿÿpÿdÿbÿtÿzÿ{ÿlÿuÿÿvÿoÿmÿhÿtÿÿ|ÿxÿ~ÿyÿxÿÿzÿpÿxÿvÿnÿÿ{ÿfÿeÿÿdÿiÿVÿ|ÿÿÿjÿzÿrÿ_ÿoÿpÿ_ÿpÿhÿvÿoÿÿÿqÿoÿÿÿwÿwÿ{ÿÿzÿyÿ~ÿvÿqÿyÿ|ÿgÿgÿuÿsÿrÿÿvÿhÿeÿqÿ{ÿvÿuÿ|ÿÿkÿuÿÿÿÿyÿÿÿvÿÿÿpÿzÿÿÿsÿ{ÿÿÿÿÿÿÿÿzÿ|ÿÿ{ÿsÿÿÿ}ÿÿÿÿ{ÿqÿxÿÿÿwÿÿÿpÿxÿÿÿÿÿÿÿÿ|ÿÿÿqÿÿÿ}ÿÿÿÿÿÿlÿÿ~ÿzÿÿÿÿÿÿ~ÿÿÿÿÿ}ÿqÿ}ÿÿÿÿÿÿÿÿÿÿ{ÿÿÿvÿÿÿ}ÿÿÿ}ÿÿ~ÿÿÿÿÿÿÿÿÿÿÿÿÿÿÿÿÿÿÿÿÿÿÿÿÿÿÿÿÿÿÿÿÿÿÿÿÿÿÿsÿÿÿÿÿÿÿÿÿÿÿ¢ÿ}ÿÿÿ}ÿÿqÿkÿÿÿÿÿÿÿÿÿÿÿÿÿÿÿÿÿÿÿÿÿÿÿÿÿÿoÿÿÿÿÿzÿÿÿÿÿÿÿÿÿÿÿÿÿÿÿÿÿÿ{ÿÿÿÿÿÿÿ|ÿÿ}ÿÿÿÿÿÿÿÿÿÿÿÿÿÿÿÿ{ÿÿÿÿÿÿÿÿÿÿÿÿÿÿÿÿ¡ÿÿÿÿÿyÿÿÿÿÿuÿÿÿÿÿÿÿÿÿÿÿÿ|ÿÿÿÿÿÿÿÿÿÿÿÿÿÿÿÿÿÿÿÿÿÿÿÿÿÿÿÿÿÿÿÿzÿÿÿÿÿÿÿÿÿÿÿÿÿÿÿÿÿÿ ÿÿÿÿÿ~ÿÿÿÿÿÿÿÿÿÿÿÿÿÿÿÿÿÿÿÿÿÿÿÿÿÿÿÿÿÿÿÿÿÿÿÿÿÿÿÿÿÿÿÿÿÿÿÿÿÿÿÿÿÿÿÿÿÿÿÿÿÿÿÿÿÿÿÿÿÿzÿ{ÿÿÿÿÿÿÿÿÿÿÿÿÿÿÿÿ}ÿÿÿÿÿÿ¢ÿÿ©ÿÿÿÿÿÿÿÿÿÿÿ ÿÿÿÿÿÿÿÿÿÿÿÿÿÿÿÿÿÿÿÿÿÿÿÿ¡ÿ¦ÿÿÿÿÿ«ÿ«ÿÿ¡ÿÿ ÿÿxÿÿÿÿÿÿÿÿÿÿÿÿÿÿÿÿÿÿÿÿÿÿÿÿÿÿÿÿÿÿÿÿÿÿzÿÿÿÿÿÿÿÿÿÿÿÿÿÿÿÿÿÿÿÿÿÿÿ¢ÿÿÿÿÿzÿÿÿÿÿÿÿÿÿÿÿÿÿÿÿÿÿÿÿÿÿ}ÿÿÿÿÿÿÿÿ¡ÿyÿ~ÿÿkÿoÿÿÿtÿÿÿÿ|ÿÿÿÿÿÿÿ}ÿÿÿÿÿÿÿÿÿÿÿ|ÿzÿxÿÿÿÿÿÿÿÿÿÿÿÿÿÿÿÿÿ|ÿvÿÿÿ ÿÿoÿ}ÿÿÿÿÿÿÿÿÿÿÿÿÿÿÿÿÿÿÿÿÿÿÿzÿÿÿÿÿÿ}ÿÿqÿÿwÿxÿÿÿÿÿÿÿÿÿÿÿoÿÿÿ~ÿÿÿÿÿÿÿÿÿÿzÿpÿpÿyÿÿÿÿÿÿÿ|ÿÿÿlÿwÿÿÿÿÿÿÿ{ÿÿÿÿÿsÿÿÿÿÿÿÿÿÿyÿÿÿ~ÿÿÿ~ÿÿÿÿÿÿÿsÿ{ÿtÿÿ{ÿÿÿ}ÿÿÿÿxÿyÿÿÿÿÿ~ÿÿÿÿÿÿvÿÿÿÿÿÿÿlÿyÿzÿÿ~ÿmÿÿÿÿÿtÿÿÿÿÿÿÿyÿÿÿÿÿÿÿÿÿ}ÿÿÿÿÿÿ|ÿrÿÿÿÿÿÿzÿÿÿÿÿÿÿÿÿÿÿÿÿÿÿÿÿsÿÿÿÿÿÿÿÿÿÿÿÿÿÿÿÿÿÿÿÿÿÿ{ÿÿÿ|ÿÿÿÿÿÿÿÿÿÿÿÿÿÿÿÿÿÿÿÿÿÿÿÿÿÿ ÿÿÿÿÿÿÿÿÿÿÿÿÿÿÿÿÿÿÿÿÿÿÿÿÿÿÿÿÿÿ¡ÿÿÿÿÿÿÿÿÿÿÿÿÿÿÿ£ÿÿÿÿÿ¡ÿ¥ÿÿÿÿÿÿÿÿÿÿ ÿÿÿªÿÿ£ÿ¡ÿ¯ÿÿ¦ÿÿÿ¦ÿ«ÿÿÿ ÿÿÿÿÿÿ¦ÿ§ÿ¡ÿÿÿÿÿÿ ÿÿ¡ÿ¦ÿÿÿÿÿ¢ÿÿÿÿ£ÿÿÿÿÿÿÿÿ¥ÿ«ÿÿÿsÿÿÿÿ¶ÿmÿÿ ÿ¢ÿÿÿÿÿÿÿÿÿÿÿÿÿÿÿÿÿÿÿÿÿ³ÿ¨ÿ«ÿÿÿÿÿ£ÿªÿ£ÿ£ÿÿÿ¡ÿ ÿ¢ÿµÿ¡ÿÿÿÿ¡ÿ¤ÿ§ÿªÿ¨ÿ¥ÿÿ¡ÿ¥ÿ¤ÿ£ÿ£ÿÿÿÿÿÿÿ¢ÿÿ¦ÿÿÿ¯ÿÿÿÿÿÿÿ£ÿ£ÿÿÿÿÿÿÿÿ¡ÿ¤ÿ¡ÿ¥ÿ¡ÿÿÿ ÿÿdÿ{ÿÿÿÿÿÿÿÿ ÿÿ®ÿ¦ÿÿ®ÿÿÿÿÿÿÿÿ¤ÿÿ¡ÿ¢ÿÿÿÿ¢ÿÿÿ«ÿ¨ÿÿ¡ÿÿÿÿÿÿÿÿÿÿ ÿÿÿ«ÿÿ°ÿ¡ÿÿÿÿÿÿÿÿÿ ÿÿÿÿÿ¥ÿÿÿÿÿÿÿÿÿÿÿÿ¨ÿ¥ÿÿÿÿÿÿÿÿÿÿ|ÿÿÿÿ¡ÿÿ¢ÿ¤ÿÿÿÿÿÿÿÿÿ ÿÿÿ¡ÿÿÿÿÿÿ¡ÿÿÿÿÿ£ÿ­ÿ£ÿ¨ÿÿ¬ÿÿÿÿÿ¨ÿ¦ÿ¢ÿ£ÿÿÿÿ¢ÿ§ÿÿÿ ÿÿÿÿ¢ÿÿÿÿÿÿÿÿÿÿÿ¯ÿ¦ÿÿÿÿ¥ÿÿÿÿÿÿ¥ÿ§ÿ¨ÿÿÿ¤ÿÿÿÿÿÿÿÿÿÿ ÿ¡ÿÿÿuÿ«þýïþ~ÿÿÿÿÿÿÿÿÿÿÿÿÿ¤ÿÿ¢ÿ¡ÿÿÿÿÿÿÿÿÿÿÿÿÿÿÿÿÿÿÿÿÿÿÿÿÿÿ~ÿÿÿÿÿÿÿÿÿÿÿÿÿÿÿÿÿÿÿÿÿÿÿÿ ÿÿÿÿÿ§ÿ­ÿ¤ÿÿÿÿÿÿÿÿÿÿÿÿÿÿÿÿÿÿÿeÿDÿÿÿÿÿÿÿÿÿÿÿÿÿÿ¢ÿÿÿÿ¢ÿÿÿÿÿÿÿÿÿÿÿÿÿÿÿÿÿÿÿÿÿÿÿÿÿÿÿÿqÿsÿÿÿÿÿÿ]ÿþùþxÿÿÿÿÿÿÿÿ ÿÿÿÿÿ¤ÿÿÿÿÿ¡ÿÿ¤ÿÿÿÿÿÿÿÿÿÿÿÿÿ ÿÿÿyÿÿÿÿÿÿÿÿÿÿÿÿÿÿÿÿÿÿÿÿÿÿÿÿÿÿÿÿÿÿÿÿÿÿÿÿÿÿÿÿÿÿÿÿÿÿÿÿÿÿÿÿÿÿÿÿÿÿ{ÿÿÿÿÿÿÿÿÿÿÿÿÿÿÿÿÿÿÿÿÿÿÿuÿ}ÿÿÿÿ¥ÿÿÿÿÿÿzÿsÿvÿrÿyÿÿÿÿÿyÿÿÿÿÿÿÿÿÿÿÿÿÿÿuÿÿÿÿÿÿÿÿÿÿÿÿÿ}ÿÿÿÿÿÿÿÿ\ÿÒþMÿxÿ{ÿxÿÿÿÿÿÿÿÿÿÿÿtÿsÿÿÿÿÿÿÿÿÿÿÿÿÿÿÿÿÿÿÿÿÿÿÿÿÿÿÿÿÿÿÿÿÿÿÿÿÿÿÿÿÿÿ¦ÿÿÿ¯ÿ³ÿ®ÿªÿªÿ¤ÿ©ÿ£ÿ¨ÿ°ÿ¦ÿ©ÿ°ÿ©ÿ¨ÿ­ÿ£ÿ¥ÿ¢ÿ ÿÿ¢ÿ¦ÿ¦ÿ¤ÿ¨ÿ°ÿ¦ÿ ÿ£ÿ£ÿÿÿÿ£ÿ ÿÿÿ>ÿÿPÿÿÿÿ£ÿÿÿÿÿ¦ÿ¦ÿÿÿÿÿÿÿÿÿ~ÿÿÿÿÿ ÿÿ¡ÿÿÿÿzÿiÿjÿuÿyÿÿÿÿÿwÿ~ÿÿÿÿtÿxÿÿmÿKÿSÿdÿgÿqÿ|ÿ{ÿ|ÿ}ÿ~ÿÿÿÿÿsÿjÿuÿÿÿÿÿÿÿÿÿÿÿÿÿÿÿÿ}ÿtÿxÿrÿwÿwÿsÿvÿÿÿÿmÿlÿqÿpÿ~ÿzÿaÿrÿhÿvÿ|ÿuÿvÿzÿwÿ}ÿlÿzÿ~ÿÿÿÿzÿmÿjÿÿÿÿÿzÿgÿ{ÿsÿwÿ}ÿrÿyÿsÿÿÿkÿwÿÿ}ÿÿÿÿÿÿÿÿÿ ÿ|ÿÿÿÿÿÿÿÿÿÿÿÿÿÿÿÿzÿwÿ}ÿtÿyÿÿsÿ|ÿxÿÿÿvÿjÿgÿ|ÿsÿjÿÿnÿzÿÿÿÿ~ÿÿwÿuÿvÿyÿÿÿÿÿÿÿÿÿ{ÿÿÿÿÿÿ¢ÿÿ¦ÿ¤ÿÿÿÿ¢ÿ¨ÿ³ÿ¥ÿÿ}ÿÿ«ÿ§ÿ ÿ¦ÿ¬ÿªÿ¥ÿÿ­ÿ¯ÿÿ¢ÿÿ«ÿ©ÿ£ÿ©ÿ§ÿÿÿÿÿÿÿ«ÿ ÿ ÿ¦ÿÿÿÿÿÿÿ¨ÿ­ÿÿÿÿ§ÿ¤ÿÿÿ§ÿ¦ÿÿ ÿ¡ÿ¨ÿ¨ÿÿÿ ÿ«ÿ£ÿÿÿÿÿÿÿÿ¢ÿÿÿ ÿÿÿÿÿÿÿÿÿÿ~ÿÿ¥ÿ«ÿÿÿÿÿÿÿÿÿÿÿÿÿÿÿÿÿÿÿÿÿÿÿ¤ÿÿÿÿÿÿÿÿ¢ÿÿÿÿÿÿÿÿÿÿÿÿÿÿÿÿÿÿÿÿÿÿÿÿÿÿÿÿÿÿÿÿÿÿÿÿÿÿÿ~ÿÿÿÿzÿÿwÿÿÿÿxÿ|ÿÿÿqÿÿ«þ
ÿwÿÿ{ÿkÿuÿÿÿÿÿõþþÿÿÿÿÿÿÿÿÿÿwÿ|ÿÿÿÿtÿtÿ{ÿÿÿÿÿÿÿ}ÿÿÿÿÿzÿÿÿÿÿÿÿÿÿÿuÿ|ÿÿtÿÿÿÿ ÿÿÿÿÿÿÿÿÿ~ÿÿÿÿÿdÿÿÿÿÿÿÿÿÿÿÿÿÿÿÿÿÿrÿÿÿÿÿrÿqÿtÿÿÿÿÿÿÿÿÿ}ÿÿÿÿyÿÿÿÿÿÿÿÿÿÿÿÿÿÿÿÿÿÿÿrÿÿÿÿÿÿÿuÿ}ÿÿxÿÿÿÿÿxÿÿÿÿÿÿÿ|ÿxÿnÿÿÿwÿ{ÿ}ÿÿÿpÿ|ÿÿÿÿÿÿuÿWÿ+ÿjÿÿÿÿÿÿÿÿxÿyÿÿ|ÿÿÿÿÿÿ~ÿyÿÿÿÿÿyÿÿuÿ|ÿxÿuÿwÿsÿrÿxÿÿÿÿÿuÿuÿÿyÿ|ÿ{ÿ}ÿÿÿxÿÿÿÿÿÿÿÿ{ÿ|ÿ~ÿzÿÿÿmÿtÿtÿÿÿÿÿÿÿÿÿÿÿÿÿÿtÿyÿÿqÿsÿyÿyÿwÿÿ{ÿÿÿÿÿ}ÿÿ|ÿÿÿÿÿÿÿÿÿ}ÿyÿwÿyÿhÿIÿîþþþAÿ_ÿBÿwÿ{ÿÿzÿlÿoÿuÿÿÿ}ÿÿÿ{ÿpÿyÿ}ÿÿÿÿÿwÿzÿyÿÿÿÿ}ÿuÿÿzÿÿÿÿÿ~ÿÿÿ~ÿÿ~ÿÿÿÿÿyÿhÿsÿtÿÿÿiÿÿwÿ~ÿiÿuÿÿwÿxÿÿÿÿÿÿÿ~ÿnÿxÿÿÿ}ÿyÿrÿ}ÿÿvÿ~ÿoÿÿhÿÿÿÿzÿsÿdÿÿÿoÿwÿ|ÿxÿÿ~ÿÿÿ|ÿÿÿxÿxÿpÿsÿ|ÿ}ÿyÿyÿ{ÿÿÿÿ}ÿÿÿÿÿÿ|ÿvÿxÿ}ÿnÿoÿxÿ|ÿÿ{ÿ{ÿÿwÿyÿvÿpÿ{ÿnÿÿ}ÿÿ}ÿzÿÿÿqÿwÿÿkÿqÿpÿ~ÿdÿÿÿÿÿÿÿzÿqÿtÿÿÿÿÿvÿzÿ|ÿ{ÿtÿÿiÿÿ{ÿlÿ}ÿcÿtÿmÿyÿ|ÿnÿyÿ~ÿoÿpÿvÿpÿzÿ~ÿnÿnÿ}ÿwÿmÿpÿwÿ}ÿsÿhÿrÿÿÿÿzÿÿÿÿtÿ~ÿpÿPÿÿlÿeÿÿaÿpÿyÿrÿwÿoÿlÿsÿyÿÿÿ~ÿ}ÿuÿyÿwÿoÿ|ÿzÿ|ÿjÿwÿsÿqÿ{ÿÿqÿlÿfÿlÿpÿgÿ{ÿ]ÿlÿÿoÿÿyÿuÿwÿ{ÿÿÿyÿmÿZÿfÿiÿ_ÿqÿtÿpÿrÿcÿpÿuÿhÿhÿyÿ}ÿqÿ]ÿvÿhÿlÿpÿnÿoÿtÿsÿdÿ{ÿWÿrÿqÿkÿsÿmÿpÿqÿoÿoÿoÿmÿtÿvÿxÿyÿvÿvÿoÿhÿjÿlÿjÿnÿsÿlÿnÿpÿiÿlÿ~ÿwÿ[ÿgÿ|ÿ{ÿjÿzÿpÿmÿÿxÿxÿÿÿÿnÿqÿ|ÿÿÿyÿvÿÿrÿwÿÿÿÿÿÿzÿsÿcÿtÿÿÿpÿ}ÿwÿwÿxÿ~ÿ{ÿoÿÿyÿtÿtÿiÿ|ÿhÿvÿÿwÿxÿcÿmÿwÿiÿsÿwÿÿ~ÿrÿnÿxÿ{ÿsÿoÿoÿqÿvÿvÿÿÿÿ~ÿ~ÿxÿÿvÿyÿyÿ~ÿlÿhÿcÿsÿÿ}ÿmÿtÿ~ÿjÿwÿzÿÿÿÿwÿrÿqÿÿÿrÿkÿnÿ|ÿxÿ|ÿÿÿÿÿÿÿ~ÿÿÿÿÿzÿvÿtÿ}ÿÿ~ÿÿÿxÿÿÿ}ÿÿÿqÿ~ÿwÿÿvÿ}ÿÿÿÿnÿzÿÿÿÿÿÿ}ÿwÿzÿÿÿÿÿÿÿÿÿÿÿÿzÿÿÿÿÿÿÿÿÿÿÿÿÿÿ{ÿwÿÿÿÿÿÿÿ~ÿÿ}ÿÿyÿÿyÿzÿÿaÿÿÿÿÿÿ{ÿ{ÿÿÿÿÿÿÿÿÿÿÿÿÿÿzÿÿÿÿÿÿÿÿÿÿÿÿÿÿÿÿuÿ~ÿ ÿÿÿÿÿÿÿÿyÿÿ{ÿÿÿÿÿyÿcÿÿÿ|ÿÿÿÿÿÿÿÿÿÿÿÿÿÿÿÿÿÿÿÿÿyÿ}ÿÿÿÿÿÿ|ÿÿÿÿÿÿ|ÿ}ÿÿÿÿÿÿÿzÿ¡ÿÿÿzÿÿÿÿÿÿÿÿÿÿÿÿÿÿÿÿÿ~ÿÿÿÿÿÿÿÿ{ÿÿÿÿÿÿÿÿÿ|ÿuÿÿÿÿÿÿÿÿÿÿÿÿÿÿÿÿÿÿÿÿÿyÿÿÿÿÿÿÿÿÿÿÿÿwÿzÿÿÿÿÿÿÿÿÿÿÿÿÿÿÿÿÿÿÿÿÿÿÿÿÿÿÿÿÿÿwÿÿÿÿ{ÿÿÿ~ÿÿÿÿÿÿÿÿÿÿÿÿÿÿÿÿÿÿÿÿ¡ÿÿÿÿÿÿÿÿÿÿÿÿÿÿÿÿÿÿÿÿÿÿÿÿÿÿÿÿÿÿÿÿÿÿÿ£ÿÿ¨ÿÿÿÿÿÿÿÿÿÿÿÿÿÿÿÿÿÿÿÿÿÿÿÿÿvÿÿÿÿÿÿÿÿÿÿÿÿÿÿÿ¦ÿÿÿÿÿÿÿÿÿÿÿÿªÿÿÿÿÿÿÿÿÿÿÿÿÿÿÿÿÿÿÿÿÿÿÿÿÿÿÿÿÿÿÿ}ÿÿÿÿÿÿÿÿÿÿÿÿÿÿÿÿÿÿ|ÿ¨ÿÿÿÿÿÿÿÿÿÿÿÿÿÿÿÿÿÿÿÿÿÿÿÿÿÿÿÿÿÿÿÿÿÿÿÿÿÿÿÿÿÿÿÿÿÿÿÿÿ£ÿÿÿÿÿÿÿÿÿ~ÿÿÿÿÿÿÿÿÿÿÿÿÿÿÿÿÿÿÿÿÿÿÿÿÿÿÿÿÿÿÿÿÿÿsÿÿÿÿÿÿ©ÿÿÿ¦ÿ¡ÿÿÿÿÿÿÿÿÿ{ÿ{ÿÿÿÿvÿxÿÿÿÿÿÿÿÿÿÿÿÿÿÿÿÿÿÿÿ{ÿÿÿÿÿÿgÿÿÿÿÿÿÿÿÿÿÿÿÿÿÿÿÿÿÿÿÿÿÿÿÿÿÿÿÿÿvÿÿÿÿÿ{ÿÿÿÿÿ{ÿÿÿÿyÿkÿÿÿÿÿÿÿÿÿÿÿÿÿ|ÿÿ}ÿxÿÿzÿÿÿÿ}ÿÿ{ÿÿÿcÿ}ÿÿÿÿÿ{ÿÿ~ÿÿÿÿÿÿÿÿÿÿÿÿÿÿÿÿÿ}ÿ}ÿyÿxÿÿÿÿÿÿÿÿÿÿÿxÿtÿ~ÿyÿÿÿÿÿÿÿÿÿÿÿÿÿÿÿÿÿÿÿÿÿÿÿnÿwÿÿ}ÿ|ÿvÿÿÿÿÿÿÿÿÿÿÿÿÿÿÿÿÿÿÿÿÿ}ÿÿÿÿÿÿÿ£ÿÿ|ÿÿyÿÿÿÿÿÿÿÿÿÿÿÿÿÿÿÿÿÿÿÿÿÿÿÿÿÿÿÿÿ¡ÿÿÿÿÿÿvÿÿÿÿÿÿÿÿÿÿÿÿÿÿÿÿÿÿÿÿÿÿ ÿÿÿÿÿÿÿ~ÿÿÿÿÿ£ÿÿÿÿÿÿÿÿÿÿÿÿÿÿÿÿ¡ÿÿÿÿyÿÿÿÿ ÿyÿÿÿÿÿÿÿÿÿÿÿÿÿÿÿÿÿ¥ÿÿÿÿ¡ÿÿÿÿÿ§ÿÿ¡ÿÿ¢ÿ¢ÿÿÿ§ÿÿÿ¡ÿ¤ÿ°ÿ®ÿ®ÿ£ÿ£ÿ±ÿÿ¢ÿÿÿ©ÿ«ÿÿÿ ÿ¥ÿ ÿ¡ÿ¡ÿÿÿÿÿÿ¢ÿ£ÿÿÿÿÿ«ÿ ÿÿÿÿÿÿ¤ÿ¤ÿÿÿÿÿÿÿÿÿÿ¢ÿ ÿÿÿÿÿÿÿ¡ÿÿ«ÿ¥ÿÿÿÿÿÿÿÿÿÿÿÿÿÿÿÿÿÿÿÿÿÿ§ÿÿ£ÿ¥ÿ®ÿ£ÿÿÿ­ÿªÿ¥ÿ°ÿ°ÿ¦ÿÿÿ¢ÿ§ÿÿÿÿ¦ÿªÿµÿ¥ÿÿÿÿÿ©ÿ¥ÿ¦ÿ¤ÿÿ«ÿªÿÿÿÿ¢ÿ¤ÿÿ­ÿÿÿÿÿÿ~ÿÿÿÿ¥ÿ¥ÿ¤ÿ¤ÿÿÿ¦ÿ¢ÿ¦ÿÿÿªÿ¦ÿ£ÿ¤ÿÿyÿWÿ~ÿÿÿÿÿÿÿÿ¥ÿ¨ÿÿÿÿ ÿÿÿÿ ÿÿÿÿÿ¡ÿ¤ÿ¢ÿÿ ÿ¡ÿÿÿÿÿªÿÿÿÿÿÿÿÿÿÿÿÿÿÿÿÿÿÿÿÿÿÿÿÿÿÿÿÿÿ ÿ ÿÿÿ¡ÿÿÿÿÿÿÿÿÿÿÿÿÿÿÿÿ|ÿÿ¢ÿÿÿÿÿÿÿ ÿ¦ÿÿÿÿÿÿÿÿÿÿÿÿÿÿ¢ÿ¢ÿÿÿÿÿÿ©ÿ¥ÿÿÿÿ¨ÿ¬ÿ¤ÿªÿÿµÿÿÿÿÿ£ÿÿÿ ÿÿÿÿÿ ÿÿÿÿÿ¤ÿÿ~ÿXÿyÿÿ¥ÿÿÿ¡ÿ¡ÿÿÿ®ÿ¥ÿ£ÿÿÿÿÿÿ¢ÿÿÿ¥ÿÿÿÿÿªÿÿÿÿÿÿÿÿÿÿÿÿÿÿ1ÿnýnýNÿÿÿÿÿÿÿÿÿÿÿ£ÿÿÿÿÿÿ¡ÿÿÿÿÿÿÿÿÿÿÿÿÿÿ¡ÿÿÿÿÿÿÿÿÿÿÿÿuÿÿÿÿÿÿÿÿ¡ÿ¦ÿ¡ÿÿÿÿÿÿÿÿÿÿÿÿÿÿÿÿÿÿÿÿÿÿÿÿÿÿÿÿÿÿÿÿÿÿÿÿÿÿÿhÿBÿmÿÿÿÿ¥ÿÿÿÿÿÿÿÿ£ÿÿÿ¥ÿÿÿÿÿÿÿÿ ÿÿÿÿÿÿÿÿÿÿÿ¡ÿÿÿÿÿÿÿÿÿÿÿÿtÿvÿÿÿÿÿpÿ¾þwþqÿÿÿ¢ÿ£ÿÿÿÿÿ¥ÿÿ ÿÿÿÿÿÿÿÿÿÿÿÿÿÿÿÿÿÿÿÿÿÿÿÿÿÿwÿwÿÿÿÿÿÿÿÿÿÿÿÿÿÿÿÿÿÿ«ÿÿÿÿÿÿÿÿÿÿÿÿÿÿ¢ÿÿÿÿÿÿÿÿÿÿÿÿÿÿÿÿÿÿÿÿÿÿÿÿ|ÿzÿÿÿÿÿÿÿtÿ~ÿÿÿÿÿÿÿÿÿ}ÿ|ÿÿÿÿuÿnÿÿÿÿÿÿÿÿÿÿÿÿÿÿÿÿÿÿÿÿÿÿÿÿÿÿÿÿÿÿÿÿÿÿÿÿÿÿÿÿÿÿÿÿÿÿÿxÿÿÿÿÿÿÿ]ÿÅþ0ÿjÿÿtÿÿÿÿÿÿÿÿÿÿÿÿÿÿÿÿÿÿÿÿÿÿÿÿÿÿÿÿÿÿÿÿÿÿÿÿÿÿÿÿÿÿÿmÿÿÿÿÿÿÿÿÿÿÿÿ¥ÿ£ÿ¥ÿ©ÿ¥ÿ¢ÿ¥ÿ¢ÿ¤ÿ«ÿ¤ÿ¥ÿ¬ÿ¦ÿ£ÿ­ÿ­ÿÿ¦ÿ ÿÿ¡ÿ¨ÿ¨ÿ¦ÿ¥ÿ¢ÿ¦ÿ°ÿ¡ÿÿÿÿÿÿÿÿ§ÿ³ÿ¢ÿªÿyÿÿ
ÿoÿÿÿÿÿÿÿÿÿ¢ÿÿÿÿÿ¤ÿÿÿÿÿyÿÿÿÿ¢ÿÿÿÿÿÿwÿjÿyÿoÿhÿÿÿÿÿÿ}ÿÿ~ÿ_ÿuÿyÿÿÿwÿyÿÿ~ÿÿÿzÿÿÿgÿsÿÿÿwÿ{ÿqÿÿ~ÿ~ÿÿÿÿÿÿÿÿÿÿÿÿÿÿÿÿ~ÿ}ÿÿbÿuÿÿvÿwÿpÿmÿpÿnÿqÿÿmÿsÿuÿrÿ}ÿÿÿÿÿ~ÿÿoÿpÿÿxÿsÿÿÿÿÿqÿÿÿ|ÿrÿaÿtÿÿÿÿwÿsÿÿxÿsÿÿ|ÿÿÿÿÿÿÿÿÿÿÿÿÿ}ÿÿÿÿÿyÿÿxÿÿÿÿÿÿÿ{ÿqÿzÿwÿyÿpÿÿqÿÿÿzÿxÿtÿuÿzÿ}ÿ`ÿ_ÿ|ÿoÿrÿÿÿÿ}ÿ|ÿÿÿ~ÿÿÿÿÿÿÿÿÿÿÿÿÿÿÿÿÿÿÿÿÿÿÿÿÿ¥ÿÿÿ9ÿÿ§ÿ«ÿ£ÿÿ¤ÿªÿÿ ÿ²ÿÿ·ÿ§ÿÿ¬ÿ¥ÿªÿªÿ£ÿ©ÿÿtÿÿ³ÿÿ®ÿÿ£ÿÿÿÿÿÿ ÿÿ¬ÿ¡ÿÿÿ}ÿÿÿÿÿ¥ÿ¤ÿ ÿ¢ÿ ÿ¤ÿ¡ÿ¤ÿ¢ÿÿ±ÿ«ÿ ÿÿÿÿÿÿ ÿ¤ÿÿÿÿ£ÿ¡ÿÿÿ£ÿÿÿÿÿÿhÿÿÿ£ÿÿÿÿÿÿÿÿÿÿÿÿÿÿÿÿÿÿÿÿ|ÿyÿÿÿÿÿÿÿÿÿÿ~ÿÿÿÿÿÿÿÿyÿÿÿ|ÿ¡ÿÿÿÿÿÿÿÿÿÿÿÿ|ÿÿÿÿÿÿÿÿÿÿÿÿ|ÿxÿ|ÿÿÿÿÿÿwÿÿÿ~ÿÿÿÿzÿiÿÿ­þUÿÿÿyÿnÿÿÿÿÿÿÿ þÿÿÿÿÿÿ{ÿÿÿyÿ{ÿuÿÿÿÿÿÿÿÿÿÿÿÿÿ~ÿ}ÿÿÿÿ}ÿÿÿÿÿÿÿÿ{ÿÿÿzÿwÿxÿÿsÿÿÿÿÿÿÿÿÿÿÿuÿÿÿÿÿyÿÿÿÿÿÿÿÿÿÿÿÿÿÿ{ÿÿÿÿÿÿÿÿÿ|ÿÿÿÿÿÿ~ÿÿÿÿÿÿÿzÿ~ÿÿÿÿÿÿÿÿÿÿÿÿÿzÿÿÿÿ¥ÿÿÿÿÿÿrÿÿÿÿÿÿ}ÿÿÿÿÿÿÿÿÿÿÿÿ~ÿyÿÿ|ÿiÿyÿ~ÿÿÿÿÿÿÿÿÿÿÿ_ÿDÿ<ÿÿÿÿÿÿÿ}ÿwÿÿÿzÿ{ÿwÿÿÿÿÿÿÿÿÿÿÿuÿÿÿÿuÿrÿÿÿtÿwÿzÿÿÿkÿmÿqÿÿÿÿuÿÿÿÿxÿÿÿÿÿÿÿÿsÿxÿsÿgÿÿtÿsÿ|ÿÿ}ÿÿÿÿ|ÿqÿmÿÿÿÿ|ÿÿÿ{ÿ~ÿxÿpÿ|ÿÿÿ|ÿÿÿÿÿÿÿsÿÿ|ÿÿÿÿÿÿÿÿÿyÿeÿdÿnÿjÿeÿxÿ)ÿjþ+þ·þ1ÿGÿuÿ}ÿlÿvÿÿÿÿÿpÿpÿÿÿ}ÿzÿqÿpÿÿ}ÿ~ÿtÿpÿxÿyÿÿ}ÿÿÿvÿuÿÿwÿtÿ|ÿuÿÿÿÿÿ{ÿpÿyÿÿÿ{ÿÿuÿqÿ{ÿpÿ{ÿÿvÿpÿyÿqÿÿ}ÿÿÿqÿ}ÿÿÿÿÿ}ÿ|ÿÿÿÿ~ÿoÿyÿ~ÿgÿlÿzÿxÿiÿÿÿ|ÿzÿbÿjÿxÿuÿÿoÿsÿxÿ~ÿ~ÿvÿsÿ~ÿÿÿ{ÿ|ÿÿÿÿ{ÿÿuÿÿ~ÿÿ~ÿ{ÿÿuÿ{ÿÿÿyÿwÿsÿpÿoÿkÿtÿxÿwÿxÿ~ÿÿmÿjÿ{ÿ|ÿÿ|ÿÿÿxÿÿqÿoÿÿÿ{ÿÿ{ÿzÿ}ÿÿÿzÿÿÿÿÿzÿsÿÿ{ÿqÿÿÿÿqÿÿvÿpÿhÿyÿuÿÿiÿsÿÿbÿÿgÿ}ÿÿuÿzÿxÿxÿpÿnÿjÿqÿ|ÿ{ÿoÿmÿnÿrÿÿÿlÿoÿmÿyÿcÿ]ÿ{ÿkÿÿ|ÿÿrÿbÿyÿbÿ{ÿpÿpÿvÿÿÿ~ÿÿlÿwÿbÿ`ÿyÿ|ÿÿuÿiÿpÿuÿvÿfÿ{ÿyÿpÿbÿeÿzÿvÿxÿÿlÿoÿgÿjÿnÿaÿsÿSÿqÿÿzÿjÿlÿtÿwÿiÿxÿvÿxÿxÿjÿjÿnÿmÿuÿtÿmÿfÿbÿlÿUÿ\ÿeÿaÿfÿlÿmÿnÿ_ÿTÿ_ÿiÿ|ÿjÿÿmÿoÿkÿ{ÿlÿmÿlÿvÿnÿtÿmÿsÿfÿlÿkÿnÿxÿrÿrÿtÿuÿxÿqÿsÿuÿoÿjÿpÿvÿjÿmÿ{ÿrÿjÿqÿkÿÿpÿmÿwÿrÿxÿzÿ{ÿgÿÿ~ÿrÿjÿ|ÿzÿÿÿlÿyÿ~ÿmÿtÿÿyÿdÿoÿvÿuÿrÿtÿkÿÿuÿqÿÿ|ÿ~ÿqÿÿmÿmÿÿhÿÿpÿpÿÿÿuÿ`ÿrÿÿqÿwÿrÿxÿÿtÿrÿuÿ}ÿwÿqÿÿÿzÿsÿpÿtÿqÿÿÿÿxÿ|ÿ~ÿÿ|ÿÿyÿÿsÿqÿlÿ|ÿÿxÿqÿlÿ~ÿxÿvÿsÿÿÿÿlÿbÿmÿÿ}ÿÿtÿlÿkÿvÿÿÿÿÿÿ|ÿmÿtÿvÿÿÿÿyÿrÿpÿqÿtÿ{ÿÿsÿvÿwÿÿÿÿÿkÿdÿÿ~ÿkÿdÿÿÿlÿgÿÿÿÿÿ~ÿÿtÿtÿÿ{ÿÿÿÿÿÿÿrÿ}ÿÿÿyÿÿÿÿÿ}ÿ}ÿÿÿxÿ{ÿÿÿÿÿ|ÿÿÿÿ}ÿÿÿÿÿÿ~ÿyÿÿÿÿÿÿÿÿÿÿ~ÿÿ{ÿxÿÿÿzÿÿÿÿzÿÿÿÿÿvÿ{ÿ~ÿÿÿÿÿÿÿÿÿÿÿÿÿoÿÿÿÿÿzÿÿÿÿÿÿÿsÿ{ÿÿÿÿÿÿsÿlÿÿÿÿÿÿÿÿÿÿÿÿÿÿÿÿÿÿÿÿÿ{ÿ~ÿÿyÿjÿÿÿÿÿÿÿÿÿÿÿÿzÿzÿÿÿ|ÿÿÿÿ{ÿÿÿÿ|ÿÿÿÿÿÿÿÿÿÿÿÿÿÿÿÿÿÿÿÿÿÿÿÿÿxÿkÿÿÿÿÿÿÿÿÿ|ÿÿÿÿÿÿÿÿÿÿÿÿÿÿÿÿÿÿÿÿÿÿyÿÿÿÿÿÿÿÿÿÿÿÿÿÿÿÿÿÿÿÿÿÿ~ÿÿÿ¡ÿÿÿÿÿÿÿÿÿÿÿÿÿÿÿÿÿÿÿ¡ÿÿÿ¦ÿÿÿÿ¢ÿÿÿÿzÿÿÿÿÿÿÿÿÿÿÿÿÿÿÿÿÿÿ£ÿ¤ÿÿÿÿÿÿÿÿÿÿÿÿÿÿÿÿÿÿ¢ÿÿÿÿÿÿÿÿÿÿÿÿÿÿÿÿ¡ÿÿÿÿÿÿÿÿÿÿÿÿÿÿ£ÿÿÿÿÿÿÿÿ}ÿ}ÿÿÿÿÿÿÿÿÿÿ¢ÿÿÿ¡ÿÿÿÿÿÿÿÿÿÿÿÿÿsÿÿÿÿÿÿÿÿÿÿÿÿÿÿÿÿÿÿÿÿÿÿÿÿÿÿÿÿÿÿÿÿxÿÿÿÿ|ÿÿÿÿÿÿÿÿÿÿÿÿÿÿÿÿÿÿÿÿÿÿzÿ|ÿÿÿÿÿÿÿÿÿÿÿÿÿÿÿÿÿÿÿÿÿÿ¤ÿÿÿÿÿÿÿÿÿÿ©ÿÿvÿÿÿÿÿÿÿÿÿÿÿÿÿÿÿÿÿÿÿÿÿÿÿÿÿÿÿÿÿÿÿÿÿÿÿÿÿÿÿÿÿÿÿÿÿÿÿ ÿÿ~ÿcÿÿÿÿÿÿÿÿÿÿÿÿÿ¦ÿÿÿÿÿÿÿÿÿÿÿÿÿÿÿÿÿÿÿÿÿÿÿÿÿÿÿ|ÿÿÿÿtÿÿÿÿÿÿÿÿÿ¡ÿÿÿÿ}ÿÿÿÿÿÿÿÿÿÿÿÿÿÿÿÿÿÿÿÿÿyÿÿÿÿÿrÿ|ÿÿÿÿÿÿxÿÿÿlÿtÿÿ~ÿÿÿÿÿÿÿÿÿÿÿÿÿÿÿÿÿÿÿÿÿyÿÿÿÿtÿtÿÿÿ{ÿtÿÿwÿÿÿÿÿÿÿÿÿÿÿÿÿÿÿÿÿÿÿÿÿÿÿÿÿÿÿÿÿ~ÿÿÿÿÿÿÿÿ|ÿÿÿÿlÿÿÿÿÿ}ÿ~ÿÿzÿyÿÿÿÿyÿvÿÿÿÿuÿvÿÿ|ÿÿzÿ ÿÿÿÿÿÿÿÿÿ|ÿÿÿÿÿÿÿÿÿÿzÿtÿ~ÿÿ£ÿÿÿÿÿÿkÿ¡ÿÿÿ¥ÿÿÿÿ¤ÿÿÿÿÿÿÿÿÿÿÿÿÿÿÿÿÿÿÿÿÿÿÿÿ¥ÿÿÿtÿÿuÿtÿÿpÿÿÿ|ÿÿÿÿÿÿÿÿÿÿÿÿÿÿÿÿÿÿÿÿÿÿªÿ{ÿÿÿÿÿÿÿÿÿÿÿÿÿÿÿÿÿÿÿÿÿ§ÿÿÿÿÿ¢ÿÿ©ÿÿÿÿÿÿÿÿ ÿÿÿÿÿÿÿÿÿÿÿÿÿÿÿ ÿÿÿÿÿ©ÿÿÿ¢ÿ¦ÿ ÿÿÿ¨ÿ¥ÿÿÿÿ©ÿ°ÿÿÿ­ÿ¢ÿÿÿÿÿÿÿÿÿ¤ÿ£ÿÿÿÿÿÿÿÿÿÿ ÿÿ ÿ£ÿ¢ÿ¦ÿ¢ÿÿÿÿÿÿ¢ÿÿÿÿÿÿÿÿÿÿÿÿÿÿÿÿÿÿÿnÿÿÿÿÿÿÿÿÿÿÿÿÿÿÿÿÿÿÿÿÿÿÿÿ¢ÿÿ§ÿÿªÿÿÿ¨ÿ¡ÿ¦ÿ§ÿ¥ÿ«ÿ¬ÿ¨ÿ¥ÿÿ¢ÿªÿ ÿ¶ÿÿ¢ÿ¢ÿ¨ÿÿÿÿÿÿ­ÿ©ÿÿÿ¨ÿ²ÿ®ÿ¢ÿÿ¤ÿ£ÿ ÿÿ¼ÿ³ÿÿ¢ÿÿÿÿÿÿÿÿÿÿ¨ÿ¢ÿÿ¤ÿ¥ÿ¡ÿ©ÿÿÿÿ£ÿÿÿuÿWÿÿÿÿ¡ÿÿÿÿÿÿÿÿÿÿÿÿÿ¬ÿ¯ÿ ÿÿÿÿÿ£ÿ¦ÿ ÿ¤ÿ¥ÿÿÿÿ£ÿ®ÿÿÿ ÿÿÿÿÿÿÿ¥ÿÿÿÿÿÿÿ«ÿÿÿ­ÿÿÿÿÿÿ¥ÿÿ¡ÿ¥ÿ¦ÿ¢ÿÿ§ÿ ÿÿÿ¡ÿ¦ÿÿÿÿÿÿÿÿÿÿÿ ÿ¦ÿ¥ÿÿÿ¬ÿÿÿÿÿ¤ÿÿÿÿÿ ÿ ÿÿÿÿÿ ÿÿÿ°ÿ ÿ¡ÿ¡ÿªÿÿÿÿÿÿÿÿÿÿ¢ÿÿÿ´ÿªÿ¥ÿ£ÿ ÿ ÿÿÿÿ£ÿ£ÿÿÿÿÿÿÿÿÿÿ{ÿÿÿÿÿÿªÿ©ÿ¢ÿÿÿ©ÿ«ÿ¢ÿÿ©ÿÿÿÿ¢ÿÿÿÿÿÿÿÿÿÿÿÿÿÿ¡ÿ¦ÿ°ÿ±ÿÿÿÿJÿ-þ<üÿÿÿÿÿÿÿÿÿ ÿ£ÿ¡ÿ ÿÿÿÿÿÿÿÿÿÿÿÿÿÿÿÿÿÿÿÿ£ÿÿÿÿÿÿÿÿÿÿÿÿÿÿÿÿÿÿÿÿÿÿ¡ÿÿÿÿÿÿÿÿÿÿÿÿÿÿÿ ÿÿÿÿÿÿÿÿÿÿÿÿÿÿÿ}ÿÿÿÿÿÿÿÿÿMÿ6ÿÿÿÿÿ¸ÿÿÿÿÿÿÿÿÿÿÿ¤ÿÿÿÿÿÿÿÿÿÿÿÿÿÿÿÿÿÿÿ ÿÿÿÿÿÿÿÿÿ¥ÿÿÿuÿqÿ{ÿÿÿÿÿ5þÿÿÿÿÿÿÿÿÿÿÿÿÿÿÿÿÿÿÿÿÿÿÿÿÿÿÿÿÿÿÿÿÿÿÿÿÿvÿÿ|ÿÿÿÿÿÿÿÿÿÿÿÿÿÿÿÿÿÿÿÿÿÿÿjÿ~ÿÿÿÿÿÿ¢ÿÿÿÿÿÿÿÿÿÿÿÿÿÿÿÿ}ÿÿÿÿÿÿÿÿÿÿyÿÿÿvÿwÿÿÿÿÿÿÿÿÿ~ÿÿÿxÿÿÿÿÿyÿsÿvÿwÿÿÿÿÿÿÿÿÿÿÿÿ~ÿÿxÿÿwÿyÿÿÿ{ÿÿ}ÿyÿÿÿÿ}ÿzÿÿÿÿÿÿzÿÿÿÿÿÿÿÿ~ÿÿÿÿÿÿÿÿÿÿÿÿÿºþÿ}ÿaÿÿÿÿÿÿÿÿÿÿÿÿÿÿÿÿÿÿÿÿÿÿÿÿÿÿÿÿÿÿÿÿÿÿÿÿÿÿÿÿÿÿÿÿÿÿÿ ÿÿÿÿÿÿÿÿÿ§ÿ¤ÿÿÿÿ¡ÿ¤ÿ¥ÿ¦ÿºÿ§ÿ´ÿ³ÿ«ÿ­ÿ³ÿ²ÿµÿ¦ÿ¤ÿÿ ÿ¦ÿ¨ÿ¦ÿ¦ÿ¤ÿ±ÿ´ÿ¡ÿ¡ÿ¡ÿ©ÿ°ÿ¥ÿ¢ÿÿ ÿÿÿ£ÿÿBÿ
ÿUÿÿÿÿÿÿÿÿÿ¥ÿªÿ¦ÿÿÿÿÿÿÿÿÿyÿÿÿÿÿÿÿyÿÿ}ÿ}ÿÿuÿÿÿÿÿÿÿÿÿwÿkÿÿÿÿÿÿÿÿÿÿÿ{ÿ{ÿÿÿÿÿÿ{ÿÿÿÿqÿxÿÿÿÿÿÿÿÿÿÿÿÿÿÿ{ÿ~ÿÿÿ~ÿiÿ{ÿyÿmÿwÿtÿoÿrÿhÿlÿyÿfÿqÿlÿtÿ|ÿÿÿÿiÿhÿÿÿsÿÿ|ÿpÿwÿÿÿÿnÿÿÿoÿuÿoÿÿÿÿÿÿsÿÿPÿsÿuÿÿÿÿÿÿÿÿÿÿÿÿÿÿÿÿÿÿÿÿÿÿzÿ{ÿÿÿÿÿÿÿrÿuÿuÿvÿsÿdÿtÿ~ÿ|ÿzÿwÿÿÿwÿtÿÿ{ÿwÿÿxÿÿÿsÿwÿÿÿÿÿÿÿÿÿÿ ÿÿÿyÿÿÿÿÿÿÿÿ¢ÿÿ¤ÿ£ÿÿÿÿ¢ÿÿÿSÿÿ¤ÿ®ÿ§ÿÿ¢ÿ«ÿ ÿÿ©ÿ¨ÿ¢ÿÿ ÿ»ÿ±ÿ¥ÿ§ÿ¤ÿÿÿÿÿ§ÿÿ¢ÿ¡ÿ®ÿÿ|ÿoÿwÿÿ¢ÿÿ£ÿ£ÿ­ÿ¤ÿÿÿÿÿÿÿÿ ÿ£ÿ¢ÿ¥ÿÿÿ ÿ ÿ§ÿ¦ÿ¨ÿ¤ÿÿÿ¢ÿ ÿÿÿÿÿÿÿÿ¢ÿ¢ÿÿÿÿÿÿÿnÿ"ÿÿÿÿ}ÿÿÿÿÿÿÿÿÿÿ¤ÿÿÿ ÿÿÿÿÿÿÿÿÿÿÿÿÿÿÿÿÿÿÿÿÿÿÿÿÿÿÿÿÿÿÿÿÿÿÿÿÿÿ{ÿÿÿÿÿÿÿÿÿÿÿÿÿÿ{ÿwÿ~ÿnÿÿÿÿÿÿÿÿsÿrÿuÿxÿzÿGÿÛþÏþwÿÿÿxÿÿÿÿÿ}ÿ~ÿYÿGÿoÿÿÿÿ{ÿÿyÿÿ~ÿÿÿyÿxÿÿÿÿÿÿÿ~ÿÿÿÿÿÿÿÿÿÿÿuÿ|ÿÿÿÿÿÿzÿÿÿÿ{ÿÿÿÿÿÿÿÿÿÿÿÿÿÿÿÿÿÿoÿÿÿÿÿÿÿÿÿÿÿyÿÿÿÿÿÿÿÿÿÿÿÿÿyÿÿÿÿÿÿÿÿÿÿÿÿ~ÿÿÿÿÿÿÿÿxÿzÿÿÿ ÿÿÿÿÿÿÿÿ}ÿÿ}ÿÿ}ÿvÿÿÿÿÿÿÿÿÿÿÿÿÿÿÿÿÿÿÿ~ÿÿÿvÿ{ÿÿÿÿzÿzÿÿÿÿÿÿÿJÿÿHÿÿÿÿÿÿÿ~ÿxÿÿÿÿ~ÿÿÿÿÿÿÿÿÿÿÿ ÿÿÿ{ÿvÿ~ÿÿÿÿÿÿÿÿÿgÿrÿuÿÿÿÿxÿÿÿÿ|ÿÿÿÿ~ÿÿÿ{ÿrÿ{ÿ|ÿÿÿÿÿqÿÿÿÿiÿoÿ}ÿÿ~ÿÿÿÿzÿyÿÿÿyÿxÿ}ÿÿÿÿÿÿÿÿÿÿÿÿÿÿÿÿÿyÿÿÿ}ÿÿÿtÿ{ÿÿÿyÿÿÿTÿ ÿËþþ¹þÿUÿmÿ{ÿÿÿÿ{ÿ{ÿxÿÿÿyÿyÿzÿuÿ}ÿ|ÿ{ÿÿÿÿyÿÿÿÿÿrÿzÿÿÿÿÿÿÿÿÿqÿkÿwÿ}ÿuÿÿÿÿÿ|ÿÿÿÿ}ÿoÿxÿvÿyÿÿÿtÿyÿ|ÿsÿÿÿÿÿÿÿÿ~ÿtÿxÿoÿsÿÿyÿtÿÿtÿdÿ|ÿ}ÿhÿoÿxÿ^ÿsÿ~ÿÿ~ÿpÿÿ~ÿwÿuÿÿÿÿ{ÿÿÿÿÿÿÿÿxÿwÿ}ÿ|ÿvÿyÿjÿyÿqÿÿÿvÿÿ{ÿoÿtÿpÿmÿ|ÿÿzÿxÿrÿoÿqÿvÿ|ÿÿÿÿrÿsÿmÿÿoÿpÿÿ|ÿxÿÿÿÿÿÿ{ÿvÿtÿÿÿ{ÿkÿ{ÿÿpÿzÿzÿ~ÿ}ÿÿpÿoÿ|ÿjÿÿÿiÿÿÿuÿÿzÿÿÿÿsÿÿÿvÿqÿpÿ{ÿÿ{ÿrÿ|ÿÿÿÿ{ÿsÿ{ÿÿwÿtÿÿoÿmÿ}ÿmÿxÿ}ÿzÿaÿlÿÿqÿhÿgÿÿ}ÿvÿvÿuÿpÿ]ÿcÿuÿqÿpÿwÿxÿsÿlÿkÿcÿtÿuÿrÿhÿYÿiÿzÿ{ÿyÿaÿaÿÿtÿjÿsÿkÿmÿ^ÿÿpÿ_ÿgÿmÿjÿnÿfÿhÿjÿmÿmÿbÿrÿsÿeÿtÿmÿhÿcÿgÿiÿaÿkÿmÿnÿtÿ}ÿÿnÿbÿeÿdÿÿwÿhÿzÿkÿpÿfÿbÿnÿyÿ{ÿ|ÿuÿpÿlÿlÿwÿrÿkÿpÿsÿxÿuÿwÿÿ}ÿ}ÿwÿ|ÿÿyÿ}ÿrÿzÿuÿaÿbÿuÿ}ÿpÿzÿyÿ~ÿtÿtÿfÿÿpÿnÿyÿsÿvÿÿ~ÿyÿlÿrÿvÿnÿgÿhÿ{ÿÿÿwÿzÿÿ}ÿ|ÿ|ÿuÿhÿlÿcÿÿuÿÿÿÿÿsÿpÿrÿoÿsÿyÿtÿvÿ~ÿ|ÿpÿmÿtÿgÿ}ÿÿyÿ{ÿnÿ~ÿzÿoÿÿÿ}ÿ|ÿ}ÿyÿkÿmÿÿ|ÿkÿ}ÿ~ÿÿÿÿÿÿÿÿzÿÿÿpÿÿzÿzÿÿoÿzÿzÿxÿyÿrÿÿzÿ}ÿ~ÿÿÿpÿfÿwÿ~ÿ}ÿÿtÿÿÿxÿ}ÿÿ|ÿyÿuÿ}ÿÿÿÿoÿÿ{ÿwÿÿwÿÿÿÿÿÿ}ÿÿÿsÿÿÿÿzÿÿzÿxÿÿÿpÿÿ|ÿÿÿÿÿ}ÿÿÿÿÿrÿwÿÿÿÿÿÿÿÿÿÿÿÿÿÿÿ}ÿÿÿÿ|ÿÿÿÿÿÿ|ÿ{ÿÿÿÿÿÿÿÿÿ|ÿÿvÿÿÿÿ{ÿxÿÿÿxÿÿÿÿ|ÿÿÿÿÿÿÿÿÿÿÿ|ÿ}ÿÿÿ}ÿÿÿÿÿqÿÿÿÿÿ~ÿ~ÿÿÿÿÿÿÿÿÿÿÿÿ{ÿ|ÿÿtÿxÿÿÿ¤ÿÿ}ÿÿÿÿÿÿÿÿÿÿÿÿ}ÿÿÿÿÿ~ÿÿÿÿÿÿÿÿÿÿÿÿÿÿÿÿÿÿÿÿÿÿÿ}ÿÿtÿÿÿÿ|ÿÿrÿÿÿÿÿÿ¦ÿÿÿÿÿÿÿÿÿÿÿ}ÿÿÿ{ÿÿÿÿÿÿÿÿÿÿÿÿÿÿÿÿÿÿÿÿÿ ÿÿ¡ÿ}ÿÿ|ÿÿÿ|ÿÿÿÿ|ÿÿÿÿÿÿÿÿÿÿÿÿÿÿÿÿzÿÿÿÿÿÿÿÿÿÿÿÿÿÿÿÿÿ¢ÿÿÿÿÿ¡ÿÿÿÿÿÿÿÿÿÿÿÿÿÿÿÿÿÿÿ£ÿÿÿÿÿÿÿÿÿÿÿÿÿÿ¥ÿÿÿÿÿÿÿÿÿÿÿÿÿÿÿÿÿÿÿÿÿÿÿÿÿÿÿÿÿÿÿÿÿÿ ÿÿÿÿÿÿÿÿÿÿÿÿÿÿÿÿÿÿÿÿÿÿÿÿÿÿÿÿÿÿÿÿÿÿÿÿÿÿÿÿÿÿÿÿÿÿÿÿÿ¡ÿvÿÿÿÿÿÿÿÿÿÿÿÿÿÿÿÿÿÿÿÿÿÿÿÿÿÿÿÿÿÿÿÿ|ÿÿÿÿÿÿÿÿÿÿÿ¡ÿÿÿÿvÿÿ£ÿ¦ÿ¶ÿÿ¢ÿÿÿÿÿÿÿxÿÿÿ§ÿÿÿÿÿÿÿÿÿÿÿÿÿÿÿÿÿÿÿÿÿÿÿÿÿÿÿÿÿÿÿÿÿÿÿÿÿÿÿÿÿÿÿ ÿÿÿÿÿÿÿÿÿÿÿÿÿ¡ÿÿÿÿÿÿÿÿÿÿÿÿÿÿÿÿÿÿ ÿÿÿÿÿÿsÿÿÿÿÿuÿÿÿÿÿÿÿÿÿÿwÿÿÿsÿÿÿ}ÿxÿÿÿÿÿÿÿ ÿÿÿÿÿÿÿÿ~ÿ£ÿÿÿÿÿÿÿÿÿÿÿÿÿÿ¤ÿÿÿÿÿÿÿÿÿyÿÿÿÿÿÿÿÿÿÿÿÿÿÿÿÿÿÿÿÿÿÿÿÿ}ÿ{ÿvÿÿ~ÿÿÿÿlÿmÿ}ÿtÿÿÿÿÿÿÿÿÿÿ}ÿÿÿÿzÿÿÿÿÿÿÿÿÿÿsÿoÿ}ÿÿÿxÿlÿrÿÿÿÿ|ÿÿÿÿÿÿÿÿÿ~ÿÿÿÿÿÿÿÿÿÿÿÿÿÿÿÿÿÿÿ}ÿ{ÿÿÿwÿzÿÿ}ÿqÿÿÿÿÿyÿpÿrÿzÿÿÿzÿjÿÿÿÿÿÿÿÿqÿÿÿÿzÿ{ÿÿÿÿuÿÿÿÿÿÿÿÿÿÿ|ÿÿÿÿÿÿ{ÿ}ÿÿÿÿÿÿÿÿÿÿÿÿÿÿxÿÿÿÿÿÿÿÿÿÿÿÿÿÿÿÿÿÿÿÿÿÿÿÿÿÿÿ¢ÿÿÿÿÿÿÿÿÿÿÿÿÿÿÿÿ|ÿÿÿÿÿÿÿÿÿÿÿÿÿÿÿ¢ÿÿÿÿÿÿÿÿÿÿÿÿÿÿÿÿÿÿÿÿÿÿÿ ÿÿÿÿÿÿÿÿÿÿÿ¤ÿÿÿÿÿÿÿ§ÿ¢ÿÿÿÿÿ¢ÿÿÿÿÿÿÿÿÿÿ¡ÿÿÿÿÿÿÿÿÿÿÿÿÿÿÿÿ ÿÿÿ¡ÿ£ÿ­ÿÿ¡ÿÿ¤ÿÿ¨ÿÿÿÿÿÿÿÿÿ¡ÿÿÿÿÿÿ©ÿ£ÿ§ÿÿÿÿÿ©ÿÿ§ÿ ÿÿÿ¡ÿÿÿÿÿÿÿ¦ÿ¨ÿÿÿÿÿÿ£ÿtÿÿÿÿÿÿÿ¥ÿÿÿÿÿÿÿÿÿÿÿÿÿÿÿÿÿÿ¨ÿÿ¦ÿÿÿ ÿÿ¡ÿÿ ÿ¦ÿ£ÿ¢ÿ¢ÿÿ£ÿ¤ÿÿ¥ÿ£ÿ¯ÿÿ¢ÿ¬ÿÿÿÿÿÿÿ¬ÿ¨ÿÿÿ§ÿ¦ÿ¨ÿÿÿ¯ÿ¡ÿÿÿ§ÿ°ÿ§ÿªÿ¨ÿÿ«ÿÿÿÿÿÿÿ¦ÿ¤ÿÿ³ÿ«ÿ ÿ ÿÿ¬ÿÿ¡ÿÿÿ{ÿdÿÿÿÿÿ¢ÿ§ÿ¤ÿ ÿªÿÿÿ°ÿÿ¢ÿÿÿ§ÿ«ÿÿÿÿÿÿÿÿ¢ÿ©ÿ«ÿÿÿÿÿ¡ÿÿÿÿÿ ÿÿÿÿÿ¡ÿÿÿÿÿÿÿÿÿÿ ÿÿ¬ÿ¡ÿÿÿÿÿ¥ÿ ÿÿÿÿ¦ÿÿÿÿ£ÿ®ÿÿ¯ÿÿÿÿÿÿ£ÿÿÿÿÿÿÿÿ ÿÿ«ÿÿ¦ÿªÿ ÿÿÿÿ ÿ¦ÿ£ÿ¤ÿÿ¡ÿ¢ÿ§ÿ¤ÿÿÿ¢ÿ«ÿ¨ÿÿÿÿÿ¨ÿ§ÿ ÿ§ÿªÿÿÿÿ¦ÿ ÿ¦ÿ¨ÿ¥ÿ¡ÿ­ÿ¢ÿÿ¦ÿÿÿ§ÿ¥ÿ¦ÿÿÿÿÿÿÿÿ¥ÿÿÿ©ÿ±ÿ­ÿ§ÿÿÿÿªÿÿÿ´ÿÿÿÿÿÿÿÿÿÿÿÿÿªÿ§ÿÿÿÿÿÿÿÿÿÿÿþüýqÿÿÿÿ ÿÿÿÿÿÿÿÿÿÿÿÿÿÿÿÿÿÿÿÿÿ¡ÿÿÿÿÿÿÿÿÿÿÿ¡ÿÿÿÿÿÿÿ¥ÿÿÿÿÿÿÿÿÿÿÿÿÿÿÿÿÿÿÿÿÿÿÿÿÿÿÿÿÿÿÿÿÿÿÿÿÿÿÿÿÿÿÿÿÿÿÿÿÿvÿGÿRÿÿÿ¢ÿÿ«ÿÿÿÿ ÿ©ÿ¥ÿÿÿÿÿÿ¤ÿÿÿÿÿÿÿÿÿÿÿÿÿÿÿÿÿÿÿÿÿ¡ÿÿÿÿÿ¢ÿÿÿ~ÿgÿXÿ_ÿÿÿCÿ»þ¬þlÿÿÿÿÿÿÿÿÿ ÿÿÿÿÿÿÿ©ÿ¥ÿÿÿ¤ÿÿÿÿ¡ÿÿÿÿÿÿÿÿÿÿÿÿÿeÿÿÿÿÿÿxÿzÿÿÿÿÿÿÿÿÿÿÿÿÿÿÿÿÿÿÿÿÿÿÿÿÿÿÿÿÿÿÿÿÿÿÿÿÿÿÿÿÿÿÿ}ÿÿÿÿÿÿÿÿÿÿÿ~ÿÿÿÿÿÿwÿÿ}ÿ{ÿÿÿ|ÿpÿsÿÿÿÿÿjÿÿÿ{ÿÿÿÿÿÿÿÿzÿÿÿÿÿÿÿ|ÿÿÿÿÿÿÿ~ÿÿÿÿÿÿÿÿÿÿÿÿÿÿÿÿÿÿÿÿÿÿÿÿÿÿÿÿÿÿ4ÿ×þJÿÿÿhÿÿÿÿÿÿÿÿÿÿÿÿÿÿÿÿÿÿÿÿÿÿÿÿÿÿÿÿÿÿÿÿÿÿÿÿ~ÿÿÿ¡ÿÿÿÿÿÿÿ~ÿÿÿÿÿÿÿÿÿÿ§ÿ¤ÿÿÿÿ¢ÿ±ÿ¸ÿ­ÿ¶ÿ§ÿ¤ÿ¥ÿ¸ÿÂÿ®ÿ£ÿ¼ÿ¦ÿ©ÿ§ÿ¥ÿ¦ÿ§ÿ¥ÿÿ£ÿ²ÿ³ÿÿÿ©ÿ¥ÿÿÿ¤ÿ«ÿ£ÿ¢ÿÿÿÿsÿDÿjÿÿ§ÿ¡ÿÿÿÿÿ¢ÿ¡ÿ¦ÿÿÿ¡ÿÿÿÿÿÿÿ|ÿÿÿÿÿÿwÿÿÿfÿÿÿÿÿÿÿÿÿÿyÿÿÿ}ÿÿÿÿÿÿÿÿÿÿyÿÿ}ÿÿÿÿÿÿÿÿ{ÿÿwÿÿÿÿÿÿÿÿÿÿÿÿÿÿÿ|ÿtÿqÿvÿiÿnÿÿzÿqÿzÿ{ÿqÿqÿlÿjÿsÿmÿpÿ]ÿcÿvÿ}ÿoÿbÿrÿsÿÿwÿÿsÿfÿpÿ}ÿÿÿ{ÿvÿÿ}ÿwÿpÿnÿÿÿuÿÿlÿÿÿÿÿÿÿÿÿÿÿÿÿÿÿÿÿÿÿÿÿÿ{ÿÿÿÿÿzÿuÿÿÿÿÿxÿ{ÿnÿxÿqÿ~ÿZÿ5ÿMÿnÿ{ÿ~ÿyÿrÿÿzÿoÿÿÿsÿqÿÿÿÿÿÿÿÿ£ÿÿ ÿÿÿÿÿ¬ÿ®ÿÿ~ÿÿÿÿÿÿÿÿªÿ«ÿ¦ÿ§ÿ¢ÿ®ÿ¥ÿÿÿ|ÿÿÿ ÿ­ÿªÿÿ¨ÿ¯ÿ¨ÿÿÿÿ®ÿªÿ¯ÿ¬ÿ¦ÿ§ÿ¦ÿ ÿÿÿÿ ÿÿ¨ÿ«ÿ¡ÿ«ÿÿhÿXÿpÿÿÿÿ©ÿÿ¤ÿ ÿÿ©ÿ­ÿ¢ÿÿÿÿ¤ÿ¢ÿ«ÿªÿÿÿ¥ÿ¢ÿÿÿ¥ÿÿÿ¥ÿÿ ÿªÿÿÿ¦ÿ¤ÿ¦ÿ¢ÿ¡ÿÿÿ¥ÿÿÿÿÿjÿÿtÿÿÿÿÿÿÿÿÿÿ¯ÿÿÿÿÿÿÿÿÿÿÿÿÿÿÿÿÿÿÿÿÿÿÿÿÿÿÿÿÿÿ~ÿÿÿÿÿÿÿÿÿÿÿÿÿÿÿÿÿÿ}ÿÿÿ|ÿÿ|ÿqÿpÿ|ÿÿÿÿjÿgÿÿÿ|ÿ~ÿÿÿ}ÿÿÿyÿ}ÿ{ÿ9ÿÍþÿ{ÿÿÿ~ÿÿÿÿÿyÿfÿgÿrÿ|ÿÿÿÿÿ|ÿuÿÿÿÿÿÿÿÿÿÿÿÿÿÿÿÿÿÿÿÿÿÿÿÿ}ÿÿÿÿÿÿÿÿ}ÿÿxÿÿÿÿÿ{ÿÿÿÿÿÿÿÿÿÿÿÿÿÿaÿÿÿÿÿ ÿÿÿÿÿÿÿÿÿÿ}ÿÿhÿÿÿÿÿÿÿpÿ|ÿÿÿÿÿÿÿÿÿÿÿÿÿÿÿÿÿÿÿÿÿÿÿÿÿÿÿÿÿÿÿÿÿ{ÿzÿ~ÿÿÿÿÿÿÿÿÿÿÿÿÿÿÿÿÿÿÿÿyÿ{ÿqÿ}ÿyÿrÿ}ÿÿuÿ{ÿÿÿÿÿÿÿIÿôþXÿxÿ{ÿÿÿÿÿÿÿ{ÿÿÿyÿyÿ|ÿÿÿÿÿÿxÿÿÿÿÿwÿÿÿ~ÿÿÿÿÿÿÿÿÿ~ÿrÿÿÿÿ[ÿ{ÿÿÿÿ{ÿÿÿÿxÿÿÿrÿmÿqÿtÿÿwÿqÿÿnÿÿÿtÿÿvÿÿ{ÿsÿÿtÿÿÿ}ÿÿÿÿ}ÿÿÿÿxÿÿÿÿÿÿÿÿÿzÿÿÿ|ÿ~ÿÿÿÿÿÿÿÿÿÿÿÿÿÿÿÿTÿÿðþ±þ¬þ	ÿ3ÿbÿ|ÿÿ~ÿÿ}ÿ~ÿ~ÿuÿwÿ|ÿzÿyÿÿ~ÿÿÿpÿ|ÿÿÿÿÿÿÿÿqÿkÿ~ÿzÿÿ~ÿÿÿÿÿÿÿ|ÿuÿÿsÿyÿzÿkÿÿÿsÿ|ÿyÿÿÿ~ÿqÿÿÿ}ÿÿÿ~ÿ~ÿÿÿÿÿnÿzÿkÿÿvÿÿvÿÿ~ÿÿÿÿiÿxÿ]ÿgÿhÿ{ÿÿxÿcÿqÿÿÿÿÿÿ~ÿÿÿ~ÿÿÿÿ~ÿÿÿjÿÿÿyÿwÿbÿsÿuÿwÿ{ÿ}ÿÿÿÿÿ~ÿ}ÿÿÿsÿÿÿwÿiÿxÿÿsÿÿÿÿÿvÿqÿoÿrÿ^ÿqÿyÿÿmÿzÿqÿ|ÿxÿoÿiÿtÿ|ÿrÿlÿwÿ~ÿsÿrÿ|ÿÿxÿyÿxÿzÿÿjÿÿÿwÿÿÿrÿÿrÿÿÿxÿvÿ~ÿ}ÿkÿvÿÿÿÿuÿmÿkÿvÿÿuÿ|ÿwÿzÿÿ{ÿoÿmÿfÿÿÿpÿÿlÿuÿzÿsÿÿrÿjÿfÿ|ÿzÿÿyÿiÿjÿlÿnÿtÿtÿkÿlÿvÿyÿsÿiÿfÿ}ÿxÿ|ÿwÿgÿrÿnÿÿ|ÿTÿ]ÿ~ÿ|ÿÿÿ^ÿmÿkÿzÿeÿtÿmÿÿ|ÿiÿfÿrÿvÿfÿnÿwÿ^ÿeÿuÿpÿpÿ\ÿlÿeÿuÿyÿuÿqÿkÿfÿeÿaÿ_ÿlÿMÿfÿoÿÿ`ÿwÿnÿlÿrÿoÿtÿzÿhÿpÿoÿiÿeÿlÿÿÿmÿiÿtÿwÿtÿ{ÿ}ÿyÿÿrÿ{ÿ{ÿuÿlÿmÿaÿqÿzÿeÿvÿzÿbÿkÿvÿrÿnÿXÿfÿVÿ[ÿXÿhÿtÿiÿbÿfÿoÿxÿtÿtÿnÿoÿyÿrÿlÿkÿjÿiÿ_ÿlÿvÿrÿnÿoÿmÿzÿxÿÿÿfÿvÿpÿxÿyÿÿÿÿÿÿqÿcÿtÿiÿnÿxÿsÿrÿwÿ~ÿÿvÿuÿpÿqÿtÿpÿxÿzÿxÿ|ÿxÿvÿ{ÿ~ÿsÿÿÿÿ~ÿÿÿÿÿÿzÿdÿÿsÿÿ~ÿÿÿÿÿzÿ}ÿwÿzÿÿÿuÿÿÿÿÿ~ÿÿÿÿsÿ{ÿÿÿ{ÿwÿrÿtÿtÿÿÿÿÿÿÿ~ÿÿÿÿÿÿÿvÿaÿÿmÿyÿ|ÿzÿxÿÿÿrÿÿ~ÿÿÿÿÿ}ÿ}ÿqÿzÿyÿtÿÿÿÿÿÿsÿwÿÿÿÿÿÿÿÿÿÿÿÿÿÿ~ÿmÿxÿÿzÿ{ÿÿÿ|ÿÿÿÿsÿÿÿÿÿÿÿzÿÿyÿÿÿÿÿÿÿÿÿzÿ|ÿÿÿÿyÿzÿÿÿÿÿÿÿÿÿÿÿÿÿÿÿÿÿÿÿÿÿÿÿÿÿÿÿÿÿÿÿÿÿ{ÿÿÿÿtÿÿÿ^ÿvÿÿÿÿÿÿÿÿÿÿÿÿ{ÿÿÿÿ{ÿwÿyÿÿÿÿÿÿÿÿÿÿÿÿÿÿÿÿÿÿÿÿ{ÿÿwÿÿÿÿÿÿÿÿÿÿÿ|ÿÿÿÿÿÿÿÿÿÿÿÿ~ÿÿvÿxÿÿÿÿÿÿÿÿÿÿÿÿÿÿÿ~ÿ|ÿ|ÿÿÿÿÿÿÿÿÿÿÿ£ÿ¥ÿÿxÿ}ÿÿÿÿÿÿÿÿÿÿÿÿÿÿÿÿÿÿÿÿÿÿÿÿÿÿÿÿÿÿÿÿÿÿÿÿÿÿÿÿÿÿÿÿÿÿÿÿÿÿÿÿÿÿÿÿÿÿÿÿÿÿ ÿÿÿÿÿÿÿÿÿÿÿÿÿÿÿÿÿÿÿÿÿÿÿÿÿ¨ÿÿÿÿÿÿÿÿÿÿ£ÿÿÿÿÿÿÿÿÿÿÿÿÿÿÿÿÿÿÿÿÿÿÿÿÿÿÿÿÿÿÿÿÿÿÿÿÿÿÿ}ÿÿÿÿÿÿÿÿÿÿÿÿyÿÿÿÿÿÿÿÿÿ¡ÿÿÿÿÿ£ÿÿÿÿÿÿÿÿÿÿÿÿÿÿÿÿÿÿÿÿÿÿÿÿ ÿ ÿÿÿÿÿÿÿÿÿÿÿÿÿÿÿÿÿ ÿ·ÿÿÿÿÿÿÿÿ¦ÿÿÿÿÿÿÿÿÿÿÿÿÿÿÿÿÿÿÿÿÿ¢ÿÿÿÿÿÿÿÿÿÿÿÿÿÿ³ÿÿÿÿÿÿÿÿÿÿzÿÿÿÿyÿÿÿÿÿÿÿ¦ÿÿÿÿÿÿÿÿÿÿÿÿÿÿÿÿÿÿÿÿÿÿÿÿÿÿÿÿÿÿ¡ÿÿ}ÿ|ÿÿÿÿpÿÿ¥ÿÿÿÿÿÿ¢ÿÿÿÿÿÿÿÿÿÿ{ÿzÿqÿÿÿÿÿÿÿÿÿÿÿÿÿÿÿÿÿÿÿÿrÿÿ ÿÿÿÿÿÿ~ÿÿ~ÿÿÿÿÿÿ}ÿÿÿÿÿÿÿÿÿÿÿÿÿÿÿÿÿÿÿÿÿÿzÿÿÿÿÿÿÿ~ÿÿzÿÿÿÿÿÿtÿ|ÿuÿzÿxÿÿÿ~ÿÿÿÿyÿkÿwÿÿÿÿxÿqÿÿzÿpÿÿÿÿÿÿÿ}ÿÿÿÿsÿ}ÿÿÿÿÿqÿÿÿÿÿÿÿ|ÿwÿ{ÿÿÿÿÿÿ{ÿÿÿÿÿÿÿÿxÿÿÿÿÿÿ¡ÿÿÿtÿ}ÿÿÿÿÿÿÿÿÿÿ~ÿÿÿÿÿÿÿÿÿÿÿÿ~ÿÿzÿÿÿÿ|ÿÿÿÿzÿÿÿÿÿÿÿ¡ÿÿÿÿÿÿÿÿÿÿtÿÿÿÿÿ~ÿÿÿÿÿÿÿÿÿ¤ÿÿ¦ÿ ÿÿÿÿÿÿÿÿÿ~ÿyÿÿÿÿÿÿÿÿÿÿÿÿ§ÿÿÿÿÿÿÿ|ÿÿÿÿÿÿÿÿÿÿÿÿÿÿÿÿÿÿÿÿÿÿ ÿÿÿÿ¥ÿÿÿÿÿ ÿÿÿÿÿÿÿÿÿ¦ÿ¥ÿÿÿÿÿÿÿÿÿÿÿÿÿÿÿÿÿ ÿÿÿÿÿÿÿÿÿ¡ÿÿ¤ÿ¨ÿÿÿÿÿ¢ÿÿÿÿÿÿÿ¢ÿÿÿÿ©ÿ ÿÿÿÿ ÿÿÿÿÿÿÿÿÿÿ ÿ¢ÿ®ÿ¡ÿÿ¦ÿ¥ÿÿ£ÿ¤ÿÿÿ§ÿÿÿÿÿ¦ÿ©ÿ¨ÿ¡ÿÿ¢ÿ¡ÿÿÿÿÿÿÿÿ¤ÿÿ¤ÿÿ ÿ¤ÿ¤ÿ¡ÿÿÿÿÿÿ£ÿÿ ÿ¡ÿÿÿ ÿ§ÿÿÿÿ¢ÿÿÿ·ÿ²ÿÿ}ÿÿÿÿÿÿ§ÿÿÿÿÿÿ¨ÿ¥ÿÿÿ ÿÿ¡ÿÿÿ¢ÿ¦ÿ¥ÿ¡ÿÿ ÿ¦ÿ©ÿ ÿÿÿÿÿ£ÿ£ÿ ÿÿ±ÿÿÿyÿ©ÿÿÿÿ¥ÿ¤ÿ¢ÿ¤ÿ¦ÿªÿ§ÿÿÿ¤ÿ ÿÿÿÿ¨ÿÿ¨ÿ ÿ¦ÿ§ÿÿÿÿ ÿ¡ÿ¡ÿ®ÿ´ÿ¨ÿÿÿ¡ÿ¨ÿ£ÿ»ÿ¡ÿ§ÿÿÿyÿ|ÿÿ ÿÿÿ£ÿ¬ÿ¬ÿ§ÿ¢ÿÿÿ²ÿÿÿÿ½ÿ¦ÿ¡ÿ¤ÿ£ÿ¡ÿÿÿ§ÿ¨ÿÿÿÿÿÿÿ ÿ£ÿÿÿÿÿ¦ÿ£ÿÿÿÿ¡ÿÿÿ ÿÿÿÿÿÿÿ¢ÿÿÿÿÿÿÿÿÿÿÿÿÿÿÿÿÿÿ¢ÿÿ ÿ¢ÿÿÿÿÿ©ÿ¢ÿÿÿÿÿ¡ÿÿÿÿÿÿ¢ÿ£ÿÿÿ£ÿÿ£ÿ¤ÿÿ¦ÿ©ÿ¡ÿ¡ÿ¥ÿ¨ÿ ÿ£ÿÿ¦ÿ¦ÿÿÿÿ¥ÿÿÿÿÿÿÿ ÿÿÿ¢ÿ¢ÿÿÿÿ§ÿ«ÿ£ÿÿÿÿªÿ¦ÿ¡ÿÿÿÿÿmÿÿÿ§ÿÿÿ£ÿ«ÿ®ÿ¥ÿ¢ÿ¥ÿÿ¦ÿ¬ÿÿÿÿ§ÿÿÿ¡ÿÿÿÿÿÿÿÿ«ÿ¦ÿÿÿÿÿÿÿÿÿÿ÷þ`üùÿÿÿÿÿÿÿÿÿÿÿÿÿÿÿÿÿÿÿ ÿÿÿ¢ÿÿÿÿÿÿÿÿÿÿÿÿÿÿÿÿÿÿÿÿÿ£ÿ¡ÿÿÿÿÿÿÿÿÿÿÿ¢ÿ¦ÿÿÿÿÿÿÿÿÿÿ ÿÿÿÿÿÿÿÿÿÿwÿÿÿÿÿÿÿÿÿÿÿÿÿÿÿÿÿOÿOÿuÿÿÿÿÿÿÿÿÿÿÿÿ¢ÿ¨ÿ¡ÿÿ¡ÿ¢ÿÿÿÿÿÿÿÿÿÿÿÿÿÿÿÿÿÿÿÿÿÿÿÿ}ÿÿÿÿÿÿÿOÿFÿqÿqÿûþ°þ]ÿÿÿ¡ÿ|ÿÿÿÿÿÿÿÿÿ¢ÿÿÿÿÿÿÿÿ ÿÿÿÿÿÿÿÿÿÿÿÿÿÿÿÿÿÿÿÿ ÿÿÿÿÿÿÿÿÿÿÿÿÿÿÿÿÿÿÿÿ¡ÿÿ¡ÿÿÿÿÿÿÿÿÿ}ÿÿÿÿ ÿÿÿÿÿÿÿ{ÿXÿkÿÿÿÿÿÿÿÿÿÿÿÿÿÿÿÿÿÿÿÿÿÿÿÿÿÿÿ~ÿÿÿÿÿÿwÿÿÿ~ÿÿÿÿÿÿÿÿÿÿÿÿÿÿÿÿÿÿÿÿÿÿÿÿÿÿÿÿÿÿÿÿÿÿÿÿÿÿÿÿÿÿÿÿÿÿÿÿÿÿÿBÿÞþõþÿÿÿtÿÿÿÿÿÿ~ÿÿÿÿÿÿÿÿÿÿÿÿÿÿÿÿÿÿÿÿÿÿÿÿÿÿÿÿÿÿÿÿÿÿÿÿ¡ÿÿÿÿwÿÿÿÿÿÿÿÿÿÿ¤ÿ£ÿÿ~ÿÿÿªÿ±ÿ»ÿ´ÿ²ÿ¬ÿ¤ÿ«ÿ´ÿ¥ÿ¦ÿ´ÿ­ÿ¦ÿªÿªÿ©ÿ§ÿ¢ÿ£ÿ¦ÿ ÿÿ§ÿ­ÿ´ÿ¬ÿÿ¢ÿÿ£ÿ¡ÿ¤ÿÿÿÿÿÿÿ¢ÿ®ÿÿÿÿ¢ÿ¥ÿ¤ÿ¦ÿ£ÿ¢ÿÿÿÿÿÿÿÿÿÿÿÿÿÿ{ÿzÿÿÿÿÿÿÿwÿÿÿÿÿÿnÿ{ÿÿÿÿÿÿÿÿÿÿÿÿnÿkÿwÿ|ÿÿÿÿÿ~ÿÿ}ÿÿÿÿÿÿÿ¤ÿÿÿÿvÿÿÿÿÿÿwÿdÿlÿ|ÿtÿ{ÿÿxÿsÿwÿoÿgÿtÿvÿtÿqÿkÿiÿeÿkÿvÿ{ÿxÿvÿ~ÿ]ÿxÿÿÿoÿbÿfÿ|ÿÿwÿyÿÿÿÿyÿbÿmÿÿÿyÿzÿdÿÿÿÿÿÿ}ÿÿÿÿÿÿÿÿ}ÿÿÿÿÿÿÿÿÿÿiÿqÿÿsÿmÿsÿÿÿÿvÿqÿyÿrÿ|ÿvÿfÿÿ%ÿ_ÿwÿyÿÿÿiÿÿhÿÿÿÿÿÿÿÿÿÿÿÿ£ÿÿÿÿÿ¥ÿ ÿ¨ÿ¶ÿ¨ÿÿÿÿ¦ÿÿÿÿÿÿÿÿÿÿ§ÿ¬ÿ¢ÿ¡ÿyÿÿ¦ÿÿ¤ÿ®ÿªÿ«ÿÿ¤ÿ¬ÿÿªÿÿ©ÿ­ÿÿÿ£ÿÿ¤ÿ¬ÿÿÿ¡ÿÿ¥ÿ¬ÿ¥ÿ¦ÿÿlÿeÿÿÿÿÿÿÿÿÿ¢ÿ¥ÿ£ÿÿÿÿ¤ÿªÿ¢ÿ¥ÿ¤ÿ¢ÿÿ¥ÿ¢ÿÿ¢ÿ¨ÿ£ÿ¡ÿÿÿÿÿÿÿÿÿÿÿÿÿÿ£ÿÿÿxÿ~ÿiÿZÿÿÿÿÿ¢ÿÿÿÿÿÿÿÿ¢ÿÿÿÿÿÿÿÿÿÿÿÿÿÿÿÿÿÿÿÿÿÿÿÿÿÿÿÿÿÿÿoÿÿÿÿÿÿÿÿÿÿÿÿÿÿÿzÿ{ÿwÿvÿyÿyÿuÿyÿÿÿÿÿ]ÿbÿhÿ~ÿÿÿÿÿÿÿÿÿÿuÿ'ÿØþUÿÿÿÿÿÿÿÿÿÿRÿ@ÿqÿÿÿÿÿzÿÿÿÿÿÿ~ÿÿÿÿÿÿÿÿÿÿÿÿÿ~ÿÿÿÿ{ÿÿÿzÿyÿÿÿÿwÿÿÿwÿuÿ~ÿÿÿÿÿÿÿÿÿÿÿÿÿÿÿÿÿ¥ÿtÿlÿ}ÿÿÿÿÿÿÿÿÿÿÿÿÿÿÿbÿjÿzÿÿÿÿ|ÿkÿnÿÿÿÿÿÿÿÿÿÿÿÿÿÿÿÿÿÿ{ÿiÿyÿÿÿÿÿÿÿÿÿÿÿÿ{ÿÿ}ÿsÿ~ÿyÿÿÿÿ~ÿoÿ}ÿÿÿÿÿÿÿÿÿÿwÿuÿ~ÿÿÿÿÿÿ|ÿ|ÿÿwÿuÿwÿ}ÿÿÿ{ÿwÿ0ÿÿfÿsÿÿ|ÿÿÿÿÿÿÿ|ÿzÿtÿuÿwÿvÿÿ~ÿ¬ÿÿÿÿuÿÿÿÿÿÿrÿvÿÿÿÿÿ}ÿÿÿÿqÿÿ~ÿÿ]ÿ{ÿÿÿÿuÿÿÿÿÿÿrÿrÿÿÿÿyÿÿÿÿÿÿÿÿuÿÿÿÿÿÿÿÿÿÿÿÿÿÿÿ~ÿÿ~ÿÿÿÿÿÿÿ|ÿÿÿÿÿÿÿÿÿ~ÿsÿmÿzÿÿÿqÿÿÿqÿÿÿÿuÿtÿDÿÿÝþÓþ¡þöþ4ÿdÿvÿ|ÿÿ}ÿwÿ|ÿyÿqÿsÿqÿÿ~ÿ|ÿÿuÿvÿÿÿÿÿxÿwÿÿÿzÿqÿyÿÿÿÿÿÿÿvÿwÿÿxÿ}ÿyÿuÿzÿkÿuÿÿuÿÿÿÿzÿrÿÿÿyÿÿÿÿ}ÿnÿvÿÿÿÿ|ÿzÿvÿ~ÿÿÿ~ÿvÿtÿÿÿÿÿÿxÿ~ÿ{ÿvÿzÿxÿÿÿ~ÿÿÿÿÿ}ÿÿÿÿ|ÿÿ|ÿ|ÿvÿÿqÿwÿÿÿzÿsÿuÿsÿvÿpÿmÿ{ÿÿÿÿÿÿÿÿxÿyÿÿ|ÿwÿÿÿtÿxÿ{ÿ|ÿuÿÿ}ÿÿ~ÿgÿ|ÿyÿÿÿÿvÿsÿpÿ~ÿÿ{ÿ|ÿyÿzÿ{ÿyÿuÿwÿÿÿoÿuÿ~ÿsÿÿvÿÿ}ÿvÿ|ÿÿzÿqÿeÿ~ÿzÿmÿÿmÿgÿgÿpÿÿ~ÿwÿ|ÿsÿyÿÿ|ÿÿÿ{ÿ{ÿxÿpÿzÿ}ÿÿÿÿoÿyÿÿvÿoÿxÿÿoÿrÿcÿuÿÿ~ÿvÿkÿlÿtÿtÿtÿwÿnÿbÿbÿtÿÿlÿiÿ~ÿvÿuÿxÿvÿ~ÿ`ÿuÿwÿVÿoÿÿsÿÿjÿ\ÿaÿcÿsÿpÿÿzÿÿÿzÿgÿZÿeÿ`ÿ^ÿsÿrÿjÿjÿjÿvÿkÿpÿrÿ_ÿdÿrÿoÿxÿkÿwÿdÿTÿYÿSÿdÿnÿ`ÿmÿvÿpÿpÿvÿkÿfÿoÿgÿeÿqÿtÿvÿlÿyÿÿjÿfÿuÿtÿnÿsÿxÿrÿqÿpÿmÿcÿhÿhÿkÿjÿZÿuÿeÿÿ|ÿiÿÿ~ÿ{ÿÿuÿrÿgÿjÿXÿaÿnÿoÿWÿhÿoÿpÿqÿtÿyÿ|ÿÿÿ{ÿ{ÿ{ÿzÿqÿlÿyÿsÿwÿmÿsÿaÿ\ÿtÿwÿsÿxÿxÿÿÿÿÿsÿÿÿpÿvÿzÿtÿ|ÿxÿÿÿ~ÿÿwÿvÿlÿ}ÿÿyÿpÿzÿvÿkÿ|ÿÿÿ}ÿzÿÿÿÿxÿqÿwÿxÿ|ÿ|ÿ|ÿyÿTÿÿxÿkÿwÿÿoÿÿÿ}ÿsÿ|ÿqÿkÿyÿvÿzÿÿwÿzÿÿÿÿ}ÿoÿ{ÿÿÿ~ÿÿÿuÿyÿxÿÿÿzÿÿÿÿÿuÿÿÿÿÿÿÿÿÿtÿuÿÿÿÿ{ÿ|ÿyÿxÿ}ÿÿÿÿ{ÿÿwÿÿyÿsÿÿÿÿwÿ{ÿ}ÿ}ÿÿÿÿ{ÿ{ÿÿÿÿÿÿÿÿÿÿÿ~ÿÿÿ|ÿÿÿ~ÿÿÿÿtÿ{ÿÿÿÿÿÿÿÿuÿÿÿÿÿÿÿÿÿÿ}ÿÿÿÿÿÿÿÿzÿÿÿÿÿÿÿÿÿÿÿÿÿÿÿÿ|ÿÿÿÿÿÿÿÿÿÿyÿÿÿÿyÿÿuÿ}ÿ}ÿyÿ}ÿdÿ|ÿÿÿÿÿÿÿÿÿÿÿÿÿÿÿÿÿÿÿrÿuÿ{ÿÿÿÿÿÿÿÿÿÿÿÿÿÿÿÿÿÿÿÿ ÿÿÿÿÿsÿÿÿÿÿÿÿ|ÿÿÿÿÿÿÿ~ÿÿÿÿÿÿÿÿÿÿÿÿÿÿÿÿÿÿÿÿÿÿÿÿÿ¢ÿÿzÿÿxÿÿÿÿÿÿÿÿÿÿqÿÿÿÿ|ÿÿÿÿÿÿÿzÿÿÿÿÿÿÿÿÿÿÿÿÿÿÿÿÿÿÿÿÿÿÿÿÿÿÿÿ|ÿÿÿÿÿrÿÿÿÿÿÿ{ÿÿ¡ÿÿÿ©ÿÿÿÿÿÿÿÿÿÿÿÿÿÿÿÿÿÿÿÿÿ¡ÿÿÿÿÿÿÿÿ¦ÿÿÿÿÿÿÿÿÿÿÿÿÿÿ¤ÿÿÿÿÿÿÿÿÿÿÿÿ}ÿÿsÿÿÿÿÿÿÿÿÿÿÿÿÿÿÿÿÿÿÿÿÿÿ{ÿtÿÿÿÿÿÿÿÿÿÿÿÿÿÿÿÿÿÿÿÿÿÿÿÿÿÿÿÿÿÿÿÿÿÿÿÿÿÿÿÿÿÿÿÿÿÿÿÿÿÿÿÿ¥ÿ ÿÿÿÿÿÿÿÿÿÿÿÿ¢ÿÿÿÿÿÿ£ÿÿÿÿÿÿÿÿ¨ÿÿÿÿÿÿ¡ÿÿ°ÿ£ÿÿÿ¦ÿ¤ÿÿÿÿÿÿÿÿÿÿ¦ÿÿÿÿÿÿÿÿÿÿÿÿÿÿÿÿÿ¢ÿÿqÿ8ÿhÿÿÿ|ÿÿÿÿÿÿxÿÿÿÿÿÿÿÿÿÿÿÿÿÿÿÿÿÿÿÿÿÿÿÿÿÿÿÿÿÿÿÿÿÿÿÿÿÿrÿÿÿ¡ÿÿÿÿÿÿÿÿÿÿ¢ÿÿÿÿÿÿÿyÿ}ÿÿÿÿÿÿÿÿÿtÿÿÿÿÿÿ|ÿÿÿÿtÿÿÿÿÿÿÿ~ÿtÿÿÿÿÿÿÿxÿÿÿÿÿÿÿÿÿÿÿÿÿÿÿÿÿÿÿÿÿÿÿÿÿÿÿÿÿÿÿÿÿÿÿÿÿÿrÿ~ÿÿÿÿÿÿzÿÿÿzÿÿÿÿÿÿÿÿÿÿÿnÿÿÿÿÿ}ÿÿzÿÿ~ÿ{ÿÿÿÿ}ÿÿÿÿÿÿÿÿÿÿzÿ}ÿÿÿÿÿÿÿyÿÿÿyÿÿÿÿ{ÿÿÿÿÿÿ{ÿÿ}ÿ|ÿ}ÿÿÿyÿÿÿÿÿÿyÿwÿÿÿÿÿÿÿÿÿÿÿnÿrÿ~ÿÿÿÿ}ÿÿÿÿÿÿÿÿ|ÿÿÿÿÿÿÿÿÿÿÿÿÿÿyÿÿÿÿÿÿÿÿÿÿÿÿÿÿÿÿÿÿÿÿyÿÿÿÿÿÿÿÿÿÿÿ~ÿ}ÿÿÿÿÿÿÿÿÿÿ¥ÿÿÿÿÿ~ÿÿÿÿÿ¥ÿÿ~ÿÿÿÿÿÿÿ ÿ ÿÿ ÿÿÿÿÿÿÿÿÿÿÿÿÿÿ¦ÿÿÿÿÿ ÿÿÿÿ¤ÿ¦ÿÿÿÿÿÿÿÿ¤ÿ¢ÿÿÿÿÿÿÿÿ ÿÿÿÿ¡ÿªÿÿÿÿÿÿÿÿÿÿ¦ÿ¨ÿ¢ÿÿ ÿ£ÿ©ÿÿÿÿÿ¡ÿÿ¯ÿ¤ÿÿÿ£ÿ¢ÿ¡ÿÿÿÿÿÿÿÿÿÿ¢ÿÿ§ÿ¤ÿÿ®ÿÿ¡ÿ£ÿÿ¨ÿÿªÿÿ¥ÿ¢ÿÿÿ¡ÿÿÿ¡ÿÿÿÿÿÿÿÿÿÿÿÿÿ£ÿ©ÿÿÿÿÿÿÿÿÿÿÿÿÿÿÿÿÿrÿÿ ÿ­ÿ²ÿÿÿÿÿÿÿÿÿÿÿÿÿ¥ÿ ÿ£ÿ§ÿ¨ÿ¢ÿÿÿÿÿ¡ÿ¨ÿ¤ÿ¥ÿ£ÿªÿÿ ÿ«ÿ©ÿÿÿ¢ÿ¨ÿÿ¡ÿÿ¦ÿ¤ÿªÿ£ÿ¢ÿÿ®ÿÿ¢ÿ ÿ ÿ¨ÿ§ÿ£ÿ¨ÿ°ÿ¥ÿÿÿÿÿ¦ÿÿÿ¦ÿÿ¢ÿ¨ÿÿÿªÿ©ÿ¦ÿ¢ÿÿ¦ÿ­ÿ¡ÿÿÿÿÿÿ¡ÿ°ÿ¨ÿ¨ÿÿÿoÿ~ÿÿÿ¥ÿ£ÿÿ¡ÿ©ÿ§ÿÿÿÿÿ©ÿÿÿ¤ÿÿ¡ÿ©ÿ¥ÿ ÿÿÿÿÿÿÿÿ ÿ¡ÿÿ¥ÿ¦ÿÿÿÿÿ¡ÿ¢ÿÿÿÿÿÿ¡ÿÿÿÿÿÿÿÿÿÿÿÿ¦ÿÿÿÿ ÿ¡ÿÿÿÿÿÿÿ¢ÿÿÿÿÿ¤ÿÿÿÿÿ¦ÿ§ÿ¡ÿÿ ÿªÿ©ÿ©ÿ«ÿ§ÿÿÿÿÿÿ¢ÿ§ÿÿÿ§ÿ¤ÿ¤ÿ§ÿÿÿ ÿ¦ÿ§ÿ¦ÿÿ¯ÿªÿ¤ÿÿ¢ÿ¢ÿÿÿ¦ÿ§ÿÿÿÿ¥ÿ¡ÿÿÿ¢ÿ£ÿ£ÿªÿ£ÿÿÿÿÿ¢ÿÿÿÿÿÿÓþæþÿ¤ÿÿÿ¬ÿ¦ÿ¡ÿ©ÿ¡ÿÿÿÿÿºÿÿÿÿ ÿÿÿ¢ÿÿÿÿÿ ÿÿ¢ÿ¦ÿ¡ÿÿÿÿÿÿÿÿÿÿ¦þüûwÿÿ¡ÿwÿÿÿ¢ÿÿÿÿÿ¡ÿÿÿÿÿÿÿÿ¡ÿÿÿÿÿÿÿÿÿÿÿÿÿÿÿÿÿÿÿÿÿÿÿÿÿÿÿÿÿ°ÿÿÿÿÿÿÿÿÿÿÿÿÿÿÿÿÿ¢ÿ ÿÿÿÿÿÿÿÿÿÿÿÿÿÿÿ¢ÿ¬ÿÿÿÿÿÿÿÿÿÿNÿ7ÿZÿyÿ|ÿÿÿÿÿÿÿÿÿÿÿÿÿÿÿÿÿÿÿÿÿÿÿÿÿÿÿÿÿÿÿqÿÿÿ¤ÿÿÿÿÿÿÿÿÿ¥ÿÿ¤ÿÿcÿ]ÿkÿ$ÿÂþÿÿÿ£ÿ£ÿÿ ÿÿÿÿÿÿÿÿÿÿÿÿÿÿ£ÿ£ÿÿÿÿÿÿÿÿÿÿÿÿÿÿÿÿÿÿxÿ}ÿÿ ÿÿÿÿÿÿÿÿÿÿÿÿÿÿÿÿÿÿÿÿÿÿÿÿÿÿÿÿÿÿÿuÿÿÿÿÿÿÿÿÿÿÿtÿÿpÿ|ÿÿÿÿÿÿÿwÿÿwÿÿÿÿ~ÿÿÿÿÿ~ÿÿÿ}ÿÿÿrÿuÿÿÿvÿÿÿvÿÿ~ÿÿÿÿÿÿÿÿÿÿÿÿÿÿÿÿÿzÿzÿÿÿ~ÿÿÿÿÿÿÿÿÿÿÿÿÿÿÿÿÿÿÿÿjÿ}ÿÿÿÿÿÿÿÿÿÿnÿáþÎþSÿÿÿÿÿÿ~ÿÿÿÿÿÿÿÿÿÿÿÿÿÿÿÿÿÿÿÿÿÿÿÿÿÿÿÿÿÿÿÿÿÿÿÿ ÿÿ}ÿÿÿÿÿÿÿÿÿÿÿÿÿÿ}ÿÿ¤ÿ£ÿÿÿtÿ}ÿÿÉÿ®ÿ¦ÿ­ÿ©ÿ«ÿ¯ÿ®ÿ­ÿ®ÿ³ÿ«ÿ¦ÿ§ÿ¨ÿ£ÿÿ ÿ£ÿ£ÿ¦ÿÿ ÿ¢ÿ§ÿ©ÿ£ÿ¨ÿ¡ÿ¦ÿ¤ÿÿÿÿÿ¢ÿÿÿÿÿÿÿ ÿÿÿÿÿÿ£ÿÿÿÿÿÿÿÿÿÿÿÿÿÿÿÿÿÿÿÿoÿÿÿÿÿÿÿÿoÿÿÿÿÿÿÿÿÿÿÿ{ÿÿÿÿÿÿÿÿÿÿÿÿÿwÿÿÿÿÿÿÿÿÿÿ~ÿÿÿ~ÿyÿ}ÿ~ÿcÿdÿÿXÿmÿÿwÿuÿyÿlÿ_ÿrÿtÿtÿkÿuÿtÿÿÿÿÿÿ~ÿlÿrÿtÿyÿzÿpÿoÿoÿyÿÿnÿrÿÿ}ÿ{ÿÿxÿ}ÿÿzÿwÿÿÿÿÿÿÿÿÿÿÿÿÿÿÿÿuÿÿgÿtÿ|ÿ|ÿÿÿÿ~ÿÿlÿcÿvÿqÿsÿxÿ~ÿÿÿyÿxÿqÿÿpÿqÿ8ÿÿ(ÿbÿsÿ}ÿÿyÿmÿÿ~ÿÿÿÿÿÿÿÿÿÿÿÿÿÿÿÿÿÿÿÿ ÿÿÿÿÿÿÿÿ¡ÿ¤ÿ¡ÿÿÿ£ÿÿÿÿÿ{ÿÿ¬ÿ£ÿÿ¡ÿ ÿ§ÿ¡ÿ¦ÿ¾ÿ¡ÿ£ÿ¢ÿ«ÿ±ÿ«ÿÿÿÿÿ«ÿ¨ÿÿ¨ÿÿÿ¡ÿ§ÿ¡ÿÿÿÿ¤ÿ¬ÿ ÿÿÿÿÿ ÿÿÿÿ¢ÿ¡ÿ ÿ§ÿÿ¥ÿ¥ÿÿÿÿÿÿ£ÿ¬ÿ­ÿ¥ÿ¡ÿÿÿÿÿ¦ÿÿ­ÿ¢ÿÿÿ ÿÿÿÿÿÿ}ÿÿÿÿÿÿÿÿÿÿÿ¥ÿ¨ÿ§ÿÿ¢ÿÿÿ ÿÿÿ¥ÿ¥ÿ ÿÿÿÿÿÿÿÿÿÿÿÿÿÿÿÿ}ÿÿÿ{ÿÿÿÿÿÿÿÿÿÿÿÿÿÿÿÿÿÿÿÿÿÿÿÿÿÿÿÿÿrÿÿÿnÿ~ÿvÿÿÿÿÿÿÿtÿÿÿÿdÿÿïþlÿÿ}ÿÿÿsÿÿÿÿvÿ0ÿÿDÿÿÿxÿÿÿÿ|ÿÿÿÿÿÿÿÿÿÿÿ}ÿÿÿÿÿÿÿÿÿxÿsÿÿÿÿÿuÿzÿÿvÿÿÿÿÿÿÿ}ÿÿ~ÿÿÿÿ~ÿÿÿÿÿÿÿÿÿÿyÿXÿÿÿxÿxÿÿÿÿÿÿÿÿÿ|ÿÿÿkÿwÿÿÿÿÿvÿrÿzÿÿÿÿÿÿÿÿuÿÿÿÿÿÿÿÿÿyÿnÿ=ÿ;ÿ_ÿyÿÿÿÿÿÿÿÿÿÿrÿÿÿ}ÿÿxÿÿÿÿÿtÿsÿ{ÿÿÿtÿÿxÿÿÿÿÿlÿÿÿ|ÿzÿÿÿÿ}ÿÿ{ÿzÿuÿwÿÿwÿÿlÿíþ/ÿsÿwÿÿÿÿÿÿÿÿÿÿÿÿÿnÿ]ÿÿÿÿÿÿÿcÿÿ{ÿxÿÿÿ}ÿzÿÿÿÿÿ|ÿwÿzÿcÿÿÿÿ{ÿxÿÿÿ~ÿ~ÿ~ÿÿÿÿÿÿÿ~ÿÿÿÿÿÿÿÿ}ÿ|ÿÿzÿ{ÿÿ{ÿÿÿÿÿÿÿÿÿÿ{ÿtÿ~ÿ~ÿÿÿyÿÿÿÿÿsÿsÿxÿ|ÿÿyÿ|ÿzÿÿÿÿÿÿÿ}ÿnÿkÿÿÿÿzÿÿÿÿ{ÿxÿtÿMÿ+ÿçþõþÿÿ?ÿeÿ{ÿyÿrÿvÿ{ÿ|ÿÿzÿÿ|ÿÿyÿrÿÿzÿÿyÿÿ|ÿÿÿÿÿÿyÿ{ÿÿÿÿ{ÿ}ÿ|ÿ|ÿÿuÿtÿÿxÿfÿ|ÿzÿÿwÿÿ~ÿÿvÿoÿÿÿqÿsÿrÿvÿ|ÿtÿxÿÿ|ÿ{ÿ{ÿÿtÿtÿÿÿÿhÿwÿ{ÿÿÿvÿ}ÿÿÿÿxÿ}ÿÿ}ÿÿ~ÿ|ÿzÿÿÿ~ÿ}ÿÿzÿ}ÿÿ~ÿÿoÿ|ÿyÿqÿwÿxÿÿrÿÿqÿÿyÿhÿsÿÿ{ÿtÿÿÿ~ÿÿtÿlÿvÿÿÿÿÿpÿÿÿÿlÿvÿÿÿÿtÿkÿÿvÿ|ÿÿqÿÿÿÿ|ÿuÿuÿtÿ|ÿÿtÿrÿ~ÿ|ÿÿ~ÿÿzÿdÿÿyÿxÿ{ÿÿxÿzÿÿsÿrÿ{ÿyÿÿ{ÿtÿnÿnÿdÿgÿÿvÿiÿpÿuÿ~ÿbÿWÿtÿÿxÿ}ÿ~ÿeÿyÿxÿqÿlÿ}ÿkÿ~ÿÿqÿuÿhÿ`ÿ~ÿnÿlÿÿuÿpÿlÿsÿrÿtÿqÿsÿlÿhÿoÿnÿÿtÿmÿlÿuÿ{ÿqÿnÿpÿiÿeÿÿoÿÿnÿmÿtÿpÿnÿcÿ`ÿoÿmÿzÿhÿxÿvÿfÿrÿÿÿtÿdÿqÿkÿ\ÿrÿzÿjÿoÿgÿqÿbÿ_ÿqÿwÿxÿrÿzÿrÿbÿ^ÿ^ÿ^ÿqÿ]ÿnÿrÿuÿuÿkÿeÿfÿjÿoÿjÿ{ÿÿÿrÿnÿuÿnÿmÿ{ÿzÿrÿqÿoÿjÿeÿÿtÿkÿyÿrÿyÿ|ÿiÿnÿ]ÿyÿÿ_ÿÿ`ÿwÿvÿnÿeÿpÿmÿ}ÿkÿÿ|ÿiÿqÿmÿhÿ]ÿjÿsÿkÿoÿhÿgÿpÿjÿzÿ}ÿtÿÿÿnÿ`ÿwÿjÿtÿkÿÿfÿqÿtÿsÿÿÿ}ÿwÿpÿoÿmÿzÿ}ÿÿ}ÿqÿÿÿÿÿuÿkÿeÿ}ÿÿÿ|ÿ}ÿuÿlÿ{ÿ~ÿtÿvÿ}ÿÿÿÿ~ÿ{ÿ{ÿÿÿÿwÿÿlÿ~ÿÿjÿrÿÿeÿ}ÿxÿÿ|ÿxÿ}ÿ{ÿÿzÿÿÿÿÿ~ÿ|ÿÿ{ÿsÿÿÿyÿÿÿÿÿÿÿÿÿuÿtÿÿtÿÿÿÿ}ÿ~ÿyÿÿ~ÿÿqÿ}ÿ}ÿÿÿÿÿÿzÿÿÿÿrÿÿxÿxÿÿzÿsÿÿÿÿÿ{ÿwÿÿÿÿÿÿÿÿ~ÿÿÿÿÿÿÿ|ÿ|ÿÿÿÿzÿvÿÿÿÿÿÿÿyÿ{ÿÿÿÿÿÿÿÿwÿ}ÿÿÿÿÿÿÿÿÿÿÿÿÿÿÿÿÿÿÿÿÿ{ÿÿÿÿÿÿÿÿÿÿÿÿÿÿÿÿÿÿÿÿÿÿÿÿ{ÿÿÿÿÿwÿÿyÿÿaÿgÿvÿÿÿÿÿÿÿvÿxÿÿ~ÿÿÿÿÿÿÿÿÿÿÿÿÿÿÿÿÿ~ÿÿÿÿÿÿÿÿÿÿÿÿÿÿÿÿ|ÿÿÿsÿÿÿÿ}ÿÿÿÿÿ¢ÿÿÿyÿ}ÿÿÿÿÿÿÿÿÿÿÿvÿ~ÿÿÿÿÿÿÿzÿÿÿÿÿÿxÿÿ{ÿÿÿ ÿ ÿÿÿÿÿÿÿÿÿÿÿÿÿÿÿÿuÿ¡ÿÿ~ÿÿÿÿÿÿÿÿÿÿÿÿÿÿÿÿÿÿÿ¨ÿ¬ÿÿÿÿÿÿÿÿÿÿÿÿ£ÿÿÿ¨ÿÿÿ¢ÿÿÿmÿÿÿÿÿÿÿÿÿÿÿÿÿ|ÿÿÿÿÿwÿ}ÿÿÿÿÿÿÿÿÿÿÿÿÿÿÿÿÿÿÿÿÿÿÿÿÿÿÿÿÿÿÿ£ÿÿÿÿÿÿÿÿÿÿÿÿÿÿÿÿÿ¡ÿÿÿÿÿÿÿÿÿÿÿÿÿÿÿÿÿÿÿÿÿÿÿÿÿÿÿÿÿÿÿÿÿÿÿÿÿÿÿÿÿÿÿÿÿÿ¢ÿÿÿÿ ÿÿÿÿÿÿ¡ÿÿÿÿÿÿÿÿÿÿÿÿÿÿÿÿÿÿÿÿÿÿÿ ÿÿ¥ÿÿÿÿÿÿ¡ÿÿÿÿÿ¨ÿÿÿÿÿÿÿ¤ÿ¨ÿÿÿ{ÿÿÿÿÿÿÿÿÿÿÿÿÿÿÿÿÿÿÿÿÿÿÿÿÿÿÿ¢ÿÿÿÿÿ¢ÿÿYÿ ÿ}ÿÿÿÿÿÿÿÿÿ~ÿÿÿÿÿÿÿÿÿ¨ÿÿÿÿÿÿÿÿÿÿÿÿÿÿÿÿ{ÿÿÿÿÿÿ~ÿÿÿÿ ÿÿÿwÿÿÿÿÿÿÿÿÿÿÿÿÿÿÿÿÿÿÿÿÿÿÿÿÿÿÿÿÿÿÿÿÿÿÿÿÿ¡ÿÿ~ÿ}ÿÿÿÿÿ®ÿÿÿkÿÿ¨ÿÿÿoÿÿqÿÿÿÿÿÿÿ{ÿÿÿÿÿÿÿÿÿÿÿÿÿ|ÿÿÿÿÿÿÿÿÿÿÿÿÿÿyÿÿÿÿwÿÿÿÿÿÿÿ~ÿzÿÿÿÿÿÿÿ{ÿÿÿxÿyÿÿ|ÿ}ÿ}ÿÿxÿzÿ{ÿÿ£ÿpÿÿpÿÿÿÿÿÿÿÿÿÿyÿuÿyÿÿÿÿÿÿ|ÿÿÿÿÿÿÿÿÿÿxÿÿÿÿÿÿÿ~ÿÿÿÿÿpÿ~ÿyÿÿÿÿÿÿÿzÿÿuÿlÿÿÿÿÿÿÿxÿyÿÿÿÿwÿÿÿÿÿÿÿÿÿ}ÿ{ÿÿÿ{ÿÿÿ}ÿÿÿÿÿÿÿsÿÿÿÿÿÿÿÿÿÿÿÿÿ~ÿÿÿÿÿÿÿÿÿÿÿÿÿ|ÿÿ ÿ£ÿÿÿÿÿÿÿÿÿÿÿÿÿ¥ÿÿÿÿÿÿÿÿÿÿ¤ÿÿÿÿÿÿÿÿÿÿÿÿÿÿÿÿÿÿÿÿÿÿÿÿÿ¢ÿ£ÿÿ¦ÿÿÿÿÿÿÿÿ£ÿÿÿÿÿÿÿÿ¥ÿÿÿÿÿÿÿ¡ÿÿÿÿÿÿ ÿ§ÿÿ ÿ ÿÿÿ£ÿ¡ÿÿÿÿÿÿ ÿÿÿ ÿÿÿÿÿÿÿ¤ÿ¢ÿÿÿ ÿ«ÿ¦ÿÿÿÿÿÿÿÿ¡ÿÿÿÿÿÿÿ ÿÿ§ÿ ÿÿÿ¥ÿ¡ÿÿ£ÿ§ÿ¥ÿ«ÿ¦ÿÿ¡ÿÿÿÿÿÿÿÿÿÿÿÿÿÿ©ÿ©ÿÿÿÿ¢ÿ ÿÿÿÿÿ¡ÿÿÿÿÿ¥ÿ£ÿÿÿ¨ÿ¢ÿ¥ÿÿÿ¥ÿÿÿÿÿ¡ÿ«ÿ¬ÿÿÿÿÿÿÿÿÿÿÿÿÿ¡ÿ°ÿ¡ÿ¡ÿ¥ÿÿÿÿÿ¢ÿ£ÿÿÿ£ÿ£ÿ£ÿ¡ÿ¬ÿÿ¦ÿÿÿÿÿÿ¨ÿ£ÿ¥ÿ¢ÿ¥ÿ¢ÿ¦ÿ¥ÿÿÿ¤ÿÿÿ¦ÿ ÿ£ÿ¤ÿÿ¦ÿ¯ÿ­ÿÿÿÿÿ¤ÿ¬ÿ¤ÿÿÿÿ¤ÿ¬ÿ§ÿÿÿ¤ÿªÿ®ÿÿÿjÿuÿÿÿ«ÿ£ÿÿ¤ÿ§ÿ¥ÿÿÿÿÿÿÿ¨ÿÿ­ÿÿ¬ÿ ÿÿ¡ÿÿÿÿÿÿÿÿÿÿ¥ÿÿÿÿÿÿÿªÿÿÿÿÿ¥ÿÿÿÿÿÿÿÿÿÿÿÿÿ­ÿÿÿÿ¤ÿ¥ÿ¥ÿÿÿÿÿÿÿÿÿ²ÿÿÿÿÿÿÿ¢ÿ­ÿ¢ÿÿ¢ÿ¥ÿÿÿ¡ÿ¢ÿÿÿÿ¯ÿ«ÿ¡ÿÿÿ ÿÿÿÿÿÿÿÿÿÿÿÿ¬ÿ ÿ ÿ ÿÿÿ¥ÿªÿ©ÿ¥ÿ¤ÿÿÿÿÿÿÿ¢ÿÿÿ¢ÿÿÿÿÿ¥ÿ¤ÿÿÿÿÿTÿíü°þÿ¬ÿ ÿ£ÿ°ÿ¦ÿ¡ÿ ÿÿ£ÿÿÿÿ¡ÿÿ£ÿÿÿ~ÿÿÿÿÿÿÿ¡ÿÿ¢ÿ¦ÿÿ£ÿÿÿÿÿÿÿÿÿÿaþþÿÿÿÿÿÿ ÿÿÿÿÿ¤ÿ ÿÿÿÿÿÿÿÿÿÿÿÿÿÿÿÿÿÿÿÿ¢ÿÿÿÿÿÿÿÿ¡ÿÿÿÿÿÿÿÿÿÿÿÿÿÿÿÿÿÿ{ÿÿÿ¢ÿÿÿÿÿÿÿÿÿÿÿÿÿÿÿÿÿÿÿÿÿÿÿÿÿÿÿÿÿÿÿ4ÿHÿfÿrÿ}ÿÿÿÿÿÿÿÿÿÿ¥ÿ¤ÿÿÿÿÿÿÿÿÿÿÿÿÿÿ}ÿÿÿÿÿÿÿ¤ÿÿÿÿÿÿÿÿÿÿÿÿÿÿÿmÿ`ÿ>ÿµþÓþwÿÿÿÿÿÿÿÿÿÿÿÿÿÿÿÿÿÿÿÿÿÿÿÿÿÿÿÿÿÿÿ¡ÿÿÿÿÿÿÿ~ÿÿÿÿÿÿzÿ~ÿqÿuÿÿÿÿ~ÿ}ÿÿ~ÿÿÿÿÿÿÿÿÿÿÿÿ©ÿÿÿÿÿ¤ÿÿÿÿÿÿÿÿÿÿÿÿÿÿÿÿÿÿÿÿ~ÿÿÿtÿvÿyÿÿÿÿÿÿÿÿÿ}ÿÿÿÿÿÿÿÿÿÿÿÿÿrÿÿÿÿÿÿÿÿÿÿÿÿÿÿÿÿÿÿÿÿÿÿÿÿÿÿÿÿÿÿÿÿÿÿÿÿÿÿÿÿÿÿuÿÿÿÿÿÿÿÿÿÿÿxÿÿÆþ,ÿÿÿwÿÿÿÿÿÿÿÿÿÿÿÿÿÿÿÿÿÿÿÿÿÿÿÿÿÿÿÿÿÿÿÿ ÿÿÿÿÿÿÿ}ÿ ÿÿÿÿÿÿÿÿÿÿÿ|ÿÿÿÿÿ{ÿ~ÿªÿ¨ÿ¤ÿ¡ÿÿcÿÿ¹ÿ¿ÿ³ÿ¯ÿ­ÿ°ÿ²ÿ­ÿ¸ÿ¦ÿ²ÿ©ÿ¨ÿ®ÿ«ÿ¤ÿ¤ÿ¢ÿ ÿ£ÿ ÿÿ£ÿ¤ÿªÿ¯ÿ¥ÿ£ÿ¡ÿ®ÿÿÿÿÿÿÿÿÿÿÿÿÿÿÿÿÿÿÿÿÿÿÿÿÿÿÿÿÿÿÿ{ÿÿÿÿÿ}ÿÿÿÿÿÿÿÿÿÿÿ}ÿÿÿÿÿÿ¡ÿÿÿÿÿjÿÿjÿyÿÿÿÿÿÿÿÿÿ~ÿuÿÿ|ÿzÿÿÿÿÿÿ|ÿÿÿÿ~ÿ{ÿ|ÿnÿbÿmÿsÿ`ÿuÿ{ÿyÿxÿ}ÿ{ÿrÿrÿÿoÿeÿvÿxÿzÿ{ÿÿÿÿÿxÿÿuÿwÿ{ÿvÿzÿÿÿ~ÿqÿyÿdÿoÿ{ÿ~ÿÿÿÿÿ}ÿÿÿÿÿÿÿÿÿÿÿÿÿÿÿÿsÿrÿsÿwÿxÿÿÿÿ}ÿ`ÿbÿhÿZÿjÿkÿfÿgÿkÿyÿÿ~ÿwÿ{ÿqÿyÿmÿSÿÿÿIÿÿxÿ[ÿxÿÿÿÿÿÿÿÿÿÿÿÿÿÿÿÿÿÿÿÿÿÿÿÿÿ~ÿÿÿÿ¢ÿ ÿÿ«ÿ©ÿÿ¥ÿ©ÿÿÿÿÿÿÿÿÿÿ¡ÿ¯ÿ¢ÿ¬ÿ²ÿ¥ÿÿÿÿÿ°ÿ­ÿÿÿ¤ÿÿ ÿ¥ÿªÿ´ÿÿ¥ÿ¨ÿ¦ÿÿÿÿÿ¨ÿ¦ÿÿ£ÿ©ÿ³ÿ§ÿÿÿ¡ÿ¢ÿ¨ÿ§ÿÿ©ÿ¤ÿ´ÿ¦ÿÿÿÿÿ ÿ¨ÿ ÿÿÿÿÿÿÿ­ÿ¨ÿ¢ÿ ÿÿÿÿÿ¡ÿ¡ÿÿÿÿÿÿÿÿÿÿÿÿÿÿÿÿ¦ÿÿÿÿ¡ÿÿÿÿÿÿ ÿÿÿÿÿÿÿÿÿÿÿÿÿÿÿÿÿÿÿÿÿÿÿ¥ÿÿÿÿ{ÿÿÿÿÿÿÿxÿÿÿÿÿÿÿÿÿÿÿ{ÿsÿÿÿrÿÿgÿ|ÿÿÿlÿÿÿÿÿÿÿÿÿÿLÿëþ'ÿcÿÿÿÿÿÿÿÿÿ|ÿfÿeÿpÿ{ÿÿzÿwÿÿÿpÿÿÿÿÿÿÿÿ~ÿzÿÿÿÿÿÿÿÿÿÿÿÿ}ÿÿÿÿÿÿÿÿÿÿ{ÿ{ÿÿÿÿÿtÿÿÿÿÿÿÿÿxÿÿÿzÿÿÿÿÿSÿÿÿÿÿÿtÿuÿÿÿÿÿÿuÿÿÿÿ{ÿÿÿÿÿyÿyÿÿÿÿÿÿÿÿÿÿÿÿÿÿÿÿyÿtÿÿÿuÿnÿnÿÿÿÿzÿÿÿÿyÿÿÿ}ÿÿÿÿÿÿÿÿÿÿÿÿÿÿÿtÿÿrÿtÿÿ}ÿÿÿÿÿ|ÿ}ÿyÿÿÿÿtÿuÿÿÿrÿzÿÿÿXÿèþZÿ~ÿ{ÿÿÿxÿwÿsÿÿÿsÿÿÿ|ÿ|ÿ~ÿxÿ~ÿxÿÿ{ÿÿvÿÿÿÿÿÿÿ~ÿtÿpÿwÿÿÿyÿhÿoÿaÿÿÿÿsÿrÿÿÿÿ|ÿ~ÿÿuÿwÿ{ÿrÿzÿÿ~ÿwÿÿÿÿÿÿ{ÿÿÿ~ÿpÿÿ{ÿ|ÿ|ÿ~ÿ~ÿ{ÿÿÿÿÿsÿoÿÿÿÿÿÿ|ÿ|ÿÿÿwÿlÿÿ}ÿwÿÿÿÿÿxÿÿÿÿtÿtÿÿvÿ~ÿ{ÿÿÿÿÿxÿzÿ{ÿyÿÿzÿcÿPÿBÿ!ÿ"ÿ>ÿUÿeÿhÿlÿvÿzÿ}ÿÿrÿpÿ|ÿÿxÿÿÿ ÿlÿÿ{ÿÿÿÿzÿzÿÿ|ÿ~ÿÿvÿuÿÿÿÿ~ÿyÿsÿ}ÿÿeÿtÿÿÿ}ÿÿyÿÿÿ}ÿwÿqÿyÿvÿnÿtÿ{ÿyÿÿÿÿ|ÿsÿsÿUÿvÿÿÿxÿvÿaÿÿ~ÿÿÿrÿÿpÿtÿwÿ}ÿÿzÿqÿ{ÿÿÿuÿ{ÿyÿmÿxÿsÿÿÿuÿÿwÿrÿ}ÿwÿÿdÿÿqÿtÿuÿyÿÿÿÿ}ÿ{ÿwÿtÿpÿiÿuÿmÿvÿÿ{ÿÿjÿyÿÿÿÿzÿnÿvÿkÿhÿyÿÿÿpÿ}ÿ~ÿwÿxÿÿÿÿvÿwÿuÿxÿ~ÿÿtÿlÿvÿ|ÿÿÿÿuÿwÿwÿÿrÿyÿyÿgÿ{ÿyÿlÿ|ÿÿÿtÿuÿtÿpÿrÿzÿvÿvÿÿÿyÿmÿoÿoÿiÿÿÿyÿsÿiÿ`ÿ}ÿ}ÿlÿtÿsÿrÿ{ÿÿÿwÿqÿhÿÿzÿlÿvÿkÿfÿrÿ~ÿsÿqÿrÿpÿnÿqÿ{ÿnÿsÿyÿlÿhÿvÿqÿsÿcÿiÿ{ÿhÿÿXÿiÿiÿ`ÿbÿÿÿyÿtÿmÿqÿvÿqÿ|ÿvÿjÿ{ÿÿmÿjÿyÿrÿcÿWÿ`ÿxÿxÿsÿtÿqÿYÿrÿ}ÿrÿyÿuÿoÿfÿfÿlÿ[ÿeÿ`ÿpÿlÿmÿrÿxÿgÿgÿrÿmÿgÿ\ÿrÿ}ÿtÿtÿpÿiÿnÿtÿrÿrÿtÿqÿjÿtÿjÿzÿdÿjÿmÿkÿ~ÿ{ÿ}ÿcÿÿÿsÿyÿwÿlÿoÿaÿ}ÿÿrÿiÿeÿlÿnÿwÿrÿxÿtÿhÿdÿeÿpÿxÿkÿjÿqÿiÿpÿxÿvÿuÿwÿeÿgÿ`ÿpÿoÿnÿÿoÿ]ÿqÿ}ÿtÿrÿÿÿuÿoÿnÿÿtÿvÿÿwÿwÿyÿnÿxÿÿxÿkÿmÿrÿwÿzÿxÿwÿuÿnÿrÿxÿlÿuÿ{ÿÿÿ~ÿÿvÿzÿsÿÿzÿwÿ}ÿÿkÿÿhÿÿÿyÿÿwÿÿ|ÿvÿwÿÿzÿnÿÿxÿÿÿzÿyÿsÿrÿyÿÿÿÿÿ|ÿÿÿ|ÿnÿzÿyÿ{ÿÿÿ~ÿnÿÿ|ÿÿÿÿÿ{ÿxÿ|ÿÿyÿÿ{ÿÿÿÿ{ÿÿÿÿ|ÿÿ{ÿzÿÿ~ÿvÿÿÿÿÿÿxÿÿÿÿÿÿÿÿÿÿÿÿÿÿÿÿÿÿÿ}ÿpÿ}ÿÿÿÿÿÿÿzÿÿÿÿÿÿÿÿÿÿ}ÿÿÿÿÿÿÿÿÿÿÿÿÿÿÿÿÿÿÿÿÿÿÿÿ|ÿÿÿÿÿÿxÿÿÿÿÿÿ¢ÿÿÿÿÿÿÿÿÿÿ¢ÿÿÿÿÿÿÿzÿyÿjÿpÿÿÿÿ|ÿÿÿÿÿÿÿÿÿÿÿÿÿzÿÿÿÿÿÿÿÿÿÿxÿ}ÿÿÿÿÿÿÿÿzÿhÿÿ}ÿÿÿÿÿ{ÿ{ÿÿyÿÿÿ¢ÿÿÿÿÿÿÿÿÿÿ{ÿÿÿÿÿÿÿÿÿÿÿÿÿ|ÿsÿÿÿÿÿÿÿÿÿ¡ÿÿ|ÿÿyÿÿÿÿÿÿÿÿÿÿÿÿÿ|ÿÿÿsÿÿÿÿ¡ÿÿÿÿÿÿÿÿmÿÿÿÿtÿÿÿÿÿÿÿÿÿÿÿÿÿÿÿÿÿÿÿÿÿÿÿÿÿÿzÿÿÿÿÿÿÿÿ|ÿÿ¢ÿÿÿÿÿÿ¥ÿÿÿÿÿÿ}ÿÿÿÿÿÿÿÿÿÿÿÿÿÿÿÿÿÿ£ÿÿÿÿÿÿÿÿÿ}ÿ£ÿÿ|ÿÿÿÿÿÿÿÿ§ÿ{ÿÿÿÿÿ~ÿÿÿÿÿÿÿ~ÿÿÿÿÿÿÿÿÿÿ¡ÿÿÿÿÿÿÿÿÿÿÿÿÿÿÿÿÿÿÿÿÿÿÿÿÿÿÿ¡ÿÿÿÿÿ¡ÿÿÿ¡ÿÿÿÿÿÿÿÿÿÿÿÿÿÿÿÿÿÿÿÿÿÿÿÿÿÿÿÿÿÿÿÿÿÿÿÿÿÿÿÿÿÿÿÿÿÿÿ¤ÿÿÿÿÿÿÿÿÿÿÿÿÿÿÿÿ¡ÿÿÿÿÿÿÿÿÿÿÿ¢ÿ ÿÿÿÿÿÿÿÿÿÿÿÿÿÿÿyÿYÿ#ÿÿÿÿÿÿÿÿÿÿÿÿÿÿÿÿÿÿÿÿÿÿÿÿÿÿÿÿÿÿÿÿÿÿÿ{ÿÿÿÿÿÿÿÿÿÿÿÿÿwÿÿÿ~ÿÿ¤ÿÿÿÿÿÿÿÿÿÿÿÿÿÿÿÿÿ}ÿzÿÿÿÿÿÿÿÿÿÿ}ÿÿÿxÿÿxÿÿÿÿÿ{ÿÿÿÿÿyÿÿÿÿÿtÿÿ{ÿÿÿÿÿÿÿÿÿÿÿÿÿÿÿÿÿÿÿÿyÿÿvÿÿÿvÿÿÿÿÿ~ÿÿ{ÿÿ{ÿÿÿÿÿÿÿÿ}ÿ|ÿÿÿÿÿÿÿÿÿ~ÿÿÿÿÿÿÿÿ{ÿÿxÿÿÿÿÿÿÿÿiÿ£ÿÿÿÿÿÿÿ|ÿÿÿÿ}ÿÿÿÿÿÿ{ÿ~ÿÿÿÿÿÿÿÿÿÿÿÿÿxÿÿyÿÿ ÿÿÿ|ÿoÿ~ÿÿÿÿÿÿzÿÿ{ÿÿvÿkÿÿzÿlÿ~ÿzÿnÿtÿcÿwÿÿÿvÿ|ÿÿÿÿÿÿÿtÿ ÿÿÿÿÿÿÿxÿÿÿÿÿÿÿqÿ}ÿÿÿÿÿÿÿÿÿÿÿÿÿÿÿÿÿÿ¦ÿÿÿÿÿÿÿ¢ÿÿÿÿÿÿÿÿÿÿÿÿÿ§ÿÿÿÿÿÿÿÿ¤ÿÿÿÿÿÿÿÿÿÿÿÿÿÿÿÿÿÿÿÿÿÿÿÿÿÿÿÿÿÿÿ¦ÿ ÿÿÿÿ¢ÿÿÿÿÿÿÿÿÿÿ ÿÿÿÿÿÿÿÿÿÿÿÿÿÿ¡ÿÿÿ ÿ¢ÿÿÿÿÿÿÿÿ¤ÿ©ÿ¢ÿ¨ÿ©ÿÿÿÿÿÿÿ¡ÿÿÿÿ¥ÿÿÿÿÿ¤ÿÿÿÿÿÿÿÿ£ÿÿÿ¤ÿ¢ÿÿ ÿÿÿ ÿÿ¤ÿÿ¢ÿ¡ÿ£ÿÿÿÿ­ÿ®ÿ©ÿ¡ÿÿ¥ÿ¨ÿ¯ÿ¬ÿÿÿÿÿ ÿ¢ÿÿ¨ÿ¡ÿ¦ÿÿÿÿÿ¤ÿ¡ÿÿÿÿÿÿªÿ¢ÿÿ¤ÿÿÿ¢ÿÿ¡ÿÿ¡ÿ©ÿ§ÿ¨ÿÿÿÿÿÿÿÿ¤ÿ¦ÿ¡ÿ¡ÿ¢ÿÿÿ¤ÿ«ÿÿ ÿ¡ÿ ÿÿÿ£ÿÿÿÿ ÿ¦ÿ¤ÿ ÿ¡ÿÿÿÿ¢ÿ¯ÿ¤ÿ ÿÿÿÈÿ ÿÿ¯ÿ¬ÿ¡ÿ¤ÿÿÿÿÿ ÿ¢ÿ¦ÿÿÿ£ÿ¡ÿ¤ÿÿÿ©ÿÿµÿÿÿ¨ÿ¨ÿ±ÿµÿÿÿÿÿ¬ÿ¦ÿÿÿÿ¥ÿÿªÿÿÿZÿjÿÿÿÿÿªÿ´ÿ±ÿ¦ÿÿÿÿÿÿÿ¥ÿ¡ÿªÿ¡ÿÿÿÿ ÿÿÿÿÿÿÿÿÿ¤ÿÿÿÿÿÿÿÿ¯ÿ£ÿ¥ÿ¡ÿÿ¢ÿ£ÿÿÿ£ÿÿ¡ÿ¤ÿÿÿÿÿÿ¡ÿÿÿÿÿÿÿÿ ÿ¥ÿÿÿÿÿÿ¨ÿ¦ÿÿ©ÿ§ÿÿ¦ÿ¢ÿ¥ÿÿÿÿ ÿÿÿÿ¢ÿ¢ÿÿ¡ÿ¥ÿ¤ÿ ÿ¦ÿ¢ÿÿÿÿÿÿ£ÿ¥ÿÿ§ÿ¨ÿÿÿÿÿÿ ÿÿ¢ÿ£ÿÿ ÿ¦ÿ¦ÿÿÿÿ¡ÿ£ÿ¥ÿªÿÿÿ¤ÿ¡ÿ§ÿÿÿÿÿÿÿÿwÿ¯þOüÿÿ¨ÿ§ÿ ÿ£ÿÿÿÿÿ ÿÿÿ©ÿÿÿÿ§ÿ®ÿÿÿÿ¢ÿ£ÿ¢ÿ¡ÿ¡ÿ§ÿ¦ÿ¥ÿÿÿÿÿ¨ÿÿÿÿÿtÿKÿSÿtÿÿÿÿÿÿÿÿ}ÿÿÿÿÿÿ{ÿÿÿÿÿÿÿÿÿÿÿÿÿÿÿÿÿÿÿÿÿÿ¢ÿÿÿÿÿÿÿ¢ÿÿÿÿÿÿÿÿÿÿÿÿÿÿÿuÿ0ÿýþÿÿtÿÿÿÿÿÿÿÿÿÿÿÿÿÿÿÿÿÿÿÿÿÿÿÿÿÿÿÿÿ[ÿLÿjÿnÿzÿÿÿÿÿÿÿÿÿÿÿ¤ÿÿÿÿÿÿÿÿÿÿ}ÿÿÿÿÿÿÿÿÿÿÿÿ¤ÿÿÿÿÿÿÿÿÿÿÿÿÿÿuÿ}ÿ[ÿÿùþDÿÿÿÿÿÿÿÿÿÿÿÿÿÿÿÿÿÿÿÿÿÿÿÿÿÿÿÿÿÿÿÿÿÿÿÿÿÿÿÿÿÿÿÿ~ÿoÿvÿyÿÿÿÿyÿ{ÿÿÿÿÿÿÿÿÿÿÿÿÿÿ¥ÿÿÿÿ}ÿÿÿÿÿÿÿÿÿÿÿ{ÿ}ÿÿÿÿÿÿÿÿÿÿÿÿ{ÿÿÿÿÿÿ~ÿÿÿÿÿÿÿÿÿÿÿÿÿÿÿÿÿÿÿÿÿÿÿÿÿÿÿÿÿÿÿÿÿÿÿÿÿÿÿÿ§ÿÿÿÿÿÿÿÿÿÿÿÿÿÿÿÿÿÿÿÿÿÿÿÿÿÿÿÿÿÿÿÿfÿ²þ	ÿÿÿrÿrÿÿÿÿÿÿÿÿÿÿÿÿÿÿÿÿÿÿÿÿÿÿpÿÿÿÿÿÿÿÿÿÿÿÿÿÿÿÿÿÿÿÿÿ~ÿÿÿÿÿÿÿÿÿÿÿÿÿÿÿ©ÿ­ÿ°ÿ«ÿ£ÿvÿÿÿ§ÿµÿ®ÿ£ÿ¡ÿ¨ÿ¯ÿ¹ÿÿ­ÿ®ÿ­ÿªÿ©ÿªÿªÿÿ¶ÿ¡ÿ¢ÿ©ÿ«ÿ¥ÿ¡ÿ¦ÿ©ÿ§ÿÿ£ÿÿÿÿÿÿ¡ÿÿÿÿÿÿÿÿÿÿÿÿÿÿÿÿÿÿÿ¡ÿÿÿ¥ÿÿÿÿÿÿ~ÿÿÿÿÿ|ÿÿÿÿÿÿÿÿÿÿÿÿÿÿÿÿÿÿÿÿÿwÿyÿÿÿÿÿÿuÿlÿyÿ{ÿ|ÿÿÿtÿÿ¡ÿÿÿÿÿÿÿÿ}ÿ}ÿÿyÿdÿoÿ{ÿnÿ~ÿwÿsÿwÿzÿÿyÿtÿÿÿpÿwÿxÿyÿxÿ{ÿÿuÿnÿÿÿÿÿÿÿ~ÿÿÿwÿÿ~ÿxÿlÿÿÿÿÿÿ~ÿÿÿÿÿÿÿÿÿÿÿÿÿÿÿÿÿÿmÿmÿnÿoÿuÿ~ÿÿ`ÿiÿÿyÿuÿmÿiÿdÿbÿeÿmÿzÿuÿÿ{ÿqÿyÿÿqÿ]ÿXÿcÿwÿÿzÿÿÿÿzÿÿÿÿÿÿÿÿÿÿÿÿÿÿÿÿÿÿÿ£ÿ¢ÿÿÿÿÿÿÿÿÿÿ¨ÿ©ÿ±ÿÿÿÿÿÿÿÿ¤ÿÿÿÿ¡ÿ¦ÿ¢ÿ¶ÿ¡ÿÿ§ÿÿ ÿ¯ÿ°ÿ¨ÿÿÿÿÿ«ÿ®ÿ±ÿÿ ÿÿ¢ÿ£ÿÿÿÿ¥ÿÿ»ÿ§ÿ±ÿ¹ÿÿtÿRÿqÿÿ¥ÿ¥ÿÿ«ÿ¢ÿ´ÿ¢ÿ¥ÿ·ÿ¦ÿ£ÿ¢ÿÿ ÿ ÿÿÿ~ÿªÿÿ ÿÿÿÿ¨ÿ¡ÿÿÿÿ¡ÿÿÿ}ÿÿÿzÿÿ^ÿ[ÿÿÿ¡ÿ­ÿ«ÿ¡ÿ£ÿ{ÿÿÿÿÿÿÿÿÿÿÿÿÿÿÿÿÿÿÿÿyÿÿÿÿÿÿÿÿÿÿÿÿÿÿÿÿÿsÿÿÿÿÿÿÿÿÿÿÿÿÿÿ{ÿÿÿqÿÿÿÿÿ|ÿoÿuÿÿÿÿÿÿÿÿÿÿÿÿvÿ7ÿÙþdÿsÿÿÿÿÿÿÿÿÿÿ|ÿnÿvÿÿÿÿÿÿÿÿÿÿÿÿÿÿÿ}ÿÿÿÿÿÿÿÿÿÿÿsÿÿÿ{ÿÿÿÿÿÿÿ|ÿzÿÿÿÿrÿÿÿÿÿÿÿÿÿÿÿyÿÿÿqÿÿÿÿÿtÿÿÿÿxÿzÿÿÿÿÿÿÿÿÿÿxÿoÿÿxÿÿÿÿnÿnÿÿÿÿÿÿÿÿÿÿÿÿÿÿÿÿÿÿsÿkÿrÿuÿÿÿÿÿÿÿÿzÿÿÿÿÿÿÿÿÿÿÿÿÿÿÿÿÿÿ~ÿÿZÿÿÿÿÿÿÿÿÿÿÿÿÿ}ÿzÿqÿlÿÿ{ÿtÿyÿ{ÿ~ÿ)ÿÿuÿÿÿÿÿ}ÿzÿÿÿ}ÿzÿzÿÿÿÿÿÿÿ~ÿÿÿÿ{ÿpÿÿÿÿÿ~ÿ~ÿvÿqÿÿÿÿÿeÿfÿ}ÿÿÿ}ÿ}ÿÿÿÿoÿÿ~ÿxÿ~ÿgÿlÿÿqÿtÿÿÿpÿtÿÿÿxÿrÿjÿtÿÿwÿsÿnÿÿÿ~ÿyÿvÿÿÿ|ÿ}ÿ{ÿ}ÿÿÿÿ|ÿÿÿrÿÿvÿÿ~ÿzÿÿ{ÿÿrÿ_ÿrÿ}ÿzÿÿÿÿÿÿÿ{ÿtÿ{ÿÿÿÿ}ÿÿ{ÿ{ÿÿÿÿuÿsÿhÿXÿGÿHÿ]ÿYÿMÿ[ÿjÿxÿoÿÿ}ÿ}ÿÿ~ÿÿ ÿÿÿÿÿÿÿÿÿÿÿ{ÿzÿxÿsÿ|ÿÿÿ}ÿ~ÿÿwÿtÿÿuÿmÿ}ÿlÿsÿÿ|ÿÿÿÿtÿcÿoÿ}ÿÿ}ÿsÿyÿ~ÿ|ÿzÿuÿyÿÿÿvÿrÿgÿÿÿrÿxÿ~ÿ|ÿ|ÿÿÿÿÿsÿÿÿÿÿÿÿÿzÿtÿvÿpÿÿsÿ{ÿÿjÿÿ|ÿÿÿÿÿgÿwÿÿmÿÿÿÿÿÿtÿmÿ{ÿÿhÿgÿsÿwÿÿÿ|ÿuÿxÿÿbÿÿÿzÿuÿiÿzÿhÿ{ÿÿÿsÿÿqÿtÿ{ÿ{ÿ|ÿ~ÿÿÿ}ÿÿÿ~ÿyÿtÿvÿ{ÿlÿÿÿÿÿfÿÿÿxÿ}ÿxÿÿÿ|ÿÿÿ}ÿfÿoÿmÿqÿÿÿÿsÿyÿÿrÿ}ÿÿ|ÿmÿqÿÿÿ|ÿmÿiÿ|ÿxÿvÿÿ|ÿpÿÿxÿÿwÿÿ}ÿrÿÿoÿ{ÿsÿiÿÿÿxÿrÿvÿsÿrÿuÿhÿjÿuÿ{ÿmÿoÿpÿrÿlÿwÿ\ÿsÿwÿgÿ`ÿyÿÿiÿ\ÿsÿmÿVÿoÿyÿrÿcÿsÿÿkÿnÿ~ÿvÿrÿrÿrÿtÿvÿvÿvÿvÿlÿtÿ}ÿvÿaÿ}ÿÿtÿÿzÿÿfÿ_ÿqÿpÿsÿ_ÿtÿnÿqÿsÿsÿeÿpÿpÿqÿbÿVÿdÿqÿsÿvÿjÿ`ÿfÿmÿoÿkÿsÿoÿnÿÿnÿwÿbÿpÿiÿkÿÿaÿfÿlÿYÿÿlÿ`ÿuÿ^ÿÿrÿ`ÿdÿmÿqÿ|ÿoÿhÿkÿÿrÿcÿ]ÿfÿwÿÿxÿhÿmÿxÿpÿqÿ|ÿ~ÿmÿ{ÿrÿtÿnÿtÿdÿhÿ}ÿfÿfÿxÿÿÿzÿyÿÿqÿxÿrÿÿvÿxÿ}ÿpÿ|ÿvÿrÿxÿuÿsÿqÿzÿÿxÿpÿhÿmÿzÿtÿoÿwÿxÿÿzÿÿrÿuÿÿxÿyÿ|ÿsÿÿfÿÿÿbÿÿlÿÿÿhÿÿtÿÿxÿiÿ{ÿÿ{ÿ}ÿqÿfÿ|ÿxÿtÿrÿrÿ{ÿxÿÿÿÿÿkÿtÿÿzÿpÿwÿ~ÿxÿÿÿÿÿ}ÿÿtÿÿÿzÿÿÿÿÿzÿÿÿÿÿÿÿÿÿÿÿÿzÿwÿ~ÿÿÿtÿÿÿÿÿzÿ~ÿÿÿÿÿÿ}ÿÿÿÿÿÿÿÿÿÿ}ÿÿÿtÿÿzÿ~ÿÿÿÿÿrÿÿÿÿÿÿÿÿÿÿÿÿÿÿÿÿÿÿÿÿÿsÿuÿÿÿÿÿÿÿÿÿÿÿÿ}ÿÿÿÿÿÿsÿÿÿÿÿÿÿÿÿ}ÿÿÿÿÿÿÿ|ÿyÿÿ ÿÿÿÿÿÿnÿÿzÿ|ÿÿÿÿÿÿÿÿÿ~ÿÿ~ÿÿÿÿÿÿÿÿ{ÿÿÿÿ¬ÿÿÿÿÿÿÿÿtÿzÿÿmÿ£ÿsÿÿtÿ|ÿÿlÿ{ÿwÿÿ|ÿÿÿyÿÿÿrÿsÿÿÿÿ|ÿÿÿÿÿyÿÿÿÿÿÿxÿoÿ~ÿÿÿÿÿÿÿÿÿÿÿÿÿÿÿÿÿÿ{ÿÿÿ¥ÿÿÿÿÿÿÿÿÿ¥ÿ¦ÿÿÿÿ|ÿwÿÿÿÿÿÿ~ÿÿÿÿÿÿÿÿÿÿÿÿÿÿÿÿÿÿÿÿÿÿÿÿuÿzÿÿÿÿsÿÿÿÿÿÿÿ¥ÿÿÿÿÿÿÿÿÿ¢ÿÿÿÿÿÿÿÿ®ÿÿÿÿÿÿzÿ}ÿÿÿÿÿÿÿÿÿÿÿÿÿÿÿ ÿÿÿ¤ÿÿÿÿÿÿ¡ÿÿzÿÿ«ÿÿÿÿ¥ÿ§ÿÿÿÿÿÿ¤ÿÿÿÿÿÿÿÿÿÿÿ¡ÿÿÿÿÿÿÿÿÿÿÿÿÿÿÿÿÿÿÿÿÿÿÿÿÿÿÿÿÿÿÿÿÿÿÿÿÿ«ÿÿ«ÿÿÿÿÿÿÿÿÿÿÿÿÿÿÿÿÿÿÿÿÿÿÿÿÿÿÿÿÿÿÿÿÿÿÿÿÿÿÿÿÿÿÿÿÿÿ ÿÿÿÿÿÿÿÿ£ÿÿÿÿÿÿÿÿÿÿÿÿÿÿÿÿÿÿÿÿÿÿÿÿÿÿÿÿÿ ÿÿÿÿÿÿÿ¤ÿÿ%ÿÏþÿmÿÿÿÿÿÿÿÿÿÿÿÿÿÿÿÿxÿzÿÿÿ¦ÿÿÿÿÿÿÿÿÿÿÿÿÿÿÿ~ÿÿÿÿÿÿÿÿÿÿÿÿÿÿÿÿÿÿÿÿÿÿÿÿÿÿÿÿÿÿÿÿÿÿyÿÿÿÿÿÿÿÿÿÿÿÿÿÿÿÿ}ÿÿ¡ÿÿÿvÿÿ©ÿXÿÿÿÿÿrÿÿ|ÿÿÿÿÿÿÿ|ÿ~ÿÿÿÿÿÿÿÿÿÿÿÿÿ~ÿÿxÿÿÿÿÿÿÿÿÿyÿÿÿ}ÿÿÿÿ}ÿÿÿxÿwÿyÿwÿÿÿÿÿÿÿÿÿÿÿmÿVÿfÿwÿyÿÿÿÿÿ~ÿÿÿÿÿcÿÿÿÿÿ|ÿÿÿÿÿÿÿÿ~ÿÿÿ~ÿ|ÿ~ÿzÿrÿ{ÿÿÿÿzÿÿÿÿÿÿÿÿÿÿÿÿÿÿÿÿÿÿÿ¡ÿÿÿÿyÿÿÿÿ}ÿÿÿÿÿÿ}ÿÿrÿvÿÿoÿVÿ{ÿlÿÿ~ÿÿÿÿÿyÿÿÿÿÿÿÿÿÿÿÿÿÿ{ÿyÿÿÿÿÿÿÿÿÿÿÿÿÿÿÿÿÿÿÿÿÿÿÿÿÿÿÿÿÿÿÿÿÿÿÿÿÿÿÿÿÿÿÿÿÿÿÿÿÿÿÿÿÿÿÿÿÿÿÿÿÿÿÿÿÿÿÿÿÿÿÿÿÿÿÿÿÿÿÿÿÿÿÿÿÿÿÿÿÿÿÿÿÿÿÿÿÿÿÿÿÿÿÿÿÿyÿÿÿ¡ÿÿÿÿÿÿÿÿÿÿÿÿ ÿ¦ÿ¤ÿÿ¢ÿ³ÿÿ¨ÿÿÿÿÿ ÿ®ÿ ÿÿ§ÿÿÿÿÿÿ ÿÿÿÿÿÿÿÿÿ§ÿ©ÿ ÿÿ ÿÿÿÿÿÿ£ÿÿ¢ÿÿÿÿªÿ ÿ¤ÿ¨ÿ¡ÿÿ£ÿ®ÿÿ¡ÿ¢ÿÿÿ£ÿÿÿ¢ÿ ÿÿÿÿÿÿªÿ¤ÿÿÿÿÿ¡ÿ­ÿ£ÿÿÿ¢ÿÿªÿÿÿ¨ÿÿ¡ÿÿ¤ÿÿÿÿÿÿÿÿÿÿÿÿ¡ÿ ÿ¤ÿ¥ÿ©ÿ¦ÿ¥ÿ¢ÿÿÿÿÿ£ÿÿ¨ÿ¢ÿ¥ÿ£ÿ ÿ ÿÿÿ¦ÿ ÿ¬ÿ ÿ ÿ±ÿÿ¼ÿ¦ÿ£ÿÿÿÿÿ©ÿ¨ÿ£ÿ¨ÿ¡ÿ¡ÿ©ÿ¢ÿ¢ÿ¨ÿ¨ÿ¦ÿÿÿ£ÿÿ£ÿÿÿ¤ÿ®ÿ«ÿªÿÿÿ ÿ¡ÿ£ÿÿ ÿ¨ÿÿ£ÿ¯ÿ¡ÿ®ÿÿYÿdÿÿÿÿÿ­ÿ²ÿ´ÿ¦ÿÿÿÿÿÿÿ¤ÿ©ÿªÿ¥ÿÿÿÿ¨ÿÿÿÿÿÿÿÿÿÿÿ¥ÿÿÿÿÿÿÿÿÿÿÿÿ¤ÿÿÿ§ÿ¢ÿ¡ÿÿÿÿÿÿ¦ÿ ÿÿ¤ÿÿÿÿÿÿÿÿÿÿ¤ÿÿÿÿÿ»ÿ¡ÿÿÿ¦ÿ¥ÿÿÿÿÿÿ¢ÿ¦ÿ¡ÿ¦ÿ®ÿÿ ÿÿ´ÿ¢ÿÿÿÿÿ¡ÿ§ÿ¥ÿ ÿ¥ÿ­ÿ°ÿ ÿ¢ÿÿÿÿÿ¤ÿÿÿÿÿ ÿÿÿÿ¦ÿÿÿÿ¥ÿµÿ¢ÿÿÿ§ÿ¤ÿÿÿÿÿÿÿÿ:ÿ:þþuÿÿ ÿ¤ÿÿÿÿ¢ÿ¢ÿÿÿÿÿ«ÿ¤ÿÿÿ ÿ ÿÿÿÿÿ¢ÿ§ÿ¤ÿÿÿ¦ÿ¡ÿÿÿÿ ÿ¥ÿÿÿÿxÿ=ÿHÿÿÿÿ«ÿ¢ÿÿÿÿÿÿÿÿÿÿÿÿÿÿÿÿÿÿ¦ÿÿÿ£ÿÿÿÿÿ¢ÿ¢ÿÿÿÿÿÿÿ¦ÿ¡ÿ¤ÿÿÿÿÿÿÿ ÿÿÿÿÿÿÿÿÿÿÿÿ~ÿIÿÿdÿxÿÿÿÿÿÿÿÿÿoÿÿÿÿÿÿÿÿÿÿÿÿÿÿÿÿÿÿÿÿÿÿnÿvÿZÿÿÿÿÿÿÿ¡ÿÿÿÿÿÿÿÿÿÿÿÿÿÿ|ÿÿÿÿÿÿÿÿÿÿÿÿÿ¨ÿÿÿÿÿÿÿÿÿÿÿÿÿÿÿÿÿÿþÿZÿsÿÿÿÿÿÿ}ÿÿÿÿÿÿÿÿÿÿÿÿÿyÿsÿÿ~ÿÿÿÿÿÿÿÿÿÿÿÿÿÿÿÿwÿÿÿÿÿÿuÿÿÿÿÿÿÿÿÿÿÿÿÿÿÿÿÿÿÿÿÿÿÿ|ÿzÿÿÿÿÿÿ|ÿÿÿxÿÿyÿsÿÿÿÿÿÿÿÿÿÿÿÿÿ~ÿÿÿÿyÿÿÿÿÿÿÿ|ÿuÿÿÿÿÿ|ÿÿÿÿ}ÿyÿÿÿÿÿÿÿÿÿ}ÿvÿÿÿÿÿÿÿÿÿÿÿÿÿÿÿÿÿÿÿÿ¦ÿÿÿÿÿÿÿÿÿÿÿÿÿÿÿÿÿÿÿÿÿÿÿÿÿnÿÿÑþPÿÿÿÿÿÿÿÿÿÿÿÿÿÿÿÿÿªÿÿÿÿÿÿÿÿ}ÿÿÿÿÿÿÿÿ¦ÿÿ}ÿÿÿÿÿÿÿÿÿÿÿÿÿÿÿÿÿÿÿÿ|ÿÿÿÿÿÿÿ¨ÿ±ÿÀÿ·ÿ¢ÿÿyÿ§ÿ¢ÿ²ÿ­ÿ¢ÿ¢ÿ¨ÿ°ÿ°ÿ­ÿ«ÿ§ÿ°ÿ®ÿ¨ÿ¬ÿ§ÿ´ÿ¦ÿ ÿ³ÿªÿ¦ÿ«ÿ¨ÿÿ¥ÿ§ÿ¢ÿÿÿ¤ÿ¡ÿÿÿ¡ÿÿÿÿÿÿÿÿÿÿÿÿ ÿÿÿÿÿÿÿÿ£ÿÿÿÿÿÿÿÿÿÿÿ¦ÿxÿyÿÿÿÿÿÿÿÿ¥ÿÿÿÿÿ ÿÿÿÿ{ÿuÿÿÿÿÿÿÿÿÿ}ÿuÿoÿqÿtÿwÿ|ÿ~ÿyÿÿÿÿ¡ÿ}ÿÿÿÿÿÿ{ÿ}ÿÿcÿiÿÿrÿoÿtÿqÿqÿÿÿÿkÿkÿsÿyÿÿvÿÿÿÿ}ÿnÿfÿ}ÿÿÿÿÿ~ÿ~ÿÿÿyÿyÿ¡ÿÿÿÿÿÿÿ~ÿÿÿ¥ÿ ÿÿÿÿÿÿÿÿÿÿmÿ}ÿ{ÿÿmÿhÿdÿlÿnÿfÿkÿsÿwÿqÿsÿÿÿxÿxÿvÿpÿrÿrÿiÿ|ÿ_ÿÿÿÿ~ÿtÿwÿÿÿÿÿoÿÿÿÿÿÿÿÿÿÿÿÿÿÿÿ§ÿÿÿ¡ÿ ÿÿÿÿÿÿÿÿÿÿÿÿÿÿÿÿ¨ÿ±ÿÿÿ§ÿÿxÿÿÿÿÿ³ÿ²ÿ¡ÿ©ÿÿ¦ÿ´ÿ ÿµÿ°ÿ±ÿ°ÿ­ÿ­ÿ£ÿÿ¢ÿ§ÿ¸ÿ©ÿ¥ÿ ÿÿÿÿÿÿÿÿÿÿ£ÿ°ÿ­ÿÿÿfÿøþÿÿ¢ÿ¤ÿÿÿÿ£ÿ¢ÿ¤ÿ¬ÿªÿ¦ÿ®ÿ§ÿ¡ÿ¦ÿÿÿ¦ÿ ÿÿ¤ÿÿÿÿ¡ÿ¥ÿ£ÿ¥ÿ¤ÿÿÿ|ÿtÿÿÿ~ÿÿIÿHÿÿÿÿÿÿÿÿÿÿzÿÿÿÿÿÿÿÿÿÿÿÿÿÿÿÿ¡ÿÿnÿÿÿÿÿÿÿÿÿÿÿ{ÿÿÿÿÿÿ{ÿÿÿÿÿÿÿÿÿyÿÿmÿÿÿÿsÿrÿÿÿrÿÿÿÿÿÿ~ÿÿÿÿÿÿÿÿÿÿ}ÿbÿÿÿÿÿÿÿÿÿÿÿÿ~ÿ{ÿyÿÿÿ{ÿÿÿÿÿÿÿÿ{ÿxÿ}ÿxÿuÿ~ÿ}ÿÿÿÿÿzÿkÿÿÿÿÿÿ{ÿuÿ~ÿÿÿÿÿÿÿÿÿyÿÿÿvÿÿÿÿÿÿÿÿÿÿÿzÿÿÿlÿÿ¢ÿwÿÿ}ÿ{ÿÿÿÿxÿÿÿÿÿÿÿÿÿkÿpÿÿÿÿÿÿwÿgÿkÿÿÿÿÿÿÿÿÿ{ÿÿÿtÿzÿÿwÿÿ|ÿkÿ^ÿkÿÿÿÿÿÿÿÿÿ{ÿÿÿÿÿÿÿÿÿÿÿÿÿzÿÿÿ{ÿÿÿuÿÿtÿiÿÿÿ~ÿÿÿÿÿyÿÿÿÿzÿ{ÿ{ÿÿÿÿzÿtÿpÿúþ7ÿ}ÿÿÿuÿÿÿÿvÿxÿhÿlÿÿÿÿÿÿÿÿoÿÿÿÿvÿjÿxÿÿsÿ}ÿÿzÿ|ÿÿÿÿÿÿqÿlÿÿÿxÿÿÿqÿsÿÿwÿÿuÿoÿÿ{ÿvÿÿÿÿÿwÿÿÿÿkÿyÿzÿuÿ{ÿÿzÿ`ÿpÿÿÿ~ÿÿ|ÿ{ÿÿ~ÿÿÿÿxÿÿÿÿÿÿpÿ~ÿgÿÿ}ÿtÿÿÿsÿsÿuÿ{ÿÿzÿrÿ}ÿÿsÿ}ÿÿtÿjÿtÿtÿÿaÿÿÿÿÿzÿsÿ}ÿrÿlÿvÿÿÿlÿiÿ]ÿ.ÿWÿkÿÿvÿlÿÿÿ{ÿsÿeÿ~ÿpÿÿ©ÿÿÿÿ}ÿÿÿÿ}ÿvÿ~ÿ|ÿ}ÿÿÿtÿuÿÿ{ÿpÿzÿ{ÿpÿtÿjÿgÿpÿ|ÿÿÿÿuÿxÿuÿsÿÿ{ÿwÿ~ÿÿÿÿpÿÿ{ÿ£ÿÿÿrÿÿÿwÿpÿzÿqÿ}ÿÿÿÿ}ÿ{ÿxÿzÿÿÿ~ÿÿ~ÿÿsÿwÿÿÿrÿzÿwÿvÿ~ÿÿÿÿ~ÿmÿlÿÿÿÿÿÿÿ}ÿpÿÿ|ÿsÿ}ÿ{ÿlÿhÿpÿ{ÿÿÿÿÿqÿjÿ}ÿÿÿÿyÿzÿÿtÿwÿtÿÿÿqÿÿzÿ|ÿxÿyÿÿÿvÿ~ÿÿÿyÿ~ÿ}ÿrÿtÿlÿnÿÿ~ÿzÿoÿÿÿ{ÿÿÿÿÿtÿÿÿrÿiÿvÿsÿkÿ{ÿ~ÿsÿxÿxÿxÿÿ|ÿrÿwÿvÿzÿÿrÿnÿdÿ~ÿ~ÿkÿÿqÿcÿxÿiÿÿÿ~ÿ~ÿmÿÿsÿyÿ~ÿyÿ~ÿÿÿzÿtÿ}ÿÿlÿ_ÿoÿlÿsÿcÿzÿqÿvÿrÿkÿÿkÿzÿgÿgÿkÿzÿiÿgÿnÿxÿ]ÿgÿoÿhÿgÿjÿ{ÿrÿnÿtÿlÿmÿlÿmÿnÿdÿmÿkÿfÿpÿsÿ}ÿxÿlÿwÿ{ÿ|ÿqÿkÿÿYÿ]ÿtÿÿkÿgÿmÿgÿxÿ{ÿjÿbÿ{ÿsÿfÿcÿpÿqÿrÿjÿjÿfÿcÿkÿrÿwÿdÿdÿsÿxÿqÿrÿxÿ]ÿnÿ~ÿWÿlÿtÿÿMÿnÿpÿoÿÿnÿVÿmÿiÿuÿÿqÿyÿsÿpÿcÿqÿnÿ`ÿlÿlÿpÿvÿrÿoÿsÿtÿoÿqÿmÿrÿrÿbÿvÿ{ÿsÿoÿxÿaÿmÿvÿlÿ|ÿÿ{ÿÿÿqÿvÿ}ÿ~ÿiÿ}ÿtÿÿwÿjÿtÿvÿ|ÿ~ÿ}ÿnÿkÿpÿuÿrÿrÿtÿrÿÿÿÿÿÿÿÿzÿvÿvÿ}ÿ{ÿvÿnÿsÿÿjÿ}ÿpÿNÿuÿtÿÿtÿÿvÿÿ|ÿmÿuÿÿÿyÿ|ÿÿÿÿuÿtÿÿÿyÿvÿ|ÿyÿÿ|ÿrÿ}ÿÿÿtÿvÿÿÿxÿpÿzÿuÿ{ÿ~ÿÿÿ}ÿÿÿÿÿÿqÿÿÿÿzÿÿÿÿxÿÿÿÿÿ|ÿ~ÿÿÿ{ÿÿÿÿÿÿÿÿÿzÿÿÿÿÿÿ~ÿyÿÿÿÿÿÿÿ}ÿÿ}ÿÿÿÿÿÿÿÿpÿ¤ÿÿÿÿÿÿwÿÿÿ~ÿÿÿÿÿÿÿÿÿÿÿyÿÿÿÿÿ}ÿÿÿÿ~ÿÿÿÿÿÿÿÿÿÿoÿÿÿÿÿÿ~ÿÿÿ|ÿ~ÿÿÿxÿÿÿ{ÿÿzÿÿÿÿÿÿÿwÿYÿÿ|ÿÿÿÿÿÿÿuÿÿ}ÿÿÿÿ{ÿÿ}ÿ}ÿÿÿÿÿÿÿÿyÿÿÿÿ|ÿÿ{ÿÿÿÿÿÿyÿÿÿÿÿÿÿÿÿÿ¬ÿÿÿÿÿÿÿÿÿ~ÿwÿÿÿÿÿÿÿÿÿÿÿuÿÿÿÿÿ¡ÿÿ|ÿÿÿÿÿÿÿÿÿ~ÿÿÿÿÿÿÿÿÿ{ÿÿ ÿÿÿÿÿÿÿÿÿÿÿÿÿÿÿÿyÿzÿÿ|ÿÿÿÿÿÿÿÿÿÿÿÿÿÿÿÿÿÿÿÿÿÿÿÿÿÿÿÿÿÿÿÿÿtÿ«ÿÿÿÿyÿÿÿÿÿÿsÿÿÿÿmÿ{ÿÿÿÿÿÿ¢ÿ«ÿÿÿÿÿzÿÿÿÿÿ}ÿÿÿ ÿÿÿÿÿÿÿÿÿÿ|ÿÿÿÿÿÿÿÿÿÿÿÿÿÿÿÿ¯ÿ¨ÿÿÿÿÿÿÿÿÿÿÿÿ¢ÿÿ£ÿÿÿÿÿÿwÿ|ÿÿÿÿÿÿÿÿÿÿÿÿÿÿÿÿÿÿÿÿÿÿÿÿÿÿÿÿ¥ÿÿ§ÿÿÿÿ}ÿÿÿ|ÿÿÿÿÿÿÿÿÿÿÿÿÿÿÿÿÿÿÿÿÿÿÿÿÿÿÿÿÿÿÿÿÿÿÿÿÿÿÿ¡ÿÿÿÿÿÿÿÿÿÿÿÿÿÿ¯ÿÿÿÿÿÿÿÿÿ¤ÿÿÿÿÿÿÿÿÿÿÿÿÿÿÿÿÿÿÿÿÿÿKÿ[þHþÿÿÿ¤ÿÿÿÿÿÿzÿÿ{ÿÿÿÿ}ÿÿÿÿÿÿÿÿÿÿÿÿÿÿÿÿÿÿÿÿÿÿÿÿÿÿÿÿÿÿÿÿuÿÿÿ¤ÿÿÿÿÿÿwÿÿÿÿÿyÿÿÿÿÿÿÿÿÿÿÿÿÿÿÿÿÿ|ÿÿÿÿÿÿÿÿÿÿÿ|ÿÿÿÿÿrÿÿÿ°ÿyÿÿÿwÿÿÿ¡ÿÿÿÿÿÿÿÿÿÿ|ÿÿÿÿÿÿÿÿÿÿÿÿÿÿÿwÿ|ÿÿÿ}ÿyÿÿtÿ}ÿÿÿÿÿÿvÿsÿtÿuÿÿÿÿ}ÿÿ}ÿÿÿÿÿÿuÿwÿÿÿÿ}ÿÿÿÿÿÿÿÿwÿÿÿÿÿÿÿÿtÿÿqÿzÿwÿ}ÿÿÿÿÿÿÿzÿzÿÿÿÿÿÿÿÿÿÿÿÿÿÿÿÿÿzÿÿÿÿ|ÿ}ÿÿuÿÿÿÿÿÿiÿnÿÿÿÿ~ÿÿÿsÿmÿ|ÿÿrÿfÿÿÿÿ}ÿÿrÿÿÿÿÿÿqÿÿ ÿÿ~ÿÿÿÿÿÿvÿ{ÿÿÿÿÿ{ÿÿÿÿÿÿÿÿÿÿÿÿzÿÿÿ®ÿÿÿÿÿÿÿÿÿÿÿÿÿÿwÿjÿÿÿ|ÿÿÿÿÿÿÿÿ ÿÿÿÿÿÿÿÿrÿÿÿÿÿÿÿÿÿÿÿÿÿÿÿÿÿÿÿÿÿÿÿÿtÿ¦ÿ}ÿÿÿÿ ÿ ÿÿÿÿÿÿÿÿÿÿÿÿÿÿÿÿÿÿÿÿÿÿÿÿÿÿÿÿÿÿÿÿÿÿÿÿÿÿÿÿÿÿÿÿÿÿÿÿÿÿ¦ÿÿÿ£ÿÿÿÿÿÿÿÿÿÿÿÿÿÿÿÿÿÿÿÿÿÿ§ÿ¥ÿÿ­ÿ¥ÿ§ÿÿ ÿÿÿ¢ÿÿ§ÿ¯ÿ¢ÿ ÿ¢ÿ¦ÿ®ÿÿ¥ÿÿ¡ÿ­ÿÿÿÿÿ¢ÿ©ÿ§ÿ§ÿ¢ÿ£ÿ ÿ¡ÿÿÿÿÿÿ¢ÿÿ­ÿ¨ÿÿ¤ÿÿ«ÿÿÿ¢ÿÿ ÿ ÿ©ÿÿÿÿÿÿ¤ÿÿ£ÿ­ÿÿÿÿ¬ÿ£ÿÿÿÿÿÿ ÿ¦ÿÿ§ÿ§ÿÿÿ ÿÿÿ¥ÿªÿ¢ÿÿ±ÿÿ«ÿ°ÿÿ ÿÿÿ§ÿÿ°ÿ ÿÿÿÿ ÿÿ¡ÿ¦ÿ«ÿ¥ÿ¤ÿÿ¡ÿÿÿÿÿÿ¥ÿ¦ÿ£ÿÿ¥ÿ¦ÿ¢ÿ¥ÿ¢ÿÿÿ¥ÿ¨ÿÿÿ ÿ¢ÿ7ÿÿÿÿÿÿÿ¢ÿÿÿ¤ÿ¢ÿÿÿ¢ÿÿÿ¥ÿÿÿÿÿÿ¯ÿ¢ÿÿÿÿÿ¢ÿÿÿÿÿÿÿ­ÿÿ¦ÿ§ÿÿÿ¤ÿÿÿÿÿÿÿ£ÿÿÿÿÿÿÿÿ¢ÿÿÿÿÿ¦ÿÿÿ¦ÿÿÿÿÿ§ÿÿÿÿ§ÿ¶ÿÿÿÿ¨ÿ©ÿÿÿ ÿÿÿ¢ÿ£ÿªÿ²ÿ¥ÿ ÿ¦ÿÿ©ÿ ÿÿÿÿÿÿ¬ÿ¢ÿÿ­ÿ­ÿÿ¥ÿ¯ÿÿÿÿ¤ÿ§ÿÿÿÿ¢ÿ£ÿÿÿÿ¤ÿÿ¤ÿÿ©ÿ¥ÿ ÿÿÿÿÿ¦ÿÿÿÿÿÿtÿÿVþKÿÿ¢ÿÿ¡ÿÿÿÿ ÿÿÿÿÿÿÿ´ÿÿ¡ÿ¶ÿ§ÿÿÿÿÿ ÿ©ÿÿÿÿÿÿ§ÿÿÿÿ¡ÿÿÿÿ`ÿFÿfÿÿÿÿÿ ÿÿÿÿÿÿÿÿzÿÿÿÿÿÿÿÿÿ¬ÿ¨ÿÿÿ£ÿÿÿÿÿÿÿÿÿÿÿ ÿÿÿÿ¡ÿÿÿÿ ÿÿÿ ÿÿÿÿÿÿÿÿÿÿÿÿÿ[ÿ%ÿ\ÿ|ÿÿÿÿÿ£ÿÿÿÿÿÿÿÿÿÿÿ¡ÿÿÿÿÿÿÿÿÿÿÿÿgÿÿ9ÿfÿ;ÿtÿÿÿÿÿÿÿÿÿÿÿÿÿÿÿÿÿÿÿ{ÿÿÿÿÿÿÿÿ¥ÿÿÿÿÿÿÿÿÿÿÿÿÿÿÿÿÿÿÿÿÿÿwÿàþñþCÿuÿÿÿÿÿÿÿÿÿÿÿÿÿÿÿÿÿÿÿÿÿÿÿÿ ÿÿÿÿÿÿÿÿÿÿÿÿÿÿwÿ{ÿÿÿÿÿÿpÿ{ÿÿÿÿÿÿÿ}ÿÿuÿÿÿÿÿÿÿ|ÿÿÿ}ÿÿÿÿÿÿÿÿÿÿÿÿÿÿÿÿ~ÿÿÿÿ~ÿÿ|ÿÿÿÿÿÿÿÿÿÿÿÿÿ|ÿÿÿÿÿÿwÿÿÿÿÿ~ÿÿÿ~ÿzÿ{ÿÿÿ{ÿxÿÿÿÿÿÿÿÿÿÿÿÿÿÿÿÿÿÿÿÿÿÿÿrÿÿÿÿÿÿÿÿÿÿÿÿÿÿÿÿÿÿÿÿÿÿÿÿÿÿÿ}ÿFÿsþ2ÿkÿpÿ~ÿÿÿÿÿÿÿÿÿÿÿÿÿÿÿÿÿÿÿÿÿÿÿÿÿÿÿÿÿÿÿÿÿ¡ÿÿÿÿÿÿÿÿÿÿÿÿÿÿÿÿÿÿÿÿÿÿÿÿÿÿÿ¦ÿ¨ÿ±ÿ·ÿ«ÿ®ÿÿ°ÿ¦ÿ¥ÿ©ÿªÿ®ÿ°ÿ¦ÿÿ¼ÿ¦ÿ¨ÿ§ÿ£ÿªÿ­ÿ¨ÿ°ÿ¡ÿÿ¥ÿ§ÿ£ÿ¥ÿ¨ÿÿÿ¥ÿ©ÿÿÿ¬ÿ§ÿÿÿÿÿÿÿÿÿÿÿÿÿÿÿÿÿÿÿÿÿ}ÿzÿÿÿÿÿÿÿÿÿÿÿÿ§ÿÿÿÿÿÿÿÿ¡ÿÿ«ÿÿÿÿÿÿÿÿzÿÿyÿyÿÿÿÿÿÿÿÿÿÿÿoÿvÿ|ÿnÿpÿoÿcÿÿÿÿÿÿÿzÿyÿ|ÿÿÿÿcÿoÿoÿ}ÿyÿxÿ~ÿvÿoÿÿmÿaÿÿ}ÿsÿuÿvÿsÿvÿ{ÿ{ÿoÿzÿÿÿÿÿÿ|ÿxÿÿ{ÿ¡ÿÿÿÿÿÿÿÿÿÿÿÿÿÿÿÿÿÿÿÿuÿ{ÿÿ]ÿtÿvÿzÿ{ÿ_ÿtÿzÿiÿlÿlÿuÿÿqÿqÿÿÿtÿtÿ}ÿ|ÿ}ÿ|ÿmÿyÿsÿsÿÿÿÿxÿjÿsÿÿÿwÿÿÿÿÿÿÿÿÿÿÿzÿÿÿÿÿÿÿÿÿÿÿÿÿÿÿÿÿÿÿÿÿ ÿ£ÿÿÿÿÿÿÿÿÿÿÿÿ¡ÿ§ÿ¯ÿ¦ÿ ÿ§ÿ¡ÿ£ÿ«ÿ¦ÿªÿ©ÿ®ÿ°ÿ¯ÿ¬ÿÿ¡ÿ«ÿµÿ·ÿ¨ÿ£ÿÿ ÿ©ÿ§ÿ¢ÿÿÿ¢ÿ¬ÿ¤ÿÿÿ¥ÿÿÿ~ÿüþçþoÿ¢ÿÿÿÿ«ÿ¨ÿÿ¡ÿÿ¬ÿ§ÿ£ÿÿÿÿÿ}ÿÿÿÿÿ£ÿ¦ÿ ÿÿÿ¤ÿ¤ÿ©ÿÿÿÿ|ÿÿÿÿÿrÿfÿÿ¡ÿ¤ÿÿÿÿÿsÿ¢ÿÿÿÿÿÿÿÿÿÿÿÿ~ÿÿÿ ÿÿ¥ÿÿÿÿÿÿÿÿuÿÿ~ÿÿÿyÿÿÿÿÿÿÿÿ}ÿÿÿÿÿÿÿÿÿÿÿyÿÿÿyÿÿÿÿÿÿÿ{ÿÿ~ÿÿÿ}ÿÿÿÿÿÿÿtÿRÿÿVÿÿÿÿÿÿÿÿ~ÿÿÿÿÿÿÿÿÿÿÿÿÿÿÿ}ÿÿ~ÿ|ÿÿÿÿsÿÿÿÿÿÿÿÿÿÿÿÿÿÿÿÿÿÿ}ÿÿÿ{ÿÿÿÿ}ÿÿÿÿÿÿÿÿÿÿÿÿÿ{ÿÿÿÿxÿvÿÿÿÿzÿxÿÿÿÿÿÿÿÿÿÿpÿkÿÿÿÿsÿuÿkÿnÿxÿÿÿÿÿÿÿÿÿÿ{ÿ¬ÿÿÿÿÿvÿqÿuÿSÿVÿ|ÿÿÿÿ{ÿÿÿÿÿÿyÿÿÿuÿÿÿÿÿÿÿÿ~ÿÿÿÿ|ÿoÿÿÿÿÿÿÿÿÿÿÿÿwÿuÿÿÿÿ}ÿÿÿÿÿwÿ|ÿmÿðþZÿqÿÿÿ{ÿÿÿzÿ{ÿ~ÿhÿaÿÿtÿyÿpÿÿÿÿmÿÿqÿsÿ{ÿzÿxÿuÿnÿxÿ|ÿvÿ{ÿÿÿÿtÿuÿ{ÿÿÿÿzÿxÿoÿlÿtÿrÿÿÿÿÿ}ÿÿÿ~ÿ}ÿÿzÿwÿÿmÿ}ÿiÿ{ÿuÿÿzÿxÿrÿZÿgÿÿ~ÿ}ÿÿÿuÿrÿÿÿÿ~ÿyÿÿÿuÿtÿÿÿÿkÿÿ{ÿÿÿÿyÿvÿ~ÿÿÿÿzÿyÿÿÿxÿ~ÿÿuÿÿzÿÿsÿÿÿÿÿ{ÿsÿyÿwÿ|ÿÿ{ÿ}ÿÿ~ÿ~ÿvÿlÿ`ÿÿÿqÿcÿ`ÿwÿzÿ^ÿÿÿ{ÿÿÿÿuÿÿÿtÿÿÿxÿwÿÿÿ~ÿzÿxÿwÿÿÿrÿÿ{ÿtÿoÿxÿ|ÿkÿzÿxÿÿvÿvÿÿ~ÿyÿ}ÿyÿÿÿsÿyÿlÿ`ÿzÿuÿÿÿÿpÿyÿÿÿÿÿkÿrÿÿ{ÿzÿyÿÿ~ÿrÿÿÿzÿÿ}ÿÿuÿvÿÿÿ~ÿÿ|ÿoÿxÿuÿtÿxÿÿdÿqÿwÿzÿyÿÿÿyÿ~ÿÿÿÿÿ~ÿtÿÿÿzÿÿÿpÿzÿwÿoÿjÿsÿÿÿÿÿwÿ}ÿzÿzÿrÿxÿÿmÿ~ÿuÿvÿyÿuÿvÿqÿoÿyÿÿÿzÿxÿpÿwÿÿ}ÿqÿ{ÿmÿ{ÿÿiÿÿÿsÿlÿÿuÿÿsÿqÿnÿhÿmÿvÿÿ}ÿnÿkÿ{ÿÿwÿÿvÿuÿuÿÿyÿoÿuÿiÿgÿ~ÿÿfÿÿ[ÿvÿuÿoÿ{ÿÿxÿsÿjÿuÿuÿfÿnÿuÿtÿzÿyÿyÿtÿoÿwÿ{ÿÿrÿqÿÿxÿoÿqÿxÿyÿsÿqÿ\ÿoÿvÿ~ÿwÿpÿuÿuÿdÿZÿRÿXÿlÿnÿlÿlÿqÿoÿrÿzÿoÿeÿfÿlÿqÿgÿcÿ_ÿdÿtÿnÿlÿoÿuÿsÿjÿ}ÿ`ÿjÿÿaÿbÿqÿiÿdÿeÿoÿgÿxÿrÿ_ÿ`ÿrÿsÿ]ÿdÿpÿxÿrÿgÿ[ÿ]ÿrÿtÿhÿiÿcÿ_ÿqÿrÿoÿ\ÿpÿÿzÿuÿfÿ_ÿ\ÿ_ÿÿ]ÿgÿIÿeÿhÿkÿwÿÿhÿÿyÿÿÿtÿdÿoÿyÿqÿtÿwÿlÿjÿbÿ_ÿsÿvÿrÿmÿ`ÿkÿwÿfÿoÿsÿfÿ|ÿxÿkÿkÿwÿrÿÿÿrÿzÿuÿfÿfÿzÿxÿqÿÿuÿÿuÿzÿqÿpÿxÿÿÿnÿcÿvÿxÿkÿÿÿwÿÿ}ÿÿÿuÿÿyÿbÿqÿjÿÿ{ÿiÿÿÿlÿpÿvÿkÿkÿWÿÿqÿYÿÿÿgÿqÿvÿÿ}ÿÿÿÿÿÿÿÿÿÿÿÿ~ÿvÿwÿÿÿ{ÿÿÿyÿkÿoÿÿ~ÿwÿrÿtÿxÿÿ{ÿ}ÿÿÿÿÿÿzÿÿuÿ~ÿÿzÿ}ÿÿÿÿ~ÿÿÿÿÿ|ÿzÿÿÿÿ{ÿ}ÿÿyÿÿÿÿÿÿÿÿÿÿ|ÿ|ÿÿÿzÿÿÿÿÿÿÿÿÿÿÿÿÿÿÿÿÿÿÿÿÿ|ÿpÿÿÿÿ{ÿÿÿÿÿ{ÿÿÿÿsÿ{ÿ|ÿuÿyÿtÿ}ÿÿÿÿÿ{ÿÿÿÿnÿtÿÿÿÿsÿÿÿÿÿÿÿÿÿ£ÿÿqÿÿÿÿÿtÿÿZÿÿÿyÿÿÿ}ÿÿ`ÿÿÿÿ~ÿuÿtÿyÿÿÿxÿsÿÿÿÿÿÿÿÿÿÿÿÿÿÿÿÿÿÿÿÿÿÿÿyÿwÿqÿÿÿÿÿÿÿ©ÿÿÿÿÿÿÿtÿ~ÿ}ÿÿÿÿÿÿÿ|ÿÿÿÿzÿÿÿÿÿÿÿÿÿÿÿÿÿÿoÿÿÿ¤ÿÿÿÿÿÿÿÿÿÿÿÿÿÿ{ÿ¢ÿ¡ÿÿÿÿÿÿÿÿÿÿÿÿÿÿÿÿÿÿÿÿÿÿÿÿÿÿÿÿÿÿÿÿÿÿÿÿÿÿÿÿÿÿÿÿÿÿÿÿÿÿÿÿÿÿÿÿÿÿÿÿÿªÿÿÿÿÿÿÿÿÿÿÿÿÿÿ¬ÿÿÿÿÿ ÿ§ÿÿÿÿÿÿÿÿÿÿÿÿ ÿÿÿÿÿÿ¡ÿÿÿÿÿÿ{ÿÿÿ¥ÿÿ¦ÿÿÿÿÿ¬ÿÿÿ§ÿÿ ÿÿÿÿÿÿÿÿÿÿÿÿÿÿÿpÿ~ÿÿÿÿÿÿ¥ÿÿÿ¡ÿÿÿÿÿÿ¤ÿÿÿÿÿ¡ÿÿ ÿÿÿÿ¢ÿÿÿÿÿÿÿÿÿÿÿ{ÿÿÿÿÿÿÿÿÿÿÿÿÿÿÿÿÿÿÿÿÿÿÿÿÿÿÿÿ ÿÿÿÿ¡ÿÿÿÿÿÿÿ¢ÿÿÿÿÿ¡ÿÿÿÿÿÿÿÿÿªÿÿÿÿÿÿÿÿÿÿÿÿÿÿÿÿÿÿÿÿÿÿÿÿÿÿÿÿÿ¥ÿÿµþÔûþÿ¤ÿÿÿÿxÿÿÿÿÿÿÿÿÿÿÿÿÿ~ÿÿÿÿÿÿÿÿÿÿÿÿÿÿÿÿÿÿÿÿÿÿÿÿÿÿ|ÿÿÿaÿÿÿ«ÿÿÿÿÿÿÿÿÿÿÿÿÿÿÿÿÿÿÿÿÿÿÿÿÿÿÿÿÿÿÿÿÿÿÿÿÿÿÿÿÿ|ÿÿÿwÿÿyÿÿÿÿyÿpÿÿÿÿÿÿÿÿÿ{ÿÿÿÿÿÿÿÿÿÿÿÿ{ÿÿÿÿÿÿÿ~ÿÿÿÿÿÿÿxÿÿÿÿÿÿÿxÿÿzÿÿÿÿÿÿÿÿvÿwÿÿÿtÿdÿqÿzÿÿÿÿÿ}ÿÿÿÿÿpÿÿuÿÿpÿÿÿÿÿÿÿwÿuÿyÿÿÿÿÿÿÿÿ|ÿzÿÿÿÿÿzÿvÿsÿtÿ~ÿÿÿÿÿ~ÿÿÿÿ}ÿÿÿÿÿtÿrÿÿÿÿÿÿsÿpÿÿÿÿÿxÿqÿtÿÿÿzÿdÿpÿÿÿÿÿÿÿÿÿuÿqÿvÿvÿÿÿÿÿÿÿÿÿzÿxÿ~ÿÿÿÿÿÿÿÿÿÿÿÿÿÿÿÿÿÿÿÿ¤ÿÿÿÿÿÿÿÿÿÿÿ}ÿÿÿÿÿÿÿÿÿ|ÿÿÿÿÿ~ÿÿÿÿÿÿÿÿÿuÿwÿÿÿÿÿÿÿÿÿÿÿÿÿÿÿÿÿ ÿÿÿ£ÿÿÿÿÿuÿÿÿÿ§ÿÿÿÿÿÿÿÿÿÿÿÿÿÿÿÿÿÿÿÿÿÿÿÿÿÿÿÿÿÿÿÿ£ÿÿÿÿÿÿÿÿÿÿÿÿÿÿÿÿÿ¬ÿÿÿÿÿÿÿÿÿÿÿÿÿÿÿÿÿ¤ÿÿÿÿ¤ÿÿÿ¡ÿÿÿÿ©ÿ¡ÿ§ÿ ÿ¬ÿ¥ÿÿÿÿÿÿÿÿÿÿÿÿÿÿ¨ÿ»ÿ¦ÿ¥ÿÿÿÿ¦ÿ¨ÿÿ©ÿ£ÿ¡ÿÿÿ¥ÿÿÿÿÿÿÿÿ£ÿÿÿÿÿÿÿÿ­ÿ¤ÿÿÿ±ÿÿÿ£ÿÿ ÿ¥ÿÿÿ¨ÿ«ÿÿ§ÿ®ÿ¤ÿ¢ÿÿÿ«ÿÿÿÿ ÿ§ÿ¥ÿÿ¤ÿ£ÿÿ¤ÿ©ÿ ÿ¢ÿ£ÿ£ÿÿÿ¬ÿÿÿÿ¤ÿ¡ÿ§ÿ£ÿÿÿ ÿ§ÿ¨ÿ§ÿ©ÿ ÿÿÿ¥ÿ®ÿ«ÿ ÿÿÿÿÿ ÿ¡ÿÿÿÿÿ¤ÿ§ÿÿÿÿÿÿ£ÿÿÿÿÿÿÿ¢ÿÿ£ÿ®ÿ¡ÿ¡ÿÿÿÿÿ¤ÿ¤ÿÿÿÿÿÿÿ ÿÿÿÿÿÿÿÿÿ ÿ¡ÿ£ÿ¢ÿÿ¢ÿ©ÿÿÿ§ÿÿÿÿÿ¡ÿ§ÿÿÿ ÿÿÿÿÿÿÿÿ¡ÿÿÿ¢ÿ¯ÿ£ÿ ÿÿÿ ÿÿÿÿÿÿÿÿÿÿÿÿ¡ÿÿ¢ÿÿÿÿÿÿÿÿÿ®ÿ¬ÿÿÿ£ÿÿ¥ÿ ÿÿªÿÿ¥ÿ¤ÿ©ÿ¤ÿÿ¤ÿ¯ÿÿÿªÿÿÿÿÿÿÿÿÿÿ¡ÿÿÿÿÿ¤ÿ¥ÿÿÿ ÿªÿÿÿ£ÿÿÿÿ¡ÿÿÿÿAÿ°þãþ{ÿÿ®ÿÿÿÿÿÿÿ£ÿ ÿÿÿÿÿ¬ÿÿ¢ÿ©ÿ¡ÿ¢ÿ¢ÿ£ÿ ÿÿÿÿÿÿÿÿÿÿÿÿ¨ÿ¡ÿÿ|ÿUÿnÿÿÿÿÿÿÿÿÿÿÿÿÿÿÿÿÿÿ¥ÿÿÿÿÿ¦ÿÿÿ ÿÿÿÿÿÿÿÿÿÿÿÿÿ¥ÿÿÿÿÿÿÿÿÿÿÿÿÿÿÿÿÿÿÿÿÿÿÿyÿ@ÿÿTÿÿÿÿÿÿÿÿÿÿÿÿÿÿÿÿÿÿÿÿÿÿÿÿÿÿÿzÿ[ÿÿjÿ.ÿ;ÿÿÿÿÿÿÿÿÿÿÿÿÿÿÿÿÿÿÿÿÿÿÿÿÿÿÿÿÿÿÿÿÿÿÿÿÿÿÿ¡ÿÿÿÿÿÿÿÿÿÿ{ÿDÿÚþ9ÿaÿkÿpÿÿÿ¢ÿ ÿÿÿÿÿÿÿÿÿÿÿÿÿÿÿÿÿÿÿÿÿÿÿÿÿÿÿÿÿÿÿÿÿ|ÿÿÿÿÿÿÿÿÿÿxÿ{ÿÿÿÿÿÿÿÿÿÿÿzÿwÿ}ÿÿÿzÿÿyÿÿyÿÿÿÿÿÿÿ~ÿ¡ÿÿÿ}ÿÿÿÿÿÿ|ÿÿÿÿÿÿ|ÿ}ÿÿÿÿÿÿÿÿÿÿÿÿÿÿÿÿÿÿÿÿÿÿvÿwÿÿÿÿÿÿ{ÿÿÿÿÿÿÿÿÿÿÿÿÿÿÿÿÿÿÿÿÿÿÿÿÿÿÿÿÿ}ÿÿÿÿÿÿÿÿÿÿÿÿÿÿÿÿÿÿÿdÿÝþáþsÿwÿxÿÿÿÿÿÿÿÿÿÿÿÿÿÿÿÿÿ|ÿÿwÿÿÿÿÿÿÿÿÿÿÿÿÿÿÿÿÿÿÿÿÿÿÿÿÿÿÿÿÿ¡ÿÿÿÿÿÿÿÿÿÿÿÿÿ´ÿ¬ÿ®ÿ´ÿ²ÿ¼ÿ¢ÿ¦ÿ¢ÿÿ£ÿ°ÿµÿ¨ÿ ÿÿ­ÿ¥ÿÿ¬ÿ³ÿ«ÿ·ÿ ÿÿ¤ÿÿ¡ÿ¤ÿ¡ÿÿ ÿÿÿµÿ­ÿ¤ÿÿÿÿÿÿÿÿvÿÿÿÿÿÿÿÿÿÿÿÿÿÿÿÿpÿjÿwÿÿÿÿÿÿÿÿÿÿÿÿÿÿÿÿÿÿÿÿÿ§ÿ¬ÿ¨ÿÿÿÿÿÿÿÿÿÿÿÿÿÿÿÿÿÿÿÿnÿyÿÿÿÿ}ÿkÿqÿmÿÿÿ|ÿÿvÿsÿyÿ}ÿÿÿqÿyÿyÿ}ÿÿÿÿoÿ^ÿ{ÿxÿcÿÿÿvÿcÿnÿ}ÿzÿzÿÿxÿÿÿÿÿÿÿÿ~ÿ{ÿ|ÿÿÿÿÿÿÿxÿyÿÿÿÿÿrÿÿvÿ{ÿÿÿÿÿrÿvÿ|ÿ]ÿyÿtÿjÿÿÿÿÿrÿtÿkÿkÿqÿsÿÿ}ÿÿuÿiÿsÿ}ÿtÿrÿsÿrÿÿ{ÿvÿwÿÿÿ}ÿÿÿÿÿÿÿÿÿÿÿÿÿÿÿ|ÿÿÿÿÿÿÿÿÿÿÿÿÿÿÿÿÿÿÿÿ ÿÿÿÿÿÿÿÿÿÿÿÿÿÿ¡ÿÿÿÿ£ÿ§ÿ©ÿÿªÿ¨ÿ¦ÿ£ÿ¦ÿ«ÿ¬ÿ¨ÿÿÿ ÿÿ¨ÿ¡ÿªÿÿ¡ÿ£ÿÿÿÿÿ¨ÿ¢ÿÿÿ¢ÿ¡ÿÿÿÿ2ÿÙþÿÿÿÿ¥ÿ£ÿÿÿÿÿ ÿ¥ÿ¢ÿÿÿÿÿÿÿªÿ©ÿÿ ÿªÿ¥ÿÿÿ ÿ ÿ¡ÿÿÿzÿÿÿÿÿ¡ÿÿÿ§ÿ²ÿÿÿÿ ÿÿÿ¥ÿ³ÿÿÿÿÿÿÿÿÿÿÿÿÿÿÿÿÿÿÿÿÿÿÿÿÿÿÿÿÿÿ ÿÿÿÿÿÿÿ~ÿÿÿÿÿÿÿÿÿÿzÿÿÿyÿwÿwÿqÿ_ÿsÿÿÿrÿÿÿÿÿÿÿÿÿÿÿvÿuÿKÿÿrÿÿÿÿÿÿÿÿÿÿÿÿÿÿÿÿÿ¦ÿÿÿÿÿÿÿÿ}ÿÿÿÿÿxÿyÿÿÿÿÿÿÿÿÿÿwÿtÿ}ÿÿÿ}ÿÿÿÿÿ|ÿÿÿÿÿÿÿÿÿÿÿÿÿÿÿÿÿvÿÿÿqÿvÿwÿÿÿÿÿ}ÿÿÿÿÿÿÿÿÿÿÿgÿÿÿuÿwÿrÿaÿsÿÿ{ÿÿÿÿÿÿÿÿÿÿÿÿÿÿÿÿzÿlÿhÿyÿÿ{ÿÿ~ÿÿÿ{ÿÿÿÿsÿÿÿ{ÿwÿÿÿÿÿ|ÿÿÿÿÿÿÿÿÿÿyÿÿÿ|ÿÿÿÿÿÿÿÿÿÿÿ|ÿÿ|ÿÿ}ÿÿ}ÿcÿÿdÿyÿÿÿvÿÿ}ÿtÿÿzÿyÿÿÿÿsÿqÿÿÿÿÿÿsÿiÿbÿtÿvÿwÿxÿoÿgÿoÿxÿrÿuÿ~ÿyÿÿÿÿÿÿvÿzÿÿÿ|ÿwÿwÿÿrÿvÿ}ÿxÿwÿ{ÿÿ|ÿÿrÿqÿlÿcÿpÿqÿzÿÿgÿrÿtÿfÿMÿsÿÿÿ{ÿ{ÿ|ÿqÿÿÿÿwÿyÿÿzÿÿxÿÿÿÿsÿÿÿaÿvÿ|ÿ~ÿÿzÿuÿtÿxÿÿxÿtÿÿxÿÿÿÿÿÿÿÿÿyÿÿÿÿÿÿwÿ~ÿÿ{ÿÿÿ}ÿzÿyÿ~ÿÿÿ~ÿrÿbÿXÿsÿMÿlÿeÿlÿxÿwÿuÿmÿlÿÿÿyÿÿÿyÿoÿÿÿuÿÿÿÿÿÿgÿÿÿÿyÿnÿÿ}ÿÿÿ~ÿwÿÿÿtÿlÿÿÿ{ÿtÿiÿwÿÿ~ÿuÿÿpÿÿ~ÿÿrÿwÿÿvÿÿsÿyÿÿtÿxÿuÿzÿÿzÿyÿ}ÿvÿÿÿÿvÿtÿzÿÿÿÿ}ÿyÿtÿ{ÿuÿ~ÿÿwÿÿÿvÿÿwÿwÿvÿtÿyÿpÿtÿÿÿÿ|ÿtÿ|ÿÿÿwÿ{ÿtÿtÿ}ÿoÿkÿuÿeÿ~ÿ~ÿoÿxÿ~ÿ|ÿ{ÿwÿdÿmÿpÿvÿxÿvÿvÿjÿlÿÿÿÿÿÿwÿpÿ|ÿÿmÿqÿsÿxÿÿxÿpÿwÿ\ÿrÿiÿvÿÿuÿ{ÿÿzÿxÿmÿiÿxÿ|ÿuÿ~ÿÿlÿmÿuÿwÿpÿ|ÿtÿhÿvÿwÿxÿgÿÿeÿÿoÿÿÿÿ~ÿÿuÿsÿ`ÿuÿsÿ^ÿrÿxÿhÿkÿsÿqÿfÿdÿmÿfÿoÿnÿnÿÿ^ÿjÿwÿyÿkÿiÿwÿyÿÿWÿeÿiÿkÿaÿZÿyÿlÿhÿuÿyÿjÿ`ÿ\ÿkÿlÿdÿsÿnÿdÿkÿfÿeÿjÿkÿjÿhÿmÿrÿiÿiÿkÿqÿiÿÿ\ÿyÿzÿÿrÿbÿ^ÿtÿcÿ{ÿtÿtÿmÿPÿfÿsÿjÿkÿtÿsÿ}ÿuÿpÿlÿhÿrÿqÿmÿjÿkÿkÿmÿÿqÿaÿlÿÿÿuÿhÿlÿ\ÿfÿkÿ_ÿqÿxÿkÿdÿ]ÿ|ÿsÿXÿtÿyÿzÿ{ÿmÿiÿ_ÿnÿ{ÿsÿoÿiÿfÿiÿiÿiÿnÿ|ÿrÿeÿpÿsÿoÿkÿkÿjÿrÿvÿxÿuÿwÿmÿÿnÿ|ÿxÿmÿkÿfÿuÿiÿyÿrÿfÿlÿvÿÿtÿvÿtÿqÿqÿkÿqÿzÿyÿzÿÿxÿlÿqÿxÿ}ÿyÿmÿlÿ}ÿtÿiÿaÿmÿhÿnÿyÿpÿxÿÿdÿoÿ}ÿEÿaÿnÿ{ÿÿÿoÿuÿÿuÿÿÿyÿÿÿqÿnÿuÿÿÿ|ÿuÿyÿlÿjÿ}ÿÿÿ}ÿ}ÿzÿuÿ|ÿÿ~ÿxÿ{ÿ}ÿwÿÿ}ÿÿÿÿ~ÿÿÿÿÿyÿÿÿÿwÿÿxÿÿÿÿÿÿxÿsÿ{ÿÿyÿÿwÿxÿ~ÿuÿÿ~ÿÿÿÿ~ÿÿÿ|ÿxÿ~ÿÿÿÿÿÿÿÿÿÿÿÿÿÿÿÿÿÿÿÿ}ÿÿÿÿÿÿÿÿÿÿÿÿÿÿsÿÿÿ{ÿyÿÿÿÿzÿÿÿÿÿÿÿÿÿÿÿÿsÿÿÿÿÿÿpÿÿÿÿÿÿÿÿÿÿÿÿÿÿwÿÿÿÿÿÿÿÿÿÿjÿÿrÿÿÿÿÿÿÿÿrÿÿÿÿ ÿÿÿÿÿ}ÿÿÿÿÿÿÿÿÿÿÿÿÿ¨ÿÿ~ÿÿ{ÿÿÿÿÿÿÿÿÿ|ÿÿÿÿÿÿÿÿÿÿÿÿÿÿÿÿÿÿ{ÿÿÿÿÿÿÿÿÿÿÿÿÿÿuÿÿÿÿÿÿÿÿÿÿÿÿÿÿÿÿÿ£ÿÿÿÿÿpÿÿÿÿÿÿÿÿÿÿÿÿ¦ÿÿÿÿÿÿÿÿÿ ÿÿÿÿÿÿ{ÿÿÿÿÿÿÿÿÿÿ}ÿÿÿ}ÿÿÿÿÿÿÿÿÿÿÿ}ÿ{ÿÿÿÿ®ÿyÿÿÿÿÿÿÿÿÿÿxÿ{ÿÿ{ÿÿÿÿÿÿÿ¤ÿÿÿÿÿÿÿÿÿÿÿÿÿ ÿÿÿÿÿÿÿÿyÿÿÿÿÿÿÿÿÿÿÿÿÿÿÿÿ|ÿÿÿÿÿÿÿÿÿÿ~ÿÿÿÿÿÿÿÿÿÿÿÿÿÿ©ÿÿÿÿÿÿÿ ÿÿÿÿÿÿÿÿÿÿ¢ÿÿÿÿÿÿÿÿÿÿÿÿÿ|ÿÿÿÿÿÿÿÿÿÿÿÿÿÿÿÿÿÿÿÿÿÿÿÿÿÿÿÿÿÿÿÿÿÿ ÿÿ¡ÿÿÿÿÿÿÿÿ¡ÿÿ¥ÿÿÿÿÿÿÿÿÿÿ¡ÿÿÿÿÿÿÿÿÿÿÿÿÿÿÿÿÿÿÿÿÿÿÿÿÿÿÿÿÿcÿÁý{ùýwÿyÿÿÿÿÿÿÿÿÿÿyÿÿtÿÿ}ÿÿÿÿÿÿÿÿÿÿÿÿ¤ÿ¦ÿÿÿÿÿÿÿ¦ÿÿÿÿÿÿÿÿÿÿÿÿjÿÿÿ¢ÿÿÿÿ~ÿ¡ÿÿ ÿÿÿÿÿÿÿÿÿxÿÿÿÿÿÿÿÿÿÿÿÿÿÿÿÿÿÿtÿfÿsÿÿÿÿÿÿÿcÿÿÿ{ÿÿlÿzÿÿÿÿÿÿÿÿÿÿÿÿÿÿÿÿÿÿrÿoÿÿ}ÿÿÿÿÿÿÿÿÿÿÿÿÿÿÿxÿ}ÿÿÿÿyÿÿtÿtÿÿÿÿÿÿÿ~ÿÿÿyÿnÿsÿhÿ&ÿ!ÿtÿÿÿÿÿÿyÿÿ|ÿÿÿyÿgÿÿÿsÿ{ÿÿÿÿgÿÿÿvÿmÿÿ|ÿ~ÿÿÿ~ÿÿÿ|ÿÿÿÿÿÿyÿ|ÿxÿÿÿÿÿ|ÿ{ÿÿÿÿ}ÿÿxÿÿÿÿÿÿÿÿÿoÿ|ÿ}ÿÿÿxÿ|ÿ{ÿlÿlÿÿÿdÿ`ÿÿsÿxÿÿ}ÿzÿÿÿÿÿÿÿÿ¦ÿ|ÿ ÿÿÿÿÿ|ÿnÿ~ÿÿÿÿÿÿÿÿÿÿÿÿÿÿ}ÿrÿÿÿÿÿÿÿzÿÿÿÿÿÿÿÿÿÿÿÿÿÿÿÿÿÿÿÿÿÿÿÿ{ÿÿÿÿÿÿÿÿÿÿÿÿÿ¡ÿÿÿÿÿÿÿÿÿÿÿÿÿÿÿÿÿÿÿÿÿÿÿÿÿÿÿÿÿÿÿÿÿÿÿÿÿÿÿÿÿÿÿÿÿ¡ÿÿÿÿ¬ÿ¥ÿÿÿ¡ÿÿÿÿÿ¢ÿ ÿÿÿÿÿ ÿÿÿÿÿÿÿÿÿÿÿÿzÿÿÿÿÿÿÿÿÿÿ§ÿÿÿÿ£ÿ²ÿªÿÿÿÿ ÿ¥ÿÿ¦ÿÿÿÿ§ÿ¡ÿÿ¡ÿ®ÿ¥ÿÿÿÿ ÿÿ ÿÿÿ¥ÿ¢ÿÿ¢ÿÿ¨ÿÿÿ°ÿÿÿÿÿÿÿÿÿ£ÿÿÿ§ÿÿÿ ÿ¡ÿ¡ÿÿÿ¡ÿÿÿÿ ÿÿÿ¢ÿÿÿÿ¥ÿ­ÿÿÿ¢ÿ£ÿ£ÿ¦ÿ±ÿ¨ÿÿ§ÿÿ©ÿÿÿ¡ÿÿ®ÿªÿÿ ÿÿ£ÿ§ÿ¦ÿÿ¡ÿ£ÿÿÿÿÿÿ¡ÿÿÿÿªÿÿ¤ÿÿ£ÿÿÿÿÿ ÿÿÿ¯ÿ£ÿÿ¥ÿÿÿ§ÿ²ÿ±ÿ§ÿÿ¢ÿÿÿÿÿÿÿÿÿÿ ÿÿÿÿÿÿ¢ÿ ÿÿÿyÿvÿ¢ÿ£ÿ£ÿ£ÿ£ÿ¡ÿ¤ÿ¥ÿ£ÿÿÿ¦ÿ¥ÿÿÿÿÿÿÿ§ÿÿÿÿ¡ÿ¦ÿÿÿ¡ÿÿÿ§ÿ©ÿ§ÿÿÿÿÿÿÿ~ÿÿÿ¢ÿ¨ÿÿ ÿÿÿÿÿÿÿÿ ÿ¥ÿÿÿÿ²ÿ¢ÿÿÿÿ¤ÿ¦ÿÿÿÿÿÿ¢ÿ¢ÿÿÿ«ÿ±ÿÿ¯ÿÿ£ÿ¡ÿÿ ÿÿÿ¥ÿ¦ÿ ÿÿÿÿÿ¢ÿÿ¡ÿ¦ÿÿ¡ÿÿ¨ÿ¢ÿÿÿ ÿ¡ÿ§ÿ£ÿÿÿÿ¥ÿÿ¨ÿÿÿÿÿÿÿÿ¡ÿ¤ÿÿ ÿ ÿÿÿ¡ÿÿ¢ÿ£ÿÿÿÿÿÿÿõþþgÿÿÿµÿ¥ÿ¢ÿÿÿÿ©ÿ£ÿÿ¤ÿ¡ÿÿÿ£ÿÿ¢ÿªÿÿ¢ÿÿÿÿÿÿ¡ÿÿÿÿÿÿÿÿ¥ÿ«ÿÿ}ÿJÿTÿÿÿÿÿÿÿÿÿÿÿÿÿÿÿÿÿÿÿÿÿÿÿÿÿÿÿÿÿÿÿÿÿÿÿÿÿÿ§ÿªÿÿÿ¡ÿ¥ÿÿÿÿÿÿÿÿÿÿÿ¦ÿÿ£ÿ¢ÿÿÿÿÿÿÿhÿ4ÿgÿÿÿÿÿÿÿÿÿÿ~ÿÿÿÿÿÿÿÿÿÿÿ¡ÿÿÿÿÿÿnÿNÿeÿeÿõþmÿÿÿÿÿÿÿÿÿÿÿÿ ÿÿÿÿÿÿÿÿÿÿÿÿÿÿÿÿÿÿÿÿÿÿÿÿÿÿÿ£ÿÿ¢ÿÿ~ÿÿÿÿÿÿlÿàþ7ÿÿÿxÿrÿÿÿÿÿ£ÿÿÿÿÿÿÿÿ~ÿÿÿÿÿÿÿÿÿÿÿÿÿÿÿÿÿÿÿÿ£ÿ¤ÿÿÿzÿÿÿÿÿÿÿÿÿÿÿÿÿÿÿÿoÿ¡ÿÿÿÿÿÿÿÿÿ|ÿÿÿÿÿpÿÿÿÿÿÿÿyÿÿÿÿÿÿÿÿÿ{ÿ{ÿÿÿÿÿÿÿ}ÿ~ÿÿÿÿÿzÿÿÿÿÿÿsÿyÿÿÿÿÿÿ}ÿÿÿqÿÿÿÿÿÿÿÿÿÿÿÿÿÿÿÿÿÿÿÿÿÿÿÿÿÿÿÿÿÿÿÿÿÿÿÿÿÿÿÿÿÿÿÿÿÿÿ ÿÿÿÿÿÿÿwÿ'ÿ¨þ|ÿÿbÿzÿÿÿÿÿÿÿÿÿÿ}ÿÿÿÿÿÿÿÿÿÿÿÿ~ÿÿÿÿÿ}ÿÿÿÿÿÿÿÿ¤ÿÿÿÿÿÿÿÿÿÿÿ|ÿÿÿÿÿÿÿÿÿÿÿÿÿÿÿ´ÿ·ÿ»ÿ®ÿ°ÿÃÿ­ÿ­ÿ¤ÿ ÿ£ÿ®ÿ¿ÿ«ÿ¨ÿ¼ÿ§ÿªÿ¨ÿ¢ÿ¤ÿ£ÿÿ¢ÿ¥ÿ­ÿ¨ÿ©ÿ¦ÿ£ÿ§ÿ¨ÿ ÿ·ÿÁÿ¶ÿ¨ÿÿÿÿÿÿÿ©ÿÿÿÿÿÿÿÿÿÿÿÿÿÿÿÿÿÿÿªÿÿÿÿÿÿÿÿÿÿÿÿ ÿÿÿÿÿ¢ÿÿÿÿÿÿÿÿÿÿÿÿÿmÿÿÿÿÿÿÿÿÿÿÿÿzÿÿvÿxÿ}ÿÿÿÿÿÿÿyÿÿsÿpÿtÿ|ÿÿvÿqÿÿ}ÿÿ}ÿÿÿtÿgÿbÿÿÿ~ÿxÿÿÿÿÿÿÿÿÿÿÿÿÿÿÿÿyÿyÿkÿÿÿÿÿÿÿÿÿvÿzÿÿÿÿdÿÿjÿXÿhÿ|ÿ~ÿÿÿÿmÿcÿkÿuÿÿÿÿÿxÿsÿxÿwÿvÿÿ}ÿÿuÿ}ÿÿzÿxÿ{ÿnÿjÿÿoÿrÿÿÿÿÿÿÿÿÿnÿaÿuÿÿÿÿÿÿÿÿ|ÿÿÿÿÿÿÿÿÿÿÿÿÿÿÿ¡ÿÿÿÿÿÿ ÿ ÿÿÿÿÿ£ÿªÿÿ¤ÿÿÿªÿÿÿÿÿ¡ÿ¢ÿÿ²ÿ®ÿ ÿ¤ÿ¢ÿ¤ÿ¢ÿ¢ÿ¢ÿ ÿÿÿ¨ÿ¢ÿÿ¡ÿ£ÿ ÿ¢ÿ¡ÿ¬ÿ ÿÿÿÿ­ÿ¢ÿ¢ÿ ÿ¡ÿ¡ÿÿÿÿeÿöþÎþTÿÿÿÿ¢ÿÿÿ§ÿ¢ÿµÿ´ÿ¤ÿ«ÿ§ÿÿÿÿ¤ÿ¢ÿ¬ÿÿÿ ÿ ÿÿÿÿÿÿÿÿÿÿÿÿÿÿÿÿÿÿÿÿÿÿÿ¥ÿÿ¯ÿÿÿÿÿÿÿÿ¥ÿ¡ÿÿÿ~ÿ£ÿÿÿÿÿ£ÿÿÿÿÿÿÿÿÿÿÿÿ¡ÿÿÿÿÿÿÿÿÿÿÿÿyÿÿÿÿÿÿÿ}ÿwÿsÿ|ÿÿÿÿÿÿ|ÿÿÿÿÿÿÿÿÿÿÿxÿqÿ?ÿ2ÿ}ÿÿÿÿÿÿfÿyÿÿÿÿÿqÿÿÿÿÿÿÿyÿÿÿÿÿÿ}ÿzÿÿÿÿÿÿ}ÿÿÿÿÿÿÿÿÿÿÿÿÿÿÿÿÿÿÿÿÿÿÿÿÿÿÿÿÿ{ÿÿÿÿqÿÿÿÿ{ÿwÿÿ{ÿwÿÿÿÿÿÿÿÿÿÿÿÿÿÿÿÿgÿ{ÿÿpÿxÿÿxÿÿÿ}ÿÿÿÿÿÿÿ§ÿÿÿÿÿÿÿÿÿÿyÿÿÿÿÿÿÿÿÿÿ}ÿÿÿÿÿÿzÿwÿ}ÿÿÿÿÿÿÿÿÿÿÿÿwÿ|ÿÿÿÿÿÿuÿ}ÿxÿsÿÿÿÿÿÿÿÿyÿ}ÿvÿÿÿ:ÿAÿuÿ}ÿÿ}ÿzÿÿÿÿÿ}ÿÿÿÿrÿpÿÿÿÿÿÿÿyÿhÿgÿwÿ{ÿzÿÿiÿXÿhÿqÿxÿyÿ|ÿÿÿÿÿÿrÿ|ÿ}ÿuÿÿÿ~ÿÿÿzÿxÿ}ÿxÿoÿ\ÿ;ÿ@ÿLÿ2ÿQÿRÿQÿcÿ?ÿ\ÿ_ÿLÿdÿkÿiÿOÿMÿfÿjÿnÿ|ÿ{ÿÿÿqÿÿyÿxÿÿÿÿÿÿÿÿÿÿÿ|ÿvÿuÿ|ÿ|ÿÿÿÿÿ~ÿtÿzÿÿuÿÿzÿÿÿ{ÿÿvÿvÿkÿÿ~ÿÿ~ÿÿÿÿvÿmÿpÿsÿzÿxÿÿwÿÿyÿoÿÿÿÿnÿdÿvÿmÿWÿhÿqÿbÿ`ÿsÿÿÿxÿuÿÿÿrÿvÿÿ{ÿÿÿÿÿÿ\ÿkÿÿÿÿ{ÿÿxÿÿÿÿÿvÿÿÿ}ÿ{ÿ}ÿzÿÿÿsÿÿyÿÿÿÿoÿMÿuÿwÿ{ÿxÿ|ÿ~ÿsÿÿÿqÿtÿ|ÿ~ÿÿÿ{ÿxÿoÿÿÿÿ|ÿyÿiÿoÿtÿeÿÿÿÿ{ÿoÿzÿÿoÿkÿtÿqÿmÿnÿpÿxÿtÿtÿrÿfÿrÿÿÿÿvÿÿÿpÿtÿ{ÿÿkÿkÿ~ÿcÿ~ÿ\ÿtÿÿrÿmÿrÿzÿÿÿqÿpÿ|ÿÿzÿwÿwÿlÿgÿvÿ~ÿÿuÿÿ~ÿjÿxÿ|ÿ`ÿ}ÿpÿÿpÿ¦ÿ~ÿÿtÿxÿyÿmÿÿpÿ~ÿ{ÿtÿ~ÿnÿqÿÿÿwÿoÿwÿwÿoÿtÿuÿiÿpÿoÿpÿtÿ|ÿÿVÿÿhÿjÿÿsÿÿ}ÿvÿpÿpÿzÿsÿwÿzÿoÿoÿsÿjÿjÿoÿeÿbÿdÿ`ÿjÿvÿ{ÿÿzÿmÿrÿ^ÿYÿÿ_ÿXÿpÿVÿtÿjÿgÿQÿ\ÿ]ÿaÿsÿxÿÿ}ÿfÿYÿ`ÿnÿpÿkÿrÿqÿeÿkÿfÿ_ÿgÿcÿnÿeÿjÿÿrÿkÿ`ÿ^ÿnÿ}ÿXÿvÿZÿuÿuÿOÿgÿtÿcÿqÿYÿfÿoÿ]ÿgÿtÿaÿoÿyÿsÿpÿeÿeÿhÿeÿiÿkÿkÿmÿ{ÿoÿqÿÿÿyÿgÿYÿdÿrÿQÿiÿvÿqÿ`ÿ|ÿvÿnÿZÿoÿeÿoÿzÿaÿiÿbÿmÿlÿnÿqÿcÿkÿyÿqÿiÿjÿmÿqÿtÿlÿlÿ|ÿzÿxÿtÿfÿmÿkÿlÿzÿ[ÿnÿqÿ}ÿtÿdÿÿjÿlÿÿxÿyÿmÿ~ÿwÿcÿvÿlÿoÿrÿoÿ~ÿtÿhÿyÿ{ÿrÿzÿÿxÿsÿuÿnÿgÿvÿ{ÿ}ÿÿfÿmÿÿ~ÿÿÿdÿÿuÿÿÿvÿiÿjÿeÿqÿ`ÿ}ÿÿÿÿmÿbÿyÿÿ]ÿtÿsÿmÿrÿ~ÿuÿfÿmÿoÿnÿtÿwÿÿxÿpÿuÿvÿuÿoÿ|ÿÿyÿÿÿuÿzÿxÿÿÿÿÿÿÿÿÿÿÿÿÿ}ÿÿ|ÿÿsÿÿxÿrÿÿ~ÿÿÿzÿuÿzÿ}ÿrÿ}ÿÿ~ÿÿÿÿÿÿÿÿÿÿÿÿÿ|ÿ{ÿÿÿÿÿÿÿ}ÿÿÿxÿ}ÿkÿÿÿvÿ{ÿÿtÿÿ~ÿtÿÿÿÿÿÿÿÿpÿÿÿ|ÿsÿÿÿÿÿÿÿÿÿÿÿyÿÿÿÿÿÿÿÿÿ{ÿÿÿÿÿÿÿÿÿÿÿÿÿ|ÿÿÿÿÿÿÿÿÿÿÿÿÿÿxÿÿ|ÿxÿjÿÿÿÿÿÿÿyÿÿÿÿÿÿÿÿÿÿÿ~ÿ{ÿÿÿÿÿuÿÿÿÿÿÿÿÿÿÿÿÿÿÿÿÿÿsÿÿxÿÿÿÿÿÿÿÿyÿÿÿÿÿÿÿÿÿÿÿÿÿÿÿÿÿÿÿÿÿÿÿyÿÿÿÿÿÿÿÿÿÿÿÿÿÿÿÿÿÿÿ§ÿÿ¡ÿÿÿÿÿÿÿÿÿÿÿÿÿÿÿÿÿÿÿÿÿÿÿÿÿÿ{ÿÿÿÿÿÿÿÿÿÿÿÿÿÿÿÿÿÿÿÿÿÿÿ´ÿÿÿÿÿÿÿÿÿÿ¤ÿÿÿÿÿÿÿwÿÿÿÿ~ÿÿÿÿÿÿÿÿÿÿÿÿÿÿÿÿÿÿÿÿÿÿÿÿÿÿÿÿÿÿÿÿÿ¡ÿÿÿÿÿÿxÿlÿÿwÿÿÿÿÿÿ|ÿÿÿÿ¦ÿ¡ÿÿÿÿÿÿÿÿÿÿÿuÿÿÿÿÿÿÿÿÿÿÿÿÿÿÿÿÿÿÿÿÿ|ÿÿÿÿÿÿÿÿÿÿÿÿÿÿÿÿzÿÿÿÿÿÿÿÿÿÿÿÿÿÿÿÿÿÿÿÿÿÿÿÿÿÿÿÿÿÿÿÿÿÿÿÿÿÿÿÿÿÿÿÿ¤ÿÿÿÿÿÿÿÿÿÿÿÿ¢ÿÿ¢ÿÿÿÿÿÿÿÿÿÿÿÿÿÿÿÿÿÿÿÿÿÿÿÿÿÿÿrÿ¬þü¸ýVÿÿÿÿÿÿ­ÿÿÿÿÿÿÿÿxÿÿÿÿÿÿÿÿÿ¡ÿÿÿÿÿÿÿÿÿÿÿÿÿÿÿÿÿ¢ÿ ÿÿÿÿÿÿlÿÿÿÿÿÿ}ÿÿÿÿÿ~ÿÿÿÿÿÿÿÿÿÿÿÿÿÿÿÿÿÿÿÿÿÿÿÿÿtÿwÿyÿ~ÿÿÿvÿÿÿ|ÿ|ÿÿÿÿÿ}ÿÿ}ÿ¤ÿÿyÿÿÿzÿÿxÿÿÿÿÿxÿ|ÿkÿ{ÿÿÿ{ÿnÿwÿÿÿÿ}ÿÿÿÿÿÿÿÿÿ|ÿ}ÿ}ÿÿÿÿ|ÿÿsÿwÿÿjÿÿÿÿÿÿÿÿsÿnÿqÿãþKþÃþrÿ~ÿÿÿyÿÿÿÿÿ}ÿÿÿÿÿnÿxÿÿÿÿÿÿÿÿÿpÿzÿÿÿÿÿÿÿyÿÿÿÿÿÿzÿÿÿÿÿÿÿÿ}ÿvÿzÿÿzÿÿÿÿÿÿÿzÿÿÿÿÿeÿÿÿÿÿxÿ~ÿÿuÿzÿÿÿsÿrÿ~ÿuÿtÿ}ÿÿÿÿÿÿÿÿÿtÿ{ÿÿ ÿÿ{ÿÿÿwÿsÿÿÿÿÿÿÿÿÿÿÿÿÿÿÿÿsÿÿÿÿÿÿÿÿÿÿÿÿÿÿÿÿÿÿÿÿÿÿÿÿÿÿÿÿÿÿÿÿÿÿÿÿÿÿÿÿÿÿÿÿÿÿÿÿÿÿÿÿÿÿÿÿÿÿÿÿÿÿÿÿÿÿÿÿÿÿ¦ÿÿÿÿÿÿÿÿÿÿÿÿÿÿÿÿÿÿ ÿÿÿÿÿÿÿÿÿ¬ÿÿÿÿÿÿ¢ÿÿÿÿÿÿ¦ÿ¡ÿÿÿÿÿÿÿÿ£ÿÿÿÿ¤ÿÿÿÿÿÿ¥ÿ¢ÿÿÿÿÿÿÿÿÿ¡ÿ£ÿ­ÿÿÿÿ£ÿÿ¦ÿÿ£ÿÿ¤ÿ£ÿÿÿÿÿÿÿÿ¢ÿÿÿÿ¡ÿ¦ÿ°ÿ¯ÿ¦ÿ¨ÿ ÿÿÿÿ¢ÿ¢ÿÿ©ÿÿÿÿÿÿÿÿ¥ÿ¨ÿ§ÿ¤ÿ ÿ©ÿÿ ÿ£ÿÿÿÿÿÿ¡ÿ£ÿ¤ÿ§ÿ¨ÿ ÿÿÿÿÿÿÿÿÿÿÿ ÿ¹ÿ¨ÿÿ¡ÿÿ ÿ£ÿªÿ¨ÿ¯ÿ©ÿÿÿ¤ÿ ÿÿÿÿÿ¥ÿ¬ÿÿÿ£ÿ¢ÿ¡ÿªÿÿ¬ÿ¦ÿÿÿÿÿ£ÿ¡ÿÿÿÿÿÿÿÿ£ÿÿÿ ÿÿÿÿÿÿÿÿÿÿÿÿÿÿÿÿÿ©ÿÿÿSÿÿÿÿÿÿÿÿÿÿÿÿ¤ÿ¢ÿ¢ÿ¢ÿÿÿÿÿÿ©ÿÿ£ÿÿ¢ÿ¢ÿÿÿ¤ÿ ÿ¡ÿ¢ÿ¥ÿ¬ÿÿÿÿÿÿ­ÿÿÿ¥ÿÿÿÿÿ¡ÿ¥ÿÿ¢ÿÿÿ ÿÿ ÿÿÿÿÿÿÿ£ÿÿ¡ÿ§ÿ£ÿÿÿ ÿÿÿ¤ÿ¢ÿÿ£ÿÿ¢ÿ©ÿÿ«ÿ¤ÿ ÿ¡ÿ£ÿ¨ÿ§ÿ¥ÿ«ÿ ÿ ÿÿ¤ÿÿÿÿÿÿ¦ÿÿ¢ÿ¤ÿÿÿÿ¯ÿ¥ÿÿ¨ÿ¬ÿÿÇÿÿÿÿÿ¥ÿÿÿÿÿÿ ÿ¦ÿÿÿÿÿµÿ£ÿªÿ¦ÿÿ ÿ ÿ¤ÿ¤ÿjÿ(ÿPÿÿÿÿÿ·ÿªÿ£ÿÿÿ¬ÿÿÿ¥ÿ¡ÿÿÿ ÿÿ ÿ§ÿ¡ÿ ÿ¦ÿÿÿÿÿÿÿÿÿÿÿÿÿÿÿÿmÿ?ÿwÿÿÿÿÿÿÿÿÿÿÿ¢ÿÿÿÿÿÿÿÿÿÿÿÿÿÿÿÿÿÿÿÿÿÿÿÿÿ ÿÿÿ¨ÿÿÿÿ¤ÿÿÿÿÿÿÿÿÿÿÿÿÿÿ®ÿÿÿÿÿÿÿÿnÿwÿÿÿ§ÿÿÿÿÿÿÿÿÿÿÿÿÿÿÿÿÿ ÿ¤ÿÿÿÿÿÿnÿ[ÿvÿ!ÿ<ÿÿÿÿÿÿÿÿÿ ÿÿÿÿÿÿÿÿÿÿÿÿÿÿÿÿÿÿÿÿÿÿÿÿÿÿÿÿ§ÿÿÿÿÿÿÿÿÿÿÿÿÿ4ÿÿdÿ{ÿwÿwÿÿÿÿÿÿÿÿ¡ÿÿÿÿÿÿÿÿÿÿÿ¡ÿÿÿÿÿÿÿÿÿÿÿÿÿÿÿÿÿÿÿÿÿÿÿÿÿÿÿÿÿÿÿÿÿÿÿÿÿÿÿÿÿÿÿÿÿÿÿÿÿvÿpÿzÿÿÿÿÿÿÿtÿwÿÿÿÿÿÿzÿuÿÿÿÿÿÿÿÿÿÿÿÿÿÿ|ÿÿÿÿÿtÿ~ÿÿÿ}ÿÿÿÿÿÿqÿvÿÿÿÿÿÿÿÿÿÿÿÿÿÿ¢ÿÿÿÿÿÿÿÿÿÿÿÿÿÿÿÿÿÿÿÿÿÿÿÿÿÿÿÿÿÿÿÿÿÿÿÿÿÿÿÿ3ÿÖþ3ÿÿlÿyÿÿÿÿÿÿÿÿÿÿÿÿÿÿÿÿÿÿÿÿÿsÿuÿÿÿÿÿÿÿÿÿÿÿÿÿÿÿÿÿÿÿÿÿÿÿÿÿÿÿÿÿÿÿÿÿÿÿÿÿÿÿÿ¬ÿ®ÿ­ÿ®ÿ±ÿ°ÿ«ÿ±ÿ¬ÿ¡ÿ¤ÿ®ÿªÿ»ÿÅÿ¢ÿµÿ«ÿ¨ÿ°ÿ¯ÿ«ÿ«ÿ ÿ¬ÿ®ÿ¬ÿ¨ÿ£ÿ¦ÿ²ÿ°ÿ©ÿ°ÿ°ÿ¤ÿ¬ÿªÿÿÿÿÿÿ¢ÿÿÿÿÿÿÿÿÿ£ÿÿÿÿÿÿÿÿÿÿÿÿÿÿÿÿÿÿÿÿÿÿÿÿÿÿÿÿÿÿÿÿÿÿÿÿÿÿÿÿkÿqÿÿÿÿÿ{ÿ~ÿÿoÿÿ^ÿwÿÿwÿzÿÿÿtÿÿÿÿpÿÿÿpÿtÿÿxÿÿrÿkÿwÿwÿÿÿ{ÿrÿpÿuÿrÿ|ÿnÿÿoÿÿÿÿÿÿÿÿÿÿÿÿÿÿÿÿÿÿÿÿÿÿÿÿÿÿÿÿÿvÿ}ÿÿrÿzÿvÿ[ÿeÿÿÿzÿÿrÿQÿjÿ~ÿ{ÿmÿÿÿÿkÿzÿÿrÿtÿÿÿÿzÿ~ÿÿwÿlÿeÿyÿÿÿÿÿÿ{ÿÿÿÿÿÿÿlÿ÷þáþmÿÿÿÿÿÿÿÿÿÿÿÿÿÿ ÿÿÿÿÿ¢ÿÿÿÿÿÿÿÿÿÿÿÿÿÿÿ¬ÿÿÿ¢ÿ©ÿÿÿ¢ÿÿÿÿ©ÿ£ÿÿ¦ÿ´ÿ£ÿÿÿÿÿÿ¡ÿÿ¥ÿÿ¿ÿÿÿ¬ÿ§ÿ¦ÿ²ÿ«ÿ¡ÿ ÿÿÿÿ§ÿ£ÿ©ÿÿÿ¥ÿ¨ÿ¡ÿÿÿBÿÔþÿÿÿ£ÿ ÿÿÿÿÿÿ ÿÿÿÿÿ¢ÿÿ«ÿÿ¢ÿÿÿÿÿÿÿÿÿÿÿÿÿÿÿÿÿtÿlÿÿÿ ÿÿÿ©ÿ¯ÿÿÿÿÿÿ£ÿÿÿÿÿÿÿÿÿÿÿÿÿÿÿÿÿÿÿÿÿÿÿÿÿxÿ|ÿÿÿÿÿÿÿÿÿÿÿÿ}ÿÿÿÿÿÿÿÿoÿ|ÿÿwÿ|ÿ~ÿÿÿÿÿÿÿÿÿÿÿwÿÿÿÿÿ}ÿeÿ@ÿ:ÿrÿsÿÿÿrÿyÿÿÿÿÿÿÿfÿÿÿÿÿÿÿwÿÿÿÿÿÿÿÿÿÿÿÿvÿyÿÿÿÿÿÿÿÿÿÿÿÿÿ~ÿÿÿÿ|ÿzÿÿÿÿÿÿÿÿÿÿ{ÿÿÿÿÿÿÿ¥ÿÿmÿÿxÿoÿtÿÿÿÿÿÿÿÿÿÿÿÿÿyÿÿÿuÿÿÿzÿwÿ~ÿyÿÿÿÿÿÿ|ÿÿÿÿÿzÿÿ|ÿxÿzÿ|ÿÿÿÿÿ}ÿ{ÿ~ÿÿÿÿ}ÿÿÿ}ÿÿÿÿÿwÿsÿÿÿ}ÿÿÿwÿÿÿÿÿÿÿ}ÿÿpÿÿ{ÿÿÿÿÿ~ÿÿuÿpÿxÿuÿÿÿÿÿÿÿxÿÿÿÿ[ÿvÿ|ÿqÿsÿÿÿÿÿÿÿÿÿÿ~ÿ~ÿvÿÿyÿÿÿtÿpÿjÿqÿÿ}ÿyÿzÿoÿjÿoÿhÿ|ÿÿxÿzÿÿÿtÿ|ÿÿtÿÿÿqÿÿÿÿÿ{ÿ~ÿvÿOÿ(ÿÿúþÿ
ÿÿ&ÿ6ÿÿÿÿÿÿ!ÿ3ÿ1ÿ4ÿFÿ)ÿ+ÿJÿeÿzÿlÿqÿÿÿtÿÿxÿÿÿÿÿÿÿÿmÿwÿÿÿÿwÿ|ÿ~ÿÿÿxÿÿÿyÿÿÿÿyÿmÿÿÿÿnÿnÿÿyÿ}ÿÿÿxÿzÿÿtÿoÿ~ÿÿÿÿÿÿ~ÿÿÿÿÿÿÿjÿpÿÿwÿ_ÿlÿjÿqÿlÿwÿÿtÿuÿvÿ{ÿÿ{ÿwÿ|ÿÿÿ}ÿÿ|ÿ~ÿ~ÿlÿnÿpÿqÿÿÿnÿÿÿÿÿÿsÿqÿtÿrÿ|ÿÿ}ÿÿÿÿtÿlÿqÿÿuÿ[ÿlÿ|ÿ{ÿ|ÿ|ÿpÿoÿzÿ}ÿrÿnÿÿÿÿÿÿ{ÿrÿÿÿoÿÿÿ{ÿmÿwÿsÿlÿlÿ~ÿtÿÿÿiÿcÿÿ~ÿmÿtÿpÿgÿpÿsÿiÿlÿxÿxÿnÿxÿÿÿ}ÿzÿwÿxÿsÿwÿtÿvÿÿuÿÿlÿsÿÿ}ÿqÿtÿvÿÿÿyÿqÿÿ|ÿrÿtÿuÿrÿlÿkÿoÿpÿmÿ~ÿkÿmÿpÿdÿÿVÿ~ÿÿsÿÿÿÿ}ÿpÿ{ÿvÿlÿmÿrÿqÿpÿ|ÿnÿkÿwÿsÿrÿtÿvÿyÿwÿsÿÿxÿnÿvÿpÿ}ÿÿÿdÿ~ÿxÿTÿkÿyÿjÿdÿhÿiÿZÿnÿhÿiÿzÿnÿ[ÿlÿzÿrÿfÿaÿnÿuÿwÿoÿZÿgÿXÿwÿOÿbÿÿhÿkÿiÿkÿhÿfÿeÿpÿeÿbÿbÿpÿdÿfÿxÿ|ÿtÿ`ÿYÿeÿkÿlÿmÿjÿgÿeÿhÿoÿjÿbÿaÿgÿaÿ^ÿrÿtÿsÿoÿMÿeÿiÿiÿuÿXÿ|ÿ[ÿPÿ\ÿrÿtÿmÿ_ÿaÿhÿbÿgÿzÿpÿ{ÿlÿVÿeÿlÿaÿpÿuÿkÿwÿ}ÿÿhÿkÿ]ÿ\ÿrÿsÿlÿlÿQÿjÿgÿ`ÿÿvÿxÿ}ÿrÿÿjÿpÿSÿhÿtÿjÿeÿhÿnÿaÿgÿoÿoÿmÿ{ÿvÿfÿpÿxÿnÿkÿqÿrÿvÿyÿ{ÿuÿoÿkÿmÿoÿxÿjÿvÿ^ÿvÿjÿqÿÿnÿ_ÿ~ÿxÿ|ÿeÿaÿpÿmÿwÿ]ÿ[ÿjÿsÿoÿmÿsÿÿÿÿÿ{ÿdÿvÿ|ÿkÿuÿ|ÿÿ}ÿrÿqÿÿÿrÿÿÿuÿiÿyÿÿnÿÿuÿvÿÿhÿwÿpÿÿÿtÿ{ÿnÿÿ|ÿsÿ{ÿpÿvÿlÿoÿ~ÿzÿ{ÿtÿyÿÿÿÿÿ~ÿzÿrÿmÿuÿÿ}ÿtÿwÿzÿnÿyÿvÿÿÿ{ÿÿ|ÿwÿvÿÿÿpÿ~ÿÿÿÿyÿÿÿÿÿxÿÿÿÿÿÿ}ÿpÿxÿyÿtÿ}ÿyÿÿÿÿÿ~ÿxÿsÿ}ÿÿÿÿÿyÿÿÿ|ÿÿÿÿÿÿÿmÿwÿgÿuÿÿwÿÿ{ÿÿwÿrÿÿ|ÿÿ}ÿÿÿÿÿÿÿÿ|ÿÿÿÿÿÿÿÿxÿÿÿÿÿ{ÿyÿxÿrÿxÿÿ}ÿyÿÿÿÿÿwÿÿÿ{ÿÿÿÿÿÿtÿÿÿÿÿÿÿÿ~ÿÿÿÿÿÿwÿÿÿ}ÿÿqÿwÿqÿÿÿÿÿ|ÿÿÿÿÿyÿÿÿÿÿÿÿÿÿ~ÿÿÿxÿÿÿÿÿÿÿÿÿÿÿÿzÿÿÿÿÿÿÿÿÿÿÿÿÿÿrÿ~ÿÿÿÿÿÿÿÿÿÿÿÿÿÿÿÿÿÿÿÿ~ÿ|ÿÿÿÿ}ÿ|ÿÿÿÿÿÿÿÿÿÿÿÿÿÿÿÿÿÿÿÿÿÿÿÿÿÿÿÿÿÿÿÿÿÿÿÿÿÿÿÿÿÿÿÿÿÿÿÿzÿÿÿÿÿÿÿÿÿÿÿÿÿÿÿÿÿ ÿÿÿÿÿÿÿÿÿÿÿÿÿÿÿ¡ÿÿÿÿÿÿÿwÿÿÿÿÿÿÿÿÿÿÿÿÿÿÿÿÿÿÿÿÿÿÿÿÿÿÿÿÿÿÿÿÿÿÿÿÿÿ£ÿÿÿ¡ÿÿÿÿÿÿÿwÿpÿzÿÿÿÿÿÿÿÿÿÿyÿÿÿÿÿ~ÿÿÿÿÿÿÿÿÿÿÿÿ}ÿÿÿÿÿÿÿÿÿÿÿÿÿÿÿÿÿÿÿÿÿÿÿ£ÿÿsÿÿÿ¥ÿÿÿÿÿÿÿzÿÿÿÿÿÿÿÿÿÿÿÿÿÿÿÿÿÿÿÿÿÿÿÿÿÿÿÿÿÿÿÿÿÿÿÿÿÿ¤ÿÿÿÿÿÿÿÿ¢ÿ ÿ«ÿÿÿÿÿÿÿÿÿÿÿÿÿÿÿÿÿÿÿÿÿÿÿÿÿÿÿÿÿÇý¾ýÿjÿÿÿÿÿ¨ÿÿÿÿÿÿÿÿÿÿÿÿÿÿÿÿÿÿÿÿ£ÿÿÿ{ÿyÿÿÿÿÿÿÿÿÿÿÿÿÿÿÿÿÿÿÿÿÿÿÿ~ÿÿÿÿÿÿÿÿÿÿÿÿÿÿÿÿÿÿÿ~ÿÿÿÿÿÿxÿÿÿÿÿoÿÿÿÿÿÿÿ|ÿuÿ`ÿÿÿÿÿÿjÿÿÿÿÿÿÿÿÿvÿ}ÿÿ~ÿÿÿÿÿÿÿÿÿÿÿ}ÿÿwÿÿÿÿÿÿÿÿ~ÿyÿÿÿÿÿÿÿÿÿÿÿxÿÿfÿÿÿÿÿÿÿ}ÿpÿwÿmÿ¢þEþõþrÿ|ÿvÿÿÿ{ÿ|ÿuÿÿÿpÿÿÿÿÿÿÿÿÿtÿÿÿÿÿsÿpÿÿÿÿÿÿÿtÿzÿÿÿÿ|ÿzÿÿÿÿ~ÿ~ÿÿxÿÿÿÿ|ÿ{ÿÿÿÿÿrÿ{ÿrÿ}ÿ|ÿ~ÿÿtÿÿÿ~ÿ}ÿÿ}ÿnÿkÿrÿ~ÿÿwÿxÿÿ{ÿ}ÿÿÿÿÿÿÿjÿÿÿÿÿÿÿÿÿÿÿ}ÿlÿ{ÿÿÿÿÿÿÿÿÿÿÿÿÿÿÿuÿÿÿÿÿÿÿÿÿÿÿÿÿÿÿÿÿÿÿÿÿÿÿÿÿÿÿÿÿÿÿÿÿÿÿÿÿÿÿÿÿÿÿÿ£ÿÿÿ¨ÿÿÿÿÿÿÿÿÿÿÿÿÿÿÿÿÿÿÿÿÿÿÿÿÿÿÿÿÿ¤ÿÿÿ¢ÿÿÿzÿ}ÿÿÿÿÿÿÿÿÿÿÿÿÿÿÿÿÿÿÿÿÿÿÿÿÿÿ¥ÿÿÿ ÿ£ÿÿÿÿÿÿÿÿÿÿÿ¢ÿÿÿ¡ÿ ÿÿÿÿÿÿÿÿÿÿÿ¥ÿ©ÿ ÿÿÿ¥ÿÿ¢ÿÿªÿÿÿÿÿÿÿÿÿÿ¢ÿ£ÿÿÿÿÿÿÿ©ÿÿ°ÿ¥ÿÿÿ¦ÿÿÿÿªÿÿ¨ÿÿÿÿ¢ÿÿ¦ÿ¨ÿ¥ÿ ÿÿ¤ÿÿÿ§ÿÿªÿÿÿ¬ÿªÿ§ÿÿ­ÿªÿ¡ÿ¢ÿÿÿÿ ÿ¡ÿ¤ÿ£ÿÿÿÿ¸ÿÿÿ¨ÿ ÿ©ÿ¢ÿ ÿ©ÿÿÿªÿ¢ÿ¦ÿ¨ÿ£ÿÿÿ¡ÿ¢ÿ®ÿ¬ÿÿÿÿ¬ÿÿÿ¡ÿÿ¤ÿÿÿÿÿÿ¨ÿ¨ÿ©ÿ¥ÿ ÿÿÿÿÿÿ¡ÿÿÿÿÿ¥ÿÿÿÿÿÿÿÿÿÿÿÿ«ÿ²ÿ ÿaÿÿÿÿÿÿ¤ÿÿ¨ÿ¤ÿÿ ÿ²ÿ­ÿ£ÿÿÿÿÿÿÿÿÿÿÿ¡ÿ¥ÿÿ ÿÿÿÿÿÿÿ¥ÿÿÿÿÿÿÿ¢ÿÿÿÿÿ®ÿ±ÿÿÿÿÿªÿ¢ÿÿÿÿ¥ÿÿÿÿÿ£ÿÿÿªÿ¦ÿÿÿ¡ÿÿÿÿÿÿ©ÿÿÿÿ¦ÿªÿ¤ÿ¢ÿ ÿ¡ÿ¨ÿ¥ÿ¬ÿ³ÿÿÿÿÿÿÿÿÿÿÿ¤ÿ¥ÿ¢ÿÿÿÿ¤ÿ¨ÿ³ÿ¢ÿÿ±ÿÿ£ÿ¡ÿÿ­ÿÿ¢ÿ«ÿ ÿÿÿ¢ÿ¯ÿÿÿÿÿ¬ÿ®ÿ­ÿ¢ÿÿ¡ÿ¦ÿÿÿpÿ]ÿÿ¢ÿ¢ÿ ÿ¦ÿ ÿ¤ÿ¬ÿ¢ÿ¥ÿ¨ÿ£ÿ¡ÿ¢ÿ ÿÿÿÿÿÿ¡ÿ ÿÿÿ¥ÿÿ£ÿÿÿÿÿÿÿÿÿÿÿÿvÿbÿrÿÿÿÿÿÿÿÿÿÿÿÿÿÿÿÿÿÿ ÿÿÿÿÿÿ¤ÿÿÿÿÿÿÿÿÿÿÿÿÿÿÿÿÿÿ ÿÿÿzÿÿÿÿÿÿÿÿÿÿÿÿÿÿÿÿÿÿÿÿÿÿÿÿÿ¡ÿÿ~ÿ£ÿÿÿÿÿÿÿÿÿÿÿÿÿÿÿ ÿÿÿÿÿÿoÿjÿJÿ$ÿuÿÿÿÿÿÿ ÿÿÿÿÿÿÿÿÿÿ«ÿ¤ÿÿÿÿÿÿÿÿÿÿÿÿÿÿÿÿÿÿÿÿÿÿÿÿÿÿÿÿÿ¡ÿÿÿeÿÿ]ÿfÿwÿÿÿ}ÿ~ÿÿÿ¡ÿÿ¢ÿÿuÿÿÿÿÿÿÿÿÿÿÿÿÿÿÿÿÿ ÿ¢ÿÿ¡ÿÿÿyÿÿÿÿÿÿÿ©ÿÿÿÿÿÿÿÿÿÿÿÿÿÿÿÿÿÿÿÿwÿuÿÿÿÿÿÿxÿÿ|ÿ{ÿ{ÿÿÿÿÿxÿ~ÿ{ÿÿ|ÿÿÿÿÿxÿwÿ|ÿÿÿÿÿÿÿÿÿÿÿÿÿÿÿ~ÿÿÿÿÿÿ~ÿÿÿÿuÿÿtÿxÿÿÿÿÿÿÿÿÿÿ ÿ¡ÿ¡ÿÿÿÿÿÿÿÿÿÿÿÿÿÿÿÿÿÿÿÿÿÿÿÿÿÿÿ¢ÿÿÿÿÿÿÿÿÿÿÿÿÿÿÿ_ÿÿûþfÿÿvÿ~ÿÿÿÿÿÿÿÿÿÿÿÿÿÿÿÿÿÿÿ}ÿ}ÿÿÿÿÿÿÿÿvÿÿÿÿÿÿÿ|ÿ|ÿÿÿÿÿÿÿÿÿÿÿÿÿÿÿÿÿÿÿÿÿÿÿÿÿÿ¥ÿªÿ­ÿ²ÿ¼ÿ¬ÿ©ÿ©ÿªÿªÿ¯ÿ¹ÿºÿ³ÿ°ÿÃÿ¼ÿ«ÿªÿ²ÿ®ÿ¦ÿ¨ÿ¨ÿ¡ÿ©ÿ©ÿ£ÿ ÿ¨ÿ°ÿ¥ÿ¤ÿÿÿÿÿÿÿÿÿÿÿÿ¢ÿ§ÿ¤ÿÿÿÿÿÿÿÿÿÿÿÿÿÿÿÿÿÿÿÿÿÿÿÿ¢ÿÿÿÿÿÿÿ£ÿÿÿÿÿÿÿrÿ|ÿÿ}ÿ{ÿÿÿÿoÿtÿÿÿÿÿÿzÿwÿzÿyÿÿsÿ{ÿvÿtÿzÿvÿsÿÿÿÿmÿÿÿsÿ|ÿÿnÿrÿdÿoÿnÿÿ|ÿrÿÿ|ÿrÿÿ{ÿpÿGÿÿ~ÿÿÿÿÿÿÿÿ¡ÿÿÿÿÿyÿÿÿÿÿÿÿÿÿÿÿÿÿÿÿ}ÿqÿvÿwÿÿÿsÿgÿmÿ{ÿ~ÿwÿ|ÿÿhÿqÿxÿÿ{ÿxÿÿÿ}ÿÿÿrÿsÿvÿÿÿÿÿÿzÿwÿlÿoÿÿzÿÿÿÿwÿ|ÿÿÿÿÿÿrÿöþÃþ`ÿÿÿÿÿÿÿÿ~ÿÿeÿÿÿÿ£ÿÿÿÿÿÿÿÿÿÿÿÿÿ¡ÿÿÿÿ§ÿ¤ÿ¡ÿ¸ÿ§ÿÿÿÿÿ¦ÿ¨ÿÿÿÿ¥ÿ ÿÿ§ÿºÿ¯ÿ¬ÿÿÿÿÿ¤ÿ¥ÿ¨ÿ¢ÿ¢ÿÿ°ÿ£ÿÿÿ ÿ­ÿ¨ÿ ÿ¡ÿ ÿ¥ÿ¥ÿ¡ÿ ÿÿÿ£ÿ²ÿ¬ÿÿÿ{ÿÿ7ÿÿÿ¦ÿ§ÿ°ÿ¤ÿ¡ÿÿÿ¡ÿ¥ÿÿÿÿ ÿÿÿÿÿÿÿÿ£ÿÿÿ§ÿ±ÿ§ÿÿÿÿÿÿÿÿÿzÿÿÿÿÿÿ¹ÿ¥ÿÿÿÿÿÿÿÿÿÿÿzÿÿÿµÿÿÿÿÿÿÿÿÿÿÿÿÿÿÿÿÿÿÿÿÿÿÿÿÿÿÿÿÿÿ|ÿÿÿqÿuÿÿÿÿÿ~ÿÿxÿÿwÿÿÿÿ~ÿÿÿÿÿÿÿÿÿÿÿÿpÿOÿ*ÿfÿÿ|ÿÿÿÿÿÿÿÿÿÿÿxÿÿÿÿÿÿ~ÿÿÿÿÿÿÿÿÿÿÿÿÿkÿÿÿÿÿÿÿÿÿÿÿÿÿÿ~ÿÿ}ÿÿÿ~ÿÿÿÿÿÿÿÿÿÿÿÿxÿ{ÿÿÿxÿÿÿÿÿÿyÿÿÿÿÿÿÿ|ÿÿÿÿÿÿÿxÿÿ}ÿÿÿÿÿ}ÿeÿcÿ}ÿÿÿ¥ÿÿ~ÿÿÿÿÿÿÿÿÿ{ÿÿtÿÿÿÿ~ÿ}ÿÿÿ~ÿÿkÿÿ}ÿxÿÿÿÿ}ÿÿÿzÿvÿÿÿqÿÿÿvÿyÿ~ÿÿÿÿÿ|ÿzÿÿzÿyÿÿÿÿÿÿsÿ{ÿvÿ~ÿÿÿsÿÿÿÿsÿ^ÿ÷þdÿiÿÿÿÿÿÿÿÿÿ~ÿÿÿÿÿÿÿzÿyÿjÿÿnÿmÿqÿpÿ{ÿvÿ|ÿwÿtÿÿ~ÿvÿsÿÿÿÿjÿuÿÿÿoÿrÿnÿvÿlÿyÿ{ÿtÿvÿeÿDÿ$ÿÿÿìþûþ)ÿ5ÿ9ÿ7ÿPÿÿ
ÿÿõþîþÿÿþþïþÿÿÿ#ÿAÿZÿ^ÿLÿSÿzÿhÿÿÿjÿÿtÿÿÿÿÿ}ÿÿxÿ~ÿÿÿzÿzÿÿ}ÿlÿÿÿuÿ}ÿzÿÿwÿvÿÿwÿÿÿ`ÿÿÿyÿÿÿÿÿ}ÿ}ÿÿÿ~ÿÿÿÿÿÿoÿÿ~ÿÿÿ}ÿvÿqÿ|ÿwÿlÿÿ|ÿÿÿwÿyÿsÿvÿÿwÿÿÿrÿ|ÿÿÿÿyÿÿ_ÿÿÿ}ÿÿlÿÿÿqÿsÿÿ}ÿxÿzÿsÿkÿxÿ{ÿyÿÿtÿ|ÿÿ}ÿÿÿ}ÿÿÿeÿxÿxÿÿqÿoÿsÿoÿsÿxÿqÿmÿvÿ~ÿÿÿ~ÿsÿuÿÿuÿsÿÿÿlÿ~ÿ|ÿÿxÿwÿwÿwÿjÿ|ÿtÿÿÿ|ÿÿyÿrÿpÿqÿ^ÿdÿÿyÿnÿpÿsÿ|ÿÿvÿ|ÿ{ÿtÿqÿrÿÿuÿÿqÿrÿ{ÿ}ÿxÿuÿ{ÿÿzÿÿÿÿwÿxÿuÿxÿzÿtÿ}ÿmÿaÿaÿjÿ~ÿ~ÿeÿ|ÿoÿmÿÿfÿÿÿ~ÿÿoÿnÿjÿmÿmÿwÿuÿ}ÿzÿ}ÿwÿsÿqÿpÿzÿxÿqÿwÿuÿpÿoÿqÿÿxÿoÿ~ÿiÿ~ÿÿ{ÿwÿjÿwÿgÿjÿÿlÿsÿoÿpÿrÿpÿoÿiÿpÿjÿaÿcÿqÿyÿkÿhÿmÿbÿcÿÿÿzÿvÿdÿVÿxÿoÿgÿcÿ\ÿoÿaÿMÿcÿdÿhÿZÿoÿdÿ\ÿTÿfÿpÿnÿdÿ`ÿgÿeÿmÿlÿcÿ]ÿeÿuÿpÿkÿ^ÿiÿnÿeÿZÿZÿrÿrÿrÿVÿNÿwÿwÿnÿlÿxÿcÿdÿÿwÿÿfÿ^ÿnÿuÿjÿgÿ`ÿoÿoÿÿCÿ4ÿYÿUÿcÿsÿhÿLÿTÿ|ÿsÿiÿkÿgÿfÿ_ÿ]ÿ[ÿ^ÿbÿmÿuÿlÿkÿhÿzÿcÿsÿ_ÿjÿhÿkÿnÿnÿkÿkÿfÿ_ÿgÿrÿxÿoÿzÿyÿiÿwÿ|ÿfÿbÿkÿjÿhÿoÿyÿwÿpÿpÿlÿgÿfÿuÿÿkÿÿnÿsÿyÿ}ÿuÿrÿzÿ\ÿxÿuÿyÿrÿuÿqÿlÿpÿjÿcÿrÿxÿrÿrÿjÿlÿmÿoÿoÿmÿvÿ~ÿÿwÿnÿzÿ}ÿyÿÿqÿ|ÿÿnÿfÿvÿÿ~ÿ~ÿÿqÿÿjÿkÿtÿnÿmÿnÿqÿÿÿÿ{ÿÿÿÿwÿÿ}ÿÿÿÿÿÿ}ÿ{ÿÿÿÿ}ÿpÿvÿÿÿÿtÿuÿ{ÿ|ÿuÿÿyÿlÿrÿzÿyÿzÿÿÿqÿtÿÿÿÿwÿ~ÿÿÿÿÿÿÿÿÿÿÿwÿÿwÿoÿÿqÿwÿÿÿ}ÿÿÿÿzÿÿÿÿ{ÿÿÿtÿsÿÿÿÿÿÿÿÿÿuÿÿuÿÿvÿÿÿsÿÿÿÿÿÿÿ¡ÿ|ÿmÿxÿÿ{ÿÿÿÿÿÿÿÿÿÿÿÿÿÿÿÿÿ|ÿÿÿzÿvÿzÿÿÿÿÿ~ÿzÿyÿÿÿÿyÿÿ|ÿÿÿÿÿÿÿÿÿÿÿyÿwÿÿ~ÿÿÿÿÿ|ÿuÿÿÿÿÿÿÿÿÿÿÿÿÿÿÿÿÿÿÿ}ÿÿÿÿÿ}ÿÿÿÿÿÿÿÿÿÿÿÿÿÿÿ|ÿÿÿÿÿÿÿÿÿxÿÿÿÿÿ}ÿÿÿÿ|ÿ|ÿÿÿÿÿÿÿÿÿÿÿÿzÿwÿÿÿÿuÿuÿzÿÿÿÿÿÿÿÿ~ÿÿÿÿÿÿ ÿÿÿwÿwÿÿÿÿÿÿÿ}ÿÿÿÿÿÿÿÿÿÿÿÿÿÿÿÿÿÿÿÿÿ}ÿxÿÿÿÿÿÿÿÿÿÿÿÿÿÿÿÿÿÿÿÿÿÿÿÿxÿÿÿÿÿÿÿÿÿÿÿÿÿÿwÿÿÿÿÿÿÿÿÿÿÿÿÿÿÿÿÿÿÿÿÿÿÿÿÿÿÿÿÿÿÿÿÿÿÿÿÿzÿÿÿÿÿÿÿÿÿ¢ÿÿÿxÿÿÿÿÿÿÿÿÿÿÿÿ}ÿÿÿÿÿÿ¤ÿÿÿÿ ÿ¢ÿÿÿ}ÿxÿÿÿ¤ÿÿÿÿÿÿ~ÿÿÿ|ÿsÿÿÿÿÿ¤ÿtÿ¤ÿÿÿÿrÿÿ;ÿfÿÿÿ ÿÿÿÿÿÿÿÿÿÿÿÿÿÿÿÿÿÿÿÿÿÿÿÿÿÿÿÿÿÿÿÿÿÿÿÿÿÿÿÿÿÿÿ«ÿÿÿÿ|ÿÿÿÿÿÿÿ ÿ¤ÿÿÿÿÿÿÿÿÿÿÿÿÿÿÿÿÿÿÿÿÿÿÿÿÿÿÿÿ^ÿÄþ2þ*þ:ÿnÿÿÿÿ|ÿÿÿ¢ÿÿÿÿtÿÿÿÿÿÿ ÿÿÿÿÿÿÿÿÿÿÿ{ÿÿÿÿÿÿÿ¥ÿÿÿÿÿÿÿÿÿÿwÿÿÿÿÿÿÿÿÿÿÿÿÿÿÿÿÿÿ¥ÿÿÿÿÿÿÿÿÿÿÿÿ~ÿwÿÿÿÿÿ{ÿÿÿÿÿÿÿÿeÿdÿÿÿ}ÿÿ ÿyÿÿÿÿ}ÿoÿÿÿÿvÿ|ÿÿÿÿÿÿÿÿÿÿÿÿÿÿÿÿÿÿÿÿÿÿÿzÿÿÿÿÿÿÿÿÿpÿÿÿpÿÿÿÿÿyÿÿÿ{ÿxÿwÿÿHÿËþõþjÿÿ}ÿÿÿ~ÿÿyÿzÿÿÿÿzÿÿ}ÿÿÿwÿ~ÿsÿqÿÿzÿÿÿÿÿÿÿvÿÿÿÿÿoÿuÿÿÿoÿuÿÿÿÿÿwÿtÿ}ÿÿÿ|ÿwÿÿzÿ|ÿÿÿÿÿ}ÿÿxÿÿ~ÿ~ÿÿÿÿzÿÿ~ÿmÿoÿ{ÿÿÿ|ÿ~ÿÿÿÿÿÿÿÿÿzÿÿÿÿÿÿÿÿÿ~ÿ~ÿÿ}ÿÿzÿ|ÿ|ÿ~ÿÿÿÿÿÿÿÿÿÿÿÿÿÿvÿÿÿÿÿ{ÿÿÿÿÿÿÿÿÿÿÿÿÿÿÿÿÿÿÿÿÿÿÿÿÿÿÿÿÿ¥ÿÿÿxÿÿ«ÿÿÿ¥ÿÿÿÿÿÿÿÿÿÿÿÿÿ¡ÿÿÿ¡ÿÿÿÿÿÿÿÿÿÿÿÿÿÿ£ÿÿÿÿÿÿÿoÿaÿ{ÿÿÿ¡ÿÿÿÿÿÿÿÿÿÿ ÿÿxÿÿÿÿ¤ÿ ÿÿ~ÿÿ¢ÿÿÿÿÿÿ¢ÿÿ ÿÿ¤ÿ¡ÿÿÿÿÿ«ÿ§ÿÿÿÿÿÿ ÿÿÿÿÿ£ÿ¦ÿÿ ÿ¨ÿ¤ÿ¯ÿ¤ÿ¥ÿÿ¢ÿÿÿ¯ÿÿ¢ÿÿÿÿÿÿ¤ÿ¨ÿ ÿÿÿÿÿÿÿÿ£ÿÿÿ ÿÿÿÿ¢ÿÿ«ÿÿ¡ÿÿÿÿÿÿÿ©ÿ´ÿ®ÿÿÿÿÿÿÿÿ®ÿÿÿ°ÿÿ¬ÿ ÿ¨ÿ£ÿÿÿÿÿÿ ÿ£ÿ£ÿÿÿÿÿ¦ÿÿÿÿÿ³ÿÿ¡ÿÿÿ¥ÿ¢ÿ ÿ ÿÿ ÿÿ ÿ§ÿÿ£ÿ¨ÿÿÿÿÿÿÿÿÿÿ¥ÿÿÿÿÿÿÿÿÿÿÿÿ}ÿÿÿ ÿÿÿ£ÿÿÿ©ÿÿÿ£ÿÿÿÿÿÿÿÿ ÿ¨ÿÿHÿÿÿ°ÿ ÿ©ÿ¨ÿ ÿÿÿ¤ÿªÿ£ÿ¤ÿ¡ÿÿÿÿÿÿÿÿÿÿÿÿ³ÿ®ÿ ÿÿÿ ÿ ÿÿÿÿÿÿÿÿÿÿÿÿ ÿÿÿ°ÿ¨ÿÿÿÿ§ÿ¬ÿ ÿÿÿÿ¡ÿÿÿÿ ÿ¡ÿÿÿ ÿÿÿÿÿÿ¥ÿ¤ÿÿÿ­ÿÿÿ¢ÿ»ÿ¤ÿÿÿÿ ÿ¦ÿ ÿÿ£ÿ¢ÿÿÿ¡ÿ¤ÿÿ°ÿÿ¦ÿÿ¥ÿ¢ÿ¨ÿÿÿ¦ÿ¬ÿ§ÿ¢ÿ ÿ§ÿÿªÿ£ÿ²ÿ¡ÿ±ÿ¥ÿÿ ÿÿ ÿ¡ÿ¥ÿ¬ÿ ÿÿÿÿ©ÿ©ÿ©ÿ¨ÿÿ¥ÿ¡ÿÿÿÿÿÿ¬ÿ ÿÿ¤ÿ§ÿ«ÿ ÿ©ÿÿÿÿ¢ÿÿ¢ÿ§ÿÿÿÿ¤ÿ¤ÿÿ¦ÿ®ÿ©ÿ¨ÿ¤ÿÿÿÿÿÿÿÿ¢ÿ§ÿÿÿgÿkÿÿÿÿÿÿÿÿÿÿÿÿÿÿÿÿÿÿÿÿÿÿÿÿÿÿ£ÿÿ¡ÿÿÿÿ ÿÿÿÿÿÿÿÿÿÿÿÿÿÿÿÿÿÿÿÿÿÿÿÿÿÿÿÿ«ÿÿÿÿÿÿÿÿÿ~ÿÿÿÿÿÿÿÿÿ ÿÿÿÿÿÿÿ¥ÿÿ¥ÿÿÿÿÿÿÿÿwÿpÿ:ÿ`ÿÿ ÿÿÿÿÿÿÿ ÿ¦ÿÿxÿÿÿÿÿÿÿÿÿÿÿÿÿÿÿÿÿ ÿÿÿÿÿ ÿ£ÿÿÿÿÿ­ÿÿ¢ÿÿÿÿÿÿÿuÿ@ÿ)ÿÿtÿxÿwÿÿÿÿÿÿ|ÿÿÿÿÿ¡ÿÿÿÿÿÿÿÿÿÿÿÿ¥ÿÿÿÿÿÿÿÿÿÿÿÿÿÿÿÿÿÿÿ~ÿoÿÿÿyÿÿÿÿÿÿÿÿÿÿÿÿxÿtÿÿÿÿÿÿÿÿ|ÿÿÿÿÿÿÿÿÿÿÿÿÿuÿÿÿÿÿÿÿvÿvÿÿÿÿÿÿÿ{ÿÿÿÿÿÿÿÿÿÿÿÿÿÿÿÿÿwÿÿvÿÿÿÿÿÿÿÿÿÿÿÿÿ¢ÿÿÿÿÿÿÿÿÿ¥ÿÿÿÿÿÿÿÿÿÿÿÿÿÿÿÿÿÿÿÿÿÿÿÿÿÿÿÿÿÿÿÿuÿÿ	ÿQÿ~ÿzÿÿÿÿÿÿÿÿÿÿÿÿÿÿÿÿÿÿÿÿÿvÿÿÿÿÿÿÿÿÿÿÿÿÿÿÿÿÿÿÿÿÿÿÿÿÿÿÿÿÿ¢ÿÿÿÿ}ÿÿÿÿÿÿÿÿÿÿ¦ÿ°ÿ·ÿ­ÿºÿ»ÿ³ÿ±ÿ¹ÿ´ÿ¬ÿÀÿ·ÿ³ÿ°ÿ¼ÿÅÿ±ÿ£ÿ«ÿ°ÿ®ÿºÿ¬ÿ¦ÿ¨ÿ«ÿ­ÿ­ÿ¬ÿ°ÿ­ÿ§ÿÿÿÿÿÿÿ ÿ¡ÿÿÿÿªÿªÿ¡ÿÿÿÿÿÿÿÿÿÿÿÿÿÿÿÿ¥ÿÿÿÿÿ¡ÿÿÿÿÿÿÿÿÿÿ¤ÿÿÿÿÿÿÿtÿÿÿÿÿÿ|ÿÿtÿÿÿÿÿÿÿnÿwÿÿÿÿÿmÿ[ÿeÿwÿsÿxÿÿyÿ~ÿtÿwÿuÿtÿyÿzÿtÿeÿYÿÿÿÿÿÿÿwÿsÿÿÿtÿhÿÿÿÿÿÿÿÿÿÿÿqÿÿÿÿ{ÿxÿ~ÿÿÿÿÿÿÿrÿÿÿÿvÿ`ÿVÿlÿtÿnÿÿ}ÿ}ÿnÿiÿnÿkÿsÿtÿ|ÿÿÿ|ÿ~ÿ{ÿuÿyÿÿÿÿtÿÿÿÿÿÿÿÿÿÿÿtÿÿÿÿÿÿÿÿÿÿÿÿÿÿyÿKÿPÿzÿÿÿÿÿÿÿÿÿÿxÿÿÿÿÿÿÿÿÿÿÿÿÿÿÿÿÿ¨ÿ¡ÿÿ¥ÿÿÿÿÿÿÿÿÿ¢ÿ¤ÿ¦ÿ§ÿ¢ÿÿ£ÿ¡ÿÿ®ÿ°ÿ¶ÿµÿÿÿ«ÿÿÿÿ£ÿ²ÿÿÿ¤ÿÿÿ¥ÿ¤ÿ¡ÿ¥ÿ«ÿªÿ¢ÿ´ÿ°ÿ©ÿÿÿÿÿ£ÿ§ÿ£ÿÿÿlÿpÿÿªÿ ÿ²ÿ©ÿ¡ÿ¬ÿ¥ÿÿ£ÿÿÿÿÿ¨ÿcÿeÿÿÿÿÿÿªÿ¬ÿÿ¬ÿ¦ÿÿÿlÿÿÿÿªÿÿÿÿÿ¡ÿÿÿÿ¸ÿÿÿÿÿÿÿÿÿÿÿÿvÿxÿÿÿÿÿÿÿÿÿÿÿÿÿÿÿxÿÿÿÿÿÿÿÿÿÿyÿzÿÿÿÿÿÿ|ÿÿÿÿÿÿÿ|ÿÿvÿcÿeÿrÿwÿÿÿÿÿÿ}ÿ~ÿÿÿÿÿÿÿÿÿtÿVÿ.ÿwÿÿÿ}ÿÿÿÿÿÿÿÿÿÿÿÿ}ÿÿÿÿÿÿÿÿÿÿÿÿÿÿÿzÿsÿtÿÿ|ÿÿ|ÿÿÿÿ}ÿ}ÿvÿuÿÿÿÿÿwÿ{ÿÿÿÿÿÿÿÿÿÿÿÿÿÿÿÿÿ¥ÿÿÿÿÿÿvÿwÿ~ÿÿÿÿÿÿÿÿÿÿÿzÿÿ}ÿÿzÿÿÿyÿÿÿMÿ^ÿÿ~ÿrÿxÿÿÿÿÿwÿÿÿÿÿ~ÿÿÿ}ÿÿÿ~ÿÿÿÿÿzÿÿwÿÿ{ÿ|ÿÿÿÿ{ÿÿÿÿÿ}ÿzÿ{ÿÿÿzÿÿnÿ{ÿÿ{ÿÿ|ÿsÿ~ÿ}ÿÿÿÿÿÿÿ|ÿÿ}ÿÿÿÿwÿÿÿ}ÿ|ÿ{ÿEÿLÿÿ|ÿÿÿÿÿÿyÿ{ÿÿÿÿÿÿqÿÿ}ÿyÿmÿxÿtÿnÿuÿyÿzÿvÿÿrÿeÿ~ÿvÿÿÿuÿÿÿ|ÿÿÿyÿsÿyÿnÿÿoÿpÿ{ÿ^ÿDÿ.ÿÿûþÿþÿÿBÿcÿpÿsÿfÿmÿ^ÿ?ÿEÿ-ÿ#ÿ,ÿ@ÿ-ÿÿ"ÿ)ÿ!ÿ5ÿPÿNÿ8ÿ.ÿ(ÿOÿ}ÿyÿjÿuÿ~ÿ}ÿÿÿ{ÿÿÿ|ÿÿÿÿÿÿxÿÿÿyÿÿÿsÿpÿuÿ}ÿÿÿÿtÿÿÿmÿÿÿÿuÿ{ÿÿyÿÿÿwÿnÿÿÿtÿ~ÿnÿ~ÿsÿÿ{ÿ}ÿÿjÿwÿnÿ~ÿ~ÿsÿÿÿÿÿÿ{ÿwÿwÿ}ÿyÿxÿzÿlÿtÿ`ÿkÿ|ÿoÿÿoÿrÿpÿ~ÿ|ÿ_ÿaÿÿwÿ~ÿfÿWÿjÿÿÿfÿjÿ}ÿoÿÿÿ~ÿxÿwÿÿÿÿÿrÿqÿÿmÿÿlÿtÿÿoÿ{ÿÿqÿlÿuÿÿÿ~ÿÿ{ÿyÿÿpÿrÿtÿvÿqÿyÿpÿÿÿlÿlÿoÿxÿiÿ|ÿÿÿ}ÿÿÿyÿrÿwÿrÿfÿlÿvÿvÿwÿrÿpÿÿÿzÿ}ÿpÿwÿwÿzÿbÿyÿZÿvÿÿwÿrÿdÿ~ÿÿmÿ|ÿÿÿtÿjÿhÿpÿvÿÿÿZÿTÿhÿhÿÿ[ÿÿgÿtÿ}ÿÿuÿwÿvÿÿÿyÿ|ÿrÿvÿaÿlÿÿÿÿÿ}ÿvÿoÿmÿuÿuÿoÿnÿqÿrÿlÿsÿ~ÿkÿnÿuÿqÿuÿ|ÿtÿÿbÿjÿuÿ~ÿrÿhÿZÿfÿuÿiÿxÿÿjÿlÿpÿ`ÿaÿqÿnÿbÿcÿjÿjÿdÿlÿpÿkÿpÿuÿiÿfÿiÿoÿcÿ]ÿiÿjÿrÿSÿeÿtÿ`ÿiÿ`ÿgÿ_ÿgÿqÿlÿiÿlÿaÿ_ÿiÿpÿnÿaÿgÿ{ÿkÿ`ÿbÿeÿrÿfÿnÿeÿjÿbÿ`ÿMÿ]ÿsÿUÿ`ÿhÿTÿhÿ`ÿyÿ]ÿcÿ^ÿjÿtÿoÿqÿvÿhÿbÿfÿYÿSÿYÿfÿfÿZÿbÿ[ÿKÿaÿsÿpÿ]ÿ]ÿ]ÿVÿsÿaÿaÿqÿjÿcÿcÿ\ÿbÿWÿaÿuÿlÿcÿvÿyÿyÿeÿrÿsÿlÿhÿfÿsÿ~ÿÿ~ÿrÿpÿzÿÿvÿdÿeÿiÿaÿeÿmÿzÿtÿaÿvÿwÿeÿgÿvÿÿvÿwÿlÿ\ÿÿxÿ{ÿbÿÿYÿÿlÿfÿuÿqÿrÿnÿ}ÿÿgÿgÿtÿrÿvÿrÿ~ÿtÿbÿiÿaÿ\ÿjÿjÿjÿ|ÿsÿiÿuÿvÿÿÿÿrÿdÿoÿ|ÿwÿÿÿuÿsÿwÿZÿjÿoÿ^ÿÿqÿ~ÿÿ}ÿÿÿÿÿÿÿwÿzÿÿÿÿÿsÿrÿÿÿ~ÿÿqÿiÿyÿ~ÿÿwÿxÿÿwÿvÿÿ{ÿxÿhÿvÿÿÿÿpÿuÿ~ÿÿÿÿ{ÿvÿÿÿ|ÿÿÿÿÿvÿÿ|ÿÿÿxÿ{ÿÿtÿÿÿÿmÿ{ÿÿÿ~ÿÿÿyÿ|ÿÿyÿvÿÿÿwÿÿyÿÿÿxÿÿqÿÿÿÿÿÿ¦ÿeÿvÿÿuÿ¤ÿÿÿÿÿÿÿÿÿÿpÿzÿÿÿyÿyÿÿÿÿÿÿÿÿ~ÿ|ÿ{ÿ}ÿÿÿÿÿÿÿÿ}ÿÿÿÿuÿrÿÿ}ÿÿÿÿÿ}ÿÿ~ÿÿÿÿzÿÿuÿÿÿ{ÿÿÿÿÿÿÿÿÿÿÿÿÿÿyÿÿÿÿÿÿÿÿÿÿÿÿÿÿÿÿuÿÿÿÿÿÿÿÿÿÿÿÿÿÿÿÿÿ{ÿÿÿÿÿÿÿÿÿÿÿÿÿÿÿÿÿÿÿÿÿÿÿÿÿÿÿÿÿÿÿÿÿÿ~ÿ{ÿnÿÿÿÿÿÿÿÿÿÿzÿÿÿÿÿÿvÿtÿÿÿ¡ÿÿÿÿÿÿÿÿÿÿÿÿ£ÿÿÿÿÿÿÿ|ÿÿÿÿÿÿÿÿÿÿÿÿÿÿÿÿÿÿÿÿÿÿÿ¥ÿÿÿÿÿÿÿÿÿÿÿÿÿÿÿÿÿÿÿÿÿÿÿÿÿÿÿÿÿÿÿÿÿÿÿ}ÿÿÿÿÿÿÿÿÿÿÿÿÿÿÿÿÿÿÿÿÿÿÿÿÿÿÿÿÿÿÿÿ®ÿÿÿÿÿ ÿÿÿÿÿÿÿÿÿÿ¡ÿÿÿÿÿÿÿÿÿÿÿÿÿÿÿÿÿÿÿÿÿÿÿÿÿÿÿÿÿÿÿÿÿÿÿÿpÿ{ÿtÿÿÿÿ|ÿÿyÿÿÿÿÿÿÿÿÿÿÿÿ¤ÿÿÿÿÿÿÿÿÿÿÿ£ÿÿÿÿÿÿÿÿÿÿÿÿÿÿÿÿÿÿÿÿÿÿÿ ÿÿÿÿ{ÿÿÿÿÿÿÿÿÿÿÿÿÿÿÿÿÿÿÿÿÿÿÿÿÿÿÿÿÿ£ÿÿÿÿÿÿÿÿaÿöþJþÆþíþOÿiÿpÿÿÿÿÿ£ÿÿÿÿÿÿÿÿÿÿÿÿÿÿ{ÿÿÿÿÿÿÿÿÿÿÿÿÿÿÿÿÿÿÿ¡ÿÿÿÿÿÿÿÿÿÿÿÿÿÿÿÿ~ÿ¦ÿÿÿÿÿÿÿÿÿÿÿÿÿÿÿÿÿÿÿÿÿÿ}ÿÿÿÿÿÿ~ÿÿÿxÿuÿÿ ÿ}ÿÿÿÿÿyÿÿzÿÿÿÿÿÿÿÿÿÿÿÿÿÿÿÿÿÿÿÿÿÿuÿrÿÿÿÿvÿ|ÿÿÿÿÿrÿÿ~ÿÿÿ|ÿÿÿsÿÿ|ÿÿÿvÿÿÿÿ|ÿyÿÿ<ÿÿ`ÿÿÿzÿÿÿÿÿÿÿÿÿÿÿsÿnÿÿÿpÿ{ÿÿ_ÿÿÿÿÿÿÿÿ{ÿÿÿyÿsÿvÿpÿ{ÿÿcÿhÿÿ}ÿ~ÿxÿ|ÿ{ÿnÿzÿÿÿÿÿ~ÿ}ÿnÿÿÿÿÿÿÿÿ~ÿhÿvÿÿÿÿÿÿvÿnÿxÿ}ÿyÿÿÿÿÿÿÿÿÿwÿrÿÿ|ÿÿÿÿÿvÿÿÿqÿÿÿtÿ{ÿÿ}ÿ|ÿÿ|ÿÿÿÿÿÿÿÿuÿÿÿÿÿxÿ|ÿÿÿÿÿÿÿÿÿÿÿÿÿÿÿÿÿÿÿÿÿÿÿÿÿÿÿÿÿÿÿÿÿ¡ÿÿÿÿÿÿÿÿÿÿÿ£ÿÿÿÿÿÿÿÿÿÿÿ ÿÿÿÿÿÿÿ£ÿÿÿÿÿÿ¢ÿÿ ÿÿÿÿÿÿÿÿÿWÿSÿÿÿÿÿÿÿÿÿÿÿÿ}ÿÿÿ ÿÿÿÿÿ¥ÿÿÿÿÿ ÿÿÿ ÿÿÿÿÿ¥ÿÿ¤ÿ§ÿÿÿÿÿÿ¦ÿÿÿÿÿÿÿ¢ÿ§ÿÿÿÿÿÿÿªÿ¤ÿ¢ÿÿÿÿÿ¢ÿ©ÿ­ÿÿ¤ÿÿÿÿÿ¨ÿ©ÿªÿ¡ÿÿÿÿÿÿÿÿÿ ÿÿÿÿÿÿ£ÿÿ~ÿÿÿÿÿÿ¢ÿ£ÿ¡ÿ¥ÿ ÿ¡ÿ¥ÿÿ£ÿ ÿÿ ÿ¤ÿ²ÿÿÿ­ÿÿ²ÿ§ÿÿÿ§ÿ¥ÿÿÿÿÿ£ÿ¤ÿ¥ÿÿÿÿÿÿÿÿÿÿÿ®ÿÿÿÿ¤ÿ£ÿÿÿÿ¡ÿ¤ÿ¤ÿÿÿÿÿÿÿÿÿÿÿÿÿÿ¢ÿ¢ÿÿÿÿÿ£ÿÿÿÿÿ£ÿÿÿ¦ÿÿÿ¥ÿÿÿ¦ÿÿÿÿ¡ÿÿÿÿÿÿÿÿ¡ÿÿGÿÿÿ¡ÿÿ¢ÿ¤ÿÿÿÿ¤ÿ£ÿÿÿÿÿÿÿ«ÿÿ|ÿÿÿ¡ÿÿÿ©ÿ¦ÿÿÿÿÿÿÿÿÿÿÿÿÿÿÿÿ ÿ ÿ«ÿÿÿÿ¤ÿªÿÿÿÿÿÿÿÿÿ¥ÿÿÿ¬ÿ¥ÿ ÿ¢ÿÿÿÿªÿªÿÿ¥ÿ£ÿÿ§ÿªÿÿÿÿ¥ÿÿ¡ÿÿÿ£ÿÿÿ­ÿ°ÿ¨ÿ¦ÿ¨ÿÿªÿÿ«ÿÿ¦ÿ¢ÿ£ÿÿÿÿ¤ÿ©ÿ¨ÿ¥ÿÿÿ¡ÿÿ¤ÿ ÿ¾ÿÿÿ¥ÿÿÿÿ§ÿ£ÿÿ¢ÿ ÿ ÿ¤ÿ¦ÿ±ÿÿ°ÿªÿÿ¨ÿ ÿÿÿÿÿ¨ÿ£ÿÿÿÿÿ²ÿ¯ÿ ÿ©ÿ¦ÿ ÿ¡ÿÿ¤ÿ¨ÿÿÿÿ©ÿ¦ÿ§ÿ£ÿ·ÿ¤ÿ§ÿÿÿÿÿÿÿÿÿÿÿÿyÿ`ÿÿÿ¤ÿÿÿÿÿÿÿ¡ÿÿÿÿÿÿÿÿÿÿÿÿÿ¡ÿ¢ÿ¡ÿ¢ÿÿÿÿÿÿ¤ÿÿÿÿÿÿÿÿÿÿÿÿÿÿÿÿÿÿÿÿÿÿÿÿÿÿÿ{ÿ³ÿÿÿÿÿÿÿÿÿÿÿÿÿÿÿÿÿÿÿÿÿÿÿÿÿÿÿÿ¡ÿzÿÿÿÿÿÿÿÿuÿ\ÿÿÿ£ÿÿÿÿÿÿÿÿÿÿÿÿÿÿÿÿÿÿÿÿÿÿÿÿÿÿÿ¡ÿÿÿÿÿÿÿÿÿÿÿÿ£ÿÿÿÿÿÿÿÿWÿ,ÿvÿÿ~ÿÿxÿÿÿÿÿÿÿÿÿÿ}ÿÿÿÿÿÿÿÿÿÿÿÿÿÿÿÿÿÿÿÿÿÿÿÿÿjÿÿÿÿÿÿÿÿyÿÿÿuÿÿ{ÿÿÿÿÿÿÿÿÿxÿÿÿÿÿzÿ}ÿÿÿÿÿÿÿ|ÿÿÿÿÿÿÿÿÿÿuÿÿsÿÿÿzÿÿÿÿÿÿÿvÿÿÿÿÿÿÿÿÿÿÿÿÿÿÿÿÿÿÿsÿ~ÿuÿ|ÿÿÿÿÿÿÿÿÿÿÿÿÿÿÿÿÿÿÿÿ¡ÿÿÿÿÿÿÿÿÿÿÿÿÿÿÿÿÿÿÿÿÿÿÿÿ¡ÿ ÿÿÿÿÿÿÿÿÿZÿÿ3ÿ|ÿÿvÿÿÿÿyÿÿÿÿÿÿÿÿÿÿÿÿÿÿÿÿÿÿÿÿÿÿÿÿÿÿÿÿÿÿÿÿ|ÿÿÿÿÿÿÿÿÿÿÿÿÿÿÿÿÿÿÿÿÿÿÿÿÿÿÿÿµÿµÿ²ÿ©ÿªÿ¦ÿ¡ÿÿ¤ÿ§ÿ£ÿ¥ÿ¨ÿ¦ÿ­ÿ­ÿ³ÿµÿ¬ÿ¨ÿ¯ÿ°ÿ¿ÿ§ÿ¯ÿ°ÿ´ÿ¼ÿ¶ÿ©ÿ¦ÿ£ÿ§ÿ ÿÿÿÿÿÿ ÿÿÿªÿÿ¦ÿ¥ÿÿÿÿÿ§ÿÿÿÿÿÿ¢ÿÿÿ«ÿÿ¢ÿÿÿÿÿÿÿÿÿÿÿÿÿÿÿ|ÿÿÿÿÿÿÿÿÿÿÿÿÿ}ÿ|ÿÿÿÿÿÿÿÿÿ|ÿÿÿÿÿ|ÿuÿtÿyÿ~ÿqÿmÿÿsÿÿzÿ{ÿÿxÿwÿÿxÿvÿuÿiÿÿ{ÿÿÿÿÿÿ}ÿÿÿÿÿÿÿÿÿÿÿÿÿÿzÿÿÿzÿpÿxÿ{ÿÿÿÿÿÿÿnÿoÿ|ÿ{ÿnÿ\ÿIÿkÿsÿmÿÿÿÿ{ÿjÿpÿÿqÿÿÿÿÿÿÿÿÿÿÿÿÿrÿÿ{ÿÿzÿvÿxÿÿÿ{ÿnÿÿÿÿÿÿÿÿÿÿÿÿÿÿÿÿlÿwÿÿÿÿÿÿ ÿÿÿÿÿÿÿÿÿÿÿÿ¡ÿÿÿÿÿ®ÿÿÿÿÿ©ÿ¦ÿÿÿ¬ÿ ÿ¦ÿÿÿÿÿÿÿ¢ÿ¢ÿ¤ÿ¤ÿ¬ÿ¡ÿ¡ÿ¡ÿ§ÿ£ÿ¦ÿ¤ÿÿªÿ²ÿ¤ÿ¬ÿ±ÿ«ÿ¯ÿ ÿ¤ÿ¦ÿ ÿ§ÿ¦ÿ¡ÿÿÿ§ÿ©ÿÿ£ÿªÿ¦ÿ¢ÿÿ ÿÿÿÿÿ ÿ¦ÿ ÿ§ÿÿÿ­ÿ«ÿ¬ÿ¨ÿªÿªÿ§ÿ¤ÿÿÿÿÿ£ÿfÿlÿÿÿÿ¤ÿ ÿ¢ÿÿÿ²ÿ¥ÿÿÿ\ÿÿÿÿ¢ÿÿÿÿÿ ÿÿÿªÿ©ÿ¡ÿÿÿÿÿÿÿÿÿÿbÿBÿpÿÿ£ÿÿÿ|ÿzÿÿÿÿÿÿÿÿÿÿÿÿ~ÿÿÿÿÿÿÿÿÿÿÿ¡ÿÿÿÿÿÿÿÿÿÿwÿxÿtÿbÿaÿmÿÿÿÿÿÿÿ~ÿyÿÿÿÿÿÿÿÿtÿbÿ9ÿeÿÿÿ}ÿÿÿÿÿÿÿÿÿÿÿÿÿyÿÿÿÿÿÿÿÿÿÿÿÿÿÿÿÿÿÿÿÿÿÿÿÿÿÿxÿyÿ~ÿ|ÿÿÿÿÿÿÿÿÿzÿÿÿÿ~ÿjÿ}ÿÿÿÿÿÿrÿÿÿÿÿÿÿqÿuÿÿÿÿÿÿÿÿÿ~ÿÿÿÿÿÿgÿÿÿÿÿÿÿZÿ]ÿÿÿÿÿÿÿÿÿÿÿÿÿÿÿÿÿÿÿÿ}ÿÿÿÿÿÿÿÿÿÿÿÿÿyÿÿÿÿÿ}ÿ|ÿxÿrÿÿÿÿÿ~ÿÿÿÿÿsÿyÿwÿÿÿÿÿÿÿÿÿÿ~ÿÿxÿÿÿ®ÿÿÿ`ÿ1ÿ^ÿxÿsÿÿ}ÿÿÿwÿ}ÿÿÿÿÿ~ÿpÿÿzÿqÿuÿÿÿvÿsÿqÿwÿ}ÿÿsÿoÿmÿlÿÿzÿsÿrÿzÿÿÿÿÿÿvÿjÿoÿbÿ^ÿNÿ:ÿAÿ7ÿ÷þÒþáþóþÿLÿVÿzÿvÿ|ÿÿ{ÿnÿzÿUÿUÿVÿWÿWÿdÿ_ÿLÿbÿpÿ_ÿYÿWÿfÿhÿ;ÿ9ÿ;ÿIÿEÿ1ÿ?ÿcÿfÿuÿÿvÿÿ|ÿ|ÿÿÿÿ{ÿ~ÿyÿÿÿÿÿÿÿeÿÿzÿyÿÿoÿÿsÿÿ{ÿÿÿ{ÿÿÿ~ÿÿÿÿÿzÿÿ{ÿÿ|ÿnÿtÿ{ÿsÿÿpÿÿÿÿvÿÿ}ÿyÿÿÿ|ÿvÿÿÿyÿyÿ|ÿ}ÿ{ÿxÿlÿÿxÿyÿÿxÿqÿÿrÿtÿcÿyÿÿÿ{ÿ|ÿqÿmÿzÿÿÿÿ~ÿqÿÿ}ÿyÿÿyÿcÿrÿÿqÿ~ÿxÿlÿzÿÿtÿsÿÿÿÿvÿzÿÿxÿlÿmÿ}ÿÿÿÿxÿÿÿoÿkÿwÿ}ÿuÿkÿkÿeÿpÿvÿrÿyÿuÿfÿeÿxÿÿvÿuÿ}ÿpÿnÿuÿzÿqÿiÿ|ÿÿÿkÿjÿÿÿxÿÿpÿÿ|ÿxÿzÿxÿgÿÿÿoÿsÿnÿnÿuÿgÿxÿÿwÿjÿfÿzÿÿÿÿpÿpÿjÿtÿÿoÿvÿÿkÿÿ~ÿsÿÿzÿvÿvÿ{ÿÿxÿvÿÿnÿwÿoÿrÿlÿyÿÿuÿtÿrÿrÿxÿrÿkÿvÿxÿnÿoÿ|ÿpÿqÿwÿ~ÿyÿmÿxÿqÿjÿrÿqÿyÿgÿpÿÿÿÿ|ÿxÿmÿjÿkÿiÿRÿVÿbÿ\ÿmÿsÿhÿqÿjÿuÿ}ÿtÿlÿoÿqÿjÿbÿiÿVÿgÿjÿjÿrÿVÿ_ÿkÿcÿcÿaÿkÿkÿoÿnÿmÿmÿfÿ]ÿ^ÿaÿmÿqÿgÿhÿcÿfÿhÿ_ÿfÿ[ÿVÿiÿfÿmÿ|ÿdÿbÿtÿlÿzÿdÿyÿVÿdÿqÿZÿTÿ]ÿfÿgÿdÿqÿÿnÿjÿXÿiÿqÿrÿrÿeÿgÿdÿcÿ]ÿOÿ]ÿ\ÿlÿtÿTÿ[ÿkÿeÿqÿdÿkÿzÿWÿ\ÿ`ÿ_ÿhÿYÿ~ÿhÿjÿoÿmÿxÿfÿtÿsÿkÿoÿmÿtÿzÿzÿ~ÿqÿnÿÿÿxÿnÿlÿgÿfÿnÿuÿgÿwÿmÿ}ÿÿfÿvÿuÿÿrÿyÿrÿ\ÿÿ}ÿ|ÿiÿpÿrÿsÿxÿÿÿpÿmÿ{ÿ[ÿ\ÿhÿmÿÿÿjÿjÿwÿzÿuÿxÿÿmÿjÿ{ÿ{ÿxÿrÿkÿuÿiÿtÿzÿÿkÿ|ÿÿ{ÿzÿlÿlÿzÿzÿvÿdÿlÿÿiÿxÿ{ÿtÿmÿfÿÿÿvÿwÿwÿuÿtÿ|ÿ{ÿÿÿ~ÿoÿmÿxÿ{ÿvÿ}ÿvÿjÿrÿvÿ}ÿwÿyÿuÿiÿzÿÿzÿÿ}ÿÿÿxÿÿ}ÿjÿÿpÿrÿ{ÿÿ|ÿ{ÿÿÿÿÿsÿqÿdÿyÿ}ÿÿzÿnÿ{ÿ}ÿÿÿÿzÿyÿÿ}ÿpÿuÿ{ÿtÿÿÿÿ}ÿÿÿzÿ~ÿrÿÿ|ÿÿqÿÿÿÿÿÿÿ{ÿÿÿuÿÿ|ÿÿÿpÿzÿÿÿzÿÿtÿxÿrÿ|ÿpÿrÿuÿxÿÿÿ{ÿ~ÿÿÿzÿpÿÿÿÿÿÿ}ÿÿÿÿÿÿÿÿqÿtÿ{ÿÿÿÿÿÿÿ|ÿÿÿÿvÿÿeÿhÿ~ÿÿ}ÿsÿÿÿÿÿÿÿÿÿÿÿÿÿÿÿÿ}ÿÿÿÿÿ|ÿÿÿÿÿÿÿÿ~ÿsÿÿÿÿÿÿÿÿÿÿÿÿÿÿÿÿ}ÿÿÿÿÿÿÿÿÿÿÿÿÿÿÿÿÿÿÿÿÿÿÿÿÿÿ{ÿ|ÿÿÿ|ÿÿÿÿÿÿwÿlÿ~ÿÿÿ}ÿÿÿÿÿÿxÿÿÿÿÿÿÿÿÿÿÿxÿÿÿsÿÿÿÿÿÿÿÿÿÿÿÿÿÿÿÿÿÿÿÿÿÿÿÿÿÿÿÿÿÿÿÿÿÿÿÿÿÿÿÿÿÿÿÿÿÿÿÿÿÿÿ£ÿÿÿÿÿÿÿÿÿÿÿÿÿÿÿÿÿÿÿÿÿÿÿÿÿÿÿÿÿÿÿÿÿÿÿÿÿÿÿÿÿÿÿÿÿÿÿÿÿÿÿÿÿÿÿÿÿÿÿ}ÿÿÿÿÿÿÿÿÿÿÿÿÿÿÿÿÿ}ÿÿÿÿÿÿÿÿÿÿÿÿÿÿÿÿÿÿÿÿÿÿÿ~ÿÿÿÿÿÿÿ¦ÿÿÿÿÿÿÿÿ{ÿpÿÿÿÿÿÿÿÿÿÿÿÿÿÿ¤ÿ¡ÿÿÿÿÿÿ ÿÿÿÿÿÿÿÿÿÿÿÿÿÿÿÿÿÿÿÿÿ{ÿÿÿÿÿÿ ÿÿÿÿÿÿÿÿÿsÿÿÿÿÿÿÿÿÿÿÿÿÿÿÿÿÿÿÿÿÿÿÿÿÿÿ¢ÿÿÿbÿÿþþÀþâþÿiÿÿÿÿÿÿÿÿÿ|ÿÿÿÿÿÿ|ÿÿÿÿÿÿÿÿ£ÿÿÿÿÿÿÿÿÿÿÿÿÿÿ¤ÿ±ÿÿÿÿÿÿÿpÿÿÿ{ÿÿÿÿÿÿuÿÿÿÿÿÿÿÿÿÿÿÿÿ|ÿ~ÿÿÿÿÿÿÿÿÿ|ÿÿzÿÿÿÿÿÿÿÿ{ÿÿÿ~ÿÿwÿÿÿ~ÿÿjÿÿÿÿÿuÿÿÿÿÿyÿ|ÿsÿyÿÿÿÿÿÿÿzÿ}ÿ}ÿ|ÿyÿÿxÿxÿÿÿÿ~ÿÿvÿÿÿ~ÿÿÿ|ÿÿ|ÿ~ÿÿwÿzÿÿÿÿÿ~ÿwÿyÿ_ÿhÿtÿ|ÿÿxÿ{ÿÿÿÿsÿwÿÿyÿÿÿÿÿÿwÿqÿÿÿnÿÿÿÿ~ÿÿÿqÿiÿ}ÿzÿxÿ|ÿ|ÿsÿrÿxÿpÿvÿÿÿzÿsÿnÿÿÿÿÿÿÿÿÿ|ÿÿÿoÿ{ÿ}ÿÿÿÿyÿlÿzÿtÿÿÿ}ÿwÿnÿqÿ{ÿÿÿÿÿÿÿÿÿÿÿ|ÿ~ÿÿ}ÿÿÿÿÿÿÿÿÿÿÿÿÿÿ|ÿqÿwÿÿÿÿÿÿÿÿÿ{ÿÿÿÿÿÿÿÿÿÿÿ¦ÿÿÿÿxÿÿÿÿÿÿÿÿÿÿÿÿÿÿÿÿÿÿÿÿÿÿ§ÿÿÿÿ¤ÿÿÿÿÿÿ§ÿÿÿÿÿÿÿÿÿÿÿÿÿÿÿÿÿÿÿÿÿ¡ÿÿÿÿÿÿÿÿÿÿÿÿÿÿÿÿ~ÿdÿ|ÿÿÿÿÿÿÿÿÿÿÿÿÿÿÿªÿªÿÿÿÿ¥ÿÿÿÿ¡ÿÿÿÿÿÿÿÿÿÿ ÿÿ§ÿÿÿÿ ÿ¤ÿÿÿÿÿÿÿ¦ÿ³ÿ¥ÿÿÿ¢ÿ¢ÿÿÿ¤ÿ¢ÿÿÿ§ÿÿÿÿ¦ÿ¨ÿ¢ÿÿ¡ÿÿ¢ÿÿ©ÿ¢ÿ¢ÿ¯ÿ¨ÿÿÿÿÿÿ¢ÿ¢ÿÿÿ¦ÿ¡ÿÿÿÿÿÿÿÿÿÿ ÿ¥ÿ¯ÿÿÿÿ¬ÿ®ÿ¥ÿ«ÿ¢ÿ©ÿ¤ÿ°ÿ¯ÿµÿÿ®ÿÿ¡ÿ¢ÿÿ¢ÿÿÿÿÿÿÿÿ¢ÿÿÿÿÿÿ ÿÿÿ´ÿµÿ£ÿÿ¢ÿÿÿÿ©ÿ¤ÿÿ£ÿ ÿÿÿÿÿÿÿÿÿÿÿÿ¡ÿ¥ÿÿÿ ÿÿÿÿÿ¦ÿªÿÿÿÿÿÿÿÿÿÿÿ¦ÿÿÿÿ£ÿÿ¡ÿ¤ÿÿÿÿÿÿÿÿÿÿTÿÿÿÿªÿÿ¤ÿ¤ÿÿÿ¢ÿ¥ÿ ÿÿÿ¨ÿªÿªÿÿÿÿ«ÿ¢ÿ¯ÿÿÿÿÿÿÿÿÿÿ£ÿÿÿÿÿ¢ÿÿÿ¢ÿÿ«ÿÿ¡ÿ ÿ©ÿ¤ÿ£ÿ£ÿ£ÿ¡ÿÿ ÿÿÿÿÿ¬ÿ¢ÿÿ²ÿ¦ÿ¢ÿ¨ÿ¡ÿ¢ÿÿ¢ÿ§ÿ¡ÿ¢ÿÿÿ¨ÿÿ©ÿÿ¡ÿ ÿÿÿ¢ÿ¡ÿÿÿÿ®ÿªÿ£ÿ«ÿ¢ÿÿ¦ÿÿÿÿ§ÿÿ¡ÿÿÿÿ§ÿ¤ÿÿÿÿ ÿ§ÿ¢ÿÿÿ¸ÿ·ÿ¢ÿÿÿ¥ÿÿÿÿÿÿ£ÿ¦ÿ¨ÿ§ÿ¤ÿÿ±ÿ¬ÿ¤ÿªÿÿÿÿÿ¡ÿ­ÿ ÿ£ÿ¤ÿÿÿ¢ÿ«ÿªÿÿ±ÿÿÿ§ÿ¬ÿ¢ÿÿÿÿªÿ¦ÿªÿ£ÿ¨ÿÿÿÿÿÿÿ£ÿ¢ÿÿÿÿ ÿÿ$ÿtÿÿÿÿ¥ÿ¬ÿ£ÿÿÿÿ¡ÿ ÿ ÿÿÿÿÿÿ£ÿÿÿÿÿÿ ÿÿÿÿÿ§ÿÿÿÿ|ÿ}ÿÿÿÿÿÿÿÿÿÿÿÿÿÿÿÿÿÿÿÿÿÿÿÿ¤ÿÿÿÿ¾ÿÿÿÿÿ¤ÿÿÿÿÿÿÿÿÿÿÿÿÿÿÿÿÿÿÿ¢ÿÿÿÿÿÿÿ¡ÿÿÿÿ~ÿÿÿÿÿÿÿÿÿÿÿÿ¡ÿ§ÿÿÿÿÿÿ¦ÿÿÿÿÿÿÿÿÿÿ¡ÿÿÿÿÿÿÿÿÿÿÿÿÿÿÿÿÿÿÿÿÿ\ÿ.ÿGÿÿÿÿÿÿÿÿÿÿÿÿÿÿÿÿÿÿÿÿÿÿÿÿÿÿÿÿÿÿÿÿÿÿ|ÿwÿÿÿÿÿÿÿ~ÿyÿÿÿÿÿÿÿÿÿ~ÿvÿÿÿÿ~ÿ~ÿÿÿÿoÿÿÿÿÿÿÿwÿuÿÿÿÿyÿÿÿÿÿÿÿÿÿÿÿÿ|ÿÿÿÿÿÿÿÿÿÿÿÿÿÿÿÿÿÿÿÿÿÿÿ ÿÿwÿÿÿÿÿÿ}ÿ\ÿÿÿÿÿÿÿÿÿÿÿÿÿÿÿÿÿÿÿÿÿÿÿÿÿÿÿÿÿÿÿÿÿÿÿÿÿÿÿÿÿÿÿ¢ÿ ÿÿÿ¤ÿÿÿÿÿÿÿ~ÿ1ÿ/ÿ`ÿ~ÿ{ÿwÿÿÿÿÿÿÿÿÿÿÿÿ ÿÿÿÿtÿ|ÿÿÿÿÿÿÿÿÿÿÿ~ÿ|ÿÿÿÿÿÿÿÿÿÿÿÿÿÿÿÿÿÿÿÿÿÿÿÿÿÿÿÿÿÿÿÿÿÿÿºÿ¬ÿ¬ÿ±ÿ§ÿ´ÿ¶ÿ­ÿ±ÿ¿ÿ¿ÿ·ÿ®ÿªÿ´ÿ«ÿ¦ÿ©ÿ®ÿ­ÿ¡ÿ¤ÿ£ÿÿÿ©ÿ¨ÿ«ÿºÿµÿÿ¦ÿ§ÿÿÿ¢ÿ¥ÿÿÿ ÿ£ÿÿ©ÿ¥ÿÿ¡ÿÿÿÿÿ¬ÿ¤ÿÿÿÿÿ¡ÿÿÿÿÿ¡ÿÿÿÿÿÿÿÿÿ ÿÿÿÿÿÿÿÿÿÿÿÿÿÿÿÿÿÿÿyÿxÿÿÿÿÿ{ÿ}ÿÿÿ}ÿÿzÿ~ÿrÿ{ÿÿ~ÿÿÿ}ÿoÿÿzÿÿÿzÿ|ÿ{ÿuÿxÿ}ÿsÿ]ÿoÿzÿyÿÿÿÿÿÿÿÿ|ÿÿÿÿÿÿÿÿÿ{ÿÿÿÿÿÿÿ{ÿxÿ}ÿÿÿ|ÿyÿyÿÿ}ÿqÿiÿkÿvÿqÿYÿiÿhÿrÿÿÿÿ}ÿaÿnÿÿxÿnÿÿvÿÿÿÿÿÿÿÿÿÿÿÿÿ|ÿÿÿÿÿÿÿÿÿrÿÿÿÿÿÿÿÿÿÿÿÿÿ{ÿvÿsÿÿÿÿÿÿÿyÿzÿ¦ÿÿÿÿÿÿÿÿÿ ÿÿÿÿÿ§ÿÿÿÿÿÿÿÿÿ¶ÿÿ ÿµÿ¢ÿ¡ÿÿÿ§ÿ®ÿ°ÿ°ÿ¡ÿªÿ«ÿ¤ÿ§ÿÿ§ÿÿÿ¦ÿ¤ÿ¦ÿ¨ÿÿ¡ÿªÿÿ¢ÿ¯ÿ®ÿ¡ÿ¦ÿ¥ÿÿ¢ÿ¯ÿ­ÿ£ÿÿÿÿÿ¢ÿÿÿÿÿÿ ÿ¦ÿªÿÿÿ¶ÿÿÿ§ÿ§ÿ¨ÿ¦ÿ£ÿ£ÿ£ÿÿÿÿÿÿÿÿÿÿÿ¥ÿ©ÿ£ÿ¦ÿ­ÿÿÿÿÿ]ÿÿÿÿÿÿÿÿÿÿÿÿ¼ÿÿÿÿÿÿÿÿÿÿÿÿQÿ5ÿ ÿÿ¬ÿÿÿÿÿÿÿÿÿÿÿÿÿÿsÿÿÿÿÿÿÿÿÿÿÿÿÿÿÿ¥ÿÿÿÿÿÿÿpÿiÿuÿÿnÿaÿ|ÿÿÿÿÿÿÿÿÿÿÿÿÿÿ{ÿÿxÿÿMÿÿÿpÿÿÿÿÿÿÿÿÿÿÿÿÿÿÿÿ~ÿÿÿÿÿÿÿÿÿ|ÿÿÿÿÿÿÿvÿÿÿÿÿÿÿÿ~ÿÿÿsÿÿ}ÿÿÿÿÿÿÿÿoÿÿÿÿÿÿÿÿ~ÿÿÿ{ÿÿÿÿ~ÿ{ÿÿ{ÿzÿÿÿÿÿÿÿÿÿÿÿÿÿÿ{ÿyÿÿÿÿÿÿ|ÿjÿiÿpÿnÿ~ÿÿ}ÿÿÿÿÿÿÿ~ÿÿÿÿÿÿÿÿÿÿÿÿÿÿwÿÿÿuÿÿuÿÿÿtÿÿÿÿuÿxÿÿÿÿÿÿÿÿÿÿÿÿÿÿzÿÿ|ÿqÿÿÿÿÿÿÿÿyÿÿÿÿÿÿoÿ^ÿ"ÿ\ÿtÿ~ÿÿ{ÿ{ÿÿÿÿÿÿÿÿÿyÿÿÿpÿlÿÿvÿmÿfÿ{ÿÿ{ÿ|ÿzÿrÿjÿeÿ|ÿÿÿÿyÿnÿÿÿtÿcÿBÿ8ÿ/ÿÿöþ÷þñþûþÿÿ	ÿÿ.ÿFÿcÿtÿzÿvÿuÿ}ÿÿtÿdÿYÿGÿWÿvÿ{ÿrÿqÿ{ÿÿÿxÿiÿiÿrÿbÿeÿmÿhÿCÿAÿYÿCÿ?ÿEÿmÿkÿbÿhÿbÿmÿrÿÿ~ÿuÿyÿzÿÿÿÿ~ÿsÿÿoÿwÿÿlÿÿuÿÿÿrÿ|ÿvÿÿÿÿuÿjÿtÿyÿyÿÿÿÿ~ÿ~ÿoÿÿ{ÿÿ}ÿÿsÿxÿÿ{ÿ{ÿ}ÿsÿ~ÿ}ÿzÿ~ÿ|ÿwÿ{ÿ{ÿuÿwÿxÿqÿmÿÿÿÿ}ÿÿ}ÿeÿsÿÿÿÿÿÿ~ÿÿÿnÿrÿwÿgÿnÿ{ÿsÿqÿ}ÿÿsÿtÿ|ÿoÿjÿxÿÿoÿxÿtÿzÿwÿÿoÿÿÿÿ~ÿvÿwÿhÿqÿÿÿxÿÿÿMÿTÿrÿ~ÿkÿ`ÿvÿkÿfÿÿ|ÿzÿjÿuÿdÿ`ÿjÿpÿjÿpÿÿ~ÿ{ÿuÿpÿuÿuÿwÿrÿrÿÿÿoÿnÿ~ÿuÿvÿyÿuÿÿÿÿtÿ}ÿ{ÿsÿmÿ~ÿzÿfÿdÿuÿ}ÿyÿ}ÿyÿeÿlÿzÿlÿhÿjÿdÿnÿtÿyÿzÿvÿnÿyÿ{ÿÿÿlÿÿnÿÿrÿmÿuÿ{ÿ~ÿÿ|ÿÿuÿrÿmÿqÿwÿlÿsÿuÿqÿ|ÿkÿmÿzÿqÿkÿpÿlÿjÿqÿÿÿyÿVÿvÿzÿwÿfÿjÿ^ÿbÿZÿmÿkÿ_ÿnÿrÿvÿvÿlÿsÿrÿbÿbÿgÿlÿnÿnÿzÿaÿ^ÿeÿ\ÿoÿiÿ{ÿuÿeÿlÿnÿcÿkÿnÿwÿdÿhÿhÿ]ÿ^ÿ]ÿjÿpÿoÿlÿnÿnÿ`ÿ`ÿhÿbÿbÿgÿfÿ^ÿTÿdÿnÿ`ÿ^ÿYÿ]ÿfÿiÿfÿZÿhÿtÿiÿqÿqÿdÿYÿtÿbÿiÿÿlÿaÿzÿnÿdÿ_ÿRÿVÿaÿ`ÿjÿnÿiÿhÿfÿdÿiÿkÿZÿXÿQÿWÿkÿwÿWÿiÿqÿaÿwÿNÿcÿÿcÿZÿ\ÿVÿqÿcÿ|ÿgÿcÿcÿhÿoÿoÿpÿkÿjÿmÿeÿjÿiÿhÿjÿrÿzÿqÿxÿÿqÿjÿZÿYÿYÿfÿnÿwÿqÿ}ÿ`ÿoÿtÿpÿhÿlÿsÿrÿaÿjÿÿiÿjÿ]ÿbÿwÿ]ÿtÿuÿaÿ{ÿÿWÿYÿhÿwÿpÿmÿnÿjÿtÿÿ~ÿyÿwÿkÿjÿsÿÿÿuÿqÿdÿlÿÿ~ÿwÿgÿ}ÿiÿÿwÿxÿsÿvÿ|ÿsÿyÿ{ÿvÿjÿvÿ|ÿxÿhÿgÿÿÿpÿjÿbÿhÿlÿ{ÿ~ÿÿ|ÿnÿrÿpÿqÿuÿjÿtÿ|ÿrÿyÿÿÿ|ÿsÿuÿkÿzÿÿÿÿÿÿÿnÿÿyÿ|ÿÿÿwÿÿÿÿ}ÿwÿzÿzÿ|ÿÿÿ~ÿsÿwÿ|ÿÿzÿ~ÿwÿzÿÿÿÿÿÿÿÿÿÿ~ÿ}ÿ|ÿqÿÿxÿpÿÿÿÿÿÿÿÿÿÿeÿÿÿÿpÿÿÿÿÿÿ~ÿÿpÿÿÿÿ|ÿ£ÿyÿÿxÿÿÿÿwÿyÿÿ|ÿÿÿÿÿuÿmÿÿÿÿÿÿÿÿmÿ{ÿÿÿÿtÿÿÿÿÿ}ÿÿsÿÿÿÿÿuÿÿÿÿwÿyÿÿÿÿÿÿÿÿÿzÿÿÿÿÿÿÿÿÿÿÿÿÿÿÿÿÿÿÿÿÿÿÿÿÿÿÿÿÿÿÿÿÿÿÿÿÿÿÿÿÿmÿÿvÿÿÿÿÿÿÿÿÿ}ÿÿÿÿÿÿÿÿ{ÿÿÿÿÿÿÿÿÿÿÿÿÿÿÿÿyÿÿ|ÿuÿÿÿÿÿÿÿÿÿyÿÿÿwÿÿÿÿÿÿyÿÿÿÿÿ{ÿÿÿÿÿÿÿÿÿÿÿÿÿÿÿÿÿÿÿÿÿÿÿÿÿÿÿÿÿÿÿÿÿ|ÿÿÿÿÿÿ~ÿÿÿÿÿÿÿÿÿÿ¡ÿvÿ¡ÿÿÿÿÿÿÿÿÿÿÿzÿ~ÿÿÿÿÿÿÿÿÿÿÿÿÿÿÿÿÿÿÿÿÿÿÿÿÿÿÿÿÿÿÿÿÿÿÿÿ¤ÿÿÿyÿÿÿÿÿwÿÿÿ~ÿ¤ÿÿÿÿÿÿÿÿÿ}ÿÿÿÿÿÿ{ÿÿÿÿÿÿÿÿÿÿÿÿÿÿ{ÿÿÿÿÿÿÿÿÿÿÿÿÿÿÿÿÿÿÿÿwÿÿÿÿÿÿ£ÿÿÿÿÿÿ ÿÿ¢ÿÿÿÿ­ÿ¹ÿÿÿÿÿÿÿÿÿÿ¤ÿ¦ÿÿÿÿ¡ÿÿÿÿÿÿÿÿÿÿÿÿÿÿÿ}ÿÿÿÿÿÿÿÿÿÿÿÿÿÿÿÿÿÿÿÿÿÿÿÿÿÿÿÿÿÿÿÿÿÿÿÿÿÿÿÿÿÿÿÿÿkÿíþþý³þPÿÿÿÿÿÿÿÿÿxÿÿÿÿÿÿÿÿÿÿÿÿÿÿÿÿÿÿÿÿÿÿÿÿ«ÿÿÿÿÿÿÿÿ}ÿwÿÿÿÿzÿÿzÿÿÿÿsÿÿÿ|ÿÿÿÿÿÿÿvÿ{ÿÿÿÿyÿtÿÿÿÿÿÿÿÿÿÿÿ|ÿÿÿÿÿÿsÿÿ{ÿÿÿÿÿqÿyÿÿÿÿmÿÿÿÿÿxÿÿ}ÿÿÿÿÿÿÿÿÿÿzÿÿÿÿÿÿÿÿÿÿsÿ{ÿÿqÿ}ÿÿÿ|ÿÿÿÿqÿÿÿÿÿ}ÿÿÿÿÿ|ÿ{ÿvÿuÿgÿmÿzÿyÿÿÿ~ÿÿÿÿwÿmÿuÿÿÿÿÿÿÿÿwÿÿÿÿzÿÿÿÿÿÿÿÿxÿ~ÿÿÿÿÿÿÿbÿjÿÿ|ÿÿÿÿ}ÿuÿÿÿÿÿÿÿÿkÿÿyÿÿ~ÿvÿ|ÿzÿÿtÿÿÿwÿyÿwÿyÿrÿwÿÿÿÿÿÿ~ÿ{ÿÿÿÿÿÿÿÿÿÿÿvÿÿÿÿzÿzÿÿÿ{ÿÿÿÿ~ÿÿÿÿÿ¢ÿÿÿÿÿÿÿÿÿÿ ÿÿÿÿwÿÿÿ¢ÿÿÿÿyÿÿÿÿÿÿÿÿÿÿÿ}ÿÿÿÿÿÿÿÿÿÿÿÿÿ ÿÿÿvÿÿÿÿÿÿÿÿÿÿÿ¥ÿÿÿÿÿÿÿÿÿÿÿÿÿÿÿÿÿÿ ÿÿÿÿÿÿÿÿÿÿÿÿÿRÿ]ÿÿÿ¥ÿ£ÿ ÿ¥ÿÿÿÿÿ¡ÿ£ÿ~ÿÿÿ¢ÿ ÿ¡ÿÿ{ÿªÿÿÿÿÿ¤ÿ£ÿÿÿÿÿÿÿÿÿÿ¡ÿÿÿÿÿ©ÿÿÿÿÿÿÿ¢ÿÿÿÿÿÿ£ÿÿÿ¡ÿ¢ÿÿÿÿÿÿÿ«ÿÿÿÿÿ¢ÿ§ÿÿÿÿ¥ÿ¯ÿ¢ÿ ÿÿÿÿ ÿ§ÿ¨ÿÿ ÿ¦ÿ¡ÿ¬ÿÿ¤ÿÿÿÿÿ¨ÿ§ÿ¡ÿ¢ÿ®ÿ¸ÿªÿÿÿÿ¦ÿ¬ÿÿÿÿ¤ÿÿ«ÿÿ¨ÿÿÿÿzÿÿyÿÿÿ§ÿ¦ÿÿÿ©ÿÿÿÿ¬ÿ©ÿÿÿÿÿÿÿÿªÿ§ÿ ÿ¢ÿÿÿÿÿÿÿÿÿÿÿÿ£ÿÿÿÿÿÿ¥ÿ ÿÿÿ£ÿÿ¡ÿÿÿÿÿÿÿÿ¢ÿ¬ÿ¨ÿÿÿÿ¦ÿÿzÿÿÿÿÿÿÿÿÿÿÿÿÿÿÿgÿÿÿÿ ÿÿÿ ÿÿ¡ÿ£ÿÿ¢ÿ¦ÿ°ÿ°ÿÿÿÿÿ·ÿÿªÿÿÿÿÿ ÿÿÿÿ£ÿ£ÿ¦ÿ¤ÿ ÿÿÿÿÿÿÿÿ¬ÿÿÿ¢ÿºÿ¨ÿ§ÿ¡ÿ ÿ§ÿ¥ÿ©ÿ¯ÿ£ÿ¢ÿ¡ÿ°ÿ©ÿÿ¢ÿÿ¢ÿ£ÿÿ¢ÿÿÿ¡ÿ¥ÿ¦ÿ¤ÿ§ÿÿ¢ÿ¨ÿÿ®ÿÿÿ¨ÿ¨ÿ±ÿ ÿÿ¶ÿ¶ÿ¤ÿ¢ÿªÿ³ÿ®ÿÿÿÿÿ°ÿ¡ÿÿÿÿ ÿ¡ÿ¡ÿÿÿ«ÿªÿ ÿ§ÿ¨ÿÿ£ÿ ÿ©ÿ ÿÿ¶ÿÿÿÿÿÿÿÿÿÿÿÿÿ­ÿ¨ÿ ÿÿÿ ÿÿÿÿÿÿ¡ÿÿÿÿÿ«ÿÿ¡ÿ©ÿÿ£ÿ¦ÿ¡ÿ ÿ£ÿ«ÿ°ÿ£ÿ¤ÿ¬ÿÿÿÿ¢ÿ ÿÿÿ ÿÿÿÿÿÿ<ÿÿÿÿ¬ÿ ÿ°ÿ£ÿÿÿÿ ÿ¡ÿ©ÿ±ÿÿÿÿÿÿ ÿÿÿ¨ÿ ÿÿÿÿÿÿÿÿ¡ÿÿ¢ÿÿtÿÿÿÿÿÿÿÿÿÿÿÿÿÿÿÿÿÿÿÿÿÿÿÿ¡ÿÿÿvÿÿÿÿÿÿÿÿÿÿÿÿÿÿÿÿÿÿÿÿÿÿÿÿÿÿÿÿÿÿÿÿÿÿÿÿÿÿÿÿÿÿÿÿÿÿÿÿÿÿÿÿÿÿÿÿÿÿÿÿÿÿÿÿÿ¨ÿÿÿÿÿÿÿÿÿÿÿÿÿÿÿÿÿÿÿÿvÿ0ÿ0ÿuÿzÿvÿÿÿÿÿÿÿÿÿÿÿÿÿÿzÿÿÿÿ~ÿÿÿÿÿÿÿÿÿwÿÿÿÿ|ÿÿÿÿÿÿÿÿÿÿÿÿÿÿÿ|ÿyÿÿÿÿÿÿÿÿÿÿÿÿÿÿÿÿÿÿÿÿ{ÿ|ÿÿÿÿÿÿÿÿÿÿÿÿÿÿÿÿ}ÿÿÿqÿÿÿÿÿÿÿÿÿÿÿÿÿÿÿÿ~ÿÿÿÿÿÿ{ÿÿÿÿÿ}ÿlÿÿÿÿÿ¨ÿÿÿÿÿÿÿÿÿÿÿÿÿÿÿÿÿÿ~ÿÿÿÿÿÿÿÿÿÿÿÿÿÿÿÿÿÿÿÿÿÿÿÿÿÿÿÿÿÿÿÿ_ÿ0ÿZÿxÿÿÿÿÿÿÿÿÿÿÿÿÿÿ¤ÿ¦ÿÿÿÿ~ÿÿÿÿÿÿÿÿÿÿÿ}ÿ}ÿÿÿÿmÿÿÿÿÿÿÿÿÿÿÿÿÿÿÿÿÿÿÿÿÿÿÿ ÿÿÿÿÿÿÿÿÿ¤ÿ¦ÿ­ÿ¥ÿ¢ÿ¬ÿ´ÿ·ÿ¶ÿ¸ÿ¶ÿ¨ÿ¦ÿ­ÿ¬ÿ¥ÿÿÿÿ«ÿÿÿÿ¡ÿÿÿÿÿ«ÿ¬ÿ°ÿÿÿÿÿ ÿÿÿÿ¡ÿ ÿÿÿÿÿÿÿÿÿ¡ÿÿ¤ÿ£ÿÿÿÿÿÿÿÿÿÿÿÿÿÿÿ¡ÿÿÿÿÿÿÿÿÿÿÿÿÿÿÿ{ÿÿÿÿÿ|ÿzÿrÿÿÿÿÿÿÿÿÿÿÿÿÿÿtÿÿÿ{ÿyÿÿÿ}ÿÿwÿhÿ}ÿÿÿÿÿÿuÿÿvÿyÿmÿwÿÿÿÿsÿÿÿÿÿÿÿÿÿÿÿÿ}ÿÿÿÿÿsÿoÿpÿsÿ|ÿÿyÿpÿpÿÿtÿÿÿ{ÿlÿsÿ}ÿ~ÿ|ÿuÿlÿxÿuÿÿzÿhÿiÿrÿuÿvÿnÿ{ÿÿÿ}ÿÿÿÿÿ}ÿÿÿÿrÿÿÿÿÿ~ÿÿÿÿÿ}ÿtÿÿÿÿ~ÿzÿÿÿÿÿÿÿÿ~ÿÿÿÿÿxÿxÿÿÿsÿÿÿÿÿÿÿÿÿÿÿÿ¡ÿÿÿÿÿÿÿÿÿÿÿÿÿ¤ÿ«ÿÿÿÿ¡ÿÿ¥ÿ«ÿ«ÿ°ÿ±ÿÿ£ÿ¶ÿ¨ÿ¶ÿÿÿÿ ÿ¬ÿ­ÿ¨ÿ´ÿÿÿ¤ÿÿ®ÿ²ÿ¨ÿ ÿÿ¤ÿ¡ÿ£ÿ¶ÿ­ÿ ÿ£ÿÿ¤ÿ¦ÿ¤ÿÿÿ¡ÿ¡ÿÿ¡ÿ¨ÿÿÿÿ©ÿ¦ÿÿ£ÿ©ÿªÿ©ÿ©ÿ©ÿ¤ÿ¬ÿ¢ÿÿÿ¢ÿ§ÿÿÿ£ÿ¤ÿ§ÿ¨ÿ¨ÿ¯ÿÿÿÿÿ~ÿ{ÿÿÿÿÿÿÿÿÿÿÿÿ¨ÿÿÿÿÿÿÿÿÿÿÿsÿNÿzÿÿÿÿÿÿÿÿÿÿÿÿÿÿÿÿÿÿÿÿÿÿÿÿÿÿÿÿÿÿÿÿÿ}ÿÿÿÿÿÿyÿnÿpÿtÿcÿgÿÿÿÿÿÿÿ}ÿÿÿÿÿÿÿÿÿÿ~ÿlÿnÿ|ÿÿsÿÿÿÿÿÿ{ÿÿÿÿÿÿÿÿÿÿqÿÿÿÿÿÿÿÿÿÿÿ¢ÿxÿmÿÿÿÿÿÿÿÿÿÿÿÿÿÿ|ÿÿÿ~ÿÿ~ÿÿ|ÿÿÿtÿÿÿÿÿÿÿÿ~ÿÿ{ÿÿÿÿÿÿÿÿÿÿÿÿÿÿÿÿÿÿÿ}ÿkÿÿrÿÿpÿÿ~ÿ|ÿÿuÿ`ÿjÿÿÿÿ~ÿÿrÿÿÿÿÿÿÿ}ÿÿÿÿÿÿÿÿÿÿÿÿÿÿ~ÿzÿÿ~ÿÿ}ÿzÿ|ÿvÿÿÿÿÿ{ÿ~ÿÿÿÿqÿÿÿÿÿÿÿÿÿÿÿÿÿÿÿÿÿzÿÿÿÿÿÿlÿÿÿkÿCÿÿ`ÿÿÿÿÿzÿÿÿ}ÿtÿÿÿÿzÿÿÿÿÿyÿ}ÿsÿlÿlÿqÿrÿqÿkÿoÿqÿiÿxÿÿxÿÿ¢ÿzÿVÿYÿZÿXÿ0ÿÿíþÝþÄþáþ
ÿÿ3ÿAÿHÿ^ÿgÿcÿaÿdÿ~ÿxÿÿuÿpÿ{ÿuÿUÿYÿ=ÿjÿÿÿÿÿÿÿÿxÿxÿmÿpÿsÿjÿuÿnÿoÿXÿjÿcÿRÿPÿMÿMÿQÿJÿHÿMÿ_ÿoÿnÿnÿtÿsÿyÿvÿnÿ|ÿrÿÿhÿuÿÿÿÿwÿpÿoÿfÿÿvÿvÿÿzÿuÿwÿÿÿyÿzÿ}ÿÿÿÿrÿÿyÿÿyÿÿvÿlÿÿqÿwÿvÿuÿ}ÿzÿ{ÿÿ{ÿÿÿ|ÿwÿmÿhÿlÿsÿÿÿÿÿsÿoÿ~ÿÿÿÿÿÿÿ|ÿpÿvÿkÿlÿsÿoÿ{ÿÿuÿvÿsÿvÿvÿxÿpÿrÿpÿ{ÿÿjÿwÿnÿ}ÿvÿÿÿÿÿ|ÿqÿmÿkÿgÿwÿÿzÿsÿtÿwÿrÿmÿÿlÿkÿ^ÿÿ~ÿÿÿaÿsÿÿvÿqÿwÿ|ÿcÿeÿqÿÿrÿÿÿÿÿwÿxÿsÿqÿ~ÿuÿuÿoÿ~ÿwÿmÿnÿÿzÿÿÿeÿÿÿrÿgÿnÿ~ÿpÿoÿÿ|ÿmÿuÿrÿuÿÿÿxÿsÿÿÿÿyÿÿÿ}ÿkÿ|ÿwÿcÿzÿsÿÿxÿÿqÿjÿhÿ}ÿrÿsÿÿ~ÿÿyÿsÿyÿ}ÿuÿlÿjÿkÿiÿYÿhÿnÿaÿuÿÿvÿÿfÿoÿoÿbÿnÿ`ÿÿÿqÿÿRÿaÿaÿJÿ`ÿuÿpÿnÿrÿ~ÿvÿuÿkÿaÿqÿtÿlÿlÿqÿsÿiÿ^ÿnÿnÿpÿdÿjÿuÿYÿlÿ`ÿjÿiÿjÿqÿnÿmÿhÿbÿcÿaÿlÿsÿlÿeÿdÿhÿfÿbÿgÿ]ÿWÿnÿjÿZÿiÿrÿeÿ_ÿiÿoÿtÿbÿfÿjÿ_ÿLÿSÿtÿ}ÿ`ÿgÿnÿvÿ_ÿRÿ[ÿ}ÿÿ}ÿmÿlÿcÿ]ÿbÿfÿfÿoÿsÿhÿeÿiÿeÿhÿnÿmÿrÿ\ÿ[ÿeÿdÿPÿUÿbÿXÿgÿSÿcÿvÿqÿfÿaÿVÿiÿdÿpÿjÿ\ÿXÿeÿgÿlÿgÿ_ÿkÿoÿcÿjÿjÿhÿlÿoÿwÿsÿoÿoÿeÿeÿbÿwÿnÿ^ÿrÿrÿÿtÿdÿ]ÿ{ÿhÿÿsÿsÿmÿsÿhÿcÿcÿUÿaÿVÿaÿiÿcÿoÿwÿfÿxÿyÿ`ÿVÿmÿoÿfÿcÿeÿiÿnÿtÿvÿyÿ}ÿvÿmÿsÿoÿuÿÿ{ÿsÿtÿÿsÿhÿsÿfÿpÿwÿnÿÿnÿÿrÿÿ}ÿ{ÿ]ÿkÿ{ÿxÿwÿuÿ|ÿzÿkÿnÿfÿjÿnÿsÿÿ{ÿoÿlÿwÿyÿwÿyÿnÿsÿyÿoÿvÿÿÿwÿtÿtÿiÿzÿÿ|ÿxÿÿtÿyÿkÿtÿuÿÿÿÿhÿÿÿÿ|ÿÿ|ÿuÿgÿÿÿÿpÿÿxÿxÿpÿxÿzÿsÿzÿyÿsÿ{ÿÿ~ÿqÿ{ÿÿxÿ{ÿÿwÿbÿjÿÿÿ{ÿÿuÿwÿÿÿÿÿzÿsÿÿgÿÿwÿÿÿsÿuÿÿÿ~ÿÿ{ÿÿÿzÿ{ÿÿ|ÿtÿÿÿyÿÿÿwÿvÿxÿÿÿÿÿ~ÿÿÿÿ~ÿÿÿpÿzÿÿ|ÿ~ÿrÿÿÿÿÿÿÿ}ÿÿ{ÿ}ÿÿvÿuÿÿ|ÿÿÿÿÿÿÿÿÿÿÿÿÿÿÿÿÿÿÿÿ{ÿÿÿÿÿÿÿÿÿÿÿÿÿÿÿÿÿÿÿÿÿÿyÿÿ{ÿÿÿÿÿÿÿÿsÿuÿÿÿ~ÿÿÿ{ÿÿwÿÿÿÿÿÿÿÿÿ{ÿÿÿÿÿÿÿÿÿÿÿÿÿÿÿÿÿ~ÿÿÿnÿ|ÿÿÿÿÿÿÿÿ|ÿÿÿrÿÿÿÿ}ÿÿrÿÿ¥ÿÿÿÿÿÿÿÿÿÿÿÿÿÿÿÿÿÿwÿ~ÿÿÿÿÿÿÿÿuÿ}ÿÿÿÿÿÿÿÿ|ÿÿÿÿÿÿÿÿÿÿÿ§ÿÿÿÿÿÿzÿÿÿÿÿÿÿÿÿÿÿÿwÿuÿ{ÿÿÿÿÿÿÿÿÿÿÿÿÿÿÿÿÿÿÿÿÿÿÿÿÿÿÿÿÿÿÿÿ¡ÿ}ÿÿ¤ÿÿÿÿÿÿÿÿÿÿÿÿ ÿÿÿÿÿÿÿÿÿtÿÿÿÿÿÿnÿÿÿÿÿÿÿÿÿÿÿÿÿÿyÿ|ÿÿÿÿÿÿÿÿÿÿÿÿÿÿÿÿÿÿÿÿÿÿÿÿÿÿÿÿÿÿxÿÿÿ¡ÿÿÿÿÿÿÿÿÿÿÿ ÿÿÿÿÿÿ¢ÿÿÿÿÿÿÿÿÿÿÿÿÿÿÿÿÿÿÿÿÿÿÿÿÿÿÿÿÿÿÿÿ¬ÿÿÿÿÿÿ§ÿ ÿÿÿÿÿÿÿÿÿÿÿÿÿÿÿÿÿÿÿÿÿÿÿÿÿBÿ~þÿ;ÿfÿRÿkÿÿ~ÿÿÿÿ~ÿÿÿÿÿÿÿÿ|ÿÿÿÿÿÿÿÿÿÿÿÿÿÿÿzÿÿÿÿÿÿ~ÿÿÿÿ~ÿÿÿÿÿrÿÿÿÿÿÿÿÿÿÿÿÿÿÿÿqÿÿÿÿÿÿÿÿÿÿwÿÿÿÿÿÿÿÿÿÿÿÿÿaÿÿÿÿÿÿkÿ}ÿÿÿÿÿ|ÿyÿÿÿÿÿÿ}ÿÿÿÿÿÿÿÿÿÿ|ÿÿÿÿ}ÿ|ÿÿÿÿÿÿÿÿÿ¡ÿÿÿ|ÿÿÿÿÿrÿÿÿÿÿÿÿÿtÿpÿwÿrÿZÿZÿvÿÿÿÿÿÿÿÿÿ~ÿwÿyÿ}ÿÿÿ|ÿÿÿÿ{ÿ}ÿÿÿwÿÿÿ|ÿ~ÿÿÿÿÿÿ~ÿÿ~ÿÿ~ÿjÿMÿYÿÿÿvÿÿÿxÿÿÿÿvÿ{ÿzÿ{ÿÿsÿÿxÿwÿÿsÿ|ÿÿdÿrÿ}ÿÿÿwÿ}ÿÿtÿuÿÿyÿuÿÿÿ~ÿ{ÿwÿ{ÿÿÿÿÿÿÿÿÿÿÿÿÿÿÿÿuÿmÿzÿÿÿtÿÿÿÿÿÿÿ|ÿÿÿÿÿÿÿÿÿÿÿÿÿÿÿÿÿ¢ÿÿÿ ÿÿÿÿÿÿÿÿÿÿÿÿÿÿÿÿÿÿÿÿÿÿÿÿÿÿÿÿÿÿÿÿÿÿÿÿÿÿÿÿÿÿÿÿÿÿÿÿÿÿÿÿÿÿÿ ÿÿÿÿÿÿÿÿÿÿÿÿÿSÿlÿÿÿÿÿÿÿÿÿ¢ÿÿ¡ÿ£ÿÿÿÿÿ«ÿÿÿÿÿÿÿÿÿÿÿÿÿÿÿÿÿÿÿÿÿÿÿÿ ÿÿÿ¤ÿ£ÿÿÿÿÿ¨ÿ¡ÿ¦ÿÿ¥ÿ§ÿÿÿÿÿÿÿÿÿÿÿÿÿÿÿÿÿ«ÿÿÿ¢ÿ¤ÿÿÿ ÿÿÿ£ÿÿ¥ÿ¬ÿÿ¢ÿ¦ÿÿ¦ÿÿ¦ÿÿÿÿÿ¡ÿ¡ÿÿÿªÿªÿ¨ÿÿÿÿÿ£ÿÿÿ¥ÿ¢ÿÿÿÿÿÿ«ÿ4ÿ
[truncated: 11,436,837 more chars]
