# Supplementary material for: Identifying regulators of associative learning using a protein-labelling approach in Caenorhabditis elegans
Source: eLife. 2026 Jan 28;14:RP108438. doi: 10.7554/eLife.108438 (PMC12851583; doi:10.7554/eLife.108438)
Supplement: Figure 1—figure supplement 3—source data 2. [file elife-108438-fig1-figsupp3-data2.zip › Figure 1-figure supplement 3-source data 2/Figure 1-figure supplement 3D (ladder).scn]

MIME-Version: 1.0 (Generated by Image Lab 5.2.1)
Content-Type: multipart/mixed; boundary="20230726-150317-0B656170"
Content-Description: Image Lab Image File
X-EntityRank: middle
X-LastSaveDate: 2023.07.26.15.03.17.737

--20230726-150317-0B656170
Content-Type: text/xml; charset="utf8"
Content-Length: 1852
Content-Description: ItemHeaderTag
X-EntityRank: first
X-LastSaveDate: 2023.07.26.15.03.17.737

<!DOCTYPE XML>
<root version="2">
 <FileAuthoringInfo>
  <applicationName>Image Lab Touch</applicationName>
  <applicationSchema>3</applicationSchema>
  <majorVer>2</majorVer>
  <minorVer>3</minorVer>
  <subMinorVer>0</subMinorVer>
  <buildNumber>7</buildNumber>
  <changeList>198661</changeList>
  <buildType></buildType>
  <version>2.3.0.07</version>
 </FileAuthoringInfo>
 <name>2023-07-26 0.078s</name>
 <scan_id>55391322021635750</scan_id>
 <description></description>
 <user>Proteomics</user>
 <document_control_sign>0</document_control_sign>
 <document_controlled>0</document_controlled>
 <frame_sync_type>sync_frames_and_lanes</frame_sync_type>
 <normalization_channel>-1</normalization_channel>
 <normalization_use_bands>0</normalization_use_bands>
 <DisplaySettings>
  <showAnnotations>true</showAnnotations>
  <showLaneFrame>true</showLaneFrame>
  <showLanes>true</showLanes>
  <showBands>true</showBands>
  <showLaneLabels>true</showLaneLabels>
  <showBandsAttributes>true</showBandsAttributes>
  <bandsAttributes>1</bandsAttributes>
  <selectedLaneAttr>true</selectedLaneAttr>
  <showMWLegend>true</showMWLegend>
  <showVolumes>true</showVolumes>
  <showVolumesLabel>true</showVolumesLabel>
  <showBandEdges>false</showBandEdges>
 </DisplaySettings>
 <channel_count>1</channel_count>
 <rgb_composite>true</rgb_composite>
 <RGBDisplaySettings>
  <Red>
   <Channel>-1</Channel>
   <Enable>false</Enable>
  </Red>
  <Green>
   <Channel>-1</Channel>
   <Enable>false</Enable>
  </Green>
  <Blue>
   <Channel>-1</Channel>
   <Enable>false</Enable>
  </Blue>
 </RGBDisplaySettings>
 <scan_0>
  <transform high_frac="0.999054" invert="false" low_frac="0.876677" highlight_saturate="true" gamma="1"/>
  <colormap>Gray</colormap>
  <zoom>-1.0000000000000000</zoom>
  <image_anchor x="0.0000000000000000" y="0.0000000000000000"/>
 </scan_0>
</root>
--20230726-150317-0B656170
Content-Type: multipart/mixed; boundary="20230726-150317-0B6560B8"
Content-Description: ScanImageTag0
X-EntityRank: first
X-LastSaveDate: 2023.07.26.15.03.17.737

--20230726-150317-0B6560B8
Content-Type: application/octet-stream
Content-Length: 12179328
Content-Description: ImageData
X-EntityRank: first
X-LastSaveDate: 2023.07.26.15.03.17.737

¢ÿ¡ÿÿÿ£ÿ¢ÿ¢ÿ¢ÿÿÿ¥ÿÿÿÿÿÿÿÿÿÿÿÿÿÿÿÿÿÿ ÿÿÿÿÿÿÿÿÿÿÿÿÿÿÿÿÿÿÿÿÿÿ~ÿÿÿÿzÿÿÿÿÿÿÿÿÿÿ¦ÿÿÿÿÿÿÿ~ÿÿÿÿÿÿÿÿÿÿÿÿÿÿÿÿÿÿyÿÿÿÿÿÿÿÿÿÿÿÿÿÿÿÿÿÿÿÿÿ¤ÿ°ÿÿÿÿÿÿÿÿÿÿÿÿÿÿÿÿÿÿÿÿÿÿÿ¤ÿÿÿÿÿÿÿÿÿÿÿÿÿÿÿÿÿÿÿ¢ÿÿÿÿÿÿÿÿÿÿÿÿÿÿÿÿmÿÿÿÿÿÿÿÿÿÿÿÿÿÿÿ¦ÿÿÿÿÿÿÿÿÿÿÿÿÿÿÿÿÿÿÿÿÿ~ÿÿÿÿÿÿÿÿÿÿÿÿÿÿÿÿÿÿÿÿÿ¢ÿÿÿÿÿÿÿÿ ÿÿÿ ÿ³ÿÿ¢ÿÿÿ¡ÿ¢ÿÿÿ ÿÿ®ÿÿªÿ®ÿ¡ÿ¦ÿÿÿÿ«ÿ£ÿÿ§ÿ©ÿ­ÿ«ÿ¨ÿÿÿÿ¢ÿ ÿ§ÿªÿÿ ÿ¥ÿ·ÿÿ¢ÿÿ£ÿ«ÿ¦ÿÿ¤ÿ©ÿªÿ°ÿ¤ÿ©ÿ«ÿ§ÿ§ÿ¦ÿªÿ¡ÿ£ÿ±ÿ«ÿÿ¨ÿÿÿÿÿÿÿ±ÿ©ÿ¡ÿ¬ÿ¹ÿ¯ÿÿ¬ÿ£ÿ¡ÿ°ÿ¬ÿ§ÿ¨ÿÿ ÿ­ÿªÿÿÿÿÿ ÿ²ÿÿÿÿÿÿ¥ÿ£ÿÿ¦ÿ²ÿ ÿ¡ÿÿÿ§ÿ¢ÿÿ¤ÿÿÿÿÿÿÿcÿcÿÿÿ~ÿÿ ÿÿÿÿÿÿÿÿÿÿ¢ÿ ÿÿÿÿÿÿÿÿÿÿÿ¥ÿ´ÿÿÿÿÿÿÿÿÿÿÿÿÿÿÿÿÿÿÿÿÿÿÿÿÿÿÿÿÿÿÿ¢ÿÿWÿsÿÿÿÿÿÿÿÿÿÿÿÿÿÿÿÿVÿþ	ÿrÿÿ~ÿÿÿÿÿÿÿ ÿÿÿÿÿÿÿyÿÿÿÿÿÿ ÿÿÿÿÿÿ{ÿÿOÿÿÿÿÿÿÿÿÿÿÿÿÿÿÿÿ£ÿÿÿÿÿÿÿÿÿÿÿÿÿÿ¢ÿÿÿÿÿÿÿ{ÿtÿÿÿÿÿÿÿÿÿÿÿ¦ÿÿÿ¢ÿÿÿÿÿÿÿÿÿ¡ÿÿÿ ÿÿÿ¡ÿÿ ÿ¤ÿÿÿÿÿÿÿ ÿÿÿÿÿ¡ÿÿÿÿÿ¤ÿÿÿÿ¥ÿÿÿÿÿÿÿÿÿÿÿÿÿ£ÿ¨ÿ¥ÿÿÿ§ÿÿ|ÿÿÿrÿsÿÿÿÿÿÿÿÿÿÿÿÿÿÿÿÿÿ¢ÿ¤ÿÿÿÿÿÿÿÿÿÿÿÿÿÿÿ«ÿÿÿÿÿZÿ2ÿðþÿkÿÿÿÿÿÿÿÿÿÿÿ}ÿÿªÿÿÿÿÿÿÿÿÿÿÿÿÿÿÿÿÿ¢ÿÿÿÿuÿÿÿÿÿÿÿÿÿÿÿÿÿÿÿÿÿÿ}ÿÿÿÿÿÿÿÿÿÿÿÿ¡ÿ ÿ¤ÿÿÿÿ¢ÿÿÿÿÿÿÿÿÿÿÿÿÿÿÿ¤ÿxÿÿÿÿÿÿÿÿÿÿÿÿÿÿÿÿÿÿÿÿÿÿÿÿÿ¤ÿÿÿÿÿÿÿÿÿÿÿ¢ÿÿÿÿÿÿ}ÿÿÿÿ ÿÿÿÿÿ ÿÿÿÿÿÿÿ¤ÿÿÿÿÿÿÿ~ÿÿÿÿÿÿÿ¢ÿÿÿÿÿ£ÿÿÿÿÿÿÿÿ£ÿÿÿÿÿÿÿÿÿÿÿÿÿÿ¦ÿÿÿÿÿÿÿÿÿÿÿÿÿÿÿÿÿÿÿÿÿÿÿ¤ÿÿÿÿÿÿÿÿÿÿÿÿÿÿÿÿÿÿÿÿÿÿÿÿÿÿÿÿÿÿÿÿÿÿÿÿÿÿÿ~ÿÿÿÿ¦ÿÿÿÿÿÿÿÿÿÿÿÿÿÿÿÿÿÿÿÿÿÿÿ¢ÿÿÿÿ¬ÿÿÿÿÿÿÿÿÿÿÿÿÿÿÿÿÿÿÿÿ¤ÿÿÿÿÿÿÿÿÿÿ¨ÿ¢ÿÿÿÿÿÿÿÿªÿÿªÿÿÿÿ©ÿ ÿÿ¤ÿÿwÿÿÿÿÿÿÿÿ¢ÿÿ ÿÿÿÿÿÿÿÿ¡ÿÿÿÿÿÿÿ£ÿÿÿ¢ÿÿÿÿÿÿÿÿÿÿ¡ÿ¢ÿÿÿÿÿÿÿÿÿ¦ÿÿrÿ|ÿdÿÿÿÿÿ£ÿÿªÿÿÿÿ¥ÿ¨ÿÿÿÿÿÿÿ ÿÿ¢ÿ¢ÿÿÿÿÿÿÿÿÿÿÿ¢ÿÿÿÿÿÿÿÿÿÿÿ¡ÿ¡ÿÿ¬ÿÿÿÿ©ÿÿÿÿÿÿÿÿÿÿÿÿÿÿÿÿÿ£ÿÿ¢ÿ¡ÿÿ ÿ¢ÿÿÿÿÿÿ ÿªÿÿÿÿ¦ÿÿÿÿÿÿÿÿ²ÿÿÿÿ£ÿÿÿ¡ÿ¢ÿÿÿÿÿÿÿ³ÿ±ÿ¥ÿÿÿÿ§ÿ¡ÿÿÿÿÿÿÿ¢ÿÿÿ£ÿ ÿÿÿÿ¡ÿ{ÿÿÿÿ£ÿÿÿÿÿÿÿ®ÿÿÿ¥ÿÿÿÿÿ ÿÿÿÿÿÿÿÿÿÿ¢ÿ¦ÿ¥ÿ¤ÿ£ÿ¢ÿÿÿÿÿÿ ÿ ÿ ÿ£ÿÿÿÿÿÿÿÿÿÿÿÿÿÿÿ£ÿÿÿ£ÿÿÿ¥ÿ¥ÿÿÿ¡ÿÿÿÿÿ¡ÿ¥ÿ«ÿÿÿÿÿÿÿÿ¤ÿ£ÿÿÿÿÿÿÿÿªÿ ÿ«ÿÿÿÿÿÿÿÿÿ¤ÿÿÿÿÿÿÿÿÿ£ÿ§ÿ¡ÿÿÿÿÿÿ¥ÿ®ÿ¡ÿÿ°ÿ©ÿÿÿÿÿÿ¦ÿ§ÿÿÿ¥ÿÿÿÿÿÿÿÿ¡ÿÿÿÿÿÿÿÿÿÿÿÿÿÿ¦ÿÿ ÿÿÿÿÿÿÿÿÿÿÿ ÿÿÿÿÿÿÿÿÿÿÿÿÿ ÿÿÿÿÿÿÿÿ¨ÿÿÿÿ¡ÿÿ¥ÿ¢ÿ¨ÿ ÿÿÿ¡ÿ¦ÿ¨ÿ§ÿÿ¥ÿ ÿÿÿÿÿÿÿ¥ÿ¦ÿÿÿÿ ÿÿÿÿ¦ÿÿÿÿÿÿÿ¡ÿÿÿ ÿÿÿÿÿÿ¶ÿ ÿÿ¤ÿÿ ÿ¤ÿÿÿÿÿÿÿÿÿÿÿÿ¡ÿÿÿÿÿÿÿÿÿ¢ÿ ÿ£ÿÿÿÿÿ ÿÿÿÿ¡ÿ£ÿÿÿÿÿÿÿÿÿÿÿÿÿÿÿÿÿÿ©ÿÿ¢ÿÿÿÿÿÿÿÿ¢ÿÿÿÿÿÿÿÿÿÿÿÿÿ¡ÿÿ¦ÿ¬ÿ«ÿ²ÿ«ÿ­ÿ¢ÿÿÿÿÿÿÿÿ¤ÿ ÿÿÿÿÿÿÿÿ¤ÿ ÿÿ¡ÿ¢ÿ§ÿÿªÿÿÿÿ¥ÿ¢ÿÿÿÿÿÿÿÿÿÿ¢ÿÿÿÿÿÿÿ¥ÿÿÿÿÿÿÿ¨ÿÿÿÿÿ£ÿÿÿÿÿxÿpÿÿÿÿÿÿÿ©ÿÿ£ÿÿ ÿ­ÿ²ÿÿÿ©ÿ§ÿÿÿyÿÿÿÿÿÿÿ¡ÿÿÿÿÿÿÿÿ§ÿÿÿ£ÿÿÿÿÿÿÿÿÿÿÿÿÿÿÿÿÿÿ¢ÿÿÿÿÿ ÿ£ÿ¢ÿ§ÿ¦ÿ¬ÿ ÿÿ¢ÿ ÿÿÿ£ÿ ÿÿÿÿ ÿÿÿÿÿÿ®ÿ¦ÿÿÿÿÿ®ÿ¨ÿ©ÿÿÿÿÿÿ¬ÿÿÿÿÿ©ÿÿÿ ÿÿÿ¦ÿ¨ÿÿÿÿÿÿ ÿÿÿÿÿÿÿÿÿÿÿÿÿÿÿ§ÿ§ÿÿ¢ÿÿ¢ÿÿÿÿÿÿ¤ÿÿÿ¥ÿÿ¥ÿÿÿÿÿÿÿ¦ÿÿÿÿÿÿÿÿÿÿÿÿÿÿÿÿÿÿ ÿÿÿÿÿÿÿ­ÿÿ¢ÿ¥ÿ¥ÿªÿÿ|ÿÿÿÿÿÿÿÿÿÿÿÿÿÿÿÿÿ¦ÿÿÿÿ ÿÿ¯ÿ©ÿ¨ÿ¡ÿÿÿÿÿ¥ÿ®ÿÿ¦ÿ ÿÿÿ{ÿÿ®ÿÿÿ­ÿÿÿ ÿÿÿÿÿÿÿÿ¡ÿ¤ÿÿÿÿÿÿ¥ÿÿ ÿÿÿÿÿÿÿÿÿÿ£ÿÿÿ¢ÿÿÿÿÿÿÿÿyÿ9ÿ@ÿÿÿÿÿÿÿÿ¥ÿÿ ÿ ÿÿ ÿÿ¶ÿ¤ÿÿ±ÿÿÿ°ÿÿµÿ¡ÿÿÿÿÿÿÿÿ ÿÿÿÿ¤ÿ¢ÿÿÿ£ÿÿÿ ÿÿÿÿÿÿÿÿÿ¡ÿÿÿÿÿÿÿÿÿÿÿ£ÿÿÿ¦ÿÿÿ¢ÿÿÿ¡ÿ¤ÿÿÿÿÿÿÿÿÿÿÿ¦ÿÿÿÿÿ¦ÿÿÿÿÿÿÿÿÿÿÿÿÿÿÿ§ÿÿÿ¥ÿ¥ÿÿ ÿÿ¢ÿÿÿÿÿÿÿ¢ÿÿ¢ÿ¡ÿ¡ÿÿÿÿÿÿ§ÿ¢ÿÿÿÿÿÿÿ¥ÿ£ÿÿ¬ÿÿÿÿÿÿÿÿÿÿÿÿ ÿÿÿÿÿ£ÿ«ÿ¦ÿÿÿÿ¥ÿ ÿÿÿÿÿ¦ÿÿÿÿ£ÿ¢ÿÿÿÿÿÿ°ÿ®ÿ£ÿÿÿÿ©ÿ¢ÿ£ÿ¥ÿ ÿ©ÿ§ÿÿÿÿÿ¢ÿÿÿÿ°ÿÿÿÿ£ÿÿÿÿ¥ÿÿÿ¡ÿÿÿÿÿÿÿÿÿÿ¡ÿÿÿ£ÿ£ÿÿÿÿÿÿÿÿ ÿÿÿÿÿÿÿÿÿ¡ÿÿÿÿÿÿÿÿÿÿÿÿÿÿÿ¢ÿÿ¡ÿÿÿÿÿÿÿ£ÿ¥ÿÿÿÿÿ¥ÿÿ¢ÿÿÿÿÿ¢ÿ¬ÿ¨ÿÿÿÿÿÿ¦ÿÿÿ¥ÿÿÿ¢ÿ¤ÿ¦ÿÿÿ¢ÿÿÿÿÿÿÿÿÿÿÿ¢ÿÿÿ§ÿ¢ÿÿ¢ÿ¥ÿÿÿ®ÿ¹ÿÿÿÿÿÿÿ¥ÿÿÿ¤ÿÿÿ¡ÿ§ÿÿ¤ÿ­ÿÿÿÿÿ£ÿÿÿÿÿ¤ÿ¤ÿ¨ÿ£ÿ§ÿ­ÿÿ¡ÿÿÿ¡ÿÿÿÿÿ«ÿ¡ÿ®ÿ¢ÿÿÿ¢ÿ¡ÿÿ ÿ ÿÿÿ¨ÿÿ¥ÿ¸ÿÿ ÿ¶ÿÿÿ¡ÿ°ÿ¥ÿ¯ÿ¦ÿ¡ÿ£ÿ ÿÿÿÿÿpÿaÿÿÿ¤ÿÿÿÿÿ¤ÿ¢ÿÿÿÿÿ©ÿ«ÿ§ÿÿÿÿÿ¡ÿÿÿÿÿ¤ÿ¡ÿÿ¥ÿ ÿÿÿ¢ÿ«ÿ±ÿ«ÿ¢ÿÿ¡ÿÿÿ£ÿÿ®ÿ¦ÿªÿÿÿ ÿÿÿ ÿÿ§ÿ¸ÿÿÿÿÿ¢ÿÿÿÿÿÿÿ£ÿÿÿÿÿÿ ÿ¢ÿÿ­ÿ¢ÿÿÿÿÿÿªÿÿÿ°ÿ¥ÿ¡ÿ©ÿ¢ÿ ÿ¡ÿ§ÿÿ¡ÿ§ÿ¢ÿ¥ÿ¡ÿ©ÿ£ÿÿÿÿÿ¤ÿ¡ÿ¤ÿ¨ÿÿÿÿÿÿÿÿ ÿÿÿÿ£ÿ ÿ³ÿÿÿÿ£ÿ¢ÿ£ÿ£ÿ¦ÿ¡ÿ£ÿÿÿ¡ÿÿÿ\ÿ\ÿÿÿ¤ÿÿÿÿÿ¨ÿÿÿÿÿÿÿÿÿ¤ÿÿÿÿÿÿÿÿÿÿÿÿÿÿ°ÿÿ¥ÿ§ÿÿÿÿÿÿ¢ÿ¦ÿÿÿÿ ÿÿÿÿÿÿÿÿÿ¤ÿ¥ÿÿÿ«ÿÿÿÿÿÿ¥ÿÿÿÿÿ¢ÿÿÿÿÿÿÿÿÿÿÿªÿÿÿÿÿÿÿÿÿÿ¦ÿÿ¢ÿÿÿÿÿÿ¡ÿÿÿ«ÿÿÿÿÿÿÿÿÿÿÿÿÿ ÿ¡ÿÿÿÿÿÿÿÿÿÿÿ¬ÿÿÿÿÿÿÿÿ¦ÿ¦ÿÿÿÿÿÿÿ¦ÿªÿÿÿÿÿÿÿÿÿÿÿÿÿ¡ÿ¢ÿÿÿÿ ÿ¢ÿ­ÿ²ÿÿ¢ÿÿÿ¡ÿÿ£ÿÿÿÿ¦ÿÿÿÿ¤ÿÿÿÿ¡ÿÿ£ÿ©ÿ¥ÿÿÿÿÿÿ£ÿÿÿÿÿÿÿÿÿÿÿÿÿÿÿÿÿÿÿÿ¢ÿ ÿÿÿ¥ÿÿÿÿÿÿÿÿÿÿÿÿÿ¡ÿÿÿÿÿÿÿ¢ÿ¥ÿÿ¡ÿÿÿÿÿÿÿ ÿÿÿÿÿÿÿÿÿÿÿÿÿÿ¡ÿÿÿwÿÿÿÿ¤ÿ£ÿÿÿÿÿ¥ÿ ÿÿÿÿÿÿÿÿÿÿÿÿÿÿÿ¤ÿ¬ÿ¦ÿÿÿÿÿÿÿÿÿÿÿ ÿ£ÿ ÿÿÿÿÿÿÿÿÿÿÿÿÿÿÿÿ¡ÿÿÿÿÿÿÿÿÿÿÿÿÿÿ|ÿÿÿÿÿÿÿÿÿÿÿÿÿÿÿÿÿÿÿÿ§ÿÿÿÿÿÿÿÿÿÿÿÿÿÿÿÿÿÿÿÿÿÿÿÿÿÿ¡ÿÿÿÿÿÿÿÿ¢ÿ¡ÿ¤ÿÿªÿÿÿÿÿÿÿ§ÿÿÿÿÿÿÿÿÿ ÿ ÿÿÿÿÿÿÿÿÿÿÿ¨ÿ«ÿ¤ÿÿÿÿ£ÿ¥ÿÿ£ÿÿÿÿÿÿÿÿÿÿÿÿÿÿ|ÿ|ÿ«ÿ¤ÿÿÿÿÿÿÿÿÿÿÿÿÿÿÿÿ¡ÿÿÿ}ÿÿÿÿÿÿÿÿÿÿ ÿÿÿÿÿÿÿÿÿÿÿÿÿÿÿÿÿÿÿÿÿÿÿÿÿÿÿÿÿÿÿÿÿÿÿÿÿÿÿÿÿÿÿÿÿÿÿÿÿÿÿÿÿÿÿÿÿÿÿÿÿÿÿÿÿÿÿÿÿzÿÿÿÿÿÿÿÿÿÿÿÿÿÿÿÿÿÿÿÿÿÿÿ¡ÿÿÿÿÿÿÿÿÿÿÿÿÿÿÿÿÿÿÿÿÿÿÿÿÿÿÿÿÿÿÿÿÿÿÿ ÿÿÿÿÿÿÿÿÿÿÿÿÿÿÿÿÿÿÿÿ¢ÿ¦ÿÿÿÿÿÿÿÿÿÿÿÿÿÿÿÿÿÿ¢ÿÿÿÿÿÿ ÿÿÿÿÿÿÿÿÿ¢ÿ¹ÿÿ¤ÿ¤ÿÿÿ¦ÿÿÿ¡ÿÿÿÿÿ£ÿÿÿÿÿÿÿÿÿªÿ¨ÿ®ÿÿ«ÿÿÿÿ ÿ¥ÿ¶ÿ·ÿÿ ÿÿÿÿÿ¡ÿ£ÿ¬ÿ¬ÿ£ÿÿ¥ÿ¦ÿ§ÿ§ÿ£ÿªÿ¡ÿ«ÿ©ÿ²ÿ³ÿ¦ÿ¡ÿ¤ÿÿ£ÿ£ÿÿÿ ÿ¥ÿÿÿÿÿ ÿ§ÿ­ÿÿªÿ¢ÿÿ§ÿªÿ¨ÿ¥ÿ§ÿ£ÿÿÿ ÿ£ÿ¬ÿ­ÿÿ¤ÿ²ÿ«ÿ¡ÿÿÿ£ÿ§ÿ¡ÿÿ¤ÿ§ÿ®ÿ ÿÿÿÿ¡ÿ¨ÿÿÿÿÿÿÿÿ^ÿ|ÿ¤ÿÿÿÿÿÿÿÿÿÿÿÿÿÿ ÿÿÿÿÿÿÿÿÿÿÿ¡ÿÿÿÿÿÿÿÿÿÿÿÿÿÿÿÿÿÿÿÿÿÿÿÿ¡ÿÿÿÿÿÿÿÿÿÿoÿzÿÿÿÿÿsÿsÿÿÿÿÿÿÿÿÿÿ%ÿ®þ0ÿfÿÿÿÿÿÿÿÿÿÿÿÿÿÿÿÿvÿÿÿÿÿÿÿÿÿÿÿÿÿhÿpÿÿÿ¦ÿÿÿÿÿÿÿÿÿÿÿÿÿ¢ÿÿÿÿÿÿÿÿÿÿ ÿÿÿÿ ÿ ÿÿÿÿtÿ^ÿÿtÿ|ÿÿ¡ÿÿ¢ÿÿÿÿÿÿÿÿÿÿÿ¤ÿÿÿÿÿÿÿÿÿÿÿÿÿÿÿ¢ÿªÿÿÿ¡ÿÿÿÿzÿÿÿÿÿÿÿÿÿÿ¥ÿ¢ÿÿÿ¤ÿÿÿÿÿÿÿÿÿÿÿÿÿÿÿÿÿÿÿ{ÿÿÿÿ{ÿÿÿÿÿ ÿÿÿÿÿÿÿÿÿÿÿÿÿ ÿÿÿÿÿÿ{ÿÿÿ¡ÿ¤ÿÿÿÿ¥ÿÿÿkÿÿÿÿ}ÿpÿTÿVÿ{ÿÿÿÿÿÿÿÿ ÿÿÿÿÿÿÿÿÿÿÿÿÿ¢ÿÿÿÿÿÿ¨ÿÿÿÿÿÿÿÿÿÿÿÿÿÿÿÿÿÿÿÿÿÿ¨ÿÿÿ~ÿÿÿÿÿÿÿÿÿÿÿÿÿÿÿ£ÿ¢ÿÿÿÿÿÿ{ÿÿÿÿÿÿÿÿÿÿÿ¥ÿÿÿÿÿÿÿÿÿ~ÿÿÿÿÿ ÿÿÿÿÿÿÿ}ÿÿÿÿÿÿÿÿÿÿÿÿÿÿÿÿÿÿÿÿÿÿÿÿÿÿ¥ÿÿÿÿÿÿ ÿÿÿÿvÿ}ÿÿÿÿÿÿÿÿÿÿÿÿÿÿÿÿÿÿ ÿÿ¦ÿÿÿÿÿÿÿÿÿÿÿÿÿÿÿÿÿÿÿÿ¢ÿÿÿ ÿ¢ÿÿÿÿÿÿÿÿÿÿÿÿÿÿÿÿÿÿÿÿÿÿÿÿÿÿÿÿÿÿÿÿÿÿÿÿ¡ÿÿÿÿÿÿÿÿÿÿÿÿÿÿÿÿÿÿÿÿÿÿÿ¤ÿÿxÿÿÿÿÿÿ¢ÿÿÿÿ£ÿÿÿÿÿÿÿÿÿÿÿÿÿÿÿÿ¦ÿÿÿÿÿÿ£ÿÿÿÿÿÿÿÿÿÿ«ÿÿÿÿÿ¢ÿÿÿÿÿÿÿÿÿÿÿ¦ÿ ÿÿÿÿÿÿÿÿ¸ÿÿÿ ÿÿÿÿÿÿÿÿÿ¬ÿÿÿÿÿÿÿÿÿÿÿÿÿÿÿÿÿÿ¡ÿ ÿÿÿÿÿÿÿÿÿÿÿÿ¢ÿÿ£ÿ¦ÿÿ£ÿÿÿÿÿÿÿÿÿÿÿÿÿ ÿÿÿÿÿÿÿÿ ÿÿÿÿÿÿÿÿÿÿÿ¢ÿÿÿÿÿÿÿ¢ÿÿÿÿÿÿÿÿÿÿÿÿÿÿÿÿÿÿÿ¥ÿÿÿÿ¥ÿ©ÿÿÿÿÿ«ÿÿÿÿÿÿÿÿÿÿÿÿxÿÿÿÿÿÿÿÿÿÿÿÿÿÿÿ|ÿÿÿÿÿÿ¦ÿÿÿ­ÿÿÿÿÿÿ ÿÿÿÿÿÿÿÿÿÿÿÿÿÿ¥ÿ«ÿ¨ÿ¡ÿÿÿÿÿÿÿÿ ÿÿÿÿÿÿ§ÿÿÿÿÿÿ¥ÿÿ}ÿÿÿ¨ÿÿÿÿÿÿ ÿ«ÿ£ÿÿ¥ÿÿÿÿÿÿÿÿÿ¢ÿÿÿÿÿÿÿÿ£ÿÿÿ«ÿÿÿÿÿ©ÿ¢ÿÿ­ÿÿÿÿÿ¢ÿÿ¡ÿ ÿ¨ÿÿÿÿ ÿ ÿÿÿÿÿ¥ÿ¡ÿÿ¤ÿ¬ÿ³ÿ­ÿÿ£ÿÿÿ ÿ¢ÿÿ¥ÿÿ¢ÿÿÿÿÿ§ÿÿÿ ÿ¥ÿÿÿÿÿÿ ÿÿ§ÿ¯ÿ«ÿÿÿ§ÿ¨ÿvÿ¥ÿ¡ÿÿÿÿÿÿÿÿ¡ÿÿ£ÿÿÿ¢ÿÿÿÿÿÿ ÿÿÿÿÿÿÿ¥ÿÿÿÿÿ¥ÿ³ÿÿÿÿÿÿÿ¢ÿÿÿ¥ÿÿÿÿÿÿÿ£ÿÿÿÿ ÿ§ÿÿÿÿÿÿÿÿÿÿÿÿÿÿÿÿÿÿÿÿÿ¤ÿÿÿ ÿ¨ÿÿÿÿÿÿÿÿ¨ÿ ÿÿÿ¡ÿ¬ÿÿ¥ÿÿÿÿÿ¢ÿÿÿ°ÿ¥ÿ¢ÿªÿÿÿÿÿÿÿÿ§ÿ ÿÿÿÿ£ÿÿÿÿÿ£ÿÿ¦ÿ§ÿÿÿÿÿÿÿÿÿÿÿÿ©ÿÿ¡ÿ£ÿÿ¦ÿ£ÿÿÿ¦ÿÿÿÿÿÿÿÿÿÿÿ¢ÿÿÿ¥ÿ£ÿÿÿÿÿÿÿÿÿÿÿ¡ÿÿÿ ÿ©ÿÿ¨ÿÿÿÿÿÿÿÿÿ¦ÿÿÿÿÿÿÿ®ÿÿ¨ÿÿÿÿ¢ÿÿÿÿÿÿÿÿÿÿÿÿÿÿÿÿÿ¡ÿ¢ÿ£ÿ§ÿÿ¢ÿ©ÿ¨ÿÿ¥ÿÿÿ¥ÿÿÿÿ¡ÿÿ¢ÿÿÿÿÿÿ¦ÿÿÿÿÿ ÿÿ ÿ¯ÿ£ÿÿ¡ÿÿÿÿÿÿÿÿÿÿÿÿ¢ÿÿÿÿÿÿ¥ÿ¢ÿÿÿÿÿÿÿÿ¡ÿÿÿÿÿÿÿ¦ÿÿjÿÿÿÿÿ¢ÿÿÿÿÿÿ²ÿÿ¼ÿ´ÿÿÿÿÿÿÿÿÿ¤ÿÿÿÿÿÿ£ÿÿÿ£ÿ¢ÿÿ§ÿÿÿÿ§ÿ¢ÿÿ«ÿ©ÿÿ¤ÿ©ÿÿÿªÿ¥ÿÿÿ ÿÿÿ¦ÿ©ÿÿÿÿÿÿÿ ÿ§ÿ¥ÿ ÿÿÿ¨ÿ¯ÿÿÿ¢ÿÿÿÿÿÿÿÿÿÿÿ¦ÿ¡ÿ{ÿÿÿÿ¯ÿÿ£ÿÿÿÿÿ ÿ¤ÿÿ¢ÿ¥ÿÿ£ÿÿÿÿÿÿ¦ÿÿ¨ÿ¡ÿÿÿÿÿÿÿÿÿ ÿÿÿÿ£ÿÿÿÿ¬ÿÿÿÿÿÿÿÿyÿÿÿÿÿÿÿÿ¡ÿÿÿÿxÿÿÿÿÿÿÿÿÿ¡ÿ§ÿÿ ÿ©ÿÿÿªÿÿÿ£ÿ§ÿÿÿ£ÿÿÿ§ÿÿÿÿÿÿÿÿ¡ÿÿ£ÿÿÿ¢ÿÿÿÿÿÿÿ ÿÿÿÿÿ ÿÿÿÿÿÿÿÿÿÿÿÿÿ£ÿÿÿÿÿÿÿ£ÿÿÿÿÿÿ ÿÿÿÿÿÿÿÿÿÿÿÿ£ÿ¢ÿÿÿÿÿÿ¦ÿÿÿÿ°ÿÿÿÿÿ¦ÿÿÿÿÿÿÿÿ£ÿ ÿÿÿÿÿÿÿtÿAÿ[ÿÿÿÿÿÿÿÿÿÿÿ°ÿ©ÿÿÿÿÿ¥ÿ ÿÿÿÿÿÿÿ¤ÿÿÿÿÿÿÿÿÿÿÿÿÿÿÿÿÿÿ¥ÿÿÿÿÿÿÿÿ¨ÿÿÿÿÿÿÿÿÿÿÿÿ¥ÿÿÿÿÿÿÿÿ ÿ¦ÿ¥ÿ¬ÿÿÿÿÿÿÿÿ¶ÿÿ¦ÿÿ²ÿ¥ÿÿÿÿÿÿÿÿÿÿ ÿÿÿÿÿÿÿÿÿÿÿ©ÿ ÿÿÿ£ÿÿÿ ÿÿÿ¡ÿÿÿ£ÿ¬ÿ¢ÿÿÿÿÿÿ¤ÿ¡ÿÿÿÿÿÿÿÿÿÿÿ¨ÿÿÿ­ÿÿÿÿÿÿÿÿ¡ÿÿÿÿÿÿÿ ÿÿÿÿ ÿÿÿÿ§ÿÿ¢ÿÿÿÿÿ¬ÿ ÿÿÿÿ¨ÿÿÿ ÿ¢ÿÿ¦ÿ«ÿÿ¤ÿ¦ÿÿ§ÿÿÿÿÿÿ¨ÿÿÿÿ²ÿ¥ÿÿ¦ÿ ÿÿÿÿ«ÿ¦ÿÿÿÿÿÿÿÿÿÿ©ÿ£ÿ¡ÿÿ¢ÿÿÿ¢ÿÿÿÿÿ¦ÿÿÿÿÿÿÿÿÿÿÿ ÿÿÿÿÿÿÿÿ§ÿªÿ¢ÿÿ®ÿÿÿ£ÿÿ¥ÿÿÿÿ¦ÿ¦ÿ­ÿ°ÿ¨ÿ©ÿ©ÿ³ÿÿÿ ÿÿÿÿÿ ÿ¡ÿÿ¡ÿÿÿÿÿÿ¡ÿÿÿ ÿÿÿ¡ÿ¥ÿ¥ÿÿ£ÿ¦ÿÿÿÿÿÿÿÿÿÿ¤ÿÿÿÿÿ¦ÿÿ¡ÿÿÿ¢ÿ¨ÿ¦ÿÿÿ¡ÿ¢ÿ¥ÿÿÿÿÿ¡ÿÿ§ÿ¡ÿ¢ÿÿÿ¦ÿ£ÿÿ£ÿÿ²ÿ¹ÿÿÿÿ«ÿ¬ÿªÿ¤ÿ§ÿ§ÿ¡ÿ¤ÿ£ÿ¥ÿ ÿÿÿ©ÿ¥ÿÿÿ¯ÿ ÿ¡ÿ¢ÿªÿ¡ÿÿÿÿ ÿ¢ÿÿ¡ÿ¢ÿ ÿÿÿ¡ÿ­ÿÿÿÿÿ ÿÿ ÿ¤ÿÿÿÿÿpÿFÿcÿÿ ÿ¦ÿÿ£ÿ ÿ ÿ§ÿÿÿÿÿÿÿ£ÿ¦ÿ©ÿÿ¢ÿÿÿµÿ£ÿÿÿ¸ÿ¡ÿÿ§ÿÿÿÿÿ­ÿ°ÿ¢ÿ¦ÿÿÿÿÿ¤ÿ§ÿ¡ÿ©ÿ¦ÿÿÿÿÿÿ ÿ¬ÿ¨ÿ©ÿ£ÿ¡ÿ­ÿ¡ÿ¡ÿÿÿÿ£ÿÿÿÿÿÿÿÿÿÿ¨ÿÿ¡ÿÿÿ ÿÿÿÿÿÿÿÿÿ}ÿÿÿÿ£ÿ ÿÿªÿÿ§ÿ ÿÿ£ÿÿÿÿÿÿ­ÿ®ÿÿ¬ÿÿÿÿÿ¡ÿÿ¡ÿÿÿÿÿÿ¦ÿ­ÿ¨ÿÿÿÿÿÿÿÿÿÿÿÿÿÿ]ÿYÿÿÿÿÿÿ¦ÿÿÿ¡ÿÿÿÿÿÿÿÿÿ¢ÿÿÿÿÿÿÿ¡ÿ ÿÿÿÿÿÿ ÿÿÿÿÿÿÿ¦ÿÿÿ¤ÿÿÿÿ¢ÿÿÿ¦ÿÿÿ ÿÿÿ¤ÿ¤ÿÿÿ£ÿÿ¡ÿÿ£ÿÿÿÿÿÿ¤ÿ¥ÿÿÿÿÿ¡ÿÿÿ§ÿÿ§ÿ¬ÿÿÿ¤ÿÿÿ¥ÿÿ¥ÿÿ£ÿÿ ÿÿÿÿÿ¢ÿ¡ÿÿÿ§ÿÿ¡ÿ¡ÿ¡ÿÿÿÿÿÿÿÿÿÿÿ©ÿÿÿÿ¡ÿÿÿÿ£ÿ ÿÿÿÿÿÿÿÿÿ¡ÿÿÿÿÿÿÿÿÿÿÿÿÿÿ¥ÿÿÿÿ£ÿÿÿÿ¡ÿÿÿÿ§ÿ¤ÿÿÿ¢ÿÿ ÿ¢ÿÿÿÿ¥ÿ¨ÿÿÿÿÿÿÿÿÿÿÿÿ¡ÿ¨ÿ¨ÿ ÿÿ§ÿ¤ÿÿ£ÿ£ÿÿ£ÿ¥ÿÿÿÿÿÿÿÿÿÿÿÿÿÿÿÿÿÿ¥ÿ¢ÿ¦ÿ£ÿ£ÿÿÿÿÿÿÿÿÿÿ§ÿÿ£ÿÿ ÿÿ ÿ¡ÿÿ¢ÿÿÿÿÿÿÿÿÿÿÿÿÿÿÿ¡ÿÿÿÿÿÿÿÿÿÿÿÿÿÿÿÿ£ÿÿÿÿÿ¢ÿÿÿÿÿÿÿÿÿÿÿÿÿÿÿÿ¨ÿ«ÿ£ÿÿÿÿÿÿÿÿÿÿÿÿÿÿÿÿÿÿÿÿÿÿÿ|ÿÿÿÿÿÿÿÿÿÿÿÿ ÿÿÿÿÿÿÿÿÿÿÿÿÿÿÿÿÿÿÿÿÿÿÿÿÿÿ¢ÿÿÿÿÿÿÿÿÿÿÿÿÿÿÿÿÿÿ¢ÿÿÿÿ¡ÿÿÿÿÿÿÿÿÿÿÿÿÿÿÿÿÿÿ{ÿÿÿÿ ÿÿÿÿÿÿÿÿÿÿÿÿÿÿÿÿÿÿÿÿÿÿÿoÿÿ ÿ¡ÿ¥ÿ¦ÿ¡ÿ¢ÿ¬ÿÿÿ ÿÿ¡ÿ ÿÿÿ ÿÿÿÿÿÿ¡ÿ¢ÿÿÿÿ ÿ¦ÿÿÿÿÿÿÿ¤ÿÿÿÿÿÿ ÿ¢ÿÿÿÿÿÿÿÿÿÿÿÿÿ|ÿÿÿÿÿÿÿÿÿÿÿÿÿÿÿÿÿÿÿÿÿÿÿÿÿÿÿÿÿÿÿÿÿÿÿÿÿÿÿ£ÿÿÿÿÿÿÿÿÿÿÿÿÿÿÿÿÿÿÿÿÿÿÿÿÿÿÿÿÿÿÿÿÿÿÿÿÿÿÿ¡ÿÿÿÿÿÿÿÿÿÿÿÿÿÿÿ¢ÿÿÿÿÿÿÿÿÿ¡ÿÿÿÿÿÿÿÿÿÿÿÿÿ}ÿÿÿÿÿÿÿÿÿÿ}ÿÿÿÿÿÿÿÿÿÿÿÿÿÿÿÿÿÿÿ¢ÿÿÿÿÿÿÿÿÿÿÿÿÿÿÿÿÿÿÿÿÿÿÿÿÿ¢ÿÿÿÿÿÿÿÿÿÿÿÿÿÿ¨ÿÿ¦ÿ¤ÿ«ÿ¢ÿÿÿ¤ÿ©ÿªÿÿÿ¥ÿÿ¥ÿ¦ÿÿÿ¨ÿ¨ÿ ÿÿ¢ÿ©ÿ¨ÿÿÿÿÿÿ¡ÿ¡ÿ«ÿ²ÿ ÿ§ÿ¦ÿÿÿªÿªÿ«ÿ¨ÿ©ÿ­ÿªÿ£ÿÿÿ¬ÿ ÿ¯ÿ¡ÿ¨ÿ®ÿ®ÿ¬ÿ£ÿÿªÿ®ÿ¢ÿºÿ±ÿÿÿ®ÿÿÿÿÿ¥ÿ£ÿ©ÿ©ÿ§ÿ¨ÿ ÿÿ¤ÿªÿ£ÿÿÿÿ ÿ¦ÿ¬ÿ«ÿÿÿÿ ÿÿÿ¢ÿÿÿ¥ÿ¤ÿÿÿ¦ÿ¬ÿ¤ÿ«ÿÿÿÿÿÿÿÿÿÿÿÿvÿÿÿÿÿÿÿÿÿÿÿÿÿÿÿÿÿÿÿÿÿÿÿÿÿÿÿÿÿÿoÿÿÿÿÿÿÿÿÿÿÿÿÿÿ}ÿÿÿÿÿÿÿÿÿÿÿÿÿÿÿÿ~ÿdÿyÿÿÿÿÿÿÿÿÿÿÿÿÿÿÿkÿÌþßþhÿÿÿÿÿÿÿ ÿÿÿÿÿÿsÿÿÿÿwÿÿÿÿÿÿÿÿÿÿÿÿÿÿzÿÿÿÿ ÿÿ¡ÿÿÿÿÿÿÿÿÿÿÿÿÿÿÿÿÿÿÿÿÿÿÿÿÿ£ÿÿÿÿVÿ+ÿMÿIÿ}ÿÿÿÿÿÿÿÿÿ¢ÿÿÿ£ÿÿÿ ÿ¡ÿÿÿÿÿÿÿÿÿÿÿÿÿÿÿÿÿ¢ÿÿÿÿÿgÿ`ÿÿÿÿÿÿÿÿÿÿÿÿÿÿÿÿÿÿÿÿÿÿÿÿÿÿÿ©ÿ½ÿÿÿÿsÿÿÿÿoÿ}ÿÿÿ¦ÿ¥ÿÿÿÿÿÿ{ÿÿÿÿ¤ÿÿÿÿÿÿÿÿ¢ÿÿÿÿÿ¤ÿÿ~ÿÿÿÿÿ~ÿÿÿÿÿÿÿÿÿÿÿÿÿÿÿÿÿÿÿÿÿÿÿÿÿÿ¥ÿÿÿÿÿÿÿÿÿÿÿÿÿÿÿÿÿÿÿÿÿÿÿÿÿÿÿÿÿÿÿÿ£ÿÿÿÿÿÿÿÿÿ|ÿ¦ÿÿ¬ÿÿÿÿÿÿÿÿÿ¢ÿÿÿ|ÿÿÿÿÿÿÿ~ÿÿÿÿÿÿ¤ÿ ÿÿÿÿÿÿÿÿÿÿÿÿÿÿÿÿÿÿÿÿÿÿÿÿÿÿÿÿ£ÿ¦ÿÿÿÿÿÿÿ¡ÿÿÿÿÿÿÿ¦ÿÿÿÿÿÿÿÿÿÿÿ¡ÿÿÿÿÿÿÿÿÿÿÿÿÿÿÿÿÿÿÿ¡ÿÿÿÿÿÿÿÿÿÿÿÿÿÿÿÿÿÿÿ ÿ¨ÿÿÿÿÿÿÿÿÿÿ~ÿÿÿÿÿÿÿÿÿÿÿÿ ÿÿÿ¥ÿÿÿÿÿÿÿÿÿÿÿÿÿÿÿÿÿÿÿÿÿÿÿÿÿÿÿÿÿÿÿÿÿÿÿÿÿÿÿ¡ÿÿ§ÿÿÿÿÿÿÿÿÿ§ÿ¦ÿÿÿÿÿÿÿÿÿÿÿÿÿÿÿ¥ÿÿªÿÿÿ¡ÿÿÿÿÿÿÿÿÿÿÿÿÿ¬ÿ¡ÿÿÿÿÿÿÿÿ ÿ¡ÿ ÿÿÿÿÿ¤ÿÿÿªÿªÿÿÿÿÿÿÿÿ¤ÿÿÿÿÿÿÿÿÿÿÿÿÿÿÿÿÿÿÿÿÿÿÿ¦ÿÿÿ¦ÿ«ÿÿÿÿÿ¢ÿÿÿÿÿÿÿÿ¡ÿ¥ÿ¥ÿÿÿÿÿÿÿÿÿÿÿÿÿÿÿÿÿÿÿÿÿÿÿÿÿ¦ÿÿÿÿwÿÿÿÿ ÿÿÿÿÿÿÿÿÿÿÿÿÿÿÿÿ¡ÿ¨ÿÿÿÿÿÿÿÿÿÿÿ ÿÿÿÿ ÿ©ÿÿÿÿÿÿÿÿÿÿÿÿÿÿÿÿÿÿÿÿÿÿÿÿÿÿÿÿÿÿÿÿÿÿÿÿÿÿÿÿÿ«ÿÿ¦ÿÿÿ¡ÿÿÿÿÿÿÿÿÿÿÿÿÿÿÿ¥ÿÿÿÿÿÿÿÿÿÿÿÿ¡ÿÿÿÿÿÿÿÿÿ¢ÿÿ©ÿÿÿÿÿ¤ÿÿÿÿÿÿÿÿÿÿÿÿÿÿÿÿÿÿÿ¢ÿ¦ÿÿÿÿÿÿÿ¥ÿ¡ÿÿ²ÿÿÿÿ ÿ¡ÿÿÿÿ ÿ ÿÿÿÿÿ£ÿ§ÿÿÿÿ¤ÿÿÿÿÿªÿÿÿÿÿÿÿÿÿÿ¡ÿ¡ÿÿÿÿÿÿ©ÿÿÿÿÿÿ§ÿÿÿÿ§ÿÿÿÿÿ£ÿÿyÿÿÿÿ¦ÿ ÿÿ¯ÿ¤ÿ¡ÿÿÿÿÿÿ¢ÿÿÿÿÿÿÿÿ ÿÿÿ£ÿÿÿÿÿÿÿ ÿÿ ÿ¦ÿÿ¢ÿ§ÿÿ¤ÿÿÿÿÿÿÿÿ ÿÿÿ¤ÿÿ¨ÿ ÿÿÿ ÿ ÿÿ¡ÿ¥ÿ¨ÿ ÿÿÿ¨ÿÿ¤ÿ©ÿÿÿ¤ÿÿÿÿÿÿÿÿÿÿÿÿ¦ÿÿ¢ÿ¡ÿ¬ÿÿÿ¤ÿ¦ÿ ÿ¤ÿÿ¨ÿÿÿÿ©ÿ©ÿÿ ÿÿÿÿÿ¥ÿÿÿ¤ÿ¢ÿ©ÿ¨ÿÿÿÿÿÿÿ¨ÿ§ÿÿÿÿÿÿÿÿÿÿ¤ÿ¤ÿ©ÿ®ÿ¡ÿÿÿÿÿÿÿÿÿÿ£ÿ¨ÿÿÿ ÿÿ¦ÿ¢ÿ¢ÿÿÿÿÿÿ¦ÿÿÿÿÿÿÿ¡ÿÿÿ¡ÿ¦ÿÿÿÿÿÿÿÿÿÿÿÿÿÿÿ§ÿ¥ÿÿÿÿÿÿÿÿÿÿªÿÿÿÿÿ¢ÿ§ÿÿ§ÿÿÿÿÿÿÿÿÿÿÿÿÿÿÿÿÿÿÿÿÿÿÿÿ¡ÿªÿÿÿ£ÿÿÿÿÿÿ¦ÿ¬ÿÿÿÿÿÿÿÿÿÿÿ¥ÿ¡ÿÿ ÿ ÿ¨ÿÿ£ÿ£ÿÿÿÿÿÿxÿxÿÿÿÿÿÿÿÿ¥ÿ¡ÿÿÿÿ¢ÿªÿ¥ÿ¡ÿ¡ÿ¡ÿÿ ÿ©ÿÿ©ÿÿ§ÿ¨ÿ¤ÿ¥ÿÿÿÿ|ÿÿ ÿÿÿ¬ÿÿÿÿÿÿ¼ÿÿ¥ÿÿÿ¢ÿÿ¥ÿ©ÿÿ~ÿÿÿÿÿÿÿ¦ÿ¦ÿÿÿÿÿ«ÿ©ÿ¤ÿÿÿÿ£ÿÿÿÿÿÿÿ¤ÿÿÿÿ§ÿÿ ÿ¤ÿÿÿÿÿÿÿÿÿÿÿÿ¤ÿ¢ÿÿÿ¤ÿ¤ÿÿÿÿÿÿÿÿÿÿ¥ÿÿÿÿÿÿÿÿÿÿ¤ÿÿ¤ÿ¡ÿ£ÿÿÿ£ÿ¥ÿÿÿÿÿÿÿÿÿÿÿÿÿ¤ÿÿÿÿÿÿÿÿÿÿÿÿÿ¢ÿ ÿÿÿÿÿÿÿÿÿÿ¤ÿÿÿ¢ÿÿ¡ÿÿ¬ÿªÿªÿ¤ÿÿÿÿÿÿÿÿ²ÿ£ÿÿÿ¢ÿ¤ÿÿÿ¢ÿ¤ÿÿÿ¥ÿÿÿÿÿÿ­ÿ ÿÿÿÿ¤ÿÿÿÿÿÿÿÿÿ ÿÿÿ¡ÿ¤ÿÿ¤ÿÿÿÿ¦ÿÿÿÿ¡ÿÿÿÿ¡ÿ¥ÿÿÿÿÿÿÿÿÿÿÿÿÿÿªÿÿ°ÿÿÿÿÿ¥ÿ§ÿÿ¡ÿÿÿÿÿÿÿÿÿÿÿÿÿÿÿÿÿÿÿÿÿÿÿÿÿÿÿÿÿÿÿÿÿÿ¤ÿÿÿÿÿÿÿxÿWÿjÿvÿÿÿÿ¡ÿÿÿÿ¥ÿ¡ÿªÿ¯ÿÿÿ ÿÿÿÿÿÿÿÿ¤ÿÿÿÿÿÿÿÿ¡ÿ§ÿÿÿÿÿÿÿÿÿÿÿÿÿÿÿÿÿÿ«ÿÿ¢ÿÿÿÿÿÿÿÿÿ ÿÿ¥ÿÿÿÿÿÿÿÿ¢ÿÿÿÿÿÿÿÿÿyÿÿ ÿÿÿÿÿÿÿ¥ÿÿwÿÿÿÿÿÿÿÿÿÿÿÿÿÿÿÿÿÿ ÿÿÿÿ ÿÿÿ®ÿÿÿÿÿÿ ÿ¤ÿÿÿÿ ÿÿÿ¨ÿÿÿÿÿÿÿ¢ÿÿÿÿÿÿÃÿ§ÿÿ¢ÿÿÿÿÿÿÿÿÿÿÿ¢ÿÿÿÿÿ ÿÿÿÿ¡ÿÿ¢ÿ¤ÿÿÿÿ ÿÿÿÿ¦ÿÿÿ£ÿ£ÿÿ¡ÿ£ÿÿÿÿÿÿÿÿÿÿÿÿÿ§ÿÿÿÿ¢ÿÿ©ÿ ÿ¦ÿ¢ÿÿÿÿ¡ÿ¦ÿ¢ÿÿÿÿÿÿÿÿÿ¡ÿÿÿÿÿÿ¡ÿ¦ÿ¡ÿ°ÿÿÿ®ÿÿÿ§ÿÿ©ÿ¢ÿÿ£ÿÿÿÿÿ ÿÿÿÿ¡ÿ¯ÿ­ÿ¨ÿÿ¥ÿ´ÿ«ÿÿÿÿÿÿÿÿÿ£ÿ ÿ¥ÿ£ÿÿÿÿ§ÿÿ³ÿ®ÿÿÿ±ÿ§ÿ©ÿÿ¤ÿ¡ÿÿÿÿÿÿÿÿÿÿÿÿÿ ÿÿ£ÿ¢ÿÿ£ÿ©ÿÿÿ¡ÿÿÿÿ£ÿÿÿ¢ÿÿÿÿÿ¨ÿÿ§ÿÿ£ÿÿÿ ÿ ÿ§ÿÿÿ¡ÿ£ÿÿ¤ÿ§ÿÿ¤ÿÿÿ¦ÿ¡ÿÿÿÿ¾ÿ¥ÿÿ¨ÿ¥ÿÿÿÿ¢ÿ©ÿªÿ¥ÿÿÿ ÿ¡ÿÿ ÿ¡ÿµÿÿÿ¤ÿÿ£ÿ©ÿ§ÿ£ÿ ÿÿ¥ÿ¯ÿ¥ÿ¡ÿ¨ÿ£ÿ«ÿÿ£ÿ¥ÿÿÿÿ¬ÿ ÿ¦ÿ¥ÿÿ¢ÿ¨ÿÿÿ~ÿ<ÿ'ÿnÿÿ£ÿ¨ÿ¢ÿ©ÿ¤ÿÿÿ¦ÿ©ÿ¡ÿÿÿÿªÿ°ÿ¦ÿ¬ÿ ÿÿÿÿÿÿ ÿ»ÿ¬ÿ¡ÿÿ¡ÿ¢ÿÿÿ¡ÿ ÿÿ¢ÿ¥ÿ¡ÿ¡ÿÿÿ®ÿ£ÿ¢ÿ ÿ£ÿ¦ÿÿÿ§ÿ¡ÿÿ ÿ¡ÿ¦ÿÿÿ¨ÿÿÿ¤ÿÿ£ÿÿÿÿÿÿÿÿÿÿ¨ÿ ÿ¦ÿÿÿ£ÿ¡ÿ¤ÿÿÿÿ¦ÿ«ÿÿÿ¢ÿ¦ÿÿÿ¢ÿÿ¤ÿÿ¤ÿÿÿÿÿÿÿÿÿ¤ÿ¬ÿÿ£ÿÿ£ÿÿÿÿÿÿÿÿÿ¢ÿ¤ÿÿÿÿ£ÿÿ©ÿÿÿÿÿÿÿ ÿÿÿÿ[ÿ{ÿÿ©ÿÿ ÿÿ­ÿ¢ÿÿÿ£ÿ£ÿÿÿÿÿ ÿÿÿÿ£ÿ ÿÿÿ ÿÿÿÿÿÿÿÿÿÿÿ¢ÿÿÿÿ¦ÿ¥ÿ£ÿÿÿÿ¢ÿÿÿÿ¢ÿÿÿÿÿ¢ÿ¡ÿÿ¢ÿÿÿÿÿÿªÿÿÿ¦ÿÿÿÿ¢ÿ¨ÿÿÿ ÿ¢ÿ¦ÿÿ©ÿÿ§ÿ¡ÿÿÿ¡ÿÿÿÿÿÿÿÿÿÿ¬ÿ ÿÿ¢ÿ¡ÿÿÿÿÿÿ©ÿ¢ÿÿÿÿÿÿÿÿÿÿ±ÿÿÿÿÿÿ¡ÿÿÿÿÿÿ£ÿÿÿÿÿÿÿÿ¦ÿÿÿÿÿÿÿÿÿÿÿÿÿÿÿÿÿÿ¨ÿÿÿ ÿÿÿ ÿÿ¢ÿ ÿÿÿÿªÿ£ÿÿÿ¢ÿÿ¢ÿÿÿÿÿÿÿ£ÿÿÿÿÿ¡ÿ¡ÿ ÿÿÿÿÿÿÿ¢ÿÿÿÿ¡ÿ ÿÿÿÿÿÿÿÿÿÿÿÿÿÿÿÿÿ¢ÿ£ÿÿÿÿÿÿÿÿ¡ÿ ÿÿÿÿÿ¨ÿ¡ÿ¢ÿÿÿÿÿÿÿÿ§ÿ¢ÿ¥ÿÿÿÿÿÿÿÿÿÿÿÿ¢ÿÿÿÿÿÿÿÿ§ÿÿ¥ÿ ÿÿ¥ÿ¤ÿÿÿÿÿ¢ÿ¥ÿÿÿÿÿÿÿÿÿ£ÿ¡ÿÿÿÿÿÿÿÿÿÿ ÿÿÿÿÿÿÿÿÿÿÿÿÿÿÿÿÿ«ÿ¢ÿÿÿÿ§ÿÿÿÿÿÿÿÿÿÿÿ¢ÿÿÿÿÿÿÿÿÿÿ~ÿÿÿÿÿÿÿÿÿÿÿÿÿÿÿÿÿÿÿ£ÿÿÿÿÿÿÿÿÿÿÿÿÿÿÿÿÿÿ ÿÿ¡ÿÿÿÿÿÿÿÿÿÿÿÿÿÿÿÿÿ}ÿ|ÿ ÿÿÿÿÿÿÿÿ¤ÿ¦ÿÿÿÿÿÿÿÿÿÿÿÿ ÿ¥ÿÿ}ÿdÿ¡ÿÿÿÿ¦ÿ¢ÿ¢ÿ©ÿÿÿ ÿ ÿ¡ÿ¤ÿÿÿ¢ÿÿÿÿÿÿÿÿÿÿÿÿÿÿÿÿÿÿÿ¡ÿÿÿÿÿÿÿÿÿÿÿÿÿÿÿÿÿÿÿÿÿÿÿÿÿÿÿÿÿÿÿÿÿÿÿÿÿÿÿÿÿÿÿÿÿÿÿÿÿÿÿÿÿÿÿÿÿÿÿÿÿÿÿÿÿÿÿÿÿ¢ÿÿÿÿÿÿÿÿÿÿÿÿÿÿÿÿÿÿÿÿÿtÿÿ¯ÿ¤ÿÿÿÿÿÿÿÿÿÿÿÿÿÿÿÿÿÿ¡ÿÿÿÿÿÿÿÿÿ ÿÿ ÿÿÿÿÿÿÿÿÿÿÿÿÿÿ~ÿÿrÿ}ÿÿÿÿÿÿÿÿÿÿÿÿÿÿÿÿÿÿÿÿÿÿÿÿÿÿÿÿÿÿÿÿÿÿÿÿÿÿÿÿÿÿÿÿÿÿÿÿÿÿÿÿ¥ÿ¡ÿÿÿÿÿÿÿÿÿÿÿÿÿÿÿÿÿÿÿÿ¤ÿÿ}ÿ¬ÿ«ÿÿ¡ÿ©ÿ¥ÿ§ÿ­ÿªÿ¡ÿÿÿ¡ÿÿ¡ÿÿÿ¦ÿ­ÿ§ÿ£ÿ§ÿÿÿÿ ÿ©ÿ«ÿ¢ÿ¢ÿÿÿÿÿ«ÿ«ÿÿÿ­ÿ ÿ§ÿ ÿ ÿ¢ÿÿÿ¤ÿ©ÿ£ÿ¢ÿÿÿËÿÿÿ°ÿ£ÿÿÿÿ§ÿ©ÿ§ÿ°ÿ¦ÿ«ÿÿ¤ÿÿÿªÿ¡ÿÿÿÿ´ÿ¡ÿ§ÿÿ¨ÿÿ¡ÿÿ¡ÿÿÿÿ£ÿ¦ÿÿÿ£ÿÿÿ®ÿ©ÿÿÿÿÿÿÿÿÿsÿqÿÿÿÿ¡ÿÿ¢ÿÿÿÿÿÿÿÿÿÿÿÿÿÿ¦ÿ¢ÿÿÿÿÿÿÿÿÿÿÿÿÿÿÿÿÿÿÿÿÿÿÿÿÿÿÿÿÿÿÿÿÿÿÿÿÿÿÿÿÿÿÿÿÿÿÿÿÿÿÿ~ÿÿÿÿÿÿ_ÿ²þÿlÿÿ¡ÿÿÿÿÿÿÿÿ£ÿÿÿÿÿÿ|ÿÿÿÿÿÿÿÿÿÿÿ ÿÿÿÿÿÿÿÿÿÿÿÿÿÿÿÿÿÿÿÿ|ÿÿÿÿÿÿÿÿÿÿÿÿÿÿÿÿÿ¦ÿÿuÿpÿSÿSÿ{ÿÿÿÿÿÿÿÿÿÿÿÿ¨ÿÿÿÿÿÿÿÿ ÿÿÿÿÿÿÿÿÿ©ÿÿÿÿÿÿÿÿÿvÿnÿÿÿÿ¤ÿÿÿÿÿÿÿÿÿÿ ÿÿÿÿÿÿÿÿÿÿÿÿÿÿÿÿÿÿÿÿÿÿÿÿÿÿ ÿ¥ÿÿÿÿÿÿÿÿÿÿÿÿÿÿÿÿÿÿÿÿÿ«ÿ¥ÿÿÿÿÿÿ¦ÿÿ¥ÿ¢ÿÿÿ ÿÿÿÿÿÿÿÿÿÿÿÿÿÿ|ÿÿ}ÿÿÿ­ÿ¢ÿÿÿÿÿÿÿ£ÿ§ÿÿ|ÿÿÿÿÿ~ÿÿÿÿÿÿÿÿ}ÿÿÿÿÿÿÿÿÿ¤ÿÿÿÿÿÿ¨ÿ¯ÿyÿÿÿÿ£ÿÿÿÿÿÿ¨ÿÿÿ§ÿ ÿÿÿÿÿ¡ÿÿÿÿ ÿÿÿÿÿÿÿÿÿ ÿ ÿÿÿ¤ÿÿÿÿÿÿÿ{ÿÿÿ ÿ«ÿÿÿÿÿÿÿÿÿÿÿÿÿ¡ÿ¤ÿÿÿÿÿÿÿÿÿÿÿÿÿÿÿÿÿÿ¢ÿÿÿ£ÿ£ÿÿÿÿÿÿÿÿÿ¡ÿ ÿÿÿÿÿÿªÿÿÿÿ ÿÿ¨ÿÿÿÿÿÿÿÿÿÿÿÿÿÿÿÿÿ ÿÿÿÿÿÿ¬ÿ¡ÿÿÿÿÿÿ£ÿÿÿ ÿÿÿÿÿÿÿÿÿ ÿÿÿ¤ÿÿÿÿÿÿÿ¡ÿÿÿ£ÿÿÿ ÿÿÿÿÿÿÿÿÿÿÿÿÿÿ ÿÿ~ÿÿ¡ÿÿÿÿÿÿÿÿÿÿÿÿÿÿÿÿÿÿÿÿÿÿÿÿÿÿÿÿÿÿÿÿÿÿÿ¦ÿÿ ÿÿÿ¥ÿÿÿÿÿÿÿÿÿÿÿÿÿÿÿÿÿÿÿÿÿÿÿ°ÿ¡ÿÿÿÿÿ£ÿÿÿÿ¡ÿ¦ÿÿÿÿÿÿÿÿÿÿÿÿÿÿÿÿÿÿÿÿÿÿÿÿ¢ÿÿÿÿÿÿ¬ÿÿÿÿ°ÿÿÿÿ¥ÿÿÿÿÿÿ¡ÿÿÿÿ ÿÿÿÿÿÿÿÿÿÿÿÿÿÿÿÿÿÿÿÿÿÿÿÿÿÿ¸ÿÿÿ¢ÿÿÿÿÿÿÿÿÿÿÿÿÿÿÿÿÿÿÿÿÿÿÿÿÿÿÿÿÿÿÿÿÿÿ¦ÿÿ­ÿÿ¦ÿÿÿÿÿÿÿÿÿÿÿÿÿÿ¨ÿ¡ÿÿÿÿÿ¢ÿ¡ÿÿÿÿÿÿÿÿÿÿÿÿÿÿÿÿÿÿÿÿÿÿÿÿÿ¡ÿÿÿÿ¥ÿÿÿÿÿÿÿÿ¤ÿÿÿ¡ÿÿÿÿÿÿÿÿÿÿÿÿÿÿÿÿÿÿÿÿÿÿÿ ÿÿÿÿÿÿ¡ÿÿÿÿÿÿÿÿÿÿÿÿÿÿ£ÿÿÿÿÿªÿ¡ÿÿÿÿÿÿÿ£ÿ«ÿ­ÿÿ¥ÿÿÿÿÿÿÿ¥ÿ¨ÿÿÿÿÿÿ¥ÿÿÿÿ¦ÿ«ÿ¥ÿ©ÿ ÿÿÿÿÿÿ¤ÿÿÿÿÿÿ£ÿ¢ÿ£ÿ¤ÿÿÿ±ÿ¥ÿÿÿÿ£ÿÿÿ²ÿÿ¥ÿ¤ÿÿÿÿ²ÿÿÿÿÿ«ÿÿ·ÿÿÿÿ ÿÿÿ ÿ ÿ¦ÿÿÿÿÿÿ£ÿÿÿÿÿÿÿÿÿÿÿÿÿÿÿÿÿ¤ÿÿ©ÿÿ ÿÿ£ÿÿÿÿÿÿÿÿÿÿÿÿÿÿ¤ÿÿÿÿÿ¢ÿ¡ÿÿÿ«ÿ«ÿÿ¥ÿ£ÿÿÿÿÿÿÿÿÿÿ¢ÿ¢ÿ£ÿÿÿÿÿ¨ÿÿÿ ÿÿÿ£ÿÿÿÿÿ¬ÿÿÿÿÿÿÿ¤ÿÿÿ ÿÿÿ¤ÿÿÿ£ÿÿÿÿÿÿÿ£ÿ­ÿÿÿÿÿÿÿÿÿÿÿÿÿÿÿ£ÿÿÿÿÿÿÿÿÿÿ¤ÿ¬ÿÿ¦ÿÿÿ¦ÿÿ¦ÿÿÿÿÿÿ®ÿ§ÿÿ¡ÿÿÿ£ÿÿÿÿÿÿÿÿÿÿÿÿÿÿÿÿÿ¢ÿÿÿ¦ÿ¡ÿÿÿÿÿ¡ÿÿ¢ÿÿÿ¡ÿÿÿÿ¢ÿ¦ÿ§ÿÿ¤ÿÿÿÿÿÿÿÿÿÿ ÿÿÿ ÿÿÿÿÿÿÿÿÿÿÿÿ©ÿ¡ÿÿÿÿ ÿ¢ÿÿÿ§ÿ£ÿÿÿ£ÿÿÿÿÿ¥ÿÿ¦ÿÿ¥ÿÿ§ÿÿ¥ÿÿ¡ÿÿÿ¦ÿ¡ÿÿÿGÿ@ÿÿÿÿÿÿÿÿÿÿÿÿÿ£ÿÿ§ÿ¨ÿ ÿÿ¤ÿ¨ÿ£ÿÿ£ÿªÿ±ÿ¡ÿ¢ÿÿÿÿWÿÿÿ ÿÿÿÿÿÿÿ´ÿ¬ÿ ÿ®ÿ¤ÿÿÿ£ÿªÿÿÿÿÿyÿÿ¡ÿÿÿÿÿÿÿÿÿÿÿ¢ÿ±ÿ¢ÿÿÿÿÿÿÿÿ²ÿ¥ÿÿÿÿÿ©ÿ­ÿÿÿ®ÿÿ¨ÿ­ÿ¢ÿÿ¤ÿÿ¢ÿ¡ÿÿÿ¤ÿÿ¥ÿ¢ÿÿÿ ÿ ÿÿÿÿÿÿÿÿÿÿÿ£ÿÿÿ¤ÿÿ¯ÿÿ£ÿ¬ÿ¦ÿÿÿ§ÿ¬ÿ¨ÿ ÿÿÿ¡ÿÿÿÿ¤ÿÿÿÿÿ¦ÿ ÿÿÿÿÿÿÿÿ£ÿÿÿÿ©ÿ¢ÿÿÿÿÿÿÿÿ¨ÿÿ¥ÿÿ¥ÿÿÿ£ÿÿÿ¦ÿÿ§ÿ§ÿÿÿÿÿÿ¦ÿ®ÿÿÿÿÿÿ¢ÿ¡ÿÿÿÿÿÿ¢ÿÿÿÿ£ÿÿÿ£ÿÿÿÿ¥ÿÿ§ÿ¥ÿÿÿÿÿ£ÿÿÿÿ«ÿ¥ÿ«ÿÿÿ¢ÿÿÿÿÿÿÿÿÿÿ¥ÿ¡ÿÿÿÿÿ¤ÿÿÿÿÿÿÿÿÿ£ÿ¦ÿÿÿ¤ÿÿ°ÿÿÿÿÿÿÿqÿÿÿÿÿ©ÿÿÿÿÿ ÿ©ÿÿÿÿÿÿÿ¥ÿ¢ÿÿÿÿÿ¬ÿªÿÿÿÿ ÿÿÿÿÿÿÿÿaÿZÿ{ÿ|ÿÿÿÿÿÿÿÿÿÿ§ÿÿÿÿÿÿ¦ÿÿÿ¤ÿ ÿÿ{ÿÿ«ÿÿ¡ÿÿ£ÿ°ÿÿ©ÿ£ÿÿÿ¢ÿÿÿÿÿÿÿÿÿÿÿÿÿÿÿÿÿÿÿ£ÿÿÿÿ¥ÿÿÿÿ£ÿÿÿÿÿÿÿÿÿÿÿÿÿÿÿÿÿÿ¢ÿªÿÿÿÿ ÿ±ÿÿÿÿÿ£ÿÿÿÿÿÿÿÿÿÿÿÿÿÿÿÿÿÿÿ ÿÿÿÿ¡ÿ«ÿ¦ÿÿ¢ÿÿ¦ÿ¤ÿÿÿÿÿ§ÿ¤ÿÿ¥ÿÿÿÿÿÿÿÿÿÿÿÿÿÿ±ÿ£ÿ¨ÿÿ¸ÿÿÿ{ÿwÿÿÿÿÿÿÿÿÿÿÿÿÿÿ¡ÿÿÿªÿÿ ÿÿ¡ÿ ÿÿÿ«ÿÿ¢ÿÿÿÿÿÿÿÿ ÿÿÿÿÿÿÿÿÿ£ÿµÿÿÿ©ÿ§ÿÿ®ÿÿÿ­ÿÿÿÿÿÿ¢ÿÿÿ¢ÿÿÿÿÿÿÿÿ¢ÿÿÿÿ ÿÿÿÿÿ¥ÿÿÿÿ¡ÿÿÿÿ§ÿ¯ÿ¬ÿÿÿÿÿ¦ÿÿ¢ÿ£ÿ°ÿ ÿ«ÿÿÿ§ÿ§ÿÿªÿÿÿÿÿÿÿ ÿÿÿÿ¢ÿ¤ÿÿÿ¥ÿ§ÿÿÿÿ­ÿÿ£ÿÿÿÿÿÿÿÿÿ ÿ¦ÿÿÿÿÿÿÿÿÿÿÿÿªÿ°ÿ¤ÿ¡ÿ ÿÿÿÿÿ¤ÿÿÿ¡ÿ¦ÿ¥ÿ£ÿ¯ÿÿªÿ£ÿÿ¯ÿÿÿÿÿÿ¤ÿ¥ÿÿ¢ÿÿÿ¦ÿÿ ÿ¥ÿÿÿ ÿ ÿÿ¦ÿÿ¢ÿÿ¥ÿÿ¤ÿÿÿÿÿ­ÿ¦ÿÿÿ ÿ ÿ¡ÿ­ÿÿÿÿÿ°ÿ­ÿÿÿ¤ÿÿ¦ÿ­ÿ¡ÿ¡ÿ§ÿ ÿÿÿªÿÿÿ¤ÿ£ÿÿ³ÿÿÿÿÿÿÿÿHÿÿ+ÿÿ¡ÿªÿ£ÿ¤ÿÿÿÿÿ§ÿ«ÿÿÿÿÿ¡ÿ§ÿªÿÿÿÿ¤ÿÿÿÿ·ÿ£ÿÿÿ¡ÿÿÿÿÿÿ ÿÿÿÿÿ¢ÿ ÿÿ§ÿÿ¤ÿÿ¢ÿªÿ ÿÿ£ÿ§ÿ¡ÿÿÿÿÿ¯ÿÿyÿÿÿÿÿ¤ÿ ÿ¡ÿÿÿ¤ÿÿÿÿ¤ÿ§ÿÿÿÿ¦ÿ¢ÿÿÿÿÿÿ§ÿ¢ÿÿÿÿ¦ÿ¡ÿ ÿ¡ÿ£ÿ ÿÿ¦ÿÿÿÿÿÿÿÿ¤ÿÿÿÿÿ©ÿÿÿÿÿÿÿÿÿÿ¢ÿÿ£ÿ ÿÿ°ÿ·ÿ ÿ¯ÿ¡ÿÿÿ©ÿÿÿÿÿÿÿÿ£ÿÿ ÿÿ¨ÿ¡ÿÿÿÿÿÿÿÿ§ÿ¡ÿÿ¯ÿÿÿ¬ÿÿ£ÿ ÿÿÿÿ ÿ¨ÿÿÿÿÿÿÿÿÿÿÿÿÿÿ¡ÿÿ¢ÿ¢ÿ¢ÿ¥ÿÿ¡ÿÿÿÿ¢ÿÿÿ¢ÿÿÿ ÿÿÿÿÿÿ¦ÿ©ÿÿÿÿÿÿÿÿÿÿÿ ÿÿÿÿÿÿ£ÿÿÿ¡ÿÿÿÿ¥ÿÿ³ÿ£ÿÿ²ÿ¤ÿÿÿÿÿÿÿ«ÿÿÿ£ÿÿÿÿÿÿÿÿÿÿÿ¡ÿªÿÿÿÿÿÿÿÿ¨ÿÿÿÿÿÿÿ¡ÿ ÿ¦ÿÿÿÿÿÿÿÿÿ¢ÿÿÿÿÿÿÿÿ¢ÿÿÿ¢ÿÿÿÿÿÿÿÿ¡ÿÿÿÿÿÿÿ ÿÿÿÿÿÿÿÿÿÿÿÿ£ÿ¡ÿÿÿÿÿÿÿÿÿ ÿ ÿÿ ÿ£ÿÿÿÿÿÿ§ÿ«ÿ¬ÿÿÿÿÿÿÿÿÿ¢ÿÿÿ¡ÿÿÿÿÿÿÿÿÿÿ¦ÿÿÿ«ÿÿÿÿÿÿÿÿÿÿ¡ÿÿÿ¢ÿÿÿÿÿÿÿ ÿÿ®ÿÿ£ÿÿÿÿÿÿÿÿ¢ÿÿ¯ÿÿÿÿÿÿÿÿÿ§ÿÿÿÿÿÿÿ¡ÿÿÿ¨ÿ ÿÿÿÿ¢ÿÿÿ¡ÿ ÿÿÿÿ¢ÿÿÿÿÿÿ ÿ ÿ¡ÿÿÿ¥ÿÿÿÿÿÿ£ÿ¡ÿ~ÿ{ÿÿÿÿÿÿÿÿÿÿÿÿÿÿÿÿÿÿÿÿ¢ÿÿ ÿ¤ÿÿÿÿÿÿÿ¢ÿÿÿÿÿ£ÿ¢ÿÿÿÿ£ÿÿÿÿ ÿÿÿÿÿÿÿÿÿÿÿÿÿÿÿÿÿÿÿÿÿÿÿÿÿÿÿÿÿÿÿÿÿÿÿ¢ÿÿÿÿÿÿÿÿ²ÿÿÿÿÿÿÿÿÿÿÿÿÿÿÿÿÿ~ÿ¬ÿ°ÿ¦ÿ¦ÿªÿÿ¡ÿÿÿÿ¤ÿ ÿÿÿ ÿ¤ÿ±ÿ¥ÿÿÿ ÿÿÿ¡ÿÿÿ¤ÿÿÿÿÿÿ¡ÿÿÿÿÿ ÿ£ÿÿÿÿÿÿÿÿÿ¢ÿÿÿÿÿÿÿÿÿÿÿÿÿ¤ÿÿÿÿÿÿÿÿ¡ÿ¡ÿÿÿÿÿÿÿÿÿÿÿÿÿÿ¥ÿ¡ÿÿÿÿÿÿÿÿÿÿÿÿÿÿÿÿÿÿÿÿÿÿÿÿÿÿÿÿÿÿÿÿÿÿÿÿÿÿÿ¦ÿÿÿÿÿÿÿÿÿÿÿ ÿÿÿÿÿÿÿÿÿÿÿÿÿÿÿÿÿÿÿÿÿÿÿ¡ÿÿÿÿÿÿÿÿÿÿÿÿÿÿ{ÿsÿsÿrÿÿÿÿÿÿÿÿ¥ÿÿÿÿÿÿÿÿ|ÿÿÿÿÿÿÿÿÿÿÿÿÿÿÿÿÿÿÿÿÿÿÿ ÿÿ¥ÿ¡ÿÿÿÿ¡ÿÿÿÿÿÿÿÿÿÿÿÿÿÿÿÿÿÿÿ¥ÿÿÿÿÿÿÿ§ÿÿÿÿ¡ÿÿÿÿ¢ÿ®ÿ±ÿ­ÿ¨ÿÿÿ ÿÿ¡ÿ¢ÿ¡ÿÿÿ¡ÿ¡ÿÿÿ¢ÿÿÿÿ§ÿ°ÿ§ÿ¢ÿÿÿÿÿÿ¥ÿÿ ÿ£ÿ¥ÿÿ ÿ¡ÿÿ¨ÿ©ÿ£ÿ²ÿ¬ÿ£ÿ¤ÿÿ¬ÿÿÿªÿ®ÿ¤ÿ§ÿªÿ¡ÿ£ÿÿÿ¨ÿ§ÿÿÿÿÿ¢ÿ´ÿ¢ÿÿ¥ÿ ÿÿ¶ÿÿ¬ÿ ÿÿ£ÿ¥ÿÿÿÿÿ¡ÿÿÿ©ÿÿÿ©ÿÿÿÿ¤ÿ¦ÿ¦ÿÿÿÿPÿcÿÿÿ¤ÿÿÿ¡ÿÿÿÿÿÿÿÿÿÿÿÿÿÿ ÿÿÿÿÿÿÿÿÿÿÿÿÿÿÿÿÿÿÿÿÿÿÿÿÿÿiÿÿÿÿÿÿÿÿÿÿ}ÿÿtÿÿÿ~ÿÿÿÿÿÿÿÿÿÿÿÿÿ¤ÿ¦ÿÿÿ#ÿÄþ:ÿÿÿÿÿÿÿÿÿÿÿ¡ÿÿÿÿÿÿ}ÿÿÿÿÿÿÿÿÿÿÿ¢ÿÿÿÿ¢ÿÿÿÿÿÿÿÿ£ÿÿÿÿÿÿÿÿÿÿÿÿÿÿÿÿÿÿÿÿÿÿÿÿÿÿÿÿ}ÿiÿmÿÿÿÿÿÿÿÿÿÿÿÿ£ÿ¢ÿÿÿÿÿÿÿÿÿÿÿÿÿÿÿÿÿÿrÿÿÿÿÿ¤ÿÿÿÿÿÿÿÿ ÿÿÿÿÿ§ÿÿÿÿÿÿÿÿÿÿÿÿÿÿÿÿÿÿ¤ÿÿÿÿÿÿÿÿÿÿÿÿÿÿÿÿÿÿÿ£ÿªÿwÿÿÿ¡ÿÿÿÿÿÿÿÿÿÿÿÿÿ¦ÿÿÿÿÿ£ÿÿ¤ÿÿÿÿÿÿÿÿÿÿÿÿÿÿÿÿÿÿkÿÿÿÿÿÿÿÿÿ¡ÿÿÿÿÿ¡ÿÿÿÿÿÿÿÿÿÿÿÿÿÿÿxÿjÿÿÿÿÿÿÿÿ ÿÿÿÿÿ©ÿÿ}ÿÿ©ÿÿÿ¡ÿÿÿÿÿÿÿÿÿ¡ÿÿÿÿÿ ÿÿÿÿÿÿ{ÿÿ®ÿÿÿÿÿÿÿÿÿÿÿÿ©ÿ¡ÿÿ¶ÿÿÿÿÿÿ ÿÿÿÿÿÿÿ ÿÿÿÿÿÿÿÿÿÿ£ÿÿÿÿÿ¢ÿÿÿÿÿÿÿÿÿÿÿÿ¦ÿ§ÿÿÿ¢ÿ¡ÿÿÿÿÿÿÿÿÿÿÿÿÿÿÿÿÿÿÿÿÿÿÿÿÿÿÿÿÿÿÿÿÿÿÿÿÿÿÿÿ ÿÿÿÿÿ¨ÿÿÿ¬ÿÿÿÿÿÿÿÿÿÿÿÿ¡ÿ¢ÿÿÿÿÿÿÿÿÿÿÿÿÿ¡ÿÿÿ¥ÿªÿ¥ÿÿÿÿÿÿÿÿÿÿÿÿÿÿÿÿÿÿÿÿÿÿÿÿÿÿÿÿÿÿÿÿÿÿÿ¥ÿ¤ÿÿÿÿÿÿÿÿÿÿÿÿÿÿÿÿÿÿÿÿÿÿÿÿÿzÿÿÿÿÿÿÿÿÿÿÿÿÿÿÿÿ¤ÿÿ£ÿÿÿÿÿ¡ÿ·ÿÿÿÿÿÿÿÿÿÿÿÿ¢ÿÿÿÿÿÿÿÿÿÿÿÿÿÿÿÿÿ ÿÿÿÿÿÿÿÿÿÿÿ¡ÿ}ÿsÿÿÿÿ¢ÿÿÿ ÿÿÿÿÿÿÿÿÿÿÿÿÿÿÿÿÿÿÿÿÿ¡ÿÿÿÿ~ÿÿÿÿÿÿ¡ÿÿÿÿÿ«ÿ¡ÿÿÿÿÿÿÿÿÿÿÿÿÿÿÿÿÿÿÿÿÿ©ÿ¦ÿÿÿÿÿÿÿÿ°ÿÿ©ÿÿ¢ÿ¡ÿÿÿ ÿÿÿÿÿÿÿÿ~ÿÿ¤ÿÿÿÿÿÿÿÿÿÿÿÿÿÿÿÿÿÿÿÿÿÿÿÿÿÿÿÿÿÿÿÿ¤ÿÿÿÿÿÿÿÿÿÿÿÿÿÿÿÿ¥ÿ¥ÿÿÿÿÿ¤ÿÿÿÿÿÿÿÿÿÿÿÿÿÿÿÿÿÿÿÿÿÿÿÿÿÿÿÿÿÿÿÿÿÿÿÿÿÿ¡ÿÿÿ¥ÿÿÿÿÿÿÿÿÿÿ®ÿ¢ÿÿÿÿÿÿÿÿÿ®ÿ¶ÿÿÿ­ÿ¤ÿÿÿÿÿÿÿÿºÿ²ÿªÿÿÿ¡ÿÿÿÿÿÿÿÿ¡ÿ£ÿ ÿÿÿÿÿ¢ÿÿÿ«ÿ ÿÿÿ¨ÿÿÿ²ÿÿÿÿÿÿÿÿÿ¡ÿÿÿ¦ÿÿÿÿÿÿÿÿÿÿÿÿÿÿ ÿÿÿÿÿÿÿÿÿÿÿÿÿ ÿ¥ÿÿÿ¥ÿÿ¤ÿÿÿÿ£ÿÿÿÿÿÿÿÿ®ÿÿÿÿÿÿ¨ÿ¦ÿ¥ÿÿÿÿÿÿÿ ÿÿÿÿÿÿÿÿÿÿÿÿÿÿ£ÿ£ÿ¢ÿÿÿÿÿ£ÿ£ÿ¡ÿÿÿÿÿÿÿÿÿ²ÿÿÿÿ£ÿ¥ÿÿ±ÿÿÿªÿÿÿ§ÿÿÿÿÿ¨ÿÿÿ¬ÿªÿªÿÿÿÿÿÿÿÿÿÿÿÿÿÿÿÿÿÿ¡ÿ¢ÿÿÿÿÿÿÿÿÿÿ§ÿÿ¡ÿÿ¥ÿÿÿÿÿÿÿÿÿÿÿÿ¦ÿ£ÿ¢ÿ ÿ¢ÿ¦ÿ¤ÿ£ÿÿ¡ÿÿÿ¡ÿÿ¨ÿ£ÿÿÿÿÿ¬ÿ£ÿÿÿÿÿÿÿ§ÿ¥ÿÿ¡ÿÿÿÿÿÿÿ¡ÿ«ÿÿÿÿÿÿÿ ÿÿÿÿÿÿÿ¦ÿ ÿÿÿÿÿÿÿÿÿÿÿÿ¦ÿÿÿÿ¦ÿ­ÿ ÿ¡ÿ¤ÿÿ¦ÿÿ¤ÿÿÿÿÿ¥ÿÿ¡ÿ£ÿÿÿ¤ÿÿ¡ÿÿÿÿÿ§ÿ¤ÿ ÿÿÿ#ÿuÿÿÿÿÿ¢ÿ¨ÿÿÿÿÿÿ¥ÿÿÿÿÿÿÿÿ¡ÿ¡ÿ©ÿ©ÿ¢ÿ¬ÿÿÿÿÿOÿÿÿÿ¢ÿÿÿÿ¢ÿÿÿÿÿ§ÿÿÿÿ£ÿ¨ÿÿÿÿÿÿÿ£ÿÿÿÿÿÿÿÿÿÿ¬ÿ´ÿ ÿÿ¤ÿÿÿ§ÿÿÿÿ±ÿÿÿÿÿÿÿÿ¢ÿ¨ÿÿÿ¨ÿÿ®ÿÿÿÿÿÿÿÿ­ÿ©ÿÿÿÿÿ¡ÿÿÿ¨ÿ«ÿÿÿÿÿÿ¡ÿÿÿÿÿ£ÿ¡ÿÿÿ¥ÿ¢ÿÿÿÿ¨ÿ£ÿ¦ÿÿ¢ÿÿ§ÿ¢ÿ¦ÿÿÿÿ¢ÿ¡ÿÿ¦ÿ¤ÿÿÿ¦ÿ£ÿÿÿÿÿÿÿÿ ÿÿÿ¢ÿÿÿÿÿ£ÿÿ£ÿÿÿÿÿÿÿÿÿÿÿÿÿ ÿÿÿ«ÿ ÿ¥ÿÿÿÿ ÿÿ§ÿ¨ÿÿÿÿÿÿÿÿÿÿÿÿÿÿ¡ÿªÿÿÿ¦ÿÿÿ£ÿÿ®ÿÿ£ÿ¢ÿ¡ÿÿÿ©ÿÿÿÿÿÿÿÿÿÿÿ¢ÿÿÿÿÿÿÿÿÿÿÿÿÿÿ¤ÿÿÿÿÿ¥ÿÿÿÿÿÿÿÿÿÿÿÿÿÿÿÿÿÿÿÿÿÿªÿ«ÿ¤ÿÿwÿwÿÿ¡ÿÿÿÿÿÿÿÿ©ÿÿÿÿ¤ÿÿÿ¤ÿ¡ÿÿÿÿ}ÿcÿxÿÿÿÿÿÿÿÿÿÿÿÿÿÿÿÿ ÿÿÿÿÿ¦ÿÿÿÿÿÿ«ÿÿÿÿÿÿÿÿÿ¤ÿÿÿÿÿÿÿÿÿÿ¢ÿÿÿyÿÿÿÿÿÿ¦ÿ¡ÿÿÿÿÿ¨ÿÿÿÿÿÿÿÿÿÿÿÿÿÿÿÿÿÿÿÿ¥ÿÿÿ¤ÿÿÿÿÿÿÿ¥ÿ¢ÿÿÿÿÿwÿÿÿÿÿÿÿÿÿ ÿÿÿÿÿÿÿÿ£ÿÿÿ¡ÿ¡ÿªÿ©ÿÿ¦ÿºÿÿÿ ÿ¡ÿÿÿÿÿÿÿÿÿÿÿÿÿÿÿÿÿÿ¨ÿÿÿÿÿÿÿÿÿÿ ÿÿÿÿÿÿÿÿÿÿ ÿ ÿÿÿÿ¤ÿÿÿÿÿÿÿÿÿÿÿ§ÿ¤ÿÿÿ¤ÿ¢ÿÿÿÿÿÿÿ¥ÿÿÿÿÿ ÿ¤ÿÿÿÿÿ¨ÿ ÿÿ¨ÿÿÿÿÿÿ¡ÿÿÿ£ÿÿÿÿ¡ÿÿÿÿªÿ¡ÿÿÿ¯ÿÿ®ÿÿÿÿÿ ÿÿÿ ÿ¢ÿÿ¢ÿ¬ÿªÿ¦ÿ§ÿ§ÿ ÿ¥ÿÿÿ¤ÿÿÿÿÿÿÿÿ ÿ¯ÿ ÿÿÿÿÿÿÿ¤ÿ¤ÿÿÿÿÿ ÿÿ ÿÿÿ®ÿ¤ÿ£ÿ£ÿÿ¡ÿ¥ÿ¬ÿÿ¡ÿ§ÿ¥ÿ­ÿ¬ÿÿÿÿÿ ÿÿÿÿÿÿÿÿ§ÿÿÿ ÿÿ¥ÿ ÿÿÿÿÿÿÿÿªÿªÿ¹ÿ¦ÿÿÿÿÿÿ¢ÿÿÿ¨ÿ«ÿ£ÿÿÿ ÿ©ÿ¦ÿ¢ÿ¡ÿ¨ÿ ÿ¨ÿ¥ÿÿ£ÿÿÿÿÿÿ¦ÿÿ¢ÿ¥ÿÿÿÿÿ ÿÿÿ¢ÿ¡ÿÿÿÿÿ°ÿ¯ÿÿÿ¤ÿÿ ÿ¨ÿ ÿÿÿÿÿÿ¡ÿÿ¢ÿÿÿÿ¨ÿÿÿÿÿÿÿVÿóþéþaÿÿ£ÿ¯ÿ¤ÿ ÿÿÿ«ÿ ÿÿ¡ÿÿÿÿÿ£ÿ©ÿ¡ÿÿÿ¢ÿ¡ÿ¢ÿÿ}ÿ ÿÿÿÿÿÿÿÿ{ÿÿ£ÿ¤ÿÿ ÿÿ¤ÿÿÿÿÿÿÿÿÿÿÿ ÿÿ¢ÿ©ÿ¡ÿÿ¥ÿÿÿÿÿÿÿÿ¦ÿÿÿÿ£ÿ£ÿ ÿ¡ÿÿÿ¤ÿÿÿÿ¥ÿ¢ÿ ÿ ÿÿÿÿ¢ÿ¦ÿÿÿÿÿÿ«ÿ­ÿÿ¢ÿ©ÿ¤ÿÿÿÿ ÿ¥ÿÿÿ£ÿÿ¨ÿ¥ÿ¡ÿÿÿzÿÿÿÿÿÿÿÿ¢ÿ¨ÿ¨ÿÿÿ ÿªÿÿ§ÿÿÿÿ¡ÿÿÿÿÿÿÿ§ÿÿ¢ÿ¬ÿÿ ÿÿÿÿÿÿªÿ©ÿÿÿÿÿÿÿÿ¨ÿÿÿÿÿÿÿ«ÿ¯ÿÿÿ¡ÿ®ÿÿÿÿÿÿÿÿÿÿÿÿÿÿ§ÿ§ÿÿÿÿÿÿÿÿÿÿÿÿÿÿÿÿÿ¶ÿÿÿÿÿ£ÿ¨ÿÿÿÿ¡ÿªÿ¥ÿ£ÿÿ ÿ¬ÿÿÿÿÿÿÿÿÿÿ¡ÿÿÿÿ¡ÿ¡ÿÿÿÿ ÿÿÿÿÿÿÿ£ÿÿÿÿÿÿÿÿÿ ÿ£ÿÿÿÿÿ­ÿ¢ÿÿÿÿÿÿÿÿÿÿÿ£ÿÿ£ÿÿÿÿÿÿÿÿÿÿÿÿÿ£ÿÿÿÿÿ¡ÿ©ÿ ÿÿÿÿÿÿÿ£ÿ­ÿ¢ÿÿ£ÿÿÿÿÿ¡ÿÿÿÿ¢ÿÿÿÿÿÿÿÿ¡ÿÿÿ ÿÿÿÿÿÿÿ¢ÿÿÿ§ÿÿ ÿ¡ÿªÿ¬ÿ§ÿ­ÿ£ÿÿÿÿÿÿÿÿÿ¢ÿ¡ÿÿÿ¡ÿÿÿÿÿÿÿÿ¡ÿÿÿ¤ÿ¢ÿ ÿÿ£ÿ¢ÿÿÿÿÿÿÿÿ¢ÿÿÿ«ÿ ÿÿÿÿÿÿÿ¬ÿ¥ÿ£ÿÿÿÿÿÿÿÿÿÿÿÿÿÿÿÿÿÿ ÿ©ÿÿÿÿÿÿÿÿ¥ÿÿÿÿÿÿ¡ÿÿÿÿÿÿÿ¨ÿÿÿÿÿÿÿÿ§ÿ¤ÿÿÿÿÿÿÿÿÿÿÿqÿvÿÿÿÿÿÿÿÿÿÿÿÿfÿ~ÿÿÿÿÿÿÿ¡ÿÿÿªÿÿÿÿÿÿÿÿÿÿÿÿ¦ÿ¦ÿ£ÿ ÿÿÿÿÿÿÿÿÿÿ¡ÿÿÿÿÿÿÿÿÿÿÿÿÿÿÿÿÿÿÿÿÿÿÿÿÿÿÿÿÿÿÿÿÿÿÿÿÿÿ£ÿ ÿÿÿÿÿÿÿÿÿÿÿÿÿÿÿÿÿÿ¨ÿ¢ÿ¡ÿ§ÿ©ÿÿ£ÿÿÿ£ÿªÿÿÿÿÿÿÿÿ®ÿ¨ÿ¤ÿÿÿ¥ÿÿÿ ÿÿÿÿÿ¤ÿªÿÿÿÿÿÿÿÿÿÿÿÿÿÿÿÿÿÿÿÿÿÿÿÿÿ~ÿÿÿÿÿÿÿÿÿÿÿÿÿÿÿÿÿÿÿÿÿÿÿ¢ÿÿÿ©ÿÿÿÿÿÿÿÿÿÿ{ÿÿÿÿÿÿÿÿÿÿÿÿÿÿÿÿÿÿÿÿÿÿÿÿÿÿÿÿ ÿÿ~ÿ­ÿÿÿÿÿÿÿÿÿÿÿÿÿÿÿÿÿÿÿÿÿÿÿÿ¯ÿ¥ÿ¡ÿ ÿÿÿÿ£ÿÿÿÿÿÿÿÿÿÿÿÿÿÿ§ÿ®ÿÿ|ÿÿzÿzÿÿÿÿÿÿÿÿÿÿ¤ÿÿÿÿÿÿÿÿÿÿÿÿÿÿÿÿÿÿÿÿÿÿÿÿÿÿÿÿÿÿ¥ÿ ÿ¤ÿÿÿÿÿÿÿÿÿÿÿÿÿ£ÿÿÿÿÿÿÿÿÿ¥ÿÿÿ ÿ¦ÿ®ÿ¥ÿÿÿÿÿÿ ÿÿÿ¢ÿ£ÿ§ÿ©ÿ®ÿ ÿ¦ÿ¨ÿ£ÿ³ÿªÿªÿÿÿ¥ÿ¥ÿÿÿÿÿÿÿÿ±ÿ©ÿ¤ÿ§ÿ©ÿ­ÿ§ÿÿÿ¡ÿ¤ÿ¢ÿ²ÿ­ÿ¨ÿ¤ÿÿ ÿ®ÿ¤ÿ¢ÿ£ÿÿ§ÿ¨ÿÿwÿÿÿ¤ÿ¦ÿ©ÿ¤ÿÿÿÿÿ©ÿ«ÿÿÿ¬ÿ²ÿ§ÿ§ÿ£ÿÿ¢ÿ°ÿÿ¥ÿÿÿÿ¤ÿ­ÿ®ÿÿÿ£ÿÿÿÿÿ¥ÿ¨ÿÿÿÿÿÿÿÿÿÿÿÿVÿXÿÿ}ÿÿÿÿÿÿÿÿÿÿÿÿÿÿÿÿÿ©ÿ¢ÿÿÿÿÿÿÿÿ ÿÿÿÿÿÿÿÿ ÿÿÿÿÿÿ£ÿÿÿkÿ|ÿÿÿÿÿÿÿÿÿÿÿÿ~ÿ{ÿÿÿÿÿÿÿÿÿÿÿÿÿÿÿÿÿÿoÿÐþïþ\ÿÿÿÿÿÿÿÿÿ}ÿÿÿÿÿÿvÿsÿzÿÿÿÿ ÿÿÿÿÿÿÿÿªÿÿÿ¡ÿÿÿÿÿÿÿÿÿÿÿÿyÿÿÿÿÿÿÿÿÿ¢ÿÿÿÿ ÿÿÿÿ©ÿÿÿÿÿÿÿkÿ}ÿÿÿ ÿÿÿÿÿ¡ÿÿÿÿÿÿÿÿÿÿÿÿÿÿÿÿ¬ÿÿÿÿÿÿÿÿÿÿÿÿÿÿÿÿÿÿÿÿÿÿÿÿÿÿÿÿÿÿÿÿÿÿÿÿÿÿÿÿÿÿÿÿÿÿ¥ÿÿÿÿÿÿÿÿÿÿÿÿÿÿÿÿÿÿÿÿÿÿÿÿÿÿÿÿÿÿÿ{ÿÿÿ ÿÿÿÿ¨ÿÿÿÿÿÿÿÿÿÿÿÿÿÿÿÿÿÿÿÿÿÿÿÿÿÿÿÿÿÿÿÿÿ¢ÿ ÿÿÿÿÿÿÿ¡ÿÿÿ§ÿ­ÿÿÿÿÿÿ{ÿfÿxÿÿÿÿÿÿÿÿ¦ÿÿÿÿ©ÿÿÿ¥ÿÿÿÿ¢ÿÿÿÿÿÿÿÿÿÿÿÿÿÿÿÿÿÿÿÿÿÿÿ¦ÿÿÿÿÿÿÿÿÿÿ¡ÿ­ÿÿÿÿÿÿ¢ÿÿÿ²ÿÿÿÿÿÿÿÿÿÿÿÿÿÿÿÿÿÿÿÿÿÿÿÿÿÿ}ÿÿÿÿ¥ÿÿÿÿÿÿÿÿÿÿÿÿÿÿÿÿ¤ÿÿÿÿÿÿ¥ÿÿÿÿÿÿÿÿÿÿÿÿÿÿÿÿÿÿÿÿÿÿÿÿÿÿÿÿÿÿoÿÿÿÿÿÿÿÿÿÿÿÿÿÿÿÿÿÿÿÿÿÿÿÿÿÿ£ÿÿÿÿÿÿÿÿÿ¤ÿÿÿÿÿÿ ÿ ÿÿÿÿÿ ÿÿÿÿÿ¤ÿ¢ÿÿ±ÿÿ¥ÿÿÿÿÿÿÿÿÿÿÿÿÿÿÿÿÿÿÿÿ§ÿÿÿÿÿÿÿÿÿÿÿÿÿÿ¬ÿÿÿÿÿÿÿÿ¡ÿÿÿÿÿÿÿÿÿÿÿ¨ÿÿÿÿÿÿÿÿÿÿÿªÿÿÿÿÿÿÿÿÿ¢ÿÿ ÿ¡ÿÿÿÿÿÿÿÿÿÿÿÿÿÿ ÿÿÿÿÿÿÿÿÿÿÿ¤ÿÿÿÿÿxÿÿÿÿÿÿÿÿ£ÿ°ÿ¡ÿÿÿÿÿÿÿÿÿÿ}ÿÿÿÿÿÿ~ÿÿÿÿÿÿÿÿÿÿ²ÿÿÿÿÿÿÿÿÿÿÿÿÿÿÿÿÿÿÿÿÿÿÿÿ£ÿÿÿÿÿ¥ÿ¥ÿÿÿÿÿÿÿÿÿÿÿÿÿÿÿÿÿÿÿÿÿÿÿÿ§ÿ¦ÿ¯ÿ­ÿÿÿÿÿÿÿÿÿÿÿÿ|ÿ~ÿÿ¡ÿ§ÿÿÿÿÿÿ£ÿ ÿÿÿÿÿÿÿÿÿ¦ÿÿÿÿÿ¡ÿ ÿÿÿÿÿÿÿÿÿ¥ÿ¥ÿÿÿÿ ÿ¦ÿÿÿÿÿÿÿÿÿÿÿÿÿÿ¡ÿÿ¦ÿÿ®ÿ£ÿÿÿ¢ÿÿÿÿÿÿÿ§ÿÿÿÿ¤ÿ¡ÿ¡ÿÿÿÿÿÿÿÿÿÿÿÿÿÿ¡ÿ£ÿ°ÿ©ÿÿÿÿÿÿ¥ÿ¼ÿÿÿÿÿÿ¢ÿ¦ÿÿÿÿÿÿ¢ÿÿ¨ÿ¥ÿ¨ÿÿÿÿÿÿÿÿ ÿÿÿÿ¨ÿ£ÿÿÿÿÿÿ¦ÿ§ÿ ÿÿÿÿ§ÿÿÿ­ÿ¤ÿ¬ÿÿÿÿÿ¥ÿÿ¢ÿÿÿ¯ÿ¡ÿÿÿÿÿÿÿÿÿÿÿÿÿÿÿÿÿÿÿÿÿÿ ÿÿÿÿ¥ÿ¬ÿÿ¨ÿ©ÿ£ÿ ÿÿÿÿ£ÿ¢ÿÿÿÿÿ¤ÿ¡ÿ¦ÿÿÿÿÿ¦ÿÿ«ÿÿÿÿÿÿÿÿÿÿ¡ÿÿÿÿÿÿÿÿÿÿÿÿÿ¢ÿ ÿ¡ÿÿÿ¢ÿÿÿÿÿÿÿÿ¤ÿÿÿÿÿ¬ÿÿÿ£ÿ¥ÿ¬ÿ ÿÿ¡ÿ ÿÿ¢ÿ ÿÿÿ ÿ¨ÿ§ÿÿÿ ÿ¡ÿ¥ÿÿÿÿÿ¦ÿ¨ÿ£ÿÿÿÿÿ¥ÿ«ÿ¨ÿÿÿÿÿÿ©ÿ£ÿ£ÿÿÿÿÿÿÿÿ¡ÿ¤ÿÿ³ÿÿ«ÿ¥ÿ¦ÿÿÿÿÿÿÿÿÿÿÿÿ£ÿ¢ÿ­ÿ©ÿ§ÿªÿ£ÿ©ÿÿÿ¥ÿ¢ÿÿÿÿÿ£ÿÿÿÿÿÿÿ©ÿÿªÿÿÿÿÿÿ£ÿÿÿÿ¨ÿÿÿÿÿ ÿÿÿÿÿÿÿÿÿ¢ÿ¤ÿ¡ÿÿÿ ÿÿÿÿ ÿÿÿÿ¨ÿ ÿÿÿÿÿ ÿÿÿÿ¥ÿÿÿÿÿÿÿÿÿÿÿÿÿ¢ÿÿ£ÿÿ¢ÿªÿÿ¦ÿ¥ÿÿÿ3ÿTÿ}ÿÿÿ¢ÿÿ ÿ¬ÿÿÿÿÿÿ§ÿ¡ÿ ÿÿÿÿÿÿ¡ÿ¢ÿÿÿÿ¥ÿ¡ÿÿÿÿtÿ¡ÿÿÿÿ£ÿÿÿÿÿÿÿÿÿÿÿÿÿÿÿÿÿÿÿÿÿÿÿÿ£ÿ¢ÿÿÿ¡ÿ¥ÿ«ÿ£ÿ¢ÿ¯ÿ§ÿÿ¡ÿªÿÿÿ¤ÿ±ÿ¥ÿÿ¢ÿÿÿÿÿÿ¹ÿ¬ÿÿÿ¢ÿÿ¥ÿ¤ÿzÿÿÿ¡ÿÿ ÿ¦ÿÿÿÿÿ¡ÿÿÿÿÿÿÿÿÿÿ¥ÿÿ~ÿxÿÿÿÿÿÿÿÿÿÿÿÿÿ£ÿÿ¡ÿÿÿ§ÿ¥ÿÿÿÿÿ¤ÿÿ¡ÿ¡ÿ¤ÿ¤ÿ¤ÿ¥ÿÿÿÿÿÿÿÿ¤ÿÿÿ¢ÿÿÿÿÿÿÿ¡ÿÿÿÿÿ­ÿÿ£ÿÿÿÿÿÿÿÿÿÿÿÿÿÿ£ÿ¢ÿ¡ÿ¡ÿ¢ÿ«ÿ¨ÿÿÿÿÿÿÿÿ¢ÿ ÿÿÿÿÿ§ÿÿÿÿÿÿÿ¡ÿÿÿÿ¥ÿ ÿÿ¢ÿÿÿÿÿÿÿÿ¤ÿ©ÿ§ÿ£ÿÿÿÿÿÿÿÿÿÿÿÿÿÿ¥ÿÿÿÿÿÿÿÿ¢ÿ ÿÿÿÿÿÿÿÿÿÿÿÿÿÿÿÿÿÿÿÿÿÿÿÿÿÿÿ§ÿ¯ÿ¥ÿÿ ÿÿÿÿÿÿ¯ÿÿÿ¨ÿÿÿÿÿWÿeÿÿÿÿÿÿÿÿÿÿÿ¤ÿÿÿÿÿÿÿÿÿÿÿÿ¦ÿÿÿªÿÿÿÿÿÿ¡ÿÿÿÿ¢ÿ©ÿÿÿ£ÿ£ÿÿÿÿÿ¨ÿ§ÿÿÿÿÿÿÿ«ÿÿÿÿÿÿzÿÿ§ÿÿÿÿÿÿÿ¥ÿÿÿ ÿ ÿÿÿÿÿÿÿÿÿÿÿÿ¦ÿÿÿÿÿÿÿÿÿÿÿÿwÿoÿÿÿ¤ÿ¡ÿÿ¥ÿ ÿÿ ÿÿÿ¤ÿ«ÿÿÿÿÿÿ ÿÿÿ£ÿ£ÿÿÿ·ÿ ÿ¢ÿÿÿÿÿÿÿÿÿÿÿÿÿÿÿÿ¤ÿÿ¨ÿÿÿÿÿÿ£ÿÿÿÿ¡ÿÿÿÿÿÿÿ£ÿ ÿÿÿÿ¬ÿ®ÿÿ¢ÿ£ÿÿÿÿÿÿÿÿÿÿÿ¥ÿ¥ÿÿÿÿ¢ÿÿ ÿÿÿÿÿÿÿÿ¤ÿ¡ÿÿÿÿÿÿ£ÿÿÿ¢ÿÿ§ÿÿÿÿÿÿÿÿÿÿÿ¡ÿ£ÿ¢ÿ¢ÿÿÿÿ ÿÿ¢ÿ«ÿÿ°ÿÿÿÿÿÿÿÿÿ ÿ ÿ¡ÿÿÿÿÿ¢ÿ§ÿ ÿÿÿ¦ÿÿÿÿ¤ÿ¤ÿÿÿ¡ÿ¤ÿ¤ÿÿÿÿÿÿ¡ÿ¦ÿ£ÿÿÿ¡ÿªÿ¡ÿÿÿÿµÿ¡ÿ­ÿ®ÿ¡ÿÿÿÿÿÿÿÿÿÿÿÿÿÿÿÿÿ¤ÿÿ¥ÿªÿÿ¢ÿ¡ÿÿÿ¥ÿÿ¢ÿ©ÿ¨ÿ¥ÿÿÿ¡ÿÿÿÿÿªÿ ÿ«ÿ§ÿ®ÿ§ÿÿ§ÿ¦ÿÿÿ¦ÿ©ÿÿÿ ÿ ÿÿÿÿªÿÿÿ£ÿ§ÿÿÿÿÿÿÿÿÿÿÿÿÿÿÿÿÿÿÿÿÿÿÿÿÿ¡ÿÿÿ¥ÿ¨ÿ¥ÿ¥ÿ ÿÿÿÿ¤ÿÿÿÿ£ÿÿÿÿ ÿªÿÿÿ¡ÿÿvÿÿ²þÿÿÿ¡ÿ¥ÿÿ¦ÿ ÿÿ°ÿ ÿÿÿÿÿÿÿ¤ÿ¦ÿÿÿÿÿÿÿÿÿÿÿÿÿÿÿÿÿyÿ~ÿÿ¡ÿÿÿÿÿÿ¡ÿÿÿÿ ÿÿÿÿÿÿÿÿ§ÿ¥ÿÿÿÿÿ³ÿÿÿÿÿÿ¢ÿÿÿ ÿÿÿ¢ÿÿÿ£ÿÿÿÿÿÿ¡ÿÿÿÿ£ÿÿÿ¢ÿ£ÿ ÿÿÿ ÿÿÿ¨ÿ ÿÿ¤ÿ¡ÿÿÿÿÿ¡ÿÿ¥ÿ®ÿ¦ÿÿÿÿÿ£ÿÿ ÿ¢ÿÿ¡ÿªÿ¦ÿÿ¢ÿ¨ÿ©ÿ¦ÿºÿÿÿÿÿÿÿÿÿ ÿÿÿÿ¥ÿÿ ÿ«ÿ ÿÿÿ©ÿÿÿÿ¦ÿ¬ÿ¥ÿÿ ÿÿÿ¥ÿÿ¨ÿ¢ÿ¥ÿÿÿÿÿ¦ÿ¤ÿÿÿ ÿ¦ÿÿÿÿªÿÿÿÿÿÿÿÿÿÿÿÿÿÿÿÿ©ÿ¨ÿÿÿÿÿÿÿ¡ÿ ÿÿÿ¤ÿÿÿÿÿÿÿÿ ÿÿÿÿ¢ÿÿ£ÿÿ´ÿÿÿÿÿÿÿÿÿÿ¯ÿÿÿ¦ÿÿÿÿÿÿÿÿ ÿ¡ÿÿÿ ÿÿÿÿÿÿÿÿÿÿÿÿÿÿ¤ÿÿÿÿÿÿ¦ÿ«ÿ¢ÿÿÿÿÿÿÿÿÿÿÿÿÿÿÿÿÿ¡ÿÿÿÿÿÿÿÿÿ¥ÿ§ÿÿÿÿÿÿÿÿÿ©ÿ£ÿ ÿ ÿÿÿÿ ÿÿÿÿÿÿ¥ÿ¨ÿÿÿÿÿÿ ÿ£ÿÿÿÿÿÿÿÿÿÿÿÿÿÿ ÿÿÿÿÿ¤ÿ¢ÿÿÿÿÿÿ ÿÿÿÿÿÿÿ ÿÿÿÿÿÿÿÿ¦ÿ£ÿÿÿÿ ÿÿªÿ£ÿÿÿÿÿÿÿÿÿÿÿÿÿÿÿ ÿ£ÿ¡ÿÿÿÿ¤ÿÿÿÿÿÿÿÿÿÿÿÿÿÿÿÿÿÿÿ¢ÿÿÿÿÿÿÿ¡ÿ¡ÿÿÿÿÿÿÿÿÿÿÿÿÿ}ÿÿÿÿÿÿÿÿ¥ÿÿÿÿÿÿÿÿÿÿÿfÿBÿkÿÿÿÿÿ©ÿ¦ÿÿÿÿÿ{ÿdÿÿÿÿÿÿÿÿÿÿÿÿÿÿÿÿ¡ÿÿÿÿÿÿÿÿ ÿÿÿÿ¡ÿÿÿÿÿ¢ÿÿÿÿÿÿÿÿ¡ÿÿ ÿÿÿÿÿÿÿÿÿÿÿÿÿÿÿÿÿÿÿ ÿÿÿÿÿÿÿ¤ÿÿÿ£ÿ©ÿÿÿÿÿ ÿÿÿ ÿ¡ÿ¢ÿÿÿÿÿÿÿÿÿÿÿÿÿÿÿÿ£ÿ¡ÿÿ§ÿªÿ¤ÿ¦ÿ¯ÿÿ£ÿ¯ÿªÿÿÿÿÿ ÿ£ÿ¥ÿÿ ÿ ÿ ÿÿÿ ÿÿÿÿ ÿÿÿÿÿ¤ÿÿÿÿÿÿÿÿÿÿÿÿÿ¥ÿÿÿÿÿÿÿÿÿÿÿÿÿ ÿÿÿÿÿÿ£ÿÿÿ ÿÿÿÿÿÿÿ ÿÿÿÿÿÿÿÿÿ ÿÿÿÿÿÿÿÿÿÿÿÿÿÿÿÿÿÿÿÿÿÿÿÿÿÿÿÿÿÿÿÿÿÿÿ ÿÿÿÿÿÿÿÿÿÿÿÿÿÿÿÿÿÿÿÿÿÿÿÿÿÿÿÿÿÿÿÿÿÿÿÿÿÿÿÿÿÿÿÿÿÿ}ÿoÿzÿzÿÿÿÿÿÿÿÿÿÿÿÿÿÿÿÿÿÿÿÿÿ}ÿÿÿÿÿÿÿÿÿÿ~ÿÿÿÿÿÿÿÿÿÿÿÿÿÿÿÿÿÿÿÿÿÿÿÿÿÿÿÿÿÿÿÿ}ÿÿÿÿÿ«ÿªÿÿÿÿÿ¯ÿÿÿÿ ÿ¢ÿÿÿ¦ÿ¦ÿÿ¯ÿ¡ÿ«ÿ¹ÿÿ¤ÿªÿ§ÿ¬ÿ®ÿ¦ÿ¥ÿ¢ÿÿÿÿ¡ÿ¨ÿÿÿ¢ÿ©ÿµÿ·ÿ©ÿ­ÿ ÿ§ÿ¡ÿ¬ÿ©ÿ¤ÿ¡ÿ¡ÿ«ÿ¯ÿ¤ÿ©ÿÿ¡ÿ¤ÿÿTÿÿXÿÿÿ¢ÿªÿ ÿÿ§ÿÿÿ¸ÿ¥ÿ¤ÿÿÿ¦ÿ§ÿ¤ÿ¢ÿÿÿ©ÿÿ¤ÿ£ÿÿÿ«ÿ«ÿ¬ÿ¦ÿ§ÿ²ÿÿÿ ÿÿ¡ÿÿ¤ÿÿ ÿ­ÿ¥ÿÿÿÿÿÿÿcÿÿ¦ÿÿÿÿÿÿÿÿÿÿÿÿÿÿÿÿÿÿÿÿÿÿÿÿÿÿÿÿÿÿÿÿÿÿÿÿÿÿÿÿÿÿÿÿ}ÿÿÿÿÿÿÿÿÿÿÿÿÿÿxÿuÿpÿ}ÿÿÿÿÿÿÿÿÿÿÿÿÿ¥ÿÿvÿ¸þÿÿÿÿwÿÿÿÿÿÿ~ÿÿÿÿÿqÿÿ%ÿgÿÿÿÿÿÿÿÿÿÿÿÿxÿÿÿÿÿÿÿÿÿÿÿÿÿÿÿ}ÿÿÿÿÿ£ÿÿÿ¨ÿªÿÿÿÿÿÿÿÿÿÿ¢ÿÿÿÿÿuÿÿÿÿÿÿÿÿÿÿÿ¡ÿÿÿÿÿÿ¤ÿÿÿÿÿÿÿÿ¡ÿÿÿÿÿÿ¢ÿÿÿÿÿÿÿÿÿÿÿÿÿÿÿÿÿÿ ÿ ÿÿ§ÿÿÿÿÿÿÿÿÿÿÿÿÿÿÿÿÿ¦ÿ¤ÿÿÿÿÿÿÿÿÿÿÿÿÿÿÿÿÿÿÿÿÿÿÿÿ¡ÿÿÿÿÿÿÿÿÿÿÿÿÿÿÿ ÿÿÿÿÿÿÿÿÿ ÿ¡ÿÿÿÿÿÿÿÿÿÿÿÿªÿÿ§ÿÿÿÿÿÿÿÿÿÿÿ¥ÿÿÿÿÿÿ«ÿÿÿÿ ÿÿÿÿÿÿ|ÿqÿaÿwÿÿÿÿÿÿÿÿÿÿÿ¦ÿÿÿ¡ÿÿÿÿÿÿÿÿÿÿÿ ÿÿÿÿÿÿÿÿÿÿÿ}ÿÿ¦ÿÿÿÿÿÿÿ¡ÿ ÿÿÿÿ¥ÿ©ÿ£ÿÿÿ¡ÿÿÿÿÿÿÿÿÿÿÿÿÿÿÿÿÿÿÿÿÿÿÿÿÿÿÿÿÿÿÿÿÿÿÿÿÿÿÿÿ ÿÿ ÿ«ÿÿÿÿÿÿÿÿÿÿÿÿÿÿÿ¡ÿÿÿÿÿ§ÿ¡ÿÿÿ¡ÿÿÿ{ÿÿÿ¦ÿ¬ÿÿÿÿÿ~ÿÿÿÿÿ~ÿÿÿ¢ÿÿÿ¦ÿ¢ÿÿÿÿÿ¡ÿÿÿ¦ÿÿÿÿÿÿÿÿÿÿÿÿÿÿÿÿÿÿÿÿÿ{ÿÿÿÿÿÿÿÿÿÿÿÿ¡ÿ¢ÿ¡ÿ¡ÿ«ÿ£ÿÿ£ÿÿÿÿÿÿÿÿÿÿÿ£ÿ¡ÿÿÿÿÿÿÿÿ¤ÿ¡ÿÿÿÿÿ ÿ¡ÿÿ ÿ¢ÿÿÿÿÿÿ¥ÿÿÿ§ÿ ÿÿÿ¢ÿÿÿÿÿ«ÿÿÿpÿÿÿÿÿÿÿÿÿÿÿÿÿ£ÿÿÿÿÿÿÿÿÿÿÿÿÿÿÿÿÿÿÿÿÿÿÿÿÿÿÿÿÿÿÿÿÿÿÿÿÿÿÿÿÿÿÿÿÿ~ÿÿÿÿÿÿÿÿ¬ÿÿ¬ÿÿÿÿÿÿÿÿÿÿÿÿÿÿÿÿÿÿÿÿÿÿÿÿ¡ÿÿÿ ÿÿªÿÿÿÿÿÿÿÿÿÿÿÿÿÿÿÿÿÿÿÿÿÿÿÿÿÿÿ£ÿÿÿÿ¡ÿÿÿÿÿÿÿÿÿÿÿÿÿÿÿÿÿÿ¤ÿÿÿÿÿÿÿ ÿÿÿÿÿÿÿÿÿÿÿÿÿÿÿ¨ÿ£ÿÿÿÿÿÿÿÿÿÿÿÿÿÿÿÿÿÿÿÿÿÿÿ ÿ£ÿÿÿÿÿÿÿÿÿÿÿÿ¢ÿÿÿÿÿÿÿÿÿÿÿÿÿÿÿÿ®ÿÿ¯ÿÿÿªÿÿÿ¤ÿ¢ÿ¤ÿÿÿÿ¢ÿÿÿÿ¤ÿ¤ÿÿ£ÿ¢ÿÿÿÿÿÿÿÿÿÿÿÿÿÿÿ ÿÿÿÿ{ÿÿÿ ÿ¬ÿ¢ÿ©ÿªÿÿ¤ÿÿÿ¢ÿÿÿÿÿÿÿÿÿÿÿÿÿÿÿÿ¢ÿ¥ÿ¢ÿÿÿÿ ÿ ÿÿÿÿÿÿ£ÿÿÿÿÿ¡ÿ¤ÿÿ£ÿÿÿ²ÿ¢ÿÿ¦ÿÿÿÿ¢ÿÿ¬ÿÿÿ£ÿÿÿ¢ÿ¤ÿ¡ÿÿÿÿÿÿÿÿÿÿÿÿÿÿ¥ÿÿÿÿÿÿ ÿÿ¥ÿªÿ¤ÿ¡ÿÿÿÿ­ÿÿÿÿÿ¨ÿ¦ÿÿ ÿÿÿÿ§ÿÿÿ ÿÿÿÿÿÿÿ§ÿ¬ÿ¨ÿ§ÿªÿ¡ÿÿÿÿÿÿ¢ÿ²ÿ±ÿÿÿÿÿ£ÿÿÿªÿÿÿ¤ÿÿ ÿÿÿÿÿÿ£ÿÿ¥ÿÿÿ¥ÿ¨ÿªÿÿÿÿÿÿÿ¤ÿ ÿÿ¤ÿ¤ÿÿ ÿÿÿÿ ÿ£ÿÿÿÿÿ£ÿ¦ÿ¢ÿ¢ÿ¦ÿ ÿÿÿÿÿÿÿÿ©ÿ£ÿ¤ÿªÿÿ¬ÿÿÿÿ¤ÿÿ¡ÿÿÿ¡ÿÿ®ÿ°ÿÿÿÿÿÿ¢ÿÿ¢ÿÿÿ¢ÿÿ¡ÿ¢ÿ©ÿ ÿ¨ÿ¨ÿÿ«ÿ£ÿÿÿÿÿÿÿÿ¢ÿ¡ÿÿ¤ÿ ÿÿÿ°ÿÿ ÿÿÿÿ£ÿÿ ÿ¤ÿÿÿÿÿÿÿÿÿÿ¡ÿÿÿÿÿÿÿ£ÿ­ÿÿÿÿ¤ÿ¤ÿ£ÿÿÿ¢ÿÿÿÿ¨ÿ¦ÿ¢ÿ ÿ¡ÿÿÿÿÿÿ¦ÿÿÿÿÿÿÿÿÿÿÿ¢ÿ«ÿÿÿÿ¤ÿ­ÿÿ¤ÿ¡ÿ£ÿÿ}ÿ|ÿÿÿÿ¥ÿÿÿÿÿÿÿÿÿÿÿÿ¦ÿ¡ÿÿ¡ÿ¤ÿ¤ÿÿÿÿ¤ÿÿÿ ÿÿÿÿÿÿ«ÿÿÿÿÿÿÿÿÿ£ÿÿÿ¤ÿÿÿ¤ÿÿÿÿÿÿ¡ÿ¡ÿÿÿÿ¢ÿ ÿÿÿ©ÿ±ÿ¢ÿÿÿ¬ÿÿÿ ÿÿÿ¡ÿ£ÿÿÿ¨ÿÿ©ÿ¢ÿÿyÿÿ¯ÿ¨ÿ£ÿÿÿ²ÿ£ÿ¬ÿÿÿÿÿÿ£ÿ§ÿ¢ÿ ÿ£ÿÿÿÿÿ£ÿ©ÿ´ÿ¥ÿÿÿÿÿÿÿÿÿÿÿÿÿ¥ÿ¯ÿÿÿ¤ÿÿÿÿÿÿ¥ÿ©ÿ¬ÿÿÿ£ÿÿÿÿÿÿÿ¤ÿ£ÿÿÿÿÿÿÿÿÿÿÿÿÿÿÿÿ¡ÿÿÿÿÿÿÿ¥ÿ¢ÿ©ÿÿÿÿÿÿÿÿÿÿÿÿÿ¢ÿ¥ÿÿÿ®ÿÿÿ­ÿ¥ÿÿÿ¡ÿ©ÿ§ÿÿÿÿÿÿÿÿ¬ÿÿÿÿÿÿ²ÿÿÿ²ÿÿÿÿ¦ÿ¬ÿ«ÿÿÿÿÿÿÿÿÿÿ¡ÿ£ÿÿÿ£ÿÿÿÿÿÿÿÿÿÿÿÿ§ÿÿÿÿÿ«ÿÿÿÿ£ÿÿÿÿÿÿÿÿÿvÿÿÿ ÿÿÿÿÿÿÿÿÿÿÿÿÿÿÿÿÿÿÿÿ§ÿÿ ÿÿÿÿ¨ÿÿÿÿÿÿdÿFÿuÿÿÿÿÿÿÿÿÿÿÿ¦ÿ ÿÿÿÿÿÿÿÿ£ÿÿ£ÿ¥ÿÿÿÿÿÿvÿYÿÿÿÿÿÿÿÿÿÿÿÿÿÿÿÿÿÿÿÿÿÿÿÿ ÿÿÿÿÿÿÿ¥ÿ ÿÿ¨ÿÿÿÿÿÿÿÿ¥ÿÿÿÿÿÿÿÿÿÿÿÿÿÿÿÿÿÿ ÿÿ©ÿÿ¦ÿÿÿÿÿÿÿÿÿÿ¤ÿÿÿÿÿÿÿÿÿÿÿÿÿÿÿÿÿ¡ÿÿÿ£ÿÿ¡ÿÿÿÿÿÿÿ ÿÿÿÿ¤ÿ§ÿ£ÿ£ÿ¥ÿÿÿ¡ÿÿ¢ÿÿÿÿ¨ÿÿÿÿÿÿÿÿÿÿÿÿÿÿÿÿÿ¡ÿ ÿ ÿÿÿ£ÿÿÿÿ¤ÿÿÿ±ÿÿ¬ÿªÿÿÿÿÿÿ®ÿÿÿÿÿÿÿ©ÿ¯ÿ¤ÿ¡ÿ¢ÿÿ¦ÿÿ¦ÿ¡ÿÿÿ ÿÿxÿÿÿ ÿÿÿÿÿÿÿ¦ÿ«ÿ¢ÿÿ ÿÿÿÿÿÿ¤ÿÿÿ§ÿ©ÿÿ¥ÿ¦ÿÿÿÿÿÿÿÿ§ÿ§ÿÿÿÿÿÿ®ÿÿÿÿÿ­ÿ­ÿ ÿÿÿÿÿÿ¢ÿÿÿÿÿÿÿÿ£ÿ©ÿ¤ÿÿÿÿÿ¤ÿÿÿ§ÿ ÿ®ÿÿÿ­ÿ¨ÿÿÿ­ÿ­ÿ¡ÿÿÿÿ¦ÿÿÿªÿÿ¡ÿ­ÿÿ¦ÿÿÿÿÿÿÿ¢ÿ§ÿ ÿÿÿÿÿÿÿÿÿ¤ÿªÿ£ÿÿ£ÿ±ÿ£ÿÿ ÿÿÿÿÿÿÿÿÿÿÿ£ÿÿÿ ÿ¤ÿÿªÿÿ£ÿ ÿ¥ÿÿÿÿÿªÿ¤ÿÿ¡ÿ¥ÿÿÿÿÿÿ¥ÿÿÿÿÿ¢ÿ¢ÿÿ¤ÿ¯ÿ¤ÿÿ¡ÿÿ ÿÿÿÿ«ÿ©ÿÿ¢ÿ²ÿ¡ÿÿÿÿÿ}ÿÿþ·þIÿÿÿÿ ÿ£ÿ¤ÿ§ÿ§ÿ¤ÿ¥ÿÿ ÿ¥ÿÿ ÿÿÿ¡ÿÿÿÿÿÿÿÿ£ÿÿÿ ÿÿ¢ÿ«ÿÿÿÿÿÿÿÿÿÿÿÿ£ÿ¢ÿ£ÿ¯ÿÿÿÿÿÿÿÿÿÿÿ§ÿ¤ÿÿ£ÿ£ÿ ÿÿÿ ÿ¡ÿ¢ÿ¥ÿ²ÿªÿÿÿÿÿÿÿÿÿÿÿÿÿÿÿÿÿÿÿ ÿÿÿÿÿ­ÿÿÿÿÿÿÿ£ÿÿÿÿ¦ÿ¬ÿ¥ÿ©ÿ¤ÿ¢ÿÿÿÿÿ¥ÿªÿ ÿÿÿÿÿ ÿÿÿ¢ÿÿ ÿÿÿÿ¡ÿÿÿÿÿÿÿÿÿÿÿÿÿÿÿ¢ÿ¤ÿ¦ÿÿÿÿ¨ÿ«ÿÿÿÿÿÿÿÿÿÿÿÿÿÿÿÿÿÿÿÿ¤ÿÿÿÿ©ÿ§ÿ¢ÿÿ¥ÿÿÿ¨ÿ©ÿ¡ÿ¬ÿ ÿÿÿ¯ÿÿ©ÿ©ÿÿÿÿÿÿÿÿÿÿÿÿÿÿÿÿÿÿÿÿÿÿ}ÿÿÿÿÿÿÿÿÿÿÿÿÿÿ¨ÿ±ÿ ÿÿÿÿÿ¦ÿ¢ÿÿÿÿÿÿÿÿ¢ÿÿÿÿÿÿÿ¤ÿÿÿÿÿÿ¢ÿ£ÿÿÿÿÿÿÿ£ÿÿÿÿÿ¦ÿÿÿÿÿÿ©ÿ£ÿÿÿÿÿÿÿÿÿÿÿÿÿÿ¢ÿ¦ÿÿÿÿÿÿÿ¢ÿÿÿ ÿ¡ÿÿÿÿÿÿ¡ÿÿÿÿÿÿÿ¡ÿÿÿÿÿÿ¤ÿÿÿ¡ÿÿÿÿÿÿÿÿÿÿÿÿ¦ÿ§ÿÿÿÿ ÿÿÿÿÿÿÿÿÿÿÿÿÿ¦ÿ¡ÿÿÿ§ÿ¦ÿÿÿÿÿÿÿÿÿÿÿÿÿÿÿÿ¤ÿ ÿÿÿÿÿÿÿÿÿÿÿÿÿÿÿÿ«ÿ¢ÿÿÿÿÿÿÿÿÿÿÿÿÿÿÿÿÿÿÿÿÿÿÿÿ¢ÿÿÿÿÿÿÿÿÿÿÿÿÿ¡ÿ¡ÿÿ¨ÿÿÿÿÿÿ¡ÿÿÿÿÿÿÿÿÿÿ ÿÿmÿcÿÿÿ¡ÿ¥ÿ¡ÿ¢ÿÿÿÿÿÿkÿÿÿÿÿÿÿ ÿÿÿÿÿÿÿÿÿÿÿÿÿÿÿÿwÿÿÿÿÿÿÿÿÿÿÿÿÿÿÿÿÿÿÿ¦ÿ¥ÿÿÿÿÿÿÿÿÿÿÿÿÿÿÿÿÿÿÿÿÿÿÿÿÿÿÿ¢ÿÿÿÿÿÿÿÿ¡ÿ¦ÿ¡ÿÿÿÿ¡ÿÿÿ ÿÿÿÿÿÿÿÿÿ¡ÿÿÿÿ¤ÿ¢ÿÿÿ ÿ¥ÿ²ÿ«ÿÿ°ÿ¢ÿÿÿÿÿÿÿÿ²ÿÿ ÿÿÿÿÿÿÿÿ ÿ©ÿÿÿÿÿÿÿÿÿÿÿÿÿÿ ÿÿÿÿÿÿÿÿÿÿÿÿÿÿÿÿÿÿÿÿÿÿÿ¤ÿÿÿÿÿÿÿÿÿÿ ÿÿÿÿÿÿÿÿÿ ÿÿÿÿÿÿÿ~ÿÿÿÿxÿ§ÿ¡ÿÿÿÿÿÿÿÿÿ ÿÿÿÿÿÿÿÿÿÿÿÿ¦ÿ§ÿÿÿÿÿÿÿÿÿ}ÿÿÿÿÿÿÿÿÿÿÿÿÿÿÿÿÿÿÿÿÿÿÿÿÿÿÿÿÿÿÿÿÿÿÿÿÿÿ~ÿtÿrÿÿÿ~ÿÿÿÿÿÿÿÿÿÿÿÿ]ÿÿÿÿÿÿÿÿÿÿÿÿÿÿÿÿpÿkÿÿÿÿÿÿÿÿÿÿÿÿÿÿÿÿÿÿ¥ÿÿÿÿÿÿÿÿÿÿÿÿÿÿÿÿÿÿ¡ÿ ÿÿÿ©ÿÿ ÿÿÿÿ ÿÿÿ¤ÿ§ÿ§ÿÿ¥ÿ¦ÿ ÿÿÿÿÿ¥ÿ¨ÿ«ÿ²ÿ¦ÿ«ÿ¤ÿ¤ÿÿ¤ÿ¡ÿÿÿÿ¤ÿµÿ¬ÿ§ÿ²ÿÿ¦ÿ§ÿ©ÿ£ÿ¢ÿ¯ÿ¬ÿ§ÿ¬ÿÿ£ÿ£ÿÿ¥ÿbÿþþ)ÿÿ¥ÿ¢ÿ¤ÿ§ÿ­ÿ¨ÿªÿÿÿ«ÿÿ£ÿ³ÿ¨ÿÿ«ÿºÿ¢ÿ¥ÿ§ÿÿÿ§ÿÿÿ¦ÿ¥ÿ¢ÿ£ÿ§ÿ¯ÿ©ÿÿ¦ÿªÿ®ÿÿÿÿ ÿÿÿÿ~ÿÿpÿÿzÿSÿÿÿÿÿÿÿÿ ÿ¤ÿÿÿÿÿÿÿ ÿÿÿÿÿÿÿÿÿÿÿ¢ÿÿÿ¦ÿÿÿÿÿÿÿÿÿÿÿÿÿÿÿÿÿÿÿÿÿÿÿÿÿÿÿÿÿÿÿIÿIÿyÿÿÿÿÿÿÿÿÿÿÿÿÿÿÿ0ÿ¾þ;ÿÿÿÿÿÿ¡ÿÿÿÿÿÿÿzÿÿ8ÿyþÃþSÿÿÿÿÿÿÿÿ¥ÿªÿÿ³ÿÿÿÿÿÿÿÿÿÿÿÿÿÿÿÿÿÿÿÿÿÿÿÿÿÿ«ÿ¥ÿ ÿÿªÿ¡ÿ¯ÿÿÿÿÿÿÿÿuÿÿÿÿÿÿÿÿ¥ÿÿÿÿÿÿ|ÿ¥ÿ¢ÿÿÿÿÿÿÿÿÿÿÿÿÿÿÿÿ ÿÿÿÿ}ÿÿÿÿÿÿÿÿÿÿÿ ÿ¡ÿ¤ÿÿ£ÿÿÿ¡ÿÿÿÿÿÿÿÿÿÿÿÿÿÿÿÿÿ}ÿÿÿÿÿÿÿÿÿ ÿÿÿÿÿÿÿÿÿÿ¢ÿÿ|ÿÿÿ{ÿÿÿÿÿÿÿÿÿ¢ÿ¡ÿÿÿÿ¡ÿÿÿÿÿÿÿÿÿÿÿÿÿÿÿÿÿÿÿÿÿÿÿyÿÿÿÿÿÿÿÿÿÿÿÿÿÿÿÿÿÿÿÿÿÿÿÿÿ¥ÿÿÿÿÿZÿjÿÿÿÿÿÿÿÿ¡ÿÿÿ¥ÿÿÿÿÿÿÿÿÿÿÿÿÿÿ¢ÿÿÿÿÿÿÿ ÿÿÿ¡ÿ}ÿ¦ÿ©ÿÿÿ£ÿÿÿÿÿÿÿÿÿÿÿÿÿÿÿÿÿÿÿÿÿÿ ÿÿÿÿÿÿÿÿÿÿÿÿÿÿÿÿÿÿÿÿÿÿ¤ÿÿÿÿ¦ÿÿ§ÿÿ¢ÿÿÿÿÿÿÿÿÿÿÿÿÿÿÿÿÿ©ÿÿÿÿÿÿÿÿ¤ÿÿÿÿÿÿÿÿÿÿÿ¢ÿÿÿÿÿÿÿÿÿ¨ÿÿÿÿÿÿÿÿÿªÿ ÿÿÿÿÿÿÿÿÿÿÿÿÿÿ¡ÿ¦ÿÿÿÿÿÿÿÿÿÿÿÿÿÿÿÿÿÿÿÿÿÿÿªÿ£ÿÿÿÿÿÿÿ¬ÿÿÿÿÿÿÿÿÿÿÿÿÿÿÿÿÿÿÿÿÿ¥ÿ ÿÿÿÿÿ£ÿÿÿÿ¦ÿÿÿÿÿ§ÿÿÿ¯ÿ¤ÿÿÿ¡ÿÿ¤ÿÿ ÿ£ÿÿÿÿwÿÿÿÿÿÿÿÿ ÿÿÿÿÿ¢ÿÿÿÿÿÿÿÿÿyÿÿÿÿÿÿÿÿÿÿÿÿÿÿÿÿÿÿÿÿÿÿÿÿÿÿÿÿ¦ÿÿÿÿÿÿ¥ÿÿÿÿÿÿÿÿÿÿÿÿÿªÿ­ÿÿÿÿÿÿÿÿÿÿÿÿÿÿÿ ÿÿÿÿÿ¡ÿÿÿÿ¡ÿÿ£ÿÿÿÿÿÿÿÿÿÿÿÿÿÿÿÿÿÿÿÿÿÿÿÿÿÿÿÿÿ¡ÿÿÿ ÿÿÿÿÿÿ¥ÿ¢ÿÿwÿÿÿÿÿÿÿÿÿÿÿÿÿÿÿÿÿÿÿÿÿ ÿÿÿÿÿÿÿÿÿÿ£ÿÿÿÿÿÿÿÿÿÿÿÿ¤ÿÿÿÿÿÿÿÿÿÿÿÿÿÿÿÿÿÿÿÿÿÿ¢ÿ«ÿ¡ÿÿÿÿÿÿÿ¨ÿÿÿ¤ÿ¥ÿ©ÿÿÿÿÿ©ÿ­ÿÿÿÿ¦ÿÿ§ÿ§ÿªÿ¤ÿÿÿ£ÿÿÿÿÿÿÿÿÿÿÿÿÿÿ¡ÿÿÿ¡ÿÿÿÿÿ¥ÿ¡ÿ£ÿÿ¢ÿ§ÿÿÿÿÿÿÿÿÿÿÿÿÿÿÿ§ÿ¦ÿÿÿÿÿÿÿÿÿÿÿÿÿ ÿÿÿÿÿÿÿÿ ÿÿÿÿ ÿÿ¥ÿÿÿÿÿÿ¤ÿÿÿ­ÿÿÿÿÿÿÿÿÿ ÿÿÿÿÿÿÿÿÿÿÿÿÿÿÿÿÿÿÿÿÿÿÿÿÿ¥ÿÿÿÿÿÿ£ÿ£ÿÿÿÿ¨ÿ¦ÿÿÿ ÿÿ£ÿÿÿ®ÿÿÿÿÿÿÿÿ¢ÿ¥ÿÿÿÿÿÿ§ÿÿÿ ÿÿ§ÿ¦ÿÿÿÿ£ÿ¦ÿ£ÿÿÿÿÿÿÿÿÿÿÿªÿ ÿÿÿÿÿÿÿ¤ÿÿÿ¨ÿÿÿÿÿ©ÿÿÿ¦ÿ¢ÿÿÿÿÿ¤ÿ¡ÿÿÿÿÿÿÿÿÿÿÿÿÿÿÿÿ ÿ©ÿ ÿÿÿÿÿ¡ÿÿ¤ÿÿÿ¢ÿÿ¥ÿÿÿ«ÿÿÿ±ÿ§ÿÿÿÿÿ©ÿÿÿÿÿÿ¤ÿÿÿÿÿÿ§ÿÿÿ¥ÿ¢ÿÿÿÿ ÿÿÿ£ÿÿÿÿÿÿÿÿÿÿÿ¦ÿÿªÿµÿÿÿÿÿÿÿ¬ÿ¤ÿÿÿÿÿÿÿÿÿÿÿÿ ÿªÿ£ÿÿ ÿ±ÿ°ÿÿÿÿÿÿÿÿÿÿÿÿ¢ÿ¤ÿ£ÿ¤ÿªÿ¬ÿ ÿÿ«ÿ£ÿÿ®ÿÿÿÿÿÿ®ÿÿÿÿÿ¨ÿ­ÿ¢ÿÿÿÿ©ÿÿÿÿÿÿÿpÿÿÿÿ¥ÿ ÿÿÿÿÿÿÿÿÿÿÿ¨ÿ¤ÿÿ©ÿ ÿÿÿÿÿÿÿÿÿ{ÿÿÿÿÿ¡ÿÿÿÿ ÿÿÿ£ÿÿ£ÿÿÿÿÿ¢ÿ¢ÿÿÿÿÿÿÿÿ¦ÿÿ ÿÿÿÿÿÿ¢ÿ ÿÿÿ£ÿ¤ÿ§ÿÿÿÿÿ¡ÿÿ©ÿÿÿ¦ÿÿÿ¸ÿÿ§ÿÿÿ ÿÿÿ ÿ¤ÿÿÿ¨ÿ§ÿÿÿÿÿÿÿÿÿÿÿ ÿÿÿÿÿÿÿÿÿ{ÿÿÿÿÿÿÿÿÿÿxÿÿÿÿÿÿÿ¨ÿ¯ÿ®ÿÿÿÿÿ ÿÿÿÿÿÿÿÿÿÿÿ¢ÿÿÿÿÿÿÿ¢ÿÿÿÿ£ÿÿÿÿÿÿÿÿ«ÿÿÿ ÿÿ¡ÿÿ£ÿÿ¥ÿ¡ÿÿÿÿÿÿÿÿ¤ÿÿÿÿÿÿÿÿÿÿ¡ÿÿÿÿ¤ÿ«ÿ¨ÿÿÿ¢ÿÿÿÿ¡ÿ­ÿÿÿÿ¬ÿ´ÿÿ¯ÿÿÿ£ÿÿ¦ÿÿÿÿÿÿÿÿÿÿ¡ÿ ÿÿÿÿ ÿÿÿ¢ÿÿÿÿÿÿÿÿÿÿÿÿÿÿÿÿÿÿÿÿÿÿ{ÿ~ÿÿ©ÿÿÿÿÿÿÿÿ¢ÿ¤ÿÿÿÿÿÿÿÿÿ ÿ¥ÿÿÿÿÿÿ§ÿÿ¥ÿÿÿ¡ÿÿ1ÿQÿyÿÿÿ}ÿÿÿÿ¢ÿÿÿ¤ÿ¡ÿÿÿÿÿÿÿÿÿ¦ÿÿÿÿÿÿÿÿÿÿÿmÿÿÿÿÿÿÿÿÿÿÿ«ÿÿÿÿÿÿÿÿÿ©ÿ¥ÿÿ¤ÿ£ÿÿÿ¢ÿ¢ÿÿ¦ÿÿÿ­ÿÿÿÿÿÿÿ ÿÿÿÿÿÿ¦ÿ¢ÿÿÿÿÿÿÿÿÿÿÿÿÿÿÿÿÿÿÿÿ ÿÿ ÿÿÿÿÿ¯ÿ¨ÿ©ÿÿÿÿÿÿÿÿ¢ÿ£ÿÿÿ¬ÿÿ¤ÿÿÿ¨ÿÿÿÿÿÿÿÿ¡ÿ¢ÿÿÿ©ÿ¦ÿÿ£ÿ§ÿÿÿÿÿÿÿÿÿÿÿÿ¡ÿÿ¥ÿ­ÿ¡ÿ¥ÿÿÿÿÿ ÿ¡ÿÿÿÿÿ¦ÿÿÿÿ§ÿÿ¡ÿÿ¦ÿÿ¥ÿ¤ÿÿ©ÿ­ÿÿÿÿÿÿ ÿÿÿ¥ÿÿÿÿ¢ÿÿÿÿÿÿÿÿ ÿ¢ÿÿÿ«ÿ{ÿÿ¢ÿÿ¥ÿ¢ÿÿÿÿÿÿ¡ÿ¢ÿÿÿÿ¢ÿÿÿÿÿÿÿ¢ÿ£ÿ§ÿÿÿ¦ÿÿÿÿÿÿÿ¢ÿ§ÿ¢ÿÿÿÿ¢ÿ£ÿªÿÿÿÿÿ¦ÿ£ÿÿÿÿÿÿÿ§ÿ¢ÿÿÿÿÿÿÿ§ÿ ÿÿ£ÿÿÿÿ ÿÿÿÿ³ÿ¢ÿÿ¯ÿ§ÿ¢ÿÿ¡ÿ¢ÿÿ ÿ¤ÿÿÿÿÿ£ÿÿÿÿ¨ÿ¢ÿÿÿÿÿÿÿÿ ÿ¢ÿ¡ÿÿÿÿÿÿÿ§ÿÿÿÿ¥ÿÿ©ÿ¨ÿªÿ«ÿ³ÿ§ÿ±ÿ¦ÿÿÿÿ£ÿ¬ÿ¤ÿÿÿÿ¡ÿ¦ÿÿ¡ÿÿ¥ÿÿÿ£ÿ¥ÿ¬ÿ¢ÿ ÿªÿÿÿÿÿÿÿ¢ÿ©ÿÿÿ§ÿ§ÿÿÿ¦ÿ¤ÿ ÿÿ¬ÿ«ÿÿÿ¥ÿ¬ÿ¤ÿÿÿ®ÿ°ÿÿ­ÿÿ¡ÿÿÿÿÿLÿþ;þàþ|ÿ ÿ¦ÿ§ÿÿÿÿ·ÿ²ÿÿªÿ£ÿÿ¡ÿ¢ÿÿÿ ÿ ÿÿÿÿÿÿÿÿ¡ÿ¤ÿÿ ÿÿ©ÿ¤ÿÿÿÿtÿÿªÿ£ÿÿÿÿ¢ÿÿ¢ÿ¬ÿ¢ÿÿÿÿÿÿÿ ÿÿÿÿ«ÿÿÿÿ¨ÿÿÿÿÿÿÿÿ¡ÿÿÿ¦ÿ ÿÿÿÿÿÿÿ~ÿÿÿ¥ÿÿÿÿ¢ÿ­ÿ¢ÿÿÿÿÿ¤ÿÿ ÿÿÿÿÿ«ÿ¬ÿ¥ÿ¤ÿ¢ÿÿÿ¥ÿÿ¢ÿÿ¥ÿÿÿÿ¦ÿÿÿÿÿÿÿÿÿÿÿÿÿÿÿÿÿÿÿpÿÿÿ£ÿ¡ÿÿÿÿÿÿÿ¥ÿÿÿÿÿÿ¤ÿÿÿÿÿÿÿ£ÿ¢ÿÿÿÿÿÿÿ¤ÿ¡ÿÿ¡ÿÿÿÿÿÿÿ¢ÿÿªÿ¦ÿ£ÿÿÿ«ÿ­ÿ¤ÿÿÿ¤ÿÿÿ¦ÿÿÿÿÿÿÿÿÿÿÿÿÿÿ¡ÿ¢ÿÿÿÿ¢ÿ¡ÿ¢ÿ£ÿÿÿÿÿÿÿÿÿÿ§ÿ§ÿ¡ÿÿÿÿ¢ÿÿÿÿÿÿÿÿÿÿÿÿÿÿÿÿÿÿÿÿ ÿÿÿ¤ÿÿÿÿÿÿÿÿ®ÿÿÿÿÿÿÿÿ³ÿ±ÿÿÿÿÿÿÿÿ¨ÿ£ÿÿÿÿÿÿÿÿÿÿ¦ÿÿÿÿÿÿÿ ÿÿÿÿÿ¡ÿÿ£ÿ¡ÿÿÿÿÿÿÿÿ ÿ¢ÿÿÿÿÿÿ ÿÿÿÿÿ§ÿÿÿ©ÿ¥ÿ ÿÿÿÿÿÿÿÿÿÿÿÿÿÿÿÿ¤ÿÿÿ¡ÿ ÿÿÿÿÿÿÿÿ¤ÿÿÿÿ­ÿ­ÿÿÿÿÿÿ ÿ£ÿ ÿÿÿ¥ÿÿÿÿÿ¡ÿ ÿÿ¡ÿÿÿÿÿÿÿÿÿÿÿÿÿÿ¢ÿÿÿÿÿÿÿÿÿÿÿÿÿÿÿÿÿÿÿÿ£ÿªÿÿ¡ÿÿÿÿÿÿÿÿÿÿÿÿ ÿÿÿÿÿÿÿ¨ÿÿÿÿ¡ÿÿ¡ÿÿÿÿÿÿuÿÿ£ÿ¡ÿÿÿÿÿÿÿÿ¯ÿÿÿÿÿÿvÿrÿÿÿÿÿÿÿÿÿÿÿÿÿ{ÿÿÿÿÿÿÿÿÿÿsÿÿÿÿÿÿÿÿÿÿÿ ÿ¢ÿÿÿÿÿÿÿ¬ÿ¢ÿÿÿÿ ÿÿÿÿÿÿÿÿÿÿÿÿÿÿ ÿÿÿÿÿÿÿ¦ÿÿÿÿÿÿÿÿÿ{ÿ£ÿ­ÿÿ ÿÿÿÿÿÿ¢ÿÿÿÿÿÿÿÿ£ÿ©ÿ¨ÿÿÿ§ÿ¡ÿÿÿ§ÿ°ÿ´ÿ¢ÿ¥ÿ´ÿÿÿÿ ÿÿÿÿÿ°ÿ¦ÿÿÿ¡ÿ ÿÿ ÿ¡ÿÿ¡ÿÿÿÿÿÿÿÿÿÿÿÿÿÿÿÿÿÿ|ÿÿÿÿÿÿÿÿÿÿÿÿÿÿÿÿÿÿ ÿÿÿÿÿÿÿÿÿÿÿÿÿ¢ÿÿÿÿÿÿÿÿÿÿ}ÿÿÿÿÿÿÿÿÿÿÿÿÿ ÿ¦ÿÿÿÿÿÿÿÿ ÿÿÿ¤ÿ¤ÿÿÿÿÿÿÿÿÿÿÿÿÿÿ¨ÿÿÿÿÿÿÿÿ¡ÿÿÿÿÿÿÿ ÿÿÿÿÿÿ|ÿÿÿÿÿÿÿÿÿÿÿÿÿÿÿÿÿÿÿÿÿnÿÿÿÿÿÿÿÿÿÿÿ|ÿÿÿ ÿÿÿÿÿÿÿÿÿÿÿÿÿÿÿÿÿdÿeÿÿÿÿ¢ÿÿÿÿÿÿ ÿÿÿÿÿÿÿÿÿÿÿÿÿÿÿÿÿÿÿ¤ÿÿÿÿÿÿÿÿÿÿÿ¦ÿÿÿ¥ÿ¥ÿ§ÿ¥ÿÿÿªÿ­ÿÿ ÿÿÿÿÿÿÿÿ§ÿ¦ÿ¨ÿ¦ÿ ÿÿ¢ÿ§ÿ©ÿ£ÿ¨ÿ¯ÿ¬ÿªÿ¬ÿ©ÿ¦ÿ¢ÿÿÿ¦ÿªÿÿÿ£ÿ£ÿÿ¨ÿ§ÿÿ¢ÿ¢ÿÿÿëþ þþ;ÿÿ¦ÿ¥ÿ¢ÿÿ¬ÿµÿÿÿ¢ÿ ÿ§ÿ£ÿ ÿ¦ÿ¥ÿÿ ÿ£ÿ¨ÿ£ÿÿ ÿÿÿ ÿÿÿÿÿÿ¤ÿ«ÿÿÿÿ¨ÿÿ£ÿÿÿÿÿÿÿzÿ_ÿdÿbÿlÿÿÿÿÿÿÿÿÿÿÿÿÿÿÿÿÿÿÿÿÿÿÿÿ£ÿÿÿÿÿÿÿÿÿÿÿÿÿÿ ÿ¢ÿÿÿÿÿÿÿ¡ÿÿÿÿÿÿÿ{ÿÿÿÿÿÿÿÿ?ÿFÿ~ÿÿÿÿÿÿÿÿÿÿÿÿÿzÿpÿëþíþ^ÿÿÿÿÿÿÿÿÿÿÿÿÿÿuÿôþKþ×þqÿÿÿÿÿÿÿÿÿÿÿ¤ÿÿÿÿÿÿÿÿ¡ÿÿÿtÿÿÿÿÿÿÿÿÿ ÿ¡ÿÿÿ¤ÿÿÿÿÿÿÿÿÿ°ÿÿ¢ÿÿÿÿÿ{ÿÿÿÿ¡ÿÿ ÿ¢ÿªÿÿÿÿ¥ÿÿÿÿÿÿÿÿ£ÿÿÿÿÿÿÿÿ©ÿÿÿÿÿÿÿzÿ~ÿÿÿÿÿÿÿÿÿÿÿÿÿ¥ÿÿªÿ¨ÿÿÿÿ ÿÿÿÿÿÿÿÿÿÿÿÿÿÿÿÿÿÿÿÿÿÿÿÿ¡ÿÿÿÿÿÿÿÿÿÿÿ~ÿÿÿÿÿ§ÿÿÿÿÿÿÿÿÿ¤ÿÿÿÿÿÿÿÿÿÿÿÿÿÿÿ¡ÿÿÿÿÿÿÿxÿÿÿ~ÿÿÿÿÿÿÿÿÿÿÿÿÿÿÿÿÿÿÿÿÿÿ¢ÿÿÿÿÿÿÿÿÿÿjÿbÿÿÿÿÿÿÿÿÿÿÿÿÿ¦ÿÿÿÿÿÿÿÿÿÿÿÿÿÿÿÿÿÿÿÿÿÿÿÿÿ°ÿÿÿÿÿÿÿÿÿÿÿÿÿÿÿÿÿÿÿÿ¡ÿÿÿÿÿ£ÿÿÿÿÿÿÿÿÿÿÿÿÿÿÿÿÿ|ÿÿÿÿ£ÿÿÿÿÿÿÿÿÿÿÿÿÿÿÿÿÿÿÿÿÿÿªÿ¨ÿÿÿ¤ÿÿÿÿÿÿÿÿÿÿÿÿÿÿÿÿzÿÿÿÿ£ÿÿÿÿÿÿ¤ÿÿÿÿÿÿ ÿ£ÿÿ¢ÿÿÿÿÿÿÿÿÿÿÿÿÿÿÿÿÿÿÿ ÿÿÿÿÿ ÿÿÿ©ÿÿÿÿÿÿÿÿÿÿÿ ÿÿÿÿ¨ÿ©ÿÿÿÿ¥ÿÿÿ¥ÿÿ¢ÿÿÿÿÿ°ÿÿÿÿÿÿÿÿÿÿÿÿÿÿÿÿÿÿÿÿÿÿÿÿÿÿÿÿÿÿ~ÿ¢ÿ¤ÿÿÿÿÿÿÿÿ¦ÿÿÿÿ¡ÿÿ¡ÿ¢ÿÿÿÿÿÿÿÿÿÿÿªÿÿÿÿÿÿÿÿÿÿÿÿÿÿÿÿÿÿÿÿÿÿÿÿÿÿÿÿ¦ÿ§ÿÿÿÿÿÿÿÿÿÿÿÿÿÿÿÿÿ¬ÿÿÿÿÿÿÿÿÿÿÿÿÿÿÿÿÿÿÿÿÿÿÿÿÿÿÿÿÿÿÿÿÿÿÿÿ¦ÿ£ÿÿÿÿÿÿÿÿ¡ÿÿÿÿÿ¥ÿÿÿÿÿÿÿÿÿÿÿÿÿÿÿÿÿÿÿÿÿÿzÿÿÿÿÿÿÿÿÿÿ¦ÿ­ÿ¦ÿ¨ÿÿÿ§ÿ¡ÿÿÿÿ ÿ£ÿÿÿÿÿÿÿÿÿÿÿÿÿÿÿÿÿÿÿÿÿÿÿÿÿ ÿÿ ÿ ÿÿÿÿÿÿÿÿÿÿÿÿÿÿ¢ÿ¡ÿÿÿÿÿÿ¢ÿÿÿ ÿÿÿÿÿ«ÿ¡ÿÿ§ÿ«ÿÿÿ£ÿ©ÿÿ°ÿÿ¡ÿÿÿÿÿÿÿÿÿÿÿÿÿÿÿ¤ÿ®ÿ®ÿÿÿÿÿÿÿÿÿÿÿÿÿ¢ÿ¥ÿÿÿÿÿÿ ÿ¢ÿÿÿ£ÿÿÿ¨ÿÿÿÿÿÿ¦ÿÿÿÿ ÿÿÿÿÿÿÿÿÿ£ÿÿÿÿÿÿÿÿÿÿÿÿÿÿ¡ÿªÿ¨ÿÿÿÿÿÿÿÿ¤ÿÿÿ¡ÿÿÿÿÿ¯ÿÿ ÿ¡ÿÿÿÿÿÿÿÿÿÿ¡ÿÿÿÿÿÿÿ¥ÿÿÿÿ¡ÿÿÿ¢ÿ¢ÿªÿ£ÿÿÿ©ÿ©ÿÿ¢ÿÿÿ ÿÿÿÿÿÿÿ ÿ£ÿÿ¨ÿ£ÿÿÿÿÿ£ÿÿ§ÿ ÿÿ¦ÿ¡ÿÿÿÿÿÿÿÿÿÿÿÿÿÿÿ£ÿ¡ÿÿ¥ÿÿÿÿÿ¤ÿÿ¤ÿ®ÿÿÿÿÿÿ¨ÿÿÿÿÿÿÿÿ¡ÿÿ±ÿ¢ÿÿÿÿÿÿÿ¦ÿ¯ÿÿÿÿÿÿÿ ÿÿÿ¤ÿÿ©ÿ©ÿÿÿÿÿ®ÿ£ÿÿÿ ÿÿ¦ÿ²ÿ¨ÿÿÿ¡ÿÿÿµÿÿÿÿ ÿÿÿÿÿÿÿÿÿÿ ÿÿÿÿ¡ÿÿ¡ÿÿÿ~ÿÿÿ¥ÿ¡ÿÿÿÿÿ¡ÿ¡ÿ£ÿ­ÿ¯ÿ ÿÿ£ÿÿÿ©ÿÿÿÿÿÿÿÿ¢ÿÿÿ¤ÿ»ÿ ÿÿÿ¥ÿ¤ÿÿÿ«ÿ ÿÿ£ÿ§ÿÿÿ§ÿÿÿ±ÿ´ÿ­ÿÿ¡ÿÿÿÿÿÿ¥ÿ£ÿ£ÿ¡ÿÿ¥ÿ¦ÿÿ¢ÿ¥ÿ¥ÿ§ÿ ÿÿ ÿ¯ÿ¬ÿ²ÿÿÿÿÿÿ±ÿ¦ÿÿªÿ£ÿªÿªÿ®ÿ¡ÿ¦ÿÿÿ~ÿÿÿÿyÿÿ ÿ ÿ¡ÿ¢ÿÿÿÿÿÿÿÿ ÿÿÿ¢ÿ¢ÿÿ¦ÿÿÿ¡ÿÿ ÿÿÿÿÿ]ÿÿªÿÿÿÿÿÿÿ¥ÿÿ£ÿ¥ÿÿ¢ÿÿ©ÿÿÿ ÿÿÿÿÿÿÿÿÿÿÿ¨ÿ¤ÿÿÿÿÿÿÿ¡ÿÿ¡ÿ¥ÿ¡ÿÿÿÿÿÿÿÿÿ©ÿ¦ÿÿÿ ÿÿÿÿ¤ÿÿÿÿÿ¦ÿÿ¨ÿ¥ÿ ÿÿÿÿ¦ÿÿÿÿÿÿ¥ÿ¥ÿÿÿ¥ÿ§ÿÿÿÿÿÿ§ÿ¢ÿÿÿ¶ÿ¶ÿ£ÿÿyÿÿÿÿ¤ÿÿÿÿ¡ÿÿ¨ÿÿ ÿ ÿÿÿ ÿÿÿÿÿÿÿÿ¦ÿ­ÿ¦ÿÿÿÿÿÿÿ¦ÿ§ÿÿÿ¤ÿÿÿÿÿ¦ÿÿ¡ÿ§ÿÿÿ³ÿÿ¤ÿ¢ÿÿÿ¨ÿ¡ÿÿÿÿÿ£ÿ¦ÿ¤ÿÿÿÿÿÿÿ¡ÿ¨ÿÿÿ¡ÿ¤ÿ¥ÿÿÿÿ¡ÿÿÿÿÿÿ«ÿ­ÿÿÿÿÿÿ¢ÿÿ¦ÿÿÿÿÿÿÿÿÿ ÿÿÿÿÿÿÿÿ¤ÿ£ÿÿ­ÿ¤ÿÿÿÿÿÿÿÿÿÿ°ÿÿÿÿ¡ÿÿÿÿ ÿÿÿÿÿÿ{ÿÿÿ ÿÿÿÿ¦ÿÿÿÿÿÿªÿÿÿÿÿÿ¥ÿ¥ÿÿÿÿ¡ÿÿ¦ÿÿÿ¢ÿÿÿ~ÿÿ-ÿåþ\ÿÿÿ¡ÿÿÿÿÿÿÿ§ÿ«ÿÿÿÿÿÿÿÿÿÿ¡ÿÿÿÿÿÿ{ÿÿ/ÿMþ
ÿÿÿÿÿÿÿÿÿÿÿ¢ÿ¥ÿ¡ÿÿÿÿÿÿÿÿÿÿÿÿÿÿÿÿÿÿÿÿÿ¦ÿÿÿÿÿÿÿÿÿÿÿÿÿ¨ÿÿÿÿÿÿÿÿÿÿÿÿÿ¢ÿÿÿªÿÿÿÿÿ¢ÿ¢ÿÿÿÿÿÿ¥ÿÿÿÿÿÿ£ÿÿÿ«ÿ¤ÿ¢ÿ ÿ§ÿ©ÿÿÿ¡ÿÿ¤ÿÿ ÿÿÿÿÿ¥ÿÿÿÿÿÿÿÿÿÿÿÿÿÿÿÿÿ³ÿÿÿÿÿÿÿÿÿÿÿÿÿÿ«ÿ¥ÿÿÿÿÿ¬ÿÿÿ¦ÿÿÿÿÿÿÿ¨ÿÿ ÿÿÿ ÿÿÿ ÿÿÿÿÿ¡ÿÿÿÿ¢ÿÿÿÿÿÿÿÿÿ®ÿÿ ÿ²ÿÿÿÿÿ§ÿ¤ÿÿÿÿÿ¤ÿÿÿÿÿÿÿÿÿÿÿÿÿ¥ÿÿÿ¦ÿÿÿÿÿÿÿ£ÿ¡ÿÿÿÿ¤ÿ£ÿ ÿÿÿÿÿ¦ÿ®ÿ¨ÿÿÿÿÿ¢ÿÿÿÿÿ¡ÿÿÿÿÿÿÿ ÿÿÿÿÿÿ¡ÿ ÿÿÿ ÿÿÿ¨ÿÿÿÿ¢ÿÿÿªÿ«ÿÿÿÿÿ ÿ¶ÿÿ¤ÿ¨ÿ±ÿÿÿ©ÿÿÿÿÿ£ÿ¦ÿ¤ÿ¢ÿÿÿ¢ÿÿÿÿÿÿÿ£ÿ£ÿÿÿÿ¡ÿªÿÿÿ°ÿÿÿÿÿÿ¦ÿ«ÿ¢ÿÿÿ¡ÿ¦ÿÿªÿÿ©ÿÿÿ£ÿ¨ÿ§ÿ©ÿ§ÿ ÿÿ¡ÿ¢ÿÿÿÿ¢ÿÿÿÿ ÿ«ÿ ÿ ÿÿ§ÿ¤ÿÿ¤ÿ¡ÿÿÿÿ­ÿ¬ÿÿ ÿ¬ÿ¦ÿÿÿÿÿÿÿÿÿÉþíýOþ5ÿÿÿ§ÿ©ÿ«ÿÿÿÿÿÿªÿÿÿÿÿÿ¢ÿÿÿ¡ÿ ÿÿÿÿÿ¥ÿ ÿ¤ÿ£ÿ¢ÿÿ£ÿ¨ÿ¥ÿ¶ÿÿÿÿÿÿÿÿ ÿ¢ÿ ÿÿ«ÿÿÿÿÿÿÿÿ ÿÿÿÿÿÿÿ£ÿ¨ÿÿÿÿ¤ÿ¡ÿ¥ÿ¡ÿÿ£ÿ¶ÿ¬ÿ ÿÿÿÿÿÿÿÿÿ ÿ¥ÿ©ÿÿÿ¦ÿ¤ÿÿÿÿÿÿÿ ÿ¨ÿÿÿÿ¬ÿ¥ÿ©ÿ£ÿÿ ÿ¢ÿÿÿ ÿÿÿ§ÿÿÿÿÿÿÿÿ£ÿÿ¢ÿ£ÿÿÿÿÿÿÿ°ÿÿÿxÿ1ÿAÿyÿÿÿÿÿÿÿÿÿÿÿÿÿÿÿÿÿ¢ÿÿÿÿÿ¦ÿÿ£ÿ¢ÿÿÿ¢ÿÿÿ£ÿÿÿÿ¢ÿÿÿÿÿ¡ÿÿÿ¥ÿ¡ÿÿÿÿÿÿÿ§ÿ²ÿ­ÿÿÿ£ÿ¤ÿÿÿÿÿÿÿÿÿÿÿÿÿ£ÿÿÿ¢ÿ¢ÿ¡ÿÿÿ¡ÿ¡ÿÿÿ§ÿ¦ÿÿÿÿÿÿÿÿÿÿÿÿÿÿÿÿ ÿÿÿÿÿÿÿÿÿ¡ÿ£ÿÿÿÿÿ¤ÿÿ ÿ£ÿÿÿÿÿÿÿÿ¤ÿÿÿÿÿ¤ÿ ÿÿÿ ÿÿÿÿÿÿ ÿ ÿÿÿÿÿ¡ÿÿÿÿÿÿ¢ÿÿÿÿÿ¥ÿ«ÿÿÿ¥ÿÿÿÿÿÿ¢ÿ¡ÿÿÿÿÿÿÿÿ¡ÿÿÿÿÿÿÿÿÿÿÿÿÿÿÿ¯ÿ¡ÿÿÿÿÿÿÿÿÿÿÿÿÿ ÿÿÿÿÿÿÿÿ¦ÿÿÿÿÿÿÿÿÿÿÿÿ¦ÿÿÿÿÿÿÿÿÿÿ¡ÿÿÿÿÿ¢ÿÿÿÿÿ§ÿÿÿÿÿÿÿÿÿÿÿÿÿÿÿÿÿÿ ÿ¢ÿÿÿÿÿÿÿÿÿÿÿÿÿÿÿÿ¤ÿ­ÿÿÿÿÿÿ¡ÿ¥ÿÿÿÿÿ ÿ«ÿÿÿÿÿÿÿÿÿÿÿÿÿÿÿÿÿÿsÿtÿÿ¡ÿÿÿÿÿÿÿÿ¦ÿÿÿÿÿÿÿÿÿÿÿÿ£ÿÿÿÿÿÿÿÿÿÿÿÿÿÿÿÿ¡ÿÿÿÿÿÿÿÿÿÿÿÿÿÿÿÿÿÿÿ¡ÿªÿªÿÿÿÿÿÿÿÿ¡ÿÿÿÿÿÿÿÿÿÿÿÿÿÿÿÿÿÿÿ«ÿ ÿÿÿÿ¡ÿ£ÿ ÿÿÿÿÿÿÿ ÿÿÿÿÿÿÿÿÿÿÿÿ¡ÿ¤ÿ¬ÿ®ÿÿ¢ÿ­ÿ¤ÿÿÿ ÿ¡ÿ¦ÿÿ¤ÿ¦ÿÿÿ ÿ ÿÿÿ¦ÿÿÿÿÿÿÿÿÿ£ÿ£ÿÿÿÿÿÿÿÿÿÿÿÿÿÿÿÿÿÿÿÿÿÿÿÿÿÿÿÿÿÿÿÿÿÿÿÿÿÿÿÿÿÿÿÿÿÿÿÿÿÿÿÿÿÿÿÿÿÿÿÿ«ÿÿÿÿÿÿÿÿÿÿÿÿÿÿÿ¥ÿ¡ÿÿÿÿÿÿÿÿÿÿÿÿÿÿÿÿÿÿÿÿÿÿÿÿÿ§ÿÿÿÿÿÿÿÿÿÿÿÿÿÿÿÿÿÿÿÿÿxÿÿÿÿÿÿÿÿÿÿ£ÿÿÿÿÿÿÿ¤ÿ§ÿÿÿ{ÿpÿÿÿÿÿÿÿÿÿÿÿÿ~ÿÿÿÿÿÿÿÿÿÿÿÿÿÿÿÿÿÿÿÿÿÿÿÿÿ¢ÿÿÿÿÿÿÿÿÿÿÿÿÿÿÿÿÿ ÿ£ÿÿÿÿ²ÿ¨ÿÿÿÿÿÿÿÿÿÿÿÿÿÿ©ÿ¯ÿ°ÿ©ÿ¤ÿ¨ÿªÿÿÿ¥ÿÿ ÿÿªÿªÿ¡ÿÿ¦ÿ©ÿ¡ÿÿÿÿÿ¤ÿ¦ÿ¢ÿ®ÿ´ÿªÿ¢ÿ¡ÿÿ²ÿ¸ÿ ÿÿÿÿÿÿÿÿÿÿÿÿÿÿÿdÿbþ6þûþÿÿ¡ÿ¦ÿ¥ÿ¥ÿ¥ÿ¡ÿªÿÿ¤ÿÿ´ÿ¨ÿÿ¦ÿ£ÿÿÿ£ÿ©ÿ¥ÿÿ¨ÿÿÿ¡ÿÿÿÿ¥ÿ£ÿ£ÿÿÿ£ÿÿÿÿÿÿÿÿÿÿÿ|ÿWÿ:ÿ^ÿÿÿ¢ÿ¡ÿÿÿ¬ÿªÿÿÿÿ¡ÿÿ²ÿÿÿ¡ÿ ÿÿÿÿÿÿÿ¥ÿ©ÿÿÿÿÿÿÿÿÿÿÿÿÿÿÿÿÿÿÿÿÿÿÿÿÿÿÿÿzÿzÿÿÿÿÿÿÿZÿoÿÿÿÿÿÿÿÿÿÿÿÿÿÿÿ[ÿÛþ"ÿmÿÿÿÿÿÿÿÿÿÿÿÿ}ÿÿÿÞþöþWÿÿÿÿÿ¥ÿÿÿÿÿÿÿÿÿÿÿ ÿÿÿ¡ÿ¥ÿÿ}ÿ~ÿÿÿ ÿÿÿÿÿÿÿÿÿÿÿÿÿÿÿÿÿÿÿÿÿ ÿÿÿÿÿÿÿÿÿ§ÿÿÿÿÿÿÿÿ®ÿÿÿÿÿÿÿÿÿÿÿÿÿÿÿÿ«ÿÿÿÿÿÿÿÿÿÿÿ©ÿÿÿ£ÿÿÿÿÿÿÿÿ¥ÿ§ÿÿÿ¡ÿÿÿÿÿÿÿÿÿÿÿÿÿÿsÿÿÿÿÿÿÿÿÿÿÿÿÿÿÿÿÿÿÿÿÿ~ÿÿÿÿÿÿÿ¤ÿ¢ÿÿÿÿÿÿÿÿÿÿÿÿÿÿÿÿÿÿÿÿÿÿÿÿÿÿÿ{ÿÿÿÿÿÿÿÿÿrÿÿÿÿÿÿÿÿÿÿÿÿÿÿÿÿÿÿÿ¬ÿÿÿÿÿÿÿÿ¢ÿÿwÿcÿkÿÿÿÿÿÿÿÿÿÿÿÿÿÿÿzÿ}ÿÿÿÿÿÿÿÿÿÿÿÿÿÿÿÿÿÿÿÿÿÿÿÿÿÿÿÿÿÿ¥ÿÿÿÿÿÿÿÿÿÿÿÿÿÿÿÿÿÿÿÿÿÿÿÿÿÿÿÿÿÿÿÿ¡ÿÿÿÿÿÿÿÿÿÿÿÿÿÿÿÿÿÿÿÿÿÿÿÿÿ ÿÿÿÿÿÿÿ ÿÿÿÿÿÿÿÿÿÿÿÿ¢ÿÿÿÿÿÿÿÿÿÿÿÿÿ©ÿ ÿÿÿÿÿ¤ÿÿÿÿÿÿÿÿÿÿÿÿÿÿÿÿÿÿÿÿÿÿÿÿÿÿÿÿ{ÿÿÿÿªÿÿÿÿÿ¦ÿÿÿÿÿÿ¤ÿ³ÿ¢ÿÿÿÿÿÿÿÿÿÿ ÿÿ|ÿÿÿ«ÿÿÿÿÿÿÿÿÿÿÿÿÿÿÿÿÿÿÿÿÿÿÿÿÿÿÿÿÿÿÿÿÿÿÿÿÿÿÿÿÿªÿ²ÿÿÿÿÿÿÿÿÿÿÿÿÿÿÿÿ©ÿÿÿÿÿÿ~ÿÿÿÿÿÿÿÿÿ£ÿÿÿÿÿÿ¦ÿÿÿÿÿÿÿ£ÿ¥ÿÿÿÿÿÿÿÿÿÿÿÿÿÿ®ÿÿ¨ÿÿÿyÿxÿÿÿÿÿÿÿÿÿÿÿÿÿÿÿÿÿÿ¤ÿÿÿÿÿÿÿÿÿÿÿÿ ÿÿÿ£ÿÿÿÿÿÿ¡ÿÿÿ£ÿ¡ÿÿÿÿ¢ÿÿÿÿÿÿÿÿÿÿÿÿÿÿÿÿÿÿ ÿ ÿÿÿÿÿªÿ£ÿÿÿÿÿÿÿÿÿÿÿÿÿ¡ÿ£ÿÿ¡ÿÿÿÿÿÿÿÿÿÿÿÿ¤ÿÿÿ¦ÿÿÿÿÿ­ÿÿÿ«ÿÿÿÿ¦ÿÿÿÿÿÿ£ÿ©ÿÿ¤ÿ¤ÿÿÿÿÿÿÿ¢ÿ©ÿ¤ÿÿÿÿÿÿÿÿÿÿÿÿÿ¢ÿ«ÿ¢ÿÿ¡ÿÿÿÿÿÿÿ¥ÿÿÿÿÿ¡ÿ©ÿÿÿÿÿÿ¤ÿÿÿÿÿÿÿÿÿÿÿÿÿÿ¡ÿ£ÿÿÿÿÿÿÿÿÿÿÿ¢ÿ¥ÿ ÿ ÿÿÿ¢ÿ©ÿ¨ÿÿÿÿ¡ÿ¡ÿ¤ÿÿÿÿÿ¡ÿÿÿÿÿÿÿÿÿÿÿÿÿÿÿÿÿ¢ÿ¢ÿÿÿ¤ÿ¨ÿ¥ÿ©ÿÿÿÿÿÿÿÿÿ¤ÿÿÿÿÿÿÿ¦ÿÿ¡ÿ§ÿÿÿÿÿÿÿÿÿ ÿÿÿÿÿÿÿÿ¢ÿÿÿÿÿÿÿÿÿÿªÿ¦ÿÿ¡ÿÿÿÿ¡ÿÿ¢ÿ£ÿÿÿÿÿÿÿ ÿÿÿÿÿ£ÿÿ¢ÿÿÿ¤ÿÿ¨ÿÿÿ ÿ¦ÿ£ÿ£ÿÿÿÿÿÿÿ£ÿ«ÿ¬ÿ¢ÿÿ¦ÿÿÿ ÿÿÿÿÿÿÿ¸ÿ¨ÿÿ¡ÿ§ÿÿÿªÿÿ©ÿÿÿ§ÿÿÿÿÿÿÿÿÿÿÿÿ¢ÿ§ÿÿ ÿ­ÿÿÿ£ÿ§ÿ¡ÿÿ¥ÿ¨ÿÿÿ¡ÿÿÿ«ÿÿÿÿ«ÿÿ¡ÿÿÿÿÿÿ ÿÿ¡ÿªÿ¡ÿÿ£ÿªÿÿÿÿ¦ÿÿÿÿÿÿÿÿ£ÿÿ ÿÿ¦ÿÿÿÿÿÿÿÿÿÿÿÿ£ÿÿÿ¤ÿÿÿÿÿªÿ¬ÿÿ ÿÿÿÿ²ÿÿ ÿÿÿÿ¡ÿ«ÿ¥ÿÿ¥ÿÿ¥ÿ«ÿ­ÿÿÿ·ÿ£ÿÿ¡ÿ¥ÿ£ÿÿÿÿÿÿ¥ÿ¥ÿ¥ÿ£ÿÿÿÿªÿ§ÿÿÿÿÿÿÿÿÿ¡ÿÿÿÿÿ ÿ¥ÿ­ÿ£ÿÿÿÿ¨ÿ£ÿ«ÿÿ¥ÿ¢ÿÿ¥ÿ¬ÿÿÿÿÿÿÿÿÿÿÿ¤ÿÿÿÿÿÿÿÿ ÿÿÿÿÿ¢ÿ ÿÿ£ÿÿÿÿ ÿÿ¦ÿÿ ÿÿ>ÿ/ÿÿªÿÿ¤ÿ¤ÿÿ ÿÿ¨ÿ¦ÿ¡ÿÿ ÿ¤ÿÿ¤ÿÿÿ¤ÿ¤ÿÿÿÿÿÿÿÿÿÿÿªÿ¦ÿ£ÿÿÿÿ¢ÿ ÿÿÿÿ¤ÿÿÿÿÿ¦ÿÿÿÿÿ£ÿ³ÿÿÿ ÿÿÿ¦ÿÿÿ ÿ¦ÿÿÿÿÿÿÿ¡ÿÿÿÿÿÿ£ÿ¢ÿ ÿ¡ÿÿ¥ÿ¸ÿ¥ÿ¨ÿ­ÿÿÿÿÿÿ£ÿÿÿ©ÿÿÿÿÿÿÿÿ§ÿÿ¤ÿ¤ÿ¥ÿ£ÿ¦ÿÿÿÿÿ£ÿÿÿÿÿÿÿ¢ÿ«ÿ¬ÿ¤ÿÿÿ¥ÿÿÿÿÿ¯ÿ¤ÿ¤ÿÿ ÿÿÿÿªÿÿ§ÿ¨ÿÿÿ®ÿÿ§ÿ£ÿÿ ÿÿÿÿÿpÿÿ¢ÿÿÿÿÿÿÿÿÿÿÿÿ¨ÿ¨ÿÿ¢ÿ£ÿÿÿÿÿÿÿ ÿ£ÿÿÿÿÿuÿÿÿÿÿÿ¯ÿÿ¡ÿ¢ÿÿ¥ÿÿÿÿ§ÿÿÿÿÿÿÿ ÿÿÿÿÿÿÿÿÿÿÿÿÿÿ¹ÿ¡ÿÿ§ÿÿÿÿÿ¯ÿÿ¥ÿÿ£ÿÿÿ|ÿÿÿ ÿÿÿÿÿÿÿÿÿÿÿÿÿÿÿÿÿÿ¤ÿ¡ÿÿÿÿÿÿÿÿÿÿvÿÇþõþlÿÿ£ÿ§ÿÿÿÿÿÿÿÿÿÿÿÿÿÿÿÿÿ¡ÿ¡ÿÿÿÿÿÿÿdÿþ»ý;ÿÿÿÿÿÿÿÿÿÿÿÿÿÿÿÿÿÿÿÿÿ¦ÿ£ÿÿÿÿÿÿÿÿÿÿÿÿ§ÿÿ ÿÿÿÿÿÿÿÿÿÿÿÿÿÿÿÿÿÿÿÿÿÿÿÿ£ÿÿªÿÿ¢ÿÿÿÿÿ¡ÿÿÿÿÿÿÿÿÿÿÿÿÿÿÿ~ÿÿ¤ÿÿÿ¨ÿÿÿ¨ÿÿ¤ÿÿ¡ÿÿÿÿÿÿÿÿ¡ÿÿÿ¢ÿ¡ÿÿÿÿÿÿÿ¤ÿ¡ÿÿÿÿ¤ÿÿÿÿÿÿÿÿÿÿÿÿ¡ÿ§ÿÿÿÿÿ¦ÿ£ÿÿÿÿÿÿ¢ÿÿÿ¢ÿÿ«ÿÿÿÿ£ÿÿÿÿÿÿÿÿÿÿÿÿÿÿÿÿÿÿÿÿÿ¨ÿÿ¼ÿÿÿ¢ÿÿÿÿÿ ÿÿÿ¡ÿÿÿÿÿÿÿÿÿÿÿÿÿÿÿÿ¢ÿ¥ÿÿÿÿÿÿ¢ÿ¦ÿÿÿÿÿ¨ÿÿÿÿÿÿ©ÿ ÿÿÿÿÿÿÿ¡ÿÿÿÿ¥ÿ¤ÿ ÿ¡ÿÿÿÿÿÿÿÿÿÿ©ÿÿÿÿÿÿÿ­ÿ©ÿÿÿ¦ÿÿÿÿÿ ÿ­ÿÿÿÿ¥ÿ«ÿ­ÿ¢ÿ®ÿÿÿ¦ÿÿÿÿÿÿªÿ£ÿÿÿÿÿÿÿÿÿÿÿ£ÿÿ¥ÿÿÿÿªÿ¦ÿ ÿ¥ÿÿÿÿ ÿ¢ÿ ÿ¥ÿ¨ÿÿÿ¦ÿÿÿªÿÿ¤ÿÿÿ¡ÿÿÿ©ÿ¥ÿÿÿÿÿÿÿ¢ÿÿÿÿÿ³ÿ ÿ®ÿuÿÿÿªÿ£ÿ¨ÿªÿÿÿ£ÿ¡ÿÿÿÿ£ÿÿÿÿ­ÿ ÿÿ ÿÿcÿcþÝý­þeÿÿÿÿÿ¡ÿÿ¡ÿ ÿ£ÿÿ©ÿ ÿÿ¢ÿ¨ÿ©ÿ¥ÿÿ¡ÿ¥ÿ¡ÿ¡ÿÿ ÿÿ ÿ¥ÿ¥ÿ¢ÿÿÿ§ÿ¤ÿ­ÿ¥ÿÿÿÿÿÿÿÿÿÿÿÿÿÿ§ÿÿÿÿ ÿÿÿ¡ÿ§ÿ¡ÿÿÿÿÿÿ¢ÿÿÿ¤ÿ¬ÿ£ÿÿ®ÿ¢ÿ£ÿ§ÿ§ÿ¡ÿÿ£ÿ´ÿ­ÿÿÿÿ¥ÿÿÿÿÿ¥ÿÿÿÿÿÿÿÿ¥ÿ¯ÿÿ°ÿÿ¥ÿÿÿ¥ÿÿÿÿ¥ÿ¥ÿ ÿ ÿÿ¡ÿ§ÿÿÿÿÿ ÿ ÿ¢ÿÿ¡ÿ¤ÿÿÿÿÿÿÿ¢ÿÿ ÿÿêþSÿÿ±ÿ¨ÿ¡ÿ¤ÿ ÿÿÿÿÿÿÿÿÿÿÿÿ­ÿÿÿÿÿÿ ÿÿÿµÿ ÿÿÿ«ÿ¡ÿÿÿÿÿ¡ÿ¢ÿÿÿ£ÿÿÿÿ¦ÿÿÿÿÿÿ¤ÿ¬ÿ¤ÿÿÿÿ£ÿ«ÿ ÿÿ£ÿÿÿÿÿÿÿ«ÿÿÿÿÿÿ£ÿÿÿÿÿÿÿÿ¡ÿÿÿÿÿÿ¡ÿÿÿ¦ÿÿÿÿÿÿÿÿÿ§ÿÿÿÿÿÿÿÿ¦ÿ±ÿ°ÿÿÿÿ©ÿÿ®ÿ£ÿ ÿÿÿÿÿ¡ÿ¥ÿ ÿÿ ÿÿÿÿÿÿÿÿÿÿÿÿÿÿÿÿÿ ÿ ÿÿÿÿÿÿ¢ÿÿÿ ÿÿÿÿ¡ÿ¤ÿ¡ÿ¢ÿªÿ¡ÿ¦ÿÿÿÿÿÿ ÿÿÿÿÿ¢ÿÿÿÿÿÿÿÿÿÿÿÿÿÿ ÿ¯ÿ¤ÿ¯ÿÿÿÿÿÿÿÿÿÿÿÿÿÿÿÿÿÿÿÿÿÿÿÿÿÿ§ÿÿÿÿÿÿÿÿ¡ÿÿÿÿ¡ÿÿÿÿÿÿ ÿÿÿ ÿÿÿÿÿÿ ÿÿÿÿÿÿÿÿÿÿÿÿÿÿÿÿÿ ÿ¨ÿÿÿÿÿÿÿÿÿ¢ÿÿÿÿÿÿÿ¥ÿÿÿ¥ÿÿÿÿÿÿÿÿÿÿÿÿÿªÿ¥ÿ¦ÿÿÿÿÿÿÿÿ­ÿÿÿÿÿÿwÿoÿrÿÿÿÿÿÿÿÿÿÿÿ£ÿ ÿÿÿÿÿ¥ÿ§ÿÿÿÿ~ÿÿÿÿÿÿÿÿÿÿÿÿÿÿÿÿÿÿÿÿÿÿ ÿÿÿÿÿÿÿÿÿÿÿÿÿÿ¡ÿÿÿÿ¢ÿ ÿ ÿÿ ÿ¦ÿÿÿ ÿÿÿÿÿÿÿÿÿÿÿÿÿÿÿÿÿÿÿÿÿÿ¢ÿ¢ÿÿÿÿÿ¡ÿ ÿÿ£ÿ£ÿÿÿÿÿÿÿÿÿÿÿªÿ§ÿ©ÿÿ¦ÿ±ÿ°ÿ¬ÿ¥ÿ¢ÿ§ÿ©ÿÿÿ¢ÿ ÿÿ ÿ¢ÿÿÿ¢ÿÿÿÿ ÿÿÿÿÿÿ£ÿ£ÿÿÿÿÿÿÿÿÿÿ£ÿÿÿÿÿ¡ÿÿÿÿÿÿÿÿÿÿÿÿÿÿÿÿÿÿÿ ÿÿÿÿÿÿÿÿÿÿÿÿÿÿÿÿÿÿÿÿÿÿÿÿÿÿÿÿÿÿÿÿÿÿÿÿÿÿÿÿÿÿÿÿÿÿÿÿÿÿÿÿÿÿÿÿÿÿzÿÿÿÿÿÿÿÿÿÿÿÿÿ£ÿ ÿÿÿÿÿÿÿÿÿÿÿÿÿÿÿÿÿÿ ÿÿÿÿÿÿÿÿ ÿÿÿÿÿÿÿÿÿÿÿÿlÿÿÿÿÿÿÿÿÿÿÿÿÿÿÿÿÿÿÿÿÿÿÿÿÿÿÿÿÿÿÿÿÿÿÿÿÿÿÿÿÿÿÿÿÿÿÿÿÿ ÿÿÿÿÿÿÿÿÿÿÿ©ÿÿÿÿÿÿÿ¡ÿ¢ÿÿÿÿÿÿ©ÿ¬ÿ¢ÿ¡ÿªÿ©ÿ¢ÿ§ÿÿÿÿÿÿ£ÿÿÿ¦ÿ¡ÿ ÿÿ ÿ¤ÿÿ¨ÿ¢ÿÿÿ¢ÿ¥ÿ£ÿªÿµÿ©ÿ£ÿ¨ÿ½ÿÿÿÿ£ÿ¨ÿ¤ÿÿÿ¡ÿ¡ÿÿ ÿ¨ÿÿRÿnþ¢þFÿÿ¨ÿ ÿ¤ÿ¬ÿÿÿ¶ÿÿÿ ÿÿ ÿ ÿÿ ÿ¢ÿÿÿ¥ÿ¥ÿ§ÿ ÿ¥ÿ¦ÿÿ¢ÿÿÿÿ¢ÿ³ÿ©ÿÿÿÿÿÿÿÿÿÿÿÿÿ¤ÿÿaÿ6ÿeÿÿÿÿÿÿÿ¢ÿ¦ÿÿÿÿÿÿ¯ÿ ÿÿÿÿÿÿÿÿÿÿÿ¤ÿÿÿÿ¤ÿÿÿÿÿÿÿÿÿÿÿÿÿ¥ÿÿÿÿÿÿÿÿÿÿÿÿÿÿÿÿÿÿÿgÿÿÿÿÿÿÿÿÿÿÿÿ|ÿÿÿÿ;ÿèþFÿÿÿÿÿÿÿÿÿÿÿÿÿvÿÿyÿ8ÿcÿÿÿÿÿÿÿÿÿÿÿÿÿÿÿÿÿ£ÿÿÿÿÿÿ{ÿÿÿÿÿÿÿÿÿÿÿÿÿÿ ÿÿÿÿ¡ÿÿÿÿÿÿÿÿÿ£ÿÿ}ÿÿÿÿÿÿÿÿÿÿÿÿÿÿÿÿÿÿÿÿÿÿÿÿÿÿÿÿÿ¨ÿÿÿÿÿvÿÿÿÿÿÿÿ¢ÿ¥ÿÿÿÿÿÿÿÿ¡ÿÿÿÿÿ ÿÿÿÿ ÿÿÿÿÿÿÿÿÿÿ}ÿ}ÿÿÿÿÿÿÿÿÿÿÿ¤ÿ¡ÿ£ÿÿÿÿ§ÿÿÿÿÿÿÿÿÿÿÿÿÿÿÿÿÿ£ÿÿÿÿÿÿÿÿÿÿÿÿ¡ÿÿÿ ÿ¡ÿÿÿÿÿ}ÿÿ£ÿÿÿÿÿÿÿÿÿÿÿÿÿÿÿÿÿÿÿ¢ÿÿÿÿ ÿÿ£ÿÿÿÿÿ{ÿÿÿÿÿÿÿpÿjÿÿÿÿÿÿÿÿÿªÿÿÿÿÿÿÿÿ{ÿÿÿÿÿÿÿÿÿÿ£ÿÿÿ¡ÿÿÿÿÿÿÿ|ÿÿÿÿÿÿÿÿÿÿÿÿÿÿÿÿÿÿÿÿÿÿÿÿÿÿÿÿÿÿÿÿÿÿÿÿÿÿÿÿÿÿÿÿ¨ÿµÿÿÿÿÿ ÿÿ¢ÿÿ¨ÿÿÿÿÿÿÿÿÿÿÿÿÿÿÿÿÿÿ~ÿÿÿÿÿÿÿÿ¥ÿ¤ÿÿÿÿÿ ÿÿÿÿÿÿÿÿÿÿÿ¦ÿ«ÿÿÿzÿ¡ÿÿÿ£ÿÿÿÿÿÿÿÿÿÿÿÿÿÿÿ¡ÿÿÿÿÿÿÿÿÿÿÿÿÿÿÿÿÿtÿÿÿÿÿÿÿÿÿÿÿÿÿÿÿÿÿÿÿÿÿÿ¥ÿÿ~ÿÿÿÿÿÿÿÿÿÿÿÿÿÿÿÿÿÿÿÿÿÿÿÿÿÿ ÿÿÿÿ¶ÿÿÿÿ¢ÿÿ­ÿ~ÿÿÿÿÿÿÿ¤ÿÿÿÿÿÿÿÿÿÿÿÿÿÿÿÿÿÿÿÿ ÿ«ÿªÿÿÿÿÿÿÿªÿÿÿÿÿÿÿÿÿ¢ÿÿÿ ÿ¡ÿÿÿÿÿÿÿÿÿ¨ÿÿ ÿ¦ÿ¡ÿÿÿuÿ¢ÿÿ ÿ¤ÿÿÿÿÿÿÿÿÿÿÿÿÿÿÿÿÿÿÿÿÿÿ ÿÿÿÿÿÿÿÿÿ¡ÿÿÿ¢ÿÿÿÿÿÿÿÿÿÿ~ÿÿ¡ÿÿ¡ÿÿÿÿÿÿÿÿÿÿÿÿÿÿÿÿ­ÿÿÿÿÿ¢ÿÿÿÿÿÿÿÿÿÿ¹ÿÿÿÿÿÿÿÿÿ¨ÿÿÿ ÿÿÿÿÿÿÿÿÿÿÿÿÿ¢ÿÿÿÿÿÿÿÿ¤ÿÿÿ¡ÿÿÿÿÿÿ ÿÿÿÿÿÿÿÿÿÿÿÿÿÿÿÿÿÿÿÿ¢ÿÿÿÿÿÿÿÿÿ§ÿ ÿ¤ÿÿÿÿ§ÿÿ¹ÿtÿ|ÿ¦ÿÿÿÿ©ÿÿÿÿÿÿ£ÿ«ÿÿÿÿÿÿÿÿÿ¥ÿÿ ÿ¥ÿÿÿÿÿÿÿÿ¤ÿÿÿ¤ÿ¤ÿ¤ÿ¤ÿÿ¢ÿÿÿ§ÿ ÿÿ¯ÿ¦ÿ¯ÿÿÿÿ ÿÿÿÿÿÿÿ£ÿ¡ÿÿÿÿÿÿÿÿÿ¥ÿ¤ÿÿÿÿ ÿ¤ÿ¡ÿ¤ÿ ÿÿÿ¨ÿÿ¥ÿÿÿÿÿÿÿÿÿÿÿÿÿ£ÿ¢ÿÿÿÿÿ©ÿÿÿÿªÿ¥ÿ¡ÿÿÿ¢ÿ£ÿÿÿÿÿÿ¨ÿÿÿÿÿÿÿÿÿÿÿÿÿÿÿÿÿÿÿÿ¥ÿ§ÿÿ¢ÿÿÿÿÿÿÿÿ¤ÿ¯ÿ£ÿ¡ÿ ÿÿÿ ÿ¨ÿ¢ÿÿÿÿ¡ÿ¢ÿ¢ÿÿÿ«ÿÿ§ÿ®ÿ£ÿ¡ÿÿÿªÿ¯ÿ¡ÿÿ§ÿ¥ÿ¤ÿÿÿ¬ÿ£ÿÿ¥ÿÿ¥ÿ±ÿ­ÿ¤ÿÿ²ÿÿÿÿªÿÿÿÿÿ¢ÿÿÿÿ«ÿ¦ÿ ÿ¢ÿ¬ÿÿÿ©ÿ§ÿªÿÿÿ«ÿ¦ÿÿÿÿÿ·ÿ¸ÿ¸ÿ§ÿÿ¬ÿ¬ÿ ÿ¶ÿ¹ÿ¨ÿÿÿ ÿ¡ÿÿ§ÿ¦ÿ ÿ¢ÿÿÿÿÿÿ­ÿ ÿÿ¬ÿÿ§ÿÿÿÿ°ÿÿÿÿ¦ÿ«ÿÿxÿÿÿ£ÿ§ÿÿÿÿ¥ÿÿÿÿ ÿ§ÿÿÿÿÿ¡ÿÿÿÿÿ­ÿÿÿÿ ÿ£ÿ¤ÿ«ÿ­ÿÿÿÿÿÿÿÿÿÿ«ÿ·ÿ±ÿ«ÿÿÿ¦ÿ ÿ¨ÿÿÿÿÿÿÿÿÿÿÿ¤ÿªÿ¦ÿ¨ÿ¦ÿÿÿ ÿ¥ÿÿÿÿ¥ÿ¤ÿ®ÿ£ÿÿÿÿÿÿÿ¢ÿ¡ÿ¤ÿÿÿ ÿÿ§ÿÿ­ÿ¡ÿ§ÿÿ¨ÿÿ§ÿ©ÿ ÿ¢ÿÿÿÿÿÿÿÿÿÿÿÿÿ¥ÿ¥ÿÿÿÿ§ÿÿÿÿ¦ÿ¥ÿÿ_ÿÔþÿÿªÿÿ ÿÿÿÿÿ¥ÿÿÿÿÿ¢ÿÿ ÿÿ£ÿªÿ­ÿ ÿ£ÿ ÿ¨ÿ¡ÿÿÿÿÿÿ§ÿ°ÿ±ÿ¦ÿÿÿ¥ÿ¡ÿ ÿÿÿÿÿÿÿÿ¦ÿÿ¥ÿÿÿ¢ÿ©ÿ¡ÿÿÿÿ¨ÿ¤ÿÿÿÿÿÿ¥ÿ ÿ¬ÿ¨ÿÿ¡ÿÿ¢ÿ°ÿ¨ÿ¤ÿ¤ÿÿÿ¯ÿªÿ¦ÿ³ÿ¯ÿÿÿÿÿÿÿ¡ÿ¯ÿ¤ÿ©ÿ±ÿ¦ÿ¢ÿÿÿÿÿ¼ÿªÿ£ÿ®ÿ§ÿ«ÿ¢ÿ§ÿÿÿÿÿ£ÿªÿÿÿ¤ÿÿÿÿÿÿÿÿ¬ÿ¬ÿÿÿÿÿ ÿ£ÿ¤ÿÿÿÿÿÿ¤ÿÿÿÿÿÿÿÿ¥ÿ«ÿÿÿÿ¡ÿÿÿoÿÿÿÿÿÿÿÿÿÿÿÿÿÿ¥ÿÿÿÿÿÿÿÿÿ¥ÿÿÿÿÿ³ÿÿ¢ÿÿÿÿÿ¢ÿÿ¡ÿÿÿÿÿÿÿÿÿÿÿ ÿ ÿÿÿ¡ÿ¥ÿÿÿÿÿÿÿÿÿÿÿÿÿÿ¦ÿÿ§ÿ¤ÿÿ¡ÿÿÿÿÿ£ÿÿÿÿÿÿÿÿÿÿÿÿÿÿÿÿÿÿÿÿÿÿÿÿÿÿ£ÿÿÿ¢ÿ¡ÿÿÿÿ|ÿÿÿAÿ_þÿÿÿÿ ÿÿÿÿ£ÿÿÿÿ¡ÿÿÿÿÿÿ¤ÿ¤ÿÿ§ÿÿÿÿÿÿÿÿóþJý:þWÿÿ§ÿÿÿÿÿÿÿÿÿÿÿÿ¢ÿÿÿÿÿ¡ÿÿ§ÿÿÿÿÿÿÿ¡ÿÿ£ÿ£ÿ¦ÿ¦ÿÿ­ÿÿÿÿÿ¥ÿÿÿÿ£ÿÿÿÿÿÿÿÿÿÿÿÿÿÿ ÿÿÿÿ©ÿÿ¡ÿªÿ¡ÿuÿÿ ÿÿ¡ÿÿÿÿÿÿ ÿÿÿ¤ÿÿÿ¡ÿÿÿ ÿÿÿÿÿÿ¡ÿÿÿÿ¯ÿÿÿÿÿÿÿÿÿÿÿ¤ÿ¥ÿÿÿÿ£ÿÿÿÿÿÿÿÿ¬ÿ¢ÿÿ ÿÿÿÿÿÿ¡ÿÿÿ§ÿ£ÿÿÿÿÿÿÿÿÿÿÿÿÿÿÿÿ¢ÿ¢ÿÿÿÿÿÿÿÿÿÿÿÿÿÿÿÿÿÿÿÿÿ¡ÿÿÿÿ¥ÿ¦ÿ­ÿÿÿÿ¥ÿÿÿzÿÿÿÿÿÿ¥ÿÿÿÿÿÿÿ¢ÿ§ÿ¤ÿÿÿÿÿÿ«ÿÿÿ ÿÿÿ¤ÿ¢ÿÿÿÿÿÿÿÿÿÿÿÿÿ£ÿÿÿÿÿÿÿÿÿÿ¢ÿ¡ÿÿÿÿÿÿÿÿ ÿ¢ÿÿÿ¬ÿÿÿ¡ÿ«ÿÿÿ£ÿªÿÿÿ­ÿ­ÿÿÿÿÿÿ£ÿ§ÿÿÿÿÿÿ¯ÿÿÿ´ÿ¡ÿ¤ÿ¢ÿÿÿ£ÿ¥ÿ¢ÿÿÿÿÿÿÿÿÿÿÿÿ¢ÿÿÿ¥ÿÿÿ¤ÿÿÿÿÿ¤ÿ©ÿ£ÿÿÿÿÿ«ÿ¦ÿÿÿ ÿ¤ÿÿ£ÿÿ¡ÿ£ÿ¥ÿ¦ÿÿ ÿ£ÿ ÿÿÿÿÿ«ÿ«ÿÿ¥ÿÿ¡ÿ©ÿ ÿÿÿÿÿÿÿÿÿ¡ÿ¤ÿ¢ÿÿÿ¡ÿÿÿ¤ÿ§ÿÿÿÿÞþÙý&þÿÿ¤ÿ§ÿÿÿÿÿÿ¤ÿÿ¯ÿÿÿ­ÿÿ¢ÿÿÿÿ£ÿÿÿ¦ÿ¡ÿ¡ÿÿÿ¥ÿ£ÿÿ¢ÿÿ§ÿ«ÿ©ÿÿ£ÿÿÿÿ ÿ­ÿ¤ÿÿ¡ÿ¥ÿÿÿÿ¤ÿÿÿÿÿÿÿ¢ÿ ÿ¥ÿ©ÿÿÿÿÿ¢ÿ§ÿÿ°ÿ¥ÿÿÿ­ÿ¡ÿÿÿ ÿ°ÿ¨ÿÿÿÿ¡ÿ¦ÿ¥ÿÿÿÿÿÿ¢ÿ£ÿÿÿÿÿÿ¡ÿÿ©ÿ¨ÿªÿÿ ÿ¡ÿ¢ÿ£ÿÿÿ¡ÿ¥ÿ ÿÿÿÿÿ±ÿ¨ÿÿÿÿÿÿÿÿ¦ÿ§ÿÿÿÿÿ ÿÿÿÿÿ#ÿ,ÿiÿÿÿÿÿÿ¥ÿ ÿÿÿÿyÿÿ¤ÿÿÿÿÿ¢ÿÿÿÿÿÿÿÿÿÿÿÿÿ¢ÿÿÿÿ¡ÿÿ£ÿ¢ÿ¤ÿ¬ÿ£ÿÿ¤ÿÿ¦ÿ¢ÿ ÿÿÿ¥ÿ¨ÿ£ÿÿÿ ÿÿ´ÿ¤ÿÿÿÿÿ¢ÿ°ÿ¯ÿ¨ÿ£ÿ§ÿ¤ÿ«ÿ¢ÿÿÿÿÿÿÿÿÿÿÿÿÿÿÿÿÿÿÿÿ ÿÿÿÿÿÿÿÿ¤ÿÿÿÿÿÿÿÿÿÿÿÿÿÿÿÿÿÿÿÿÿÿÿÿ¢ÿÿÿ¦ÿÿÿ ÿÿÿÿÿÿÿÿÿÿÿÿÿÿ­ÿ¤ÿÿÿÿÿÿÿÿÿÿ¦ÿÿÿÿÿÿÿÿÿ¢ÿ§ÿÿÿ£ÿÿÿÿÿÿÿÿ¤ÿÿÿÿÿ¢ÿÿÿÿÿ£ÿ§ÿ ÿÿÿ ÿ£ÿÿÿ¡ÿÿÿÿÿÿÿÿÿ£ÿÿÿÿÿÿÿÿÿÿÿ|ÿÿÿ ÿÿÿÿÿÿÿÿ¢ÿ£ÿ¤ÿÿÿÿÿÿÿÿÿ ÿÿÿ¢ÿ¦ÿÿÿÿÿÿÿÿ¢ÿ¡ÿÿÿÿÿÿÿÿÿÿ ÿÿÿÿÿÿÿÿÿÿÿÿÿ¥ÿÿÿÿÿÿÿÿÿÿ£ÿÿÿÿÿÿÿÿÿÿÿÿÿÿÿ¦ÿÿÿÿÿÿÿÿ¢ÿÿÿÿÿiÿEÿKÿrÿÿÿÿÿÿÿÿÿÿÿ¥ÿÿÿÿÿÿÿÿÿ¢ÿÿÿªÿ ÿÿÿÿÿÿÿÿÿÿÿÿÿÿÿÿÿÿuÿÿ¢ÿ¡ÿÿÿÿÿÿÿÿÿÿÿ ÿ¥ÿ«ÿÿÿÿÿÿ¦ÿÿÿ¦ÿÿÿÿÿÿÿÿÿÿÿÿÿ¨ÿÿÿÿ¡ÿÿÿÿÿÿÿ¡ÿÿÿÿÿÿÿÿÿÿ¡ÿÿÿÿÿÿÿÿÿ¢ÿ ÿÿ¥ÿ£ÿ¥ÿ¤ÿ¶ÿ¦ÿ¯ÿ®ÿ©ÿ£ÿÿÿÿÿÿ¡ÿ ÿÿ¤ÿ¢ÿÿ¤ÿÿ¢ÿ£ÿÿÿÿÿÿÿ±ÿ¤ÿÿ£ÿÿÿÿÿÿÿÿÿÿÿÿÿÿÿÿÿÿÿÿÿ ÿÿÿÿÿÿÿÿÿÿÿÿÿÿÿÿÿÿÿÿÿÿÿÿÿÿÿÿ ÿÿÿÿÿÿÿÿÿÿÿÿÿÿÿÿÿÿÿÿÿÿÿÿÿ¡ÿÿÿÿÿÿÿÿÿÿÿÿÿÿÿÿÿÿ ÿÿÿÿÿÿÿÿÿÿÿÿÿÿÿÿÿÿÿÿÿÿÿÿÿÿÿÿÿÿÿÿÿÿÿÿÿÿÿÿÿÿÿÿÿÿÿÿÿÿ}ÿ~ÿÿÿÿÿÿÿÿÿÿÿÿÿÿÿÿÿÿÿÿÿÿÿÿÿÿÿÿÿÿÿÿ ÿÿÿÿÿÿÿÿÿÿÿÿÿ§ÿÿÿÿÿÿÿÿÿÿÿÿ¡ÿÿÿÿ§ÿ¡ÿÿÿÿÿÿÿÿ¢ÿ£ÿ¡ÿ£ÿ¨ÿ¨ÿ ÿÿ¢ÿ ÿ¤ÿ©ÿÿÿ«ÿÿ£ÿÿÿ°ÿ§ÿÿ¦ÿ£ÿ¤ÿ¥ÿ«ÿ£ÿ§ÿ¬ÿ¤ÿ¡ÿ¦ÿ¦ÿªÿ£ÿÿ ÿ¦ÿ£ÿ¥ÿÿ¦ÿ©ÿ¦ÿ£ÿ¡ÿ¦ÿÿ¢ÿ¬ÿ«ÿÿ_ÿþþ>ÿÿÿÿ¤ÿÿ¡ÿ«ÿ­ÿ©ÿªÿºÿ¢ÿÿÿÿÿÿ£ÿÿÿ¡ÿÿ¤ÿÿ ÿªÿ¬ÿ£ÿÿÿÿÿÿ¯ÿÿÿÿ£ÿÿÿÿÿ ÿÿÿÿ ÿÿgÿJÿXÿÿÿÿÿÿÿÿÿÿ¢ÿÿÿ¢ÿÿÿÿÿÿÿÿÿÿÿÿ ÿÿÿÿÿÿÿÿÿÿÿÿÿ¡ÿÿÿÿÿÿ¥ÿÿÿÿÿÿÿÿÿÿÿÿÿÿÿÿÿÿsÿÿÿÿÿÿÿÿÿÿÿ ÿÿÿÿÿÿýþaÿÿÿÿÿÿÿÿÿÿÿÿÿ ÿÿpÿkÿÿÿÿÿÿÿÿÿÿÿÿÿÿÿÿÿÿÿÿÿÿÿÿÿÿÿÿÿÿ¡ÿÿÿ¥ÿÿÿÿÿÿÿÿÿÿÿ¡ÿÿÿ©ÿÿÿÿ ÿÿÿÿÿÿÿÿÿÿ¢ÿ±ÿÿÿÿ§ÿÿÿÿÿ ÿ¥ÿÿÿ¥ÿ¡ÿÿÿÿÿÿ£ÿÿÿÿzÿvÿÿÿÿÿÿÿ£ÿÿÿÿÿÿÿÿ ÿÿÿÿÿ¤ÿÿÿÿÿÿÿÿÿÿÿ¡ÿÿÿ©ÿÿÿÿÿÿÿÿ ÿªÿ ÿÿ©ÿÿÿÿÿÿ´ÿÿÿÿxÿÿÿÿÿÿÿÿÿÿ ÿÿÿÿÿÿÿÿÿÿÿÿÿÿÿÿ§ÿ¤ÿÿÿÿÿÿÿ¢ÿÿÿÿÿÿÿÿÿÿÿÿÿÿÿÿÿÿÿÿÿÿÿÿÿÿÿÿ¯ÿÿÿÿ®ÿ¤ÿÿÿÿÿÿ}ÿoÿvÿÿÿÿÿÿÿÿÿ¥ÿÿÿÿÿÿÿÿÿÿÿÿÿÿÿÿÿÿ¥ÿÿÿÿÿÿÿÿ®ÿÿÿÿÿÿÿÿÿÿÿÿÿÿÿÿÿÿÿÿ¡ÿ¤ÿ¨ÿÿÿÿÿÿÿÿÿÿÿÿÿÿÿÿÿ}ÿÿÿÿÿ}ÿÿÿÿÿÿÿÿÿµÿ§ÿÿÿ¦ÿÿÿÿÿÿÿÿÿÿÿ¡ÿÿ¡ÿÿÿÿÿÿÿÿÿÿÿÿÿÿÿªÿ ÿÿ°ÿ¢ÿÿÿÿÿÿÿÿÿÿÿÿÿÿÿÿÿÿÿÿÿÿÿÿÿÿÿÿÿÿÿÿÿ ÿÿÿÿ}ÿÿÿÿÿÿÿÿÿÿ§ÿÿ¡ÿ£ÿ¨ÿÿ¥ÿÿÿÿÿÿÿÿÿÿÿÿÿÿÿÿÿÿÿÿÿÿÿÿ ÿ ÿ¢ÿÿÿÿÿÿÿÿÿÿÿÿÿÿÿÿÿÿÿ­ÿ£ÿÿ«ÿ¥ÿzÿÿÿÿÿÿ«ÿÿÿÿÿxÿÿÿÿÿÿÿÿÿÿÿÿÿÿÿ ÿÿÿÿÿÿÿÿÿ ÿÿªÿÿÿÿÿÿÿªÿÿÿÿÿÿÿÿÿÿÿÿÿÿÿÿÿÿÿ¢ÿÿÿ¥ÿÿÿÿ|ÿÿÿÿÿÿÿÿÿzÿÿÿÿÿsÿxÿÿÿÿÿÿÿÿÿÿÿÿÿÿÿÿÿÿÿ¥ÿÿÿÿÿÿÿÿÿÿ¦ÿÿ¤ÿ¦ÿÿ¦ÿÿÿÿÿ£ÿ¥ÿÿªÿ¤ÿÿÿÿÿÿÿÿ|ÿÿÿÿÿ ÿÿÿÿÿÿÿÿÿÿÿ¢ÿÿÿÿÿÿÿÿÿÿÿÿÿÿÿÿÿ¢ÿÿÿÿÿ~ÿÿÿÿÿÿÿÿÿÿÿÿ§ÿÿÿÿÿÿÿÿÿÿÿÿÿÿÿÿÿÿÿÿÿÿÿÿÿÿÿÿÿÿÿÿÿÿÿÿÿ¬ÿÿÿÿÿ¡ÿ¦ÿÿÿÿÿÿÿÿÿÿÿÿÿÿÿÿ£ÿÿÿÿÿÿÿÿÿÿÿÿÿÿ¡ÿ¥ÿÿÿÿ¢ÿ©ÿ¤ÿÿ¢ÿ§ÿ¨ÿ¡ÿ¨ÿÿÿ¨ÿÿÿÿÿ¡ÿÿÿÿÿÿ¨ÿÿÿÿ¢ÿ¤ÿÿ ÿÿ£ÿ§ÿ¡ÿÿÿÿÿÿÿÿÿ¨ÿªÿÿÿÿÿ¥ÿ ÿ ÿ¨ÿÿÿÿÿÿ¡ÿÿ¡ÿ§ÿÿÿÿÿÿ ÿÿÿ¨ÿÿ¯ÿÿ¦ÿÿÿ£ÿÿÿ¤ÿÿÿÿÿÿ£ÿÿ¡ÿ¥ÿÿ¡ÿÿÿÿÿÿÿ¥ÿªÿ©ÿ©ÿÿ¨ÿ¶ÿ©ÿ¢ÿÿ ÿÿÿ¤ÿÁÿÿ£ÿ§ÿ ÿÿÿ§ÿÿªÿÿ¼ÿ¶ÿÿ¨ÿ¤ÿªÿ¥ÿ§ÿ¦ÿ ÿÿ¤ÿ¥ÿÿÿ¬ÿÿÿ®ÿ¤ÿÿ£ÿÿ¢ÿ£ÿ¡ÿ¢ÿÿ¥ÿÿÿ¥ÿÿ¤ÿÿÿ¡ÿÿ ÿÿÿÿÿ¦ÿÿ«ÿÿÿÿµÿÿÿÿÿ¨ÿÿÿÿÿ¥ÿ¥ÿ¦ÿªÿ ÿÿ¨ÿÿÿÿÿÿÿÿÿÿ ÿÿÿÿÿÿ¡ÿÿÿ£ÿÿ£ÿÿÿ­ÿ¥ÿÿ±ÿÿ´ÿ©ÿÿ¦ÿ©ÿÿ¢ÿÿÿÿ¯ÿ®ÿÿÿÿÿÿÿÿÿÿÿ¡ÿ¥ÿ£ÿ¥ÿÿÿ ÿ ÿÿÿÿÿÿÿÿ®ÿÿÿÿ§ÿªÿÿ£ÿ¢ÿ¡ÿÿ ÿ¤ÿ­ÿ ÿ¢ÿÿÿÿ²ÿÿÿÿ¢ÿ£ÿÿÿ§ÿ¼ÿ¸ÿÿÿªÿ­ÿ¨ÿÿ­ÿ¥ÿ¥ÿ£ÿ¦ÿÿÿÿªÿ¬ÿÿÿÿÿÿÿÿ ÿÿÿÿÿÿ¦ÿ¢ÿ¨ÿÿªÿÿÿÿÿÿªÿºÿÿÿ±ÿÿ¨ÿ£ÿ¡ÿ©ÿÿÿÿÿ©ÿ¥ÿÿÿ«ÿÿ¢ÿÿÿÿÿÿÿ¢ÿÿ¡ÿ£ÿÿÿÿ¦ÿ©ÿÿÿÿªÿ®ÿÿ%ÿþ9ÿÿ®ÿÿÿ£ÿÿÿÿ ÿÿ£ÿ¦ÿÿÿÿ£ÿ¨ÿ¤ÿ ÿ§ÿÿ¥ÿÿÿÿÿÿÿÿ£ÿÿÿªÿªÿÿÿ¤ÿ¤ÿ¤ÿÿÿÿÿÿÿÿ£ÿÿ©ÿÿÿ ÿÿ¡ÿ ÿ¢ÿ¤ÿ¢ÿ£ÿÿÿÿÿÿÿÿÿ¨ÿÿÿÿ¢ÿ¡ÿÿÿÿ¥ÿ«ÿ¤ÿÿÿÿÿÿÿÿÿÿ¡ÿ¦ÿ¢ÿ©ÿÿÿ§ÿÿÿÿ¸ÿ¢ÿÿÿÿ£ÿÿÿÿ©ÿÿ¯ÿªÿÿªÿ¢ÿÿÿ¬ÿ¦ÿ­ÿªÿÿÿ¡ÿÿÿÿÿÿÿÿÿÿÿ¥ÿÿÿ¡ÿ¡ÿ ÿ¥ÿÿÿÿÿÿÿÿ«ÿÿÿÿ§ÿÿÿxÿÿÿÿÿÿ¡ÿÿ ÿ£ÿÿÿÿÿÿÿÿÿÿÿÿÿÿÿÿ©ÿÿ¡ÿ­ÿÿ«ÿÿÿÿÿÿÿÿÿÿÿ¾ÿ¤ÿÿ«ÿ¤ÿÿÿÿ§ÿ¢ÿÿ¨ÿ®ÿÿ¢ÿÿÿÿÿÿÿÿÿÿÿÿÿÿÿ¨ÿÿÿÿÿÿÿÿÿÿ¤ÿÿÿÿÿÿÿÿÿÿÿÿÿÿÿÿÿÿÿ ÿ ÿ¥ÿÿÿ¦ÿÿÿÿÿÿÿÿÿÿrÿÿhÿÿÿÿ¤ÿ®ÿÿ¡ÿÿÿÿÿ¨ÿ«ÿ«ÿ£ÿÿÿÿÿÿÿÿÿÿÿÿÿnÿþñý%ÿfÿÿªÿÿÿ ÿ©ÿÿÿÿÿ¤ÿÿÿÿÿÿÿÿ¨ÿÿÿÿÿÿÿ§ÿÿÿÿ¥ÿÿÿÿ¦ÿÿ¤ÿÿ¤ÿ¦ÿ£ÿÿÿ®ÿÿÿÿÿÿÿÿÿÿÿÿÿÿÿÿÿÿÿÿ¢ÿÿÿÿÿÿÿÿ ÿÿÿÿÿÿÿÿÿÿÿÿÿÿÿÿÿÿÿÿÿÿÿÿ¤ÿ¤ÿ¤ÿÿÿÿÿÿÿÿÿÿÿÿÿÿÿ¦ÿÿÿÿÿÿ¤ÿ ÿ¢ÿ®ÿÿÿÿÿÿÿÿÿ ÿÿÿÿÿÿÿÿ¤ÿÿÿÿ©ÿ¥ÿ¢ÿÿÿ¦ÿÿÿÿªÿÿÿÿ¢ÿÿÿÿ¦ÿÿÿ¢ÿÿÿ¡ÿÿÿÿÿÿ¤ÿÿ¡ÿ¢ÿÿÿ¢ÿÿÿÿÿÿ£ÿÿÿÿÿÿÿÿÿÿÿ¢ÿ¨ÿÿ¡ÿ¤ÿ¤ÿ£ÿÿÿÿÿ­ÿÿÿ¢ÿÿÿ£ÿÿ£ÿÿÿÿÿÿÿÿÿÿ£ÿ¨ÿ§ÿÿÿÿÿÿÿÿÿÿÿÿÿ ÿÿÿÿÿÿ¦ÿ¡ÿÿ¥ÿ¥ÿ¡ÿ¡ÿ£ÿ¦ÿÿÿ¬ÿ¦ÿÿÿ§ÿÿÿÿ¡ÿÿÿ£ÿ ÿÿ¡ÿ¢ÿÿÿ ÿÿÿÿÿ°ÿ§ÿÿÿÿ¦ÿ¨ÿÿÿÿÿÿÿÿÿÿÿÿÿ£ÿ£ÿ§ÿÿ«ÿ¶ÿ«ÿÿÿ¥ÿ¡ÿ¢ÿÿÿÿ¡ÿ§ÿÿÿÿÿ¤ÿÿªÿÿÿ¨ÿ©ÿ¢ÿ¨ÿ¤ÿ¥ÿ©ÿ¦ÿÿÿ£ÿÿ£ÿ¦ÿ¢ÿ®ÿ¡ÿÿ¥ÿÿÿÿ¥ÿ¡ÿÿ¤ÿÿÿ©ÿªÿÿÿ£ÿÿÿÿ ÿ«ÿÿÿNÿ2þÔý¸þlÿÿ«ÿ©ÿÿÿÿ ÿÿ ÿÿÿÿ²ÿ¤ÿÿ¯ÿ¡ÿÿÿ ÿÿÿ ÿ ÿÿÿÿ£ÿ£ÿ ÿ§ÿÿ ÿ«ÿ­ÿÿ§ÿÿÿÿ ÿ¢ÿÿÿ¢ÿ£ÿÿÿÿÿ©ÿ£ÿÿÿÿÿÿÿ¥ÿ©ÿÿÿÿÿÿªÿÿ°ÿ ÿ¤ÿ¬ÿ¡ÿÿÿÿÿ­ÿ¯ÿÿ¤ÿ§ÿ¡ÿÿÿÿÿ¬ÿÿÿ¤ÿ¥ÿÿÿ ÿ ÿ©ÿ¨ÿÿ­ÿ¬ÿÿÿÿÿÿ·ÿÿ¡ÿ¥ÿÿ¥ÿ¨ÿÿÿªÿÿÿ®ÿÿÿÿÿÿ¢ÿ¤ÿ¢ÿÿÿ¡ÿ¥ÿ¤ÿ£ÿÿÿÿKÿÿÿÿÿ¤ÿ¢ÿ¡ÿÿÿÿ¥ÿÿÿ£ÿÿÿÿ¡ÿÿÿÿÿÿÿÿÿÿÿÿÿÿ¨ÿÿÿÿ¢ÿÿÿ¤ÿÿ£ÿ¡ÿ¡ÿÿ¡ÿÿ¤ÿ«ÿÿÿÿ ÿ¦ÿ¡ÿÿÿ ÿÿ¥ÿÿ£ÿ ÿÿÿ¤ÿ¬ÿÿÿÿÿ¡ÿ¡ÿ§ÿÿÿ¤ÿÿÿÿÿÿÿÿÿ¢ÿÿÿ¦ÿÿÿÿÿÿÿ¡ÿªÿ¨ÿÿÿÿÿNÿÿÿÿÿ£ÿÿÿÿÿÿÿÿÿÿÿÿ¢ÿ¡ÿÿÿÿ ÿ£ÿÿÿ§ÿÿÿ§ÿÿÿÿÿÿÿÿÿÿ¢ÿ ÿÿÿ©ÿÿÿ§ÿÿÿÿÿÿÿÿ£ÿÿÿÿÿÿ¡ÿÿÿÿ¤ÿ©ÿÿÿÿÿÿÿ ÿÿÿÿÿÿÿÿ ÿÿÿÿÿÿÿÿÿÿ£ÿªÿÿÿ ÿÿÿÿ¥ÿ£ÿÿÿÿ¥ÿÿÿÿÿÿÿ ÿ®ÿ¥ÿÿÿÿÿÿÿ ÿ¢ÿÿÿÿ«ÿÿÿÿÿÿÿÿÿÿ¡ÿÿÿÿÿÿ¬ÿÿÿÿÿÿÿÿÿÿÿÿÿÿÿÿÿÿÿ ÿ©ÿÿÿ~ÿÿÿÿÿÿÿÿÿ¢ÿÿÿÿÿÿÿÿÿÿÿÿÿÿ£ÿÿÿÿÿÿÿÿ¢ÿÿÿÿÿÿÿÿÿÿÿÿÿÿÿÿcÿ\ÿqÿzÿÿ¡ÿÿÿÿÿÿÿ£ÿÿÿÿÿÿÿÿÿÿÿÿÿ£ÿÿÿÿÿÿÿÿÿÿÿÿÿÿÿÿÿÿÿÿÿÿÿÿÿÿÿÿÿÿ«ÿÿÿÿÿÿÿÿÿÿÿÿÿÿÿÿÿÿ}ÿÿÿÿÿÿÿÿÿÿÿÿÿÿ}ÿÿÿ ÿ¤ÿÿÿÿ~ÿjÿÿÿÿÿÿÿÿÿÿÿÿÿÿ¦ÿ¢ÿÿÿÿÿ±ÿ¬ÿ¯ÿ ÿµÿ¤ÿ«ÿ ÿÿÿÿ ÿ ÿÿÿÿÿÿ¢ÿ¤ÿÿÿÿÿ¥ÿ«ÿ¦ÿÿÿÿ¡ÿÿ¥ÿÿ¨ÿ¦ÿÿÿÿÿÿÿÿÿÿÿÿÿÿÿ¥ÿ ÿÿÿÿÿÿÿÿÿÿÿÿÿÿÿÿÿÿÿÿÿÿÿÿÿÿÿÿÿÿÿÿÿÿÿÿÿ¡ÿÿÿÿwÿwÿÿÿÿÿÿ|ÿÿÿÿÿÿÿÿÿÿÿÿ£ÿ¡ÿ£ÿÿÿÿÿÿÿÿ{ÿÿÿÿÿÿÿÿÿÿÿÿÿÿÿÿÿÿÿÿÿÿÿÿÿÿÿÿÿÿÿ¢ÿÿÿÿÿÿÿÿÿÿÿÿÿÿÿÿÿÿÿÿÿÿÿ ÿÿyÿ{ÿÿÿÿÿÿÿÿÿÿÿÿÿÿÿÿÿÿÿÿÿÿÿÿÿÿÿÿÿÿÿÿÿÿÿÿÿÿÿÿÿÿ¦ÿÿ¥ÿÿÿÿ£ÿ ÿÿÿÿÿÿÿÿÿÿ£ÿÿÿÿÿÿÿÿ¡ÿÿ¯ÿ©ÿ¢ÿÿÿ¡ÿÿÿ¨ÿÿÿÿÿÿ¦ÿÿÿÿÿ£ÿ£ÿÿ¯ÿ ÿÿ£ÿÿ§ÿ¶ÿ·ÿ£ÿÿ¦ÿªÿ¥ÿÿ ÿ¥ÿÿÿ¦ÿÿ¥ÿ¬ÿ¤ÿ¡ÿÿ£ÿÿÿªÿ£ÿÿqÿYÿzÿÿ¦ÿ¤ÿ ÿ¢ÿ¤ÿ¿ÿ¯ÿ¥ÿ¥ÿ¯ÿ£ÿÿÿÿÿÿ£ÿ ÿÿÿÿ¢ÿÿ£ÿ¢ÿÿÿ ÿÿ£ÿ¢ÿÿÿÿÿÿÿÿÿÿÿÿÿÿÿÿrÿXÿõþÿuÿÿÿÿÿÿÿÿÿÿÿ ÿ ÿÿÿÿ¥ÿÿÿÿÿÿÿÿ¥ÿÿÿ¦ÿÿÿÿÿÿÿ|ÿÿÿÿÿÿÿÿÿÿÿÿÿÿÿÿÿÿÿÿÿÿÿÿÿyÿxÿÿÿÿÿÿÿÿÿÿÿÿÿ¤ÿÿzÿ_ÿÎþÿsÿÿÿÿÿÿÿÿÿÿÿÿ¬ÿÿÿÿÿÿ¡ÿÿÿÿÿÿÿÿÿÿÿÿÿÿÿÿÿÿÿÿÿÿÿÿ¡ÿÿÿÿ}ÿÿÿÿÿÿÿÿÿÿÿÿÿÿÿÿÿ¡ÿÿÿÿÿÿÿÿÿÿÿÿÿ«ÿÿÿÿ|ÿÿÿÿvÿÿÿÿÿÿÿÿÿÿÿÿÿÿÿÿÿÿÿÿÿÿÿ¤ÿÿÿÿÿÿÿÿÿÿÿÿÿÿÿÿ¥ÿÿÿÿÿÿÿÿÿÿÿÿ ÿÿÿÿÿÿÿÿÿÿ¢ÿ¡ÿÿÿÿÿÿÿÿÿ ÿÿÿÿ|ÿÿÿÿ¥ÿÿÿÿÿÿÿÿÿÿÿÿÿ¢ÿyÿÿ¡ÿÿ°ÿ±ÿÿÿÿÿ ÿÿÿÿÿÿÿÿÿ¢ÿ¢ÿ¤ÿ ÿÿÿÿÿÿÿÿÿÿÿÿÿÿÿÿÿ¡ÿÿÿÿÿÿÿyÿÿÿÿÿÿÿ§ÿ¦ÿÿÿ}ÿ{ÿÿ¤ÿÿÿÿÿÿÿÿÿÿÿ ÿÿÿÿÿÿÿÿÿÿÿÿÿÿ¢ÿÿÿÿÿÿÿÿÿÿÿ¤ÿÿÿÿÿÿÿÿÿÿÿÿÿÿÿÿÿ¦ÿ©ÿÿÿÿÿÿÿÿÿÿÿÿÿÿÿÿÿÿ ÿÿÿÿÿÿÿÿÿÿ¢ÿÿÿ§ÿÿÿÿÿÿÿ ÿÿÿÿÿÿÿÿ£ÿÿÿ¯ÿÿÿÿÿÿÿÿ|ÿÿÿ¨ÿÿÿÿÿ£ÿ¦ÿÿÿÿ¡ÿÿÿÿÿÿÿÿÿ¥ÿÿÿÿ¤ÿÿÿÿÿÿÿÿÿÿÿÿÿÿÿÿÿÿÿÿÿÿÿÿÿÿÿÿÿÿÿÿÿ¢ÿÿÿ©ÿÿÿÿÿ~ÿÿÿÿÿÿÿÿÿÿÿÿÿÿ¤ÿÿÿ§ÿÿÿ¤ÿ¢ÿÿÿÿÿÿÿ ÿÿÿÿÿÿÿÿÿ ÿÿÿÿÿ©ÿÿÿÿÿ¤ÿÿÿÿ¢ÿ¤ÿ}ÿÿÿÿÿÿÿÿÿÿÿÿÿÿÿÿÿÿÿ ÿÿÿÿÿÿÿÿ©ÿÿÿÿÿÿÿÿÿÿÿÿÿÿÿ ÿ¦ÿÿÿÿÿÿ§ÿ¡ÿÿÿÿÿÿÿÿÿÿÿÿÿ ÿÿÿÿÿÿÿÿÿÿÿÿÿÿÿÿÿÿÿÿÿÿÿÿÿÿÿÿÿÿÿÿÿÿ¢ÿÿÿÿÿ|ÿÿÿÿ¥ÿÿÿÿÿÿÿÿ¦ÿÿÿÿÿÿÿÿÿÿÿÿÿÿÿÿÿÿÿÿÿ¤ÿ¡ÿÿ©ÿÿÿ¢ÿÿÿÿ{ÿÿÿÿÿÿÿÿ¢ÿÿÿÿÿÿÿÿÿ¥ÿÿÿÿÿÿÿÿÿÿÿÿÿÿÿ¡ÿÿÿÿÿÿÿÿÿÿÿÿÿ ÿÿÿÿ¡ÿÿ¡ÿ©ÿÿÿÿÿ¦ÿÿÿÿÿÿÿÿªÿ¯ÿÿÿÿÿÿÿÿÿÿÿÿ¥ÿÿ¨ÿÿÿvÿ´ÿÿÿÿÿÿÿÿÿÿÿÿÿÿÿ¨ÿ¢ÿÿÿ¤ÿ­ÿ¡ÿÿÿÿÿ£ÿ¦ÿ¤ÿ£ÿÿÿÿ£ÿ¥ÿ¦ÿ£ÿÿÿÿÿÿÿÿªÿÿÿ£ÿÿ«ÿÿÿÿÿ£ÿªÿÿ¢ÿÿÿ¢ÿÿÿÿ¢ÿ¢ÿ¨ÿ¢ÿÿÿ¢ÿÿÿ¥ÿÿÿ¤ÿ¦ÿ¨ÿ¯ÿ§ÿÿÿÿÿ¦ÿÿÿ©ÿÿÿÿÿÿÿ¢ÿ§ÿ©ÿ¢ÿ¤ÿ£ÿ·ÿÿÿªÿ¼ÿ¦ÿÿÿÿ ÿ¬ÿ¤ÿÿÿÿÿÿÿ ÿÿÿÿÿÿµÿ¨ÿ¬ÿ«ÿÿÿÿÿ¨ÿÿ¨ÿÿÿÿ§ÿÿ£ÿ©ÿ§ÿ©ÿÿ¬ÿÿÿ­ÿ²ÿÿÿ¦ÿ¤ÿÿÿ·ÿÿÿÿÿÿ¥ÿ ÿ«ÿÿÿÿÿÿÿ£ÿÿÿÿ®ÿ¨ÿÿÿÿÿÿÿÿÿ¥ÿ²ÿÿ§ÿ°ÿ§ÿÿ«ÿÿÿ£ÿÿÿÿ ÿ±ÿÿÿªÿ©ÿÿÿ¤ÿªÿ¢ÿÿ¢ÿ±ÿ¯ÿÿÿÿÿÿÿ¤ÿ·ÿ­ÿÿÿÿÿªÿ±ÿ¨ÿ¢ÿ«ÿ¦ÿ¦ÿÿÿÿÿÿÿ|ÿÿÿ¹ÿ¯ÿ´ÿ·ÿ¡ÿ³ÿÿ¯ÿ´ÿ²ÿÿÿÿ ÿÿÿ¤ÿÿ ÿ ÿ¨ÿ¬ÿÿ£ÿ¢ÿÿÿ§ÿ¨ÿ¯ÿªÿÿ¥ÿ¬ÿÿÿÿÿÿÿ­ÿÿÿÿ ÿÿÿÿÿÿ¢ÿÿ§ÿÿ¡ÿÿ¡ÿÿ¥ÿ£ÿÿµÿÿ¤ÿ¤ÿ¥ÿ«ÿ°ÿÿÿÿÿ¥ÿªÿ²ÿ¥ÿÿÿÿÿÿÿÿÿÿ¤ÿ­ÿ®ÿ ÿÿÿÿÿÿÿ§ÿÿ ÿÿÿ«ÿ­ÿ ÿÿ§ÿªÿÿÿ}ÿºÿÿ¢ÿ¥ÿÿÿ¢ÿÿÿÿÿÿÿ¢ÿ§ÿ£ÿ¢ÿ¦ÿÿ£ÿ¦ÿ¤ÿ§ÿ¨ÿÿÿÿ¡ÿ¡ÿ¦ÿ¢ÿ§ÿÿÿ¡ÿÿÿÿoÿÿÛþrÿÿÿÿ ÿ¦ÿ¢ÿÿ©ÿÿÿ ÿ¨ÿÿÿÿ¡ÿ§ÿ¢ÿÿÿÿÿÿÿÿÿ¢ÿÿÿ¥ÿÿÿ§ÿ¤ÿÿ¢ÿ¥ÿ«ÿ¨ÿÿÿÿÿÿÿ¢ÿÿ¢ÿ§ÿÿ§ÿÿÿ«ÿÿ²ÿÿ¤ÿÿÿÿÿÿÿ ÿÿÿ ÿÿÿÿÿÿÿ¡ÿ ÿ¤ÿ£ÿÿÿ£ÿÿÿ¡ÿÿÿÿÿÿ ÿÿÿÿÿÿÿÿ¤ÿ¥ÿ¢ÿÿÿÿÿÿyÿÿÿ³ÿÿ¤ÿÿÿÿÿÿÿÿÿ¨ÿÿ¦ÿ¡ÿÿÿÿÿÿÿ¦ÿ¤ÿÿÿÿÿÿÿÿÿÿÿªÿ£ÿÿÿÿÿ£ÿÿÿ¹ÿ£ÿÿÿÿÿÿÿÿÿÿÿÿÿÿÿÿÿÿÿÿÿÿÿÿÿ¢ÿÿÿÿÿ¤ÿÿÿ½ÿ©ÿÿ¦ÿÿªÿÿÿ³ÿ­ÿÿÿÿÿÿÿÿÿÿÿÿÿÿ¥ÿµÿ¢ÿÿÿÿÿÿÿÿÿÿÿÿÿÿÿ¤ÿÿÿÿ£ÿÿÿÿÿÿ£ÿÿÿ ÿÿÿÿÿÿÿ¢ÿÿÿÿÿÿÿÿÿÿÿÿÿÿÿÿÿÿ¥ÿ¡ÿÿªÿÿÿkÿpÿÿÿÿÿ¡ÿ¡ÿÿÿÿÿÿÿ¡ÿÿÿÿÿÿÿÿÿÿÿÿÿÿ¢ÿÿ[ÿËþñþvÿÿÿÿÿ¡ÿÿ¥ÿÿÿÿÿÿÿÿÿÿÿÿÿ¡ÿÿÿÿÿÿÿÿÿÿÿÿÿÿÿÿÿ ÿÿÿ¡ÿ ÿªÿ«ÿÿÿÿÿÿÿÿÿÿÿÿÿÿÿÿÿÿÿÿÿÿ~ÿÿ ÿÿÿÿÿÿÿÿÿÿÿÿÿÿÿÿÿÿÿÿÿÿÿÿ­ÿÿ£ÿ¡ÿÿªÿÿÿÿÿÿ ÿÿÿÿÿÿÿÿÿÿÿÿÿÿÿÿÿ¡ÿ¦ÿ¡ÿÿÿÿÿÿÿÿÿ£ÿ ÿÿÿÿ ÿÿ¡ÿÿÿÿÿÿÿ¡ÿÿÿÿÿÿÿÿ¨ÿÿÿÿÿÿÿÿ¢ÿÿÿ¢ÿÿÿÿÿÿÿÿ¥ÿ¢ÿÿ¡ÿÿÿÿ§ÿÿÿÿÿÿÿÿÿ¨ÿÿÿÿÿ¢ÿ§ÿ£ÿ¥ÿÿÿÿÿÿÿÿÿÿÿ­ÿÿÿÿÿÿ¡ÿÿÿÿÿÿÿÿÿ¡ÿ¥ÿÿ ÿ ÿÿ¥ÿ ÿÿ ÿÿÿ£ÿÿÿÿÿÿ£ÿÿÿÿÿÿÿÿÿ£ÿÿÿÿÿÿ¡ÿ¡ÿ²ÿÿÿÿ¡ÿÿÿÿÿ¯ÿ«ÿ ÿ£ÿ¨ÿ¡ÿÿÿÿÿ¥ÿÿ§ÿÿªÿ£ÿÿÿÿ¢ÿ§ÿ ÿªÿ£ÿÿ ÿ¡ÿ ÿ¤ÿ¡ÿ¤ÿ ÿÿÿ©ÿ¢ÿ§ÿÿ§ÿÿÿªÿÿÿÿÿÿ ÿÿÿÿÿ©ÿÿ©ÿÿ¡ÿÿ¡ÿÿ¨ÿ¢ÿ£ÿ¦ÿ¢ÿ§ÿ¥ÿÿ§ÿªÿÿÿ ÿÿÿ ÿ¤ÿ¦ÿÿÿ¬ÿÿÿ¦ÿ¨ÿÿ¤ÿÿÿÿÿ¡ÿÿÿÿÿ¦ÿÿÿ
ÿþQþ1ÿÿ£ÿªÿÿÿÿÿÿ¯ÿ¥ÿÿ¯ÿÿÿ±ÿÿ ÿ©ÿ¡ÿÿÿÿÿÿ£ÿÿÿ¤ÿ¡ÿÿÿ¢ÿªÿÿÿÿÿ¡ÿÿÿÿÿÿÿÿ ÿ¦ÿ¤ÿ©ÿ¶ÿÿÿ¼ÿÿ§ÿ©ÿÿ¦ÿ¢ÿÿÿÿÿÿÿÿ§ÿ£ÿ¤ÿÿ®ÿ®ÿÿÿ¡ÿÿÿÿÿÿÿÿ©ÿ¬ÿ ÿ®ÿÿÿ¢ÿÿ¥ÿ¡ÿÿÿÿÿ¥ÿ¥ÿÿ­ÿ¥ÿÿÿ¤ÿ¢ÿ¢ÿ¯ÿ¡ÿ®ÿ¥ÿÿ ÿ«ÿ£ÿÿÿÿÿÿÿÿÿÿ¥ÿÿÿÿÿÿÿÿÿÿÿwÿaÿpÿÿ§ÿ©ÿ¢ÿÿÿÿ¥ÿÿÿ²ÿ¥ÿÿ¤ÿÿ¡ÿÿÿÿÿÿÿÿÿÿÿÿÿÿ¯ÿÿ£ÿÿ ÿÿÿÿÿÿ¤ÿÿÿÿÿÿÿ¬ÿ¤ÿÿÿÿÿÿÿÿ¥ÿÿÿÿ£ÿÿ®ÿÿÿÿÿÿÿÿ«ÿÿÿÿÿÿÿ¥ÿÿÿÿÿÿÿÿ£ÿÿÿÿÿÿªÿ ÿ¡ÿÿ¢ÿÿÿÿÿyÿMÿKÿÿÿÿÿ©ÿÿÿ£ÿÿÿÿÿÿÿ§ÿÿÿÿ¢ÿ ÿÿÿÿÿÿÿÿÿ£ÿÿÿ¤ÿÿÿÿÿÿÿÿÿÿ¬ÿ¡ÿ¢ÿÿÿÿÿÿ ÿ£ÿÿÿÿÿÿÿÿÿÿ¢ÿÿÿÿÿÿÿÿÿÿÿÿÿÿÿÿÿÿÿÿÿÿÿÿÿÿ ÿ ÿÿ¤ÿÿÿÿÿÿÿ£ÿÿÿÿÿÿ£ÿÿÿÿÿÿÿ£ÿ§ÿ£ÿ¢ÿ ÿÿÿÿÿ£ÿ ÿÿÿ ÿ ÿÿÿÿÿÿÿÿÿÿ£ÿ¡ÿÿÿÿ¡ÿ¥ÿÿªÿÿÿÿÿÿÿÿÿÿÿÿÿÿÿÿÿÿªÿÿ£ÿÿÿÿÿÿÿÿÿÿ ÿÿÿÿÿÿÿÿÿÿÿÿÿ¡ÿ¥ÿÿÿÿÿÿÿÿÿÿÿÿÿÿÿÿÿÿÿÿÿÿÿwÿ[ÿ^ÿÿÿÿÿÿÿÿÿÿÿÿÿÿÿÿÿ¡ÿÿÿÿÿÿ ÿÿÿÿÿ¡ÿ¡ÿÿÿÿÿÿÿÿ¡ÿ¡ÿ ÿÿÿÿÿÿÿÿxÿÿÿÿÿ£ÿ¢ÿ¢ÿÿÿÿÿÿÿÿÿÿÿÿÿÿÿÿÿÿÿÿÿ ÿÿÿÿÿ¢ÿÿÿÿÿÿÿÿÿÿÿÿÿÿ\ÿrÿÿÿÿÿÿÿÿÿÿÿÿÿÿÿÿÿ~ÿÿÿ¥ÿ¦ÿ£ÿÿ¥ÿÿÿÿÿÿÿ¥ÿ£ÿÿÿÿÿ£ÿ¤ÿÿÿÿ±ÿ©ÿ¤ÿ¢ÿÿÿÿ¬ÿ£ÿÿ¡ÿ£ÿ§ÿ¤ÿÿÿÿÿÿÿ¡ÿÿÿÿÿÿÿÿ¢ÿÿÿÿÿÿÿÿÿÿÿÿÿÿÿÿÿÿÿÿ¡ÿÿÿÿÿÿÿÿÿÿÿÿÿÿÿÿÿÿÿÿÿÿkÿnÿÿÿÿÿÿÿÿÿÿÿÿÿÿÿÿÿ¡ÿ ÿÿ¢ÿ ÿÿÿÿÿÿÿÿÿÿÿ ÿÿÿÿÿ{ÿ ÿÿÿÿÿÿÿÿÿÿ¦ÿÿÿÿÿÿÿÿÿÿ¡ÿ±ÿÿÿÿ¢ÿÿÿÿÿÿÿÿÿÿÿÿÿÿÿÿÿÿÿÿÿÿÿÿÿÿÿÿÿÿÿÿÿÿÿÿÿÿÿ~ÿÿ{ÿÿÿÿÿ|ÿÿÿ~ÿÿÿÿÿÿÿÿÿÿÿÿÿÿÿ ÿÿÿÿÿÿÿÿÿÿÿÿÿÿÿÿÿÿÿÿÿÿ ÿÿ£ÿÿÿ¦ÿÿÿÿ¡ÿÿÿÿÿ¹ÿ°ÿÿ©ÿ¡ÿ¢ÿÿÿÿÿÿÿÿ¬ÿ¢ÿ¥ÿ ÿ¨ÿ±ÿ¬ÿ¥ÿ£ÿ©ÿ¯ÿªÿ«ÿÿ¦ÿ¡ÿ®ÿ¨ÿÿÿªÿ¦ÿÿÿÿ£ÿÿÿÿ¤ÿÿÿÿÿ°ÿ´ÿ¯ÿÿ®ÿ¼ÿ¯ÿ¦ÿ¡ÿÿ ÿÿ¦ÿ¤ÿ¢ÿÿÿ¤ÿ¤ÿÿÿ«ÿÿ¥ÿ¦ÿ¢ÿÿÿ¦ÿÿÿÿÿÿÿÿÿÿÿÿÿÿÿÿÿÿÿpÿ;ÿTþÆþuÿÿÿ ÿÿ¦ÿªÿ¡ÿÿÿÿÿÿÿÿ£ÿ¤ÿÿÿÿÿÿÿÿÿÿ~ÿÿÿÿÿ ÿ¡ÿÿÿÿÿÿÿÿÿÿÿÿÿÿÿÿÿÿÿÿÿÿÿÿÿÿ~ÿÿ`ÿrÿÿÿÿÿÿÿÿÿÿÿÿÿÿ|ÿ%ÿ¿þ/ÿÿÿÿÿÿÿÿÿtÿÿ¢ÿÿÿÿÿyÿÿÿÿÿÿÿÿÿÿÿÿ¡ÿÿÿ ÿÿÿÿÿÿÿ ÿ¤ÿÿÿÿÿÿÿÿÿÿÿÿ£ÿ¡ÿÿÿÿ¦ÿ ÿÿÿÿÿÿ§ÿÿÿÿÿÿÿÿÿÿÿÿÿÿ ÿÿÿÿÿÿ«ÿ¡ÿÿÿÿÿÿ¡ÿÿÿÿÿ ÿÿ¤ÿÿÿÿÿÿÿÿÿÿÿÿÿÿÿÿÿÿ¤ÿ´ÿÿÿÿxÿÿÿÿÿÿÿÿÿÿÿÿÿÿyÿÿÿÿÿÿÿÿÿÿÿÿÿÿÿÿÿÿÿÿÿ¡ÿÿÿÿÿÿÿzÿÿÿÿÿÿÿÿÿÿÿÿÿÿ¡ÿ£ÿÿ©ÿÿÿÿÿÿÿ£ÿ¢ÿÿÿÿÿÿÿÿÿÿÿÿÿÿ¡ÿÿ¥ÿÿÿÿÿÿÿÿÿÿÿÿÿÿÿ¢ÿÿÿÿÿÿÿ£ÿ¢ÿ ÿÿÿÿÿÿÿÿÿÿvÿ¡ÿÿÿÿÿÿÿÿyÿÿÿÿÿÿ¤ÿÿÿÿÿÿÿÿÿÿÿÿÿÿÿÿÿÿ ÿ¤ÿÿÿÿÿÿÿÿÿÿÿÿÿÿÿÿÿ ÿÿÿ£ÿÿÿÿÿÿÿÿ±ÿ£ÿÿÿ ÿÿÿÿ ÿ§ÿÿÿÿÿÿÿÿ¥ÿ¥ÿ£ÿÿÿÿÿÿÿÿÿÿÿÿÿÿÿÿÿÿÿÿÿÿÿÿ ÿÿÿÿÿÿ¢ÿÿÿÿÿÿÿÿÿÿÿÿ}ÿÿÿÿÿÿÿÿuÿÿÿ§ÿÿÿÿ¤ÿÿ¢ÿÿÿÿÿÿÿÿÿÿÿÿÿÿÿÿÿÿÿÿÿÿÿÿÿ§ÿÿ¤ÿÿÿÿ©ÿÿ ÿÿÿÿÿÿÿÿÿÿÿÿÿÿÿ¢ÿÿÿÿÿÿÿÿÿÿÿÿÿÿÿÿÿÿÿÿÿÿÿÿÿÿÿÿ¦ÿÿÿÿÿÿÿ¤ÿÿÿ©ÿÿÿ¢ÿÿÿÿÿÿÿÿÿÿÿÿÿÿÿÿÿÿÿÿÿÿÿ¢ÿÿÿÿÿÿÿÿÿÿÿÿÿÿÿÿÿÿÿÿÿÿÿÿÿÿÿÿÿÿÿÿÿÿÿÿÿÿÿÿÿÿ¦ÿÿÿÿÿÿÿ¦ÿÿÿÿÿÿÿÿÿÿÿÿÿÿ ÿÿÿÿÿÿÿÿÿÿÿÿÿÿ ÿÿ«ÿÿÿÿÿ¢ÿÿÿÿÿÿÿÿÿ~ÿÿÿÿÿÿÿÿÿ­ÿ±ÿ«ÿÿÿÿÿÿÿÿ­ÿÿÿÿÿÿ¤ÿÿÿÿÿÿÿ¡ÿÿÿÿÿÿÿÿÿ ÿÿÿÿÿÿÿÿÿÿÿÿÿÿÿÿÿÿÿÿÿÿÿ ÿÿÿÿÿÿÿÿÿÿ¥ÿÿÿ®ÿÿÿ£ÿ¢ÿÿÿÿÿÿÿÿÿÿÿÿÿÿÿ©ÿ²ÿÿÿÿÿÿ|ÿÿÿÿÿ¥ÿ®ÿÿ®ÿÿÿÿÿÿ¥ÿÿ«ÿÿÿÿÿÿÿÿÿÿÿÿÿÿÿÿ ÿÿÿ¡ÿÿÿÿÿÿÿÿÿ ÿÿÿÿÿÿÿÿÿÿÿÿ ÿ¢ÿÿÿ¤ÿÿ©ÿÿÿÿÿÿÿ£ÿÿÿÿÿÿ£ÿ£ÿÿÿ¤ÿÿÿÿ¡ÿÿÿ ÿÿ¡ÿÿÿÿªÿ£ÿ©ÿÿ¦ÿÿ§ÿ¤ÿÿ¡ÿ¥ÿÿÿÿÿÿ¨ÿÿ³ÿ¦ÿÿ¨ÿ°ÿ³ÿÿÿ­ÿ¸ÿÿÿÿÿ¨ÿ¤ÿ ÿ¨ÿ¥ÿÿÿÿªÿ®ÿÿÿÿ§ÿ®ÿ¥ÿÿÿ¤ÿ£ÿ£ÿ¢ÿ¢ÿ©ÿ¡ÿÿÿÿ£ÿÿÿÿÿÿÿ¾ÿ¤ÿÿ±ÿ¨ÿÿÿ¡ÿÿ£ÿÿ ÿ¢ÿ¢ÿ¢ÿÿÿÿÿÿÿ¡ÿ¤ÿ©ÿÿÿªÿÿÿÿ¡ÿÿÿÿÿÿ£ÿÿÿÿÿÿ¬ÿÿ«ÿ¡ÿ¤ÿÿÿÿÿ©ÿÿ©ÿÿ¨ÿ ÿÿÿ¡ÿ§ÿÿÿÿÿ¢ÿÿ¨ÿÿ¦ÿ²ÿÿÿÿÿ£ÿ¡ÿ ÿÿÿÿÿÿ©ÿÿÿÿÿÿÿÿ¬ÿ¨ÿ ÿÿÿÿ­ÿÿÿ©ÿÿÿ­ÿÿ£ÿ­ÿ¥ÿ ÿ­ÿÿÿÿ ÿ¦ÿÿÿÿªÿ¨ÿ¢ÿÿÿÿÿ¢ÿ¥ÿÿÿÿÿÿÿÿÿ©ÿ¬ÿ¨ÿÿÿ£ÿÿÿÿÿÿÿÿ¨ÿÿÿ§ÿ¢ÿÿÿÿÿ¢ÿ§ÿ­ÿ¬ÿ¢ÿ£ÿÿÿÿÿÿÿ§ÿÿÿÿÿÿÿ ÿÿÿªÿ«ÿ£ÿÿÿÿÿ©ÿµÿ©ÿÿÿÿÿÿÿÿÿÿÿÿ¢ÿÿ¦ÿÿ£ÿ§ÿÿÿ¦ÿ§ÿÿÿ©ÿÿ¦ÿÿÿ±ÿªÿÿ£ÿ¨ÿÿÿ¨ÿÿ¡ÿ¯ÿ¨ÿÿÿ¢ÿ«ÿ¨ÿ£ÿÿÿ§ÿ£ÿÿ¬ÿ©ÿÿÿoÿÿþbÿÿÿiÿkÿÿÿ¦ÿªÿÿÿÿÿµÿ°ÿÿ ÿ«ÿÿ©ÿÿÿ¤ÿÿÿÿÿÿ¬ÿÿÿÿÿ§ÿ£ÿÿÿÿ¨ÿ«ÿ ÿÿÿÿÿÿÿ¥ÿÿ¢ÿÿÿ¢ÿ¢ÿÿ²ÿÿÿªÿ¡ÿÿÿÿ©ÿ¦ÿ¤ÿ¨ÿÿ°ÿÿÿÿÿÿ ÿÿÿ©ÿ¨ÿÿÿÿÿÿÿÿ¨ÿÿÿÿÿ¢ÿ¤ÿÿ¢ÿÿ¤ÿÿ«ÿ·ÿ¬ÿÿÿ·ÿ¢ÿ¢ÿ³ÿÿ§ÿ£ÿÿ¥ÿÿÿÿÿÿ¸ÿ©ÿÿÿ©ÿ¬ÿ§ÿÿÿÿ¡ÿ¡ÿÿÿÿÿÿÿÿ ÿÿ¥ÿÿÿÿÿ¥ÿÿÿ¬ÿÿ¤ÿ£ÿÿ¢ÿºÿÿÿÿÿÿªÿ¡ÿÿÿÿÿÿÿÿÿÿ¨ÿÿÿ¤ÿÿÿÿÿ¡ÿ®ÿÿÿÿÿÿ¢ÿÿ¬ÿ©ÿÿ¢ÿÿÿÿÿ£ÿ¢ÿ¨ÿÿÿ«ÿÿÿuÿÿÿÿÿÿÿÿÿ¥ÿ¬ÿÿÿ­ÿ¢ÿÿÿÿzÿÿÿÿÿÿÿÿÿ¦ÿ¤ÿÿÿÿÿÿÿÿ¢ÿÿÿÿÿÿÿÿÿÿÿÿÿÿÿÿÿÿÿÿ¡ÿÿÿÿÿfÿ¡ÿÿÿÿÿyÿnÿÿÿÿÿÿÿÿÿÿÿ­ÿ®ÿÿÿ¤ÿ ÿÿÿÿÿÿÿÿÿÿÿÿÿÿkÿGÿ[ÿ}ÿÿÿÿÿÿÿÿÿÿÿÿÿÿÿÿÿÿÿÿÿÿÿÿ£ÿ ÿÿÿÿÿ¨ÿÿÿÿÿÿÿÿ¨ÿªÿÿ¤ÿÿ¡ÿ¥ÿÿÿÿÿÿÿÿÿÿsÿpÿ~ÿÿÿÿÿÿ¡ÿÿÿÿ£ÿÿÿÿÿÿÿÿÿÿÿÿÿ¢ÿÿÿÿÿÿÿ¢ÿÿÿÿÿ£ÿÿÿÿÿÿ¢ÿxÿÿÿ¬ÿ¢ÿÿÿÿÿÿÿÿÿÿÿÿÿÿÿÿÿÿÿÿÿÿÿÿÿÿÿÿÿÿÿÿÿÿÿ¤ÿÿÿÿÿÿÿ¦ÿÿÿÿÿÿÿÿÿ«ÿ ÿÿÿÿÿÿ¤ÿ£ÿ¤ÿ¡ÿÿÿÿÿÿÿ¡ÿ¦ÿÿÿ ÿÿÿÿÿÿÿÿÿÿÿ¡ÿ¢ÿ©ÿÿÿ­ÿ«ÿÿÿÿÿÿÿ´ÿ§ÿÿÿÿÿÿÿ¦ÿ¥ÿÿÿ¥ÿÿ¡ÿ§ÿÿÿÿÿÿÿÿÿÿÿÿÿ¢ÿÿÿÿÿÿÿÿ®ÿ§ÿÿÿÿÿ£ÿÿÿÿÿÿÿÿÿÿÿ ÿ£ÿ£ÿ ÿ¦ÿ¢ÿÿ¦ÿÿÿ¦ÿÿÿÿÿÿ¢ÿ¨ÿ£ÿÿÿÿ¨ÿÿÿ¡ÿ®ÿ£ÿªÿ±ÿ±ÿÿ©ÿ®ÿ¶ÿ´ÿ«ÿ¥ÿ£ÿ¥ÿ£ÿ ÿ¨ÿ¦ÿ¦ÿÿÿÿ ÿ¡ÿÿÿÿÿ©ÿÿÿÿÿÿ¤ÿ¯ÿ¦ÿÿÿ¢ÿ¯ÿ¢ÿ¨ÿ ÿ©ÿÿÿÿ«ÿ¥ÿ¨ÿ§ÿ£ÿ¡ÿÿÿ ÿ¡ÿ¦ÿ¬ÿÿÿÿ¬ÿÿ§ÿÿÿ£ÿ¬ÿÿ§ÿ£ÿÿ¤ÿ©ÿ§ÿ¨ÿ±ÿ«ÿÿ¡ÿÿÿÿÿ{ÿ
ÿYþ»þfÿÿ ÿÿÿÿÿÿÿÿ«ÿ°ÿ¨ÿ°ÿÿÿ°ÿÿÿÿÿ¡ÿ¢ÿÿ£ÿÿÿ¤ÿ¢ÿÿÿÿÿ ÿÿÿÿÿÿ¡ÿÿÿÿÿ ÿÿ¢ÿ§ÿÿÿ«ÿÿÿ³ÿÿÿÿ£ÿÿ¡ÿ£ÿÿÿÿÿÿÿÿ¤ÿ§ÿÿªÿ³ÿÿÿ­ÿ¥ÿÿÿÿ¡ÿ´ÿ¬ÿ¡ÿÿÿ¸ÿÿÿ§ÿÿÿÿÿ ÿ¢ÿÿ¡ÿ¢ÿÿ±ÿ«ÿÿ¢ÿÿÿ ÿ£ÿÿ¥ÿ©ÿ¢ÿÿ¡ÿ¢ÿÿ ÿÿÿÿªÿ¢ÿÿÿÿÿ¡ÿÿÿÿÿÿÿÿ}ÿoÿGÿÿÿ®ÿ¥ÿ°ÿ®ÿÿÿ ÿÿÿÿÿÿ«ÿµÿÿ ÿÿÿÿÿÿ¤ÿ ÿÿÿÿÿ£ÿÿÿÿÿ¢ÿÿ¢ÿ ÿÿÿÿÿÿÿÿÿÿ¢ÿÿ ÿÿÿÿÿÿ¡ÿ¡ÿÿÿ¢ÿ ÿÿ¥ÿÿ ÿ¤ÿ ÿÿ£ÿÿ¢ÿ¬ÿÿÿÿ¡ÿÿ©ÿÿÿÿÿ¢ÿÿÿÿÿÿÿ¡ÿÿ¡ÿÿÿÿÿÿÿÿÿtÿ8ÿ{ÿÿÿÿÿ¬ÿ ÿÿ¢ÿÿÿÿÿÿÿ¡ÿÿÿÿÿÿÿÿÿÿÿÿÿÿÿÿÿ£ÿÿÿÿÿÿ¡ÿÿÿÿÿ¢ÿ£ÿÿÿÿÿÿÿÿÿÿÿÿÿÿÿÿ¤ÿ¨ÿÿÿÿÿÿÿ¯ÿ§ÿÿÿÿÿÿÿÿÿÿÿÿÿÿÿÿÿÿÿÿÿÿÿÿ£ÿÿÿÿÿÿ~ÿÿÿÿÿ¦ÿÿÿÿ ÿÿÿÿÿÿÿ£ÿÿ¢ÿ£ÿ¦ÿ¡ÿÿÿÿ¡ÿÿÿ¡ÿÿ¯ÿÿ¥ÿÿÿÿÿÿÿÿÿÿ¢ÿ©ÿÿÿÿÿ¤ÿ¥ÿÿÿÿÿÿÿ¡ÿÿÿÿÿÿÿ¤ÿÿÿÿ¡ÿ ÿÿÿÿ ÿ¢ÿÿÿÿÿÿÿ¡ÿ ÿÿÿÿÿÿÿÿÿÿÿÿÿÿÿ¢ÿÿÿÿÿÿÿÿÿÿÿ~ÿyÿXÿGÿTÿxÿÿÿÿÿ¢ÿÿÿÿÿ ÿ£ÿÿÿÿÿ¡ÿ¡ÿÿÿÿÿÿÿÿÿÿÿÿÿÿÿÿÿÿÿÿ¢ÿ£ÿÿÿÿÿÿÿ ÿÿÿÿÿÿÿ¡ÿÿÿ¢ÿÿÿ ÿÿÿÿÿÿÿÿÿÿÿÿÿÿÿÿÿ¤ÿÿÿÿÿÿÿÿÿÿÿÿÿÿÿÿÿÿcÿ_ÿÿÿÿÿÿÿÿÿÿÿÿÿÿÿÿÿ¡ÿÿ ÿÿ±ÿ²ÿ¡ÿ·ÿ¦ÿ¡ÿÿÿ ÿ¥ÿ£ÿ¡ÿ¤ÿÿÿ£ÿ ÿ¥ÿ¤ÿÿÿÿÿÿ¡ÿ¢ÿÿÿÿÿÿÿÿ¦ÿ¢ÿÿÿÿÿ¢ÿÿÿÿÿÿÿÿÿÿÿÿÿÿÿÿÿÿÿÿÿÿÿÿÿÿÿÿÿÿÿÿÿÿÿÿÿÿÿÿÿÿÿÿÿÿÿÿÿÿÿÿÿyÿxÿÿÿÿÿ¡ÿÿÿÿÿÿÿÿÿÿÿÿÿÿÿÿÿÿÿÿÿÿÿ«ÿÿÿÿÿÿÿÿÿÿÿÿÿÿÿÿÿÿÿÿ¤ÿÿÿÿ ÿÿÿÿÿÿÿ£ÿÿÿÿÿÿÿÿÿÿÿÿÿÿÿÿÿÿÿÿÿÿÿÿ®ÿÿÿÿÿÿÿÿÿÿÿÿÿÿÿÿÿÿÿ|ÿÿuÿtÿÿÿÿÿÿÿÿÿÿ{ÿÿÿÿÿÿÿÿÿÿÿÿÿÿÿÿ£ÿ ÿÿÿÿÿÿÿÿÿÿÿÿÿÿÿÿÿÿÿªÿÿÿ£ÿÿÿ£ÿ§ÿ¥ÿ¡ÿ¢ÿªÿÿ¥ÿ ÿªÿ¤ÿ§ÿ¡ÿÿÿ¥ÿ£ÿÿÿ£ÿ¢ÿ¤ÿ­ÿÿ¤ÿ®ÿ§ÿÿÿ£ÿÿ¦ÿ¤ÿÿÿ¤ÿ±ÿ¨ÿ£ÿ§ÿ¢ÿÿ£ÿ¦ÿ¨ÿÿÿÿÿÿ}ÿÿÿ£ÿ ÿÿ¦ÿ³ÿ¦ÿÿÿÿ¢ÿ­ÿ£ÿÿÿÿÿÿ£ÿ¦ÿÿÿ¥ÿÿ¦ÿ£ÿ¡ÿ´ÿ®ÿÿ¦ÿ¨ÿÿÿÿÿÿÿÿÿÿ¡ÿÿÿÿÿÿÿmÿÿDþÈþzÿ§ÿÿ¦ÿ§ÿÿÿ¢ÿÿÿÿÿÿÿÿÿÿÿÿÿÿÿÿÿÿ¢ÿÿÿ¤ÿÿÿ¡ÿ¨ÿ ÿÿÿÿÿÿÿÿÿÿÿÿÿÿÿÿÿÿÿÿÿqÿÿÿÿÿÿfÿpÿ}ÿwÿÿ¨ÿÿtÿÿÿÿÿÿÿÿpÿÜþÚþVÿÿÿÿÿÿÿÿÿÿÿÿÿÿÿÿÿÿÿÿÿÿÿÿÿÿÿÿÿÿÿ¢ÿÿÿÿÿÿÿÿÿpÿÿÿ~ÿ¦ÿÿÿÿÿÿ¤ÿ£ÿÿÿÿÿÿ ÿÿÿÿÿÿ¨ÿÿÿÿÿÿÿÿÿ£ÿ¦ÿªÿÿÿÿÿÿÿÿÿ¥ÿÿÿÿÿÿÿÿÿÿÿÿÿ ÿ¯ÿÿÿÿÿÿÿÿÿÿÿÿÿ§ÿÿÿ£ÿ£ÿ¨ÿÿÿÿ©ÿÿ¡ÿÿÿÿÿÿÿÿÿÿÿÿÿÿÿÿ¢ÿÿÿÿÿÿÿÿÿÿÿÿÿÿ~ÿÿÿ«ÿÿÿÿÿÿÿÿ{ÿ~ÿ|ÿÿÿÿÿ{ÿÿ¡ÿÿÿÿÿÿ£ÿÿÿÿ~ÿÿÿÿÿÿÿÿÿÿÿÿÿÿÿÿÿÿÿÿ¡ÿÿ¢ÿÿÿÿÿÿÿÿÿÿÿÿÿÿÿÿÿÿÿwÿÿÿÿÿÿÿÿÿÿ¢ÿÿÿÿÿzÿÿ¥ÿÿÿÿÿÿ{ÿwÿÿÿÿÿÿ ÿ¤ÿÿÿÿÿÿÿÿÿ ÿÿÿÿ ÿÿÿÿÿÿÿÿÿÿÿÿ¡ÿÿÿÿÿÿ£ÿÿÿ¦ÿ¦ÿÿÿÿ~ÿ¥ÿÿÿÿÿÿÿÿÿÿÿ¡ÿ ÿ ÿ ÿ¥ÿ¢ÿÿ£ÿÿÿÿÿÿÿÿÿÿÿÿÿÿÿÿÿÿÿÿÿÿÿÿÿÿÿÿÿÿÿÿ¥ÿÿÿÿÿÿÿÿÿÿÿÿÿÿzÿÿÿÿÿÿÿÿÿÿÿÿÿÿÿÿÿÿÿ¡ÿ®ÿÿÿÿÿÿÿÿÿ¡ÿÿÿÿÿÿÿÿ¡ÿÿÿÿpÿÿÿÿÿ¥ÿÿÿÿÿÿ¡ÿ¢ÿÿÿÿÿÿÿÿÿÿÿÿÿÿÿÿÿÿÿ~ÿÿÿÿÿÿÿÿÿÿ¢ÿÿÿÿÿÿÿÿÿÿÿÿÿÿÿÿÿÿÿ¡ÿ§ÿÿÿÿÿÿÿÿÿÿÿÿÿÿÿ~ÿÿÿÿÿÿÿÿÿÿÿÿÿÿÿ¨ÿÿÿÿÿÿÿÿÿÿ ÿÿÿ|ÿÿÿÿÿÿ}ÿÿÿÿÿÿÿÿÿÿÿÿÿÿÿÿÿÿÿÿÿÿÿÿÿÿÿÿÿuÿÿÿÿÿÿÿÿÿÿÿÿÿÿÿ¡ÿÿÿÿÿÿÿÿÿÿÿÿÿÿÿÿÿÿÿÿ~ÿ«ÿ¦ÿÿlÿÿÿ¨ÿÿÿÿÿÿÿÿÿÿÿÿÿÿÿÿÿÿÿÿÿÿÿÿ ÿ§ÿÿÿÿÿÿÿÿÿÿ¢ÿÿÿ ÿÿÿÿÿÿÿÿÿÿÿÿÿ~ÿÿÿÿÿÿÿÿÿ~ÿÿÿÿÿÿ¦ÿÿÿÿÿÿÿ¦ÿÿÿÿ ÿÿÿÿ£ÿÿÿÿÿÿÿÿÿÿÿ¢ÿ¢ÿÿÿ¨ÿÿÿÿÿÿÿÿ¢ÿÿÿÿÿÿÿÿÿÿ¤ÿÿÿÿÿ¨ÿÿÿ«ÿÿÿÿÿÿÿÿÿÿÿÿÿÿÿÿÿ£ÿÿÿÿÿÿÿÿÿÿ§ÿ¡ÿÿÿÿÿÿÿÿÿ¥ÿÿ¡ÿ¢ÿÿ®ÿÿÿÿÿÿÿÿÿÿÿ ÿÿÿÿÿÿ¬ÿ ÿÿÿÿÿÿÿ¥ÿªÿÿÿÿ£ÿÿÿ¦ÿ²ÿ¨ÿÿÿÿ£ÿÿÿÿ¨ÿ¥ÿ¥ÿ§ÿªÿÿ§ÿ ÿÿÿÿÿÿÿ ÿ§ÿÿ¥ÿ°ÿÿÿÿÿÿÿÿÿÿÿ©ÿ©ÿ ÿÿÿÿ ÿ¡ÿÿÿÿÿ¯ÿÿÿ ÿ£ÿÿÿÿÿ¦ÿ¨ÿ®ÿ¨ÿÿ²ÿªÿ´ÿ¡ÿÿÿÿªÿÿÿÿ¡ÿ©ÿÿÿ³ÿ§ÿÿÿÿÿÿÿÿÿÿ£ÿÿÿÿÿÿÿÿÿÿ¢ÿÿ¢ÿ°ÿÿÿÿÿ®ÿÿÿ£ÿÿ§ÿ£ÿ¯ÿ³ÿÿ¡ÿ±ÿ ÿ¦ÿÿÿÿÿ¤ÿµÿÿÿÿÿ£ÿ£ÿ¢ÿ ÿ¢ÿ¥ÿ¡ÿÿÿÿÿÿÿÿÿÿÿÿÿÿÿÿÿÿ§ÿ¢ÿ§ÿ¬ÿÿÿÿÿªÿÿ§ÿ¬ÿÿÿÿ ÿÿ­ÿ©ÿÿ¨ÿÿÿªÿ¦ÿ«ÿ©ÿÿÿÿÿÿÿÿÿÿ ÿÿÿÿÿÿÿ£ÿªÿÿ ÿÿÿÿÿÿÿÿÿÿ¦ÿÿÿÿªÿÿ·ÿ¦ÿÿÿ¤ÿÿÿÿ¡ÿÿÿ²ÿÿÿÿ£ÿ¯ÿ¢ÿÿÿÿÿÿÿÿÿÿÿÿ¡ÿÿÿÿÿÿÿ ÿÿÿÿÿÿÿÿÿÿÿ­ÿªÿÿ§ÿÿÿªÿ£ÿÿÿµÿ³ÿÿÿÿÿÿÿÿÿÿ ÿ¥ÿ©ÿ£ÿÿ¢ÿ¤ÿ¥ÿÿÿÿÿÿÿÿÿ¡ÿ¢ÿ¡ÿ¢ÿ³ÿ«ÿ¢ÿÿÿYÿ¬þYþiÿÿÿ3ÿcÿ©ÿÿÿ ÿ«ÿÿªÿÿÿ¤ÿÿ¢ÿÿÿÿÿÿÿÿ£ÿ¥ÿ¡ÿ¦ÿ¡ÿÿÿÿÿÿÿÿÿÿ©ÿ¦ÿÿÿÿÿÿÿÿÿ¡ÿÿÿÿÿ§ÿÿ©ÿÿÿªÿÿÿÿÿÿÿ£ÿÿÿªÿÿ¤ÿÿÿ¤ÿ«ÿÿÿ²ÿ¬ÿÿÿ¡ÿÿÿ ÿÿÿÿÿÿÿÿÿÿ¤ÿ¡ÿ ÿ¥ÿ¡ÿ¡ÿ®ÿ¡ÿÿ ÿÿÿ¬ÿÿÿÿÿªÿÿ£ÿÿÿ¤ÿ®ÿ¬ÿÿÿÿÿÿÿÿÿ ÿ©ÿ¢ÿÿÿÿ ÿ ÿÿ¶ÿÿÿ±ÿ§ÿÿÿÿÿÿ£ÿ£ÿ§ÿÿÿ¥ÿÿÿÿÿÿÿ©ÿªÿÿÿÿÿ ÿÿÿÿÿ£ÿ ÿÿ£ÿÿÿÿÿÿÿÿÿÿÿÿ£ÿÿÿ¤ÿ¥ÿÿÿÿÿÿÿÿÿÿ¦ÿÿÿÿxÿzÿÿ£ÿÿÿÿÿ¬ÿÿÿÿÿ¤ÿÿÿÿÿÿÿ­ÿÿÿÿÿÿÿÿ§ÿÿÿÿÿÿÿÿÿÿÿÿÿÿÿÿÿÿÿÿÿÿÿÿÿÿÿÿÿÿÿÿÿdÿ~ÿÿÿÿtÿ$ÿÿÿÿÿÿÿ£ÿÿÿ¡ÿÿÿÿÿ ÿÿÿÿÿÿÿÿ ÿÿÿÿÿÿÿÿyÿÿÿÿÿÿÿÿÿÿÿÿÿÿÿÿÿÿÿÿÿÿÿ£ÿÿÿÿ¢ÿÿÿ¥ÿÿÿ£ÿÿÿÿÿÿÿÿ£ÿ­ÿÿ¬ÿÿÿÿÿÿÿÿÿÿÿÿÿtÿ~ÿÿÿÿÿ¢ÿÿÿÿ¥ÿ ÿÿÿÿÿÿÿÿÿÿÿÿÿÿ¢ÿÿÿÿÿÿÿÿÿÿ¤ÿ§ÿÿÿ¡ÿÿÿÿ¦ÿÿÿÿ¢ÿÿ§ÿÿÿÿÿÿ¤ÿ¢ÿÿÿÿÿÿÿ¢ÿ ÿÿÿÿÿÿÿÿÿ£ÿÿÿÿ£ÿÿÿÿÿÿ¡ÿÿÿÿÿÿÿÿÿÿ ÿÿÿÿÿÿÿ¥ÿÿ³ÿ¡ÿÿÿÿÿ­ÿ¤ÿÿÿÿÿÿÿ¢ÿÿÿ ÿÿÿ ÿÿÿÿÿÿÿ¡ÿ¡ÿÿÿ¦ÿ¥ÿÿÿÿÿ¨ÿ±ÿ§ÿ¡ÿÿÿ¥ÿÿÿ¢ÿ£ÿÿ¢ÿÿ©ÿ§ÿ¢ÿªÿ¢ÿ¥ÿ¬ÿ«ÿ¤ÿ¦ÿ£ÿ ÿÿÿÿÿÿÿÿ¥ÿ ÿÿÿ¥ÿ¥ÿ¡ÿÿÿÀÿ¤ÿÿÿ©ÿ¢ÿÿÿÿÿÿÿ¤ÿ¡ÿ£ÿ¥ÿ°ÿ¦ÿ¡ÿÿ¡ÿÿÿ¥ÿÿÿ¦ÿÿÿÿÿÿ§ÿ¦ÿÿÿÿÿÿÿ¯ÿ¤ÿªÿÿÿÿÿ±ÿÿÿÿ¡ÿÿÿÿÿÿÿ¤ÿ¡ÿ ÿÿÿÿÿÿÿÿÿ¤ÿ±ÿ£ÿÿÿÿÿ¥ÿ§ÿ£ÿ§ÿ¢ÿÿ´ÿ¨ÿÿÿÿÿÿÿÿ¥ÿ¬ÿ§ÿ¥ÿÿÿÿÿ ÿ«ÿ¥ÿÿÿÿ¨ÿ¢ÿ¢ÿ ÿ«ÿ£ÿ¡ÿÿÿÿÿÿÿ¯ÿÁÿ°ÿÿ¢ÿ ÿ¡ÿÿÿ¤ÿlÿ(ÿ¿þÿ{ÿÿÿÿÿÿÿ¡ÿ£ÿÿÿ£ÿÿÿÿÿ¦ÿÿ¥ÿ ÿÿ¤ÿÿÿÿÿ¥ÿ«ÿ£ÿÿ¥ÿÿ ÿ ÿÿ¤ÿ±ÿÿªÿ£ÿ ÿÿ ÿ£ÿ§ÿ¨ÿ ÿÿÿÿ¸ÿÿÿ¡ÿÿ§ÿÿÿÿ¬ÿ³ÿ¥ÿ£ÿ¥ÿÿÿ¦ÿÿÿ¨ÿÿ§ÿ¯ÿ¡ÿÿ§ÿ§ÿ ÿ ÿÿÿÿÿÿÿÿÿÿÿ´ÿÿ¨ÿÿ¥ÿ§ÿ¨ÿÿÿ¢ÿ¤ÿ®ÿªÿ ÿ¡ÿÿÿÿ¥ÿ ÿ¦ÿ©ÿÿ­ÿ¶ÿªÿ¡ÿÿÿÿ§ÿ¦ÿÿÿ¡ÿÿÿ¨ÿ¡ÿÿÿÿÿ¡ÿ¡ÿÿiÿ[ÿ¤ÿ¤ÿ¨ÿ§ÿ®ÿÿ§ÿ°ÿ¥ÿÿ ÿÿÿ§ÿÿÿÿ¢ÿÿÿÿÿÿÿ¨ÿ¬ÿ ÿÿÿ¢ÿÿÿÿÿÿÿÿÿÿÿÿÿÿÿÿÿÿÿÿ©ÿÿÿÿ¡ÿÿÿÿÿÿÿÿÿÿÿÿÿÿÿ ÿÿÿÿ¡ÿÿ¢ÿ­ÿ£ÿÿÿÿÿÿÿÿÿÿ ÿÿÿÿÿÿÿÿÿÿÿÿÿxÿ3ÿ-ÿÿ¢ÿÿÿÿ¤ÿ£ÿÿÿÿÿÿÿÿÿÿÿÿÿÿÿ°ÿ¤ÿÿÿÿ´ÿ¢ÿÿÿÿÿÿÿÿÿÿÿ¢ÿÿÿÿÿ ÿ£ÿÿÿÿÿ­ÿ©ÿÿÿ¤ÿÿÿÿÿ£ÿ§ÿÿÿÿÿÿÿÿÿ¡ÿÿÿÿÿÿÿÿÿ¢ÿÿÿÿÿÿÿÿ£ÿ ÿÿÿÿÿÿ ÿ®ÿÿÿÿÿÿ¢ÿ©ÿ£ÿ¡ÿ¤ÿ¢ÿÿÿÿÿÿÿÿÿÿÿ¡ÿ§ÿÿÿÿÿÿ£ÿ¤ÿÿÿ¦ÿ ÿÿÿÿªÿ¡ÿÿÿÿÿÿ§ÿÿÿÿÿÿÿÿÿÿÿÿÿ}ÿÿÿÿÿÿÿÿÿÿÿÿÿÿÿÿ¡ÿÿÿ¡ÿÿÿÿÿ¥ÿÿÿÿÿÿÿÿÿ¡ÿÿÿÿÿÿÿÿ¡ÿÿÿ£ÿ¢ÿÿÿÿ ÿÿÿ¥ÿÿÿÿiÿGÿ[ÿ}ÿÿÿÿÿ¢ÿÿÿÿÿÿÿ¥ÿÿÿÿÿÿÿÿÿÿÿÿÿÿÿÿÿÿÿÿÿÿÿÿÿÿÿÿÿÿÿÿÿÿÿÿÿÿÿÿ¦ÿÿÿÿÿÿÿÿ¡ÿ¡ÿÿÿÿÿÿÿÿÿÿÿÿÿ¢ÿÿÿÿ¢ÿÿÿÿÿÿÿÿ ÿÿÿÿÿÿÿ|ÿ:ÿ|ÿÿÿÿÿÿÿÿÿÿÿÿÿÿÿÿÿÿÿÿÿ¥ÿ¦ÿÿ©ÿ©ÿ¡ÿÿ¢ÿ¤ÿ¥ÿ¨ÿ£ÿ¦ÿÿ¡ÿ¨ÿ¥ÿ¢ÿ¤ÿÿ¢ÿÿÿÿÿ ÿ¡ÿÿÿÿÿÿÿÿÿÿÿÿÿÿ¢ÿ¢ÿÿÿÿÿÿÿÿÿÿÿÿÿÿÿÿ~ÿÿÿÿÿÿÿÿÿÿÿÿÿÿÿÿÿÿÿÿÿÿÿÿÿÿÿÿÿÿÿÿÿÿÿÿ}ÿ|ÿzÿÿ¢ÿÿ¡ÿÿÿÿÿÿÿÿÿÿÿÿÿÿÿÿÿÿÿÿÿÿÿÿÿÿÿÿÿÿÿÿÿÿ¤ÿÿÿÿÿÿÿÿÿÿÿÿÿÿÿÿÿÿÿÿyÿÿÿÿÿÿÿÿÿÿÿÿÿÿÿ¥ÿÿÿÿÿÿÿÿÿÿÿÿ{ÿwÿÿÿÿÿÿÿÿÿ¡ÿÿÿÿÿÿÿÿÿÿÿÿ¦ÿÿÿÿÿÿÿÿÿÿÿÿÿ}ÿvÿÿÿÿÿÿ ÿ£ÿ¥ÿÿÿÿÿÿÿÿÿ§ÿÿÿÿÿÿÿÿÿ¢ÿÿÿÿÿÿ¤ÿ¨ÿÿÿÿÿÿ©ÿÿ³ÿªÿ¡ÿ¤ÿ«ÿÿÿÿ¤ÿ­ÿÿÿ¦ÿ«ÿÿ¤ÿ£ÿ«ÿ¨ÿ ÿ«ÿ´ÿÿÿ«ÿ¡ÿÿ§ÿ¢ÿªÿªÿÿÿ ÿ¢ÿªÿªÿ¬ÿÿ£ÿÿÿÿÿÿ¡ÿ¬ÿ®ÿ¥ÿ°ÿÿÿ ÿ¦ÿ¤ÿ¬ÿ¯ÿ¢ÿÿÿÿÿÿ¡ÿ ÿÿÿÿÿ¡ÿ¨ÿÿÿ¤ÿ©ÿµÿ´ÿÿÿÿÿÿÿÿÿÿ¡ÿÿÿ¡ÿ¥ÿÿ~ÿtÿùþÿjÿÿÿ ÿ¡ÿÿÿÿ¢ÿ¢ÿÿÿÿÿÿÿÿÿÿÿÿÿÿÿÿÿÿÿ¨ÿÿÿÿÿÿÿÿÿÿÿÿÿÿÿÿÿÿÿÿÿÿÿÿÿÿÿÿÿÿlÿkÿhÿaÿ~ÿÿÿÿÿÿÿÿÿÿ~ÿÿÿÿCÿ©þúþoÿÿ}ÿvÿÿÿyÿÿÿÿÿÿÿÿÿÿÿÿÿÿÿÿ¡ÿÿÿÿÿÿÿÿÿÿÿÿÿÿÿÿÿ{ÿÿ«ÿÿÿÿÿÿÿÿÿÿ ÿÿÿÿÿÿÿÿÿÿÿÿÿÿÿÿÿÿÿÿÿÿÿÿÿÿ£ÿÿÿÿÿÿ£ÿÿÿÿÿÿÿÿÿÿÿÿÿÿ¢ÿÿÿmÿÿÿÿÿÿÿÿÿÿÿ¤ÿÿÿÿÿ§ÿÿÿÿÿ£ÿÿÿÿÿÿÿÿÿÿÿÿÿÿÿ¥ÿÿÿÿÿÿÿÿÿ¢ÿÿÿÿÿÿÿÿÿ©ÿvÿÿÿÿÿÿÿyÿlÿxÿÿÿÿ£ÿÿÿÿÿÿqÿÿ}ÿ ÿ®ÿÿÿÿÿÿÿÿÿÿÿÿÿÿÿÿÿÿÿÿÿÿÿÿ¢ÿ¡ÿÿÿÿÿÿÿÿÿÿÿÿÿÿÿÿzÿ¡ÿÿÿÿÿÿÿÿÿÿÿÿÿÿÿÿÿÿÿ¦ÿÿÿ ÿÿÿuÿ|ÿÿÿÿÿÿÿÿÿÿ£ÿ¢ÿÿÿÿÿÿÿÿÿ¬ÿÿÿÿÿÿÿÿÿÿÿÿ¥ÿ¡ÿÿÿÿÿÿÿÿÿ¡ÿÿÿ¢ÿÿÿÿÿÿ­ÿÿÿÿ ÿ¢ÿÿÿÿ¤ÿÿÿÿ¥ÿÿÿÿÿÿÿÿÿÿÿÿÿÿÿÿÿÿ£ÿÿÿÿÿÿÿÿÿÿÿÿÿÿÿÿÿÿÿÿÿÿÿÿÿÿÿÿÿÿxÿÿÿÿÿÿÿÿÿÿÿÿÿÿÿÿÿÿÿ ÿ¡ÿÿ ÿÿÿÿÿÿ¢ÿÿÿÿ©ÿ ÿ¡ÿÿÿÿÿÿ£ÿÿÿÿÿÿÿÿÿÿÿÿÿÿÿÿÿÿÿÿÿÿÿ¡ÿÿÿÿÿÿÿÿÿÿÿÿÿ¦ÿ­ÿÿÿÿ§ÿÿÿÿÿÿÿÿÿÿÿÿÿ¦ÿÿÿÿÿ´ÿÿÿÿÿÿÿÿÿÿ¢ÿÿÿÿÿÿÿ}ÿyÿÿÿÿÿÿÿÿÿÿÿ¡ÿÿÿÿÿÿ¡ÿÿÿÿÿÿÿÿÿ¡ÿÿÿÿÿÿ¡ÿ~ÿÿÿÿÿÿÿÿ¦ÿÿÿÿÿÿÿÿÿÿÿÿÿÿÿÿÿÿÿÿÿwÿÿÿÿÿÿÿÿÿ~ÿÿÿÿÿÿÿÿÿÿÿÿÿÿÿÿÿÿÿÿÿÿÿÿÿÿÿ¢ÿÿÿÿÿÿÿÿÿÿ®ÿÿÿÿÿÿÿÿÿÿÿÿÿÿÿÿÿÿÿÿÿ¨ÿÿwÿÿÿÿÿÿÿÿÿÿÿÿ¡ÿ¢ÿÿÿÿÿÿÿÿÿÿÿÿÿÿÿÿÿÿÿÿÿÿÿÿÿÿÿÿÿÿÿÿÿÿÿÿÿÿÿÿÿÿÿÿ¡ÿÿÿ¥ÿ«ÿÿÿÿ¥ÿÿÿÿÿÿÿÿÿÿÿÿ¥ÿÿÿÿÿÿÿÿÿ¶ÿ¤ÿÿÿÿÿ¤ÿÿÿÿÿÿÿÿÿÿÿÿÿÿÿÿÿÿÿÿÿÿÿÿÿÿÿÿÿ¡ÿÿÿÿÿÿÿÿ©ÿÿÿ ÿÿÿ ÿÿ¬ÿÿÿÿ¢ÿÿÿÿÿ¤ÿ¥ÿÿÿÿÿÿÿ¨ÿ¢ÿ®ÿ¦ÿÿÿ ÿÿÿ¢ÿÿÿÿÿ¢ÿ¡ÿÿ¤ÿÿÿ¡ÿÿÿ¦ÿÿÿµÿÿ©ÿ¥ÿÿ³ÿÿ¤ÿÿ±ÿÿÿÿÿÿ¯ÿ¢ÿÿ¨ÿÿ ÿ¦ÿÿÿÿÿÿ ÿÿÿ¯ÿ¯ÿ£ÿÿÿÿ©ÿÿÿ¶ÿ³ÿÿÿ¤ÿ¤ÿÿ¥ÿÿÿÿÿÿÿÿ¨ÿ¨ÿÿ¥ÿ´ÿÿ£ÿÿÿ¨ÿ£ÿÿÿ¥ÿ¥ÿÿÿÿÿÿÿÿÿÿ«ÿÿÿÿÿÿ¤ÿÿÿÿÿÿÿÿªÿÿÿÿªÿ¡ÿ¬ÿ±ÿÿ«ÿÿÿÿ«ÿµÿÿÿÿ¶ÿ¨ÿÿ©ÿÿÿÿÿ¡ÿ§ÿÿ¢ÿÿ¡ÿ£ÿÿÿÿÿÿÿÿÿÿÿ¤ÿÿÿÿÿ ÿÿÿÿ¤ÿÿÿÿ¦ÿ¥ÿ©ÿÿ£ÿÿÿÿ¥ÿ¦ÿÿ ÿ¥ÿ¦ÿ ÿ³ÿ£ÿÿ¤ÿ©ÿÿÿ¤ÿÿÿÿÿÿÿÿÿÿÿÿÿÿÿÿ¤ÿ ÿ¥ÿÿÿÿÿ§ÿ¡ÿÿÿÿÿ¤ÿ¤ÿÿÿ©ÿÿÿ¡ÿ¢ÿÿ¤ÿªÿ«ÿ¡ÿ§ÿ©ÿÿ©ÿ¹ÿ¥ÿ¨ÿÿÿÿÿ¥ÿ¡ÿ§ÿÿÿªÿ¨ÿ£ÿ¨ÿÿ¤ÿÿÿ¥ÿÿÿÿÿ£ÿ¥ÿÿÿ®ÿÿÿÿÿ©ÿ¡ÿ¥ÿ£ÿ©ÿÿÿÿ©ÿÿÿ¥ÿ±ÿ¨ÿ¦ÿÿ¤ÿÿ¬ÿ­ÿÿÿÿÿÿÿÿÿ¥ÿ¥ÿ¯ÿÿÿÿÿÿ£ÿ©ÿ¢ÿÿ©ÿ¦ÿÿ ÿ¡ÿÿ ÿ¢ÿÿÿÿ?ÿþ÷þÿÿxÿÿ¤ÿ¼ÿÿ£ÿµÿ¨ÿªÿÿ©ÿÿ«ÿ§ÿÿÿ¦ÿÿÿ¨ÿ¦ÿ¨ÿ³ÿ«ÿ«ÿ°ÿ¦ÿÿÿÿÿ¦ÿ¬ÿ¨ÿÿÿ©ÿ©ÿÿÿÿÿÿÿÿ¡ÿ«ÿ ÿ¦ÿ£ÿ¥ÿ§ÿ¤ÿÿÿÿ¤ÿÿÿÿÿÿÿ¢ÿÿÿ¨ÿ ÿ¨ÿÿÿªÿ«ÿÿ¢ÿ£ÿÿÿÿÿÿÿ£ÿÿÿÿÿÿÿ ÿÿÿÿÿÿÿÿÿ§ÿÿÿÿÿ¤ÿÿÿÿÿÿ¤ÿ¢ÿ¬ÿÿÿ ÿ¨ÿ¦ÿÿÿÿÿ¡ÿ¢ÿÿÿÿÿÿÿ¢ÿ£ÿ°ÿ ÿÿÿÿÿÿ£ÿ¢ÿ¢ÿÿÿÿÿÿÿÿ§ÿÿÿÿzÿÿÿÿÿÿÿÿÿÿÿÿÿÿÿÿÿÿÿÿÿ ÿ¤ÿÿÿÿÿÿÿÿ ÿÿÿÿÿÿÿ~ÿ ÿÿÿÿÿÿÿÿÿÿÿÿÿÿÿÿÿ«ÿ¥ÿÿÿÿÿÿÿÿÿÿÿÿÿÿÿÿÿÿÿÿ¥ÿÿ©ÿÿÿÿÿ ÿÿÿÿÿÿÿÿÿÿÿÿÿÿÿÿÿÿÿÿÿÿÿÿÿÿxÿjÿÿÿÿcÿ(ÿuÿÿ¥ÿÿÿÿªÿÿÿÿÿÿÿ£ÿÿÿÿÿÿÿ¦ÿÿÿ¦ÿÿÿÿ§ÿ ÿwÿuÿÿ­ÿÿ ÿÿÿÿÿÿÿÿÿÿÿÿÿÿÿÿÿÿÿ¤ÿ¡ÿÿÿÿÿÿÿÿÿÿÿÿÿÿ£ÿ¥ÿÿÿÿÿ¤ÿÿÿÿÿÿªÿ¥ÿ ÿÿÿÿsÿbÿyÿÿÿÿÿ£ÿÿÿÿ¢ÿ©ÿÿ¨ÿÿÿÿÿÿÿÿÿÿÿÿÿÿÿÿÿÿÿÿÿÿÿÿÿÿ¦ÿÿ¨ÿÿ£ÿÿÿÿ¦ÿÿÿÿÿÿ£ÿÿÿÿ¡ÿÿÿÿÿÿÿ¦ÿ ÿÿÿÿÿÿÿÿÿÿÿÿÿÿÿÿÿÿÿÿÿÿÿÿÿÿÿ ÿÿÿÿÿÿ§ÿÿÿ¶ÿ£ÿ§ÿÿÿ§ÿÿÿ§ÿÿÿ}ÿÿÿÿÿÿÿÿÿÿ¡ÿÿ¥ÿÿ ÿÿÿÿÿÿ¤ÿÿÿÿÿ¨ÿÿÿ±ÿ°ÿÿÿÿÿÿÿµÿ¸ÿÿÿ¢ÿÿ­ÿ¶ÿÿÿ°ÿÿ±ÿ¦ÿÿ¦ÿ¢ÿÿÿÿÿÿÿÿÿÿÿÿ§ÿ¦ÿÿÿÿ«ÿ¡ÿÿÿÿÿ¨ÿ£ÿÿÿ¨ÿ¢ÿÿÿ¤ÿÿÿÿÿÿÿÿ¢ÿ¡ÿÿÿÿÿÿÿÿÿÿ¤ÿÿÿÿÿ©ÿ©ÿ²ÿ¢ÿ­ÿÿ£ÿ£ÿ®ÿ¶ÿÿÿÿÿ£ÿ ÿ¦ÿ¨ÿÿ£ÿªÿ£ÿ ÿÿÿÿÿÿ§ÿÿÿ ÿ®ÿ¥ÿÿ¢ÿ ÿÿ¢ÿ¥ÿÿÿÿ£ÿ¦ÿ ÿÿÿÿ¢ÿÿ±ÿÿÿ¡ÿ§ÿÿÿÿ£ÿ¦ÿ¨ÿ£ÿÿ¡ÿÿ§ÿ¤ÿÿÿÿÿÿ¤ÿ¨ÿ«ÿÿÿÿ ÿ£ÿ©ÿ¦ÿ¤ÿ§ÿ ÿ¡ÿ¢ÿ¤ÿ¸ÿ}ÿsÿ%ÿFÿÿÿ ÿ¢ÿÿÿÿ¡ÿ£ÿÿÿ¢ÿ ÿÿÿ¯ÿ ÿÿÿÿÿ ÿ¡ÿ ÿÿÿÿ¡ÿ«ÿ¨ÿÿÿ§ÿÿ ÿ ÿ­ÿ¦ÿ¬ÿÿÿ£ÿ¦ÿ ÿ¡ÿ©ÿ¥ÿÿÿÿ°ÿ©ÿÿ©ÿÿÿÿ¥ÿ¡ÿªÿ¢ÿÿÿ¨ÿ ÿÿ¤ÿÿÿÿ¡ÿ¨ÿ¢ÿ¯ÿ¢ÿÿ§ÿ¢ÿ¢ÿÿÿÿÿ¤ÿÿÿ£ÿ©ÿ¥ÿÿ¢ÿÿÿÿ¦ÿ§ÿÿÿÿÿÿÿÿÿÿ¥ÿ¥ÿ¥ÿÿÿÿÿ«ÿ¨ÿÿÿÿÿÿ§ÿ¥ÿÿ®ÿÿÿÿ¦ÿÿÿÿÿÿÿÿÿ{ÿÿÿÿ£ÿÿ«ÿÿ¥ÿ¦ÿ«ÿ ÿÿÿ¤ÿ¢ÿÿÿÿ ÿ¬ÿ¤ÿÿÿÿÿ ÿ£ÿ§ÿÿÿ¡ÿÿÿ¥ÿÿ£ÿ ÿ¢ÿÿÿ¡ÿÿÿÿÿ¡ÿÿÿÿ ÿ²ÿÿÿÿÿÿÿÿÿÿÿ ÿÿÿÿ¥ÿÿÿÿÿ¢ÿÿÿÿ¤ÿ§ÿ©ÿ¡ÿÿÿÿÿÿÿÿÿ¤ÿ¦ÿÿÿÿÿÿ¥ÿÿÿÿ¡ÿ¡ÿÿrÿUÿmÿÿÿÿÿÿÿÿÿÿÿÿÿÿÿÿÿÿÿÿÿÿÿÿÿ¥ÿ²ÿ§ÿÿÿÿÿÿÿÿ£ÿÿÿÿÿÿÿÿÿ¢ÿÿÿÿÿÿÿÿÿ ÿ´ÿÿÿÿÿÿÿÿÿÿÿÿÿÿÿÿÿÿÿÿÿÿ¡ÿ ÿÿÿ¤ÿ ÿÿÿÿÿ§ÿ¥ÿÿÿÿÿ¡ÿÿ¤ÿÿÿÿÿÿÿÿÿ¬ÿªÿÿÿÿ£ÿÿ¢ÿÿÿÿ¢ÿÿÿÿÿÿÿÿÿªÿ£ÿÿÿÿÿÿÿÿ¥ÿÿ ÿÿ¡ÿÿÿÿÿ¡ÿÿÿÿÿÿÿÿÿ~ÿÿ¡ÿÿ¡ÿÿÿÿÿ¥ÿ¥ÿÿÿÿÿÿÿÿÿÿÿÿ«ÿ¤ÿÿÿ®ÿÿÿÿÿÿ ÿÿ¡ÿ ÿÿ¤ÿÿÿÿÿ¡ÿ¤ÿÿÿ¢ÿÿÿÿÿÿÿÿÿÿÿwÿ@ÿ]ÿÿÿÿÿÿÿ¡ÿÿÿÿÿ¡ÿÿÿÿÿÿÿÿÿ ÿ¡ÿÿÿÿÿÿÿÿÿÿÿÿÿÿÿÿÿÿÿÿÿÿÿÿÿÿÿÿÿÿÿÿÿÿÿÿÿÿÿÿÿÿÿÿÿÿÿÿÿÿÿÿÿÿÿÿÿÿÿÿÿÿÿÿÿÿÿÿÿÿÿÿwÿAÿVÿÿÿÿÿÿÿ ÿÿÿÿÿÿÿÿÿÿÿÿÿ ÿÿ¤ÿ¦ÿ¢ÿ®ÿ§ÿ¥ÿ ÿÿ£ÿ¤ÿ¦ÿÿ¡ÿÿÿÿ£ÿ ÿ ÿÿ£ÿÿ ÿÿÿÿ£ÿÿ ÿÿ«ÿÿÿÿÿÿÿÿÿÿÿÿÿÿÿÿÿÿÿÿÿÿÿÿÿÿÿÿÿÿÿÿÿÿÿÿÿÿÿÿÿÿÿÿÿÿÿÿÿ ÿÿÿÿÿÿÿÿÿ~ÿÿÿÿÿÿÿ~ÿtÿÿÿÿÿÿ~ÿwÿ~ÿÿÿÿÿÿÿÿÿÿÿÿÿÿÿÿÿÿÿÿÿ~ÿxÿÿÿÿÿÿÿÿÿÿÿÿÿÿÿÿÿÿÿÿÿÿ ÿ¡ÿÿÿÿÿÿÿÿÿÿÿÿÿÿÿÿÿÿÿÿÿÿÿÿÿ¡ÿÿÿÿÿ~ÿ{ÿwÿÿÿÿÿÿÿÿÿÿÿÿÿÿÿÿÿÿÿÿÿÿÿÿÿzÿÿÿÿÿÿÿÿÿyÿÿ ÿ¢ÿÿÿÿÿÿ ÿ¢ÿÿÿÿÿÿÿÿÿ¢ÿÿÿÿÿÿÿÿ ÿÿÿÿÿ¢ÿ¡ÿ®ÿ¯ÿ¤ÿ ÿÿ§ÿ¯ÿÿ¤ÿ¨ÿ¡ÿ§ÿ©ÿÿÿÿÿ¤ÿ¬ÿÿ°ÿ­ÿÿªÿ§ÿÿ¤ÿªÿ©ÿ°ÿÿÿÿ ÿÿ­ÿ¡ÿÿ¡ÿÿÿÿÿ ÿÿ£ÿÿ¦ÿ ÿÿÿÿÿÿÿ¥ÿ´ÿ­ÿÿªÿÿÿÿ§ÿÿÿÿÿÿ¢ÿ¥ÿ¨ÿ±ÿÿÿªÿ£ÿÿ¥ÿ¢ÿÿÿÿÿÿÿ¡ÿÿÿÿÿÿÿÿÿÿÿÿÿÿÿ]ÿ ÿhÿÿÿÿÿÿÿÿÿÿÿÿÿÿÿÿÿÿÿÿÿÿ¯ÿªÿÿÿÿÿÿÿ£ÿÿÿÿÿÿ~ÿÿÿÿªÿÿÿÿÿÿÿÿÿÿÿÿÿÿÿÿ£ÿÿÿÿyÿWÿDÿqÿÿÿÿÿÿÿÿÿÿÿÿÿÿÿ¸þÿÿ~ÿ_ÿeÿÿÿ~ÿÿÿÿÿÿxÿÿÿÿÿÿÿÿÿÿÿ¢ÿÿÿÿÿÿÿÿÿÿÿÿÿÿÿÿÿ ÿÿÿÿÿÿÿÿÿ¢ÿ£ÿÿÿÿÿÿÿÿÿÿ ÿÿÿÿÿÿÿÿÿÿÿÿÿ­ÿÿÿÿÿÿÿÿÿÿÿÿÿÿÿÿÿÿÿÿÿÿÿÿÿÿuÿuÿÿÿÿÿ¦ÿ£ÿÿÿÿÿÿÿ ÿÿÿÿÿÿÿÿÿÿÿÿÿÿÿÿÿÿÿÿÿÿÿ°ÿÿÿÿÿÿÿÿ ÿÿÿÿÿÿÿÿÿÿÿÿÿÿÿÿÿÿ|ÿsÿÿÿÿÿÿÿÿÿÿ£ÿÿÿÿÿÿ¢ÿ¦ÿ¦ÿ´ÿÿÿ ÿÿÿÿÿÿÿÿÿÿÿÿÿÿÿÿÿÿÿÿÿÿÿÿÿÿÿÿÿÿÿÿÿÿ~ÿÿÿÿÿÿÿÿ£ÿÿÿÿÿÿÿÿÿÿÿÿÿ¨ÿÿÿÿÿÿÿÿÿ|ÿÿ}ÿÿÿÿÿÿÿÿÿÿÿÿÿÿÿ¬ÿÿÿÿÿÿÿÿÿÿÿÿÿÿÿÿÿÿÿÿÿÿÿÿ¨ÿÿÿ¤ÿÿÿÿÿÿÿÿÿ¨ÿÿÿÿÿÿÿÿÿÿ¢ÿÿÿÿÿÿÿÿÿÿÿÿ ÿ ÿÿÿ ÿÿÿÿÿ£ÿÿÿÿÿ¦ÿÿÿÿ¢ÿÿÿÿÿÿÿÿÿÿÿÿÿÿÿÿÿÿÿÿÿÿÿÿÿÿÿÿ¤ÿÿÿÿÿÿÿÿ ÿÿÿÿÿÿÿÿÿÿÿÿÿÿÿÿÿÿÿÿÿÿÿÿÿÿÿ ÿÿÿÿÿÿÿÿÿÿÿÿÿÿÿÿÿÿÿÿÿÿÿÿÿÿÿÿÿ¡ÿÿÿ ÿÿÿÿÿÿªÿÿÿÿÿÿ¡ÿÿÿÿÿÿÿÿÿÿÿÿÿzÿÿ ÿÿÿ§ÿÿÿÿÿÿÿÿÿÿÿ¡ÿÿÿÿÿÿÿÿÿ¡ÿÿÿÿÿÿÿÿÿÿÿÿÿÿÿÿÿÿÿÿÿÿÿÿÿÿÿÿÿÿÿÿÿÿÿÿÿÿÿÿÿÿÿÿÿÿ~ÿÿÿÿÿÿÿÿÿÿÿÿÿÿÿÿÿÿÿÿÿÿÿÿÿÿÿÿÿÿÿÿÿÿÿÿÿ ÿÿÿÿÿ|ÿuÿpÿÿÿÿÿyÿÿÿÿÿÿÿÿÿÿÿÿÿÿÿÿÿÿÿÿÿÿÿÿÿ§ÿÿÿÿÿÿ¤ÿÿÿÿÿÿÿÿÿÿÿÿÿÿÿÿÿÿÿÿÿÿÿÿÿÿÿÿ}ÿ~ÿÿÿÿÿ ÿÿÿÿÿÿÿxÿxÿ«ÿÿ§ÿ«ÿÿÿ ÿ ÿÿÿÿÿÿÿÿÿ}ÿÿ¦ÿªÿÿÿÿÿÿÿÿ¡ÿ®ÿ¢ÿÿÿ§ÿÿuÿÿÿÿÿÿÿªÿ ÿÿÿyÿÿÿÿÿÿ¡ÿÿÿÿÿÿÿ¤ÿÿÿÿÿ¥ÿÿÿÿÿÿÿÿÿÿÿÿÿÿÿÿÿÿÿÿÿÿ¢ÿÿÿ«ÿ¢ÿ¥ÿÿÿÿÿÿ¡ÿÿÿÿÿÿÿÿÿÿ ÿ¥ÿ¡ÿÿÿÿÿ£ÿ ÿÿÿÿÿ§ÿÿÿ¡ÿ¥ÿµÿ¢ÿÿ ÿ©ÿ¤ÿ®ÿ¥ÿÿ ÿÿ ÿ«ÿ«ÿÿªÿ¯ÿ¡ÿÿ¤ÿ ÿ©ÿÿÿ¡ÿ­ÿ¦ÿÿÿ¡ÿÿÿÿÿ£ÿ¡ÿÿ¢ÿ¥ÿÿÿ©ÿ°ÿ¢ÿ¦ÿÿÿÿ£ÿ¦ÿÿÿÿÿÿÿÿÿÿÿ¡ÿÿÿÿ³ÿÿ¬ÿÿÿÿ¶ÿÿÿÿÿ¨ÿªÿ­ÿ©ÿÿ¡ÿ¥ÿÿÿÿÿÿ¤ÿ¤ÿÿ¡ÿ¦ÿ ÿÿÿÿÿÿÿÿÿ ÿÿÿÿÿ¡ÿÿÿ¤ÿÿ¡ÿ®ÿÿÿÿÿ­ÿ­ÿ±ÿ¢ÿ}ÿÿ ÿÿ§ÿ¢ÿ§ÿ§ÿ¥ÿÿÿ¡ÿÿÿÿÿ¨ÿ«ÿÿÿÿÿÿÿÿÿÿ¡ÿ¤ÿ¢ÿÿÿÿÿÿÿÿÿÿÿÿÿªÿÿÿ´ÿÿ¡ÿ¨ÿ¡ÿÿ ÿ§ÿÿ ÿÿÿÿÿ¡ÿ ÿÿÿÿÿÿ«ÿ¡ÿÿÿ¡ÿ§ÿÿÿÿÿ¡ÿÿ¬ÿ°ÿ¹ÿªÿ­ÿ¤ÿÿ¢ÿ¥ÿ¸ÿ¡ÿÿÿÿÿ§ÿÿ¥ÿÿÿÿ¨ÿÿ«ÿ¥ÿ¥ÿÿ£ÿ¦ÿÿ¥ÿÿÿ§ÿ£ÿÿ®ÿ²ÿ²ÿ¨ÿ¤ÿ¢ÿÿÿªÿ ÿÿ®ÿ­ÿ¦ÿ©ÿÿÿÿÿÿÿÿÿ¢ÿÿ¨ÿÿÿ§ÿ¥ÿÿÿÿ¯ÿÿ¡ÿÿ¨ÿ£ÿÿ¡ÿÿÿ¢ÿÿ¬ÿ ÿÿÿÿÿÿÿÿÿ£ÿÿÿ¡ÿÿÿÿÿÿÿÿ¢ÿ¦ÿ£ÿÿ ÿÿlÿâþ=þSÿÿÿÿ§ÿ©ÿÿÿÿ£ÿÿÿÿ¨ÿ¢ÿºÿ§ÿ§ÿ¡ÿ´ÿ£ÿÿÿ³ÿ¯ÿÿ¡ÿ°ÿ¬ÿ¡ÿÿÿÿÿÿ§ÿ¯ÿÿÿ¤ÿÿÿÿÿ¢ÿÿÿ¡ÿ ÿÿÿ¢ÿÿ ÿ¢ÿ ÿÿÿÿ¤ÿÿ ÿÿ¥ÿÿÿ¢ÿÿ£ÿ¨ÿÿ ÿÿÿÿÿÿÿÿÿÿÿÿÿÿ ÿ¤ÿÿÿÿÿÿÿÿÿÿÿÿÿÿÿÿÿÿ§ÿ¡ÿÿÿÿÿÿÿÿ¢ÿÿÿÿÿÿ©ÿÿÿÿÿÿÿÿÿÿÿÿÿÿÿÿÿ|ÿÿÿÿÿÿÿÿÿÿÿÿÿ~ÿ§ÿÿÿ£ÿ¢ÿyÿÿ~ÿÿÿÿÿÿÿÿÿÿÿÿÿÿÿÿÿÿÿ ÿÿÿÿÿÿÿÿÿÿÿÿ£ÿÿÿÿÿÿÿÿÿÿÿÿÿ¤ÿÿÿ¢ÿ¢ÿÿÿÿÿÿÿÿÿÿÿÿ¦ÿÿÿÿÿÿÿÿ©ÿÿ~ÿÿÿÿÿÿ£ÿÿÿÿÿÿ ÿÿÿÿÿÿÿ¡ÿÿ¢ÿ ÿÿÿÿÿÿ ÿÿÿÿÿÿÿÿÿÿqÿÿÿÿWÿ?ÿsÿÿÿÿÿÿÿÿÿÿÿÿÿÿÿÿÿÿÿÿÿÿÿÿÿ ÿÿÿÿÿÿÿÿÿÿÿÿÿ®ÿÿÿÿÿÿÿÿÿÿÿÿÿÿÿÿÿÿÿÿÿÿÿÿÿÿÿÿÿ¡ÿÿÿÿ ÿÿÿÿÿÿÿÿÿ ÿªÿÿÿÿzÿJÿ\ÿÿ§ÿ«ÿÿÿÿÿÿÿÿ£ÿÿ¤ÿÿ ÿÿÿÿÿÿÿÿÿÿÿÿÿÿÿÿÿÿ¢ÿ¦ÿ¦ÿÿÿÿ¡ÿ§ÿÿÿÿÿ§ÿÿÿÿ¨ÿÿÿ¢ÿÿÿÿÿÿÿÿÿÿÿÿÿÿÿÿÿÿÿÿÿÿ¡ÿ ÿÿÿÿ ÿ ÿÿÿÿÿÿÿÿÿÿ¢ÿÿÿÿ«ÿÿÿÿ ÿ²ÿÿ ÿÿ«ÿÿÿÿ¬ÿ ÿÿÿÿÿ¡ÿÿÿÿÿÿ£ÿ¥ÿÿÿÿÿÿÿÿÿÿÿÿÿÿÿÿÿ ÿÿÿ¢ÿÿÿ¬ÿ¶ÿ¦ÿÿ¤ÿ²ÿ¡ÿÿÿÿÿÿ¦ÿÿÿ¬ÿÿ¯ÿ ÿÿ ÿÿÿÿÿÿÿ¤ÿ¡ÿÿÿÿÿÿÿÿÿÿÿÿ¡ÿÿÿÿÿÿÿÿÿÿÿÿÿÿÿ£ÿÿÿ¥ÿÿ¤ÿÿÿÿÿÿ©ÿÿÿÿÿ¨ÿ§ÿÿÿ¢ÿÿÿ¦ÿ¥ÿÿ ÿ©ÿÿ ÿ«ÿ¤ÿÿÿ ÿÿ£ÿ­ÿ¶ÿ¤ÿÿ£ÿ ÿÿÿÿÿ ÿÿªÿÿ¢ÿÿ¤ÿÿ¥ÿ¢ÿÿÿ ÿ§ÿÿ¡ÿ­ÿ§ÿ ÿÿÿÿÿ¥ÿÿ«ÿ¸ÿÿÿÿÿ¤ÿ¤ÿ§ÿ«ÿ¦ÿ¥ÿ¦ÿ£ÿ©ÿ®ÿÿÿÿÿÿÿÿ¤ÿ°ÿ¥ÿ¨ÿÿÿÿÿÿÿÿ¡ÿÿÿÿÿvÿÿ^ÿrÿÿÿÿÿÿÿÿ ÿ ÿÿ¨ÿÿÿÿÿÿ¢ÿ¦ÿÿªÿ©ÿÿÿÿÿÿ§ÿ³ÿ©ÿ¬ÿ«ÿÿÿÿ¡ÿÿ¯ÿ¡ÿÿÿÿ©ÿ¨ÿÿÿ¡ÿÿÿÿ¢ÿ¯ÿÿÿªÿÿÿ¯ÿ©ÿÿÿ¦ÿ¡ÿÿÿªÿ¥ÿÿ¡ÿ¤ÿÿÿ¢ÿ ÿ®ÿ¤ÿÿ¢ÿ§ÿ ÿÿÿÿÿÿ¢ÿ¢ÿÿÿÿ«ÿÿÿÿ±ÿ¦ÿÿ­ÿ¦ÿÿÿ§ÿÿÿÿ¤ÿ ÿ¤ÿ¡ÿÿÿÿÿ§ÿÿÿ¡ÿ¥ÿÿÿÿ¡ÿ©ÿ£ÿÿ£ÿÿÿ¯ÿ¥ÿÿÿÿÿÿÿÿÿÿÿ¥ÿ ÿ£ÿÿÿ ÿ¤ÿÿÿ¦ÿÿÿ¡ÿÿÿ®ÿÿÿ¨ÿ¢ÿÿÿÿÿ¥ÿÿÿ¬ÿÿÿ¯ÿÿ¢ÿ©ÿÿÿÿÿÿÿÿÿÿ¢ÿÿ ÿ¥ÿÿÿÿÿÿÿÿÿÿÿÿ¦ÿÿÿÿªÿÿÿÿÿ¥ÿÿÿÿ ÿÿ¡ÿÿ¨ÿÿ¨ÿ£ÿ ÿÿÿÿ¤ÿ¡ÿÿÿÿÿÿ¦ÿÿÿÿÿÿÿqÿ{ÿÿÿ¤ÿÿ ÿ§ÿÿÿÿÿÿÿÿ§ÿÿÿÿÿÿÿÿÿÿÿÿÿÿÿÿÿÿ£ÿÿÿÿ¢ÿÿÿÿÿÿÿÿÿ ÿÿÿÿÿÿÿÿÿÿÿÿÿÿÿÿÿÿÿÿÿÿÿÿÿÿ©ÿ ÿÿÿÿÿÿÿÿÿÿÿÿ²ÿÿÿ¡ÿÿÿÿÿ ÿ¦ÿÿÿÿ§ÿÿÿÿÿÿÿÿÿÿÿÿÿÿÿÿÿÿÿÿÿÿÿÿÿÿÿ¨ÿÿÿÿ§ÿÿÿÿÿÿ ÿÿÿ ÿÿÿÿÿÿÿÿÿÿÿÿÿÿÿÿ|ÿÿÿÿÿÿÿÿÿÿÿÿÿÿÿÿ¢ÿ¥ÿÿÿÿÿÿÿ£ÿ¦ÿÿÿÿÿÿÿÿÿ©ÿ¤ÿÿ¡ÿÿÿ ÿÿÿÿÿÿÿÿÿÿÿÿÿÿ|ÿ1ÿ7ÿÿÿÿÿÿÿÿ¦ÿÿÿ¡ÿÿÿ ÿÿÿÿÿÿÿÿ¡ÿ ÿÿÿÿÿÿÿ¡ÿÿÿÿÿÿ£ÿ¥ÿÿ ÿÿÿÿÿÿ¡ÿÿÿ ÿÿÿÿÿÿÿÿÿÿÿÿÿÿÿÿÿÿÿÿÿÿÿÿÿÿÿÿÿÿÿÿÿÿÿÿÿÿÿÿ ÿÿ ÿÿÿÿÿPÿ:ÿÿ¨ÿ¢ÿÿÿÿÿÿÿÿÿÿÿÿÿÿÿÿÿÿÿ¬ÿÿ©ÿÿµÿ¥ÿ£ÿ£ÿÿÿªÿÿÿ¬ÿ£ÿÿÿÿÿÿÿÿ¨ÿÿÿÿÿ£ÿ¥ÿ¢ÿÿ¤ÿÿÿÿÿÿÿ«ÿÿÿÿÿÿÿÿÿÿÿÿÿÿÿÿÿÿÿÿ­ÿÿ~ÿÿÿÿÿÿÿ ÿ§ÿÿÿÿÿÿÿÿÿÿÿÿÿÿÿÿÿÿÿÿÿÿÿÿÿÿÿÿÿÿÿÿÿÿÿÿÿÿÿÿÿ}ÿÿÿÿÿÿÿÿÿÿÿÿÿ}ÿÿÿÿÿÿÿÿÿÿÿÿÿÿÿÿÿÿÿÿÿÿÿ¢ÿÿÿÿÿÿÿÿÿÿÿÿÿÿ¦ÿ ÿÿÿÿÿÿÿÿÿ¡ÿÿÿÿÿÿÿÿÿÿÿÿÿÿzÿÿÿÿÿÿÿÿÿÿÿÿÿÿÿrÿÿÿÿÿÿÿÿÿzÿuÿÿÿÿÿÿÿÿÿÿÿÿiÿÿ}ÿÿ~ÿÿ¢ÿ¤ÿÿÿÿÿ¡ÿÿÿÿÿÿÿÿÿÿÿÿÿÿ¢ÿ«ÿ¤ÿÿ¢ÿ¤ÿ¤ÿ¡ÿÿ¬ÿ¡ÿÿ¢ÿÿ ÿ¦ÿ¡ÿÿÿ ÿÿÿÿÿ¢ÿ·ÿ¥ÿ¥ÿÿÿÿÿÿ¦ÿÿÿÿ£ÿÿ¨ÿÿÿ¡ÿ£ÿÿÿÿ§ÿÿÿÿ¦ÿÿÿÿÿÿ¥ÿ¨ÿ ÿ¬ÿ®ÿÿ§ÿ¡ÿÿÿ ÿÿÿ¦ÿ¦ÿ©ÿÿÿ¦ÿ¯ÿÿ­ÿ ÿÿÿÿÿÿÿÿÿÿÿÿÿÿÿÿÿÿÿÿÿÿÿÿÿÿaÿÿTÿÿÿÿ ÿÿÿÿÿÿÿÿÿÿÿÿÿÿÿÿÿÿÿÿ ÿÿÿÿÿÿÿÿÿÿÿÿÿÿÿ ÿ¤ÿÿÿÿÿÿÿÿÿÿÿÿÿÿÿÿÿÿÿÿÿsÿiÿyÿÿÿÿÿÿÿÿÿÿÿÿÿiÿýþðþKÿÿÿ^ÿoÿÿÿÿÿÿÿÿÿÿÿÿÿÿÿÿÿÿÿÿÿÿÿ¡ÿÿÿÿÿÿÿÿÿÿÿÿÿ}ÿÿÿÿÿÿÿ ÿÿÿÿÿÿÿÿÿÿÿÿÿ ÿÿÿÿÿÿÿÿÿÿÿÿÿÿÿÿÿ§ÿÿ ÿÿÿÿÿÿÿÿÿÿÿÿÿÿÿÿÿÿÿrÿÿÿÿÿÿÿÿÿÿÿÿÿ£ÿÿÿ¡ÿÿÿÿÿÿÿÿÿÿÿÿÿÿÿÿÿÿÿ¨ÿÿÿÿÿÿÿÿÿÿÿ ÿÿÿÿÿÿÿÿÿÿÿÿÿÿÿ¤ÿÿÿÿÿÿÿÿÿÿÿÿÿÿÿÿÿ¦ÿ¦ÿ{ÿ³ÿÿ ÿ£ÿÿÿÿÿÿÿÿÿÿÿÿÿÿÿÿÿÿÿÿÿÿÿÿÿÿÿÿ£ÿÿÿÿÿÿÿÿÿÿÿÿÿÿÿÿÿ¢ÿ ÿÿÿÿÿ£ÿ ÿÿÿÿÿÿÿ¬ÿÿÿÿÿÿÿÿqÿ{ÿÿÿÿÿyÿÿÿÿ¡ÿÿÿÿÿÿÿÿ ÿÿÿÿ¡ÿÿÿÿÿÿÿ¥ÿÿÿÿÿÿÿÿÿÿÿ¡ÿÿÿÿÿÿÿ£ÿ¨ÿÿÿÿÿÿÿÿÿÿÿÿÿÿÿÿ®ÿÿÿÿÿÿÿ¤ÿ}ÿÿ ÿÿÿ¤ÿÿ£ÿÿÿÿÿÿÿÿ ÿÿÿ~ÿÿÿ¥ÿÿ|ÿ¢ÿÿÿÿÿÿÿÿÿÿÿÿÿÿÿÿÿÿÿÿÿÿÿÿÿÿÿÿÿÿÿÿÿ¦ÿ¦ÿÿÿ¡ÿÿÿ ÿÿÿÿ ÿªÿ®ÿÿÿÿÿÿÿÿÿÿÿÿ ÿÿÿÿ{ÿÿÿÿÿÿÿÿÿÿÿÿÿÿÿÿÿÿÿ«ÿÿÿÿÿÿ¡ÿÿ¢ÿÿÿÿÿÿ¥ÿÿÿÿÿÿÿÿÿÿÿÿÿÿÿÿÿÿÿÿÿÿÿÿ¢ÿÿ ÿÿÿÿÿÿÿÿÿÿÿÿÿÿÿÿÿÿÿÿÿÿÿÿÿÿÿÿÿÿÿÿÿÿ¡ÿ¬ÿÿÿvÿÿÿ ÿÿÿÿÿÿÿÿÿÿÿÿÿ ÿÿÿÿÿÿÿÿÿÿÿÿÿÿÿÿ©ÿÿÿÿÿÿÿ~ÿÿÿÿÿÿÿÿÿÿÿÿÿÿÿ|ÿÿÿÿÿÿÿÿÿÿÿÿÿÿÿÿÿ{ÿtÿÿÿÿ¦ÿÿÿÿÿ ÿÿÿÿÿÿÿÿÿÿÿÿÿÿÿÿÿÿÿ~ÿ}ÿÿÿ¡ÿÿÿÿÿÿÿÿÿÿÿÿÿÿÿÿÿÿÿÿÿÿÿÿÿÿÿÿÿÿÿÿÿÿÿÿÿÿÿÿ£ÿÿÿ§ÿ ÿÿ¨ÿÿÿ¯ÿÿÿ£ÿÿÿÿÿÿÿÿÿÿÿÿÿÿÿÿÿÿÿÿÿÿÿÿ¡ÿÿ¢ÿÿÿÿÿÿÿÿÿÿÿÿÿÿÿ ÿuÿÿÿÿÿÿÿÿÿÿÿÿÿÿ©ÿÿÿ ÿ£ÿÿÿ£ÿ¦ÿÿÿÿÿÿÿÿ£ÿÿÿÿÿÿÿÿÿÿ¢ÿÿÿ¬ÿÿÿÿ ÿÿÿÿÿÿ­ÿ¡ÿÿÿÿÿÿÿÿÿÿÿÿÿÿÿÿÿ¢ÿÿÿÿÿÿÿ¥ÿÿÿÿÿ¦ÿ³ÿÿÿÿ¹ÿ§ÿ§ÿ§ÿ¯ÿ ÿ§ÿ«ÿ¤ÿ¦ÿÿÿ¨ÿÿÿÿÿ ÿÿÿ ÿÿ£ÿÿÿÿÿÿ£ÿÿÿÿÿÿ ÿÿÿ¡ÿÿÿ ÿÿÿÿ¢ÿ«ÿ ÿ§ÿ¤ÿ¥ÿÿÿÿÿÿ¡ÿÿÿ¦ÿÿÿ¡ÿÿÿÿÿ£ÿÿÿ¥ÿÿ¬ÿ®ÿÿÿÿÿÿÿÿÿÿÿÿÿÿÿÿÿÿ¢ÿ¤ÿ¤ÿÿÿÿÿ§ÿ£ÿÿ¨ÿ¡ÿ¥ÿ¨ÿ§ÿÿÿÿ¢ÿªÿ«ÿÿÿÿÿÿÿ©ÿ¤ÿ ÿ£ÿÿ ÿ ÿÿÿÿÿ­ÿªÿÿÿ¢ÿÿÿÿÿÿÿ£ÿÿÿÿÿÿÿÿÿÿÿÿÿÿÿ¡ÿÿÿ¥ÿÿ ÿ¤ÿÿÿÿ¦ÿÿÿÿ ÿÿÿ¦ÿ¡ÿÿÿ¡ÿÿÿÿÿÿÿÿÿÿ¡ÿÿ¡ÿ¢ÿÿ£ÿ¬ÿ«ÿÿÿÿÿÿÿ¨ÿÿÿÿÿÿ¦ÿÿ¬ÿÿÿÿ¢ÿ«ÿÿÿÿÿ­ÿ¢ÿÿ¡ÿÿÿ¢ÿ¥ÿÿ²ÿ³ÿ¤ÿÿÿÿÿÿÿÿÿ¡ÿ£ÿ¦ÿ¥ÿÿÿÿÿÿÿÿÿÿÿÿÿÿÿ¬ÿÿ«ÿ¦ÿ³ÿ«ÿ¥ÿÿÿ©ÿ³ÿ¡ÿ¥ÿÿ¡ÿÿ¥ÿÿÿÿÿÿÿ£ÿ°ÿÿ¢ÿªÿÿÿÿÿÿÿÿÿÿÿÿÿÿ¥ÿÿ_ÿÈþ¼þuÿÿ{ÿ}ÿÿ¦ÿ ÿªÿ«ÿ®ÿÿÿÿÿÿÿ¶ÿ¬ÿÿÿÿÿÿÿÿÿ³ÿ¬ÿÿÿÿÿÿÿÿ¥ÿÿÿ¢ÿÿÿÿ~ÿÿ£ÿÿÿ®ÿ ÿÿÿÿÿÿÿÿÿÿ¬ÿÿÿ¬ÿÿÿÿÿÿ§ÿ¨ÿ£ÿÿÿÿÿÿÿ¡ÿÿÿÿ ÿ¥ÿ ÿÿÿÿ ÿÿÿÿÿÿÿÿ ÿ­ÿ¦ÿÿÿÿ}ÿÿÿÿ¦ÿ¥ÿÿÿÿÿÿ«ÿªÿÿÿÿÿÿÿÿÿÿÿÿ¢ÿÿÿÿÿÿÿÿÿÿÿÿÿÿÿ©ÿ¤ÿÿÿ£ÿ¡ÿÿªÿ¨ÿµÿÿ}ÿÿ¢ÿÿ ÿÿÿÿzÿÿÿÿÿÿÿÿÿÿÿ£ÿÿÿÿÿÿÿÿÿÿÿÿÿÿÿÿÿ£ÿÿ¡ÿªÿ¢ÿ§ÿÿÿÿÿ¡ÿ¢ÿÿÿÿ¡ÿÿÿÿÿÿ¤ÿÿÿÿ¥ÿ£ÿÿÿÿ£ÿ®ÿ¤ÿÿÿÿÿÿÿ£ÿÿÿÿvÿÿÿ¦ÿÿ{ÿÿÿÿÿÿÿÿ¦ÿ ÿÿÿÿÿ ÿÿÿÿÿÿÿÿÿÿÿÿÿÿÿÿÿÿÿ£ÿ¥ÿlÿYÿÿÿÿÿÿÿÿÿÿÿÿÿÿÿÿÿÿÿÿÿÿÿÿÿÿÿÿÿÿÿÿ¨ÿÿ¡ÿÿ­ÿÿÿÿÿÿÿÿÿÿÿ¡ÿ¢ÿÿÿÿÿÿÿÿÿÿ ÿÿÿÿÿÿÿÿÿÿÿ©ÿÿ¡ÿÿÿ¡ÿÿÿÿÿÿÿÿÿÿÿÿgÿVÿÿÿÿÿÿÿÿÿÿÿÿÿÿ¦ÿ§ÿÿÿÿÿÿÿ¤ÿ ÿÿÿÿÿÿÿÿÿÿ¡ÿ¢ÿÿ¥ÿ¢ÿÿÿÿ¢ÿÿÿÿÿÿÿÿÿÿÿÿªÿÿÿÿÿÿÿÿªÿ ÿÿÿÿÿÿÿÿÿÿ¡ÿ¡ÿÿ£ÿÿÿÿÿ¡ÿÿ ÿÿÿÿÿÿÿ¤ÿ¡ÿÿÿÿÿÿÿÿÿÿÿÿÿÿ£ÿÿÿ¢ÿÿ£ÿÿ¢ÿÿÿÿ£ÿÿÿÿ ÿ¦ÿ¬ÿ¡ÿÿÿÿÿÿÿÿÿÿÿÿÿÿÿÿÿÿÿÿÿÿÿÿÿÿ±ÿÿÿÿÿÿÿÿÿ¥ÿ¤ÿ¡ÿÿ¡ÿÿÿ¤ÿÿÿ¤ÿ£ÿÿÿ¬ÿ¢ÿÿÿÿÿÿÿÿ¡ÿÿ§ÿÿÿ¢ÿÿ¨ÿ«ÿÿÿÿÿÿÿÿ§ÿÿÿÿÿÿ¤ÿÿ ÿÿ¢ÿÿ¤ÿÿ¦ÿ¢ÿÿ ÿÿ£ÿ¨ÿ§ÿ­ÿ­ÿ£ÿÿ§ÿÿ£ÿªÿÿÿ¥ÿ¡ÿ¦ÿÿÿÿÿÿ¡ÿ®ÿ ÿ¢ÿ¨ÿÿÿ¢ÿÿÿªÿÿÿÿ§ÿ¡ÿ¢ÿÿÿÿÿÿ§ÿ©ÿÿÿ¤ÿªÿ¡ÿ¨ÿ¨ÿÿ§ÿÿÿ§ÿÿ´ÿ¢ÿ¡ÿÿ¨ÿÿÿÿÿÿ ÿ¤ÿ­ÿ¬ÿÿ¢ÿÿÿÿ¡ÿ¢ÿÿ¬ÿ¯ÿ®ÿÿÿ¥ÿ¨ÿ¦ÿÿ¡ÿ¦ÿ ÿ¦ÿ ÿÿÿÿfÿiÿÿÿ©ÿÿÿ ÿÿÿÿÿ¥ÿÿÿÿ¥ÿ¡ÿÿÿ¤ÿ¥ÿ£ÿÿ¡ÿ²ÿÿÿ¤ÿ¤ÿÿ£ÿ¦ÿ¨ÿ¡ÿÿ¡ÿÿ¨ÿÿ§ÿÿÿ¬ÿ¦ÿÿÿÿÿÿÿ®ÿ©ÿ ÿ©ÿ¥ÿ¦ÿ¡ÿÿ¢ÿÿÿÿ¢ÿ¦ÿÿ¦ÿ¢ÿÿÿÿÿ¢ÿ ÿÿ¢ÿÿ£ÿÿ§ÿÿ¡ÿ ÿ£ÿ¤ÿÿ ÿÿÿÿÿÿÿ­ÿÿÿ¥ÿ¡ÿ©ÿ©ÿ¡ÿÿÿÿÿÿ§ÿÿÿ ÿ¥ÿÿÿÿÿÿÿÿÿÿ¢ÿ¥ÿÿ©ÿÿÿÿÿ²ÿ³ÿ¬ÿÿÿÿ¢ÿÿÿÿÿÿ¬ÿ¢ÿÿ§ÿÿÿÿ¤ÿÿÿÿ¤ÿ¢ÿÿ¥ÿ¡ÿ§ÿ£ÿ®ÿÿ¡ÿ ÿÿ¡ÿÿÿÿÿ©ÿÿÿªÿÿÿ¬ÿÿÿÿÿÿ¡ÿÿÿÿÿÿÿÿÿÿÿÿÿÿÿ ÿ ÿ ÿÿÿÿÿÿ¬ÿÿÿÿÿÿÿÿ£ÿÿÿ¤ÿÿ­ÿÿÿ©ÿ¨ÿÿÿ ÿÿÿÿÿÿÿÿ ÿÿÿÿÿÿ}ÿtÿÿÿÿÿªÿ¦ÿ¥ÿÿ¦ÿÿÿÿÿ£ÿ¢ÿ ÿ©ÿÿÿÿÿÿÿÿÿÿÿÿÿÿÿÿÿÿÿÿÿ ÿ ÿÿ ÿÿÿÿÿÿÿÿÿÿÿ¤ÿ¡ÿÿÿ ÿÿÿÿÿÿ§ÿ¡ÿÿÿÿ ÿÿÿÿÿÿÿÿ ÿ ÿÿÿÿÿÿ£ÿÿÿÿÿ¬ÿÿÿÿÿÿ¡ÿÿÿ¡ÿ¤ÿÿÿÿÿÿ ÿÿÿÿÿÿÿÿÿÿÿ¤ÿ¢ÿÿÿÿÿ¡ÿÿ¥ÿÿ ÿÿÿÿ¤ÿ©ÿ¤ÿÿ¤ÿÿ¨ÿÿÿÿÿÿÿÿÿÿÿÿÿÿÿ ÿÿÿÿzÿÿ¢ÿ¦ÿÿÿÿ ÿÿÿÿÿÿÿÿÿÿ£ÿ¤ÿÿÿÿÿÿÿ£ÿÿÿÿÿÿÿÿÿÿ¢ÿÿÿ¡ÿÿÿÿÿÿÿ ÿÿÿÿÿÿÿÿÿÿ`ÿÿzÿÿ¤ÿ¡ÿÿÿÿÿÿÿÿÿÿÿÿÿ¡ÿÿÿÿÿÿ¥ÿ ÿÿÿÿÿÿÿÿ¡ÿÿÿÿÿ£ÿ¢ÿ ÿÿÿ¥ÿÿÿÿÿÿÿÿÿÿÿÿÿÿÿÿÿÿÿÿÿ¡ÿÿÿÿÿÿÿÿÿÿÿÿÿÿÿÿÿÿÿÿ~ÿÿÿÿÿÿ¢ÿÿÿÿÿÿcÿBÿdÿ¡ÿÿÿÿÿÿÿ ÿÿÿÿÿÿÿÿÿÿÿÿÿÿÿÿ¦ÿÿ¬ÿ¨ÿ¢ÿ§ÿ¥ÿÿ­ÿÿÿÿÿÿ ÿ ÿÿÿ¢ÿÿ¤ÿÿÿÿÿÿÿ£ÿÿÿÿÿ£ÿ ÿÿÿ ÿÿÿÿ£ÿÿÿÿÿÿÿÿÿÿÿÿ ÿÿÿÿÿ¢ÿÿÿÿÿÿÿÿÿÿÿÿÿÿÿÿÿÿÿÿÿÿÿÿÿÿÿÿÿÿÿÿÿÿÿÿÿÿÿÿÿÿ ÿÿÿÿÿÿÿÿÿÿÿÿÿÿÿ{ÿÿÿÿÿÿÿÿÿÿÿÿÿÿÿÿÿÿÿÿÿÿÿÿÿÿ¥ÿÿÿÿ¡ÿÿÿÿÿÿÿÿÿÿÿÿ¤ÿ¤ÿÿÿÿÿÿÿÿÿ ÿÿÿÿÿÿ¯ÿÿÿÿÿÿÿÿÿuÿÿÿÿÿÿÿÿÿÿÿ¢ÿÿÿÿÿÿÿÿÿÿÿÿÿxÿ{ÿÿÿÿÿÿÿÿÿÿ~ÿÿÿÿÿÿÿÿÿÿÿÿ¡ÿÿÿÿÿÿÿÿÿÿÿÿ¥ÿÿÿ¡ÿÿÿ¢ÿ¢ÿ ÿ¡ÿÿÿ ÿ¥ÿÿÿ«ÿ ÿÿÿÿÿÿÿÿÿ£ÿ«ÿÿÿ°ÿÿÿ¥ÿÿÿÿÿÿÿÿ©ÿ¦ÿ¨ÿ£ÿÿ¡ÿ¢ÿ ÿÿ¦ÿ²ÿÿ²ÿ«ÿÿÿÿÿÿ¡ÿÿÿ¦ÿ²ÿ©ÿÿ¢ÿ¨ÿÿ¦ÿ£ÿÿÿ¤ÿ©ÿÿªÿ¬ÿÿ®ÿ¸ÿÿÿÿÿÿÿÿÿÿ¡ÿ¡ÿÿÿÿÿÿÿÿ ÿÿÿÿÿÿÿÿxÿMÿBÿnÿÿÿÿÿÿÿÿÿÿÿÿÿÿÿÿÿÿÿÿÿÿÿÿÿÿÿÿÿÿÿÿÿÿÿ ÿÿÿÿÿÿÿÿÿÿÿÿÿÿ¤ÿÿÿÿÿÿÿÿÿÿ|ÿÿ{ÿyÿÿÿÿÿÿÿÿÿÿÿÿÿyÿQÿçþÿoÿÿÿvÿÿÿÿÿ­ÿwÿÿÿÿÿÿÿÿÿÿÿÿÿÿÿÿÿÿ¡ÿÿÿÿÿÿÿÿÿÿÿÿÿÿÿÿÿ§ÿÿÿÿÿÿÿÿÿÿÿÿÿÿÿÿÿÿÿÿÿÿÿÿÿÿ|ÿÿÿÿÿÿÿ£ÿÿÿÿÿÿÿÿÿÿÿÿÿÿÿÿÿÿÿ~ÿÿnÿsÿ{ÿÿ¢ÿÿÿ¤ÿÿÿÿÿÿÿÿÿÿ ÿÿÿÿÿÿÿÿÿÿÿÿÿÿÿÿÿÿÿÿÿÿÿÿÿÿÿÿÿÿÿÿ¨ÿ¡ÿÿÿÿÿÿÿÿÿÿÿÿ¡ÿÿÿÿÿÿÿÿÿÿÿÿÿÿÿÿÿÿÿ£ÿÿÿÿÿÿÿÿÿÿÿÿÿÿÿÿÿÿÿÿÿÿÿÿÿÿÿÿÿÿ¢ÿÿÿÿÿÿÿÿÿÿÿÿÿÿÿÿÿÿÿÿÿÿÿÿ¡ÿÿÿÿÿÿÿÿ¥ÿÿÿ©ÿÿÿ ÿÿÿyÿlÿsÿÿÿÿÿÿÿÿÿÿÿÿÿÿÿÿÿÿÿ§ÿÿÿÿÿÿ©ÿ©ÿ£ÿÿÿÿÿÿ}ÿÿÿÿÿÿÿÿ«ÿÿÿ®ÿÿÿÿÿÿÿÿÿÿÿÿÿÿÿÿÿÿÿÿÿ£ÿÿÿ ÿÿÿÿÿÿÿÿÿÿÿÿÿÿÿÿ¦ÿÿÿoÿÿ§ÿÿÿ£ÿÿÿ²ÿÿÿÿÿÿÿÿÿÿÿÿÿÿÿÿÿÿÿÿÿÿÿÿÿÿÿÿÿÿÿÿÿÿÿÿÿÿÿÿÿÿÿÿÿÿ¢ÿ¢ÿÿÿÿÿÿÿ ÿÿÿÿÿÿÿÿÿÿÿÿÿÿÿÿÿÿÿÿÿÿÿÿÿÿ­ÿºÿÿÿÿÿÿ£ÿÿ±ÿÿÿÿÿÿÿÿÿÿÿÿÿÿÿÿÿÿ¡ÿÿÿÿ¨ÿÿÿÿÿÿÿÿÿÿ ÿÿÿÿÿÿÿÿÿÿÿÿÿÿÿ¡ÿÿÿÿÿÿÿÿÿÿ|ÿÿÿ°ÿÿÿ¡ÿµÿÿ¢ÿÿÿÿÿÿÿÿÿÿÿÿ©ÿ¢ÿÿÿÿÿÿÿÿÿÿÿ ÿÿÿÿÿÿ¥ÿÿÿÿ´ÿÿÿÿÿÿ¨ÿÿÿÿÿÿÿÿÿÿÿÿÿÿÿÿvÿÿÿÿÿÿ¥ÿÿÿªÿ©ÿmÿÿ£ÿÿÿÿÿ¤ÿÿÿÿÿÿÿÿÿÿ¤ÿÿÿ¤ÿÿÿÿÿ¢ÿÿ¦ÿ¨ÿÿÿÿÿÿÿÿÿÿÿÿÿÿÿÿÿÿÿÿÿÿÿÿÿÿÿÿÿÿÿÿÿÿÿÿÿÿÿÿÿÿÿÿÿÿÿÿÿ©ÿÿÿÿÿÿÿÿÿÿ¢ÿÿÿÿÿÿÿÿÿ®ÿ§ÿÿÿÿÿÿÿÿÿ ÿÿ~ÿÿÿÿÿÿÿÿÿÿÿÿÿÿÿÿÿÿÿÿÿÿÿ ÿÿÿÿÿÿÿÿÿÿÿÿÿÿÿÿ¢ÿÿÿÿÿÿ¥ÿ¢ÿÿÿÿÿÿÿÿÿ ÿÿÿÿÿ ÿÿÿ¬ÿÿ¢ÿÿÿÿÿÿÿÿ¥ÿÿÿÿÿÿ¬ÿÿÿÿÿÿÿÿÿÿÿÿÿÿÿ¡ÿ¤ÿÿÿÿÿÿÿÿÿÿÿÿÿ¡ÿÿÿÿÿÿ¢ÿÿªÿÿÿ¡ÿ®ÿÿ­ÿ¦ÿ¦ÿ¤ÿ¦ÿÿÿÿÿÿÿÿ¡ÿÿÿ«ÿÿÿ¡ÿÿÿ¤ÿ­ÿÿÿÿ¦ÿÿ¡ÿ£ÿÿÿÿÿ¨ÿ¨ÿÿÿ ÿ¡ÿÿ³ÿÿÿÿ¢ÿ¡ÿÿ¦ÿ«ÿÿÿÿÿÿÿ¥ÿ¡ÿÿ¢ÿ§ÿÿ£ÿÿÿÿÿÿÿ ÿ¡ÿ¡ÿ ÿÿÿÿÿ¥ÿÿÿÿÿ¦ÿ²ÿ¥ÿ¢ÿ®ÿÿÿÿÿ¯ÿ¡ÿÿÿ¨ÿÿÿ ÿÿ¢ÿÿ¡ÿ¬ÿ£ÿÿÿÿÿÿÿÿÿ¤ÿ¥ÿÿ¦ÿ¡ÿ¡ÿ¨ÿ¦ÿÿÿ ÿÿÿÿÿÿÿÿÿÿÿ¥ÿÿÿÿÿÿ¥ÿÿÿÿÿ¥ÿ¡ÿ¡ÿÿÿÿ ÿÿÿ¡ÿ¡ÿÿÿ ÿÿÿÿ¤ÿÿÿÿ§ÿÿÿÿÿÿÿÿÿ¤ÿ¥ÿ ÿ¦ÿ¢ÿÿÿÿÿÿÿÿÿÿÿÿÿÿÿÿ¥ÿ£ÿÿ ÿÿÿÿÿ­ÿÿÿ§ÿÿ®ÿ¬ÿÿÿ¥ÿ ÿÿÿÿ£ÿÿÿÿÿÿÿÿÿÿÿÿ¢ÿÿÿ ÿÿÿÿÿÿ¤ÿÿÿ¡ÿ ÿÿÿÿ¯ÿÿÿÿÿÿ¤ÿ¤ÿ¯ÿ ÿ¡ÿ­ÿÿÿÿ¥ÿ ÿ§ÿÿÿ¨ÿ ÿÿ¥ÿÿÿ«ÿÿÿÿÿÿÿÿÿ¢ÿÿÿ§ÿÿÿÿÿKÿöþ7ÿÿÿÿÿÿÿÿÿ¡ÿªÿÿ©ÿ²ÿÿÿÿÿÿÿ§ÿ¨ÿÿÿ«ÿÿÿÿÿÿÿÿwÿÿÿÿÿÿÿÿ£ÿ¨ÿ¡ÿÿÿÿÿÿÿ¦ÿÿÿÿªÿÿÿÿÿ¯ÿ¨ÿÿ¡ÿÿÿÿÿ¦ÿÿ¤ÿ¨ÿ®ÿÿÿÿ£ÿÿÿ©ÿ¤ÿÿÿ¤ÿ¦ÿ ÿÿÿÿÿ£ÿÿÿÿÿÿÿ¢ÿ¦ÿ¡ÿ§ÿÿ ÿÿÿÿÿ¦ÿÿÿÿ¥ÿ¥ÿÿÿÿÿÿÿÿÿ¢ÿÿÿ¥ÿÿÿÿÿÿ¦ÿ¡ÿÿ ÿÿÿÿÿÿÿÿ¤ÿÿÿÿ¥ÿ®ÿ¯ÿ¯ÿ ÿ¤ÿ­ÿÿÿÿÿ¢ÿ¥ÿÿ¡ÿÿÿ£ÿ¡ÿ ÿÿÿÿÿÿÿ§ÿ ÿÿÿÿÿÿÿ¨ÿ¢ÿÿ ÿÿÿÿÿÿÿ¡ÿÿÿÿ¥ÿ¡ÿÿÿÿ§ÿ¨ÿ¡ÿÿÿÿÿ ÿ§ÿÿÿÿÿÿÿÿÿÿÿÿÿÿªÿ£ÿÿÿÿÿÿÿÿ¢ÿÿÿ¡ÿ¨ÿÿ¢ÿÿ§ÿÿÿÿÿÿÿ©ÿÿÿÿÿÿÿÿÿÿÿÿÿÿÿÿÿÿ ÿÿÿ¢ÿÿÿÿÿÿÿpÿzÿÿÿÿ¦ÿÿ¤ÿÿÿÿÿÿÿÿÿÿÿÿÿÿ¨ÿÿÿÿÿÿÿÿÿ~ÿÿ¢ÿ®ÿÿÿÿ ÿÿÿÿÿÿÿÿÿÿÿÿ®ÿ¡ÿÿÿÿÿÿÿÿÿÿÿÿÿÿÿÿÿÿ¡ÿÿÿ£ÿÿÿÿ¢ÿÿ¤ÿÿÿ¡ÿÿÿÿÿÿÿbÿ`ÿÿÿÿÿ~ÿÿÿÿÿ¤ÿÿÿ¤ÿÿÿÿÿÿÿÿÿÿÿÿÿÿÿÿÿÿÿÿÿÿÿÿÿÿÿÿÿ¡ÿÿ ÿÿÿÿÿÿÿÿÿÿÿ®ÿÿÿ¥ÿÿÿÿ¤ÿÿÿÿÿÿÿ¬ÿÿÿÿÿÿ£ÿÿ£ÿÿÿÿÿÿÿÿÿÿÿ£ÿ§ÿ£ÿÿÿÿÿÿÿÿ¢ÿ£ÿÿÿÿÿÿÿÿªÿ ÿÿÿ­ÿ·ÿÿÿ©ÿ§ÿÿ¦ÿ¥ÿ£ÿÿÿÿÿÿÿÿÿÿÿÿÿÿÿÿÿÿÿÿÿÿÿÿÿÿ ÿÿÿÿ¢ÿÿ§ÿÿÿÿÿ¶ÿÿ§ÿÿªÿÿ¨ÿ¥ÿ ÿ¥ÿ£ÿÿÿ¡ÿ¢ÿÿÿÿÿÿÿÿÿ¬ÿÿ£ÿÿÿ ÿÿÿ¡ÿ¤ÿÿÿÿ ÿ¢ÿ§ÿ¨ÿÿÿÿ ÿ©ÿÿÿ¤ÿ¡ÿ©ÿÿ¦ÿÿÿÿ¥ÿ§ÿÿÿ¢ÿ¦ÿ©ÿ©ÿ«ÿ¦ÿÿÿ¡ÿÿÿÿÿÿ©ÿ©ÿ¤ÿ ÿ¢ÿÿ°ÿ³ÿ§ÿÿÿÿÿ¯ÿ£ÿÿ¤ÿ¦ÿÿÿ ÿÿ¡ÿÿÿÿ ÿ£ÿ¯ÿ¨ÿ¢ÿÿ£ÿ¬ÿ¨ÿ¤ÿ¨ÿ®ÿ¢ÿ£ÿÿ ÿ¦ÿÿ¢ÿÿÿ§ÿ§ÿ¡ÿÿÿ ÿ¢ÿ¦ÿ§ÿ¬ÿ¡ÿ­ÿ¤ÿ ÿ¤ÿ¡ÿ£ÿÿ ÿ¦ÿ£ÿ¡ÿÿ©ÿ£ÿÿÿÿ§ÿÿÿÿÿÿÿ~ÿyÿ¤ÿ¤ÿ®ÿ¨ÿÿÿ¢ÿ ÿÿ£ÿ§ÿ¤ÿ£ÿÿ¬ÿ«ÿÿÿ©ÿ ÿÿÿ´ÿ¯ÿ ÿ£ÿÿÿ¨ÿ«ÿ­ÿ¢ÿÿÿ ÿªÿ­ÿÿÿÿ ÿÿÿ¢ÿ ÿÿÿÿ¢ÿ©ÿ£ÿ¨ÿ¦ÿ¥ÿ¢ÿÿÿÿÿ¤ÿ³ÿ­ÿ§ÿ¢ÿÿÿÿÿÿ¡ÿÿ ÿÿÿÿ£ÿ ÿÿÿ¦ÿ¢ÿ¢ÿÿÿÿÿÿÿÿÿÿÿÿ¤ÿ¤ÿ ÿ§ÿÿÿÿÿÿÿÿÿ¢ÿÿ ÿ¨ÿÿÿÿÿÿÿÿÿÿÿ¡ÿÿÿÿÿ©ÿÿ³ÿÿÿzÿ^ÿ~ÿÿÿÿnÿgÿÿ¡ÿÿzÿ¨ÿÿÿÿ¯ÿÿÿ ÿ¤ÿÿ¥ÿ±ÿÿÿ¬ÿÿÿÿÿÿÿÿÿÿÿÿÿÿÿÿÿ§ÿÿÿÿ¡ÿ¢ÿ ÿÿÿÿÿÿ¡ÿÿÿÿ¡ÿÿÿÿ¡ÿÿÿ ÿÿÿÿÿÿ©ÿÿÿÿÿÿÿÿÿÿÿ ÿÿ¦ÿÿÿÿÿ{ÿÿ ÿÿÿÿÿ ÿ£ÿÿÿÿÿÿÿÿ}ÿÿÿÿÿÿÿÿÿÿÿ¡ÿÿÿÿÿÿ ÿ¦ÿÿÿÿÿÿÿÿÿÿÿÿÿÿÿÿÿ®ÿÿÿÿÿÿÿ¢ÿ¤ÿÿÿÿÿÿÿÿÿÿÿ¢ÿ£ÿ¡ÿ¥ÿ ÿÿÿÿÿÿÿÿ¡ÿÿ ÿ¥ÿ¢ÿ ÿ¡ÿÿÿÿ¤ÿ ÿÿÿÿÿÿÿÿÿÿÿÿÿÿÿÿÿÿÿÿ­ÿÿÿÿÿÿÿÿÿÿÿÿÿÿ¢ÿÿÿÿÿÿ¡ÿ¤ÿ¡ÿÿÿ¡ÿ¥ÿ¢ÿ¡ÿÿÿÿ£ÿ¥ÿÿÿ£ÿÿ§ÿ ÿÿÿÿÿÿ¡ÿÿÿ¡ÿÿÿÿÿÿÿÿÿÿÿÿ­ÿÿÿÿÿÿ ÿÿÿ¡ÿÿÿÿÿÿÿÿÿÿÿÿÿÿÿÿÿÿÿÿÿÿÿÿÿÿ¤ÿÿÿÿÿÿÿÿÿÿÿÿ¡ÿ¦ÿ¢ÿÿkÿ;ÿGÿ ÿÿ§ÿÿÿÿÿÿÿÿ¡ÿÿÿ£ÿÿÿÿÿÿÿÿªÿ©ÿÿÿÿÿÿÿÿÿ©ÿÿÿÿÿ¡ÿÿÿÿÿÿÿÿÿÿÿÿÿÿ¡ÿÿÿÿÿÿÿÿÿÿÿÿÿÿÿÿÿÿÿ¤ÿÿÿ¢ÿÿÿÿÿÿÿ¨ÿÿÿÿÿÿÿÿÿÿÿÿÿÿxÿSÿWÿÿÿÿÿÿÿÿÿÿÿÿÿ¢ÿÿÿÿÿÿÿÿÿÿÿ©ÿ¬ÿ©ÿ¥ÿ¦ÿ¦ÿ¬ÿ±ÿÿ«ÿÿÿ¢ÿ¥ÿ¤ÿ¦ÿ¤ÿÿ¦ÿÿÿÿÿÿÿÿÿÿ¢ÿÿÿÿ£ÿÿ¡ÿ¦ÿÿÿÿÿÿÿÿ¢ÿÿÿÿÿÿÿÿÿÿÿÿÿÿÿÿÿÿÿÿÿÿÿÿÿÿÿÿÿÿÿÿÿÿÿÿÿÿÿÿÿÿÿÿÿÿÿÿÿÿÿ¢ÿÿ£ÿ¢ÿÿ{ÿÿÿÿÿÿÿÿÿÿÿÿÿ¢ÿ¡ÿÿÿÿ~ÿÿ¡ÿÿÿÿÿÿÿÿ¢ÿÿÿÿÿÿÿÿÿÿÿÿÿÿÿÿÿÿÿÿÿÿÿÿÿÿÿÿÿÿÿÿÿÿÿÿÿÿÿÿÿÿ{ÿÿÿÿÿÿÿÿÿÿÿÿÿÿrÿÿÿÿÿÿÿÿÿÿÿÿÿÿÿÿ~ÿÿÿÿÿÿÿoÿÿÿÿÿÿ~ÿÿÿÿÿÿÿÿÿÿÿÿÿÿÿÿÿ¡ÿÿÿÿÿÿÿÿÿÿÿÿÿÿ¤ÿ ÿÿÿÿÿ ÿ ÿÿÿ§ÿ¨ÿ¤ÿ¢ÿ¦ÿ£ÿ¢ÿÿÿÿÿÿÿªÿÿ£ÿÿÿ«ÿ«ÿªÿ«ÿ¤ÿÿÿÿ¤ÿÿÿªÿ¨ÿ²ÿ£ÿÿ¤ÿ¨ÿ ÿ ÿÿ ÿ«ÿ«ÿÿÿ{ÿ~ÿÿÿÿ¥ÿÿ¡ÿ¥ÿ¡ÿÿ©ÿÿÿÿ¡ÿÿ¤ÿ§ÿ¢ÿ¥ÿÿªÿÉÿÿÿÿÿÿÿÿÿÿÿÿÿÿ¡ÿÿ¡ÿÿÿÿÿ§ÿ¯ÿ ÿÿÿÿwÿ¢ÿÿ8ÿRÿÿÿÿÿÿ£ÿÿÿÿÿÿÿÿÿÿÿÿÿÿÿÿ ÿ¡ÿÿÿÿÿÿÿvÿÿÿÿÿÿÿÿÿÿÿÿÿÿÿÿ|ÿÿÿÿÿÿÿÿÿÿÿÿxÿÿwÿnÿsÿxÿÿÿÿÿÿÿÿÿÿÿ£ÿÿvÿÿÌþ+ÿÿÿ{ÿÿÿÿÿÿÿÿÿÿÿÿÿÿÿÿÿÿÿÿÿÿÿ¨ÿÿÿÿÿÿÿÿÿÿÿÿÿÿÿÿÿ¤ÿÿÿÿÿÿÿÿÿÿÿÿÿÿÿ©ÿÿÿÿÿ ÿÿÿÿÿÿÿÿÿÿÿÿÿÿÿÿÿÿÿÿÿÿÿÿÿÿÿÿÿÿÿÿÿÿzÿxÿQÿ|ÿÿÿ¤ÿÿÿÿÿÿÿÿÿÿÿÿÿ¢ÿÿÿÿÿÿÿÿÿÿÿÿÿÿÿÿÿÿÿÿÿÿÿÿÿÿÿÿÿÿÿÿ¥ÿÿÿÿÿÿÿÿÿÿÿÿÿÿÿÿÿÿÿ{ÿÿÿÿÿ¤ÿÿÿÿÿÿÿÿÿÿÿÿÿÿÿÿÿÿÿ¢ÿÿÿÿÿÿÿÿÿÿÿÿÿÿÿÿÿÿ¦ÿ ÿÿÿÿÿ¢ÿÿ¯ÿÿxÿÿÿÿ¥ÿÿÿÿÿÿÿÿÿÿÿÿÿÿÿÿÿÿÿÿ ÿÿ®ÿ¦ÿÿÿÿÿÿÿ}ÿwÿÿÿÿÿÿÿÿÿÿÿÿÿÿÿÿÿÿ£ÿÿÿÿÿ§ÿÿÿÿÿÿÿÿ¢ÿ¥ÿÿ¥ÿ~ÿÿÿÿÿÿ¤ÿÿÿÿÿÿÿÿ¦ÿÿÿÿÿÿÿÿ¤ÿÿÿÿÿÿÿ©ÿÿÿÿÿÿÿÿÿÿÿÿÿÿÿ­ÿÿÿ¦ÿÿÿ£ÿÿÿÿÿÿÿÿÿÿÿ¢ÿÿÿÿÿÿÿÿÿÿÿÿÿÿÿÿÿÿÿÿÿ§ÿÿÿÿÿÿÿÿÿÿÿÿÿÿÿ|ÿÿ ÿÿÿÿÿÿÿÿÿ£ÿ¡ÿ¢ÿÿÿ£ÿÿÿÿÿÿÿÿÿÿÿÿÿÿÿÿÿÿÿÿ¥ÿ®ÿ£ÿ¯ÿÿÿ®ÿ¡ÿÿ ÿÿ«ÿÿÿ¥ÿ®ÿÿÿ¡ÿÿÿÿÿÿÿÿÿÿÿÿÿÿÿÿÿÿÿ¢ÿÿ§ÿÿ¡ÿÿÿÿÿÿ£ÿÿÿÿÿÿÿÿÿÿÿ£ÿ§ÿÿÿÿÿÿ¥ÿ¥ÿÿÿ}ÿÿÿÿÿÿÿÿÿÿ ÿ¢ÿÿÿÿÿÿÿ³ÿªÿÿÿÿÿ¡ÿ¡ÿÿÿÿÿÿÿÿÿÿÿÿÿÿÿÿÿ£ÿÿÿÿÿÿ ÿÿÿÿÿÿÿÿÿÿÿÿÿÿÿ|ÿ{ÿÿÿÿÿÿ¡ÿÿÿÿÿÿÿÿÿÿÿÿ}ÿmÿÿÿÿÿÿÿÿÿÿÿÿÿÿÿÿÿÿÿÿÿ£ÿÿÿÿÿÿÿ ÿÿÿÿ ÿÿÿÿÿÿ¢ÿÿÿÿÿÿÿÿÿÿÿÿÿÿÿÿÿÿÿÿÿÿÿÿÿÿÿÿÿÿ{ÿÿÿÿÿÿÿÿÿÿÿÿÿ¢ÿÿÿ©ÿÿ|ÿÿ¥ÿÿ¡ÿÿÿÿÿÿÿÿÿÿÿÿÿÿÿÿÿÿÿÿÿÿÿÿÿ¡ÿÿÿÿÿÿÿÿÿÿÿÿÿÿÿ¤ÿ¢ÿÿÿÿÿÿÿÿÿÿÿÿÿÿÿÿÿÿÿÿÿÿÿÿÿÿÿÿÿÿÿÿÿÿÿÿÿÿÿÿÿÿÿÿÿÿÿÿÿ ÿ¤ÿÿÿ¡ÿÿÿ¡ÿÿÿ©ÿ§ÿÿÿÿÿ¡ÿÿÿÿ¢ÿÿÿÿÿÿÿ¢ÿ¡ÿÿÿ£ÿÿÿÿ~ÿÿ¡ÿ ÿ§ÿÿÿÿÿ£ÿ ÿªÿ®ÿÿ©ÿ¤ÿÿÿÿÿÿ£ÿ¤ÿ ÿÿÿÿÿ¡ÿªÿ¡ÿÿÿÿÿÿÿ¤ÿ¦ÿ¦ÿÿÿÿÿ¤ÿ§ÿÿÿÿ¤ÿ«ÿÿ¨ÿ¦ÿÿ¤ÿ ÿ ÿ ÿ§ÿ¨ÿÿ¤ÿÿÿÿ¢ÿ¥ÿ¡ÿÿÿ¢ÿÿÿÿÿ¡ÿÿÿÿªÿ¥ÿ§ÿ¨ÿÿÿÿÿÿÿÿÿÿ¢ÿ§ÿ£ÿÿ©ÿÿÿÿÿ®ÿÿÿÿ¥ÿ£ÿ§ÿ¡ÿÿ¦ÿÿ¢ÿªÿÿ£ÿ£ÿ£ÿÿÿÿÿÿÿ«ÿÿ¡ÿ®ÿ£ÿ¦ÿ£ÿÿ¡ÿÿÿÿÿÿÿÿÿÿ ÿ ÿ­ÿÿÿÿÿÿ¤ÿªÿÿÿÿ©ÿÿÿÿÿÿÿ¥ÿ}ÿ¥ÿÿÿ£ÿÿ ÿ¢ÿÿÿÿÿ¢ÿ¢ÿÿ¡ÿÿÿÿ¤ÿÿÿ¢ÿÿ ÿ¤ÿÿ ÿÿÿÿÿ¨ÿ¢ÿÿÿ§ÿÿÿ¤ÿÿÿ ÿ©ÿÿÿÿ£ÿÿÿ£ÿ¢ÿÿ£ÿ£ÿªÿ£ÿÿÿ±ÿÿÿÿÿÿÿÿÿ¤ÿÿ£ÿÿÿÿÿÿ¨ÿÿÿÿÿÿÿÿÿÿ¢ÿ¨ÿ¡ÿÿÿÿÿ«ÿÿ£ÿÿ¤ÿÿÿÿÿÿ©ÿÿÿ¡ÿÿÿ¡ÿ«ÿÿ¦ÿªÿÿÿ¦ÿÿÿ¨ÿ¥ÿÿ¡ÿ¢ÿÿÿÿÿªÿ¬ÿÿ§ÿªÿÿÿÿ7ÿÿþtÿÿ¢ÿ©ÿÿÿÿÿÿ¡ÿÿ¶ÿ ÿÿ£ÿÿÿÿÿÿ°ÿ³ÿÿÿªÿÿ¤ÿÿÿÿÿ«ÿ§ÿÿÿÿ¤ÿ¥ÿÿÿÿ¡ÿÿ¡ÿ ÿ¤ÿªÿÿ¢ÿªÿÿ­ÿÿ¢ÿÿÿÿ¢ÿÿ ÿ¢ÿ§ÿÿ¥ÿ¤ÿÿ ÿÿ£ÿ¡ÿ©ÿ¤ÿÿ¥ÿªÿÿÿ¥ÿ§ÿÿÿÿ£ÿ¤ÿ¡ÿÿÿÿÿ¡ÿÿÿÿÿ¤ÿ¦ÿÿÿ¡ÿÿ§ÿ§ÿ¤ÿÿ ÿÿ~ÿÿÿ­ÿÿÿ£ÿÿÿÿÿÿÿ¦ÿ¨ÿ ÿ ÿ¨ÿÿÿÿÿÿ¡ÿ£ÿÿÿÿÿÿÿÿÿ£ÿ¥ÿÿÿÿÿÿÿ§ÿ~ÿ¢ÿ²ÿÿÿ«ÿÿÿÿ£ÿÿÿÿÿÿÿÿÿÿÿÿÿÿÿÿÿÿÿÿÿÿÿÿÿ£ÿÿÿ ÿÿÿÿ¦ÿÿÿÿÿÿÿÿÿÿÿÿÿ¡ÿÿ¨ÿÿ¢ÿ ÿÿÿÿÿÿÿÿÿÿÿÿÿÿÿÿÿÿÿÿ¤ÿ£ÿÿÿ¤ÿ¤ÿ¸ÿ©ÿÿÿ¦ÿÿÿÿ¡ÿÿÿÿÿÿ|ÿÿÿ¢ÿÿÿÿÿÿÿÿÿÿÿÿÿ§ÿ£ÿÿÿÿ~ÿÿvÿÿÿ«ÿÿ¤ÿÿ¢ÿÿ¡ÿ£ÿÿÿÿÿÿÿÿÿÿ ÿÿÿÿ¥ÿ¡ÿÿÿÿ}ÿÿÿÿÿÿÿÿ¸ÿÿÿÿÿÿÿÿÿÿÿÿ ÿÿÿÿÿÿÿÿÿÿÿÿÿÿÿÿÿÿÿÿÿ§ÿÿÿÿÿÿªÿ¤ÿÿÿÿÿÿÿÿÿ}ÿ{ÿÿÿ¦ÿÿÿÿÿyÿÿÿÿÿ©ÿ}ÿ¡ÿ«ÿ¤ÿÿÿÿÿÿÿÿÿÿÿÿÿÿÿÿÿÿÿÿÿÿÿÿÿÿªÿÿÿÿ ÿÿÿÿÿÿÿÿÿÿ«ÿÿÿÿÿÿÿÿÿÿÿÿÿÿÿÿÿÿ«ÿ¨ÿÿ§ÿ¯ÿ ÿÿÿÿÿÿÿÿÿÿ ÿ¡ÿÿÿÿÿÿÿÿÿ¡ÿÿÿÿ¥ÿÿÿÿÿÿÿÿÿÿÿÿÿÿÿÿÿÿ¢ÿÿÿ©ÿÿÿ~ÿÿ£ÿÿÿ­ÿÿÿÿÿÿªÿ ÿÿÿÿÿÿÿÿÿÿ§ÿ¡ÿÿ¢ÿ¥ÿÿ ÿªÿÿ£ÿÿÿ¦ÿÿÿ­ÿ¦ÿÿÿÿÿÿ¡ÿÿÿÿÿÿÿÿÿÿÿÿ¢ÿÿÿÿÿ ÿ¡ÿÿ¦ÿ«ÿ¥ÿ£ÿ©ÿ©ÿ¦ÿ¦ÿ¦ÿÿÿ¢ÿ©ÿÿ¦ÿ¢ÿÿ ÿÿ ÿ ÿÿÿÿ¤ÿ¥ÿÿÿ¡ÿ¢ÿ£ÿÿ§ÿÿÿ¡ÿ¨ÿÿ®ÿ¥ÿÿÿ¡ÿÿ¦ÿ¨ÿ©ÿ©ÿ©ÿ¥ÿ ÿÿ ÿ¤ÿÿÿ§ÿÿ§ÿÿÿÿÿÿ¥ÿ¦ÿ¢ÿ¯ÿ¨ÿÿÿ¦ÿ­ÿ¦ÿ ÿ ÿ¢ÿ¥ÿÿ£ÿ¸ÿÿ¡ÿÿÿ¨ÿÿ ÿÿÿÿ¡ÿ£ÿ¦ÿ®ÿ®ÿÿ©ÿ£ÿ¦ÿ­ÿ¡ÿ ÿ£ÿÿ ÿ§ÿ«ÿÿ¡ÿ ÿÿÿ ÿ¨ÿ©ÿÿÿÿÿÿ`ÿÿ±ÿ¨ÿÿ¤ÿ¥ÿÿ¢ÿ£ÿÿªÿ¯ÿ£ÿÿ ÿ¥ÿ¦ÿ¢ÿ¤ÿÿÿ¥ÿÿ©ÿ¡ÿÿÿÿÿ¢ÿ§ÿ¢ÿÿ ÿÿÿ ÿªÿÿÿÿ£ÿ£ÿÿÿÿÿÿÿÿÿ ÿ¢ÿ¥ÿ ÿÿÿÿÿ¯ÿ§ÿªÿ¢ÿÿÿ§ÿ®ÿ¤ÿÿÿ°ÿÿÿ´ÿÿªÿ¡ÿ£ÿ¡ÿÿÿÿÿÿÿÿÿÿÿÿÿÿÿÿ¨ÿ¢ÿÿÿÿ¦ÿ¢ÿÿ£ÿÿÿ ÿ¬ÿ¥ÿ©ÿÿ¤ÿÿÿ¤ÿÿÿÿÿÿÿ¤ÿÿ§ÿÿÿ¢ÿ²ÿÿÿÿ[ÿøþ-ÿ~ÿÿpÿLÿ]ÿÿÿÿwÿÿÿÿ¢ÿ¨ÿÿÿÿÿÿ¦ÿ¤ÿÿÿÿÿÿ¥ÿ£ÿÿ¡ÿ£ÿÿÿÿÿÿÿÿÿÿ ÿÿÿÿ¤ÿ¡ÿ ÿÿÿÿÿÿÿÿÿÿÿÿÿÿ¡ÿÿÿÿ¢ÿ£ÿÿÿÿÿ¥ÿ ÿ¦ÿÿÿÿÿÿÿ£ÿ ÿÿÿÿÿÿÿÿÿÿ«ÿ«ÿ£ÿÿÿ¦ÿ¡ÿÿÿÿÿÿsÿÿÿ£ÿÿÿÿÿ£ÿÿÿÿ©ÿ°ÿ¥ÿÿÿÿÿÿÿÿÿªÿ ÿ¡ÿ¡ÿÿÿ¢ÿ£ÿ ÿÿÿÿÿÿÿÿªÿ¥ÿ¥ÿÿÿÿÿ¦ÿÿÿÿÿÿÿÿÿÿÿ¡ÿ¦ÿÿÿÿÿ¢ÿ§ÿÿÿÿÿÿÿ¥ÿ¡ÿ ÿÿÿÿ£ÿÿÿÿÿÿ¢ÿ¤ÿÿÿÿÿÿ¥ÿ¢ÿÿÿÿÿÿÿÿÿÿÿÿÿÿÿÿÿÿÿÿÿÿÿÿÿÿÿÿ£ÿÿÿÿ£ÿ¤ÿÿÿÿÿÿ£ÿ¥ÿÿÿÿÿÿ°ÿÿ¯ÿÿÿÿÿÿ¡ÿÿÿÿÿÿÿÿÿÿÿÿÿ£ÿ¨ÿÿÿ¡ÿ ÿ¤ÿ¦ÿ ÿ¡ÿÿÿÿ¡ÿÿÿÿÿÿÿÿ¢ÿÿÿ¡ÿ¢ÿ¡ÿÿÿÿ¡ÿÿÿÿÿ¥ÿ¢ÿÿÿÿÿÿÿÿÿÿÿ¥ÿ¥ÿ¡ÿ{ÿ5ÿ'ÿ{ÿÿÿ¦ÿÿÿÿÿÿÿÿÿÿÿ£ÿÿÿÿÿÿÿÿÿÿ£ÿÿÿÿ ÿÿÿÿ¦ÿÿÿÿ¤ÿÿÿÿÿ¬ÿ¡ÿÿÿ¡ÿÿÿÿÿÿÿÿÿÿÿÿÿÿÿ¥ÿÿÿÿÿÿÿÿÿÿÿÿÿ ÿ¡ÿÿÿÿÿÿ§ÿÿÿ¦ÿ¥ÿÿ£ÿÿÿÿÿÿÿÿ`ÿ[ÿ{ÿÿÿÿÿÿÿÿÿÿÿÿÿÿÿÿÿÿÿÿÿÿ¡ÿÿ¨ÿ­ÿ²ÿ©ÿ ÿÿ¢ÿ¨ÿ¡ÿ¯ÿ¤ÿÿ¨ÿ«ÿ¥ÿ¨ÿ°ÿ¨ÿ¢ÿÿÿ¡ÿÿÿÿ§ÿ ÿÿÿÿÿÿ¥ÿ§ÿÿÿÿÿÿÿÿÿÿ£ÿÿÿÿÿÿÿ£ÿ¢ÿÿÿÿÿÿÿÿÿÿÿÿÿÿÿÿÿÿÿÿÿÿÿÿÿÿ{ÿÿÿÿÿÿÿÿÿÿÿÿÿÿÿÿÿÿÿÿÿÿÿÿÿÿÿÿÿ}ÿÿÿÿÿÿ¥ÿ¡ÿÿÿÿÿÿÿÿÿÿÿÿÿÿ ÿÿÿÿÿÿÿÿÿÿÿuÿÿÿÿÿÿÿÿÿÿÿÿÿÿÿÿ¢ÿÿÿÿÿÿÿÿÿÿÿÿÿÿ|ÿÿÿÿÿÿÿÿÿÿÿÿÿ~ÿÿsÿzÿÿÿÿÿÿÿÿÿ ÿÿÿÿ}ÿÿÿÿÿÿ£ÿÿÿÿÿÿÿÿÿÿÿÿÿÿÿÿÿÿÿÿÿÿÿÿÿÿÿÿÿÿÿÿ¢ÿÿÿÿÿ¦ÿÿÿÿÿÿ¡ÿ ÿÿ£ÿÿÿÿÿ¶ÿ®ÿ¥ÿ¬ÿÿÿÿÿÿÿÿÿÿÿ¸ÿÿÿ¢ÿ«ÿªÿ¡ÿÿÿÿ¡ÿ¥ÿÿ¬ÿ¦ÿ¤ÿ·ÿ¯ÿÿ¢ÿ¥ÿ¦ÿ«ÿÿÿÿÿÿ£ÿÿÿÿÿÿÿÿÿÿÿÿ¨ÿ§ÿÿÿ¡ÿÿÿ ÿÿÿÿ ÿ«ÿÿÿ¬ÿÿÿ¡ÿÿÿÿÿ ÿÿÿÿÿ¤ÿÿÿÿÿ«ÿ²ÿ¢ÿÿÿ¡ÿÿÿÿfÿzÿÿÿÿÿ¢ÿ¢ÿÿÿÿÿ£ÿÿÿÿÿÿÿÿªÿÿÿ§ÿÿÿÿÿÿÿÿÿÿÿÿÿÿÿÿÿÿ|ÿÿÿÿÿmÿyÿÿÿÿ¡ÿÿÿ|ÿÿÿÿÿÿrÿ}ÿWÿ]ÿÿÿÿ~ÿÿÿÿÿÿÿÿ ÿÿ_ÿìþðþ^ÿÿÿÿÿÿÿÿÿÿÿÿÿÿÿÿÿÿÿÿÿ¡ÿÿ|ÿÿÿÿÿÿÿÿÿÿÿÿÿÿÿÿÿÿ ÿÿÿ ÿÿÿÿÿÿÿÿÿÿÿÿÿÿÿÿÿÿÿÿ£ÿÿÿÿÿÿÿÿÿÿÿÿÿÿyÿÿÿÿÿÿÿÿÿ¡ÿÿÿÿÿ ÿ¦ÿÿ®ÿÿÿÿnÿÿÿÿÿÿÿÿÿÿÿÿÿÿ¤ÿÿÿÿ¢ÿÿÿÿÿÿÿÿÿÿÿÿÿÿÿÿÿÿÿÿÿ±ÿÿÿÿÿÿÿÿÿÿÿÿÿÿÿÿÿÿÿÿÿÿÿÿ£ÿÿÿÿqÿLÿVÿoÿÿÿÿÿÿÿÿÿÿÿÿÿÿÿÿÿÿÿÿÿÿÿÿÿÿÿÿÿÿÿÿÿÿ¤ÿ¡ÿÿ¨ÿÿÿÿÿÿÿÿÿÿÿÿ ÿÿÿÿÿÿÿÿÿÿÿÿÿÿÿÿÿÿÿÿÿÿÿÿÿÿÿÿªÿ«ÿÿÿÿÿÿzÿdÿjÿÿÿÿÿÿÿÿÿÿÿÿ¡ÿÿÿÿÿÿÿÿ£ÿÿÿÿÿÿÿÿÿÿÿÿÿÿÿÿÿqÿÿÿÿÿÿÿÿÿÿÿÿÿÿÿÿÿÿÿÿÿÿÿÿ¥ÿÿÿÿÿÿÿÿÿÿÿÿÿ¡ÿÿÿÿÿÿÿÿÿÿ©ÿÿÿÿÿÿÿÿÿÿÿÿÿÿÿÿÿÿÿÿÿÿÿÿÿÿÿÿÿÿÿÿÿÿÿÿrÿÿÿÿÿÿÿÿÿÿÿÿÿÿÿÿÿÿÿÿÿÿ¡ÿ¡ÿÿ£ÿÿÿÿÿÿÿÿÿÿÿÿÿÿÿÿÿ ÿÿÿÿÿÿÿÿ¥ÿÿÿÿÿÿÿÿzÿÿÿÿÿ¢ÿÿÿ¢ÿÿÿÿÿÿÿÿÿÿÿÿÿÿÿÿÿÿÿÿÿÿÿÿÿÿÿÿÿÿÿÿÿÿÿÿÿÿÿÿÿÿÿÿÿÿÿÿÿÿÿÿÿÿÿ¹ÿÿyÿÿÿÿÿÿÿÿÿÿ¨ÿ¦ÿÿÿÿÿÿÿÿÿÿÿÿÿÿÿÿÿÿÿÿÿÿÿÿÿÿÿÿÿÿÿÿÿÿÿÿÿÿÿÿÿÿÿÿÿÿÿÿÿÿÿÿÿÿÿÿÿÿÿÿ ÿÿÿÿÿÿÿÿÿÿÿÿÿÿ§ÿ£ÿÿÿÿ¥ÿ¦ÿÿÿÿÿÿÿÿÿÿÿÿÿ°ÿÿÿyÿÿÿÿÿÿÿÿÿÿÿÿÿÿÿÿÿÿÿÿÿÿÿÿÿÿÿÿÿÿ ÿÿÿÿÿÿ£ÿÿÿÿÿ¥ÿ«ÿzÿÿÿÿ}ÿÿÿÿ~ÿÿ§ÿÿÿÿÿÿÿÿÿÿÿÿÿÿÿÿÿÿÿÿÿÿÿÿÿÿÿÿ¡ÿÿÿÿÿÿÿÿ¢ÿÿÿÿÿÿÿÿÿÿ¢ÿÿÿ ÿÿÿÿÿÿÿÿÿÿÿÿÿÿÿÿÿÿÿÿÿÿÿÿÿ¡ÿÿÿÿÿÿÿÿÿÿÿÿ¬ÿÿÿÿ¨ÿ¯ÿÿ¤ÿ¤ÿÿ£ÿÿÿÿ¢ÿ ÿÿ¤ÿÿ©ÿ¤ÿÿÿÿÿÿÿÿÿ ÿ¦ÿÿ¥ÿ ÿ¦ÿÿÿÿÿÿÿÿÿÿÿ¦ÿÿ©ÿÿ«ÿ¦ÿÿÿÿÿ¥ÿÿÿÿ¤ÿ¨ÿ¥ÿ¡ÿ§ÿ¥ÿÿÿ§ÿ¤ÿÿÿ ÿÿÿÿÿÿÿÿ¡ÿÿÿ ÿÿÿÿÿÿÿÿ¢ÿÿÿ¬ÿ ÿ¢ÿ£ÿªÿÿÿ±ÿÿÿÿ¤ÿ¡ÿ ÿ§ÿÿ¦ÿ¤ÿªÿ£ÿÿÿÿ¤ÿÿÿ ÿÿ¥ÿ¥ÿÿ¥ÿ«ÿ¤ÿ§ÿ¡ÿÿÿÿÿÿÿÿÿÿ¥ÿÿÿÿ¥ÿÿÿÿ£ÿ¦ÿÿ¦ÿÿ©ÿÿÿÿÿ¬ÿ¡ÿÿÿÿ¦ÿ¯ÿ¯ÿ¦ÿ¬ÿ¨ÿÿÿÿ ÿÿÿ¦ÿ£ÿ©ÿ¦ÿ¡ÿ¦ÿÿÿÿÿÿÿÿÿÿÿ¦ÿ¦ÿ¢ÿÿÿÿÿÿ¥ÿ­ÿÿÿÿÿÿÿÿ¥ÿ¬ÿÿÿÿÿÿ¯ÿÿ®ÿ ÿÿÿÿÿÿÿÿ¨ÿÿ ÿÿÿÿÿÿÿÿÿÿ ÿÿ£ÿÿÿ«ÿ¨ÿÿÿ¦ÿ¦ÿ¤ÿÿÿ¡ÿÿÿÿÿÿ¨ÿÿ¡ÿ¤ÿ¦ÿoÿÿ¡ÿ ÿÿ ÿ¤ÿ¬ÿÿÿÿÿÿ ÿÿÿÿÿ ÿ¢ÿÿÿÿ¤ÿ¡ÿÿÿÿ¢ÿÿÿÿÿÿÿÿ¥ÿÿÿ¢ÿªÿ§ÿ ÿ®ÿÿ¡ÿ´ÿÿÿÿÿ¤ÿÿÿ§ÿÿÿ£ÿÿÿ´ÿªÿÿÿ¨ÿ¤ÿ¤ÿ§ÿ¦ÿ¨ÿ£ÿ¤ÿ¤ÿ¡ÿ¢ÿÿÿ§ÿ¢ÿ¡ÿ¥ÿÿÿtÿ)ÿ2ÿÿÿÿÿÿÿÿÿÿ¢ÿÿ±ÿ¥ÿÿ­ÿ¨ÿÿ¡ÿÿÿ¦ÿ£ÿ ÿ¡ÿ¤ÿÿ¢ÿ¢ÿÿÿÿÿ§ÿÿxÿÿ¡ÿ§ÿ¥ÿÿ}ÿÿÿÿÿÿÿÿÿÿ¢ÿÿÿÿÿÿÿ²ÿ§ÿÿ ÿ¥ÿÿÿÿ§ÿÿÿ¯ÿ¨ÿ ÿ¥ÿ¨ÿ¡ÿÿÿ§ÿ¦ÿ¨ÿÿÿÿÿÿÿÿÿÿÿÿÿÿ¢ÿÿÿ¦ÿÿÿ ÿ ÿÿ¥ÿÿÿÿÿÿ§ÿÿ©ÿÿÿ§ÿÿÿÿÿÿ ÿ¤ÿÿ¢ÿ£ÿ§ÿÿÿÿÿÿÿ£ÿÿÿÿÿÿ¢ÿÿÿ¡ÿÿÿÿÿÿÿÿ£ÿÿÿÿ©ÿÿÿÿÿ°ÿ¯ÿ ÿ©ÿ§ÿÿÿ¡ÿÿÿÿÿÿÿÿÿÿ~ÿÿÿÿÿÿÿÿ¢ÿÿÿÿÿÿÿÿ ÿÿÿÿÿÿ ÿÿÿ¢ÿÿÿÿÿÿ¦ÿÿ«ÿ¤ÿÿÿÿÿÿÿÿÿÿÿÿÿÿÿÿÿÿÿÿÿÿ¤ÿ¡ÿÿ¤ÿÿÿÿÿÿÿÿ­ÿ¨ÿÿÿÿÿÿÿÿÿÿÿÿÿÿÿÿÿÿÿÿÿÿÿÿÿÿÿÿÿÿ¦ÿÿ§ÿÿÿ¨ÿ ÿÿ¢ÿÿÿÿÿ¦ÿÿÿÿÿ¥ÿ ÿÿÿÿÿÿÿÿÿÿÿÿÿÿÿÿÿÿÿªÿ£ÿÿiÿÿÿÿÿÿÿ£ÿÿÿÿÿÿÿÿÿÿÿÿÿ¡ÿÿ¥ÿÿÿÿÿÿ¯ÿÿÿÿÿÿ±ÿÿÿÿÿÿÿÿÿÿÿÿÿÿ¤ÿÿÿÿÿÿÿÿ¦ÿÿ¢ÿÿ¤ÿÿÿÿÿ¤ÿÿ¡ÿ§ÿ§ÿÿÿÿÿ¬ÿÿÿÿÿÿÿÿÿÿ ÿ¤ÿÿÿ«ÿ¢ÿ¡ÿÿ­ÿ ÿÿÿÿÿÿÿÿÿ©ÿ¤ÿÿÿÿÿÿÿÿÿÿÿÿÿ|ÿÿ¦ÿ¨ÿ ÿ«ÿÿÿÿÿÿÿÿÿÿÿÿÿÿ ÿÿÿÿ ÿ§ÿ¨ÿÿÿÿÿÿ®ÿ ÿÿ§ÿÿ¥ÿÿÿÿÿÿÿÿÿÿ¢ÿ¡ÿÿÿÿÿ¨ÿ¡ÿ¨ÿÿÿrÿ~ÿ£ÿÿÿ«ÿ­ÿÿÿÿÿ®ÿ¡ÿ ÿ¡ÿÿÿÿÿÿÿÿÿ¡ÿ¢ÿÿ¡ÿ¢ÿ¢ÿ¡ÿ­ÿÿÿÿ§ÿ¡ÿ­ÿ¡ÿ¤ÿ¢ÿ¤ÿÿÿÿÿ ÿÿÿÿ¯ÿ¡ÿÿÿÿÿÿÿÿ©ÿÿÿÿ¢ÿ¥ÿ¦ÿ ÿ ÿ¥ÿ¦ÿ¡ÿÿÿÿ¥ÿ¦ÿªÿÿ°ÿ£ÿ¡ÿÿ§ÿÿÿ©ÿÿÿÿ¥ÿ¡ÿÿÿÿÿÿ ÿ©ÿ ÿ ÿ©ÿ¦ÿÿ£ÿ¦ÿÿ¢ÿ ÿ¢ÿÿÿÿ§ÿ©ÿ«ÿ­ÿ§ÿ¢ÿÿÿ§ÿ®ÿ ÿÿÿ ÿ¡ÿ¡ÿÿ«ÿ¡ÿÿ©ÿ¨ÿÿÿ¢ÿ§ÿ¤ÿÿ¡ÿ¡ÿ£ÿÿ¥ÿÿÿ ÿÿ¨ÿ¢ÿÿÿÿÿ£ÿ¯ÿ­ÿ£ÿªÿ¬ÿ¢ÿÿÿ¡ÿ«ÿ¢ÿ§ÿ£ÿÿ£ÿ¤ÿ«ÿÿ£ÿ¨ÿÿÿÿ§ÿ§ÿ ÿ¦ÿÿÿÿtÿÿÿ­ÿÿ¸ÿ ÿ©ÿ«ÿ¤ÿ ÿ¡ÿ°ÿ­ÿÿ ÿ£ÿ¢ÿÿÿÿÿ¤ÿ¨ÿ¡ÿ¢ÿ¢ÿ¦ÿ¡ÿÿÿÿÿÿ¥ÿ¬ÿ ÿÿ¥ÿÿ ÿ»ÿÿÿ§ÿÿÿÿÿÿÿÿÿÿ¥ÿÿ£ÿ¡ÿ£ÿÿ¡ÿ ÿÿ©ÿ¤ÿÿÿ¥ÿ¥ÿ¢ÿ¤ÿ¥ÿÿÿ¬ÿ¢ÿ¦ÿ£ÿªÿ£ÿÿÿÿÿÿÿÿ£ÿ ÿÿ¢ÿÿÿÿÿÿ©ÿ¢ÿ¤ÿ¨ÿ«ÿ¤ÿÿÿ¡ÿ³ÿ¡ÿ¨ÿ£ÿ¢ÿ¡ÿ£ÿ¥ÿ¡ÿ¨ÿÿÿÿÿÿÿÿÿÿÿ¤ÿÿ´ÿÿÿÿÿ°þÏþaÿÿlÿoÿÿÿÿÿÿ¡ÿÿ ÿ£ÿÿÿÿÿÿÿ¤ÿÿÿÿÿ§ÿ¢ÿ£ÿ ÿ²ÿÿÿÿ¡ÿÿÿÿÿÿÿÿÿÿÿÿÿ¡ÿÿÿÿÿÿÿÿÿÿÿ¢ÿ³ÿÿÿ¡ÿÿ¡ÿ¢ÿÿÿ£ÿÿÿÿ²ÿÿ ÿÿÿÿ£ÿÿÿÿÿÿÿÿÿ°ÿÿÿÿÿÿ£ÿ¡ÿÿÿÿ¥ÿ¦ÿÿÿÿvÿpÿÿ¢ÿ£ÿÿÿÿÿÿÿÿÿÿÿÿÿÿÿÿÿÿ«ÿ¬ÿ§ÿÿÿ¦ÿ¤ÿ¨ÿÿÿÿ¢ÿÿÿÿÿ´ÿ±ÿÿÿÿÿÿÿÿÿ ÿÿÿÿ¤ÿÿ¥ÿ ÿ ÿÿÿÿÿÿ¡ÿÿÿÿÿÿÿÿÿ ÿ ÿ¡ÿÿÿÿÿ©ÿÿÿÿÿ¡ÿ£ÿÿÿÿÿÿÿÿ ÿÿÿ¦ÿ ÿÿÿÿÿÿÿ ÿ ÿÿÿÿÿ¢ÿÿÿÿ ÿÿÿ¡ÿÿÿ¢ÿÿÿÿ ÿ¤ÿ§ÿÿÿ¡ÿÿÿÿÿÿÿÿ ÿÿÿÿÿÿÿÿÿÿ ÿÿÿÿÿÿÿÿÿÿÿ ÿÿÿÿÿÿÿÿÿÿÿÿÿÿÿÿÿÿÿ ÿÿÿÿÿÿ¢ÿÿÿÿÿÿÿÿÿÿÿÿÿÿÿÿÿÿÿÿÿÿÿÿÿÿÿcÿBÿoÿÿÿÿÿ¬ÿ¥ÿÿÿÿÿÿÿÿÿÿÿÿ¡ÿÿÿÿÿÿ§ÿ£ÿÿÿ£ÿÿÿÿÿÿÿÿ ÿÿÿÿÿ ÿ¥ÿÿÿÿÿÿÿÿÿÿÿÿ¡ÿÿÿÿÿÿÿÿÿÿÿÿÿÿÿÿ}ÿÿÿÿÿÿÿÿÿÿÿÿÿÿÿÿÿÿÿÿÿÿÿÿvÿOÿjÿÿÿÿÿÿÿÿÿÿ ÿÿÿ¡ÿ ÿ§ÿÿÿÿÿÿÿÿÿ¥ÿÿ¡ÿ®ÿ¦ÿ¤ÿ©ÿ¡ÿ£ÿ¤ÿ¼ÿ§ÿ¦ÿ¢ÿ¦ÿ¤ÿ¤ÿµÿ«ÿ§ÿ¤ÿÿ¢ÿÿÿ¢ÿ¤ÿ¢ÿÿÿÿÿÿ¡ÿ¦ÿÿ¡ÿÿÿÿÿÿ£ÿ£ÿ¢ÿÿÿÿÿÿÿÿÿÿÿÿÿÿÿÿÿÿÿÿÿÿÿÿÿÿÿÿÿÿÿÿÿÿÿÿÿÿÿÿÿÿÿÿÿÿÿÿÿ~ÿÿ¢ÿÿ¢ÿÿÿÿÿÿÿÿÿÿÿÿÿÿÿÿÿÿÿ¡ÿÿÿÿÿ|ÿÿÿÿÿÿÿÿÿÿÿ ÿÿÿÿ ÿÿÿÿÿÿÿÿÿ ÿÿÿÿÿÿÿÿÿ ÿÿÿÿÿ¢ÿÿÿÿÿÿÿ¤ÿ®ÿÿÿÿÿÿÿÿÿÿÿÿÿÿÿÿqÿÿ{ÿÿ~ÿÿÿÿÿÿÿÿÿÿÿÿÿÿÿÿÿÿÿÿÿÿÿvÿ}ÿÿÿÿÿÿÿÿÿÿÿÿÿÿÿÿÿÿÿÿÿÿÿ¤ÿ¯ÿ¥ÿ¡ÿÿÿÿÿÿÿÿÿÿÿÿÿ£ÿÿÿÿÿ¬ÿªÿ­ÿ¬ÿÿÿÿ}ÿ~ÿ¢ÿ¨ÿÿÿ¥ÿ©ÿ¡ÿ¨ÿ¡ÿ¥ÿ¨ÿÿÿÿªÿ ÿ¢ÿÿ·ÿ¬ÿ«ÿ°ÿ°ÿ©ÿÿ ÿ§ÿ³ÿ¯ÿÿÿÿÿÿÿÿÿÿÿÿÿÿÿ ÿ¢ÿ¤ÿ¬ÿ§ÿ¥ÿ©ÿ¥ÿ§ÿ¹ÿ¸ÿ¡ÿÿÿ ÿ§ÿÿ¡ÿÿÿÿÿÿÿÿ¦ÿÿÿÿÿÿÿÿÿÿÿÿÿÿÿ³ÿÿÿÿÿÿÿÿÿ ÿªÿ ÿÿÿÿ|ÿ³ÿ¤ÿÿ­ÿ ÿÿÿ~ÿÿ¤ÿÿÿÿÿÿªÿ¨ÿÿÿÿÿÿ~ÿ}ÿÿÿÿÿÿÿÿÿÿÿÿÿÿÿÿÿÿÿÿÿÿÿÿÿÿtÿ?ÿOÿyÿÿÿÿÿÿÿrÿÿÿÿÿlÿ7ÿ¬þøþtÿÿÿÿ¢ÿÿÿÿÿÿÿÿÿÿÿÿÿÿÿÿÿÿÿzÿÿÿxÿ¬ÿÿÿÿ¤ÿªÿÿÿÿÿÿÿÿÿÿÿÿÿÿÿÿÿÿÿÿÿÿÿÿÿÿÿÿÿÿÿÿÿÿÿÿÿvÿÿÿÿÿÿÿÿÿÿÿÿÿÿÿÿÿÿ¢ÿÿÿÿÿÿÿ§ÿÿÿlÿiÿÿÿÿÿÿÿÿÿÿÿÿÿÿÿ§ÿÿ£ÿÿÿÿÿÿÿÿÿÿÿ­ÿ®ÿÿÿ ÿ£ÿÿªÿÿÿÿÿ¡ÿÿÿÿÿÿÿÿÿÿÿÿÿÿÿÿÿ¢ÿÿÿÿÿªÿÿÿÿÿÿWÿêþÄþeÿÿÿÿÿÿÿÿÿÿÿÿÿÿÿÿÿÿÿÿÿÿÿÿÿÿ}ÿÿÿÿÿ¡ÿÿÿÿÿÿÿÿÿÿÿÿÿÿ|ÿÿÿ|ÿ¦ÿÿÿÿÿÿÿÿÿÿÿÿÿÿÿÿÿÿ¡ÿvÿÿ¯ÿÿÿÿÿÿÿÿÿÿÿÿÿÿÿ}ÿzÿÿÿÿÿÿÿÿ|ÿÿ¤ÿÿªÿ¤ÿÿÿÿzÿÿÿÿÿÿÿ¤ÿ£ÿÿÿÿÿÿÿÿÿ¢ÿ¢ÿÿÿÿÿÿÿÿÿÿÿÿÿÿÿÿÿÿÿÿÿÿÿÿÿÿ ÿÿÿÿÿÿÿÿÿÿÿÿÿÿÿÿÿÿÿÿÿÿÿÿÿÿÿÿÿÿÿÿÿÿÿÿÿÿÿÿÿÿÿÿÿÿÿÿÿÿÿÿÿÿÿÿÿ©ÿ ÿÿÿ¤ÿÿÿÿÿÿÿÿÿÿÿÿÿÿÿÿÿÿÿÿÿÿÿ ÿÿÿÿÿÿÿÿÿÿÿÿÿÿÿÿÿÿÿÿÿÿÿÿÿÿÿÿÿÿÿÿ¸ÿÿÿÿÿÿ ÿÿÿÿÿÿÿÿÿÿ¡ÿ ÿÿÿÿÿÿÿÿÿÿÿÿÿÿÿÿÿÿÿ®ÿÿÿÿÿÿÿÿÿÿÿÿÿÿÿÿÿÿÿÿÿÿxÿÿÿ©ÿÿÿÿÿ ÿÿÿÿÿÿÿÿÿÿÿÿÿ¦ÿÿÿÿÿÿÿÿÿÿÿÿÿÿÿÿÿÿÿÿÿÿÿÿÿÿÿÿÿÿÿÿÿÿÿÿÿÿÿÿÿÿÿÿÿÿÿÿÿÿÿÿÿÿÿ|ÿÿÿzÿÿÿÿÿÿÿÿÿÿÿÿÿÿÿÿÿÿ¤ÿ£ÿÿÿÿÿÿÿÿÿÿÿÿÿÿ ÿÿÿÿÿÿÿÿÿÿÿÿÿÿÿÿÿ£ÿÿÿÿÿÿÿÿÿÿÿÿ~ÿ~ÿÿÿÿÿÿÿÿÿÿÿÿÿ¨ÿÿÿÿÿÿÿÿÿ¡ÿÿÿÿÿÿÿÿÿÿÿÿÿÿÿÿÿ¢ÿÿÿÿÿÿÿÿÿÿÿÿÿÿÿÿÿÿÿÿÿÿÿÿÿÿÿÿÿÿÿÿÿÿÿ¡ÿ¨ÿÿÿÿÿÿÿ§ÿÿÿÿÿÿ¢ÿ¢ÿÿÿ©ÿÿÿ¢ÿÿÿÿÿÿÿ¦ÿÿÿÿ§ÿ¯ÿ¨ÿÿÿÿÿ¢ÿ©ÿÿÿÿÿÿÿÿÿÿÿÿÿ ÿÿÿÿÿÿÿÿ ÿÿÿ¡ÿÿÿÿ¢ÿ«ÿ°ÿÿÿ¥ÿÿ¡ÿ®ÿ°ÿÿÿÿÿÿ­ÿÿÿÿºÿ±ÿÿÿ¤ÿ©ÿ§ÿÿÿ¡ÿ§ÿªÿ¯ÿ­ÿÿ¥ÿ¢ÿ¢ÿ¢ÿ®ÿªÿÿÿÿÿÿÿ¤ÿ¨ÿ¥ÿ ÿÿ ÿÿÿÿÿÿÿÿÿÿÿÿÿÿÿªÿÿÿÿ¦ÿÿÿÿ¨ÿ¨ÿ£ÿ§ÿÿÿÿ¤ÿ¨ÿÿÿ¤ÿªÿ¨ÿ¢ÿÿ£ÿ¥ÿ£ÿÿÿ¤ÿ¡ÿ ÿÿÿÿÿÿÿÿÿÿ¥ÿ¨ÿÿÿÿ¢ÿÿÿ¡ÿ¥ÿ¤ÿ£ÿ¤ÿ ÿ£ÿÿÿÿÿ¨ÿ¡ÿÿÿÿ¨ÿ¶ÿ¡ÿ¤ÿ¨ÿ©ÿ¬ÿ®ÿÿÿ¥ÿÿÿ¥ÿ¦ÿ¦ÿ¥ÿ«ÿ§ÿÿÿÿÿÿÿÿÿÿÿÿÿÿ¤ÿÿªÿÿÿ§ÿÿ¡ÿÿ ÿÿÿ ÿ¥ÿ¨ÿÿÿÿ ÿÿ«ÿ¢ÿ³ÿ©ÿÿÿ¡ÿÿÿÿ§ÿ­ÿªÿ¦ÿÿÿÿÿ ÿ ÿÿÿ¤ÿ ÿÿ¤ÿ¤ÿ¥ÿªÿÿÿÿ§ÿ¡ÿ£ÿ¢ÿÿ£ÿÿÿÿ§ÿÿ­ÿÿÿ¦ÿÿSÿÿÿ¢ÿ ÿÿ£ÿÿÿÿÿÿ¡ÿ ÿÿÿÿÿÿÿÿÿÿ£ÿÿÿÿÿ¤ÿ¥ÿÿÿÿÿ¡ÿÿ¢ÿÿÿ¤ÿ¡ÿ¡ÿ ÿ¦ÿÿÿ­ÿÿªÿÿ ÿÿ£ÿ¤ÿ§ÿ ÿ¨ÿ¨ÿÿÿ¦ÿÿÿ©ÿÿ©ÿ¬ÿ ÿÿ¡ÿ£ÿ£ÿÿÿ¢ÿÿÿÿÿ¢ÿ¢ÿÿÿtÿMÿxÿÿÿÿÿÿÿÿÿÿ¥ÿÿÿÿªÿ ÿ¡ÿÿÿÿ¢ÿÿÿÿÿÿÿÿÿÿÿÿÿÿÿÿÿÿÿÿ£ÿÿÿÿÿ¢ÿ¤ÿ®ÿÿÿ¤ÿ¥ÿÿÿÿ¨ÿÿ§ÿÿÿ¯ÿÀÿ ÿÿ ÿÿÿÿ¢ÿ«ÿÿÿÿ§ÿÿÿÿ ÿÿÿÿÿÿÿÿÿÿÿÿÿÿÿ ÿÿÿÿÿ¢ÿÿ ÿÿ ÿ¥ÿÿ£ÿÿ§ÿ®ÿÿÿÿ¤ÿÿ¡ÿ¬ÿÿÿÿÿÿÿÿ¡ÿ¥ÿÿÿÿÿÿÿÿ¢ÿÿÿÿÿ¢ÿ¬ÿ¢ÿÿÿÿÿÿÿÿÿÿÿÿÿÿ¨ÿ©ÿÿÿÿ®ÿ¨ÿÿÿÿÿÿÿÿÿÿÿÿÿÿ£ÿ¦ÿ¢ÿÿÿÿÿÿÿÿ§ÿÿÿÿÿ¡ÿÿÿÿÿÿÿÿÿ©ÿÿÿ¤ÿÿÿÿÿÿ£ÿÿ ÿÿÿÿÿ£ÿ©ÿÿÿÿ¤ÿ©ÿÿÿÿÿÿÿÿÿÿÿÿÿÿÿÿÿÿÿÿÿÿÿÿÿÿÿÿÿÿÿÿÿÿÿÿ¡ÿ§ÿÿÿÿÿÿqÿÿÿ¢ÿÿÿÿÿÿÿÿÿÿ¦ÿÿÿ©ÿ¤ÿÿÿÿÿ¡ÿ ÿÿÿÿÿÿÿÿÿÿÿÿÿÿÿ|ÿÿÿÿÿÿ}ÿÿÿÿÿÿÿÿÿÿÿÿÿ¢ÿÿ¦ÿÿÿÿÿ ÿÿÿÿÿÿÿÿÿÿÿÿÿÿÿÿÿ£ÿÿÿÿ¤ÿ¥ÿÿÿÿÿÿÿÿÿÿÿÿÿÿ¡ÿÿÿÿ ÿÿÿÿ£ÿÿ¨ÿÿÿÿÿÿÿÿ£ÿÿÿÿÿÿÿÿÿÿÿÿÿÿÿÿÿ ÿÿ¡ÿÿÿ ÿ¢ÿ¢ÿ ÿ¥ÿÿÿÿ ÿÿÿ©ÿÿ£ÿ¢ÿÿÿÿÿÿÿÿÿÿÿÿÿÿÿÿÿ¢ÿÿÿ¡ÿÿ¦ÿÿÿÿÿÿÿÿÿÿÿÿÿÿÿ£ÿ¬ÿ¯ÿ§ÿ ÿÿ£ÿ¤ÿ§ÿ¥ÿÿÿ£ÿ¡ÿ¥ÿÿÿÿ¤ÿ¢ÿ¢ÿÿÿÿÿÿ£ÿÿÿÿÿÿ«ÿ¥ÿÿÿÿÿÿ¡ÿ°ÿªÿÿÿ¡ÿÿÿÿ©ÿÿÿÿ¬ÿ±ÿÿÿÿÿÿÿÿÿÿ¢ÿ¡ÿ¢ÿ³ÿÿÿÿ¶ÿÿÿ¨ÿ¥ÿÿÿÿÿ¥ÿ®ÿ ÿÿ¬ÿ£ÿ¢ÿÿ ÿªÿÿÿÿ¬ÿ ÿÿ£ÿ£ÿ¤ÿÿÿÿÿÿÿÿÿÿÿÿÿÿÿ¢ÿ¸ÿÿÿ¥ÿÿ©ÿ ÿÿ¦ÿ£ÿÿÿÿÿ¢ÿÿÿÿ£ÿ£ÿÿ ÿ ÿÿÿ¡ÿ¢ÿ¤ÿ«ÿ§ÿÿÿÿÿÿÿ¦ÿ¯ÿ¬ÿ«ÿ£ÿ¡ÿÿ¡ÿ¨ÿ¢ÿÿ¤ÿ§ÿ£ÿÿÿ£ÿÿÿÿÿ ÿ ÿÿÿÿÿÿ£ÿÿÿ¢ÿ¦ÿ¥ÿ¨ÿ¦ÿ³ÿ¯ÿ±ÿ¡ÿÿÿ¥ÿªÿ¬ÿ§ÿÿÿÿÿ¡ÿªÿ¢ÿÿ«ÿÿªÿ©ÿ¤ÿ§ÿÿÿÿ¡ÿÿÿ¤ÿ¬ÿÿÿgÿÿ°ÿ¯ÿ±ÿ¦ÿ ÿªÿ£ÿ¤ÿ¢ÿ ÿÿ¡ÿ¢ÿ¡ÿ¦ÿÿÿÿ¨ÿÿ¡ÿ°ÿªÿ«ÿ¨ÿ¦ÿÿÿÿÿÿ©ÿ§ÿ¢ÿ¢ÿ©ÿ£ÿÿªÿÿÿÿÿÿÿÿÿ ÿÿÿÿÿ£ÿ¦ÿÿÿÿÿ¦ÿ³ÿÿ£ÿ¢ÿÿ¡ÿÿÿ¤ÿ¡ÿÿÿÿÿ³ÿÿ£ÿÿÿÿÿÿÿÿÿÿ¥ÿÿÿ¡ÿÿÿÿÿÿ§ÿÿÿÿÿ ÿ¦ÿ¡ÿÿÿ¤ÿ¯ÿÿÿ¦ÿ°ÿ ÿ£ÿ¥ÿÿÿÿÿ¨ÿ¡ÿÿÿÿÿ¢ÿÿ ÿÿ¤ÿÿÿÿþþÿÿ¢ÿ¢ÿ¢ÿ¨ÿÿÿÿ§ÿÿÿ¦ÿ¦ÿ ÿ¥ÿ ÿÿÿÿÿÿÿÿÿ¦ÿ ÿ¥ÿ²ÿ£ÿÿÿ§ÿ¥ÿÿ¡ÿ£ÿÿÿÿÿÿÿÿÿÿÿ¡ÿ ÿÿÿ¡ÿÿÿÿÿÿÿÿ¦ÿÿÿ¡ÿÿÿÿÿ¥ÿÿÿ¤ÿÿÿÿÿÿÿÿÿÿÿÿÿÿ ÿ©ÿÿÿÿÿÿÿÿÿÿÿªÿ¯ÿÿÿ}ÿpÿÿ¥ÿ¦ÿ ÿÿÿÿÿÿÿÿ¢ÿ¥ÿÿÿÿÿÿÿ¥ÿ ÿ¡ÿÿÿ£ÿÿ¥ÿÿ¢ÿÿÿÿÿÿ¡ÿÿÿÿÿ ÿ ÿÿÿÿ¢ÿÿÿÿ¡ÿÿÿ®ÿÿÿ¤ÿ¢ÿÿÿÿÿÿÿÿÿÿÿÿªÿ¤ÿ¥ÿ£ÿÿÿÿÿÿÿ¥ÿÿÿÿÿÿ¡ÿ£ÿ¥ÿÿÿÿÿÿÿÿÿÿÿÿ ÿ¡ÿ¥ÿÿÿÿÿÿÿ¡ÿÿ ÿ¡ÿÿÿ£ÿ ÿÿ£ÿÿÿÿÿ¤ÿ¤ÿ ÿ ÿ¢ÿÿÿ£ÿ¥ÿÿÿÿÿÿÿÿÿÿÿÿ ÿÿÿÿÿ¢ÿÿÿÿÿÿÿÿÿÿÿÿÿÿÿÿ§ÿ¢ÿÿÿÿÿÿÿÿ¨ÿÿÿ£ÿ£ÿÿÿÿ£ÿÿÿ ÿÿÿÿÿÿÿÿÿÿÿÿÿÿÿÿÿÿÿÿÿÿÿÿÿÿ^ÿ3ÿQÿÿÿÿÿÿ©ÿ ÿÿÿÿ ÿÿÿÿÿÿÿ¢ÿÿÿÿÿÿÿÿ¢ÿªÿÿÿÿÿÿÿÿÿÿÿÿÿÿÿÿÿÿÿÿÿÿÿÿÿÿÿÿÿ¡ÿÿÿÿÿÿ ÿÿÿÿÿÿÿÿÿÿ ÿÿ ÿÿÿÿÿÿÿÿÿÿÿÿÿÿÿÿÿÿÿÿÿ^ÿ_ÿ|ÿÿÿÿÿÿÿÿÿÿÿÿÿÿÿ´ÿÿÿÿÿÿÿÿÿÿ£ÿ§ÿ£ÿ¢ÿ£ÿ­ÿ¶ÿÿ ÿ§ÿ¤ÿÿÿÿ¡ÿ¢ÿ²ÿ¡ÿ¥ÿ¡ÿ ÿÿÿÿÿ§ÿÿÿÿ¡ÿ¦ÿ¤ÿ¢ÿ¤ÿÿÿÿÿ¡ÿÿÿÿ ÿ ÿÿÿÿÿÿ¦ÿÿÿÿÿÿ¢ÿÿÿÿÿÿÿÿÿÿÿÿÿÿÿÿ ÿ¡ÿÿÿÿÿÿÿÿÿÿÿÿÿÿÿÿÿÿÿÿÿ ÿÿÿÿÿÿÿÿÿÿÿÿÿÿÿÿÿÿÿÿÿ¢ÿ¢ÿÿÿÿÿÿÿÿÿÿÿÿÿÿÿÿÿÿÿÿÿÿ§ÿ ÿÿÿÿÿÿÿÿÿÿÿÿÿÿÿ ÿÿÿÿÿ¥ÿÿÿ¨ÿ¢ÿÿÿÿ¦ÿ¡ÿÿÿÿÿÿÿÿÿÿÿÿÿÿÿ}ÿÿ}ÿvÿ~ÿÿÿÿÿÿÿÿÿ}ÿÿÿÿÿÿÿÿÿÿÿÿÿÿÿÿÿÿÿÿÿÿÿÿÿÿÿÿÿÿÿÿ¢ÿÿÿÿÿÿÿÿÿÿÿÿÿÿ¥ÿ ÿÿÿÿÿÿÿÿÿÿÿ¨ÿÿ¢ÿ°ÿ§ÿ¥ÿÿfÿBÿbÿÿÿ¸ÿÿ¨ÿ¢ÿÿ¤ÿ£ÿ¤ÿ£ÿÿÿÿ¨ÿÿ¤ÿªÿ¯ÿ¦ÿ¦ÿ§ÿÿÿ¦ÿÿ¤ÿªÿ³ÿ©ÿ¤ÿÿÿÿÿÿÿÿÿÿÿÿÿ¦ÿÿÿ¨ÿ²ÿ¤ÿÿÿÿ¥ÿ¤ÿÿÿ¢ÿÿ¢ÿÿÿ¡ÿÿÿÿ£ÿÿ ÿÿÿÿÿÿÿÿÿÿÿÿÿÿÿÿÿÿÿhÿÿÿÿ ÿ¢ÿ¡ÿ¨ÿ¢ÿÿÿÿwÿ¡ÿÿÿÿÿÿÿÿÿÿÿÿÿÿÿ¢ÿÿÿÿÿÿÿÿÿÿÿÿÿÿÿÿ¥ÿÿÿÿÿÿÿÿÿÿlÿ}ÿÿÿÿÿÿÿfÿ;ÿTÿtÿ}ÿÿÿÿÿ¥ÿÿÿÿÿÿÿÿÄþÿsÿÿ ÿÿÿÿÿÿÿÿ ÿÿÿÿÿÿÿÿÿÿÿÿÿÿÿÿÿÿÿÿÿÿÿÿÿÿÿÿÿÿÿÿÿÿÿÿÿÿÿÿÿÿÿÿÿ ÿÿÿÿÿÿÿÿÿÿÿÿÿÿÿÿÿ¢ÿÿÿÿÿÿÿÿÿÿÿ¡ÿ¥ÿÿÿ£ÿÿÿÿÿ§ÿÿÿÿÿÿ}ÿÿÿÿÿÿÿÿÿÿÿÿÿÿÿÿÿÿÿÿÿÿÿÿÿÿÿÿÿÿÿ¢ÿÿÿÿÿÿÿ«ÿÿÿÿÿÿÿÿÿÿÿÿÿÿÿ§ÿÿÿÿÿÿÿÿÿÿÿÿÿÿÿÿ=ÿýþ}ÿÿÿ¤ÿÿ ÿ¡ÿÿÿÿÿÿÿÿÿÿÿÿÿÿÿÿÿÿ ÿÿÿ¤ÿ¡ÿÿ¦ÿ¢ÿ¥ÿÿÿÿÿÿÿÿÿÿÿÿÿÿÿ~ÿÿ©ÿÿÿÿÿÿÿ|ÿÿÿÿÿÿÿÿÿÿÿ«ÿÿ¤ÿ¢ÿ£ÿ£ÿÿÿÿÿÿÿÿÿÿÿÿÿÿÿÿyÿrÿÿÿ¢ÿÿÿÿ¢ÿÿÿ¤ÿ|ÿÿÿÿÿÿÿÿÿÿÿ¤ÿÿ~ÿÿÿÿ~ÿÿÿÿÿÿÿÿÿÿÿÿÿÿÿÿÿÿÿÿÿÿÿÿÿÿÿÿÿÿÿÿÿÿ~ÿÿÿÿÿ¡ÿÿÿÿÿÿÿ¦ÿÿÿÿÿÿ¢ÿÿÿÿÿÿÿÿ©ÿÿ£ÿÿÿÿÿÿÿÿÿÿÿÿÿÿÿÿÿÿÿÿ¯ÿÿÿÿÿÿÿ§ÿÿÿÿÿÿÿ ÿ¥ÿÿÿÿÿÿÿÿÿÿÿÿÿÿÿÿÿÿÿÿÿÿÿÿÿÿÿ¤ÿÿÿÿÿÿÿÿÿÿÿÿÿÿÿªÿÿ¨ÿÿÿÿÿÿÿÿªÿÿÿÿÿÿÿÿÿÿÿÿÿÿÿÿÿÿÿÿ§ÿ§ÿÿÿÿÿÿÿÿÿÿÿÿ¢ÿÿÿÿÿ§ÿÿÿÿÿÿ~ÿÿÿÿÿÿÿÿÿÿÿÿÿ¥ÿÿÿ ÿÿÿÿÿÿÿÿ}ÿÿÿÿÿÿÿÿÿÿÿÿÿÿÿÿ£ÿ¤ÿÿÿÿÿÿÿÿÿÿÿÿÿÿÿÿÿÿÿxÿÿÿÿÿÿÿÿÿÿÿÿÿ§ÿ©ÿ§ÿÿÿÿÿÿÿÿÿÿÿÿÿÿÿÿÿÿÿÿÿÿÿÿÿÿÿÿÿÿÿÿÿÿÿÿÿÿÿÿÿÿÿÿÿÿÿÿÿÿÿ ÿÿ¤ÿÿÿÿÿÿÿÿÿÿÿÿÿÿÿÿÿÿÿÿÿÿÿ}ÿÿÿÿÿÿÿÿÿÿÿÿÿÿ£ÿÿÿÿÿÿÿ|ÿÿÿÿÿÿÿÿÿÿÿÿÿÿÿÿÿÿÿÿÿÿÿÿÿ ÿÿÿÿÿÿÿÿÿÿÿÿÿÿÿÿÿÿÿÿÿÿÿÿÿÿ¤ÿÿÿÿ¤ÿ¦ÿÿ~ÿÿÿÿÿÿ}ÿÿÿÿÿÿÿÿÿ¢ÿ¨ÿ§ÿ£ÿÿÿÿÿÿÿ»ÿ¤ÿªÿ§ÿÿ­ÿ¢ÿ£ÿ«ÿÿÿÿÿÿ¼ÿ¸ÿ¬ÿÿÿ¤ÿÿÿÿ¡ÿÿ§ÿ±ÿ£ÿ£ÿÿÿÿ£ÿ²ÿ¥ÿÿÿ¡ÿÿmÿcÿÿÿÿÿÿ¤ÿ¥ÿ¬ÿ¬ÿªÿÿÿÿ¦ÿÿÿ¥ÿªÿÿÀÿÿ ÿ§ÿ©ÿªÿÿÿÿ¡ÿ¥ÿ¦ÿ¨ÿÿ¦ÿÿ£ÿ¨ÿªÿªÿ¡ÿÿ¢ÿ ÿÿÿ¤ÿÿÿ¦ÿ¦ÿ¢ÿÿ¢ÿ¦ÿ¡ÿÿÿÿÿÿ¢ÿÿÿÿÿ¥ÿÿ«ÿ¡ÿÿÿ¦ÿÿ¡ÿ§ÿÿ¦ÿ¢ÿÿÿÿ¦ÿÿÿ¯ÿ¯ÿ¬ÿ ÿÿÿ ÿ¡ÿÿÿÿ¢ÿ£ÿ ÿÿÿÿÿÿÿ§ÿ¡ÿ®ÿ§ÿÿÿÿÿÿÿ£ÿÿ®ÿ£ÿÿ¨ÿÿÿ®ÿ ÿ£ÿ¦ÿÿÿÿÿ¢ÿ¥ÿÿÿ£ÿ¨ÿ°ÿ§ÿÿ«ÿ«ÿÿÿ¡ÿÿÿÿ¦ÿ¦ÿÿÿÿÿÿÿÿÿÿÿÿÿÿ ÿÿ²ÿÿÿÿ¢ÿÿ¬ÿÿ£ÿÿÿÿÿÿÿ¥ÿ¦ÿ¦ÿ©ÿÿ©ÿ³ÿÿÿ©ÿ®ÿ ÿÿÿÿ¤ÿ ÿ¢ÿ§ÿ§ÿ¦ÿ­ÿ²ÿ¦ÿÿÿ¢ÿÿ¦ÿ©ÿ ÿÿÿÿ¤ÿ¡ÿÿ¥ÿ«ÿ ÿ¨ÿÿÿÿ±ÿ¡ÿ£ÿ¨ÿÿ£ÿÿ}ÿÿÿ©ÿÿÿ¤ÿÿ¢ÿ¡ÿÿÿ®ÿ¦ÿ ÿ¤ÿªÿ¤ÿ¥ÿ£ÿÿÿ¡ÿ¤ÿ£ÿ¦ÿ¤ÿ¤ÿ¡ÿ£ÿÿÿÿ ÿ¤ÿÿÿÿ£ÿ ÿªÿÿÿÿÿÿ¡ÿ£ÿ«ÿ¡ÿ«ÿÿ¤ÿ£ÿÿ«ÿ©ÿ§ÿ±ÿÿÿÿ¡ÿ¢ÿÿ¢ÿ¬ÿ¢ÿÿÿÿ¥ÿÿÿÿ¡ÿ¡ÿÿ¢ÿ¤ÿÿÿÿÿ}ÿÿÿÿ¨ÿÿÿ¥ÿÿ¥ÿÿ¨ÿÿÿ¯ÿ¦ÿÿ¢ÿÿÿÿÿÿÿÿÿÿÿÿ¢ÿ£ÿÿÿ¦ÿÿÿÿÿÿÿ¢ÿ ÿ¢ÿ¡ÿÿÿ¥ÿ­ÿ¤ÿªÿÿ¥ÿÿÿ¢ÿ¬ÿ§ÿ·ÿ£ÿ¤ÿ¨ÿÿ«ÿ­ÿÿ«ÿ¤ÿ¤ÿ´ÿ©ÿÿÿÿÿÿÿÿÿÿÿ ÿ£ÿÿ¥ÿ¡ÿÿÿÿÿÿÿÿªÿ¢ÿÿ¢ÿÿÿÿÿÿ¥ÿÿÿ¥ÿ¦ÿÿ¢ÿ¬ÿÿ¤ÿÿ°ÿÿÿ¤ÿ¢ÿÿ¢ÿ£ÿÿÿÿÿ¡ÿÿÿ¢ÿÿÿ¦ÿÿÿÿÿÿÿÿ£ÿ£ÿ§ÿ¤ÿÿÿÿÿ ÿ¡ÿÿ¡ÿ©ÿ¢ÿÿ ÿÿÿ¡ÿ¤ÿ¥ÿ ÿÿÿrÿÿÿÿÿ§ÿÿÿÿÿÿÿÿÿÿÿÿÿÿÿÿÿÿÿÿÿÿÿÿÿÿÿ ÿÿ©ÿÿÿ¢ÿÿÿÿ©ÿ£ÿÿÿÿÿÿÿÿÿ¦ÿ¤ÿÿÿÿ¢ÿ¢ÿÿÿÿÿÿÿÿÿÿÿÿÿÿÿÿÿÿÿÿÿÿÿÿÿ¢ÿ£ÿÿÿÿÿÿÿÿ¥ÿÿÿÿÿÿÿÿÿcÿmÿÿÿÿÿÿ ÿÿÿÿÿÿÿÿÿÿÿÿÿÿÿ¡ÿ¢ÿÿÿ©ÿ¢ÿÿÿÿÿÿÿÿÿÿÿÿÿÿÿÿÿÿÿÿÿÿ¥ÿÿÿ­ÿÿ¤ÿÿÿÿÿÿÿÿÿÿÿÿÿÿÿÿÿÿÿÿ¢ÿÿÿÿÿ|ÿÿ¦ÿÿÿÿÿÿÿÿ¨ÿÿÿÿ¨ÿÿÿ¡ÿÿ ÿÿÿÿÿÿÿÿÿÿ¨ÿÿÿÿ¢ÿÿÿÿÿ£ÿ®ÿ§ÿ£ÿÿÿÿÿÿÿÿÿÿÿÿÿÿÿÿ ÿÿÿÿÿÿÿÿÿÿÿ¡ÿ¡ÿÿ¦ÿ§ÿÿÿÿÿÿÿÿÿÿÿ¤ÿ ÿ£ÿ¨ÿÿÿÿÿÿÿÿÿÿÿÿÿÿÿÿÿÿÿÿÿÿÿÿÿÿ ÿÿ¡ÿ¬ÿ¨ÿÿ¦ÿ¢ÿ¡ÿ¤ÿÿ¨ÿ©ÿÿÿÿÿÿ ÿÿÿÿÿÿÿ¡ÿÿ¡ÿÿÿÿÿ¢ÿ©ÿÿÿÿÿÿÿ¥ÿÿÿÿÿÿÿÿÿ ÿÿÿ§ÿªÿ ÿ ÿÿÿÿ ÿÿÿÿ³ÿµÿ¬ÿ¢ÿÿÿ©ÿ¨ÿ£ÿÿ¤ÿÿÿÿ¤ÿ©ÿÿÿÿ ÿ¢ÿ¦ÿ¢ÿ ÿ§ÿ¤ÿÿÿÿÿÿÿÿ®ÿ§ÿÿ ÿÿÿÿÿÿÿÿÿÿÿÿÿÿÿÿ§ÿ£ÿ ÿ°ÿÿÿÿ£ÿ£ÿ¢ÿ ÿ©ÿ²ÿ¨ÿÿ¢ÿ¬ÿÿÿ¨ÿ­ÿ ÿ¦ÿÿªÿ¨ÿ¥ÿ§ÿÿÿÿ¥ÿ§ÿ£ÿ ÿÿÿ£ÿ¯ÿÿÿ¦ÿ°ÿÿ¦ÿÿ®ÿ¡ÿÿ¨ÿ¦ÿÿÿ¤ÿ¥ÿ¤ÿÿÿÿÿÿÿÿ¢ÿÿ¡ÿ±ÿÿÿ¦ÿÿÿÿ©ÿ±ÿ²ÿ¨ÿÿÿ¢ÿ´ÿ ÿªÿ ÿ£ÿ¯ÿÿ«ÿ°ÿ§ÿ£ÿ¥ÿÿ ÿÿÿ ÿÿÿÿÿ§ÿ¤ÿÿnÿÿÿÿÿ¨ÿÿÿÿÿÿÿÿ ÿ ÿÿÿÿÿÿ¦ÿ£ÿ¢ÿªÿ¨ÿ£ÿÿÿÿÿÿÿÿ©ÿ¥ÿ¬ÿ³ÿÿÿÿ ÿ§ÿÿÿ¬ÿ¥ÿ¢ÿÿ¦ÿ¤ÿÿÿÿÿ¦ÿ£ÿÿÿÿ¡ÿÿ«ÿÿ ÿÿÿÿÿÿÿÿÿÿ¡ÿÿÿÿ£ÿ©ÿ¡ÿÿÿÿÿÿÿ¡ÿ¦ÿÿÿÿqÿbÿÿÿ£ÿÿÿÿÿ¥ÿÿÿÿ£ÿªÿ¤ÿÿÿÿ¡ÿ±ÿ¡ÿ¤ÿ®ÿÿ¢ÿÿÿ¤ÿÿÿ¢ÿÿÿ ÿÿ¢ÿÿ¹ÿÿÿ1ÿTþÉþgÿÿÿ¤ÿ¡ÿ¦ÿ¥ÿ¡ÿ¤ÿÿÿ ÿ¨ÿ¤ÿ«ÿ¡ÿÿÿÿÿÿÿÿÿ¤ÿ§ÿ¤ÿ´ÿ©ÿÿÿÿ¤ÿ¥ÿÿÿ ÿ¤ÿÿÿ¡ÿÿ¤ÿÿÿÿ¡ÿ£ÿÿÿÿÿÿÿ ÿÿÿÿ ÿÿÿ ÿ¢ÿ¦ÿ¤ÿÿÿÿÿÿ£ÿÿªÿÿÿÿ£ÿ¤ÿÿÿÿÿÿÿ¡ÿÿÿÿÿÿÿÿ¤ÿ­ÿÿÿÿÿÿuÿÿÿ¡ÿÿ¢ÿÿÿÿÿÿÿÿÿ¦ÿ®ÿ©ÿ¬ÿÿ~ÿÿÿÿÿÿÿ®ÿÿÿÿÿÿÿÿÿÿÿÿÿÿÿÿ¡ÿ£ÿ¥ÿ¢ÿÿÿÿÿ¡ÿÿ¡ÿÿÿÿ¦ÿÿÿ£ÿ ÿÿÿÿÿ¡ÿ±ÿÿ¢ÿ¢ÿÿÿÿÿÿÿÿÿÿÿÿÿÿÿÿÿ¤ÿªÿÿÿÿÿ¥ÿÿÿÿÿÿÿ¦ÿÿÿÿÿÿÿÿÿ¥ÿÿÿ§ÿ¤ÿÿÿÿÿÿÿÿÿÿÿÿÿÿ ÿÿ ÿÿÿÿÿ¡ÿÿÿÿÿ¦ÿÿÿÿÿÿÿÿ ÿÿÿÿ¡ÿÿÿÿÿÿÿÿÿÿÿÿÿÿ¢ÿÿÿÿÿÿÿÿ¤ÿÿÿÿ¡ÿÿÿ ÿ¡ÿÿÿ ÿÿÿÿÿÿÿÿÿ¡ÿ ÿÿÿÿÿÿÿÿÿÿÿÿÿÿÿrÿPÿRÿpÿÿÿÿÿ¥ÿÿÿÿÿÿÿÿÿÿÿÿÿÿÿÿÿÿÿÿ ÿÿ ÿ¸ÿ®ÿÿ ÿÿÿÿ¡ÿ¢ÿÿÿÿÿÿÿÿÿÿÿÿÿ¡ÿÿÿÿÿÿÿÿÿÿÿÿÿÿÿÿÿÿÿÿÿÿÿÿÿÿÿÿÿÿÿÿÿÿ¦ÿÿ¡ÿÿÿÿÿÿ£ÿÿÿnÿVÿÿÿÿÿÿÿÿ¢ÿÿÿÿÿÿÿÿÿÿÿÿÿÿÿÿÿÿÿ«ÿ­ÿªÿ³ÿºÿ±ÿ­ÿÿÿ±ÿ§ÿ¥ÿ¨ÿ¦ÿ ÿ¡ÿ«ÿ¨ÿÿ¡ÿ£ÿÿÿÿÿÿÿ¢ÿÿÿÿÿÿÿ¢ÿÿÿÿÿÿÿÿÿ¢ÿÿÿ©ÿ¤ÿÿÿÿÿ£ÿÿÿÿÿÿÿÿÿÿÿÿÿÿÿÿÿÿÿÿÿÿÿÿÿÿÿÿÿÿÿÿÿÿÿÿÿÿÿÿÿÿÿÿÿÿÿÿÿÿÿÿÿÿÿÿÿÿÿ}ÿÿÿÿÿÿÿÿÿÿÿÿÿÿÿÿÿÿÿÿÿÿÿÿÿÿ¢ÿ£ÿ¡ÿ ÿÿÿÿÿÿÿÿÿÿÿÿÿÿÿÿÿÿÿÿÿÿÿÿÿÿÿÿÿÿÿÿÿÿÿÿÿÿ{ÿÿÿÿÿ¡ÿÿÿÿÿÿÿÿÿÿÿÿÿÿÿÿÿÿÿÿÿÿpÿÿÿÿÿÿÿÿÿÿÿÿÿÿÿÿÿÿÿÿÿÿÿÿÿÿÿÿ¥ÿÿÿÿÿÿÿ ÿ¤ÿÿ¡ÿ¡ÿ ÿÿÿÿÿÿÿÿ¨ÿ¡ÿªÿ¢ÿ«ÿÿÿÿTÿcÿ¢ÿÿ³ÿ¤ÿ¡ÿ§ÿ£ÿ£ÿ¥ÿ£ÿÿ ÿ¨ÿ¡ÿ¨ÿ ÿÿ²ÿÿÿÿ£ÿ¤ÿªÿ§ÿÿ¡ÿªÿ¤ÿ°ÿÿÿÿÿÿÿÿÿÿÿÿÿÿ¯ÿÿ¦ÿ¯ÿªÿ¯ÿªÿÿ¡ÿ¢ÿªÿ©ÿÿ¯ÿÿÿ¢ÿÿÿÿÿ¦ÿ¡ÿÿ¤ÿÿÿÿÿªÿ¥ÿ¡ÿÿÿÿÿÿÿÿÿÿÿyÿ|ÿÿÿ¡ÿ¦ÿ¤ÿÿÿ¤ÿÿÿ¢ÿ|ÿ­ÿÿÿÿÿÿÿÿÿÿÿuÿÿÿÿÿÿÿÿÿÿÿÿÿÿÿÿÿ|ÿÿÿÿÿvÿvÿÿÿÿÿÿÿÿÿÿyÿÿÿÿ{ÿ[ÿVÿlÿÿÿÿÿÿÿÿvÿÿ}ÿÿÿWÿåþúþXÿÿÿÿÿxÿÿÿÿÿÿÿÿÿÿÿÿÿÿÿÿÿÿÿÿÿÿÿÿ¨ÿÿÿÿÿÿÿÿÿÿÿÿ~ÿÿÿÿÿÿÿÿÿÿÿÿÿÿÿ¢ÿÿÿÿÿÿÿÿÿÿÿÿÿÿÿÿ¢ÿÿÿÿ¡ÿÿÿÿÿÿÿÿÿÿÿÿÿ¥ÿÿÿÿ¥ÿÿÿÿ`ÿnÿÿÿÿÿÿÿÿÿÿÿÿÿÿÿÿÿÿÿÿ¡ÿ«ÿÿÿÿÿÿÿÿÿÿÿÿÿÿÿ ÿÿÿ ÿÿÿÿÿÿÿÿÿÿÿÿÿÿÿÿÿÿÿÿÿÿyÿÿÿ¢ÿÿÿ£ÿÿÿuÿgÿpÿ£ÿÿÿ¥ÿÿÿÿÿÿÿÿÿÿÿÿÿÿÿÿÿÿ ÿÿÿ ÿÿ}ÿ¬ÿÿÿ ÿ¤ÿÿÿÿ}ÿ{ÿÿÿÿÿÿÿÿÿÿÿÿ¦ÿÿÿÿÿÿÿÿÿÿÿÿÿÿÿÿÿÿÿÿ|ÿÿÿ¦ÿÿÿÿÿÿÿÿÿÿÿÿÿÿÿÿzÿnÿrÿvÿÿÿÿÿÿÿÿÿÿÿÿÿÿÿ¡ÿ£ÿ ÿÿÿ¡ÿÿÿÿÿÿÿÿÿÿÿÿÿÿÿÿÿÿÿÿÿÿÿÿÿÿÿÿÿÿÿÿÿ¥ÿÿÿÿ£ÿÿÿÿÿ£ÿ§ÿÿÿÿÿÿ¢ÿ£ÿÿÿ¢ÿ¤ÿÿÿÿªÿÿÿÿÿÿÿÿ¦ÿ ÿ ÿÿÿÿÿÿÿ¡ÿÿÿÿ|ÿÿÿÿÿÿÿÿÿÿÿÿÿÿ}ÿÿªÿÿÿÿÿÿÿÿÿÿÿ ÿÿÿÿÿÿÿ|ÿÿÿÿÿÿÿÿÿÿÿ ÿÿÿÿÿÿÿÿÿÿÿÿÿÿ¡ÿÿÿÿÿÿÿÿÿÿÿ­ÿÿÿ¦ÿÿÿÿÿÿÿÿÿÿÿÿÿÿÿÿÿÿÿÿÿ¡ÿÿ¢ÿ¡ÿÿÿÿÿÿÿÿÿ¦ÿÿÿÿÿÿ¡ÿÿÿÿÿ ÿÿÿ¨ÿÿÿÿÿÿ¡ÿÿÿÿÿÿÿÿÿÿ­ÿÿÿÿÿÿÿÿÿÿÿÿÿÿÿÿÿÿÿÿÿÿÿÿÿ ÿÿÿÿÿÿÿÿÿÿÿÿÿÿÿÿ}ÿwÿÿÿÿÿÿÿ ÿ¦ÿÿÿ ÿÿÿÿÿÿ}ÿÿÿÿÿÿÿ¦ÿªÿÿÿÿÿÿÿÿÿÿÿ ÿÿÿÿÿ~ÿÿÿÿÿÿÿÿÿÿÿÿÿÿÿÿÿÿÿÿÿÿÿÿÿÿÿÿÿÿÿÿÿÿÿÿÿÿÿÿÿÿÿÿÿÿÿÿÿÿÿÿÿÿÿÿ¦ÿÿÿÿÿÿÿÿÿÿÿÿÿÿÿ}ÿ¢ÿÿÿÿÿÿÿÿÿÿÿÿÿÿÿÿÿÿÿÿÿÿÿÿÿÿÿÿÿÿÿÿÿÿÿÿÿÿÿÿÿÿÿÿÿÿÿÿ¦ÿ£ÿÿ¡ÿÿÿÿÿ¤ÿ«ÿÿÿÿÿÿÿÿÿÿÿÿÿÿÿÿÿ£ÿÿÿ¨ÿÿÿÿÿ¥ÿ£ÿ§ÿ¥ÿÿÿ ÿ¤ÿÿÿ¶ÿÿ¹ÿÿ~ÿÿÿÿ¨ÿÿÿÿÿªÿ¤ÿ£ÿ©ÿ¥ÿ¦ÿ¢ÿ¤ÿÿÿ ÿ¨ÿ£ÿÿÿÿ«ÿ¢ÿ}ÿ_ÿÿÿÿ£ÿÿÿÿ£ÿ¥ÿÿÿÿ«ÿ¤ÿÿÿÿÿÿ¯ÿÿÿÿÿ­ÿÿÿÿ ÿ¥ÿ¡ÿ¡ÿÿÿÿ¨ÿ«ÿ§ÿ ÿÿÿ¢ÿ¤ÿÿÿ¡ÿÿÿ¤ÿ°ÿ¡ÿÿªÿ¯ÿ£ÿÿ¦ÿ¦ÿ¢ÿ¡ÿ§ÿÿÿ ÿÿÿÿ§ÿ¥ÿÿ¥ÿ¦ÿÿÿÿÿÿÿ ÿÿÿÿ¨ÿÿÿ®ÿ¥ÿÿÿÿÿ¦ÿªÿ¥ÿ¤ÿ­ÿ¬ÿÿ¡ÿÿÿ¦ÿÿÿ¦ÿ§ÿ­ÿ¨ÿ¢ÿÿ²ÿ­ÿ¤ÿÿ¢ÿÿ³ÿ¥ÿ ÿ«ÿ¢ÿÿÿ­ÿªÿ¨ÿ¤ÿºÿÿÿ¥ÿ¢ÿÿ¥ÿ±ÿ´ÿªÿÿ ÿ¢ÿÿÿÿÿÿÿÿÿÿÿÿÿÿÿ¤ÿ¨ÿ¤ÿ¢ÿÿÿÿÿ®ÿÿÿÿÿÿ³ÿÿ²ÿ ÿ¶ÿÿ«ÿÿ¥ÿÿÿ±ÿ±ÿÿÿÿÿ°ÿÿÿ£ÿ®ÿÿÿÿÿÿÿÿ¤ÿ«ÿ¦ÿ©ÿ¯ÿ¥ÿ¡ÿªÿ¨ÿ¤ÿ¤ÿ¤ÿ¨ÿ¢ÿÿ©ÿ±ÿ¤ÿÿ ÿ¦ÿÿ¡ÿÿ ÿ®ÿ¢ÿ±ÿÿ¡ÿ§ÿ£ÿÿ ÿÿ©ÿÿÿ©ÿ£ÿ¨ÿ²ÿ¥ÿ¤ÿÿ£ÿ«ÿ«ÿ¯ÿ§ÿÿÿÿÿÿ¯ÿ¬ÿªÿ«ÿ¦ÿ¤ÿ¡ÿ¡ÿÿ¢ÿ¥ÿ¦ÿÿ¥ÿÿ®ÿ®ÿÿ²ÿÿ¢ÿÿÿÿ¨ÿÿ¥ÿ¥ÿ¦ÿÿÿÿ¡ÿªÿ§ÿ ÿ¥ÿ¨ÿÿÿ¤ÿ¤ÿªÿÿ¨ÿ£ÿÿÿÿ¢ÿÿÿÿ£ÿ¦ÿÿ¤ÿÿÿÿÿÿÿÿÿ¦ÿ£ÿÿÿÿÿ¢ÿÿ¤ÿ¥ÿÿ§ÿÿ¯ÿÿÿÿÿÿÿÿÿ¦ÿÿÿ£ÿ¯ÿ´ÿ¦ÿ¨ÿ¦ÿ¡ÿ¦ÿ©ÿÿÿÿÿ¡ÿÿÿ°ÿ¨ÿÿ ÿÿ¢ÿÿ§ÿ§ÿÿÿÿÿÿªÿ¹ÿ¡ÿ«ÿÿÿ½ÿ§ÿ«ÿ³ÿÿ­ÿ«ÿ ÿÿ¢ÿ£ÿ¬ÿÿ¥ÿ¨ÿÿÿ ÿ¦ÿÿÿ ÿ¨ÿ ÿÿÿÿÿÿÿ¢ÿÿÿÿÿÿ¢ÿ¯ÿÿÿ¢ÿÿÿ¢ÿÿ¥ÿ¬ÿ ÿÿÿÿÿªÿÿ ÿÿÿ§ÿÿÿ¤ÿ£ÿ¡ÿÿÿÿ ÿÿÿÿÿÿÿ¡ÿ«ÿ¦ÿ£ÿ¡ÿÿÿÿ¦ÿ£ÿÿÿ¤ÿÿÿ¡ÿÿÿÿ¦ÿ¡ÿ ÿ¨ÿ ÿ}ÿÿ§ÿÿÿ£ÿ¢ÿÿÿÿ ÿÿÿÿ£ÿ¦ÿ¥ÿ£ÿÿÿ¥ÿÿÿ¦ÿ¡ÿÿÿªÿÿÿÿÿÿ ÿÿ¦ÿÿÿ¢ÿÿÿ¤ÿÿ©ÿ ÿÿÿ ÿÿÿÿÿÿÿÿÿÿÿÿÿÿÿÿÿÿÿÿÿÿÿÿÿÿÿÿÿÿÿÿÿ¡ÿÿÿÿÿÿÿÿÿÿÿÿÿÿÿÿ ÿ§ÿÿÿÿYÿJÿÿÿÿÿÿÿÿÿÿÿÿÿÿÿÿÿÿÿÿÿÿÿÿ¤ÿ¨ÿ¥ÿÿÿÿÿÿÿÿÿÿÿÿÿÿÿÿÿÿ¦ÿÿ ÿÿÿÿ¬ÿÿªÿÿÿ ÿÿÿÿÿÿ¢ÿªÿÿÿÿ¡ÿÿÿÿÿÿ¥ÿ¤ÿÿÿÿÿÿÿÿÿÿ¨ÿÿ¡ÿÿÿÿÿÿ£ÿ¨ÿÿÿÿ ÿ¥ÿÿÿÿÿÿÿÿÿ¢ÿÿÿ ÿ ÿ¬ÿ¢ÿÿÿ¥ÿÿÿÿÿÿÿxÿÿªÿÿÿÿ¡ÿÿÿÿÿÿÿÿÿÿ¥ÿ ÿ£ÿÿÿ ÿ¦ÿ¤ÿÿÿÿ¯ÿÿÿÿÿÿÿÿ¦ÿ£ÿ¢ÿ­ÿ¡ÿÿ¤ÿÿÿÿÿÿ­ÿÿÿÿÿÿÿÿ²ÿÿÿÿÿ§ÿÿÿ§ÿÿÿ§ÿ¤ÿÿÿÿ«ÿ§ÿ¤ÿ¥ÿÿ ÿ ÿÿ¥ÿ¤ÿ¡ÿÿªÿ ÿÿ¢ÿÿÿÿÿÿÿÿÿÿÿ£ÿÿÿÿÿÿÿ¨ÿÿÿ¢ÿ¥ÿÿ¡ÿ¡ÿÿÿÿ¦ÿÿ¥ÿÿÿÿÿªÿ¦ÿÿÿÿ£ÿ¦ÿÿ¡ÿ¡ÿ¢ÿÿÿ£ÿ¯ÿÿ ÿÿÿ¥ÿ¡ÿÿ£ÿ¯ÿ¨ÿÿ¡ÿ¤ÿ ÿÿÿ ÿ¢ÿ®ÿ¡ÿ¦ÿÿÿÿÿÿÿ²ÿÿ£ÿ¤ÿÿÿ¨ÿ£ÿÿÿÿ£ÿ®ÿ¨ÿ«ÿÿÿÿÿ½ÿ¤ÿ£ÿªÿ²ÿ¤ÿ ÿ«ÿ¨ÿ¬ÿ£ÿ¢ÿ¯ÿªÿ¢ÿ¬ÿ¬ÿÿ£ÿªÿ®ÿ«ÿ ÿ¨ÿ®ÿ£ÿÿ¬ÿ ÿÿ£ÿÿ¤ÿÿÿ¢ÿÿÿÿÿ®ÿ¯ÿ«ÿÿ¤ÿªÿÿÿÿ¡ÿ¥ÿ£ÿ«ÿ¯ÿ±ÿ§ÿ¥ÿ¤ÿÿÿÿÿ¢ÿ¨ÿÿ ÿ­ÿÿ©ÿ ÿÿ¥ÿ¯ÿÿ¤ÿ¦ÿ¢ÿ¨ÿ¥ÿÿÿÿ ÿ¡ÿÿ¥ÿ¡ÿ£ÿ¥ÿªÿÿÿÿ¡ÿÿÿÿÿÿÿÿÿÿÿwÿÿ¢ÿÿÿ£ÿ²ÿÿÿ ÿ¢ÿÿªÿ²ÿ®ÿ¦ÿÿÿÿÿ±ÿ¤ÿÿ¨ÿ£ÿÿÿÿÿÿÿ£ÿ¨ÿ©ÿ¯ÿ±ÿ¥ÿ ÿªÿ¢ÿ¡ÿ¸ÿ³ÿ¤ÿªÿ¡ÿ±ÿ ÿ°ÿ¥ÿ¢ÿ¡ÿÿÿÿÿÿÿÿÿÿÿ¢ÿ¨ÿÿÿÿÿ ÿ©ÿ¢ÿÿÿ£ÿ§ÿÿ±ÿªÿÿ­ÿÿÿ¦ÿ¡ÿÿÿÿÿÿÿÿDÿ!ÿÿÿ¥ÿÿÿÿÿÿÿÿÿªÿ®ÿ¢ÿ£ÿ¨ÿÿÿÿªÿÿÿÿÿÿ¦ÿ¡ÿÿÿÿÿÿ¡ÿÿ£ÿÿ¯ÿ¦ÿÿ|ÿcþþEÿÿÿÿÿÿ¢ÿ©ÿÿÿ©ÿ«ÿÿÿÿÿÿ ÿÿÿÿÿÿÿÿ¨ÿ¡ÿ ÿÿ§ÿÿÿªÿªÿÿ¥ÿ°ÿ°ÿ§ÿÿÿÿÿÿÿÿÿ¦ÿ¤ÿÿÿÿÿÿ¢ÿÿ¬ÿ ÿÿ¡ÿÿÿ ÿ¡ÿÿÿÿÿÿÿ«ÿÿÿÿÿ ÿ¢ÿ¥ÿ ÿÿ¦ÿ£ÿÿÿÿÿÿ£ÿÿÿÿ ÿ¥ÿÿÿÿÿÿÿyÿÿÿÿÿÿÿÿÿÿÿÿÿÿ­ÿ¡ÿÿÿÿÿÿÿÿÿÿÿÿÿÿÿÿÿÿÿÿÿÿ ÿ¤ÿ¡ÿÿÿÿ¬ÿÿÿÿÿÿÿÿÿÿÿÿ¦ÿÿÿÿÿÿÿÿÿÿÿÿÿÿÿÿÿÿÿÿÿÿÿ¥ÿÿÿ£ÿÿÿ ÿÿ¡ÿ£ÿÿÿÿÿÿÿÿÿÿÿ¤ÿÿÿÿÿ¢ÿÿÿÿ¢ÿ ÿÿÿÿÿÿÿÿÿÿÿÿÿÿÿÿÿ¢ÿ¥ÿÿ¢ÿÿÿÿÿ¡ÿ§ÿ©ÿ¤ÿÿÿ¡ÿ¡ÿÿÿÿÿÿÿÿÿÿÿÿÿÿÿÿÿÿÿÿÿÿÿÿ ÿÿÿÿÿÿ¡ÿ¶ÿÿÿÿ ÿÿÿÿÿÿÿÿ¢ÿÿÿÿÿÿÿÿÿÿ¡ÿÿÿÿÿ¥ÿ ÿÿÿÿÿÿÿÿÿdÿ`ÿÿÿÿÿÿÿÿÿ«ÿ¦ÿÿÿÿ¢ÿÿÿÿÿÿÿÿtÿzÿÿÿÿÿ¡ÿÿÿÿÿÿÿÿÿÿÿ­ÿÿÿÿÿÿÿÿÿÿÿÿÿÿÿ¢ÿ¦ÿÿÿÿÿÿÿÿÿÿÿÿÿÿÿÿÿÿÿÿÿÿÿ¢ÿÿÿÿÿÿÿÿÿÿÿÿÿÿÿÿÿÿjÿÿÿÿÿÿÿÿÿ ÿ|ÿÿÿÿÿÿÿÿÿÿyÿÿÿÿÿÿÿÿ£ÿ£ÿ¬ÿ¬ÿ£ÿ ÿ¦ÿ¨ÿ¤ÿ°ÿ¦ÿ¥ÿ¯ÿ±ÿ¦ÿ¥ÿ«ÿ¦ÿ ÿ ÿ¡ÿÿ ÿªÿÿÿ¤ÿ§ÿ¢ÿÿÿÿÿÿ¡ÿ¡ÿ¢ÿÿÿÿÿÿÿ¡ÿÿÿ§ÿÿÿÿÿÿÿÿ¡ÿÿÿÿ£ÿÿÿÿ¡ÿ¤ÿÿÿÿÿÿÿÿÿÿ¢ÿÿÿÿÿÿÿÿÿÿÿÿÿÿÿÿÿÿÿÿÿÿÿÿÿÿÿÿÿÿÿÿ¬ÿÿÿÿÿÿÿÿÿÿ¤ÿÿÿÿÿ£ÿ ÿÿÿÿÿÿÿÿÿ ÿÿÿÿÿÿÿÿÿ ÿÿÿÿÿÿÿÿÿÿÿÿÿÿÿÿÿÿÿÿÿÿÿÿÿÿÿÿÿÿÿÿÿÿÿÿÿÿÿÿÿÿÿÿÿÿqÿ{ÿÿÿÿÿÿÿÿÿÿÿÿÿÿÿÿÿÿ~ÿÿ©ÿÿÿÿÿÿÿÿÿÿÿÿÿÿÿÿÿÿÿÿÿÿÿÿÿÿÿÿÿÿÿÿÿÿÿ¤ÿÿÿ¢ÿ¡ÿÿÿ ÿÿÿÿ¬ÿ ÿ£ÿ´ÿ¥ÿÿÿÿ|ÿbÿÿÿ¦ÿ¬ÿÿ ÿ¨ÿ¤ÿ¢ÿ£ÿÿÿ¤ÿ¡ÿ¡ÿÿ¤ÿ¡ÿ©ÿ ÿÿÿ¡ÿ£ÿ¦ÿ¡ÿÿªÿ£ÿªÿ§ÿ¤ÿÿÿÿ¡ÿÿÿÿÿÿÿ ÿ®ÿ¨ÿ¤ÿ¨ÿ©ÿ©ÿ¨ÿ£ÿ¦ÿ®ÿ ÿ£ÿ©ÿ¦ÿ¼ÿÿÿ ÿÿÿ¨ÿ°ÿ¬ÿ£ÿÿ§ÿÿÿÿÿÿ¡ÿÿÿÿ¤ÿÿÿÿÿ¤ÿÿÿyÿÿ¢ÿ¤ÿ¡ÿÿÿÿÿÿÿÿÿÿÿ¶ÿÿÿÿÿÿÿÿÿ{ÿÿÿÿÿÿÿÿÿÿÿÿÿÿÿÿÿÿÿÿÿÿuÿÿ£ÿÿÿÿÿÿÿÿÿÿ|ÿÿÿÿnÿLÿ]ÿÿÿÿÿÿÿÿyÿÿ}ÿÿÿÿ8ÿÅþôþaÿÿÿÿÿ{ÿÿÿÿÿÿÿÿÿÿÿÿÿÿÿÿÿÿ©ÿÿÿÿÿÿÿÿÿÿÿÿÿÿÿÿÿ|ÿÿÿÿÿÿÿÿÿÿÿÿÿÿÿÿÿÿÿÿÿ~ÿÿ©ÿÿÿÿÿÿÿÿÿÿÿÿ¥ÿÿ¢ÿÿÿÿÿÿÿÿÿÿÿÿÿÿ£ÿÿ¢ÿÿ¢ÿÿpÿzÿÿÿÿÿÿÿÿÿÿÿÿÿÿ¤ÿÿÿÿÿÿÿ£ÿÿÿ~ÿÿÿÿÿÿÿÿÿÿÿ¥ÿÿÿÿÿ¡ÿÿÿÿÿÿÿÿÿÿÿÿÿÿÿÿÿÿÿÿ~ÿÿÿÿÿÿÿÿÿÿÿyÿrÿÿÿÿÿÿÿÿ¡ÿ¤ÿÿÿÿÿÿÿÿÿÿÿÿÿÿÿÿÿ|ÿÿÿÿÿÿÿÿÿÿÿÿÿÿÿÿÿÿÿÿÿÿ¢ÿ§ÿÿÿÿÿ¢ÿ£ÿÿÿÿÿÿÿÿÿÿÿÿ{ÿÿÿ|ÿzÿÿÿÿÿÿÿÿÿÿÿÿÿÿÿÿÿÿ}ÿtÿXÿzÿÿÿÿÿÿÿÿÿÿÿÿÿÿ ÿ¡ÿÿÿÿÿÿÿÿ}ÿÿÿÿÿÿÿÿÿÿÿÿÿÿÿÿÿÿÿÿÿÿÿÿÿÿ¦ÿÿÿÿÿ¥ÿÿÿ¬ÿÿÿÿÿÿÿÿÿÿ¡ÿÿÿÿÿÿÿÿÿÿ¤ÿ¡ÿÿÿÿÿÿÿÿÿÿÿÿÿÿÿÿ ÿÿÿÿÿÿÿ{ÿÿÿ£ÿÿ¥ÿÿÿ¢ÿÿÿÿÿÿÿÿÿ¤ÿÿÿÿÿÿÿÿÿÿÿÿÿÿÿÿÿÿÿÿÿÿÿÿÿ ÿ£ÿÿÿÿÿÿÿÿÿÿÿÿÿÿÿÿÿÿÿÿÿÿÿ¡ÿÿÿÿÿÿÿÿÿ¤ÿÿÿÿÿÿÿÿÿÿÿÿÿÿÿÿÿÿÿÿÿÿÿÿÿÿÿÿ¢ÿÿÿÿÿÿ ÿ¤ÿÿÿÿÿÿÿÿÿÿÿÿÿÿÿÿ¢ÿÿÿÿÿ¢ÿÿÿÿÿÿÿÿÿÿÿ¡ÿÿÿÿÿÿÿÿÿ ÿÿÿÿÿÿÿÿÿÿÿÿÿÿÿÿÿÿÿÿÿ§ÿÿtÿÿÿÿÿÿÿÿÿÿÿÿ£ÿÿÿÿÿÿÿÿÿÿÿÿÿÿÿÿÿÿÿÿÿÿÿÿÿ¤ÿÿÿÿÿÿÿÿÿÿÿÿÿÿÿÿÿÿÿÿÿÿÿÿÿÿ¢ÿÿÿÿÿÿÿÿÿÿÿÿÿÿÿÿÿÿÿÿÿÿ¡ÿÿÿÿÿ}ÿÿÿÿÿÿÿÿÿ¤ÿÿÿÿÿÿÿÿÿÿÿÿ£ÿÿÿÿÿÿÿÿÿ£ÿÿÿÿÿÿÿ¤ÿ¦ÿÿÿÿÿ¡ÿÿÿÿÿÿÿÿÿÿ¤ÿÿÿÿÿ¥ÿÿÿÿÿ¡ÿÿÿÿÿÿÿÿÿ©ÿ¶ÿ§ÿÿÿ¨ÿ ÿ¢ÿ ÿ¡ÿÿÿÿÿÿÿ¤ÿ ÿÿÿÿÿÿÿÿÿ£ÿÿÿÿÿÿ­ÿÿÿÿÿÿ¥ÿÿÿ¨ÿÿÿÿÿÿÿÿÿ©ÿÿ¨ÿÿÿÿÿÿÿÿÿ¢ÿÿ}ÿÿÿÿÿÿÿ ÿÿÿ¨ÿÿÿÿÿÿÿ¢ÿ ÿÿÿ ÿÿ¢ÿ¤ÿ¢ÿ¤ÿ¯ÿ¤ÿÿÿ¡ÿÿ¥ÿ¥ÿ±ÿÿÿ§ÿÿÿÿÿ ÿÿÿÿÿ¨ÿ¤ÿÿ¢ÿÿÿÿ¡ÿÿÿÿÿÿÿ¡ÿ¬ÿÿÿ¤ÿ©ÿÿÿÿÿÿ­ÿ¢ÿ¡ÿ°ÿ©ÿÿÿÿ§ÿ¡ÿ¤ÿ£ÿÿ¢ÿ¢ÿ©ÿ¡ÿÿ¡ÿ¡ÿÿÿÿªÿÿÿÿÿ ÿ¢ÿ¡ÿÿÿ¬ÿ­ÿ¬ÿ®ÿ¤ÿ¡ÿÿÿ¨ÿ¦ÿ ÿÿÿÿ¡ÿÿÿÿ§ÿ©ÿ¥ÿÿ¢ÿÿ ÿ¥ÿÿªÿ·ÿÿÿÿÿÿ¬ÿ®ÿ±ÿ¨ÿ®ÿÿÿ­ÿ¬ÿ¡ÿÿÿ«ÿÿÿÿÿ¦ÿªÿ§ÿ¦ÿ¢ÿÿÿÿÿ¢ÿ¢ÿÿ°ÿ­ÿ§ÿ«ÿÿÿÿ¥ÿÿ ÿÿ§ÿÿ¥ÿÿÿ«ÿÿ¬ÿµÿÿÿ¤ÿÿÿÿ¡ÿ ÿÿÿ ÿ¥ÿÿÿ«ÿ´ÿ¦ÿ¨ÿ¥ÿÿÿÿÿÿÿÿÿÿ¦ÿ°ÿ¢ÿÿÿÿ¦ÿ¥ÿÿ¦ÿ¡ÿÿÿÿ¤ÿ¨ÿÿÿÿ·ÿÿ¦ÿ¦ÿÿ ÿÿÿ§ÿÿ²ÿ¡ÿÿ¤ÿÿ ÿ¤ÿÿÿ£ÿÿ«ÿ¨ÿÿÿÿÿÿ¡ÿ ÿ¢ÿÿÿÿÿÿÿÿÿ¯ÿ¡ÿÿÿÿÿ£ÿ¥ÿ©ÿ¦ÿ¢ÿ©ÿÿÿ«ÿ©ÿÿÿ§ÿÿÿÿÿ±ÿÿ¤ÿ¡ÿÿªÿ¤ÿÿ¦ÿ«ÿ¬ÿ¡ÿ£ÿÿÿÿ¢ÿÿÿÿÿÿÿ¢ÿ¬ÿÿÿ£ÿÿÿ©ÿÿÿÿÿÿÿÿ¦ÿÿÿÿ°ÿÿ¦ÿÿ«ÿ£ÿÿÿÿ¢ÿÿÿÿ¡ÿÿ¢ÿÿ¥ÿ ÿÿ¥ÿÿ¦ÿ£ÿ¥ÿÿÿÿÿÿÿÿÿÿ£ÿ¡ÿÿÿ¢ÿ¤ÿÿ¢ÿÿ¦ÿÿ¬ÿ®ÿÿÿÿÿÿÿ®ÿ ÿ¤ÿ¦ÿÿÿÿÿÿÿ©ÿÿ¢ÿªÿÿÿªÿ¨ÿÿÿÿÿÿÿÿ ÿ¡ÿ¡ÿÿÿÿÿ©ÿ ÿÿ¨ÿ§ÿ¡ÿÿÿÿÿÿ¦ÿÿÿ¬ÿÿ¡ÿÿÿ®ÿÿ¤ÿÿÿ¨ÿÿ¡ÿ¦ÿ¤ÿÿÿ ÿÿÿ£ÿ¥ÿÿÿÿÿ¢ÿ°ÿ®ÿ ÿÿÿÿÿÿÿÿÿ¢ÿÿÿ«ÿÿ ÿªÿ¡ÿÿÿÿÿÿ ÿ ÿÿ©ÿÿ ÿÿÿÿÿÿÿÿÿÿÿÿÿÿÿÿ©ÿÿÿÿÿÿÿ¨ÿ¤ÿÿÿÿÿªÿ£ÿ~ÿ¨ÿ¢ÿÿ ÿÿÿÿ¤ÿÿ ÿÿÿÿÿÿÿÿÿÿÿÿÿÿÿÿÿÿÿÿ¡ÿÿÿÿ ÿÿÿÿÿ£ÿÿ¦ÿÿÿÿÿÿ°ÿÿÿÿÿÿÿÿÿÿÿ¥ÿÿÿÿÿÿqÿWÿ{ÿÿ§ÿÿÿÿÿÿÿÿÿÿ¡ÿÿÿÿÿÿÿÿÿÿÿÿÿÿÿÿÿÿÿÿÿÿ|ÿÿÿÿÿ¢ÿÿÿ¢ÿÿ¤ÿÿ¡ÿÿÿÿÿÿ¤ÿ³ÿ ÿÿ¦ÿÿÿÿÿ£ÿÿÿÿÿÿÿÿÿÿÿÿÿÿÿÿ¦ÿÿÿÿÿ§ÿ£ÿÿÿÿÿÿÿ¢ÿÿÿÿÿÿÿÿÿÿÿÿÿÿÿÿÿÿÿÿ¦ÿ´ÿ¤ÿÿ§ÿ¡ÿÿÿÿ·ÿÿÿÿ¡ÿÿÿÿÿÿÿÿÿÿÿÿÿÿ£ÿÿ¤ÿ¢ÿ ÿ¥ÿ¢ÿÿÿÿÿ¬ÿÿÿ¤ÿ¢ÿÿÿÿ¢ÿÿÿ¢ÿÿÿ ÿÿÿÿÿÿÿÿ¡ÿÿ¨ÿÿÿÿ²ÿÿÿÿÿÿÿ¤ÿ°ÿÿÿ¡ÿ¡ÿÿÿ ÿ¤ÿÿÿ¢ÿÿ¢ÿ¥ÿÿ¢ÿ¢ÿÿÿ¡ÿÿÿ¥ÿÿ¥ÿÿÿÿÿ©ÿ­ÿÿÿÿÿÿÿÿÿ°ÿÿÿÿÿÿ¹ÿÿÿÿÿÿ£ÿÿ¨ÿÿÿÿÿ©ÿ¡ÿÿ ÿÿ ÿ¬ÿ¢ÿÿÿÿÿÿÿÿ¡ÿÿÿÿÿÿÿÿ§ÿ¢ÿÿÿÿÿ ÿÿÿ«ÿ²ÿ¡ÿÿÿÿÿÿ£ÿÿ§ÿÿ¨ÿÿ¦ÿ°ÿ°ÿ§ÿ£ÿ¦ÿ¡ÿÿ ÿ¬ÿ§ÿ±ÿ­ÿ¤ÿ¥ÿÿÿ£ÿµÿ­ÿµÿ¤ÿÿ¥ÿ§ÿ¡ÿÿÿ ÿ¢ÿ¡ÿ¡ÿ§ÿÿ¡ÿ®ÿ©ÿÿ¸ÿ¥ÿÿÿ£ÿ¥ÿ¥ÿ§ÿÿ¢ÿªÿ«ÿ¦ÿÿÿ£ÿ¦ÿÿ¤ÿ­ÿ§ÿ§ÿ¤ÿ§ÿ ÿ©ÿÿ¡ÿ¯ÿ§ÿ©ÿ§ÿÿ¥ÿ¤ÿÿÿÿÿ¨ÿ«ÿÿ ÿªÿÿ­ÿÿÿÿ¥ÿÿÿÿ¡ÿ«ÿ¦ÿÿ§ÿ¢ÿÿ ÿÿ ÿ«ÿ£ÿªÿÿÿ£ÿ¤ÿ£ÿ¤ÿ ÿÿÿ ÿÿÿÿÿ~ÿyÿÿÿÿÿ­ÿÿÿ ÿÿÿÿ¢ÿÿ¡ÿ¥ÿ ÿÿ¢ÿ©ÿ£ÿÿÿ²ÿªÿ¦ÿ£ÿÿ¢ÿ¦ÿ©ÿ§ÿ©ÿ°ÿ®ÿªÿ¤ÿÿ«ÿ¤ÿ¬ÿ­ÿ ÿÿ¯ÿ¢ÿÿÿÿÿ£ÿ¦ÿÿÿÿÿÿÿÿ ÿ¥ÿÿÿ¨ÿÿ¦ÿÿÿ¢ÿ«ÿ§ÿ¦ÿ¥ÿÿ¡ÿ¨ÿÿ´ÿÿ ÿÆÿ¦ÿÿÿÿÿ¤ÿÿÿÿÿJÿEÿÿ ÿÿÿ ÿÿ©ÿÿÿÿ¢ÿ¦ÿ ÿÿÿÿÿªÿÿ£ÿÿÿÿÿ«ÿ«ÿ¬ÿ²ÿ¨ÿÿÿ¢ÿÿÿÿ¡ÿ£ÿ¬ÿÿÿþwþ6ÿÿÿÿÿÿÿÿ¡ÿ¨ÿÿ¬ÿÿÿÿÿ ÿÿÿÿÿÿ¤ÿÿÿ§ÿ©ÿÿÿ£ÿÿ¢ÿ¦ÿÿÿÿÿÿÿ ÿÿÿÿÿ¢ÿÿÿÿÿÿÿÿÿÿ¨ÿ¡ÿ´ÿÿÿÿÿÿÿÿÿÿÿÿ£ÿÿÿ£ÿ¡ÿÿÿÿÿ¥ÿ ÿÿ¦ÿ¦ÿ¡ÿÿÿÿÿÿÿ£ÿÿÿÿÿÿÿÿÿÿÿÿÿÿÿÿÿÿÿÿÿÿÿÿÿÿÿÿÿÿÿÿÿÿxÿÿÿÿÿÿÿÿÿÿÿÿÿÿ¤ÿÿÿÿÿ¤ÿÿÿÿÿÿÿÿÿÿÿÿÿÿÿÿÿÿÿÿÿÿÿÿÿ¡ÿÿÿÿÿ¤ÿÿÿÿÿÿÿ¦ÿÿÿÿÿÿ ÿÿÿÿÿÿ¡ÿÿÿÿ ÿÿÿÿÿÿÿ­ÿÿÿÿÿÿÿÿÿÿ ÿ¢ÿ¢ÿÿ¡ÿ¡ÿÿ£ÿ ÿÿÿÿÿÿ¥ÿ ÿ ÿ©ÿÿÿÿ ÿ ÿ ÿÿÿ¡ÿÿ£ÿÿÿÿÿÿÿÿ ÿÿÿÿ­ÿÿÿ{ÿÿÿÿÿ ÿÿÿ ÿÿÿÿÿÿÿÿÿÿÿÿÿÿÿÿÿÿÿÿÿ¡ÿÿÿÿÿÿÿÿÿ¢ÿ¢ÿ ÿ­ÿÿÿÿÿÿÿÿÿÿÿjÿzÿÿÿÿÿÿ©ÿ¡ÿÿÿÿÿÿÿÿÿÿÿÿÿÿoÿmÿÿÿÿÿÿÿÿÿÿ ÿ¢ÿÿÿÿÿÿÿÿ¢ÿ¢ÿÿÿÿÿÿÿÿÿÿÿÿÿ¢ÿÿÿÿÿÿÿÿÿÿÿÿÿÿÿÿÿÿÿÿÿÿÿÿÿÿÿÿÿÿÿÿÿÿÿÿÿÿÿÿÿÿzÿ¤ÿÿÿÿ¡ÿÿÿÿrÿÿÿÿÿÿÿÿÿÿÿÿÿÿÿÿÿÿ®ÿ£ÿ¢ÿ©ÿ¨ÿÿÿªÿ®ÿ¨ÿ¢ÿ¢ÿ¥ÿ¦ÿ¥ÿªÿ­ÿÿÿ¥ÿªÿ©ÿ¤ÿ ÿÿÿÿ ÿ ÿÿÿÿÿÿÿ¤ÿ«ÿ¨ÿÿÿÿÿÿÿkÿÿÿÿÿÿÿÿÿÿÿÿÿÿÿÿÿÿÿ¡ÿÿÿÿÿÿÿÿÿÿÿÿÿÿÿÿÿÿÿÿÿÿÿ ÿ¡ÿÿÿÿÿÿÿÿÿÿÿÿÿÿÿÿÿÿÿÿÿÿÿzÿÿÿÿÿÿÿÿÿÿÿÿÿÿÿ~ÿÿÿÿÿÿÿÿÿÿ¡ÿÿÿÿÿÿÿÿÿÿÿÿÿÿÿÿÿÿÿÿÿÿÿÿÿÿÿÿÿÿÿÿÿÿÿÿÿÿÿÿÿÿÿÿÿÿÿÿÿÿÿ~ÿÿÿÿÿÿÿÿÿÿÿÿÿÿÿÿÿÿÿÿÿÿÿÿÿÿÿÿÿÿÿÿÿÿÿÿÿÿÿ¡ÿÿÿÿÿÿÿÿÿ¤ÿÿÿÿÿÿÿÿÿÿÿ¡ÿÿÿ®ÿÿÿ¥ÿÿÿ¦ÿÿ¤ÿ¦ÿ¤ÿÿmÿYÿÿÿ¯ÿ£ÿÿÿ¨ÿ¢ÿÿÿÿ¢ÿ¨ÿ­ÿÿÿ¨ÿ­ÿ¬ÿ¥ÿ¬ÿ«ÿ£ÿ§ÿ°ÿ¦ÿÿ£ÿÿ¢ÿÿÿÿÿÿÿ¢ÿ¥ÿ¥ÿ¥ÿ¥ÿÿ£ÿ­ÿ¥ÿ ÿ¢ÿÿÿ¤ÿªÿ§ÿ¨ÿ ÿ³ÿ¤ÿ¥ÿ¨ÿÿÿÿ¡ÿ¢ÿ¤ÿ¥ÿÿ«ÿÿ¡ÿÿÿÿÿÿÿÿÿÿ£ÿ¢ÿÿÿÿ¡ÿÿÿwÿÿÿ ÿÿÿÿ ÿÿÿÿÿÿÿÿÿÿÿÿÿÿÿÿÿÿÿÿÿÿÿÿÿÿÿÿÿÿÿÿÿÿ~ÿÿÿÿÿÿÿ¦ÿÿÿÿÿÿÿÿÿÿÿÿÿÿOÿÿ8ÿ~ÿÿÿÿÿÿÿÿÿÿÿÿÿ	ÿÁþÿwÿÿÿÿÿ~ÿÿÿÿÿÿuÿsÿ}ÿzÿÿÿÿÿÿÿÿÿÿÿÿÿÿÿÿÿÿÿÿÿÿÿÿÿÿÿÿÿÿÿÿÿÿÿÿÿÿÿÿÿÿ¤ÿÿ³ÿÿÿÿÿÿÿÿÿÿ ÿÿÿÿÿÿ¡ÿÿzÿ¢ÿÿ¥ÿÿÿÿ¤ÿÿÿÿÿ¢ÿ¦ÿÿÿÿÿÿÿÿÿÿÿÿÿÿÿÿÿÿÿÿÿÿÿÿÿÿÿÿÿ ÿÿÿÿ~ÿÿÿ ÿÿÿÿÿÿÿ¥ÿÿÿÿÿÿÿÿÿÿÿÿÿÿ ÿÿÿÿÿÿÿ¢ÿÿÿÿÿ¡ÿÿÿÿÿÿÿ¦ÿ¢ÿÿÿÿÿÿÿÿÿÿÿÿÿÿÿÿÿÿÿÿÿÿÿÿÿ ÿÿÿÿÿÿÿÿÿÿÿÿÿÿÿÿÿÿÿÿÿÿÿÿÿÿÿ£ÿ«ÿÿÿÿÿÿ¥ÿÿÿÿÿÿÿÿÿ|ÿÿÿÿÿÿÿÿÿÿÿ§ÿÿÿÿÿÿÿÿÿÿÿÿÿÿÿÿ`ÿwÿÿÿÿÿªÿ­ÿÿÿÿÿÿÿÿÿÿÿÿÿÿÿÿÿÿÿÿÿÿÿÿÿÿÿÿÿÿÿÿÿÿÿÿÿÿÿÿÿÿÿÿ©ÿÿÿÿÿ ÿÿÿ¨ÿÿÿÿÿÿÿÿÿÿÿÿÿÿÿÿÿÿÿÿ¥ÿÿÿÿÿÿÿÿÿÿÿÿÿÿÿÿÿÿÿÿÿÿÿÿÿÿÿÿÿÿÿÿÿÿÿÿÿÿÿÿÿÿÿÿÿÿÿÿÿÿÿÿÿÿÿÿÿÿÿÿÿÿÿ¢ÿÿÿ£ÿÿÿÿÿÿÿÿÿÿÿÿÿÿÿÿÿÿ¨ÿÿÿÿ|ÿ¢ÿÿÿÿÿÿÿÿÿÿÿÿÿÿÿÿÿ¡ÿÿÿÿÿÿ¨ÿÿÿ¡ÿ ÿ±ÿ ÿÿÿÿÿÿÿÿ¡ÿÿÿÿÿÿÿÿÿÿÿÿÿÿÿ ÿ£ÿ ÿÿÿÿÿÿÿÿÿÿÿ ÿÿÿÿÿÿÿÿÿÿÿ¢ÿÿÿÿÿÿÿÿÿÿÿÿÿÿÿÿÿÿÿÿÿÿÿÿÿÿÿÿ¯ÿÿ¤ÿÿÿÿzÿÿÿÿÿÿÿÿÿÿÿÿÿÿÿÿÿÿÿÿÿÿÿÿÿÿÿÿÿÿ£ÿÿÿ¢ÿÿÿÿÿÿÿÿÿÿÿ}ÿÿÿÿÿÿÿÿÿÿÿÿÿÿÿÿÿÿÿÿÿÿ¡ÿ ÿÿÿÿÿÿÿÿÿÿÿÿÿÿÿÿÿÿÿÿÿÿÿÿÿÿÿÿÿÿÿÿÿ¢ÿÿÿÿÿÿÿÿªÿ ÿÿÿÿÿÿ¤ÿÿÿ¡ÿÿÿÿÿÿÿ¨ÿ¤ÿÿÿÿÿ¢ÿÿÿÿÿÿÿÿÿÿ£ÿÿÿÿÿ ÿÿÿÿÿÿ§ÿ¡ÿÿÿ¥ÿÿ¥ÿÿÿÿÿÿÿÿ¡ÿ¤ÿÿÿÿÿÿÿÿÿÿ ÿÿ ÿ¬ÿªÿÿÿ¤ÿÿÿÿ¯ÿ¯ÿÿÿÿÿÿ©ÿÿÿ ÿÿ£ÿÿÿ ÿÿ¡ÿÿÿÿ¡ÿ¨ÿÿÿÿ¤ÿÿÿÿÿÿ«ÿ¯ÿÿÿÿ ÿÿÿÿÿÿÿÿÿÿÿ¥ÿÿÿÿ ÿ ÿÿÿÿÿÿ¡ÿÿÿ®ÿÿ£ÿ£ÿÿÿ¤ÿ£ÿºÿÿ¨ÿ¡ÿÿÿÿÿÿÿÿÿÿ¦ÿ ÿÿÿ¡ÿ¡ÿ£ÿ¤ÿÿÿÿÿÿÿÿÿÿÿÿÿÿÿÿÿÿ¡ÿÿ¦ÿ´ÿ¡ÿÿÿ¡ÿ§ÿÿÿ¥ÿ¦ÿÿÿ°ÿ£ÿ¢ÿªÿÿ¯ÿÿÿÿÿ§ÿÿÿ£ÿ ÿÿÿÿÿ§ÿÿÿÿÿ¤ÿÿÿÿÿÿÿ¥ÿÿÿÿÿÿ¨ÿ©ÿÿÿÿ¬ÿÿÿ£ÿÿÿÿÿ¥ÿÿ¦ÿ«ÿ¢ÿÿ¡ÿÿÿ¨ÿ¥ÿÿÿÿÿªÿ­ÿ£ÿ¡ÿ¤ÿÿÿÿ­ÿ¢ÿÿ¥ÿ¥ÿ§ÿ¦ÿÿÿ¡ÿ¤ÿ§ÿÿÿ£ÿ§ÿÿ¡ÿÿÿ¤ÿ¨ÿÿ¡ÿ­ÿÿ¢ÿ­ÿÿ§ÿ¡ÿÿÿ¡ÿÿ ÿÿÿ¦ÿÿ ÿÿ ÿ¡ÿ ÿÿÿÿÿ¡ÿÿÿÿ¡ÿÿÿ¡ÿ¥ÿÿ¢ÿ¢ÿÿ¦ÿ©ÿÿÿ«ÿÿÿ¥ÿÿ¨ÿ§ÿÿÿ±ÿÿÿÿÿ¦ÿÿÿ§ÿ­ÿ³ÿ¥ÿ ÿ¬ÿÿÿÿÿÿÿ¢ÿÿÿÿÿ¤ÿÿÿÿ ÿ¤ÿÿÿÿÿÿÿ¡ÿ¨ÿ§ÿÿ ÿÿÿÿÿÿÿ§ÿ¥ÿ ÿÿÿªÿ¨ÿÿÿ£ÿÿÿ§ÿÿ®ÿÿÿ£ÿ¤ÿ£ÿ¥ÿÿÿÿÿÿÿÿÿÿÿÿ¤ÿÿÿÿÿ£ÿ§ÿÿÿÿÿÿ¤ÿÿÿfÿUÿ¢ÿÿÿ®ÿ ÿ¤ÿÿ§ÿÿ ÿ¡ÿÿÿÿ¢ÿÿ¡ÿ¥ÿ¢ÿÿÿÿ¤ÿ§ÿ¨ÿÿÿÿÿÿ¡ÿ¢ÿÿÿÿÿÿÿÿªÿÿÿÿÿÿ§ÿ£ÿÿÿÿ¥ÿ¬ÿÿÿÿÿ£ÿÿ¤ÿÿ¥ÿ©ÿªÿÿÿÿÿÿ¢ÿÿÿÿ ÿ¦ÿÿÿÿÿÿÿ¡ÿÿÿÿÿÿÿ¡ÿÿÿ©ÿ¬ÿ¯ÿ§ÿÿ³ÿÿÿÿÿÿÿ¨ÿ¡ÿÿ ÿ¢ÿÿ¤ÿ«ÿÿ­ÿ©ÿ³ÿÿÿÿ¡ÿÿ¥ÿªÿ¢ÿ£ÿ£ÿÿÿ¦ÿ¡ÿÿÿÿÿÿÿ¬ÿÿÿ¦ÿÿÿÿÿÿÿ£ÿÿÿÿÿ§ÿ¨ÿ®ÿÿsÿÿÿÿÿÿ£ÿÿ~ÿÿµÿ¥ÿÿÿÿÿÿÿÿÿÿÿÿÿÿÿÿÿÿÿ©ÿ¤ÿªÿ­ÿÿÿ¤ÿÿ¢ÿÿÿÿ®ÿÿÿÿ§ÿ¢ÿÿÿÿÿÿÿÿÿÿÿÿÿ¤ÿ ÿÿÿÿÿÿÿÿ ÿÿÿÿÿ£ÿÿÿÿÿ£ÿÿ£ÿÿÿÿÿ¥ÿ¸ÿÿÿÿÿÿÿÿÿÿÿÿÿÿÿÿÿÿPÿVÿÿÿÿÿÿÿ¢ÿÿÿÿÿ ÿÿÿ¥ÿÿÿ|ÿÿÿÿÿÿÿÿÿÿ}ÿÿÿÿzÿZÿbÿÿÿÿ ÿ£ÿÿÿÿÿ¢ÿÿÿÿÿÿÿÿÿ¥ÿÿÿ¡ÿÿÿÿÿ¡ÿÿÿÿÿÿÿ¡ÿ£ÿÿÿÿÿÿÿÿÿÿÿÿÿÿÿÿÿÿÿÿÿÿÿÿ¡ÿÿÿÿÿÿÿÿÿÿÿÿÿÿÿÿÿÿ¡ÿÿÿÿÿÿÿ¸ÿ¨ÿÿÿÿ¤ÿÿ¡ÿÿ¢ÿÿÿÿÿ¬ÿ¨ÿÿÿÿÿÿÿÿÿÿÿÿÿ¤ÿÿ¢ÿÿÿ¥ÿÿÿÿÿÿÿÿÿÿÿÿÿÿÿÿÿÿÿÿ¥ÿÿÿÿzÿÿªÿÿÿÿ«ÿÿÿÿÿÿ¢ÿÿÿÿÿ ÿÿÿÿÿ¤ÿ§ÿÿ¢ÿÿÿÿÿÿÿ¨ÿ ÿÿÿÿÿÿÿ¡ÿÿÿÿ¦ÿ©ÿÿ`ÿdÿÿÿÿÿÿÿÁÿªÿ£ÿÿÿÿÿ£ÿ©ÿ ÿ ÿÿÿÿÿÿÿÿÿ£ÿÿ¤ÿ ÿÿÿÿÿ ÿ£ÿÿÿ¤ÿÿÿÿ§ÿÿÿ¡ÿ¡ÿÿ¡ÿªÿÿ¡ÿ«ÿ®ÿÿÿ¦ÿ¢ÿ©ÿÿªÿ¡ÿÿ¦ÿ¡ÿÿ¢ÿ©ÿ¦ÿ¡ÿ§ÿ¤ÿÿÿ ÿ¶ÿ¨ÿÿ®ÿ®ÿÿÿÿÿ«ÿ®ÿ£ÿÿÿÿÿÿÿÿ¢ÿÿÿÿÿ£ÿ£ÿ¤ÿ ÿÿ¸ÿ¡ÿ¡ÿÿÿÿÿ¤ÿÿ¡ÿªÿ¤ÿ¡ÿ ÿ ÿ¢ÿÿÿÿÿ©ÿ¥ÿ±ÿÿ§ÿ ÿ¦ÿ§ÿ¡ÿ¡ÿÿÿÿ¤ÿ¨ÿ¢ÿÿÿÿÿ¨ÿÿÿ³ÿÿ©ÿ¥ÿÿÿÿÿÿ¢ÿ¦ÿªÿÿÿÿ ÿ¯ÿ­ÿÿÿ®ÿ¢ÿ¥ÿÿ¢ÿ¯ÿ¬ÿÿÿÿÿÿÿÿ¦ÿªÿÿsÿvÿÿÿÿÿ¥ÿÿ¯ÿ»ÿ¤ÿÿ¤ÿ¨ÿ¦ÿ©ÿ§ÿ ÿÿ¢ÿ¡ÿÿÿÿ®ÿ£ÿ©ÿ§ÿÿÿ¤ÿ§ÿÿ ÿªÿ§ÿ¦ÿ«ÿ¢ÿ¢ÿÿ£ÿ¬ÿÿÿ¤ÿÿÿªÿ¡ÿÿÿ£ÿ¡ÿÿÿÿ©ÿ¡ÿÿ¦ÿ ÿÿ§ÿ¡ÿÿ¨ÿÿÿ¨ÿ¦ÿ£ÿ§ÿ ÿÿÿªÿ­ÿ©ÿ¥ÿÿÿ¨ÿ¤ÿÿÿ¡ÿ©ÿ¦ÿ¥ÿÿÿÿÿÿ©ÿÿÿ§ÿÿ«ÿÿÿÿ§ÿ¨ÿ ÿ¤ÿ­ÿÿÿÿ ÿÿÿ¦ÿÿÿ­ÿÿÿÿÿ¡ÿ¥ÿÿÿ¤ÿÿ¦ÿ¡ÿ£ÿ¡ÿÿìþÈþQÿÿ¡ÿ ÿÿ ÿÿ¡ÿ§ÿeÿ£ÿÿÿÿÿ©ÿ¢ÿÿÿÿÿ¥ÿ¬ÿÿ ÿ©ÿ§ÿ«ÿÿÿÿÿÿÿÿÿÿÿÿÿÿÿ¦ÿÿ«ÿÿ ÿÿÿÿÿÿÿÿ¢ÿ¦ÿ¦ÿÿÿÿ¦ÿ­ÿ¥ÿÿ¡ÿÿÿÿ¡ÿ¥ÿ¡ÿµÿ¦ÿÿÿÿÿÿÿÿÿÿ£ÿÿ ÿ ÿÿÿ£ÿ ÿÿÿ¡ÿÿ¦ÿ¥ÿÿÿÿÿ ÿÿ¢ÿÿÿÿÿÿÿÿÿÿÿÿÿÿ£ÿÿÿ¡ÿ ÿÿÿÿÿ©ÿ ÿÿ±ÿ¥ÿÿÿÿÿÿÿÿÿÿÿ¢ÿÿÿÿ¦ÿ ÿÿÿÿÿÿÿÿ{ÿÿÿÿÿÿÿÿÿÿÿÿÿÿÿÿÿÿÿÿÿ ÿÿÿÿÿ°ÿ~ÿÿÿÿ¡ÿÿÿÿÿÿÿÿÿÿÿÿÿÿÿ¥ÿªÿ¤ÿ°ÿ¡ÿÿÿÿÿÿÿÿÿÿÿ¥ÿ£ÿÿ£ÿ§ÿÿÿÿÿÿÿÿÿªÿ¢ÿÿÿÿÿÿÿÿÿÿÿÿÿÿÿÿ£ÿ£ÿÿÿÿÿÿÿÿÿÿÿÿÿÿÿ¡ÿÿÿ¦ÿ¤ÿÿÿÿÿÿÿÿ}ÿÿ¡ÿ¦ÿÿÿÿÿÿÿÿÿ£ÿÿÿÿÿÿÿÿÿÿ¡ÿÿ£ÿÿÿÿÿÿÿÿÿÿtÿwÿÿÿÿÿÿÿ£ÿÿÿ¢ÿÿÿÿÿ©ÿ¤ÿÿÿÿÿÿfÿÿÿÿÿÿÿÿÿÿÿÿÿÿÿÿÿ ÿÿÿÿ ÿÿÿÿÿÿÿÿÿÿÿÿÿÿÿÿÿ£ÿ£ÿ¡ÿÿÿÿÿÿÿÿÿÿÿÿÿÿÿÿÿÿÿÿ¢ÿÿÿÿÿÿÿÿÿÿÿÿÿÿÿÿÿ¡ÿÿÿÿ£ÿÿÿÿÿ ÿÿÿÿÿÿÿÿÿÿÿÿÿÿÿÿÿ¨ÿ­ÿ²ÿ¬ÿ©ÿ®ÿ§ÿ¤ÿ©ÿ®ÿ¦ÿ£ÿ ÿÿÿ£ÿÿ¡ÿ£ÿ­ÿ±ÿ¯ÿ©ÿ ÿ¡ÿÿ¤ÿ ÿÿÿÿÿÿÿ£ÿÿ±ÿ±ÿÿÿ¢ÿ«ÿÿÿÿÿÿÿÿÿÿÿÿÿÿÿÿÿÿÿÿÿ ÿÿÿÿÿÿÿÿÿÿÿÿÿÿÿÿÿÿÿÿÿÿÿÿÿÿÿÿÿÿÿÿÿÿÿÿÿÿÿ~ÿÿÿ ÿÿÿÿÿÿÿÿÿÿÿÿÿÿÿÿÿÿÿÿÿÿÿÿÿÿÿÿÿÿzÿ ÿ¥ÿÿÿÿÿÿÿÿÿÿÿÿÿÿÿÿÿÿÿÿÿÿÿzÿÿÿÿÿÿÿÿ ÿÿÿÿÿÿÿÿÿÿÿÿÿ¡ÿÿÿÿÿÿÿÿÿÿÿÿÿÿÿÿÿÿÿÿÿÿsÿxÿÿÿÿÿÿyÿÿÿÿÿÿÿÿÿÿÿÿÿÿÿÿÿÿÿÿÿvÿÿÿÿÿÿÿÿÿÿÿÿÿÿÿÿÿÿÿÿÿ¾ÿÿÿ®ÿÿÿ¢ÿÿÿbÿjÿÿÿ¦ÿÿÿÿ¦ÿ¢ÿÿÿ¤ÿÿÿ¬ÿÿÿÿÿ¡ÿ¨ÿ¡ÿ¥ÿ«ÿ§ÿ©ÿ­ÿÿÿÿ¥ÿÿÿÿÿ¢ÿ¢ÿ©ÿ¬ÿÿ«ÿ§ÿÿ¤ÿ ÿ¨ÿ­ÿ§ÿ¢ÿÿÿ£ÿ£ÿ¡ÿÿ¬ÿ£ÿÿ¢ÿªÿ¡ÿÿÿÿÿÿÿ¦ÿÿ ÿÿ¡ÿ©ÿÿÿ¡ÿ§ÿÿÿ¦ÿÿÿÿÿÿÿÿÿÿÿÿÿÿÿÿÿ¤ÿÿÿzÿÿÿÿÿÿÿÿ ÿÿÿÿÿÿÿÿÿÿÿÿÿÿÿÿÿÿÿÿÿÿÿyÿÿÿÿÿÿÿÿÿÿÿÿÿÿÿÿÿÿÿ)ÿ×þÿÿÿÿÿÿ¦ÿ§ÿÿÿÿÿÿbÿëþæþAÿÿÿÿÿÿÿÿÿÿÿÿiÿPÿnÿÿÿÿÿÿÿÿÿÿ¥ÿÿÿÿ~ÿÿÿÿÿÿÿÿÿÿÿÿÿÿÿÿÿÿÿÿÿÿÿÿÿÿÿÿ¡ÿÿÿÿ©ÿÿÿÿÿÿÿÿÿ¡ÿÿÿÿÿÿ ÿÿÿÿ¡ÿ·ÿÿÿÿ£ÿÿÿÿÿÿÿÿÿÿÿÿÿÿÿ¡ÿÿÿÿÿÿÿÿÿÿÿÿÿÿ¡ÿÿÿÿÿÿÿÿÿ¡ÿÿÿÿÿÿÿÿÿÿÿÿÿÿÿÿ§ÿÿÿ ÿÿÿÿÿÿÿÿÿÿÿÿ¨ÿÿÿÿÿ¨ÿÿÿÿÿÿÿ ÿÿÿÿÿÿ ÿÿyÿÿÿÿÿÿÿÿÿÿÿÿÿÿÿÿÿÿÿ¬ÿÿÿÿÿÿÿÿÿÿÿÿÿÿÿÿÿÿÿÿ{ÿÿÿÿÿÿÿÿÿÿÿÿÿÿ§ÿÿÿÿÿÿÿÿ§ÿ¢ÿÿÿ~ÿÿÿÿÿÿÿÿÿÿÿÿÿÿÿÿÿÿÿÿÿÿÿÿ~ÿÿÿÿÿÿ¬ÿ§ÿÿÿÿÿÿÿÿÿÿ¥ÿªÿ¢ÿÿÿÿÿÿÿÿÿÿÿÿÿÿÿÿÿÿÿÿÿÿÿÿÿÿÿÿÿÿÿÿÿÿ©ÿÿ¢ÿÿÿ¨ÿ£ÿÿÿÿÿÿÿÿÿÿÿÿÿÿÿÿÿÿÿÿ§ÿÿÿÿÿÿÿÿÿÿÿÿÿÿÿÿÿ ÿÿ©ÿÿÿ©ÿÿÿÿÿÿ¬ÿÿÿÿ£ÿÿÿÿ ÿÿÿÿÿÿÿsÿmÿÿÿÿÿÿÿ¥ÿÿÿÿÿÿÿÿÿÿÿ©ÿÿÿÿÿÿÿÿ¢ÿ¡ÿÿÿÿÿÿÿÿÿ¢ÿÿÿÿÿÿÿ}ÿzÿÿÿ¡ÿÿ£ÿ¢ÿÿÿÿÿÿÿÿÿÿÿÿÿÿÿÿÿÿÿÿÿÿ ÿ¯ÿ¤ÿÿÿÿÿÿÿÿÿÿÿÿÿÿÿÿÿÿÿÿÿ ÿÿ¢ÿÿÿÿÿÿÿÿÿÿÿÿ§ÿÿÿÿÿÿÿÿÿÿÿÿÿÿÿÿÿÿÿÿÿÿÿÿÿÿÿÿÿÿÿÿÿÿÿÿ}ÿÿ}ÿÿÿÿ¨ÿsÿÿÿ¤ÿÿÿÿÿÿÿÿÿÿÿÿÿÿÿÿÿÿÿÿÿÿÿ¢ÿÿÿÿÿÿÿÿÿÿÿÿÿÿÿÿÿÿÿÿÿÿÿÿÿÿÿÿÿÿÿÿÿÿÿÿÿÿÿÿÿÿÿ¥ÿÿÿªÿÿÿÿ¥ÿÿÿÿÿÿÿ ÿÿÿÿÿÿ¨ÿÿÿÿÿÿÿÿÿÿÿÿÿÿ§ÿÿÿ£ÿ¥ÿÿÿÿ¡ÿÿÿÿ ÿÿ§ÿÿÿÿÿÿÿÿÿÿÿÿÿÿÿÿÿÿÿÿÿÿÿÿÿÿÿÿÿÿÿ§ÿ©ÿ ÿ¡ÿÿÿÿÿªÿÿ£ÿ¢ÿÿ¬ÿ¶ÿÿ¢ÿÿÿÿÿÿ¡ÿÿÿ ÿ¡ÿ§ÿ¥ÿÿÿ¦ÿ¡ÿÿÿÿÿ¢ÿ¨ÿÿÿÿ ÿÿÿÿÿ°ÿÿªÿ¢ÿÿÿÿÿ¢ÿÿÿ³ÿÿ¦ÿ©ÿÿÿ¡ÿÿÿÿÿ¤ÿÿÿ£ÿ¢ÿ¨ÿ©ÿ¤ÿÿÿÿ§ÿ¢ÿÿÿÿÿÿ¨ÿ ÿÿÿ¥ÿ¡ÿ¢ÿÿÿÿ¢ÿ¡ÿÿÿÿÿÿ¢ÿ¤ÿÿÿ£ÿ¥ÿÿÿ¡ÿ±ÿÿ¯ÿÿ¡ÿÿÿÿÿÿ¢ÿ¡ÿÿ¤ÿ¤ÿÿÿ¢ÿ£ÿ¢ÿ¡ÿ¡ÿÿÿÿÿÿÿÿÿÿÿÿ ÿÿÿÿÿÿ¢ÿ¥ÿ¢ÿÿÿÿ¡ÿ¨ÿ§ÿ¡ÿªÿ®ÿÿÿªÿÿÿªÿ¡ÿ¨ÿÿÿÿ ÿªÿÿÿÿÿÿ¦ÿÿÿÿÿ£ÿ¡ÿÿÿÿÿÿÿÿ¤ÿÿ ÿ¨ÿ§ÿÿÿ­ÿÿÿ°ÿÿ¦ÿ¢ÿÿÿÿ¦ÿ¡ÿ¯ÿ¯ÿ¢ÿ¥ÿ¬ÿ©ÿ¦ÿ¢ÿÿÿÿÿ©ÿÿÿÿÿ¸ÿ­ÿÿ§ÿ£ÿ£ÿ«ÿ­ÿ¥ÿÿÿÿ¥ÿ£ÿ£ÿ¤ÿÿÿÿ ÿ¨ÿ«ÿ¢ÿ ÿªÿ ÿ°ÿ¢ÿÿÿÿ§ÿ£ÿ¯ÿ£ÿ£ÿÿ§ÿÿÿ®ÿÿ§ÿ¥ÿÿ§ÿ¢ÿ¯ÿ¢ÿÿ¤ÿ¢ÿÿÿÿ¬ÿ ÿÿ¢ÿ¨ÿÿÿ§ÿÿÿÿ ÿÿÿ¦ÿ£ÿÿÿªÿ¢ÿ ÿ§ÿ¶ÿ¥ÿÿÿÿ ÿÿÿÿÿ¯ÿÿÿÿÿÿÿÿ©ÿ¡ÿÿ ÿ¤ÿÿÿÿ¡ÿ ÿÿÿÿÿ£ÿÿ¤ÿ²ÿªÿÿÿ§ÿªÿ£ÿªÿ©ÿ¦ÿ£ÿÿÿÿÿÿ ÿÿ¥ÿ«ÿªÿÿ¨ÿÿ¢ÿ¯ÿ£ÿÿÿÿÿ¥ÿ ÿ¡ÿÿÿ¢ÿÿ¥ÿÿÿÿÿ¡ÿÿÿÿÿ ÿ§ÿ£ÿÿÿÿ¥ÿ¨ÿÿÿÿÿÿÿ¡ÿÿÿHÿCÿÿÿ¡ÿ¡ÿÿ¯ÿ¤ÿÿ§ÿ¢ÿÿÿÿÿ£ÿ£ÿ¡ÿ­ÿ­ÿÿÿ¥ÿ¤ÿ§ÿ¨ÿÿÿ ÿÿÿ©ÿ¤ÿÿÿÿÿÿ ÿªÿ§ÿ£ÿÿ¡ÿ¢ÿ§ÿ ÿÿ¨ÿÿ«ÿÿ®ÿ ÿÿ ÿ®ÿ¤ÿ¥ÿ©ÿÿÿ¤ÿÿÿ¨ÿÿ©ÿÿÿÿÿ°ÿ¸ÿ©ÿ¤ÿÿ ÿ§ÿÿÿÿÿÿÿÿÿÿÿÿ ÿÿÿÿÿªÿ´ÿ¨ÿ¨ÿªÿ¢ÿÿÿ¨ÿÿÿÿ¯ÿ ÿÿ«ÿÿ¢ÿ§ÿ³ÿ ÿÿÿ§ÿÿ­ÿµÿ¡ÿÿ¤ÿ§ÿ¤ÿ§ÿÿÿÿÿ£ÿÿÿ ÿÿ ÿªÿÿÿÿÿÿÿ¡ÿ«ÿÿÿÿ£ÿ¬ÿ¨ÿÿÿÿÿÿÿÿ¤ÿÿÿÿ®ÿÿ£ÿ¨ÿÿÿ«ÿªÿÿÿÿÿ ÿ ÿ¤ÿ§ÿÿÿÿÿ§ÿÿÿÿÿÿ¢ÿÿÿÿÿÿ§ÿ¡ÿÿÿ¡ÿÿÿÿ¡ÿÿÿÿÿÿÿÿÿÿÿÿÿÿÿÿÿÿ¤ÿÿÿÿÿÿÿÿÿÿÿÿÿÿÿ¡ÿ¤ÿÿÿ¯ÿÿÿÿÿÿÿÿÿÿÿÿÿÿÿÿÿÿZÿNÿÿÿÿÿÿÿÿÿÿÿÿ¥ÿÿÿÿ¡ÿÿÿÿÿÿÿÿÿÿÿÿÿÿÿÿqÿ/ÿKÿÿÿÿÿÿÿÿÿÿÿÿÿÿÿ¨ÿÿÿÿ¡ÿÿÿÿÿ£ÿÿÿ£ÿ¡ÿ¥ÿÿÿÿÿÿÿÿÿ ÿ¥ÿ¢ÿÿÿ ÿÿvÿÿÿÿÿ¥ÿÿÿ¦ÿ¤ÿÿÿÿÿÿÿ£ÿÿÿÿÿÿÿÿ ÿÿÿÿÿÿÿÿÿÿÿÿÿÿ©ÿ¶ÿÿÿÿÿÿÿÿÿÿÿÿÿÿÿÿÿ ÿÿÿ£ÿÿÿ¢ÿÿÿÿÿÿÿÿ ÿÿÿÿÿÿ ÿÿÿÿ£ÿÿÿÿÿ ÿ¦ÿÿÿÿÿÿÿÿÿÿ ÿÿ¯ÿÿÿÿÿ§ÿÿÿÿ ÿÿÿÿÿÿ£ÿ£ÿÿÿÿÿ¢ÿ§ÿÿÿÿÿÿÿÿ°ÿ¡ÿÿÿÿ¦ÿ ÿÿÿ ÿÿ¤ÿ¨ÿ£ÿÿÿÿÿÿÿ¢ÿ¢ÿÿÿ¦ÿ¤ÿÿÿÿ¸ÿ¨ÿÿ¦ÿÿÿÿÿÿÿÿÿÿÿÿÿÿÿÿÿÿ§ÿ£ÿÿÿÿÿÿÿ ÿÿ ÿ ÿÿÿ£ÿÿÿÿÿ®ÿÿÿÿÿÿÿ§ÿÿÿÿÿÿÿÿ¥ÿÿ ÿÿÿÿÿ£ÿ¤ÿÿ¡ÿ¨ÿÿ¤ÿ©ÿªÿ¡ÿÿÿ¡ÿÿÿÿ¨ÿ¨ÿÿÿÿÿÿÿ©ÿ£ÿ§ÿ®ÿÿ´ÿ ÿ¡ÿÿÿÿÿ¥ÿÿ¢ÿ¦ÿ¥ÿ¡ÿ ÿÿÿÿÿÿÿ®ÿ£ÿ´ÿ ÿ«ÿ ÿ£ÿ£ÿ¡ÿÿÿÿ¢ÿÿ¥ÿ¨ÿ£ÿ¥ÿÿÿ¦ÿÿÿ¬ÿ¡ÿ­ÿ§ÿÿ¥ÿÿÿÿÿ¦ÿ­ÿ¤ÿ£ÿ§ÿ§ÿ¨ÿ¢ÿ¤ÿÿ¬ÿÿ½ÿÿÿ¥ÿÿÿÿ¦ÿÿÿ¥ÿ¤ÿ¨ÿ®ÿÿzÿ|ÿ¡ÿ¬ÿ£ÿªÿÿ¡ÿÿÿ©ÿ¡ÿÿÿ¢ÿ¥ÿ ÿÿÿÿÿ¡ÿ§ÿ§ÿ©ÿ«ÿÿ¤ÿÿ ÿ¢ÿÿÿÿ©ÿ¤ÿÿ¢ÿ§ÿ ÿ¡ÿÿ¢ÿÿÿ¦ÿ¢ÿÿ®ÿÿ¤ÿ¢ÿ¢ÿ¥ÿÿÿÿÿÿ¡ÿ´ÿÿ ÿ©ÿ¡ÿÿÿ¤ÿÿ¤ÿ ÿÿ£ÿÿÿÿ¢ÿ¢ÿ¡ÿ£ÿÿÿ¦ÿ¡ÿ¹ÿ¨ÿÿÿÿÿÿÿÿÿ¦ÿ¦ÿÿÿ¥ÿ¡ÿ£ÿ¤ÿ¢ÿ©ÿªÿÿ¡ÿ®ÿ°ÿ©ÿÿ¥ÿ ÿÿ­ÿ½ÿ¥ÿ¦ÿ¤ÿÿÿÿÿ«ÿ§ÿ ÿÿ¢ÿÿ°ÿ¢ÿÿ£ÿÿ[ÿSÿÿÿÿÿÿÿÿÿ²ÿÿÿªÿÿÿÿÿÿÿÿÿÿÿÿ§ÿ¦ÿ¨ÿÿ§ÿÿÿÿÿÿÿÿÿ¨ÿµÿ¨ÿÿ§ÿÿÿÿ§ÿÿÿÿÿÿÿÿÿÿÿ­ÿ¢ÿÿÿÿ¤ÿÿÿÿÿÿ£ÿ«ÿ©ÿÿÿÿÿ¦ÿÿ©ÿÿÿÿÿÿÿÿÿÿ·ÿÿÿÿ¢ÿ¨ÿÿÿ£ÿ¡ÿÿÿÿÿÿ¦ÿ ÿ«ÿ¡ÿÿÿÿÿ¡ÿÿÿÿÿÿÿÿÿÿÿÿÿÿÿÿÿÿÿÿÿÿ§ÿÿÿÿÿÿÿÿÿÿ©ÿÿÿÿÿÿÿÿÿÿÿÿÿÿÿ©ÿÿÿ®ÿ£ÿ¢ÿ¤ÿÿÿÿÿ¥ÿÿÿÿÿÿÿÿ¢ÿÿÿÿ ÿ¦ÿÿÿÿÿ¨ÿÿÿÿÿÿÿ{ÿÿÿÿ¡ÿÿÿ¤ÿ£ÿÿ¤ÿ°ÿ¯ÿÿÿÿÿÿÿÿÿÿÿ£ÿ¤ÿÿ£ÿÿÿÿÿ¡ÿ¡ÿÿ ÿ¨ÿÿÿ­ÿÿÿÿÿÿÿÿÿÿÿÿÿÿÿ§ÿ ÿÿÿÿÿÿÿÿÿÿÿÿÿÿÿÿÿÿªÿÿÿÿÿÿÿÿÿÿÿ¦ÿÿ ÿÿÿÿÿÿÿÿ£ÿÿÿÿÿÿÿÿ¡ÿÿÿÿÿÿ¢ÿÿÿÿÿÿÿoÿ]ÿÿÿÿÿÿÿÿÿÿÿÿ©ÿ ÿÿ¡ÿ¥ÿÿÿ ÿÿvÿÿÿÿÿÿÿÿÿÿÿ ÿÿ ÿ¥ÿ£ÿÿÿ¨ÿ¬ÿÿÿÿÿÿÿÿÿÿÿÿÿÿÿ¢ÿÿÿÿÿ£ÿ£ÿÿÿÿÿÿÿÿÿÿÿÿÿÿÿÿÿÿÿÿÿÿÿÿÿÿÿÿ¡ÿÿ¤ÿÿÿÿÿÿÿÿÿÿÿÿÿÿÿÿÿÿÿÿÿÿÿÿÿÿÿÿ ÿÿÿÿÿÿÿ¦ÿ¨ÿ±ÿ´ÿ­ÿµÿ¨ÿÿ¢ÿ°ÿ®ÿ¥ÿ£ÿ£ÿ£ÿÿÿÿ¤ÿ£ÿ£ÿ¥ÿ§ÿ©ÿ ÿÿ¨ÿ¤ÿ£ÿÿÿÿ£ÿ¥ÿ©ÿÿ£ÿ¥ÿÿÿÿÿÿÿÿÿÿÿÿÿÿÿÿ ÿÿÿÿÿÿÿÿÿÿÿÿÿÿÿÿÿÿÿÿÿÿÿÿÿÿÿÿÿÿ|ÿÿÿ£ÿÿÿÿÿÿÿÿÿÿÿÿÿÿÿÿÿÿÿ¦ÿÿÿ~ÿÿÿ¡ÿÿ£ÿÿÿÿÿÿÿ}ÿ}ÿÿÿÿÿÿ¢ÿ£ÿ¡ÿÿÿÿÿÿÿÿÿÿÿÿÿÿÿÿ¤ÿÿÿÿÿÿÿÿÿÿÿÿ}ÿÿÿÿÿÿÿÿÿÿÿÿÿyÿÿÿÿÿÿÿÿ}ÿÿÿÿÿÿÿÿÿÿÿÿÿÿ|ÿÿÿ|ÿÿÿÿÿÿÿÿÿÿÿÿÿ|ÿÿÿÿÿÿÿÿÿÿÿÿÿÿÿ ÿÿÿÿÿÿÿÿÿÿÿÿÿÿÿÿÿÿÿÿÿÿÿÿÿÿ ÿ§ÿ¨ÿ ÿÿ£ÿ¥ÿªÿ£ÿÿÿgÿÿÿ¡ÿ¦ÿÿÿÿÿ ÿ¤ÿµÿ®ÿÿ¨ÿ¢ÿÿÿÿ ÿÿ«ÿ«ÿ¨ÿªÿÿÿ ÿ¡ÿÿÿ¤ÿ¥ÿÿÿ¤ÿ´ÿ¯ÿ¬ÿ³ÿ¥ÿ­ÿ¡ÿ}ÿ¥ÿÿÿÿ ÿ£ÿÿÿ©ÿ§ÿ¤ÿ£ÿ¡ÿ¯ÿÿ«ÿ¯ÿ¦ÿÿÿÿÿÿÿ¥ÿ£ÿÿÿÿÿÿÿÿÿ¡ÿÿÿÿÿÿÿÿÿÿÿÿÿÿÿÿÿÿÿÿ¦ÿÿ¶ÿÿÿÿÿÿÿÿÿÿÿÿÿ}ÿÿÿÿÿÿÿÿÿÿÿÿÿÿÿÿÿÿÿÿÿÿÿÿÿÿÿÿÿÿÿÿÿÿÿÿÿýþÑþ5ÿ}ÿÿÿ|ÿÿ~ÿÿÿÿÿÿÿCÿÂþìþhÿÿÿÿÿÿÿÿÿÿÿÿ`ÿÿ=ÿÿÿ£ÿÿÿÿÿÿÿÿÿÿÿÿ¡ÿÿÿÿÿÿÿÿÿÿÿÿÿÿÿ©ÿ¡ÿÿÿÿÿÿÿÿÿÿÿÿÿÿÿ§ÿÿÿÿÿÿÿÿÿÿÿÿÿÿÿÿÿÿÿÿªÿÿ¥ÿ¡ÿÿÿÿÿÿÿÿÿÿÿÿÿuÿÿÿÿÿÿÿÿÿÿÿÿÿÿÿÿÿ©ÿÿÿÿÿÿÿÿÿÿÿÿÿ£ÿÿÿÿÿÿ¤ÿÿÿÿÿ ÿ¢ÿÿÿ¦ÿÿÿÿÿÿÿÿÿÿÿÿÿÿxÿÿÿ ÿÿÿÿÿÿÿ£ÿÿÿzÿÿÿ¡ÿÿvÿ£ÿÿÿÿÿÿÿÿÿÿÿÿÿÿÿÿÿÿÿÿÿÿÿÿÿuÿÿÿÿÿÿÿÿÿÿÿ¡ÿÿÿÿÿÿªÿÿÿÿÿ ÿÿÿÿÿÿÿÿxÿÿÿÿÿÿÿÿÿÿÿÿÿÿÿÿÿÿÿÿÿÿÿÿÿÿÿÿÿÿÿsÿuÿuÿ{ÿÿÿÿ²ÿÿÿÿ{ÿÿÿÿÿÿÿÿ¦ÿ§ÿÿÿÿÿÿÿÿÿÿÿ§ÿ¦ÿÿÿÿÿÿÿÿÿÿÿ¢ÿÿÿÿÿÿÿÿÿÿµÿÿÿÿ ÿÿÿÿÿÿÿÿÿÿÿÿÿÿÿÿÿÿÿÿ|ÿÿ¦ÿÿÿÿÿÿÿÿ ÿ¥ÿÿÿÿÿÿÿÿÿÿÿÿÿÿÿ ÿÿzÿÿÿÿ®ÿÿÿÿÿÿÿÿÿÿÿÿÿÿÿLÿIÿÿÿÿÿÿÿ ÿÿÿÿ£ÿÿÿÿÿÿÿÿ ÿÿÿÿÿÿÿÿÿ©ÿÿÿÿÿÿÿÿÿ¢ÿÿÿÿÿÿÿ{ÿÿÿÿÿÿ«ÿ¡ÿÿ ÿÿÿÿÿÿÿÿÿÿÿÿÿÿ¥ÿÿÿÿÿÿ¡ÿÿÿÿÿÿÿÿÿÿÿÿÿÿÿÿÿÿÿÿ¢ÿ¥ÿÿÿÿÿÿÿÿÿÿÿÿÿÿÿ¬ÿÿÿÿÿÿÿÿÿÿÿÿÿÿÿÿÿÿÿÿÿÿÿÿÿ ÿÿÿÿÿÿ¢ÿÿÿÿ¢ÿÿÿÿÿÿÿÿÿÿÿÿÿÿÿÿÿÿÿÿÿÿÿÿ ÿ¡ÿÿÿÿÿÿÿÿÿ£ÿÿÿÿÿÿÿÿ¨ÿÿÿÿÿÿÿÿÿÿÿÿÿÿÿÿÿÿÿÿÿÿÿ¢ÿÿÿÿÿÿÿÿÿÿ}ÿÿÿuÿÿ¦ÿ|ÿÿÿÿÿÿÿ ÿÿÿÿÿÿÿÿÿÿÿÿÿÿÿÿÿÿÿÿÿÿÿÿÿÿÿ¢ÿÿÿÿÿÿwÿÿ¡ÿ¦ÿÿÿÿÿÿÿÿÿÿÿÿÿÿ¡ÿÿÿÿ¦ÿ£ÿ¡ÿÿÿÿÿÿÿÿÿÿ§ÿÿÿ­ÿ®ÿÿÿÿÿÿ©ÿÿ£ÿ©ÿÿ¯ÿÿÿ¦ÿÿÿÿÿÿÿÿÿÿÿÿÿÿ¦ÿÿÿÿÿÿÿÿÿÿ©ÿ ÿÿÿÿÿ§ÿ¸ÿ¢ÿªÿ£ÿ ÿÿ¤ÿÿ¡ÿªÿÿÿ·ÿ¢ÿÿÿÿÿÿÿÿÿÿÿÿ§ÿ¡ÿÿÿÿÿÿÿ¨ÿ©ÿ£ÿÿÿ¡ÿ£ÿ«ÿ¬ÿÿÿ¨ÿ ÿÿÿÿÿ£ÿ§ÿÿÿÿÿÿÿ¤ÿ£ÿÿ¥ÿ¬ÿÿ£ÿÿÿÿ®ÿÿ ÿÿÿ¡ÿ¡ÿÿÿÿ¥ÿ¦ÿ ÿÿ¡ÿ¢ÿÿ¡ÿ£ÿÿÿÿÿÿÿÿ£ÿ¡ÿ ÿÿ«ÿ¥ÿÿ¨ÿ§ÿ¤ÿÿÿ£ÿÿÿÿzÿÿªÿÿ¢ÿ¨ÿÿ«ÿÿ®ÿ¯ÿÿÿÿ§ÿ ÿÿÿÿÿÿÿ©ÿÿÿÿÿÿÿÿÿÿÿ¨ÿÿÿÿÿÿÿÿ§ÿ ÿÀÿÿÿÿ¡ÿÿ©ÿ¢ÿ¥ÿ¬ÿÿµÿÿÿÿ´ÿÿÿÿµÿ±ÿÿÿÿ¤ÿ®ÿ¯ÿ¤ÿÿÿÿ¢ÿ£ÿ£ÿÿÿ³ÿ¯ÿÿÿ¤ÿ¤ÿ©ÿ¸ÿ£ÿÿÿÿ¬ÿªÿÿÿÿÿ¨ÿ¥ÿÿ°ÿ¤ÿ¨ÿÿÿ ÿ~ÿ¡ÿÿ¢ÿÿ¦ÿ¶ÿÿÿÿ¨ÿ¤ÿ©ÿÿ¡ÿÿÿÿ£ÿÿ¯ÿ®ÿÿÿ§ÿÿÿ£ÿ¡ÿÿ¦ÿ¦ÿÿ¥ÿ¨ÿ§ÿÿÿ§ÿ­ÿ«ÿ ÿ±ÿ ÿ¡ÿÿÿÿ±ÿÿÿÿ©ÿÿÿÿÿ«ÿÿÿÿ«ÿÿ¥ÿ§ÿÿ§ÿ ÿ¨ÿªÿÿÿÿÿÿ¨ÿÿ¤ÿ¥ÿÿ ÿ¥ÿ¥ÿ¦ÿ§ÿ¡ÿÿ¦ÿ°ÿ¦ÿ¤ÿÿÿ¤ÿ ÿ¨ÿ¤ÿ£ÿ¬ÿÿ¥ÿ£ÿÿÄÿ¨ÿÿ¯ÿÿ§ÿÿÿ«ÿ±ÿÿ¤ÿÿÿÿªÿªÿÿ§ÿ¨ÿÿ¯ÿ¯ÿÿÿ«ÿ¹ÿ´ÿ§ÿµÿ³ÿ¡ÿ¦ÿ¨ÿÿÿÿÿÿ¢ÿÿÿÿoÿ}ÿÿ¢ÿ¢ÿÿÿ§ÿ¨ÿ¡ÿ¯ÿ¢ÿÿÿÿ£ÿÿ¤ÿ¨ÿ¥ÿÿ ÿÿÿ£ÿ¥ÿÿÿÿ¤ÿÿ¥ÿ¦ÿÿ|ÿqÿÿÿ¢ÿ¢ÿ¡ÿÿÿ¡ÿ£ÿÿ¤ÿ¥ÿ¨ÿÿ§ÿ©ÿÿ¡ÿ­ÿÿÿ°ÿÿ¥ÿ¢ÿ ÿ©ÿÿ ÿÿÿÿ¬ÿºÿÿÿ¤ÿ²ÿÿ£ÿ¬ÿ¬ÿ®ÿ§ÿ§ÿ¥ÿÿÿÿÿ ÿÿÿÿÿµÿ¤ÿ®ÿ®ÿÿÿÿÿªÿ®ÿ£ÿÿÿ§ÿ¥ÿÿµÿ±ÿ³ÿ¤ÿ©ÿ§ÿ¢ÿÿ¤ÿÿÿÿÿÿ¤ÿ¬ÿÿÿ«ÿ´ÿ¬ÿ¤ÿ¦ÿ¬ÿ¢ÿ¦ÿ£ÿÿÿÿÿ¡ÿÿÿÿ¡ÿ¥ÿÿÿ¦ÿ«ÿÿ¬ÿ¤ÿÿ¦ÿ§ÿÿÿÿ­ÿ~ÿÿÿ©ÿÿÿÿ£ÿ¤ÿ¢ÿÿ ÿÿÿÿ¡ÿÿÿÿ¢ÿªÿ ÿÿÿÿÿÿ¬ÿ¢ÿÿÿÿÿÿÿ ÿ¤ÿÿÿÿÿ©ÿÿ£ÿÿÿÿ¯ÿ£ÿÿÿÿ¤ÿ¤ÿÿÿ¤ÿÿÿ¥ÿÿÿÿÿÿÿÿÿÿÿÿÿÿ¡ÿÿÿÿÿ ÿÿ­ÿÿÿÿÿÿÿÿÿÿÿÿ¢ÿÿÿÿÿÿ¥ÿÿÿÿgÿ=ÿwÿÿÿÿÿÿÿÿÿyÿÿ¬ÿÿÿÿÿ£ÿ£ÿÿÿ§ÿ¬ÿÿÿ ÿÿÿÿÿÿÿtÿGÿeÿÿÿÿÿÿÿÿÿ|ÿÿÿÿÿÿ¬ÿÿÿÿ¢ÿ ÿÿÿ¦ÿÿÿ¤ÿ§ÿ¤ÿÿÿÿÿÿÿÿÿ§ÿÿÿÿÿÿÿÿÿÿÿÿÿ¡ÿÿÿÿÿÿÿÿÿÿ¤ÿ¢ÿÿÿ ÿÿÿÿ©ÿ¢ÿÿÿÿÿÿ£ÿÿÿÿÿÿÿÿ©ÿ¤ÿÿÿÿÿÿÿÿÿÿÿÿÿÿÿÿÿÿÿÿÿÿÿ ÿÿ ÿÿ®ÿ¢ÿÿÿ¥ÿyÿÿ¨ÿÿÿÿÿÿÿ ÿÿÿ¤ÿ ÿÿÿÿÿÿÿÿÿªÿÿ¥ÿÿÿ¥ÿ¬ÿÿÿÿÿÿÿ¬ÿ¥ÿÿ£ÿ¡ÿÿÿ¦ÿ¤ÿÿÿÿÿ¢ÿ°ÿ¢ÿ¡ÿÿÿÿÿÿªÿÿÿÿÿ£ÿ¢ÿÿÿÿÿÿÿÿÿÿÿÿÿÿÿÿÿÿÿªÿÿÿÿÿÿÿ¨ÿ¡ÿÿÿÿ¢ÿÿÿÿÿÿÿÿÿÿÿÿÿ¢ÿÿÿÿÿÿ£ÿÿÿÿÿÿÿÿÿÿ£ÿ¬ÿÿÿÿ¤ÿÿ²ÿÿÿÿÿ ÿÿÿÿÿ¡ÿªÿ¢ÿÿÿÿ¥ÿ ÿÿ¦ÿ£ÿÿ£ÿÿ¡ÿÿ£ÿ¨ÿÿÿ¡ÿÿÿÿ¤ÿ ÿÿ£ÿÿÿÿÿ ÿ¥ÿ®ÿ¬ÿ«ÿ©ÿ¦ÿ¥ÿ¢ÿÿÿ¢ÿ¤ÿ§ÿ¢ÿ¤ÿ ÿ ÿ¡ÿ ÿ ÿÿÿ ÿ¬ÿ­ÿ£ÿ¦ÿ¡ÿµÿ§ÿµÿ¢ÿ°ÿ³ÿ¤ÿªÿÿÿÿ¤ÿ©ÿ ÿ¦ÿ±ÿ¥ÿÿ¢ÿÿ³ÿ­ÿ¡ÿÿ§ÿ¤ÿÿÿ¡ÿ¨ÿÿÿ¡ÿÿ£ÿÿÿ§ÿ¶ÿ¤ÿ¤ÿ®ÿ£ÿ«ÿ¡ÿ£ÿ¦ÿ¡ÿÿÿ¦ÿ©ÿ£ÿ¡ÿ£ÿÿÿÿ¢ÿ¯ÿ£ÿÿÿ¦ÿÿÿ¦ÿ§ÿ¨ÿ¥ÿÿÿ¦ÿÿÿ¡ÿÿÿ£ÿ£ÿÿÿ¦ÿ¡ÿÿ²ÿ­ÿ£ÿ¡ÿÿ¥ÿÿÿÿÿÿªÿÿÿ¥ÿ®ÿ¢ÿÿÿ¡ÿÿªÿ¢ÿÿÿªÿ®ÿ¢ÿÿÿ¢ÿ¥ÿÿÿÿ¢ÿÿ¡ÿÿÿÿÿ¡ÿ¦ÿÿÿ¡ÿ¢ÿ¢ÿÿÿÿµÿÿÿ®ÿ£ÿÿ«ÿ¦ÿ¢ÿ¥ÿ¢ÿ¤ÿ¥ÿÿÿÿÿªÿ±ÿ¦ÿ©ÿ¨ÿ«ÿÿÿÿ®ÿ´ÿ¬ÿ¡ÿ¢ÿÿÿ£ÿ¸ÿÿ¦ÿ¡ÿÿÿÿ¡ÿ¨ÿ§ÿ¥ÿ¢ÿ¤ÿÿ®ÿ¤ÿÿÿªÿÿÿÿÿÿÿÿÿÿÿ¯ÿÿÿ£ÿÿ¨ÿ¿ÿ­ÿÿÿÿÿÿÿ ÿªÿ¢ÿ¤ÿ¡ÿÿÿÿ}ÿÿÿÿÿ¢ÿ®ÿ®ÿ¡ÿ¤ÿ ÿ ÿ¹ÿ²ÿÿÿÿÿÿ¢ÿÿÿÿÿÿ¨ÿ¥ÿªÿ§ÿÿÿÿ ÿÿÿ ÿ§ÿ£ÿÿÿÿ¨ÿÿ§ÿÿÿÿÿÿ ÿ¢ÿÿÿÿÿ±ÿÿ¡ÿÿÿ¥ÿÿÿÿÿÿÿÿÿÿÿ£ÿÿÿÿÿÿÿÿÿÿÿÿÿÿÿÿÿÿÿÿÿÿÿÿÿ®ÿ¢ÿÿ§ÿÿÿ¤ÿÿÿÿ ÿ¤ÿ¡ÿÿÿÿÿ¦ÿÿÿÿÿÿ¤ÿÿ£ÿ ÿ ÿÿÿÿ¡ÿÿÿ¡ÿ£ÿ ÿÿÿÿ¦ÿÿ¡ÿÿÿ¥ÿÿÿÿÿÿÿÿ ÿ¦ÿÿÿ¨ÿ¢ÿÿÿÿÿÿÿÿÿÿÿÿÿÿ¡ÿÿÿÿÿÿµÿÿÿ³ÿ¨ÿÿÿ¡ÿÿÿÿÿ¥ÿÿÿÿÿÿÿÿÿ£ÿ¤ÿ¡ÿÿ ÿÿÿÿÿÿÿÿÿ¥ÿÿÿÿÿÿÿÿÿÿÿÿÿÿ¬ÿÿÿÿ¡ÿÿÿÿÿÿÿ¤ÿÿÿÿÿÿÿÿÿÿÿÿÿÿÿÿ ÿÿÿÿÿÿÿÿÿÿÿÿ¢ÿ ÿÿÿÿÿ ÿÿÿÿÿÿÿÿgÿ|ÿÿÿÿÿ¤ÿÿÿÿÿÿÿ¥ÿÿ¢ÿ¤ÿÿÿÿÿ¡ÿ]ÿÿÿÿÿÿÿÿÿ ÿ¦ÿÿÿÿÿÿÿÿÿÿÿÿÿ¢ÿ£ÿÿÿÿÿÿÿÿÿÿ£ÿÿÿÿÿÿÿ©ÿÿÿÿÿÿÿÿÿÿÿÿÿÿÿÿÿÿÿÿÿÿÿÿÿÿ£ÿ ÿÿ ÿÿÿÿÿÿÿÿÿÿÿÿÿÿÿÿ¤ÿÿÿÿÿÿÿÿÿÿ ÿÿ¡ÿÿÿÿÿÿÿµÿµÿ¬ÿ«ÿ©ÿªÿÿÿÿ£ÿ¨ÿ©ÿªÿ£ÿ¦ÿ®ÿ¥ÿ«ÿ©ÿÿ£ÿ°ÿ¤ÿ±ÿ¦ÿ¥ÿ£ÿ¢ÿ§ÿ¨ÿ¢ÿ ÿ£ÿ ÿ£ÿÿ¡ÿ ÿ¥ÿ¥ÿÿ ÿÿÿÿÿÿÿÿÿÿÿ¢ÿ¡ÿÿÿÿÿÿÿ£ÿÿÿÿÿÿÿÿ¡ÿÿÿÿÿÿÿÿÿÿÿÿÿÿÿÿÿÿÿÿÿÿÿÿÿÿÿÿÿÿÿÿÿÿÿÿÿÿÿÿÿÿÿÿÿÿÿÿÿÿÿÿÿ{ÿÿÿÿÿÿÿÿÿÿxÿÿÿÿÿÿÿÿÿÿÿÿÿÿÿÿÿ ÿ¬ÿªÿÿÿzÿÿ{ÿÿÿÿÿÿÿÿÿÿÿÿ{ÿÿÿÿÿÿÿÿÿÿÿÿÿ ÿÿÿÿÿÿÿÿÿÿÿÿÿÿÿÿÿÿÿÿÿÿÿÿÿÿÿÿÿÿÿÿÿ ÿ¢ÿÿÿÿÿÿÿÿ¡ÿÿÿÿÿÿÿÿ£ÿ¤ÿÿÿÿÿÿÿÿÿ¡ÿÿÿÿÿÿÿÿÿÿ ÿ°ÿÿ¤ÿÿÿ¢ÿ¡ÿÿÿ}ÿÿ¤ÿ°ÿ©ÿÿ£ÿ£ÿÿ¡ÿ¡ÿ ÿ©ÿÿÿÿÿÿÿÿÿÿÿ¡ÿ«ÿ£ÿÿÿ¢ÿ©ÿ¦ÿÿ¢ÿÿÿ­ÿ²ÿ£ÿÿÿ£ÿÿÿÿÿ©ÿÿÿ¡ÿÿÿ¥ÿ¤ÿÿ¥ÿ¤ÿÿ¯ÿÿ¦ÿ¢ÿ¡ÿÿÿ¥ÿ ÿÿÿÿÁÿªÿÿ¡ÿÿÿÿ£ÿ£ÿ¥ÿÿÿÿÿÿÿÿÿÿÿÿÿÿÿÿÿÿÿ£ÿ«ÿÿÿÿÿÿÿÿÿÿÿÿÿÿ£ÿÿÿÿÿÿÿÿÿÿÿÿÿÿÿÿmÿÿÿÿÿÿÿÿÿÿÿÿ{ÿÿÿÿÿÿÿÿÿlÿÿúþQÿÿÿiÿÿÿÿÿÿÿÿÿÿÿÒþÿ{ÿÿÿÿÿÿÿÿÿÿÿÿvÿKÿ[ÿ~ÿÿÿÿÿÿÿÿÿÿÿÿÿÿ£ÿÿÿÿÿÿÿÿÿÿÿÿÿÿÿÿÿÿÿÿÿÿÿÿÿÿÿ©ÿÿÿÿÿÿÿÿÿÿ¡ÿ ÿÿÿÿÿÿÿÿÿÿÿÿÿ ÿ ÿÿÿÿÿÿÿÿÿÿÿÿÿÿwÿvÿÿÿÿÿÿÿÿÿÿÿÿÿÿÿÿÿÿ ÿÿÿÿÿ¦ÿÿÿ¥ÿ¡ÿÿÿÿ£ÿÿÿÿÿÿÿÿ|ÿÿÿÿÿÿÿÿÿÿÿÿÿÿÿÿ ÿ®ÿÿÿÿÿÿÿÿÿÿÿÿÿÿÿÿqÿyÿÿÿÿ{ÿÿÿ¢ÿÿÿÿÿÿÿÿÿÿÿÿ¢ÿÿÿÿ¥ÿ¢ÿÿÿ©ÿÿÿÿÿÿÿÿÿÿÿÿ ÿÿÿÿÿÿÿÿ¤ÿÿÿÿÿÿÿ¡ÿÿÿÿÿÿÿÿÿÿÿÿÿÿÿÿÿzÿÿÿÿÿ¡ÿÿÿÿÿÿ£ÿ¡ÿÿÿÿÿÿÿÿÿtÿVÿRÿ^ÿtÿÿÿ|ÿ|ÿÿÿÿÿÿÿÿÿÿÿÿÿÿÿÿÿÿÿÿÿÿ«ÿÿÿÿÿÿÿÿÿÿÿÿÿÿÿÿÿÿ£ÿÿ­ÿÿÿÿÿÿÿÿÿÿÿÿÿÿÿÿ¢ÿ ÿÿÿÿÿÿÿÿÿÿ£ÿ«ÿÿÿÿÿÿÿÿÿ¥ÿÿÿÿÿÿÿÿÿÿÿÿÿ}ÿ¦ÿ£ÿÿÿÿÿÿÿ¡ÿÿÿ¨ÿ«ÿÿ¢ÿÿÿÿÿÿÿÿRÿVÿÿÿÿÿÿÿÿÿÿÿ¥ÿ ÿÿÿÿÿÿÿÿÿÿÿÿÿÿÿÿÿÿÿÿÿÿÿÿÿÿÿÿÿÿÿÿÿÿÿzÿÿÿ¡ÿ ÿÿÿÿÿÿÿÿÿÿÿÿÿÿÿÿ ÿÿÿÿÿÿÿÿÿÿÿ£ÿ|ÿÿÿÿÿÿÿÿÿÿÿÿÿÿÿÿÿ¢ÿÿÿÿÿÿÿÿÿ¦ÿÿÿ ÿÿÿÿÿÿÿÿÿÿÿÿ ÿÿ¥ÿÿÿÿÿ ÿÿÿÿÿ¡ÿÿÿÿÿÿ¨ÿÿÿÿÿÿÿÿÿÿÿ¢ÿÿÿÿÿÿÿÿÿÿÿÿÿÿÿÿÿÿÿÿÿÿÿ¤ÿÿÿÿÿÿÿÿÿÿxÿÿÿÿ¢ÿÿÿÿÿÿÿÿÿÿÿÿÿÿÿÿÿÿÿÿÿÿÿ¥ÿÿÿÿÿÿ ÿÿxÿÿÀÿ­ÿÿÿÿÿÿÿÿÿ~ÿÿÿÿÿÿÿ¦ÿÿÿ£ÿÿÿÿÿÿÿÿÿÿÿÿÿÿÿÿÿÿÿÿÿÿÿÿÿÿÿÿÿÿÿÿÿÿÿÿÿÿÿÿÿÿÿÿÿÿÿ¤ÿ¨ÿ¢ÿÿÿÿÿÿÿÿÿÿÿÿÿ¡ÿÿÿÿ«ÿÿÿÿÿÿÿÿÿÿÿÿÿ{ÿÿÿÿÿ¢ÿ¨ÿÿÿÿÿÿ|ÿÿ®ÿ©ÿÿ¢ÿÿÿÿÿÿ¦ÿÿÿÿÿÿ¦ÿÿÿÿ©ÿÿÿÿÿ·ÿÿÿÿÿ¬ÿÿÿÿ¦ÿ¥ÿ§ÿÿÿÿÿ©ÿªÿ§ÿÿ¤ÿÿÿÿ¢ÿ¨ÿ­ÿ¡ÿÿÿ ÿ²ÿ¯ÿ£ÿÿ¬ÿ¦ÿÿÿÿÿ¡ÿ ÿÿÿÿ¦ÿÿÿÿ¥ÿÿ¢ÿ¦ÿ¨ÿÿÿÿÿÿÿÿÿ¢ÿÿÿ¡ÿÿÿÿÿÿÿÿÿÿÿ«ÿ¨ÿÿÿÿ ÿÿÿ¤ÿ§ÿÿ©ÿ¤ÿÿÿ¦ÿÿ¤ÿÿÿÿÿÿÿÿÿ¦ÿÿÿ©ÿÿ§ÿ´ÿÿÿ­ÿ¤ÿ¡ÿ¤ÿ¢ÿ£ÿ£ÿÿÿ¢ÿ©ÿ´ÿ¤ÿÿ²ÿ³ÿ¡ÿ¢ÿÿÿÿ|ÿÿÿÿÿ±ÿ¢ÿ¨ÿ¬ÿ«ÿ¦ÿ¨ÿÿÿÿÿÿÿÿ­ÿÿÿ®ÿÿÿÿÿÿÆÿ®ÿ¡ÿºÿÿÿ¨ÿÿ¥ÿ«ÿ®ÿÿÿÿÿÿÿÿÿ°ÿ³ÿªÿÿÿÿ¡ÿ ÿÿ¢ÿ§ÿ¨ÿ£ÿÿÿÿÿÿ¢ÿ¨ÿÿÿÿ£ÿ¶ÿÿ©ÿ½ÿÿËÿ¨ÿÿÿ±ÿ ÿÿ©ÿÿÿÿ¤ÿ®ÿ«ÿÿÿÿÿ¦ÿÿÿÿ¡ÿÿÿ¢ÿÿ¡ÿ¥ÿÿÿÿ¬ÿÿÿÿÿ«ÿ·ÿ­ÿªÿ©ÿÿÿÿÿÿ ÿ¤ÿ©ÿÿÿ¶ÿÿÿ®ÿrÿÿ£ÿÿÿ¢ÿ¢ÿÿÿÿÿÿÿ¨ÿ¤ÿÿÿÿ¢ÿÿÿ£ÿÿ©ÿ±ÿ ÿÿ²ÿ·ÿ°ÿ­ÿÿ£ÿ©ÿ¯ÿ©ÿ¤ÿÿÿÿ­ÿÿÿ§ÿ¡ÿÿ£ÿªÿ¢ÿ¤ÿ¤ÿ ÿ¨ÿ¬ÿ¿ÿ¦ÿ¢ÿ¥ÿÿÿ¢ÿ¨ÿ¦ÿ¦ÿ¦ÿ¡ÿ¦ÿÿÿ¢ÿ«ÿ©ÿÿÿ§ÿ§ÿÿÿÿÿÿÿÿÿ ÿÿÿµÿ¥ÿ ÿ¥ÿªÿÿ¢ÿÿ¦ÿªÿ¡ÿ¥ÿÿÿ¢ÿÿ°ÿÿ¡ÿÿ©ÿ ÿ¦ÿªÿÿÿ¢ÿÿÿÿ£ÿ¤ÿªÿÿrÿRÿpÿÿÿ¤ÿÿÿÿÿ¤ÿ¥ÿ ÿ¢ÿ§ÿ¡ÿÿ¦ÿÿÿÿ¤ÿÿÿ¯ÿÿ¡ÿ¥ÿ­ÿ¬ÿÿÿÿÿÿÿ¦ÿÿÿ¬ÿ¦ÿ ÿ£ÿÿ°ÿ°ÿ¤ÿÿÿ¢ÿÿÿÿÿÿÿ©ÿ¬ÿ¬ÿ£ÿÿ ÿÿÿÿ¾ÿ¬ÿÿ¬ÿÿ ÿ£ÿÿ¡ÿ¦ÿÿÿ¦ÿÿÿÿ¨ÿÿ¥ÿ~ÿÿÿÿ¨ÿ§ÿÿ¥ÿ²ÿÿ¤ÿÿÿ¡ÿÿ¢ÿ¡ÿÿÿÿÿÿÿÿÿ§ÿ«ÿ¡ÿÿ£ÿÿÿ ÿÿÿÿ³ÿÿÿÿÿÿ}ÿÿ ÿÿªÿÿ©ÿ¬ÿÿÿ ÿÿÿÿÿ£ÿ¡ÿÿÿÿÿÿÿÿ©ÿÿÿÿÿÿÿÿÿÿ²ÿÿ³ÿÿÿÿÿÿªÿÿ¤ÿÿ¨ÿ¡ÿÿÿÿÿ®ÿÿÿ¥ÿ£ÿÿÿÿÿÿÿÿÿÿ¨ÿÿÿÿÿÿ¦ÿÿ ÿÿÿ¦ÿ{ÿ«ÿÿ¥ÿÿÿÿÿÿÿÿÿÿÿÿÿ¢ÿÿÿÿ¨ÿÿÿyÿOÿqÿÿÿÿÿÿÿÿmÿTÿÿÿÿ¯ÿpÿÿÿÿªÿÿÿ ÿÿÿÿÿÿÿÿÿÿÿÿÿÿªÿÿÿÿÿsÿUÿ\ÿÿÿÿÿÿÿÿÿ¨ÿÿÿÿÿÿÿ£ÿ£ÿÿÿÿÿÿÿÿÿÿÿÿÿÿÿÿÿÿÿ¢ÿ¨ÿÿÿ ÿ¯ÿ{ÿ|ÿÿÿÿÿÿÿÿÿÿÿÿ¤ÿÿÿ£ÿ¥ÿÿÿÿÿÿÿ¢ÿÿÿ ÿÿÿÿÿ¡ÿÿÿ£ÿ¯ÿÿ¡ÿÿÿÿÿÿÿ¢ÿ¨ÿÿ£ÿ§ÿÿÿÿÿÿÿ|ÿÿÿÿ¥ÿÿ¤ÿÿÿÿ ÿÿÿÿÿÿÿÿÿÿÿ¥ÿ£ÿÿÿÿÿÿÿÿÿÿÿÿ£ÿÿÿÿÿÿ¬ÿÿÿÿÿ±ÿ¤ÿÿÿ£ÿÿÿÿÿÿ«ÿÿ ÿ°ÿÿÿÿÿÿÿÿÿÿÿÿÿ¡ÿÿÿ ÿÿÿÿ§ÿÿÿ¢ÿ£ÿÿÿÿÿÿÿ°ÿÿÿÿÿÿ§ÿÿÿÿÿÿÿÿÿÿÿ ÿ¥ÿ ÿÿÿ¡ÿ¡ÿÿ¡ÿ£ÿÿ ÿ£ÿÿ¦ÿ«ÿ¸ÿÿÿÿÿÿ¡ÿ§ÿÿÿÿÿÿÿÿªÿÿÿ ÿÿÿÿ§ÿÿÿ¡ÿ ÿ£ÿ ÿ©ÿ¢ÿÿÿ ÿÿÿ¦ÿÿÿ¨ÿÿ¦ÿ¥ÿÿ°ÿ¢ÿÿÿ¢ÿÿ ÿ¢ÿ¤ÿÿÿÿ£ÿÿÿÿÿ ÿ ÿÿÿ¶ÿ²ÿ£ÿÿÿÿÿªÿÿÿÿ ÿ£ÿÿÿ§ÿ¤ÿ¥ÿ¯ÿÿÿ¬ÿ«ÿ¨ÿ»ÿ§ÿ£ÿ¡ÿ ÿÿ ÿ£ÿ¦ÿ­ÿ¦ÿ¤ÿ©ÿ§ÿ¨ÿÿ¢ÿ¨ÿ¤ÿ«ÿ°ÿÿ¢ÿ²ÿ­ÿ¤ÿ£ÿ£ÿ ÿÿÿÿÿÿ ÿ¯ÿ±ÿ£ÿ¢ÿ¬ÿ¢ÿÿ£ÿ®ÿ«ÿ ÿ¤ÿÿÿ¯ÿÿÿªÿÿÿÿÿÿ§ÿÿÿ¡ÿ©ÿÿÿÿ¤ÿ¢ÿÿÿÿ®ÿ§ÿÿ¤ÿÿÿ¡ÿ¦ÿ¢ÿÿÿ«ÿ¨ÿÿÿ§ÿªÿÿÿÿÿ ÿÿÿ­ÿÿ¡ÿ®ÿªÿÿÿÿÿÿ¥ÿ¤ÿ¤ÿ¢ÿ¤ÿ¨ÿ¬ÿ°ÿ§ÿÿÿÿÿ£ÿ´ÿÿÿ¢ÿ¦ÿ£ÿÿ§ÿ©ÿÿÿ¡ÿ¢ÿ¥ÿ§ÿ¨ÿÿ«ÿÿ¡ÿ°ÿ£ÿÿ¥ÿ¦ÿ¦ÿ¥ÿÿ¢ÿ¨ÿÿÿÿÿÿÿ©ÿÿ¡ÿ§ÿÿÿÿ¦ÿ©ÿ¥ÿ ÿªÿÿÿÿÿÿ¯ÿ¥ÿÿÿ¡ÿÿ¡ÿ¨ÿ¨ÿ ÿ¥ÿ¨ÿÿÿÿÿ¯ÿÿÿ¢ÿÿÿÿÿ¢ÿÿÿ£ÿ£ÿ°ÿÿ§ÿ®ÿ°ÿ¥ÿ ÿ­ÿ­ÿÿÿÿÿÿÿÿ¢ÿ¤ÿ¡ÿÿÿÿÿÿ¦ÿ§ÿÿÿÿÿÿÿ§ÿ¯ÿ±ÿÿÿÿÿÿÿÿÿÿÿÿÿÿ¦ÿÿÿÿÿÿÿ¥ÿ¤ÿÿÿÿÿ¡ÿºÿ®ÿÿÿÿÿÿÿ¦ÿ¡ÿÿÿÿÿÿ¤ÿ£ÿÿÿ£ÿÿÿÿÿÿ¡ÿÿÿÿÿÿÿ§ÿÿÿÿ£ÿ ÿ¢ÿ¢ÿÿÿÿÿÿÿÿÿÿÿÿÿÿÿÿÿ ÿ«ÿÿÿ°ÿ¢ÿÿÿ¤ÿÿÿÿÿÿÿ¦ÿÿ£ÿ¤ÿÿÿÿÿÿÿÿ¢ÿÿªÿ¤ÿÿÿÿ¦ÿ£ÿÿÿÿÿÿ ÿÿÿ£ÿ ÿ¤ÿ¢ÿÿÿÿÿÿÿÿÿÿÿÿÿÿÿÿÿÿÿÿÿÿÿÿÿÿÿÿÿ¢ÿÿÿÿ§ÿÿÿ¢ÿ ÿÿÿÿÿ¢ÿÿ£ÿÿÿÿÿÿÿÿÿÿÿÿÿÿÿÿÿ ÿÿÿÿÿÿÿÿÿÿÿÿÿÿÿÿÿ¥ÿÿÿÿÿÿ¥ÿ¢ÿÿÿÿÿÿÿÿÿÿÿÿÿ ÿÿÿÿÿÿ ÿ ÿÿ¤ÿ¥ÿÿÿÿÿ¡ÿÿÿÿÿÿÿÿ¡ÿÿÿÿÿÿ¥ÿÿÿÿÿÿÿ ÿ¤ÿÿ ÿÿÿÿÿÿÿÿÿÿÿÿÿÿÿ ÿÿ|ÿÿÿÿÿÿÿÿÿ¤ÿÿÿÿÿÿÿÿÿÿÿ ÿªÿ¤ÿ¢ÿ ÿÿÿÿÿÿÿÿÿÿÿÿÿÿÿÿÿxÿÿÿÿÿÿÿÿÿÿ ÿÿÿÿÿÿÿÿÿÿÿÿÿÿÿÿÿÿÿÿÿÿÿÿÿÿÿÿÿÿÿÿÿÿÿÿÿ¢ÿÿÿÿÿÿÿÿÿÿÿÿÿÿÿÿ±ÿ´ÿ­ÿ¨ÿ¨ÿ¤ÿ¤ÿ¦ÿÿÿ ÿÿ£ÿ¢ÿÿ£ÿÿ ÿ£ÿ ÿÿ¦ÿ¥ÿ©ÿ¥ÿ£ÿ¥ÿ¡ÿÿ ÿ¤ÿÿ¢ÿ¡ÿ¦ÿÿÿ ÿÿ ÿ¢ÿ¥ÿÿÿ¢ÿÿÿÿÿÿÿÿÿ©ÿÿÿÿÿÿ¡ÿÿÿÿÿÿÿÿÿÿ¡ÿÿÿÿÿÿÿÿÿÿÿÿÿÿÿÿÿÿÿÿÿÿÿÿÿÿÿÿÿÿÿÿÿÿÿwÿÿÿ}ÿÿÿÿÿÿÿÿÿÿÿÿÿÿÿÿÿÿÿvÿÿÿÿÿÿÿ ÿÿÿÿÿÿÿÿÿÿÿÿÿÿÿÿÿÿÿÿÿzÿÿÿÿÿÿÿÿÿÿÿÿÿÿÿÿÿÿÿÿÿÿÿÿÿÿÿÿÿÿÿÿÿÿÿ~ÿÿÿÿÿÿÿÿ£ÿ£ÿÿÿÿÿÿÿÿÿÿÿÿÿÿÿÿÿÿÿÿÿÿÿÿ£ÿ¨ÿÿÿÿ¤ÿÿÿ¢ÿÿÿÿÿÿÿÿÿÿÿÿÿÿÿÿ¢ÿ§ÿÿÿÿÿÿÿ¤ÿ¨ÿ£ÿ£ÿÿ~ÿÿÿ©ÿ®ÿÿ£ÿ±ÿ®ÿ¯ÿ¥ÿÿÿÿ¤ÿ¿ÿµÿ ÿÿÿ¤ÿÿÿÿÿ¡ÿ¢ÿ£ÿÿÿ¯ÿµÿ¡ÿÿÿ ÿ«ÿ«ÿ¦ÿ§ÿ¡ÿ¨ÿÿÿÿÿÿÿÿ ÿ¢ÿ¡ÿÿÿÿ¡ÿ£ÿÿÿÿ¤ÿ¤ÿ ÿÿÿ¢ÿÿÿÿÿ­ÿÿÿ®ÿ¥ÿÿÿÿÿ£ÿ ÿÿÿÿÿÿÿÿÿÿÿÿÿÿ¦ÿÿÿÿ|ÿÿ§ÿÿÿÿÿÿÿÿÿÿÿÿ ÿÿ¨ÿÿÿÿÿÿÿÿÿÿÿÿÿÿ©ÿÿÿÿÿÿÿÿÿÿÿÿÿÿÿÿÿÿÿÿzÿÿ[ÿ>ÿVÿuÿÿ¥ÿÿÿÿ|ÿÿzÿÿÿÿnÿÿþðþUÿÿÿÿÿÿÿÿÿÿÿÿÿÿÿÿÿÿÿÿÿÿÿÿÿ¤ÿÿÿÿÿÿÿÿÿÿÿÿÿ©ÿÿzÿÿÿÿ«ÿ£ÿÿÿÿÿÿÿÿÿÿÿÿÿÿÿÿÿÿÿÿÿ¡ÿ£ÿÿÿÿÿÿÿÿÿÿÿÿÿÿ£ÿ¤ÿÿ ÿ¡ÿÿÿÿÿÿÿÿÿÿÿuÿÿÿÿÿÿÿÿÿÿÿÿÿ¦ÿ£ÿÿÿÿÿÁÿÿÿÿÿÿÿÿ ÿ¨ÿÿÿÿÿÿÿÿÿÿ¦ÿÿÿÿÿÿÿÿÿÿÿÿ£ÿÿ ÿ£ÿÿ¢ÿÿÿtÿ¢ÿÿÿÿÿÿÿÿÿÿÿÿÿzÿqÿwÿÿÿÿuÿÿÿ¥ÿÿÿÿÿÿÿÿÿÿÿÿÿÿÿÿÿ ÿÿÿÿ¤ÿÿ®ÿÿÿÿÿÿÿÿÿÿÿ~ÿÿÿÿªÿ~ÿÿÿÿÿÿÿÿÿÿÿÿÿÿÿÿÿÿÿÿÿ­ÿÿÿÿÿÿÿÿÿÿÿÿÿÿÿ£ÿ£ÿÿÿÿÿÿÿÿÿÿÿ8ÿ[ÿiÿ|ÿÿÿÿÿÿÿÿÿÿÿÿÿÿÿÿÿÿÿÿÿÿÿÿÿÿÿÿÿÿÿÿÿÿ¥ÿ¥ÿ¥ÿÿÿÿÿÿÿ£ÿÿÿÿÿÿÿÿÿÿÿÿÿÿÿÿÿÿÿÿÿÿÿÿÿÿÿÿÿ£ÿÿÿÿÿÿÿÿÿÿÿÿÿÿÿÿÿ£ÿÿÿÿÿÿÿÿÿÿ°ÿÿÿ²ÿ ÿÿ£ÿÿ ÿÿÿ¡ÿÿÿÿÿÿÿÿwÿ}ÿÿÿÿÿÿÿÿÿÿÿÿÿÿÿÿÿÿÿÿÿÿÿ£ÿÿÿÿÿÿ ÿÿÿÿÿÿÿÿÿ¤ÿÿÿÿÿÿÿÿÿÿÿÿÿÿÿÿÿÿÿÿÿÿÿÿÿÿÿÿÿ~ÿÿÿÿÿÿÿÿÿÿyÿÿyÿÿÿÿ®ÿÿÿÿÿÿÿÿÿÿÿÿÿÿÿÿÿÿÿÿÿÿÿÿÿ¤ÿÿÿÿÿÿÿÿÿÿÿÿÿÿÿÿÿÿÿÿÿÿÿÿÿÿÿÿÿÿÿÿÿÿÿ¦ÿÿÿ¡ÿÿÿÿÿzÿÿÿÿÿÿÿÿÿÿÿÿÿÿÿÿÿÿÿÿÿÿÿÿÿÿÿÿÿÿÿÿÿÿÿÿÿÿÿÿÿÿÿÿÿÿÿÿÿÿÿÿ¥ÿÿÿÿÿÿÿÿÿ£ÿÿÿÿÿÿªÿ¨ÿªÿoÿÿ°ÿÿÿ§ÿÿÿÿÿÿÿÿÿÿ£ÿÿÿÿÿÿÿÿÿÿÿÿÿÿÿÿÿÿÿÿÿÿÿÿÿÿÿÿÿÿÿ¡ÿÿÿÿÿÿÿÿÿÿÿÿÿÿÿÿÿ ÿÿÿÿÿÿÿÿÿÿÿÿÿÿÿ¥ÿÿ§ÿÿÿÿÿÿ¤ÿÿÿÿÿ§ÿÿÿ¬ÿÿÿÿ¢ÿÿ¦ÿÿÿÿÿÿÿÿÿÿÿÿÿÿÿÿÿ ÿÿÿÿÿÿÿÿÿ¢ÿÿÿ¢ÿÿÿÿÿÿ·ÿÿÿÿ©ÿ¥ÿ ÿÿÿ§ÿÿ¤ÿÿ¡ÿÿÿ¡ÿ¨ÿ¤ÿ§ÿ¬ÿÿÿ¢ÿÿÿ¢ÿÿÿÿÿ«ÿ¡ÿ¡ÿÿ«ÿ©ÿ¦ÿÿÿ¡ÿÿÿÿ¦ÿÿ¤ÿÿÿÿ©ÿ¨ÿ ÿ¦ÿ´ÿÿ¢ÿ ÿÿÿÿÿÿÿÿÿÿÿÿ ÿÿÿÿÿÿÿ£ÿ«ÿÿÿ¤ÿªÿ¬ÿ¦ÿ¤ÿ¬ÿ¦ÿ¡ÿ´ÿÿÿ¥ÿªÿÿÿÿÿÿÿÿ|ÿÿÿÿÿ¤ÿ¥ÿ£ÿ¬ÿ«ÿÿ®ÿÿ©ÿÿÿÿ¶ÿ¿ÿ ÿÿÿ¥ÿ£ÿÿÿÿ¦ÿ®ÿ§ÿªÿ­ÿ¥ÿ¢ÿ©ÿ®ÿ¶ÿ²ÿ£ÿ§ÿ«ÿ£ÿ¢ÿ ÿ¤ÿ©ÿ¯ÿÿ¤ÿ©ÿÿÿ¢ÿÿÿÿ£ÿªÿªÿÿ¥ÿ©ÿÿÿÿÿÿÿÿÿ®ÿ¬ÿ¡ÿ©ÿ©ÿÿÿ¥ÿ©ÿ¨ÿ¤ÿÿ ÿ¦ÿ¡ÿÿÿÿ¶ÿ¦ÿÿÿ¡ÿ­ÿ ÿÿ¤ÿ©ÿ±ÿ¤ÿ¡ÿÿÿÿÿ£ÿ¥ÿÿÿ¤ÿ§ÿ¥ÿÿªÿ§ÿÿ ÿÿÿ ÿÿÿ¡ÿÿ©ÿÿ°ÿ¬ÿ¨ÿÿ¢ÿ§ÿªÿ§ÿÿÿÿ¥ÿ¦ÿ¨ÿ¤ÿÿÿ ÿ¦ÿ¤ÿ¥ÿªÿ­ÿ¤ÿÿÿ£ÿÿ¦ÿÿÿÿÿ ÿ­ÿ ÿÿÿ£ÿ¥ÿ£ÿ£ÿÿ¿ÿÿÿ©ÿ¨ÿ ÿÿÿÿÿ±ÿ­ÿªÿ¦ÿ£ÿ±ÿ¨ÿÿ£ÿ¢ÿÿÿÿÿ¦ÿ¡ÿ¡ÿÿÿÿ¢ÿ ÿÿÿ¶ÿ²ÿ¢ÿ«ÿ¦ÿ¨ÿÿÿÿ¥ÿ£ÿ¦ÿÿ¤ÿ¬ÿ¢ÿÿÿªÿÿ¬ÿ¤ÿÿÿÿ¡ÿ¬ÿ¦ÿÿÿÿÿ«ÿ£ÿÿÿÿÿÿÿÿ ÿ ÿÿÿ£ÿ¤ÿÿ¬ÿµÿ«ÿ§ÿ®ÿÿÿÿ¢ÿ³ÿ­ÿ¥ÿÿÿÿ²ÿÿ¨ÿÿÿÿ­ÿ°ÿ§ÿ¬ÿ¥ÿÿ£ÿÿÿ¡ÿ¤ÿÿ¦ÿÿmÿVÿyÿÿÿ¥ÿ¡ÿ¡ÿÿ¡ÿ¢ÿ¢ÿ¬ÿ¬ÿ¬ÿÿÿÿÿÿ£ÿ¦ÿ ÿÿªÿ£ÿ¥ÿÿ¤ÿ«ÿ¯ÿÿÿ©ÿ¢ÿÿ£ÿÿÿ§ÿ´ÿ¢ÿÿ§ÿÿÿÿ§ÿ¤ÿÿ¥ÿÿÿÿÿ ÿ°ÿ´ÿ­ÿÿÿ¡ÿ£ÿÿÿ£ÿ¦ÿ¨ÿÿÿÿÿÿµÿªÿ¡ÿ²ÿ£ÿÿ§ÿÿ³ÿ¡ÿ¯ÿÿÿÿ¦ÿÿ¨ÿÿÿÿÿÿ¡ÿÿÿÿÿ§ÿÿÿÿÿÿÿÿ£ÿ ÿÿ ÿÿÿÿÿÿÿÿÿ¯ÿÿ¤ÿÿÿÿzÿÿÿÿ¥ÿÿ¢ÿ£ÿÿÿ¦ÿÿÿÿÿÿÿ¤ÿÿÿÿÿ ÿÿ¥ÿ©ÿÿÿÿÿÿÿÿ¢ÿ¥ÿÿÿÿÿ¥ÿÿÿÿ¡ÿ£ÿ¦ÿ¤ÿÿ¦ÿ¤ÿÿÿÿÿÿÿÿÿÿÿÿÿ{ÿÿÿÿ¢ÿÿÿ¡ÿÿÿÿÿÿÿ¡ÿ£ÿÿ¢ÿÿ³ÿÿÿÿÿÿÿÿÿÿÿÿÿÿÿÿÿ©ÿÿÿÿ]ÿkÿÿÿ ÿÿÿÿÿmÿUÿÿ£ÿÿÿÿ¦ÿÿÿÿ¡ÿ·ÿ¦ÿÿÿÿ ÿÿÿÿ¡ÿÿÿÿÿ¢ÿ¥ÿ£ÿÿÿÿyÿaÿhÿÿ£ÿÿÿÿÿÿÿ§ÿÿÿÿÿÿÿÿ ÿÿÿÿÿÿÿÿÿÿÿÿÿÿÿÿÿ¢ÿ¦ÿ¥ÿ ÿÿÿÿªÿÿÿ¨ÿÿÿÿÿ°ÿ£ÿÿÿÿÿÿÿ ÿÿÿÿÿÿ¢ÿÿÿÿÿÿ ÿÿÿÿÿÿÿÿÿÿÿ±ÿÿÿ ÿÿÿÿÿÿ§ÿ©ÿÿÿ£ÿÿÿÿÿÿ¢ÿÿÿÿ¢ÿÿÿÿ®ÿÿÿÿÿ ÿÿÿÿ¡ÿÿÿÿÿÿ¤ÿ¡ÿÿÿÿÿÿÿ¡ÿÿÿÿ§ÿÿÿÿÿÿÿ£ÿÿÿÿÿÿÿ¡ÿÿÿÿÿÿÿ¡ÿÿÿÿÿÿÿÿÿÿÿ¨ÿ¡ÿÿ§ÿÿÿ ÿ¦ÿÿ£ÿªÿÿÿÿÿÿÿÿÿÿÿÿÿÿÿuÿ§ÿÿÿÿ¨ÿ±ÿÿÿÿÿÿÿÿ¦ÿ§ÿÿ¤ÿ ÿ¡ÿ¡ÿ©ÿ¨ÿÿ©ÿÿÿ¨ÿ¢ÿºÿ¦ÿ¤ÿÿÿ¡ÿ¨ÿ§ÿÿÿ£ÿ£ÿÿÿÿÿ¡ÿÿÿÿÿÿ¨ÿÿÿÿ¦ÿ¦ÿ©ÿ§ÿ£ÿ¥ÿ£ÿÿÿÿ¥ÿ ÿÿ£ÿ£ÿ¨ÿ°ÿÿ¤ÿ£ÿÿÿ­ÿÿÿªÿ¥ÿ§ÿ©ÿÿÿÿÿÿÿ¨ÿ§ÿªÿÿÿ¯ÿÿ³ÿ©ÿÿ¦ÿ©ÿÿÿÿÿÿ¦ÿ¦ÿ¤ÿ¦ÿ©ÿ©ÿÿ¦ÿ¡ÿÿ¦ÿ¨ÿÿ¨ÿ¦ÿÿÿ´ÿ°ÿ¨ÿ¤ÿÿ¢ÿÿÿÿÿ¦ÿ¬ÿªÿÿ²ÿÿ¥ÿµÿ§ÿ§ÿ§ÿÿÿ£ÿ¤ÿ¡ÿÿ¢ÿ©ÿ£ÿ¡ÿ ÿÿ©ÿÿÿÿ¯ÿ¯ÿÿÿÿÿÿ¡ÿ­ÿ±ÿ£ÿÿ}ÿÿÿÿ ÿ¡ÿÿ§ÿÿÿÿÿÿ¢ÿ©ÿÿ¢ÿ§ÿÿÿÿÿÿ ÿÿÿ ÿ«ÿÄÿÿÿÿ¬ÿ§ÿ¤ÿ¨ÿÿÿÿÿ¨ÿ¥ÿµÿ´ÿ£ÿ³ÿ­ÿÿ­ÿÿ¬ÿ²ÿ¡ÿÿ¢ÿÿÿÿÿ¥ÿ³ÿ¥ÿ ÿ ÿªÿÿÿ©ÿ¢ÿ¨ÿ¦ÿ§ÿ§ÿ©ÿ¥ÿÿ¢ÿ¤ÿªÿ´ÿ§ÿÿ§ÿ£ÿ¯ÿ¯ÿÿ¢ÿªÿ¬ÿ§ÿ¡ÿ©ÿ±ÿ¡ÿÿÿ ÿÿÿÿÿ¦ÿ¯ÿ£ÿÿÿÿ¢ÿ¡ÿ£ÿ¬ÿ£ÿ¥ÿÿÿÿ£ÿ´ÿÿÿÿ ÿÿÿ£ÿ§ÿ¯ÿ§ÿÿÿ¡ÿÿ£ÿ¥ÿÿ¦ÿÿÿÿ¢ÿ§ÿÿÿ ÿÿ£ÿÿÿ¢ÿ¡ÿ£ÿ¦ÿÿÿ¥ÿ¤ÿÿÿÿÿÿÿÿÿÿÿÿÿ¡ÿªÿ¢ÿÿÿÿÿÿÿÿÿ¥ÿÿ©ÿÿÿÿÿÿÿÿÿrÿ7ÿdÿÿÿÿÿÿÿÿÿ§ÿ¥ÿÿÿÿÿÿ®ÿ¢ÿ¡ÿÿÿÿÿÿÿÿÿÿÿÿÿ¡ÿ ÿÿ¨ÿÿÿÿÿÿÿÿÿÿÿÿÿÿÿ¥ÿ¨ÿªÿ©ÿ£ÿÿÿÿÿÿªÿ¨ÿÿÿÿÿÿÿÿÿÿ¢ÿÿÿ§ÿªÿÿÿ¤ÿÿÿÿÿÿÿÿÿÿÿÿ©ÿ¦ÿÿÿÿÿÿ¥ÿ ÿÿ ÿÿÿÿÿÿÿÿÿ ÿÿ ÿÿÿÿÿÿ¤ÿÿÿÿ¢ÿÿÿÿÿÿÿÿÿÿÿ¡ÿÿÿÿÿÿÿÿÿÿÿÿÿÿÿ£ÿÿÿÿÿÿÿ¢ÿÿÿÿÿÿÿ¡ÿªÿÿ¡ÿ ÿ¥ÿ¤ÿÿÿÿÿÿ¡ÿÿÿÿÿÿÿÿÿÿÿvÿÿÿÿÿÿÿÿÿÿÿÿÿ ÿÿÿÿÿÿÿÿ¢ÿÿÿÿÿÿ ÿÿÿÿÿÿÿÿÿÿÿÿÿÿÿÿÿÿÿ¤ÿ£ÿÿÿÿÿÿÿÿÿÿÿÿÿÿÿÿ~ÿqÿÿÿÿÿÿÿÿ¡ÿÿÿÿÿÿÿÿÿÿÿ¢ÿÿÿÿÿÿÿÿÿÿÿ¤ÿ¤ÿÿÿÿÿÿÿ¢ÿÿÿÿÿÿÿµÿÿÿÿÿÿÿÿÿÿÿ¢ÿÿÿÿÿÿÿÿÿÿÿÿÿÿÿÿ£ÿÿÿÿ§ÿÿÿÿÿÿÿÿÿÿÿÿÿÿ ÿÿÿÿÿÿÿÿÿÿÿÿÿÿÿÿÿÿÿÿÿÿÿÿÿÿÿÿÿÿÿÿÿÿÿÿÿÿ­ÿ¨ÿ©ÿ®ÿ¬ÿ¨ÿ°ÿ¯ÿµÿ®ÿ¢ÿ¢ÿ ÿ¤ÿ°ÿºÿªÿ£ÿ¬ÿªÿ£ÿ©ÿ©ÿ§ÿ¦ÿ¢ÿªÿ§ÿÿÿÿÿÿÿ¡ÿÿ¡ÿ£ÿÿÿÿ¢ÿÿ¢ÿ ÿÿÿÿÿÿÿÿÿÿÿÿÿ ÿÿÿÿÿÿÿÿÿÿÿÿÿÿÿ ÿÿÿ ÿÿ ÿ¦ÿ¨ÿ¬ÿ ÿÿÿÿÿÿÿÿÿÿÿÿÿÿÿÿÿÿÿÿÿÿÿÿÿÿ~ÿÿÿÿÿÿÿÿÿÿÿÿÿÿÿÿqÿÿÿ}ÿxÿ|ÿÿÿÿÿÿÿÿÿÿÿÿÿÿÿ~ÿÿÿÿÿÿÿÿÿÿÿyÿ ÿÿÿÿÿÿÿxÿÿÿÿ}ÿÿÿÿÿÿÿÿ ÿÿÿÿÿÿÿÿÿÿÿÿÿÿsÿvÿÿ¤ÿÿÿÿÿÿÿÿÿÿÿÿÿÿÿÿÿÿÿÿÿÿÿÿÿÿÿÿÿÿ~ÿÿÿÿÿÿ£ÿÿÿÿÿÿÿÿÿÿÿ¦ÿÿÿÿÿÿÿÿÿÿÿÿ¥ÿÿÿÿÿ§ÿ ÿÿÿvÿÿÿ§ÿÿÿÿ¢ÿ§ÿ¦ÿ§ÿ¤ÿ¡ÿ¦ÿ£ÿ¨ÿ­ÿ¡ÿÿÿ¯ÿÿÿaÿbÿÿ¥ÿ«ÿÿÿ¥ÿ§ÿÿÿÿÿÿÿÿÿ©ÿ°ÿgÿÿÿÿÿÿ¤ÿ¡ÿÿÿ ÿÿÿÿ ÿÿÿÿÿ¡ÿ¢ÿÿ ÿ ÿÿÿ²ÿ ÿÿÿÿ ÿÿÿÿÿÿÿÿÿÿ¢ÿ|ÿÿÿÿÿÿÿ ÿÿÿÿÿÿ¡ÿÿÿ¬ÿÿÿÿÿÿÿÿÿÿxÿ}ÿÿÿÿÿÿÿÿÿÿÿÿÿÿÿÿÿ¥ÿÿÿÿÿÿÿÿÿÿÿÿÿÿÿÿÿÿÿÿÿÿbÿ]ÿrÿ~ÿÿÿÿÿÿÿÿ|ÿÿÿÿSÿùþÿqÿÿÿÿÿÿÿÿÿÿÿÿÿÿÿtÿlÿÿÿÿÿÿ}ÿÿÿÿÿÿÿÿÿÿÿÿÿÿÿÿÿÿÿÿÿ§ÿÿÿªÿÿÿÿÿÿÿÿÿ ÿ¦ÿÿÿÿÿÿÿÿÿÿÿÿÿÿÿÿÿÿÿtÿÿÿÿ¢ÿÿÿÿÿÿÿÿÿÿÿÿÿÿÿÿÿvÿÿÿÿÿÿÿÿÿÿÿÿÿ°ÿÿ£ÿ£ÿªÿÿÿÿÿÿÿÿÿÿÿªÿÿÿÿÿÿÿÿÿ¤ÿÿÿÿÿÿÿÿÿÿÿÿÿÿÿÿÿÿÿÿÿÿÿÿÿÿÿÿÿÿÿÿÿÿqÿcÿ~ÿÿÿÿÿÿÿÿÿÿÿÿÿÿÿÿÿÿÿÿ¢ÿ ÿÿÿÿÿÿÿÿÿ ÿ§ÿ ÿÿÿÿÿÿÿÿÿÿ{ÿÿÿÿÿÿÿÿÿÿÿÿÿÿÿÿ¤ÿÿÿÿÿÿÿÿÿÿªÿÿÿÿÿÿÿÿÿÿÿÿÿÿÿ ÿÿÿÿÿÿÿÿÿÿÿÿÿ]ÿ;ÿAÿrÿÿÿÿÿÿÿÿ¬ÿÿÿÿÿÿÿ¤ÿÿÿÿÿÿÿvÿÿÿÿÿÿÿÿÿÿÿÿ ÿ°ÿÿÿÿ¢ÿ¦ÿÿÿÿÿÿÿÿÿÿÿÿÿÿÿÿÿÿÿÿÿÿÿÿÿÿÿÿÿÿÿÿÿÿÿÿÿÿÿÿÿÿÿÿÿÿÿ¡ÿ§ÿÿÿÿÿÿ¤ÿÿÿÿ¡ÿÿÿ´ÿÿ¦ÿÿ~ÿÿÿÿÿÿÿÿÿÿÿÿÿÿÿÿÿÿ£ÿÿÿÿÿÿÿÿÿÿ¥ÿ©ÿÿÿÿÿÿ ÿÿÿÿÿÿÿÿ¤ÿÿÿÿÿÿÿÿ¤ÿÿÿÿÿÿÿÿÿ¨ÿÿÿÿÿÿÿÿÿÿÿÿ ÿÿÿÿÿÿÿÿÿÿÿÿÿÿÿÿÿÿÿ¢ÿÿÿÿÿÿÿÿÿÿÿÿÿÿÿÿÿÿÿÿÿÿÿÿÿÿÿÿ¡ÿÿÿÿÿ ÿÿÿÿÿÿÿ}ÿÿÿÿÿÿÿÿÿÿÿvÿÿªÿÿÿÿÿÿÿÿÿÿ ÿÿ±ÿÿÿÿÿÿ}ÿÿÿÿÿÿÿÿÿÿ~ÿÿÿÿÿÿÿÿÿÿÿÿÿÿÿzÿÿÿÿÿÿÿÿÿÿÿÿ{ÿÿÿ¦ÿÿÿÿÿÿÿÿÿÿÿÿÿÿÿÿÿÿÿÿÿ¡ÿÿÿ~ÿÿ¨ÿ¦ÿÿÿÿÿ¡ÿÿÿÿÿ¥ÿÿÿÿÿÿÿÿÿÿÿÿÿÿÿÿÿÿÿÿÿÿÿÿÿÿÿÿÿÿÿÿÿÿÿÿÿÿÿÿÿÿ§ÿÿÿÿÿÿÿÿÿÿÿÿÿÿÿÿÿÿÿÿÿÿÿÿÿÿÿÿÿÿ­ÿ¤ÿÿÿÿÿ{ÿ¨ÿÿÿ ÿ®ÿÿªÿ§ÿ ÿÿÿÿÿ¯ÿÿÿÿÿÿÿÿÿÿÿÿÿÿÿÿÿÿÿÿ ÿÿÿÿÿÿÿÿÿ£ÿÿÿÿÿÿÿÿªÿ¤ÿ¤ÿÿ¢ÿ¦ÿÿ ÿÿÿ£ÿÿÿ¤ÿ¢ÿÿÿÿ¤ÿÿÿ­ÿ¤ÿÿ¨ÿÿÿÿÿÿÿÿÿÿÿÿ¤ÿ©ÿÿÿÿÿÿ¡ÿÿ§ÿÿÿÿÿªÿ¤ÿ®ÿªÿÿ¨ÿ¡ÿÿ¦ÿ¥ÿÿ¢ÿÿÿÿÿ­ÿªÿÿÿ«ÿ¢ÿ®ÿ±ÿ¦ÿ¡ÿ¢ÿÿÿÿÿÿÿ§ÿ¤ÿ§ÿªÿ¥ÿ¦ÿ±ÿ¢ÿ¥ÿ²ÿ®ÿ¥ÿ¦ÿ¦ÿÿÿÿ¢ÿÿÿzÿÿ­ÿÿÿÿÿ¡ÿÿÿÿÿ®ÿ´ÿ¤ÿ¶ÿ¨ÿ¢ÿÿÿ¦ÿ´ÿ¦ÿÿÿÿ¢ÿÿÿÿÿÿÿÿÿ­ÿ±ÿ¬ÿÿÿÿ ÿÿÿÿ¨ÿÿÿÿ ÿ¬ÿÿ³ÿÿÿ¤ÿ®ÿÿ©ÿÿÿªÿÿ¨ÿÿÿ®ÿ ÿÿ¡ÿÿÿÿÿÿ¥ÿ¨ÿ§ÿÿÿÿ¥ÿÿ¢ÿÿ ÿ¬ÿ§ÿÿ ÿÿÿ ÿÿÿÿÿÿ¥ÿÿ­ÿÿÿ¦ÿ£ÿÿ©ÿÿÿ ÿ ÿ°ÿÿÿÿ®ÿÿÿ­ÿÿÿ¡ÿ¡ÿÿ«ÿµÿ¶ÿ¨ÿ¡ÿ±ÿ©ÿÿÿ¤ÿ¡ÿÿ¢ÿÿÿÿÿ¤ÿ ÿÿÿ£ÿ¨ÿÿ°ÿ¥ÿ¢ÿÿÿ¢ÿ»ÿ½ÿ¢ÿªÿ«ÿ£ÿ£ÿÃÿÿÿÿÿ­ÿªÿÿ¥ÿ¨ÿ­ÿÿ ÿ£ÿÿÿÿÿÿªÿ³ÿ¨ÿÿ®ÿ·ÿ®ÿÿÿªÿ£ÿÿ¡ÿ ÿ¤ÿ­ÿ¢ÿÿÿÿÿ¢ÿ±ÿ¦ÿ¶ÿÿÿÿ©ÿÿÿÄÿ£ÿÿ©ÿÿ±ÿÿ©ÿÿÿÿÿ¦ÿÿ©ÿÿ¥ÿ¤ÿÿÿÿ ÿ¬ÿ¥ÿÿ¤ÿ¤ÿÿÿÿ ÿ¤ÿ¥ÿÿÿÿÿÿ¥ÿ¤ÿÿ£ÿÿÿÿÿ¢ÿ§ÿ¥ÿ¥ÿ ÿÿÿ¾ÿÿ±ÿÿÿÿ©ÿªÿ¤ÿ¢ÿ©ÿÿ¯ÿ§ÿÿ ÿ¦ÿÿ¡ÿÿÿÿÿÿÿªÿ¢ÿ¡ÿÿÿ¡ÿ¢ÿ¬ÿ§ÿ ÿÿ ÿÿÿ§ÿÿ©ÿ¡ÿÿÿ¦ÿÿÿÿÿ´ÿÿ¤ÿ¨ÿÿÿ©ÿÿ¦ÿÿ¥ÿ¦ÿ¨ÿ¨ÿÿÿÿ«ÿ§ÿ¨ÿ¥ÿÿÿÿÿÿ¦ÿ¡ÿÿÿÿ¥ÿ©ÿ¥ÿÿ¥ÿÿÿÿ§ÿ¤ÿ­ÿÿÿ­ÿ¤ÿªÿÿ²ÿ³ÿÿÿÿÿÿ¯ÿÿ§ÿÿ¥ÿÿÿÿÿÿÿÿÿÿÿÿÿ¢ÿÿÿÿÿÿ¡ÿÿÿÿÿÿ¥ÿÿÿÿÿÿÿÿÿÿÿÿÿÿÿÿÿÿÿÿÿÿÿÿÿÿÿÿÿÿÿÿÿÿÿÿÿ£ÿÿÿÿÿÿÿ¢ÿ¤ÿÿÿÿÿsÿÿ£ÿÿÿÿÿÿÿÿÿÿÿ£ÿ ÿÿÿÿÿÿÿÿÿÿÿÿÿÿÿÿÿÿÿÿÿÿÿÿÿÿÿÿÿ¤ÿÿÿÿÿÿÿÿÿÿÿÿÿÿÿÿÿÿÿÿÿhÿUÿvÿÿÿÿÿÿÿ]ÿ?ÿÿ¤ÿÿÿ ÿÿ~ÿÿÿtÿÿÿªÿÿ¦ÿ¢ÿÿ¡ÿ®ÿ¡ÿÿrÿ}ÿ¡ÿ¥ÿÿÿ¥ÿÿÿÿÿÿÿÿÿÿÿÿÿ¦ÿÿÿÿÿÿÿÿÿÿÿÿÿÿÿÿÿÿÿÿ£ÿÿ{ÿÿÿÿÿ¦ÿÿÿÿÿÿÿ}ÿÿÿ­ÿÿÿÿÿÿÿÿÿÿÿÿÿÿÿÿÿÿÿÿÿÿÿÿÿÿÿÿ£ÿÿÿÿÿÿÿÿÿÿ¢ÿÿÿÿÿÿÿÿÿÿÿÿÿ|ÿÿÿÿÿÿÿÿÿ£ÿÿÿÿÿÿÿÿÿÿÿÿÿÿÿÿÿ¥ÿÿÿÿÿÿÿÿÿÿÿÿÿ¨ÿÿÿ¥ÿÿÿ©ÿÿÿÿÿÿ¯ÿ¡ÿÿÿ£ÿ±ÿ­ÿ¢ÿ¥ÿ¥ÿÿÿÿÿÿÿÿÿ ÿ£ÿ£ÿÿÿ ÿÿÿ¥ÿ¢ÿ¥ÿ©ÿÿÿÿÿÿÿÿ¢ÿ¦ÿÿÿÿÿ£ÿ§ÿÿÿ«ÿÿÿ§ÿÿÿÿÿ¥ÿ¬ÿ¥ÿ ÿÿÿÿÿÿ¦ÿªÿ¤ÿÿÿÿÿÿÿ©ÿÿ¦ÿ¤ÿÿÿÿ ÿÿ¢ÿ¤ÿÿÿÿÿÿ ÿÿÿ°ÿÿÿÿÿÿÿ«ÿ¤ÿ¬ÿÿ ÿ²ÿ·ÿ¥ÿÿ ÿ¨ÿ¦ÿÿ¢ÿ ÿ¦ÿ¬ÿªÿ¢ÿ¡ÿ¤ÿÿ¸ÿ¢ÿÿÿÿ£ÿÿ ÿ ÿÿÿÿÿ ÿ­ÿ¢ÿ®ÿ«ÿªÿ¤ÿ²ÿÿÿµÿ¢ÿÿ©ÿ¢ÿÿÿ±ÿ£ÿÿªÿ¢ÿÿÿ©ÿÿÿÿ ÿÿ¢ÿ²ÿ ÿ¡ÿ¹ÿ«ÿ£ÿ¡ÿªÿ¦ÿÿ¥ÿ¦ÿÿ¤ÿ¦ÿ±ÿÿÿÿÿÿªÿÿ¥ÿ£ÿÿ¤ÿ¬ÿ¦ÿÿ¥ÿªÿ¦ÿ§ÿ¡ÿ¡ÿ¯ÿÿÿÿÿÿ¥ÿÿÿ¢ÿ³ÿ¡ÿÿÿÿÿyÿ~ÿÿ¨ÿ­ÿ§ÿÿ¦ÿÿ«ÿÿÿÿ¦ÿ¦ÿ©ÿ²ÿªÿ ÿÿÿªÿ¨ÿ¤ÿ°ÿÿÿ«ÿ£ÿ¦ÿÿÿÿ¥ÿ¥ÿ¡ÿÿÿÿÿ§ÿ©ÿ¸ÿ´ÿ¨ÿ³ÿ¬ÿÿ£ÿ§ÿ¬ÿ¬ÿ¢ÿÿÿÿÿÿÿÿ ÿ¢ÿ©ÿ£ÿ¿ÿÿÿ¦ÿÿ¥ÿ©ÿÿ¥ÿµÿ§ÿÿ¤ÿ¦ÿ ÿ¨ÿ£ÿÿ«ÿ´ÿÿ³ÿ©ÿÿÿÿÿÿ§ÿ«ÿ¬ÿ´ÿÿ°ÿ¤ÿÿÿÿ±ÿ£ÿ ÿÿÿÿ£ÿ ÿÿÿÿ³ÿ ÿ¨ÿÿÿ©ÿ¨ÿ¦ÿÿÿÿÿÿÿÿ£ÿ§ÿ ÿ¨ÿ¨ÿÿ¯ÿÿÿ¢ÿ ÿÿ ÿ¢ÿÿ§ÿ©ÿÿ ÿÿÿ«ÿ ÿÿÿÿ¤ÿ¢ÿÿÿÿ¨ÿ¥ÿÿÿÿÿÿ©ÿ ÿÿÿ¨ÿÿÿÿÿÿÿ¤ÿÿÿÿÿ¨ÿ£ÿÿÿÿÿÿÿwÿ
ÿ«þ3ÿÿ¤ÿÿÿÿÿÿÿÿ¤ÿÿÿÿÿÿ¢ÿÿ¢ÿ©ÿ¡ÿÿÿÿÿÿÿÿÿ£ÿÿÿÿÿ£ÿÿÿÿÿÿÿÿÿÿ§ÿÿÿÿÿÿÿÿ¦ÿ ÿÿ¡ÿÿÿÿ¢ÿ¢ÿÿÿÿÿÿÿÿÿ ÿ¢ÿÿÿÿ£ÿÿÿ¦ÿ­ÿ¦ÿÿÿÿÿÿÿÿÿÿ ÿ¤ÿÿ ÿÿÿÿÿÿÿÿÿÿÿÿ¡ÿÿÿÿÿÿÿÿªÿÿÿÿÿÿÿÿÿÿÿÿÿÿÿÿ ÿ¡ÿÿÿÿÿÿÿÿÿ¡ÿÿ ÿÿÿÿ¨ÿ­ÿÿÿÿÿÿÿÿÿÿÿÿÿÿÿ¢ÿ¦ÿÿÿ£ÿ£ÿ¤ÿ£ÿ ÿÿÿÿÿÿÿÿÿÿÿ¥ÿ ÿÿÿyÿÿÿ ÿÿÿÿÿÿÿÿÿÿÿÿÿÿÿÿÿ¡ÿÿÿÿÿÿÿ¥ÿÿÿÿÿÿÿÿÿÿÿÿÿÿÿÿÿÿ¤ÿ¤ÿÿÿÿÿÿÿÿÿÿÿÿÿÿÿÿÿÿÿÿÿÿ¢ÿÿÿÿÿÿÿÿÿÿÿ£ÿÿÿÿÿÿÿÿÿÿÿÿÿÿÿÿ ÿÿÿÿÿÿÿ¤ÿÿÿÿÿÿÿÿÿÿÿÿÿÿÿÿÿÿ¨ÿÿÿÿÿÿÿÿÿ¡ÿÿÿÿÿÿÿÿÿÿÿ²ÿ¥ÿ ÿÿÿÿÿÿÿÿÿÿÿÿÿÿÿÿÿÿÿÿÿÿÿÿÿÿÿÿÿ¢ÿÿÿÿÿ¡ÿÿÿÿÿÿÿÿÿÿÿÿÿÿÿÿ¦ÿ¦ÿ«ÿ­ÿ©ÿ¥ÿµÿ±ÿ¥ÿ©ÿ¬ÿ£ÿ¬ÿ£ÿ¦ÿ»ÿ½ÿ©ÿ£ÿ¥ÿ ÿ©ÿ§ÿ¨ÿ§ÿ¢ÿ¦ÿ¨ÿ¥ÿ£ÿ¢ÿÿÿÿÿÿÿ ÿ¢ÿÿÿ¤ÿ§ÿ¤ÿÿÿÿÿÿÿÿÿÿÿÿÿÿÿÿÿÿÿÿÿÿÿÿÿÿÿÿÿÿÿÿÿÿÿÿÿÿ¦ÿÿÿÿÿÿ¡ÿÿÿÿÿÿÿÿÿÿÿÿÿÿÿ¡ÿÿÿÿÿÿÿÿÿ|ÿÿÿÿÿÿÿÿÿÿÿÿÿÿÿÿÿÿÿÿÿÿÿ¢ÿÿÿÿÿÿÿÿÿzÿÿÿÿÿÿÿÿÿÿÿ}ÿÿÿÿ ÿ£ÿÿÿÿÿÿÿtÿÿ ÿÿÿÿÿÿÿÿÿÿÿÿÿÿÿÿÿsÿÿÿjÿÿÿyÿÿÿÿÿÿÿÿÿÿÿÿÿÿÿÿÿÿ¡ÿÿÿÿÿÿÿÿÿÿÿÿÿÿÿÿÿÿÿÿÿÿÿÿÿÿÿÿÿÿÿÿÿ¡ÿ ÿÿÿÿÿ¦ÿÿÿ£ÿ¤ÿÿ¢ÿ£ÿÿÿÿqÿÿÿÿÿ©ÿ¥ÿ ÿ¢ÿ«ÿ¨ÿÿ§ÿ¨ÿÿ£ÿ¢ÿ ÿ§ÿÿ¥ÿÿjÿ@ÿSÿÿ®ÿ®ÿÿÿ¯ÿ ÿÿÿÿÿ¡ÿ¤ÿÿÿ¥ÿÿÿÿÿÿÿÿÿÿÿÿ£ÿÿ£ÿ ÿÿÿÿÿÿ¥ÿÿÿ­ÿ¤ÿ¥ÿ ÿÿÿÿ ÿÿÿÿÿÿÿÿ ÿÿÿÿ¥ÿÿÿÿÿÿÿÿÿÿÿ¤ÿÿÿÿÿ{ÿÿÿÿÿÿÿÿÿÿÿÿÿÿ©ÿÿÿÿyÿÿÿÿÿÿÿÿÿÿÿÿÿÿÿÿ~ÿÿÿÿÿÿÿÿÿÿÿÿÿÿÿÿzÿhÿiÿÿÿÿÿÿÿÿÿÿÿÿÿ~ÿ3ÿþþ5ÿÿÿÿÿÿÿÿÿÿÿÿÿ¡ÿÿÿÿ}ÿÿ|ÿÿÿÿÿÿÿÿÿÿÿÿÿÿÿÿÿÿÿÿÿÿÿÿÿÿÿÿÿÿÿÿÿÿÿÿÿ ÿÿÿÿÿÿÿÿÿÿÿÿÿÿÿÿÿÿÿÿÿÿ¡ÿÿÿÿ¥ÿÿÿÿÿÿÿÿÿÿÿÿÿÿvÿpÿÿÿÿÿÿÿÿÿÿÿÿÿ¡ÿ¨ÿÿÿÿÿvÿÿÿÿÿÿÿÿÿÿÿÿÿÿÿÿÿÿÿÿÿÿÿ¡ÿÿÿÿÿÿÿÿÿÿÿÿÿÿÿÿÿÿÿÿÿÿÿÿÿÿÿÿÿWÿSÿÿÿÿÿÿÿÿÿÿÿÿ ÿÿÿÿÿÿÿÿÿÿÿÿÿÿ{ÿÿÿÿÿÿÿÿÿÿÿÿÿÿÿ£ÿÿsÿÿÿÿÿÿÿÿ¥ÿÿÿÿÿÿÿÿÿÿÿÿÿÿ¤ÿÿÿ©ÿÿÿÿÿÿÿÿÿÿ ÿ¡ÿÿÿÿÿÿÿÿ¦ÿÿxÿ}ÿ{ÿÿ¢ÿÿÿÿÿÿRÿ>ÿjÿÿÿÿÿÿÿÿÿÿÿÿÿ¥ÿ¡ÿÿ ÿÿÿÿÿÿÿ¡ÿ¥ÿÿÿ ÿÿÿÿÿÿÿÿ§ÿ¢ÿÿÿ¦ÿÿÿÿ¶ÿÿ§ÿ¯ÿ ÿÿÿÿÿÿÿÿÿÿÿÿÿÿÿÿÿÿÿÿÿÿÿ¢ÿÿ¡ÿÿÿÿÿÿÿÿÿÿÿÿÿÿÿÿÿÿÿÿ¡ÿÿÿÿÿÿÿÿÿÿÿzÿÿÿÿÿÿÿÿÿÿÿ¡ÿÿÿ©ÿ¢ÿÿ ÿÿ¤ÿÿÿªÿÿÿÿÿÿÿÿÿ¯ÿÿ¡ÿÿÿÿÿÿ§ÿÿÿÿÿÿÿÿÿÿÿÿÿÿÿÿÿÿÿÿÿÿÿÿÿÿÿÿÿÿÿÿÿÿÿÿÿÿÿÿ¡ÿÿÿ¯ÿ¢ÿÿÿrÿ£ÿÿ¢ÿ¤ÿ¢ÿÿÿÿÿ¦ÿÿÿÿÿÿÿÿÿÿÿÿÿÿÿÿÿÿÿÿÿÿÿÿ¨ÿÿÿÿÿ§ÿÿÿÿÿÿÿÿÿ¢ÿÿÿÿÿÿÿÿÿÿÿ¥ÿ¡ÿ¢ÿÿÿÿ§ÿÿÿÿÿÿÿÿÿÿÿÿÿÿÿ¡ÿÿÿÿÿÿÿÿÿ}ÿÿÿÿÿÿÿÿÿÿÿÿÿ|ÿyÿÿÿÿÿÿÿÿÿÿÿÿÿÿÿÿÿÿÿÿÿÿÿÿÿÿÿÿÿÿÿÿÿÿÿÿÿÿÿÿÿÿÿÿÿÿÿÿÿÿ~ÿÿÿÿÿÿ£ÿÿÿÿÿ}ÿÿÿÿÿÿÿÿÿÿÿÿÿÿÿÿÿÿÿ¤ÿÿÿ¤ÿÿÿÿÿÿÿÿÿÿÿÿ¡ÿÿÿÿÿÿÿÿ£ÿ¢ÿÿÿÿÿÿÿÿ£ÿÿÿÿÿÿÿÿÿ¢ÿ¦ÿÿÿÿÿÿÿÿÿÿÿÿÿÿÿÿÿÿÿ ÿÿÿÿÿÿÿÿÿ¤ÿÿÿÿÿÿsÿwÿÿ£ÿÿÿÿÿÿÿÿÿÿÿÿÿ¥ÿ¤ÿÿÿÿÿÿÿ¶ÿ¢ÿ¢ÿÿ ÿÿÿ¢ÿÿÿÿ¨ÿ§ÿ¬ÿÿÿ¢ÿ§ÿÿÿÿ¢ÿ¢ÿÿ ÿÿÿÿ¡ÿÿÿ¢ÿÿÿÿÿÿ¨ÿÿ¡ÿÿÿÿÿÿÿ ÿÿ£ÿÿ£ÿ«ÿÿ¥ÿÿÿ ÿ¦ÿÿ«ÿÿÿÿÿÿ¡ÿ°ÿ¢ÿÿÿ¤ÿ©ÿ³ÿ«ÿ¦ÿÿÿÿÿ¢ÿÿÿÿ¤ÿ­ÿ¦ÿÿ§ÿÿÿ¢ÿ¢ÿÿ·ÿ³ÿÿ¦ÿÿÿªÿÿÿÿªÿÿÿÿ´ÿ¨ÿÿ¥ÿÿ«ÿÿ§ÿ«ÿÿÿÿÿÿÿÿÿÿÿÿÿÿªÿ«ÿ£ÿÿÿÿÿ¥ÿÿÿ¥ÿ¤ÿÿÿÿ¦ÿÿÿ¦ÿ©ÿ®ÿÿ¥ÿªÿ°ÿÿÿÿ©ÿÿÿÿÿÿÿ©ÿÿ¡ÿÿ ÿÿÿÿ¢ÿÿÿ¬ÿªÿÿÿ©ÿ§ÿÿ¡ÿÿÿ¢ÿ§ÿ§ÿ¡ÿÿÿÿ¥ÿÿÿ¨ÿÿÿÿÿ£ÿÿÿ£ÿÿÿ¦ÿÿÿÿ§ÿÿ±ÿ¤ÿ¯ÿ¨ÿÿ©ÿÿÿÿÿÿ ÿ±ÿ³ÿ¥ÿÿ¯ÿ²ÿÿÿÿÿÿ¡ÿ¥ÿÿÿÿ¡ÿ¡ÿ ÿÿÿ®ÿ¢ÿÿÿ¤ÿÿÿ­ÿÿ±ÿÿÿµÿµÿ¦ÿ¥ÿ¬ÿÿ·ÿ¯ÿÿÿÿªÿÿ®ÿÿ ÿ¦ÿ³ÿÿÿÿÿÿ«ÿ©ÿÿÿ¡ÿÿÿ©ÿ¢ÿÿÿ¡ÿÿÿÿÿ£ÿÿÿÿÿÿÿ¯ÿÿÿÿ§ÿÿÿÿ·ÿ´ÿ ÿ¯ÿ¢ÿÿÿªÿ«ÿÿÿÿÿÿ§ÿ±ÿÿ¤ÿÿ²ÿ¤ÿÿ¢ÿÿÿ¯ÿ¨ÿ¢ÿ§ÿ©ÿ­ÿ­ÿ¤ÿ¥ÿ©ÿÿ}ÿÿ¢ÿ«ÿ¨ÿÿÿ£ÿ¦ÿÿ±ÿÿÿ£ÿÿ§ÿÿÿ¡ÿÿ¡ÿÿ½ÿÿ¥ÿ£ÿ§ÿ§ÿ ÿ©ÿ¥ÿÿ£ÿ¬ÿ¢ÿ©ÿ¢ÿÿ¢ÿ¡ÿÿÿÿÿÿ¡ÿÿ¢ÿÿÿ¨ÿ¥ÿ¦ÿÿÿÿ¥ÿ¡ÿ¥ÿ°ÿÿ£ÿÿ¤ÿÿ¨ÿ¤ÿÿÿ¡ÿ´ÿÿ¯ÿÿÿ§ÿÿÿ¥ÿÿÿ©ÿ¡ÿ¦ÿ©ÿÿÿ¡ÿÿÿÿÿ¥ÿ¢ÿÿ§ÿ¤ÿÿÿÿÿÿ£ÿ­ÿÿÿÿÿÿ¤ÿÿ¬ÿ¬ÿ¥ÿÿÿÿÿÿ¬ÿ´ÿÿÿÿ¬ÿÿÿ¢ÿÿ£ÿÿÿÿÿÿÿÿÿÿÿÿÿÿÿÿÿÿÿ¡ÿ¦ÿÿÿÿÿ¦ÿ¡ÿ£ÿ¡ÿÿÿÿÿ¡ÿÿÿÿÿÿÿÿÿÿÿÿÿÿÿÿÿÿÿÿÿÿÿ¡ÿ¡ÿÿÿÿÿÿÿÿÿÿÿÿ¬ÿ¦ÿÿÿ¦ÿ«ÿÿÿÿÿÿÿÿ ÿÿÿÿÿÿ©ÿÿÿÿÿÿÿÿÿÿÿÿÿÿÿÿÿÿÿÿÿÿÿÿÿÿÿÿ ÿÿÿÿÿÿÿ¢ÿÿÿÿÿÿÿÿÿÿÿÿÿÿÿÿzÿ_ÿuÿÿÿÿÿÿÿQÿ@ÿÿÿÿ|ÿÿÿÿÿÿÿÿÿÿÿÿÿÿ|ÿÿÿÿÿÿÿÿÿÿÿÿÿÿÿÿÿÿÿÿÿÿÿ¡ÿÿÿÿÿªÿÿÿÿÿÿÿÿÿÿÿÿÿÿÿÿÿÿÿÿÿÿÿÿÿÿÿÿÿÿÿÿÿÿ|ÿÿÿ¥ÿÿÿÿÿÿÿÿÿÿÿÿÿÿÿÿÿÿÿÿÿÿÿ¢ÿÿÿÿ£ÿÿÿ¤ÿ ÿÿÿÿÿÿÿÿÿÿÿÿÿÿÿÿÿÿÿÿ¬ÿ¡ÿÿÿÿÿÿÿ¤ÿÿÿÿÿÿÿÿ¡ÿÿÿÿÿÿÿÿÿÿÿÿÿÿÿÿÿÿ¢ÿÿÿ ÿ¤ÿÿÿªÿ°ÿÿÿÿÿ ÿÿ¤ÿ§ÿÿÿÿÿÿÿÿÿ¡ÿ§ÿ¤ÿÿÿ¨ÿ¤ÿÿ¤ÿÿÿÿÿÿÿÿ£ÿÿÿÿ ÿ£ÿÿÿ¡ÿ ÿÿÿÿ«ÿ ÿ¢ÿÿÿÂÿÿÿÿ²ÿ¤ÿÿÿ¥ÿ±ÿªÿÿ¢ÿ¤ÿ ÿÿ¢ÿÿ©ÿ¨ÿ¢ÿÿ¡ÿÿÿÿÿÿ¡ÿ£ÿÿÿÿÿÿÿÿ ÿ¥ÿ¥ÿ¡ÿ¢ÿ­ÿ¤ÿ¢ÿ¤ÿ ÿ­ÿÿÿÿÿÿ§ÿ¦ÿ¢ÿ ÿ®ÿ²ÿ§ÿ¢ÿ¢ÿ¨ÿ¨ÿÿ£ÿÿ¦ÿÿªÿ¤ÿ¬ÿ¥ÿ¡ÿ¯ÿ¦ÿ¦ÿÿÿÿÿÿÿÿ¢ÿ¡ÿÿ¢ÿÿÿ¬ÿ®ÿ¨ÿÿÿÿ£ÿ°ÿ ÿÿ¡ÿÿÿ£ÿ¡ÿÿ©ÿ­ÿÿÿÿÿªÿ£ÿ ÿ¯ÿ¯ÿ¥ÿ¦ÿ ÿ¨ÿ¦ÿ²ÿ©ÿ¥ÿ£ÿÿ£ÿ©ÿÿÿ ÿªÿµÿÿ¢ÿÿÿ¥ÿ ÿÿ¥ÿ¦ÿÿ¢ÿ¨ÿ¦ÿÿÿÿ¢ÿ£ÿÿªÿ«ÿÿÿÿÿÿÿÿÿÿÿªÿªÿÿÿÿwÿÿ¤ÿ°ÿ¨ÿ©ÿ¥ÿ¶ÿÿ¡ÿ¡ÿÿ¢ÿªÿ¤ÿ¦ÿ´ÿ©ÿ¡ÿÿ ÿªÿ¨ÿªÿ£ÿ ÿ§ÿ´ÿÿÿÿÿÿÿ°ÿ©ÿÿ ÿÿÿ©ÿ¦ÿ¨ÿ¦ÿ§ÿ ÿ¡ÿ¤ÿ ÿ§ÿ¯ÿ¢ÿÿÿÿ¤ÿ¡ÿÿ¤ÿ¥ÿ©ÿÿ¢ÿ¨ÿÿ£ÿÿÿÿÿÿÿ£ÿ§ÿÿÿ ÿ£ÿÿÿÿÿ£ÿ±ÿÿ©ÿÿÿ¢ÿ ÿÿ¦ÿ¤ÿÿÿÿÿÿÿÿ ÿ­ÿªÿÿÿÿÿ¡ÿ¨ÿ¤ÿÿÿÿ©ÿÿ¬ÿÿ¦ÿÿ¡ÿ ÿÿ¨ÿÿÿÿ¡ÿ¨ÿ¦ÿ¡ÿÿ¨ÿ ÿ¤ÿ¥ÿ£ÿÿÿ ÿÿÿÿÿ£ÿ¢ÿÿÿÿÿÿªÿÿÿ ÿÿ®ÿªÿÿÿÿ¡ÿ¤ÿÿÿÿÿÿ§ÿÿÿ¯ÿ¡ÿÿÿÿÿÿÿÿ¤ÿÿÿ§ÿÿÿÿÿÿ«ÿÿ*ÿþþhÿÿ¢ÿÿÿ ÿÿÿÿÿÿÿÿÿÿ£ÿÿÿÿÿ¤ÿÿÿ¡ÿÿ ÿ¦ÿÿÿ§ÿÿÿÿÿÿ ÿÿÿÿÿÿÿÿÿ¤ÿÿÿ¤ÿÿÿÿÿÿÿÿÿÿÿÿÿÿÿÿ£ÿÿÿÿÿÿÿ ÿ ÿÿ£ÿÿÿ}ÿÿÿ ÿÿÿ¡ÿÿÿÿÿÿÿÿÿÿÿÿÿÿÿÿÿÿÿÿÿÿÿÿÿÿÿÿÿÿÿÿÿÿÿ¢ÿ¥ÿÿÿÿÿ ÿÿ¥ÿ¢ÿ ÿÿÿÿÿÿÿÿÿÿÿÿÿÿÿÿÿ¨ÿ¦ÿÿÿÿÿÿ¥ÿÿÿÿÿÿÿÿÿÿÿÿÿÿÿÿÿÿÿÿÿÿ2ÿ;ÿÿÿÿÿÿÿÿÿÿÿ¥ÿÿÿÿÿÿÿÿÿÿÿ¡ÿ¨ÿ¡ÿÿÿÿÿÿ¡ÿÿÿÿ¡ÿÿÿÿ¢ÿÿÿÿÿ¡ÿÿÿÿÿÿÿÿ¢ÿ¤ÿÿÿ¡ÿÿÿÿÿÿÿÿÿÿ ÿÿ¡ÿÿÿÿÿÿÿÿÿÿÿ©ÿ ÿÿÿ¡ÿ ÿÿÿÿÿ¡ÿÿÿÿÿÿÿÿÿÿÿÿ~ÿÿÿÿÿÿÿÿÿÿÿ£ÿÿÿÿÿÿÿÿÿ§ÿÿÿvÿbÿyÿÿÿÿ¤ÿÿÿÿÿÿÿÿÿÿÿÿÿÿÿÿÿÿÿÿÿÿÿÿÿÿÿÿÿÿÿÿÿÿÿÿÿÿ ÿÿÿÿÿÿÿÿÿÿÿÿÿÿÿÿÿÿ¢ÿÿÿÿÿÿÿÿ¡ÿ«ÿÿÿ¢ÿÿÿÿ¢ÿ¨ÿ³ÿ¨ÿ¬ÿ¬ÿ¦ÿ¡ÿ¡ÿ­ÿ¶ÿ«ÿ¢ÿ£ÿ£ÿ¥ÿ³ÿ¯ÿ¡ÿÿÿÿ¢ÿ¤ÿÿ¢ÿ¥ÿ¤ÿ¡ÿ¢ÿ£ÿÿ¬ÿÿÿÿÿ¤ÿ­ÿ ÿÿ¡ÿÿÿÿÿÿÿ¢ÿÿ¥ÿ ÿ¢ÿÿÿÿÿÿÿÿÿÿÿÿÿÿÿÿÿÿÿÿ ÿÿÿÿÿÿÿÿÿÿÿ¥ÿÿÿÿÿÿÿ¢ÿÿÿÿÿÿ£ÿÿÿÿÿÿ ÿÿ ÿÿÿÿÿÿÿsÿÿÿÿÿÿÿÿÿwÿÿÿÿÿÿÿ|ÿÿÿÿÿzÿÿ¦ÿÿÿÿÿÿÿÿÿÿÿÿÿÿÿÿÿÿÿÿÿÿ ÿ¤ÿÿÿÿÿÿÿÿÿÿ¢ÿÿÿÿÿÿÿÿÿÿ¦ÿÿÿÿÿÿÿÿÿÿÿsÿÿÿÿwÿÿÿÿÿÿÿÿÿÿÿÿÿÿÿÿÿÿÿÿÿÿÿÿÿÿ ÿÿÿÿÿÿÿÿÿÿÿÿÿÿÿ¢ÿÿÿÿÿÿÿÿÿÿ¡ÿ ÿÿÿÿ®ÿÿÿ©ÿ£ÿ¢ÿ¤ÿ¥ÿÿÿÿmÿÿÿÿ©ÿ¡ÿ©ÿ¦ÿ©ÿ¬ÿ¢ÿ¥ÿ³ÿ¡ÿÿ¨ÿ¥ÿÿ²ÿ­ÿ§ÿÿnÿNÿpÿÿÿ°ÿÿ£ÿ¥ÿÿÿÿ±ÿ¶ÿªÿ¡ÿÿÿÃÿÿÿÿ¢ÿ¬ÿ¥ÿÿ ÿ¨ÿ¤ÿÿÿÿ­ÿ¤ÿÿ ÿÿÿ¨ÿ ÿ¢ÿ¤ÿÿÿ£ÿ ÿ ÿÿ¦ÿÿ©ÿ¨ÿÿÿÿÿÿÿÿÿÿÿÿÿÿÿÿÿÿÿÿÿÿÿÿÿ³ÿÿÿÿÿÿÿÿÿÿÿÿÿÿ ÿÿ¢ÿÿÿÿÿÿÿÿÿÿÿÿÿÿÿÿÿÿÿÿÿÿÿÿÿÿÿÿÿÿÿÿÿÿÿzÿbÿvÿÿÿyÿÿÿÿÿÿÿÿÿÿfÿÿ
ÿaÿÿÿÿÿÿÿÿÿÿÿÿÿÿÿÿÿÿqÿtÿÿÿÿÿÿÿÿÿ¢ÿÿÿÿÿÿÿÿÿÿÿÿÿÿÿÿÿÿÿÿÿÿÿÿÿÿÿÿÿÿÿÿÿÿÿÿÿ~ÿÿÿÿÿÿÿÿÿÿÿÿÿÿÿÿÿÿÿÿ¢ÿÿ{ÿÿÿÿ¡ÿÿÿÿÿxÿ{ÿÿÿÿÿÿÿÿÿÿÿÿÿÿ ÿÿÿÿÿÿÿÿÿÿÿÿÿÿÿÿÿÿÿÿÿÿÿÿÿÿÿÿÿÿÿÿ ÿ¦ÿÿÿÿÿ ÿ«ÿÿÿÿ¢ÿ¢ÿÿÿÿÿÿÿÿ£ÿ¡ÿÿÿÿ;ÿXÿÿÿÿÿÿ£ÿÿ¤ÿÿÿÿÿÿÿ£ÿÿÿÿÿÿÿÿÿÿÿ|ÿÿÿÿ¥ÿÿÿÿÿÿÿÿÿÿÿÿÿÿÿÿÿÿÿÿÿÿÿÿÿÿÿÿÿ ÿÿÿÿÿÿ¢ÿÿÿÿÿÿÿÿÿÿÿÿÿÿÿÿÿÿÿÿÿÿÿÿÿÿÿÿÿÿÿÿÿ~ÿlÿdÿOÿgÿÿÿÿyÿxÿÿÿÿÿÿÿ¥ÿÿ¡ÿÿÿÿÿÿÿÿÿ ÿÿÿÿ©ÿÿÿÿÿÿÿÿÿÿÿÿÿÿ¥ÿÿÿÿ©ÿ¡ÿÿÿÿÿÿÿÿÿÿÿÿÿÿ ÿÿÿÿÿÿÿÿÿÿÿÿÿÿÿÿÿ³ÿ¢ÿ}ÿÿ«ÿÿÿÿÿÿÿÿÿÿÿÿÿÿÿÿ£ÿÿÿÿÿÿÿÿÿÿÿÿÿÿÿÿÿÿÿÿ¤ÿÿÿÿÿÿÿÿÿÿÿÿÿ°ÿÿÿ¬ÿ¢ÿÿ¥ÿ ÿÿÿÿÿÿÿÿÿÿÿÿÿÿÿÿÿÿÿÿÿÿÿÿÿÿÿÿÿÿÿÿÿÿÿ¤ÿ¦ÿÿÿÿÿÿÿÿÿ¢ÿÿÿ¡ÿÿÿÿÿÿÿ}ÿ¡ÿÿÿÿÿÿÿÿÿ¡ÿÿÿÿÿÿ¥ÿ ÿÿÿÿÿÿÿÿÿÿÿÿÿÿÿÿÿÿÿÿÿÿÿÿÿÿÿÿÿÿÿÿÿÿÿÿÿÿÿÿÿÿ ÿÿÿÿÿÿ­ÿÿ¤ÿ¡ÿxÿÿÿ¥ÿÿÿÿÿÿÿÿÿÿÿÿÿÿÿÿÿÿÿÿÿÿÿÿÿÿÿnÿÿÿÿÿzÿÿÿÿÿÿÿªÿÿÿÿÿÿÿÿÿÿÿ}ÿÿÿÿÿÿÿÿÿÿ¡ÿÿÿÿzÿÿvÿÿÿÿÿÿÿÿÿ¡ÿÿÿÿÿÿÿ}ÿÿÿÿÿÿÿÿÿÿÿÿÿÿÿÿÿÿÿÿÿÿÿÿÿÿÿ ÿÿÿÿÿÿÿÿÿÿÿÿÿÿ¡ÿÿÿÿÿÿÿÿÿÿÿÿÿÿÿÿÿÿÿÿÿÿÿÿÿ ÿÿÿÿ|ÿÿÿtÿÿÿÿÿÿÿ¦ÿÿÿÿ¡ÿÿ§ÿÿÿÿÿ ÿÿÿÿÿÿÿÿÿÿÿwÿÿ£ÿÿÿÿÿÿ¥ÿ¡ÿÿÿÿÿÿÿÿ¢ÿ¡ÿÿÿÿÿªÿÿÿÿÿÿÿ¤ÿÿÿÿ¡ÿ¦ÿ«ÿÿÿÿ¢ÿÿÿÿÿÿÿÿÿÿÿÿÿÿ¢ÿÿÿÿÿÿÿÿÿÿ ÿÿÿÿ¦ÿ¦ÿÿ¡ÿ¢ÿÿÿÿÿÿªÿÿ¥ÿÿÿÿÿÿ ÿÿÿÿÿÿÿ¢ÿ¡ÿ¦ÿÿªÿ¤ÿÿÿÿÿ ÿ¦ÿ¢ÿ£ÿÿ¦ÿ§ÿ¢ÿ¦ÿ¤ÿ¡ÿÿÿªÿ¥ÿÿÿÿ©ÿÿÿÿÿ ÿÿÿÿÿ¥ÿ£ÿÿ¤ÿÿÿ©ÿ¨ÿ£ÿªÿ£ÿ¢ÿ ÿÿ¡ÿ£ÿÿ¡ÿ¯ÿÿÿÿ¡ÿÿÿÿÿÿ¢ÿ¡ÿÿ ÿ¦ÿÿÿ©ÿ²ÿÿÿ©ÿ¤ÿ ÿÿ­ÿ¯ÿ²ÿ¤ÿÿ£ÿÿ¦ÿ¢ÿÿÿ¯ÿÿÿÿ¥ÿ¨ÿ©ÿ¥ÿÿÿ¥ÿªÿ¥ÿ°ÿ©ÿ­ÿ³ÿµÿÿÿ¦ÿ£ÿ¥ÿ«ÿ©ÿ«ÿÿÿ£ÿ²ÿ§ÿÿÿ ÿ­ÿÿ¡ÿÿÿ¢ÿÿ¡ÿ«ÿÿ¦ÿÿÿÿÿÿ¢ÿ£ÿ¦ÿÿ¡ÿÿ¤ÿÿÿÿ§ÿÿÿ¢ÿÿÿÿªÿ¦ÿÿÿÿ¡ÿ¢ÿ¦ÿÿ¥ÿ¬ÿ¥ÿ¢ÿ§ÿ¦ÿ¢ÿ«ÿ£ÿÿÿÿÿ¤ÿ¢ÿ¡ÿÿ¡ÿ¦ÿ©ÿÿÿÿÿÿ¢ÿÿÿÿÿÿÿÿÿÿÿÿ¢ÿÿÿ ÿÿÿÿÿ ÿÿÿÿÿ«ÿ§ÿ¢ÿÿ£ÿÿÿÿÿÿ¨ÿªÿ¤ÿÿÿÿÿ¬ÿ¯ÿ¡ÿªÿ²ÿÿ§ÿÿ¡ÿ±ÿÿÿÿÿÿ¥ÿÿÿÿ¯ÿ¥ÿÿÿÿÿ¨ÿÿÿ¦ÿÿÿ¤ÿÿÿ¡ÿÿÿÿÿÿÿÿÿÿÿ©ÿ©ÿ ÿ«ÿÿÿªÿÿÿ¤ÿÿÿ¢ÿÿ°ÿÿ¨ÿ¨ÿ¢ÿ¶ÿ¤ÿ©ÿÿ¥ÿ¥ÿÿÀÿÿ¤ÿÿ­ÿ¤ÿ¦ÿÿÿ¤ÿ ÿ¤ÿ¥ÿÿÿÿÿÿªÿÿÿÿ¤ÿ©ÿ§ÿÿ¤ÿ¢ÿ«ÿ§ÿ¤ÿªÿ¢ÿÿ¬ÿ ÿ­ÿ°ÿÿÿ¯ÿ«ÿÿ·ÿÿ°ÿ©ÿÿ¤ÿÿ¢ÿÿÿÿÿÿÿ¤ÿÿÿÿÿÿ¦ÿ©ÿ¤ÿ¡ÿ¯ÿ­ÿÿÿ ÿÿÿ«ÿ£ÿÿÿÿ§ÿ¥ÿÿÿªÿÿ ÿ¬ÿÿÿ¨ÿ¸ÿÿÿÿÿ´ÿÿ¦ÿ¡ÿ°ÿªÿ£ÿÿÿÿÿÿÿ~ÿsÿ}ÿÿÿÿÿÿ¤ÿ ÿÿ¤ÿ§ÿÿ¢ÿ£ÿÿ©ÿÿ¤ÿ£ÿ¯ÿÿÿÿ´ÿÿÿÿÿÿÿÿÿÿ ÿ ÿ ÿ£ÿÿÿ ÿÿÿÿÿÿÿÿÿÿÿÿÿÿÿÿÿ¥ÿÿ¡ÿ ÿÿÿÿ¡ÿÿÿÿÿÿÿÿÿÿÿÿÿÿÿÿÿÿÿÿÿÿÿÿÿÿÿÿÿÿÿ¤ÿªÿÿÿ¥ÿÿÿÿÿ¤ÿÿÿ©ÿ¡ÿÿÿ ÿÿÿÿÿÿÿÿÿÿÿÿÿÿÿÿÿÿÿÿgÿjÿÿÿÿÿ£ÿÿLÿ>ÿÿÿÿvÿÿÿÿÿÿÿÿÿÿÿÿÿÿÿÿÿÿÿÿyÿzÿ}ÿzÿÿÿÿÿÿÿÿÿÿÿÿ ÿÿÿÿÿÿÿ­ÿÿÿÿ ÿÿÿÿÿ£ÿÿÿÿÿÿÿÿÿÿÿÿÿÿÿÿÿÿÿÿÿÿ¢ÿÿÿÿÿÿ¢ÿÿÿÿÿÿÿÿÿÿÿÿÿÿÿÿÿÿÿÿÿÿÿÿÿÿÿÿÿÿÿ¨ÿÿÿÿÿÿÿÿÿ ÿÿÿ ÿ¡ÿ¥ÿÿÿÿÿ ÿÿÿ³ÿ§ÿ¬ÿ´ÿÿÿÿÿÿÿÿÿÿ¡ÿÿÿÿÿÿÿÿÿÿÿÿÿÿÿÿÿÿÿÿÿ°ÿÿ ÿÿÿ£ÿÿÿÿÿ¢ÿ£ÿÿÿÿÿÿÿÿ¬ÿ ÿ ÿÿ£ÿ¦ÿ¢ÿ¥ÿ¯ÿ ÿÿÿÿ¢ÿÿÿÿÿÿÿ ÿÿÿÿ ÿ ÿÿÿÿÿ£ÿÿÿÿ¦ÿÿÿÿ ÿÿÿÿ¬ÿ£ÿÿÿÿÿÿ£ÿÿÿ¯ÿ¯ÿÿÿ¬ÿ¥ÿ©ÿÿÿÿÿÿÿ§ÿ ÿÿÿÿÿ¡ÿÿÿÿ ÿ¥ÿ¨ÿ¤ÿÿÿÿ£ÿÿÿ¡ÿÿÿÿÿÿ¥ÿªÿ©ÿ¢ÿ¢ÿ ÿÿ ÿÿ¬ÿ¯ÿÿÿÿ¥ÿÿ¢ÿÿªÿ§ÿ¥ÿ£ÿ±ÿ£ÿÿÿÿªÿªÿ ÿ£ÿ¥ÿ ÿ¡ÿ¤ÿÿÿÿ¤ÿ¶ÿ­ÿÿ ÿ£ÿ©ÿ¤ÿÿ¨ÿ£ÿ¤ÿÿÿ­ÿ³ÿ£ÿÿÿÿÿ¨ÿ§ÿ§ÿ¡ÿ¬ÿ¬ÿÿÿ¢ÿÿ¡ÿÿÿ¤ÿÿÿ¢ÿ¨ÿ¨ÿ±ÿ·ÿ¬ÿ¦ÿ£ÿÿÿÿÿ¥ÿ¥ÿ¡ÿÿ¡ÿÿ¦ÿ¢ÿÿÿÿ¡ÿ¡ÿ¨ÿ¢ÿ¢ÿÿ ÿ£ÿÿÿ¢ÿ¡ÿÿ¢ÿÿ¦ÿ¥ÿ¦ÿwÿgÿÿ´ÿ£ÿÿ¤ÿ¨ÿ³ÿ®ÿ¥ÿ¢ÿÿ®ÿ£ÿ¡ÿÿ°ÿ°ÿ§ÿ¥ÿ¥ÿ¡ÿÿ ÿ¦ÿ¤ÿÿ¯ÿ¤ÿÿ³ÿ¢ÿ¬ÿ ÿÿÿ ÿ¦ÿ§ÿ¥ÿ¯ÿ´ÿ¦ÿ£ÿ¤ÿÿÿ»ÿªÿÿ©ÿÿÿÿ£ÿ©ÿÿÿÿ¢ÿ­ÿ¯ÿ©ÿÿÿ¢ÿÿÿ¦ÿ¯ÿ¬ÿ¢ÿ ÿÿ ÿ¢ÿÿÿÿÿÿÿÿ£ÿÿ§ÿÿ°ÿ¨ÿ ÿÿÿÿÿÿ®ÿ³ÿ£ÿÿ£ÿ£ÿ¦ÿÿÿÿ ÿÿ¤ÿ­ÿ¦ÿÿÿÿÿÿªÿÿÿÿªÿÿÿ­ÿ£ÿ ÿÿÿ ÿ¥ÿ£ÿÿÿ ÿÿÿ¤ÿÿÿ¥ÿ¦ÿÿÿÿÿÿÿÿÿÿÿ¬ÿÿÿ¢ÿÿ¢ÿ§ÿÿ¥ÿ¥ÿÿ ÿÿ¥ÿÿ·ÿÿ©ÿÿÿ£ÿÿ¡ÿ¥ÿÿÿÿÿÿ¢ÿÿÿÿ£ÿ¨ÿ¤ÿ¥ÿ§ÿÿUÿþIþ>ÿÿÿ«ÿ¤ÿÿÿÿÿÿÿÿÿÿÿÿÿÿ¡ÿÿÿ¦ÿ£ÿ©ÿÿÿÿÿÿÿÿÿ~ÿ ÿ¢ÿÿÿÿÿÿÿÿÿÿ¢ÿÿÿÿÿ£ÿÿÿÿ¤ÿ¢ÿÿ¡ÿÿÿÿÿÿÿÿÿÿÿÿÿÿÿÿ¢ÿ£ÿÿÿÿÿÿÿ¨ÿ¢ÿ¡ÿ¡ÿÿ ÿ ÿÿÿÿÿÿÿÿÿÿÿÿÿÿ¥ÿÿÿ¢ÿ¥ÿÿ«ÿ«ÿÿÿÿÿÿ¡ÿÿÿÿÿÿ ÿÿÿÿÿÿÿÿ¥ÿÿÿÿÿÿÿÿÿÿÿÿÿÿÿÿÿÿÿÿÿuÿÿÿÿÿÿÿÿÿÿÿÿÿÿÿÿÿÿÿÿÿÿÿÿÿdÿåþGÿÿÿÿÿÿÿÿÿÿÿÿÿÿÿÿÿ¢ÿ¡ÿÿÿ¢ÿ¤ÿ ÿ£ÿ¡ÿÿÿÿÿÿÿ¡ÿÿÿ¢ÿÿÿ¡ÿÿÿÿ¡ÿÿÿÿÿÿÿÿÿÿÿÿÿÿÿÿÿÿÿÿÿÿÿÿÿÿÿÿÿÿÿÿÿÿÿÿÿÿÿÿÿÿÿÿÿÿÿÿÿÿÿÿÿÿÿÿÿÿÿ¢ÿÿÿÿÿÿÿÿÿÿÿÿÿÿÿÿÿÿÿ¢ÿÿÿÿÿÿÿÿÿ¥ÿÿÿÿÿÿÿÿÿÿ¢ÿÿÿÿÿÿÿÿ ÿÿÿ¨ÿÿÿÿÿÿÿÿÿÿÿÿÿ ÿÿÿÿÿÿÿÿÿÿÿÿÿÿÿÿÿÿÿÿÿÿÿÿÿÿÿÿÿ ÿ¡ÿÿÿÿÿÿÿÿ©ÿ¦ÿªÿ±ÿ¥ÿ­ÿ¬ÿ¤ÿÿ«ÿ»ÿ±ÿ¨ÿ©ÿ¤ÿÿ¤ÿ£ÿÿÿ¢ÿ¡ÿ¢ÿ¨ÿ¤ÿªÿ§ÿ¡ÿ¢ÿ¥ÿ¶ÿÿªÿ ÿ£ÿ¢ÿÿ£ÿ©ÿÿÿ¦ÿÿÿÿÿÿ£ÿ§ÿÿÿ°ÿ¨ÿÿÿÿÿÿÿÿÿÿÿÿÿÿÿÿÿÿÿÿÿÿÿÿÿ¢ÿ¡ÿÿÿÿÿÿÿÿÿÿÿÿ«ÿÿÿÿ ÿÿÿÿÿÿÿÿÿÿÿÿÿÿÿÿÿÿ¥ÿÿÿÿÿÿÿÿsÿvÿ{ÿÿÿÿÿ|ÿÿÿÿÿ~ÿÿ¡ÿÿÿÿÿÿÿÿÿÿÿÿÿÿÿÿÿÿÿÿÿÿ ÿÿÿÿÿÿÿ¢ÿÿÿÿÿÿÿÿÿÿÿÿÿ£ÿÿÿÿÿÿÿÿÿ{ÿ}ÿÿÿÿuÿÿÿÿyÿxÿÿÿÿÿÿÿÿÿÿÿÿÿÿÿÿÿÿÿÿÿÿÿÿ ÿÿÿoÿÿÿÿÿÿÿÿÿÿÿÿÿÿÿ§ÿ¢ÿÿÿÿÿÿÿÿ©ÿ¢ÿÿ¤ÿÿÿÿ£ÿ£ÿ¢ÿ¡ÿÿnÿoÿÿªÿ«ÿ±ÿÿÿ«ÿÿÿ¡ÿ¢ÿ£ÿ¢ÿÿ£ÿ©ÿ¤ÿ²ÿ®ÿ¨ÿÿÿ|ÿÿÿÿ±ÿÿÿ­ÿªÿ¤ÿÿ¦ÿªÿ¡ÿ¤ÿ±ÿÀÿÃÿ¢ÿ¤ÿ£ÿÿ¯ÿ°ÿ£ÿ©ÿ°ÿ ÿ¡ÿ¥ÿ¥ÿ¥ÿ©ÿ³ÿÿÿÿ©ÿªÿ¤ÿ«ÿ¦ÿÿ ÿ²ÿ£ÿ«ÿ¯ÿÿ§ÿªÿÿÿÿÿÿÿÿÿ ÿÿÿÿÿÿÿÿÿÿÿÿ¨ÿÿÿÿªÿÿÿÿÿÿÿÿÿÿÿÿÿÿÿÿÿÿÿÿÿÿÿÿÿÿÿÿÿÿÿÿÿÿÿÿÿÿÿÿÿÿÿÿÿÿÿÿÿÿwÿfÿ`ÿxÿÿÿ{ÿÿÿÿÿÿÿÿÿÿPÿÿÿxÿÿÿÿÿÿÿÿÿ ÿÿÿÿÿÿÿÿÿ{ÿÿÿÿÿÿÿÿÿ¦ÿ ÿÿÿÿÿÿÿÿÿÿÿÿªÿÿÿÿÿÿÿÿÿÿÿ ÿÿÿÿÿÿÿÿÿÿÿÿÿÿÿ|ÿÿÿÿÿ}ÿÿ¨ÿÿÿ}ÿÿ¤ÿÿÿÿÿÿÿÿÿÿÿÿÿ¢ÿÿÿÿrÿÿÿÿÿÿÿÿÿÿÿÿÿÿÿÿ¦ÿ¥ÿÿÿÿÿÿÿ ÿÿÿÿÿÿÿ¢ÿÿÿÿÿÿÿÿÿÿÿÿÿÿÿÿÿÿ¡ÿÿÿÿÿÿÿÿÿÿ¨ÿÿÿÿÿÿÿÿÿÿÿÿÿxÿ"ÿZÿÿÿ°ÿÿ{ÿÿÿÿÿÿÿÿÿÿÿÿÿÿÿÿ¡ÿÿÿÿÿÿ¡ÿÿ¢ÿ®ÿÿÿÿÿÿÿÿÿÿÿÿÿÿÿÿ{ÿ{ÿÿÿÿÿÿÿÿÿÿÿÿÿÿÿÿÿÿÿÿ©ÿ|ÿÿÿÿ ÿÿÿÿÿÿÿ¢ÿÿÿÿÿÿÿÿÿÿÿÿ ÿÿÿÿÿÿÿÿ~ÿzÿdÿ\ÿWÿpÿÿtÿxÿÿÿÿÿ ÿÿÿÿÿÿ°ÿÿÿÿÿÿ¥ÿÿÿÿÿÿÿÿÿÿÿÿÿÿÿÿ~ÿÿÿÿÿ|ÿÿÿÿÿÿÿÿÿÿÿÿÿÿÿÿÿ¢ÿÿ¢ÿÿÿÿÿÿÿÿÿÿÿÿ£ÿÿÿÿÿÿ¡ÿ«ÿÿ¢ÿ¡ÿÿÿÿÿÿÿÿzÿÿÿÿÿÿÿÿÿÿÿÿÿÿÿ¤ÿÿÿÿÿÿÿÿÿÿÿÿÿÿÿÿÿ¦ÿÿ£ÿÿÿÿÿÿÿ¤ÿ¡ÿ¥ÿÿÿÿÿ¥ÿÿÿÿÿÿÿÿÿÿÿÿÿÿÿ ÿÿÿÿÿÿÿÿÿÿÿÿ¦ÿÿÿÿÿÿÿÿÿÿÿÿÿÿÿÿÿÿÿ©ÿÿÿÿ­ÿ¡ÿÿÿÿÿÿÿÿÿÿÿ¤ÿ¢ÿÿÿÿÿÿÿÿÿÿÿÿÿÿÿÿÿÿÿÿÿÿÿÿwÿÿ¢ÿÿ¨ÿ£ÿÿÿÿÿÿÿÿÿÿÿÿÿÿÿÿÿÿÿÿÿÿÿÿÿÿÿ¢ÿÿÿÿÿÿÿÿÿÿÿÿÿÿÿÿÿÿÿÿÿÿÿÿÿÿÿÿÿÿÿÿ{ÿÿÿªÿÿÿÿÿÿÿÿÿÿÿÿÿÿÿ¡ÿÿÿÿÿÿÿÿÿÿÿÿÿÿÿÿÿÿÿÿÿÿÿÿÿ©ÿÿÿÿÿÿÿÿÿÿÿÿ}ÿÿÿÿÿÿÿÿÿÿÿÿÿÿÿÿÿÿÿÿÿÿÿÿÿÿÿÿÿÿÿÿÿÿÿÿÿÿÿÿÿÿÿÿÿÿÿÿÿÿÿÿÿÿ¤ÿ¢ÿÿÿÿÿ§ÿÿÿÿkÿÿÿÿÿÿÿÿÿÿÿÿÿÿÿÿ­ÿÿÿÿÿÿ¢ÿÿ¡ÿÿÿÿÿÿÿÿ£ÿ¡ÿÿÿÿÿÿÿÿÿÿÿÿ¡ÿÿÿÿÿÿÿÿÿÿÿ«ÿÿÿ ÿ¡ÿÿÿÿÿÿÿÿÿÿÿªÿ£ÿÿ¡ÿÿÿÿÿÿÿ£ÿÿÿÿÿÿÿÿÿÿÿÿÿÿÿÿÿÿÿ ÿÿÿÿÿ§ÿÿÿªÿÿÿ¥ÿÿ¨ÿÿ¥ÿÿ¥ÿÿ²ÿÿ¦ÿ©ÿ£ÿ¥ÿ¢ÿ¥ÿÿÿÿÿÿÿÿÿªÿÿÿ­ÿ©ÿ¡ÿÿÿ ÿ¥ÿÿÿ²ÿ©ÿÿÿÿÿÿ§ÿ¤ÿÿ¢ÿ¢ÿÿÿÿ¨ÿÿ£ÿÿzÿÿÿ°ÿ¥ÿÿÿ ÿÿ¢ÿÿÿ¢ÿÿÿ ÿ¯ÿªÿÿÿ ÿ©ÿ°ÿÿÿÿÿÿÿÿÿÿÿÿÿÿÿ¦ÿ¯ÿ²ÿ¨ÿ¨ÿ­ÿªÿ¸ÿÿ£ÿ¦ÿ¦ÿÿ ÿ¤ÿÿ¢ÿ¡ÿÿÿ©ÿ¢ÿÿ ÿµÿ©ÿ£ÿÿ¤ÿÿ¡ÿ©ÿ®ÿ©ÿÿ¦ÿ°ÿ¥ÿÿÿ¤ÿÿÿ¯ÿ§ÿ¢ÿÿÿÿ²ÿ°ÿ¡ÿÿÿ¨ÿÿ¨ÿ¦ÿ°ÿ¢ÿ¤ÿ¢ÿ¤ÿÿÿÿÿÿÿ²ÿÿ¨ÿÿÿÿ¡ÿ¦ÿ¬ÿ¥ÿ ÿÿÿÿÿ£ÿ ÿ¡ÿ¢ÿÿÿ¤ÿ¢ÿÿÿÿ§ÿ¯ÿ¤ÿÿ¢ÿ¥ÿ¥ÿÿÿÿÿÿÿÿÿÿ¢ÿ ÿÿ¥ÿ´ÿÿÿÿÿªÿÿÿÿ¯ÿÿÿÿ£ÿÿ¡ÿÿÿ¨ÿ ÿ¦ÿÿÿ¨ÿ¤ÿ§ÿÿÿ¦ÿªÿªÿ¥ÿ ÿ ÿ©ÿ¯ÿ¤ÿÿªÿ¦ÿÿÿ¦ÿ±ÿ©ÿ«ÿÿÿ¢ÿÿ¡ÿÿ­ÿÿÿÿÿÿ¬ÿÿ¥ÿÿ¤ÿÿÿµÿÿ¶ÿ¬ÿ ÿ®ÿ«ÿµÿ©ÿÿ¡ÿ©ÿ¢ÿÿÿ¡ÿ¤ÿÿÿÿÿ§ÿ©ÿÿÿÿÿ ÿ®ÿÿÿ«ÿÿÿÿ¡ÿ®ÿÿÿpÿÿÿ®ÿªÿ§ÿÿÿ¯ÿµÿÿÿ¢ÿÿ±ÿ¬ÿ¡ÿ¨ÿÿ¢ÿ¬ÿ¨ÿÿ®ÿ§ÿÿÿÿÿ£ÿÿÿ ÿÿ¨ÿÿÿ¨ÿ³ÿ«ÿ¤ÿ«ÿ¨ÿ¶ÿ®ÿÿ£ÿÿªÿ°ÿ ÿ«ÿ°ÿÿÿ®ÿ£ÿÿªÿÿªÿ®ÿ ÿ¯ÿÿ¡ÿÿ ÿ¡ÿ ÿ£ÿÿÿÿÿÿÿÿ¥ÿ§ÿÿÿÿ¥ÿÿÿ£ÿ¦ÿ ÿªÿ¬ÿÿ¤ÿÿÿ¤ÿ¦ÿÿÿÿÿ¯ÿÿÿ­ÿÿ¡ÿÿÿÿ¤ÿÿÿÿÿÿ®ÿÿÿÿÿ§ÿ©ÿ©ÿ¤ÿÿ}ÿÿ¢ÿ ÿÿ¢ÿ¤ÿÿÿÿÿÿ¥ÿÿÿ¡ÿ£ÿÿ¥ÿÿÿÿ¨ÿÿÿÿyÿÿ¥ÿÿÿÿÿ ÿÿ¡ÿÿÿÿÿÿÿÿÿÿÿÿÿÿÿÿÿÿÿÿÿÿÿÿ¡ÿÿÿÿÿÿÿÿÿ¢ÿ¥ÿ©ÿ£ÿÿÿÿÿÿÿÿÿÿÿ¤ÿÿ ÿ¬ÿ§ÿÿÿÿÿÿ ÿÿÿÿÿÿÿÿÿÿÿÿ¡ÿÿÿÿÿÿªÿÿÿÿÿÿ¢ÿÿÿÿÿ¤ÿÿÿÿÿÿÿÿ`ÿ`ÿÿÿÿÿ ÿwÿ3ÿAÿÿÿÿÿÿÿ¡ÿÿÿ«ÿÿ¥ÿÿÿÿ ÿÿÿÿÿÿÿÿÿÿÿÿÿÿÿÿÿÿÿÿÿÿ§ÿÿÿÿÿxÿÿÿÿÿÿ£ÿ ÿÿÿÿÿÿÿÿÿÿÿÿÿÿÿÿÿÿÿÿÿÿÿÿÿÿÿ¢ÿÿÿÿ~ÿÿÿÿ£ÿÿÿ¡ÿ¯ÿÿÿÿÿÿÿ¢ÿ¤ÿÿÿÿÿÿÿÿÿÿ~ÿÿÿÿ¤ÿÿÿÿÿÿ«ÿÿÿÿÿÿÿÿÿÿÿÿÿ|ÿÿÿ¡ÿ£ÿÿÿÿ®ÿÿÿÿÿÿÿ®ÿÿÿ¡ÿ¤ÿÿ ÿ¢ÿ¥ÿÿÿÿÿÿÿÿÿÿÿ¢ÿÿÿÿÿÿ¢ÿÿÿÿÿÿÿÿÿ¡ÿÿ¥ÿ±ÿ§ÿ£ÿ§ÿÿÿÿÿ¤ÿ¨ÿÿÿ¤ÿÿ§ÿ¤ÿ¥ÿ¥ÿ¡ÿ®ÿ£ÿÿÿ ÿ ÿ¡ÿ£ÿ©ÿ£ÿÿÿ ÿ¢ÿ¥ÿ¥ÿ£ÿ¥ÿ«ÿÿÿÿ©ÿÿÿ¤ÿÿÿ¨ÿ¡ÿÿ©ÿ¦ÿÿÿÿ®ÿ¤ÿÿÿ¹ÿ ÿÿÿÿ£ÿÿÿ¯ÿÿÿ§ÿÿªÿÿÿ­ÿ©ÿ¡ÿ¢ÿ¡ÿÿ¨ÿ§ÿ ÿ¡ÿ ÿÿÿÿ£ÿ¬ÿªÿÿÿÿ¢ÿÿÿ­ÿ£ÿÿ ÿ¡ÿÿ ÿ¢ÿ ÿ ÿ ÿ ÿ£ÿªÿ©ÿ¥ÿÿÿÿ¦ÿ©ÿÿ±ÿ«ÿ¢ÿÿ¡ÿ¡ÿ«ÿ¨ÿÿÿ®ÿ´ÿ§ÿ©ÿ¯ÿ¤ÿ¶ÿ¬ÿÿ§ÿªÿÿÿÿ ÿÿ¤ÿ¨ÿ ÿ¤ÿ´ÿ¯ÿÿÿ¦ÿ£ÿÿÿ¡ÿ¤ÿ¡ÿ§ÿ¨ÿ°ÿÿÿÿÿÿ£ÿ¢ÿÿ¢ÿ¦ÿÿ§ÿ³ÿ¤ÿÿ ÿ¦ÿÿ®ÿÿÿ®ÿÿ©ÿ¦ÿ£ÿÿ¨ÿ¥ÿ¢ÿ¤ÿ¥ÿ£ÿ£ÿ¤ÿÿ¦ÿ¨ÿÿ¢ÿÿÿ©ÿÿ¬ÿ¨ÿ¢ÿ¡ÿÿÿxÿÿÿ¥ÿ£ÿ¤ÿ¬ÿÿÿÿ®ÿ­ÿ¸ÿ«ÿÿÿÿ£ÿ©ÿ¤ÿ§ÿ¦ÿÿ¢ÿ¦ÿ¤ÿ ÿÿ¢ÿÿ¦ÿ¦ÿ ÿ ÿÿÿÿÿ¨ÿÿÿ«ÿ«ÿ ÿ¤ÿ«ÿÿ¢ÿ¹ÿ¡ÿ¡ÿ¢ÿ¤ÿ¥ÿ§ÿ¢ÿ ÿ¥ÿ£ÿÿÿ¤ÿ®ÿ°ÿ§ÿÿÿÿÿÿÿ¢ÿ ÿ¤ÿÿ¡ÿ¡ÿ¡ÿ£ÿÿÿÿ§ÿ¢ÿÿ¡ÿ£ÿ¥ÿºÿ¤ÿ ÿÿÿÿÿÿ£ÿ¨ÿ±ÿÿ©ÿÿÿÿ©ÿ¡ÿ¤ÿÿÿÿÿÿÿÿÿ ÿ¡ÿÿÿÿÿÿ§ÿ§ÿ§ÿÿÿÿÿÿ¢ÿ¢ÿÿÿÿÿ­ÿÿÿªÿ§ÿÿ ÿ¤ÿ¢ÿ ÿÿÿÿ¢ÿ ÿµÿÿÿÿÿÿ«ÿÿÿÿÿÿ¤ÿ¥ÿÿÿÿ¡ÿ¦ÿÿÿÿ ÿ¢ÿÿÿÿÿ£ÿÿÿÿÿÿÿ ÿÿ¢ÿÿÿþöþÿÿÿÿÿÿ¡ÿÿÿÿÿÿÿÿÿÿÿÿÿÿÿÿ¡ÿ§ÿÿ ÿÿÿ¤ÿ®ÿÿÿÿÿÿÿÿÿÿÿ£ÿ¢ÿÿÿ¡ÿÿÿÿÿÿ¢ÿ ÿÿÿÿÿÿÿÿÿÿ§ÿÿÿÿÿÿÿÿÿÿÿÿ¡ÿÿÿÿÿÿÿÿ¡ÿ§ÿ¢ÿÿ¢ÿÿÿÿÿÿÿÿ ÿÿÿÿÿÿÿ¡ÿÿÿ¤ÿÿÿÿÿÿ¡ÿÿ©ÿÿÿÿÿÿ¡ÿ ÿÿÿÿÿÿÿÿÿÿÿ¡ÿÿÿÿÿÿÿÿÿÿÿÿÿÿÿ¡ÿÿoÿ+ÿ0ÿÿÿ ÿÿÿÿÿÿ ÿÿÿÿ¡ÿ ÿ¥ÿ¡ÿÿÿÿÿÿÿÿ ÿlÿ)ÿgÿÿÿÿÿÿÿÿÿÿÿÿÿ¤ÿÿÿÿÿÿ¡ÿ ÿ¡ÿÿÿ£ÿÿÿÿÿÿÿÿÿÿÿÿÿÿÿÿÿÿ¡ÿÿÿÿÿÿ¡ÿÿÿÿÿÿ¢ÿÿÿ£ÿ°ÿ¢ÿÿÿÿÿÿÿÿ¡ÿÿÿÿÿÿÿÿÿÿÿÿÿÿÿÿ ÿÿÿÿÿÿÿÿÿÿÿÿÿÿÿÿÿ£ÿÿÿÿÿÿÿ£ÿ­ÿÿÿÿ©ÿ£ÿÿÿÿÿÿÿÿÿÿÿÿÿÿÿÿ¡ÿÿ­ÿÿÿÿÿÿÿÿÿÿÿÿÿÿÿÿÿÿÿ}ÿÿÿÿÿÿÿÿÿÿÿÿ¡ÿªÿ¥ÿÿÿÿÿÿÿÿÿÿÿÿÿÿÿÿÿÿÿÿÿÿÿÿÿÿÿÿÿÿÿÿÿÿÿÿÿ¥ÿ¯ÿ§ÿªÿ§ÿªÿ«ÿ¬ÿªÿ¥ÿ©ÿ°ÿ°ÿ£ÿÿ ÿ ÿÿÿ¤ÿ«ÿ©ÿ©ÿ­ÿ¥ÿ¥ÿ«ÿ«ÿ¤ÿ¡ÿ©ÿÿ¡ÿ ÿ¡ÿ ÿ¢ÿ¢ÿÿÿÿ®ÿ¦ÿÿÿ ÿ¥ÿÿÿÿÿÿ¡ÿÿÿ ÿ ÿÿÿÿ ÿÿÿÿÿÿÿÿÿÿÿÿÿÿÿÿÿÿÿÿÿÿÿÿÿÿÿÿÿÿ¥ÿÿÿÿÿÿÿÿÿÿÿÿÿÿÿÿÿÿÿÿÿÿÿÿyÿ}ÿÿÿÿÿyÿÿÿÿÿÿÿÿÿÿÿÿÿÿÿÿÿÿÿ¨ÿ¡ÿÿÿÿÿÿÿÿÿÿÿÿÿÿÿÿÿÿÿÿÿÿ¢ÿÿÿ¢ÿÿÿÿÿÿÿ¢ÿ ÿÿÿÿÿÿÿÿÿÿÿÿÿÿÿ©ÿÿÿÿÿÿÿÿÿÿÿÿÿÿÿÿÿÿÿÿÿÿÿ}ÿÿÿÿÿÿÿÿÿÿÿÿÿÿÿÿÿÿÿÿÿÿÿ£ÿÿÿ¦ÿÿÿÿÿÿÿÿÿÿÿÿÿÿÿÿ§ÿ¥ÿ¢ÿÿmÿLÿÿ£ÿ­ÿÿÿ©ÿªÿ¦ÿ¢ÿ ÿÿÿÿÿ¦ÿªÿ ÿ¬ÿ§ÿ¢ÿÿÿÿÿ¢ÿ ÿ¤ÿÿ¥ÿÿÿÿ ÿªÿ¯ÿ«ÿ¦ÿ§ÿ¨ÿ»ÿ¦ÿÿÿÿÿÿ¡ÿÿÿ¡ÿÿ¢ÿ°ÿ¡ÿ¹ÿ¶ÿ©ÿ¡ÿ¤ÿ¨ÿ¥ÿÿÿ¨ÿ®ÿÿÿ«ÿÿ¢ÿ¦ÿÿ¥ÿ¦ÿÿÿ£ÿ¦ÿÿÿÿÿ£ÿÿÿÿ£ÿÿÿÿÿÿÿÿÿÿÿÿÿÿÿÿÿÿÿÿ¥ÿÿÿÿÿÿÿÿÿÿ ÿÿÿÿÿÿÿÿÿÿÿÿÿÿÿÿÿÿÿÿÿÿÿÿÿÿÿzÿ{ÿÿÿÿ~ÿnÿmÿ}ÿÿÿÿÿÿÿÿÿÿÿÿÿ7ÿûþ+ÿwÿÿÿÿÿÿlÿÿÿÿ}ÿÿÿÿÿÿÿÿÿÿÿÿÿÿÿ|ÿÿÿÿÿÿÿÿÿÿÿÿÿ¢ÿÿÿÿÿyÿÿÿÿÿÿÿÿÿÿÿÿÿÿÿÿÿÿÿÿÿ}ÿrÿ{ÿÿÿÿÿÿÿÿ¡ÿÿÿ¤ÿÿÿÿÿ¡ÿÿÿÿ¢ÿÿÿÿÿÿÿÿxÿyÿÿÿÿÿ ÿ¢ÿÿÿÿÿÿÿÿÿzÿÿÿÿÿÿÿÿÿÿÿ¢ÿÿÿÿÿÿÿÿÿÿÿÿÿÿÿÿÿÿÿÿÿ{ÿÿÿÿÿÿÿÿÿÿÿ ÿÿÿÿÿÿÿÿÿÿÿÿÿÿUÿÿXÿ~ÿÿÿÿÿÿÿÿÿÿÿÿÿÿÿ ÿÿÿÿÿÿÿ­ÿÿÿ¡ÿÿÿÿ¢ÿÿÿÿÿÿÿÿÿÿ¦ÿÿÿ£ÿªÿÿÿÿÿÿÿÿÿÿÿÿÿÿÿÿÿÿÿÿÿÿÿ§ÿÿÿÿÿÿÿÿÿÿÿÿÿÿÿÿÿÿÿ¦ÿ¦ÿÿÿÿÿ¥ÿÿÿÿÿÿÿÿÿÿzÿaÿiÿÿÿÿ~ÿÿÿÿÿ¢ÿÿÿÿÿ³ÿÿÿÿÿÿÿÿÿÿÿÿ¡ÿÿÿÿÿ¤ÿ¥ÿÿÿÿÿÿÿÿÿÿÿÿÿÿÿÿÿÿÿÿÿÿÿÿÿÿÿÿÿÿÿ©ÿÿÿÿ¡ÿÿÿÿÿÿÿÿÿÿÿÿÿÿÿÿÿÿÿÿÿÿÿÿÿÿÿÿÿÿuÿÿÿÿÿÿÿÿÿÿÿÿÿÿ~ÿÿÿÿÿÿÿ~ÿÿÿvÿÿÿÿÿÿÿÿÿÿÿÿÿÿÿÿÿÿÿÿÿÿÿ ÿÿÿÿÿÿÿÿÿÿÿÿÿÿÿÿ§ÿÿÿÿÿ«ÿ§ÿ¤ÿÿÿÿÿÿÿÿÿÿ ÿÿÿÿÿÿ¡ÿÿÿÿÿÿÿÿÿÿÿÿÿ ÿÿÿÿÿÿÿÿÿÿÿÿÿÿÿÿÿÿÿÿÿ¢ÿÿÿÿÿ£ÿÿuÿÿÿ¢ÿ¦ÿÿÿÿÿÿÿÿÿÿÿÿÿÿÿÿÿÿÿÿÿÿÿ¢ÿ~ÿÿuÿ|ÿÿÿxÿÿÿÿÿÿÿ~ÿÿÿÿÿÿÿÿÿÿ}ÿÿÿÿÿÿÿÿÿÿÿ}ÿÿÿxÿÿÿÿÿÿ ÿÿÿÿÿÿÿÿÿÿÿÿÿÿÿÿÿÿÿÿÿÿÿÿÿÿÿÿÿÿÿÿÿÿÿÿÿ¡ÿÿÿÿÿÿÿÿÿÿÿÿÿÿÿÿÿÿÿÿÿÿÿÿÿÿÿÿÿÿÿÿÿÿÿÿÿ¡ÿÿÿÿÿÿÿÿÿÿ¡ÿ ÿÿÿÿ¡ÿÿÿÿÿÿÿÿÿÿ¤ÿÿÿÿÿÿÿÿÿÿÿÿÿÿÿÿ ÿÿÿÿÿÿÿÿÿ ÿÿ ÿÿÿ¨ÿÿÿÿÿ¥ÿ¦ÿÿ ÿ¤ÿÿ£ÿ¢ÿÿ§ÿ¯ÿ¦ÿ ÿÿÿÿÿÿÿÿÿÿÿÿÿÿÿÿÿÿÿ¡ÿÿÿÿÿÿÿ¥ÿÿÿÿÿÿÿ¢ÿÿÿÿÿ¡ÿÿÿÿÿÿ ÿ¢ÿÿÿ¡ÿ¢ÿÿÿ¢ÿÿÿÿÿÿÿÿÿÿ£ÿ¤ÿ¡ÿÿ¡ÿÿÿ¤ÿÿÿµÿÿ¯ÿ¬ÿ£ÿÿ°ÿÿÿ¦ÿ¤ÿÿÿÿÿÿÿÿÿÿÿÿÿÿÿªÿ¯ÿÿÿ¬ÿ ÿ ÿÿ ÿ¦ÿÿÿ¡ÿÿÿÿÿÿ«ÿÿÿÿÿ¡ÿ®ÿÿÿ®ÿÿÿ ÿÿÿÿÿÿeÿÿÿ¥ÿÿÿÿÿÿÿ ÿ¨ÿÿÿÿÿ«ÿ´ÿ§ÿÿÿ¦ÿªÿ¦ÿÿÿÿ¤ÿ¡ÿ ÿ¤ÿÿ²ÿ³ÿ¨ÿÿ¨ÿ©ÿ¥ÿ¯ÿ©ÿ£ÿ¢ÿ±ÿ«ÿÿÿÿ²ÿÿ§ÿÿ§ÿÿ¦ÿÿÿ¤ÿÿÿ³ÿªÿªÿÿÿÿ¤ÿÿÿÿ«ÿ¢ÿ¦ÿ¯ÿ§ÿ¡ÿ©ÿ©ÿÿÿ¦ÿÿÿÿÿ¡ÿ¨ÿ¨ÿ¦ÿÿÿ¥ÿ ÿÿ°ÿ°ÿ£ÿ°ÿÿÿÿÿÿ§ÿÿ¤ÿ°ÿÿ¶ÿ¢ÿ ÿ¬ÿÿÿ©ÿ­ÿÿÿÿÿÿ£ÿ¡ÿÿÿÿÿ¥ÿ¡ÿÿ§ÿ¦ÿ¨ÿ°ÿ¤ÿÿ¢ÿ¢ÿÿ£ÿÿÿ¦ÿÿ¤ÿ¡ÿÿÿÿÿÿ ÿ¢ÿÿÿÿÿ¦ÿÿÿ¦ÿ¤ÿ«ÿÿÿ¢ÿÿÿ¡ÿÿÿÿ±ÿ¥ÿ£ÿ©ÿ¬ÿ ÿ¤ÿ¨ÿÿ¡ÿ¦ÿÿÿ£ÿ«ÿ¢ÿ ÿÿÿ ÿÿ©ÿªÿ©ÿ ÿ¡ÿÿ¤ÿ§ÿ§ÿÿ¡ÿ¤ÿÿ¤ÿÿ¤ÿ¦ÿÿÿ£ÿÿÿ¤ÿÿ±ÿÿ®ÿ¯ÿ¤ÿÿ©ÿÿÿ ÿ¨ÿ¨ÿÿ¤ÿ£ÿ¦ÿ¸ÿ¥ÿÿ¢ÿ±ÿªÿÿÿÿÿÿ­ÿ²ÿÿÿÿÿ£ÿ°ÿÿ¡ÿ¤ÿpÿ×þXÿÿ¥ÿÿÿÿÿÿ¦ÿ«ÿµÿ«ÿ ÿÿÿÿÿÿ¤ÿªÿÿÿªÿ©ÿ¡ÿÿÿÿÿÿÿÿÿ¥ÿªÿÿÿ§ÿ¨ÿÿ«ÿ¨ÿÿ¬ÿ¦ÿÿÿ¯ÿ°ÿÿ¤ÿ¬ÿ¡ÿ¨ÿªÿ¢ÿÿÿ¤ÿÿ®ÿ¢ÿ¨ÿ¡ÿÿ ÿ°ÿ­ÿÿ¯ÿÿÿÿÿÿÿÿ£ÿ ÿÿÿÿÿÿÿÿÿÿ¥ÿÿÿÿÿÿÿ§ÿÿÿÿÿÿ¡ÿ¥ÿÿÿÿÿ¬ÿÿ¨ÿ¦ÿÿÿÿÿ¤ÿÿÿÿ¡ÿ¦ÿ ÿÿ¦ÿÿÿÿÿÿÿÿÿÿÿ£ÿÿ¢ÿ°ÿÿÿÿÿ¡ÿ¤ÿÿ¢ÿÿÿ¨ÿÿÿuÿÿÿÿÿÿ¨ÿ¡ÿÿÿÿÿÿÿÿÿÿÿÿÿÿÿÿÿÿÿÿÿÿ£ÿÿ¢ÿ¥ÿ¦ÿÿÿ¤ÿÿÿÿÿÿ£ÿÿ¦ÿÿÿÿÿÿÿÿÿÿÿÿÿÿÿ£ÿÿÿÿÿÿÿÿÿÿÿÿÿÿÿÿ¥ÿÿÿÿ«ÿÿÿ¦ÿÿ²ÿ¥ÿ ÿÿÿÿÿ}ÿÿÿÿ¥ÿÿÿÿÿÿÿÿlÿpÿÿÿ¤ÿÿÿnÿ!ÿ9ÿÿÿÿÿÿÿÿÿÿ¡ÿÿ¨ÿÿ|ÿÿÿÿÿ£ÿ¡ÿÿÿÿÿÿÿÿÿ¡ÿÿÿÿÿÿÿÿÿÿÿ}ÿÿÿtÿÿÿÿÿÿÿÿÿÿ¤ÿÿÿÿÿÿÿÿÿÿÿÿÿÿÿÿÿÿÿÿÿÿÿÿ©ÿ¤ÿ|ÿÿÿÿÿÿÿÿÿÿ¥ÿ¢ÿÿÿÿÿÿÿÿÿÿÿÿÿÿÿ¢ÿÿÿÿÿÿ¢ÿÿ®ÿÿÿÿ§ÿ ÿÿÿÿÿÿÿÿÿÿÿÿyÿÿ¤ÿÿÿÿÿÿÿÿÿÿ¢ÿÿ¦ÿÿÿÿÿÿ~ÿÿÿÿÿÿÿÿÿÿÿÿÿÿÿÿÿ¥ÿÿÿÿ ÿÿÿ¡ÿÿÿÿÿÿ¦ÿ§ÿ¥ÿ¢ÿÿ ÿÿÿ¡ÿ¨ÿ©ÿÿÿÿÿ ÿ¨ÿ­ÿÿÿ¢ÿÿÿÿ¢ÿÿÿÿÿ¢ÿÿ£ÿ¤ÿ¡ÿ¥ÿ§ÿ£ÿ§ÿ¯ÿ¥ÿÿ¡ÿÿÿÿÿ¢ÿ¡ÿ¬ÿÿ¢ÿÿÿ ÿÿÿ¢ÿÿÿÿÿÿÿ¤ÿ¡ÿÿ¡ÿÿÿ²ÿ¦ÿÿÿ¢ÿ¨ÿÿÿ§ÿ£ÿ ÿÿÿÿ£ÿ ÿ£ÿ§ÿ£ÿ¢ÿÿÿ¥ÿ¡ÿ©ÿ ÿ ÿÿªÿ«ÿ¡ÿÿÿÿ±ÿÿÿÿÿÿÿ¢ÿªÿÿ£ÿ®ÿ¨ÿÿ«ÿ£ÿ¤ÿ§ÿÿ¥ÿ²ÿ©ÿÿ¨ÿ ÿ±ÿ¦ÿ ÿ¢ÿ¥ÿ¦ÿ¤ÿ¤ÿ¡ÿ¥ÿ¥ÿ©ÿÿÿ£ÿ£ÿÿÿÿÿ ÿÿÿ¡ÿ§ÿ£ÿÿ¦ÿ¦ÿ¡ÿÿÿÿ¦ÿ³ÿ¥ÿ¦ÿ°ÿÿ£ÿÿ¡ÿ¤ÿ±ÿ¦ÿ®ÿ¬ÿ¢ÿ¥ÿ£ÿÿÿÿ¤ÿ­ÿÿÿÿ±ÿ«ÿÿ¨ÿ¶ÿ¬ÿÿ¨ÿ¨ÿ¬ÿ®ÿ¢ÿ ÿ£ÿÿ¤ÿ°ÿ°ÿ¦ÿ¡ÿÿ£ÿÿÿ®ÿÿ ÿ§ÿÿÿsÿuÿ¤ÿ¬ÿÿÿ ÿ¨ÿ¼ÿÿÿ±ÿ°ÿÿÿÿÿÿÿÿ¤ÿ£ÿÿÿ¢ÿ«ÿÿÿ¢ÿÿ©ÿÿÿ¯ÿ£ÿÿÿ¡ÿ ÿÿÿÿÿ¢ÿ ÿ¢ÿ£ÿ¨ÿÿÿÿ©ÿ®ÿÿ¢ÿÿÿ¡ÿ¤ÿÿÿÿ§ÿ¤ÿ¥ÿ¨ÿÿÿ´ÿÿ¤ÿ­ÿÿÿ¨ÿ¥ÿÿÿ¤ÿÿÿ¨ÿ³ÿ®ÿÿÿÿ¢ÿ®ÿ ÿÿ¡ÿ ÿ¢ÿ­ÿ®ÿ¤ÿªÿ±ÿÿ¨ÿÿ ÿºÿÿ¡ÿ¯ÿÿÿ¢ÿÿÿÿÿ¡ÿÿÿÿÿÿÿÿ¨ÿ¥ÿ¢ÿÿÿÿÿ¤ÿ¯ÿ§ÿÿÿÿÿÿÿÿ¢ÿ¦ÿ¨ÿÿÿÿ¢ÿ¤ÿÿÿ ÿÿ­ÿÿÿÿÿÿÿ¤ÿ¨ÿ¦ÿ¥ÿ¢ÿ ÿ¡ÿ¥ÿ¡ÿ­ÿÿ¤ÿÿÿ«ÿÿ ÿÿÿÿÿ¡ÿÿ ÿÿÿÿÿ¤ÿÿÿ>ÿþþSÿÿÿ ÿ ÿÿÿÿÿÿÿÿÿÿÿÿ ÿÿÿÿÿÿÿÿÿÿ¨ÿÿÿÿÿ¦ÿÿÿÿÿ³ÿÿÿ£ÿÿÿ¡ÿÿÿÿÿ¥ÿÿÿÿÿÿÿÿÿÿ ÿÿ ÿÿÿÿÿÿÿÿÿ¡ÿÿ ÿ¢ÿÿÿÿÿÿÿÿÿÿ¤ÿÿÿÿ ÿ¤ÿÿÿ¦ÿÿÿÿÿÿÿÿ£ÿÿÿÿÿ¥ÿÿ ÿÿÿÿÿÿÿÿÿÿ­ÿ²ÿÿÿ¦ÿ ÿ ÿÿÿÿÿÿÿÿÿÿ¡ÿ¤ÿ¡ÿÿÿÿÿÿÿÿyÿ ÿÿ ÿÿ¢ÿÿÿÌþÿÿÿ£ÿÿ£ÿÿÿÿ¡ÿ ÿÿÿ ÿÿÿ¶ÿ ÿ¡ÿÿÿÿÿ ÿÿÿÿÿÿÿ ÿÿ¤ÿÿÿÿÿÿÿ¤ÿ³ÿÿ£ÿ¡ÿÿÿÿÿÿÿÿÿÿ£ÿÿÿÿ ÿÿÿÿÿÿÿÿÿ¡ÿÿÿÿÿÿÿÿÿ¡ÿ¡ÿÿÿÿÿÿÿÿÿÿÿÿÿÿÿÿÿ¦ÿÿÿÿÿÿÿÿÿÿÿÿÿÿÿÿÿÿÿÿÿÿÿÿ¡ÿÿÿÿÿÿÿÿÿÿÿÿÿÿÿÿÿ£ÿ©ÿ¡ÿÿ ÿ¤ÿÿÿÿÿÿÿÿ ÿ©ÿ ÿÿÿÿÿÿÿÿÿÿxÿÿÿÿÿÿÿÿÿÿÿÿÿÿÿÿÿÿÿÿÿÿÿÿÿÿÿÿÿÿÿ ÿÿÿÿÿÿÿ«ÿÿÿÿÿÿÿÿ¢ÿÿÿÿÿÿÿÿÿÿÿÿÿÿÿÿÿÿÿÿÿÿÿÿ¬ÿ¼ÿ¡ÿÿ­ÿ¬ÿ¨ÿ¨ÿ§ÿ§ÿ§ÿ§ÿ¡ÿ¥ÿ«ÿ§ÿ¢ÿ¤ÿ¨ÿ£ÿ¢ÿ¥ÿ£ÿÿ¥ÿ¨ÿ¤ÿªÿ§ÿÿ«ÿÿÿÿÿÿ¡ÿÿÿÿ¢ÿ¥ÿÿÿÿÿÿÿÿÿÿÿÿÿÿÿÿÿÿ¡ÿÿÿÿÿÿÿÿÿÿ ÿÿÿÿÿÿÿÿÿÿÿÿÿÿÿÿÿÿÿÿÿÿÿÿÿÿÿÿÿÿÿÿÿÿÿÿÿÿÿÿ~ÿzÿÿÿÿÿÿÿÿzÿÿÿÿÿÿÿÿÿÿÿÿ{ÿÿÿÿÿÿÿÿÿÿÿÿÿÿ|ÿÿÿÿÿÿÿÿÿÿÿÿÿÿ~ÿ}ÿÿÿÿÿÿÿÿÿÿÿ¢ÿ ÿÿÿÿÿÿÿÿÿÿÿÿÿÿÿÿÿÿÿÿ}ÿÿÿÿÿÿÿÿÿÿÿÿÿÿÿÿÿÿpÿÿÿÿÿÿÿÿÿÿÿÿ¡ÿÿÿÿÿÿÿÿÿÿÿ ÿÿ¥ÿÿÿÿÿÿÿÿÿÿÿÿÿÿÿÿÿÿÿÿÿÿyÿ9ÿÿ©ÿ¡ÿÿ­ÿ¯ÿ§ÿ¢ÿ ÿÿÿÿÿÿ¤ÿ§ÿÿ«ÿ¢ÿ ÿÿÿÿÿ©ÿ¢ÿªÿÿ¥ÿÿÿÿÿ¦ÿ¢ÿÿ¢ÿ¤ÿ¡ÿ°ÿ¡ÿÿÿÿÿÿÿÿÿ¡ÿÿÿÿ¢ÿÿ ÿ ÿÿÿÿÿÿÿÿ£ÿÿÿÿÿÿÿÿ§ÿ¢ÿÿÿÿÿÿÿÿÿ©ÿtÿÿÿÿÿ¡ÿÿÿªÿÿÿÿÿÿÿÿÿÿÿÿÿÿÿÿÿ¨ÿÿÿÿÿÿÿÿÿÿÿÿÿÿÿÿÿÿÿÿÿÿÿÿÿÿÿÿÿÿÿÿÿ|ÿ¢ÿÿÿÿÿÿ|ÿuÿÿÿÿÿÿÿÿÿÿ¢ÿ¥ÿÿÿtÿÿýþZÿÿÿÿÿÿÿÿÿÿÿsÿÿÿÿÿÿÿÿ|ÿÿÿÿ~ÿÿÿÿÿÿÿÿÿÿÿÿÿÿÿÿÿ¡ÿÿ¦ÿÿÿÿÿÿÿÿÿÿÿÿ¦ÿ¢ÿÿÿÿÿÿÿÿÿÿÿÿÿÿÿÿÿÿÿÿÿÿÿÿÿÿÿÿÿÿÿÿÿ§ÿÿÿÿÿÿÿwÿyÿÿÿÿÿÿÿÿ~ÿÿÿÿÿÿÿ~ÿÿ¥ÿÿÿÿÿÿÿÿÿÿÿÿÿÿÿ ÿÿÿ¢ÿÿ ÿÿÿÿÿÿÿÿÿÿÿÿÿÿÿÿÿÿÿÿÿÿÿÿÿÿ~ÿÿÿÿÿ|ÿÿÿxÿ>ÿ"ÿnÿ¤ÿÿÿÿÿÿÿÿ¡ÿÿÿÿÿÿÿÿÿÿÿÿÿÿÿÿÿÿÿÿÿÿÿÿÿÿÿÿÿÿÿÿÿÿÿÿÿÿÿÿÿÿÿÿÿÿÿÿÿÿÿÿÿÿÿÿÿ ÿ£ÿÿÿ«ÿÿ£ÿÿ£ÿÿÿÿÿÿÿÿÿÿªÿÿÿÿÿÿÿÿÿqÿÿÿÿÿÿÿÿÿÿ~ÿvÿÿÿÿÿÿÿÿÿÿÿÿÿÿÿÿÿÿÿÿÿÿÿÿÿÿÿ ÿÿÿ¡ÿÿ ÿÿÿÿÿÿÿÿÿÿÿÿÿÿÿÿÿÿÿÿÿÿÿÿÿÿÿÿÿÿ¡ÿÿÿÿÿÿ{ÿÿÿÿÿÿÿÿÿÿÿÿÿÿÿÿ¦ÿÿÿÿÿÿÿÿÿÿÿÿÿÿÿÿÿÿÿÿÿÿÿÿÿÿÿÿÿÿÿ£ÿ­ÿÿÿÿÿÿÿÿÿÿÿ ÿÿ£ÿÿÿÿÿÿÿÿÿÿÿÿÿÿÿ£ÿ°ÿÿÿÿÿÿÿ£ÿÿÿÿÿÿÿÿÿÿ¡ÿ£ÿÿÿÿ¢ÿÿÿÿÿÿÿÿÿÿ¥ÿÿÿÿ¢ÿÿÿÿÿÿÿÿÿÿÿÿÿÿÿÿÿÿÿÿÿÿÿÿÿÿÿÿÿÿÿÿÿÿÿÿ£ÿÿÿÿÿÿhÿjÿÿ|ÿÿÿÿÿÿ¤ÿ­ÿªÿÿÿ¤ÿ¥ÿÿÿÿ¡ÿÿÿÿÿÿÿ©ÿÿÿÿÿÿwÿÿ|ÿ{ÿÿÿÿÿÿÿÿÿÿÿÿÿÿÿÿÿ|ÿÿÿÿÿÿÿÿÿÿÿ~ÿÿÿwÿÿÿ{ÿÿÿÿÿÿÿÿÿÿÿÿÿÿÿÿÿÿÿÿÿÿÿÿÿÿÿÿÿÿ}ÿxÿÿÿÿÿÿ{ÿÿzÿÿÿÿÿÿÿÿÿÿÿÿÿÿÿÿÿÿÿÿÿÿÿÿ}ÿÿÿÿÿÿÿÿÿÿÿ¤ÿÿÿÿÿÿÿÿÿÿÿÿÿÿ ÿÿÿÿÿ ÿÿÿÿÿÿÿÿÿÿÿÿ ÿ¤ÿÿÿÿÿÿÿÿÿ¢ÿÿÿÿÿÿÿÿÿÿÿÿÿÿÿ¢ÿÿÿÿÿÿ£ÿ®ÿ ÿÿÿ ÿÿÿ¤ÿ¥ÿ¢ÿ¢ÿ¤ÿÿÿÿ¤ÿÿÿÿÿÿ ÿÿÿÿ¤ÿÿÿÿÿÿ¥ÿÿÿÿÿÿÿÿÿ¡ÿÿ¥ÿªÿ¤ÿÿ¤ÿ¦ÿÿÿ¦ÿÿÿÿÿÿÿ§ÿ¨ÿÿÿÿÿ­ÿ§ÿÿÿÿ¤ÿÿÿÿÿ¡ÿÿÿ ÿÿÿÿÿÿÿÿ¥ÿÿ¬ÿÿ§ÿÿÿÿ£ÿÿ¹ÿ¬ÿÿ¢ÿ¦ÿ£ÿ¯ÿÿÿ ÿÿÿÿÿ ÿÿÿÿÿ¡ÿ¯ÿ§ÿÿ¤ÿ¢ÿÿ¦ÿ©ÿÿ¦ÿ¦ÿ¦ÿ¤ÿ®ÿ¯ÿÿ¡ÿÿ¥ÿªÿÿÿ¦ÿ¡ÿÿ£ÿ¡ÿ¤ÿÿ ÿÿ|ÿÿÿÿ¦ÿ³ÿ¦ÿÿÿÿÿÿÿÿÿÿ¢ÿÿÿÿ ÿÿÿ§ÿ¢ÿÿ¢ÿ¦ÿÿ¢ÿ­ÿ´ÿ»ÿ«ÿ£ÿ¥ÿ§ÿ§ÿ£ÿ«ÿªÿ­ÿÿ¡ÿÿÿÿ£ÿ¬ÿªÿ­ÿ§ÿÿÿÿ ÿÿÿÿ¥ÿ©ÿÿ¢ÿÿÿÿÿÿÿ¥ÿªÿ¢ÿ§ÿ­ÿ¨ÿ©ÿ§ÿ¥ÿªÿ¦ÿÿÿÿÿÿÿÿ ÿ©ÿ®ÿ¨ÿ¥ÿªÿ£ÿÿÿÿ¥ÿÿ¥ÿÿÿ ÿ³ÿÿ°ÿ·ÿÿ®ÿÿÿÿÿÿÿªÿ¥ÿ§ÿÿÿÿ¤ÿÿÿÿÿÿÿ¡ÿ£ÿ¨ÿ¨ÿ¤ÿ¨ÿ§ÿ¤ÿ¨ÿ¥ÿÿ£ÿÿÿ£ÿÿ¢ÿÿÿÿÿÿÿÿÿÿ¤ÿÿwÿÿÿÿ¢ÿÿ­ÿÿÿÿ®ÿÿÿ¢ÿÿÿ¶ÿÿ¥ÿ©ÿ¥ÿ ÿ­ÿÿÿ£ÿ§ÿÿÿ¢ÿ§ÿ¤ÿ¨ÿ¬ÿªÿ°ÿ«ÿ¢ÿ¯ÿ¤ÿÿ¦ÿ¦ÿ¢ÿ§ÿ®ÿ¬ÿ©ÿªÿ ÿÿÿÿ«ÿ¦ÿÿ¸ÿÿ¯ÿÿÿ§ÿÿÿ©ÿ¤ÿÿ¥ÿÿÿ£ÿ¨ÿ¥ÿ¥ÿÿ¢ÿ«ÿ±ÿªÿÿÿÿ¡ÿÿÿÿÿÿÿÿ¡ÿ¢ÿÿÿÿÿÿÿÿÿGÿvÿÿÿÿ©ÿÿ§ÿ£ÿÿ«ÿ£ÿ£ÿ£ÿÿÿÿÿÿÿ¡ÿÿÿÿ¡ÿÿ§ÿ£ÿÿÿÿÿÿÿ¢ÿ¦ÿÿÿ¤ÿ¯ÿÿÿÿÿ ÿ§ÿÿÿÿÿÿªÿ¡ÿ·ÿ´ÿ¢ÿÿ°ÿ«ÿ¥ÿÿ¢ÿ§ÿÿÿ¥ÿ¡ÿ¤ÿÿÿ¤ÿÿÿÿÿÿÿÿ¡ÿÿ ÿ£ÿÿÿÿÿÿÿÿÿÿÿÿÿÿÿÿÿÿÿ§ÿ¦ÿ§ÿ£ÿªÿ¡ÿÿÿ¥ÿÿªÿÿÿÿÿ«ÿÿ¡ÿ¡ÿ¬ÿµÿ§ÿÿÿÿÿ©ÿ§ÿÿÿ«ÿÿÿÿ£ÿÿÿÿÿÿ¡ÿ¥ÿÿÿÿÿÿÿÿÿÿÿ}ÿÿÿÿÿ©ÿ¨ÿÿÿÿÿÿÿ¦ÿÿÿÿ¡ÿÿÿÿÿ¡ÿÿÿÿÿÿÿ ÿ¤ÿ ÿ ÿÿÿÿÿÿ ÿÿÿÿÿÿ§ÿÿ¢ÿÿÿ£ÿÿÿÿÿÿÿÿÿÿ¢ÿÿÿÿÿÿ ÿÿÿ¢ÿÿÿÿÿÿÿÿÿ|ÿÿ§ÿÿÿ ÿ|ÿ¢ÿ§ÿÿÿÿÿÿÿÿÿÿÿ°ÿÿÿÿÿÿÿÿÿÿÿÿÿÿwÿ:ÿBÿ~ÿÿÿÿÿ¢ÿÿÿÿ ÿÿÿÿÿÿÿÿÿÿÿÿÿÿÿÿÿÿÿÿÿÿÿÿÿÿÿÿÿÿÿÿÿÿÿÿÿÿÿÿÿÿÿÿÿÿÿÿÿÿÿÿÿÿÿÿÿÿÿÿÿÿÿÿÿÿÿÿÿ~ÿÿÿÿÿÿ¤ÿÿÿÿÿÿÿÿÿÿÿÿ¥ÿÿÿÿÿÿ ÿÿÿÿ¦ÿÿÿÿÿÿ©ÿ¡ÿÿÿÿ£ÿÿÿÿ¡ÿ¤ÿÿÿÿÿÿÿÿÿ ÿÿÿÿÿÿÿÿÿÿÿÿ­ÿÿÿ£ÿÿÿÿÿ ÿÿÿÿÿÿÿÿ¢ÿÿÿÿÿÿÿ¦ÿÿÿ£ÿÿÿÿ§ÿÿ¡ÿÿÿÿÿÿ ÿ¢ÿ ÿÿÿÿ ÿ¡ÿÿÿÿÿ¡ÿ ÿ¦ÿ´ÿ ÿ¬ÿ}ÿ¤ÿÿÿ ÿÿÿÿÿÿÿÿÿÿÿÿ£ÿ¥ÿ¦ÿÿÿ¡ÿÿÿÿÿ«ÿ§ÿ§ÿÿ£ÿÿÿ ÿÿÿ¦ÿÿÿÿÿ¡ÿÿÿÿÿ¨ÿ ÿÿÿÿÿ¯ÿ©ÿ¨ÿÿÿÿÿÿÿÿÿÿÿ£ÿªÿ¡ÿÿÿÿÿÿÿÿªÿÿÿ¢ÿÿÿÿ¤ÿ¶ÿ«ÿÿÿ£ÿ¡ÿ ÿ¥ÿ¦ÿ ÿ§ÿ´ÿÿ¡ÿ¡ÿ¦ÿ­ÿ¨ÿÿÿ­ÿ¦ÿÿ±ÿ¥ÿ«ÿÿ ÿ ÿÿ¤ÿªÿ£ÿÿÿ ÿÿÿ£ÿÿÿÿµÿ¡ÿ­ÿ¥ÿµÿ®ÿ©ÿ³ÿ·ÿ­ÿ¨ÿ¦ÿ¥ÿ¦ÿÿ¦ÿ­ÿ®ÿ§ÿ¬ÿ§ÿ¡ÿ§ÿÿÿ«ÿ¥ÿ£ÿ ÿ¡ÿ©ÿ¥ÿ¦ÿ¥ÿÿÿ¥ÿ¢ÿ¦ÿÿÿ¤ÿ¨ÿ®ÿ£ÿºÿ¥ÿÿ¦ÿ¦ÿ¨ÿ¡ÿÿ¡ÿÿÿ¢ÿ®ÿ¢ÿÿ¡ÿ ÿ¥ÿÿÿ¤ÿÿ ÿÿÿÿiÿyÿÿ¤ÿÿÿ«ÿ©ÿ¡ÿÿÿÿÿÿ©ÿ¤ÿ£ÿÿÿÿÿ ÿÿÿÿ¤ÿÿÿ¤ÿÿ¡ÿÿÿ£ÿÿÿÿ¡ÿÿÿ¬ÿ«ÿ¡ÿ¡ÿ¤ÿªÿ¥ÿÿÿ¡ÿÿ¥ÿªÿÿÿÿÿÿÿÿÿÿ¡ÿÿÿÿÿÿ­ÿ«ÿÿ¦ÿÿÿªÿ¯ÿ¡ÿ«ÿ±ÿ£ÿÿ¤ÿµÿ©ÿ¥ÿ ÿÿÿ£ÿ¡ÿÿ¤ÿÿ ÿ§ÿ¡ÿÿ¦ÿ§ÿ§ÿ¡ÿÿÿ£ÿ¬ÿ ÿÿsÿÿÿÿ¡ÿ«ÿ¯ÿ¦ÿÿÿ¡ÿÿÿÿÿ¤ÿ£ÿÿÿÿ¢ÿÿÿ¡ÿÿÿÿÿÿ¢ÿÿÿÿÿÿ¡ÿÿÿÿÿÿÿ¢ÿÿ£ÿÿÿÿÿÿÿ¥ÿÿ©ÿ©ÿÿÿÿÿÿÿ®ÿÿÿ£ÿÿÿ¢ÿ¢ÿÿÿÿÿ¤ÿ¡ÿÿÿÿÿ©ÿÿoÿ¹þþ
ÿÿÿÿÿÿ©ÿ ÿ¨ÿÿÿÿÿ¢ÿ¡ÿÿÿÿÿÿÿÿÿÿÿÿÿ¤ÿÿÿÿÿÿ¡ÿÿÿ´ÿ¢ÿÿÿÿÿÿÿÿÿÿÿ ÿÿÿ§ÿÿÿÿ¨ÿ¥ÿÿÿÿÿÿÿÿÿÿÿÿÿÿ ÿ£ÿ ÿÿÿÿÿÿÿÿÿÿ¡ÿÿÿÿÿÿÿ ÿ¢ÿÿÿÿÿ¤ÿÿÿÿÿ¡ÿÿÿ¢ÿÿÿÿÿ¢ÿÿÿÿÿÿÿÿÿ±ÿÿÿÿ«ÿ ÿÿÿÿÿÿ¢ÿÿÿ£ÿ¢ÿÿ ÿÿÿÿÿÿÿÿ²ÿÿÿÿÿIÿÌþÞþ^ÿÿÿ¢ÿÿ¥ÿÿÿÿÿÿÿÿÿ¤ÿÿÿÿÿÿÿ¡ÿ¬ÿ¡ÿÿÿÿÿÿÿÿÿ¨ÿÿÿ¤ÿ£ÿÿÿÿÿ¤ÿÿÿÿÿÿÿÿÿÿÿÿ¤ÿÿÿÿÿÿÿÿÿÿÿÿÿÿÿÿÿÿÿÿÿ¥ÿÿ¢ÿÿÿÿÿÿÿÿÿÿÿÿ¢ÿÿÿÿÿÿÿÿÿÿÿÿÿÿÿÿÿÿÿÿÿÿÿÿÿÿÿÿÿÿ|ÿÿÿÿÿÿÿÿÿÿÿÿÿÿÿÿÿÿÿÿÿÿÿÿÿÿÿÿÿ¡ÿ¡ÿÿÿÿÿÿÿÿÿÿÿÿÿÿÿÿÿÿÿÿÿÿÿÿÿÿÿÿÿÿÿÿÿÿÿÿÿÿÿÿÿÿÿÿÿÿÿÿÿÿÿÿÿÿÿÿÿ¥ÿ ÿÿÿÿÿÿÿÿÿÿÿÿÿÿ}ÿÿÿÿÿÿÿÿÿ¼ÿ¤ÿ­ÿ¢ÿ¡ÿ¢ÿ¥ÿ§ÿ¥ÿ­ÿ§ÿ¡ÿ¥ÿ¶ÿ³ÿªÿ£ÿ£ÿ­ÿ¥ÿÿ³ÿ ÿªÿªÿ ÿ ÿ¢ÿ¢ÿÿ©ÿÿÿ¡ÿÿÿ ÿÿÿÿ¦ÿ£ÿÿÿ ÿ¢ÿÿÿÿÿÿÿÿÿÿÿÿÿÿÿÿÿÿÿÿÿÿÿ~ÿÿÿÿÿÿÿÿÿÿÿÿÿÿÿÿÿÿ¡ÿÿÿÿÿÿÿÿÿÿÿÿÿÿÿÿÿÿÿÿÿÿÿÿÿÿÿÿ|ÿ~ÿÿÿÿÿÿÿÿÿÿÿÿÿÿÿÿ¡ÿÿÿ|ÿÿÿÿÿÿÿÿÿÿÿÿÿÿÿÿÿÿÿÿÿÿÿÿÿÿÿÿÿÿÿÿÿÿÿÿÿÿÿÿÿÿÿÿÿÿÿÿÿÿÿÿÿ~ÿÿÿÿÿÿÿÿÿÿÿÿÿÿÿÿÿÿÿ¥ÿxÿ}ÿÿÿÿÿÿÿÿÿÿÿÿÿÿÿÿÿÿÿÿÿÿÿ¨ÿÿÿÿÿÿÿÿÿÿÿÿÿÿÿÿ¡ÿ£ÿ¡ÿÿÿÿÿÿtÿ`ÿ]ÿ­ÿ¡ÿÿÿ£ÿÿÿ¥ÿ¥ÿÿÿ§ÿ§ÿÿÿÿÿ©ÿ¨ÿÿÿxÿÿÿÿ¶ÿ§ÿ ÿÿÿÿÿÿÿ¬ÿ±ÿÿ¡ÿ£ÿÿ£ÿÿÿÿ§ÿ¦ÿÿÿÿ ÿÿÿÿÿÿÿÿ´ÿ¢ÿÿÿÿÿÿÿ¦ÿ§ÿÿ ÿ¥ÿÿÿ¥ÿÿÿÿÿÿÿÿÀÿÿÿÿÿÿ ÿÿÿÿÿÿÿÿÿÿÿÿÿÿÿÿÿÿÿÿÿÿÿÿÿÿÿÿÿÿÿÿÿÿÿÿÿ ÿÿÿÿÿÿÿÿÿÿÿÿÿÿÿÿÿÿÿÿÿÿÿÿÿtÿpÿÿÿÿÿÿ ÿÿÿÿÿÿÿÿLÿøþÿxÿÿ}ÿÿÿÿ{ÿ¡ÿÿÿÿÿÿÿ|ÿÿÿÿÿÿÿÿÿÿÿÿÿÿÿÿÿÿÿÿ ÿÿ{ÿÿ¡ÿÿÿÿÿÿÿÿÿÿÿÿÿÿÿÿÿÿÿÿÿÿÿÿÿÿÿÿÿÿÿÿÿÿÿÿÿÿÿÿ¢ÿÿÿÿÿÿÿÿÿÿÿÿÿ£ÿÿ¨ÿÿyÿÿÿÿÿÿÿÿÿÿÿ£ÿÿÿÿÿÿÿÿÿÿÿÿÿÿÿÿÿÿÿÿÿÿ¢ÿÿÿ°ÿÿtÿ©ÿ¤ÿ¤ÿ¦ÿÿÿÿÿÿÿÿÿÿÿÿÿÿÿÿÿÿÿÿÿÿÿÿÿÿÿÿÿÿrÿ4ÿEÿÿÿÿÿÿÿÿÿÿÿÿÿÿÿÿÿÿÿÿÿÿÿÿÿÿ¤ÿÿÿÿÿÿÿ}ÿÿÿÿÿÿÿÿÿÿÿÿxÿÿÿÿÿÿÿÿÿÿÿÿÿÿÿÿÿÿÿÿÿÿ¤ÿ£ÿÿÿÿÿÿÿÿÿÿÿÿÿÿÿÿÿÿÿÿÿÿÿÿÿÿ|ÿÿÿÿÿÿÿÿÿvÿnÿqÿ~ÿÿ}ÿuÿxÿ|ÿ£ÿÿÿÿÿÿªÿÿÿÿÿÿÿÿÿÿÿÿÿÿÿÿÿÿÿÿÿÿÿÿÿÿÿÿÿÿÿÿÿ ÿ ÿÿÿÿÿÿÿÿÿÿÿÿÿÿÿÿ¡ÿÿªÿ|ÿÿÿÿÿÿÿ¦ÿÿÿÿÿÿÿÿÿÿÿ¡ÿÿÿÿÿÿÿÿÿÿÿÿÿÿÿÿÿÿÿÿÿÿÿÿÿÿÿÿÿxÿÿÿÿÿÿÿÿ¬ÿÿÿÿÿÿÿÿÿÿÿÿÿÿÿÿÿÿÿÿÿÿÿÿ§ÿÿÿÿÿÿÿ¡ÿÿÿÿÿÿÿÿÿÿÿÿÿ£ÿ¥ÿÿÿ©ÿ°ÿ§ÿÿÿÿÿÿÿÿÿÿÿÿÿÿÿÿÿÿÿÿÿÿÿÿÿÿÿÿÿÿÿÿÿÿÿÿÿÿÿÿÿÿÿÿÿxÿÿÿÿÿÿÿRÿ$ÿDÿkÿÿ ÿÿÿÿÿÿÿ~ÿÿÿÿÿÿÿÿÿÿÿÿÿÿ¡ÿÿ¡ÿÿÿÿÿÿ~ÿÿÿÿÿÿÿÿ¥ÿÿÿÿÿÿÿÿÿÿÿÿÿÿÿÿÿ¥ÿÿÿÿÿÿÿ{ÿÿÿyÿÿÿÿ}ÿÿÿÿÿÿÿÿÿÿÿÿÿ~ÿxÿÿÿÿÿÿÿÿÿ ÿÿÿÿÿÿÿÿÿÿÿÿÿÿÿÿÿÿÿ§ÿÿÿÿÿÿÿÿÿÿÿÿÿÿÿÿÿÿÿÿÿÿÿÿÿÿÿÿÿÿÿÿÿ}ÿÿÿÿÿÿÿÿ¡ÿÿÿ°ÿqÿÿÿÿÿÿÿÿÿÿÿÿÿÿÿÿÿÿÿÿÿÿÿÿÿÿÿÿ¢ÿ¦ÿÿÿÿÿÿÿÿÿÿÿÿÿÿ¦ÿÿÿ ÿÿÿ©ÿÿÿÿÿÿÿÿ¥ÿÿÿÿÿÿÿÿÿÿÿÿÿÿ¢ÿÿÿÿÿ¦ÿÿÿ¦ÿÿÿÿÿÿ«ÿªÿ§ÿ¡ÿÿÿ ÿÿ°ÿÿ ÿªÿÿÿÿ ÿ¡ÿ£ÿ¡ÿÿÿÿ¤ÿÿÿ¡ÿ¥ÿ¥ÿÿ ÿÿÿÿ¡ÿ¡ÿ©ÿ©ÿÿÿ¡ÿÿ¦ÿÿÿ¡ÿ­ÿ¢ÿÿ¨ÿºÿ¶ÿ¶ÿ®ÿÁÿÿÿ¡ÿ¦ÿÿ¨ÿ¡ÿ¦ÿ±ÿ¢ÿ§ÿÿÿÿÿÿªÿ¸ÿ¦ÿÿ¥ÿ°ÿ¨ÿÿÿ£ÿÿ¡ÿ§ÿÿÿÿÿÿÿ ÿÿ¡ÿÿ¦ÿ°ÿ¦ÿ¬ÿÿ¢ÿÿÿÿ§ÿ¥ÿ¬ÿÿ{ÿÿÿÿ£ÿ­ÿÿ«ÿÿÿ ÿÿÿÿÿÿÿ¡ÿÿÿ¤ÿÿÿ¥ÿ ÿÿÿ£ÿ¥ÿ¥ÿ®ÿ¨ÿ¥ÿ§ÿ ÿ¤ÿ´ÿ§ÿ¦ÿ¬ÿ²ÿ¦ÿÿÿÿ¤ÿÿ«ÿ¥ÿÿ´ÿ³ÿÿ©ÿÿ¢ÿÿÿÿÿ¥ÿ¢ÿÿÿÿ§ÿÿÿÿ¢ÿ¤ÿÿÿ¢ÿ¤ÿ­ÿªÿÿÿ ÿÿ¦ÿ¤ÿÿÿÿÿ¡ÿ¡ÿ¢ÿ ÿÿ¬ÿ°ÿÿÿÿ¥ÿ¢ÿ§ÿÿÿ°ÿ¦ÿ¢ÿ­ÿ°ÿ¢ÿÿÿÿÿ¢ÿ¢ÿÿÿ¦ÿ¨ÿÿÿ¥ÿ¤ÿÿ ÿ¨ÿÿÿÿÿ¢ÿ«ÿ¨ÿÿÿÿÿ ÿ¥ÿÿÿÿÿÿÿ¥ÿ ÿÿÿÿ¢ÿÿÿÿÿÿÿÿÿÿ§ÿÿÿ¨ÿÿÿÿ¯ÿÿÿ¢ÿ§ÿ©ÿ¤ÿ¢ÿ¦ÿ¢ÿ£ÿ¨ÿ«ÿÿÿÿ©ÿªÿ¡ÿ¨ÿ¡ÿÿÿ ÿ¥ÿ«ÿ¢ÿ¦ÿ±ÿÿ¡ÿªÿ¤ÿ£ÿ«ÿ¶ÿ¢ÿªÿ°ÿ§ÿ ÿÿ¢ÿÿªÿ ÿÿÿÿÿ¨ÿ§ÿÿ¤ÿ ÿ¢ÿ°ÿµÿªÿ£ÿÿ¦ÿ ÿÿÿ«ÿ«ÿ§ÿ¨ÿ«ÿ¥ÿÿ¤ÿ©ÿÿÿÿÿ¡ÿ¦ÿÿÿ¥ÿÿ£ÿ°ÿÿ ÿ°ÿ¤ÿÿ ÿ¥ÿÿÿÿ¹ÿÿÿ¦ÿ«ÿ£ÿ£ÿÿÿÿÿÿÿ©ÿ¨ÿ³ÿÿ¡ÿ¥ÿ¢ÿÿÿÿÿ¡ÿÿÿÿÿªÿ©ÿ£ÿ§ÿÿÿ£ÿ¥ÿ¯ÿ¨ÿ¦ÿ«ÿÿÿ¤ÿ¤ÿ§ÿ³ÿ¶ÿ­ÿ¡ÿÿ­ÿ²ÿ­ÿÿ¢ÿ¡ÿÿÿ¥ÿ¢ÿÿÿ£ÿÿÿÿÿÿÿÿ¤ÿ¥ÿÿÿ¤ÿÿÿÿÿÿÿ¢ÿ ÿ¨ÿ¥ÿ ÿÿÿÿÿÿÿ¤ÿÿÿ¢ÿÿ¡ÿÿ ÿÿÿ£ÿ¨ÿÿÿÿÿ¤ÿÿÿÿÿ¨ÿ¡ÿÿ©ÿ¤ÿÿ ÿ¤ÿ§ÿ¦ÿ£ÿ¡ÿ¤ÿ ÿÿÿÿÿÿÿÿÿÿÿ¬ÿÿÿ¡ÿÿ¨ÿªÿÿÿÿÿÿÿÿ¡ÿÿÿÿÿ ÿÿ ÿÿÿ¤ÿ¢ÿ¡ÿÿÿÿÿ¤ÿ¡ÿÿÿÿÿÿÿÿÿÿÿ¤ÿÿÿ¤ÿÿÿ¥ÿÿÿ¦ÿÿ¢ÿÿÿÿ¤ÿÿÿÿÿ©ÿÿÿÿÿÿÿÿÿÿ ÿÿÿÿÿÿÿÿÿÿÿÿÿÿªÿ¡ÿÿÿÿ£ÿÿÿÿÿÿÿÿÿÿÿÿÿÿÿÿÿÿÿÿÿÿÿÿÿÿÿ`ÿ`ÿÿÿÿÿ¡ÿ¨ÿÿÿÿÿ¤ÿÿ ÿÿÿÿÿÿÿÿÿÿÿÿÿÿÿÿÿÿÿ¥ÿªÿÿÿÿÿÿÿÿÿÿÿÿÿ¤ÿÿÿÿÿ¤ÿÿzÿÿÿÿÿÿÿÿÿÿ¤ÿ¢ÿÿÿÿÿÿÿÿÿÿÿÿÿÿÿÿÿÿÿÿÿÿÿÿÿÿÿÿÿÿÿÿÿÿÿÿÿÿÿÿÿ¥ÿÿÿÿÿÿÿÿÿ©ÿÿÿÿÿÿÿÿÿÿÿÿÿÿÿÿÿÿÿÿÿÿÿÿÿÿÿÿÿÿ¤ÿÿÿ¥ÿÿÿ~ÿÿÿÿÿÿ£ÿ«ÿÿÿ¤ÿ¤ÿÿÿ¥ÿÿÿÿÿÿ¦ÿÿÿÿÿÿ±ÿ ÿÿÿ¡ÿ¥ÿ¤ÿ­ÿ§ÿÿÿÿÿÿÿÿÿÿÿÿÿÿÿªÿÿÿÿÿÿÿÿÿ ÿÿÿÿ£ÿÿÿÿÿÿ¤ÿÿÿÿÿÿÿ¡ÿÿÿÿÿ§ÿÿ¤ÿ¥ÿÿÿ®ÿ¥ÿÿÿÿ¡ÿ¦ÿ¤ÿÿ¤ÿ¯ÿ³ÿ¶ÿÿÿÿÿ¡ÿÿÿÿÿÿ¡ÿ¡ÿÿÿÿÿÿ¥ÿÿ¥ÿ¬ÿÿÿÿÿ±ÿ¬ÿÿ¤ÿÿ¢ÿÿÿ¡ÿ«ÿ¸ÿ¤ÿÿ«ÿÿÿ£ÿµÿ±ÿÿ¡ÿ ÿ§ÿ£ÿ¥ÿ¬ÿ ÿÿÿ«ÿ£ÿ¨ÿ¥ÿÿ ÿÿ¤ÿ¦ÿ ÿ¡ÿ¤ÿ¦ÿ¦ÿ ÿ¡ÿÿÿ¥ÿ¬ÿ«ÿÿ¥ÿ­ÿÿÿ¨ÿÿ³ÿ®ÿ ÿÿ¥ÿ§ÿ£ÿÿ¢ÿ³ÿ§ÿ ÿ®ÿ²ÿ§ÿ¡ÿ¢ÿÿÿ§ÿÿÿÿÿÿÿ¤ÿªÿ¤ÿ¡ÿ¢ÿÿÿÿÿ¶ÿ¶ÿ§ÿ ÿ±ÿ¦ÿ¡ÿÿÿÿÿÿ ÿ¡ÿ¡ÿÿÿÿÿÿªÿ¢ÿÿÿ¦ÿ¤ÿ¡ÿÿÿÿoÿÿ¤ÿ§ÿÿÿ©ÿÿÿ¨ÿ¬ÿ¢ÿÿ®ÿ¦ÿÿÿ ÿ¡ÿÿÿ ÿ ÿ¡ÿÿÿÿ§ÿ©ÿÿÿÿ§ÿ²ÿÿÿÿ ÿ¦ÿ¬ÿÿÿÿ¡ÿÿÿ§ÿ¤ÿÿÿÿÿ®ÿ¤ÿÿ¦ÿ­ÿ ÿÿÿÿÿªÿÿÿÿÿ¡ÿ³ÿ¬ÿ¥ÿ³ÿ¥ÿ¢ÿ¡ÿ¬ÿ§ÿÿ¦ÿ©ÿ ÿ¡ÿ«ÿ«ÿ³ÿÿÿÿ¥ÿ­ÿ¢ÿ¤ÿÿÿÿÿ¥ÿªÿ¡ÿ¦ÿ¦ÿÿÿÿ¨ÿÿzÿcÿÿÿÿÿÿ¤ÿ¦ÿ ÿ¢ÿ¢ÿÿÿÿÿ£ÿ¤ÿÿÿÿ¡ÿÿÿÿ¤ÿ¡ÿÿÿÿ³ÿÿÿ¢ÿÿ§ÿªÿÿÿ¦ÿ¢ÿÿ¨ÿªÿÿ¦ÿÿÿÿÿÿÿ§ÿ¡ÿÿÿÿ¥ÿ¨ÿ§ÿÿ§ÿ±ÿÿÿ¦ÿ¬ÿ¦ÿ¡ÿ§ÿ¬ÿ¥ÿÿÿ¡ÿ¢ÿ¡ÿÿÿ£ÿ£ÿÿÿ]þ×þuÿÿ¤ÿ£ÿÿÿÿ¡ÿ²ÿÿÿÿ¡ÿ ÿÿÿÿÿ©ÿÿÿÿÿÿÿÿÿÿÿÿÿÿÿÿ®ÿÿÿÿÿÿ¢ÿÿÿÿÿÿÿÿÿÿÿ£ÿÿÿÿ£ÿÿÿÿÿÿÿÿÿÿÿÿ³ÿ¢ÿÿÿ¤ÿÿÿÿÿÿÿÿÿÿÿÿ¢ÿÿÿÿÿÿÿÿÿ|ÿÿ¡ÿÿÿÿÿÿÿ¥ÿÿÿÿÿÿÿ¢ÿ¢ÿÿÿÿÿÿÿÿ ÿÿÿ¥ÿÿÿÿÿÿÿÿÿÿÿÿÿ¤ÿÿÿÿÿÿÿ¢ÿÿªÿÿÿÿÿÿâþ?ÿÿÿ¡ÿÿ¡ÿ ÿÿÿ ÿÿÿÿÿÿ£ÿ¢ÿ®ÿ¡ÿÿÿ¡ÿ ÿÿÿÿÿ£ÿ£ÿÿ£ÿÿÿÿÿÿ¢ÿÿÿÿÿÿ£ÿÿÿÿÿ¢ÿÿÿÿÿÿÿÿÿÿÿÿÿÿÿÿ ÿÿ¡ÿÿÿÿÿÿÿÿÿÿÿÿ¤ÿ¨ÿÿÿÿÿÿÿÿÿÿÿ ÿÿÿÿÿÿÿÿÿÿÿÿÿÿÿÿÿÿÿÿ£ÿ£ÿÿÿÿÿ¢ÿÿÿÿ}ÿÿÿÿ¡ÿ£ÿÿÿÿÿÿ ÿÿÿÿÿÿÿÿÿÿÿÿÿÿÿÿÿÿÿÿÿÿ¦ÿÿÿ£ÿ¤ÿÿÿ¢ÿÿÿ¢ÿÿÿ¡ÿÿÿÿÿÿÿÿÿÿÿÿÿÿÿÿÿÿ£ÿÿÿ£ÿ¢ÿÿÿÿÿÿÿÿÿÿxÿÿÿÿÿÿÿÿÿÿ¡ÿÿyÿÿÿÿÿÿÿÿÿÿÿÿÿÿÿÿÿÿÿÿ¢ÿÂÿµÿ¤ÿ ÿ¨ÿ­ÿ­ÿ­ÿ«ÿ§ÿ«ÿ°ÿ«ÿ¼ÿ¬ÿÿ¥ÿ¤ÿ«ÿ·ÿÿ¡ÿÿÿÿÿªÿÿÿ¤ÿ®ÿ¦ÿ ÿ¢ÿ¢ÿÿ ÿÿÿ-ÿ|ÿÿÿÿÿÿÿÿÿÿÿÿÿ ÿÿÿ ÿÿÿÿ¡ÿ¡ÿÿÿÿÿÿÿÿÿÿÿÿÿÿÿÿÿ¥ÿÿÿÿÿÿÿÿ¤ÿÿÿÿÿÿÿÿÿÿÿÿÿÿÿÿÿÿÿÿÿÿÿÿ{ÿÿÿ|ÿÿÿÿÿÿÿÿÿÿÿÿÿÿÿÿ~ÿÿ¡ÿÿÿÿÿÿÿÿÿÿÿÿÿÿÿÿÿÿÿÿÿÿÿÿÿÿÿÿÿÿÿÿÿÿÿÿÿÿÿÿÿÿÿÿÿÿÿÿÿÿÿÿÿÿÿÿ~ÿÿÿÿÿÿ}ÿ}ÿzÿÿÿÿÿÿÿÿsÿÿÿÿÿÿÿÿÿÿÿÿÿÿÿÿÿÿÿÿÿÿÿÿÿÿÿÿÿÿÿÿÿ|ÿÿÿÿÿÿÿÿÿÿÿÿÿÿ¡ÿ ÿÿ¡ÿÿ~ÿNÿÿÿ«ÿ¢ÿ¥ÿ¡ÿÿ¡ÿ¬ÿ¬ÿªÿ¦ÿ«ÿ­ÿ¨ÿÿ¡ÿÿ§ÿ¥ÿÿÿwÿÿ£ÿ¨ÿ·ÿ¯ÿªÿ¤ÿ¦ÿ¡ÿ¤ÿ¡ÿÿ§ÿ±ÿÿ£ÿ¥ÿÿ¡ÿÿÿÿÿ¡ÿÿÿÿ¦ÿÿÿÿÿ}ÿÿÿ£ÿÿÿÿÿÿÿÿ«ÿ¤ÿÿÿÿÿÿÿÿÿÿ¢ÿÿ¢ÿÿÿÿÿÿÿÿÿ¤ÿ¡ÿÿÿÿÿÿÿ ÿÿ ÿ£ÿÿÿ¢ÿÿÿÿÿÿÿÿÿÿÿÿÿÿÿÿÿÿÿÿÿÿ§ÿÿÿÿÿÿÿÿÿÿÿÿÿÿÿÿÿÿÿÿxÿÿÿÿÿsÿ}ÿÿÿÿÿÿÿÿÿÿÿÿÿÿ!ÿØþÿÿÿqÿ¦ÿÿÿÿÿÿÿÿÿ~ÿ~ÿÿÿÿÿÿÿÿÿÿÿÿÿÿÿÿÿÿÿÿÿ{ÿÿÿ}ÿÿÿÿÿÿÿÿÿÿÿÿÿÿÿÿÿÿÿÿÿÿÿÿÿÿÿÿÿÿÿÿÿÿÿÿ¢ÿÿÿÿÿ¦ÿ£ÿÿÿÿÿÿÿÿÿÿÿÿÿ ÿ¡ÿyÿÿÿÿÿÿÿÿÿÿÿÿÿÿÿÿÿÿÿÿÿÿÿÿ ÿÿÿÿÿÿÿÿÿÿÿÿÿÿÿÿÿÿ ÿÿÿÿÿÿÿÿÿÿÿÿÿÿÿÿÿÿÿÿÿÿÿÿÿ§ÿÿÿÿÿ{ÿIÿðþlÿ¥ÿÿ¥ÿÿÿÿÿÿÿÿÿÿÿÿÿÿÿÿÿ¦ÿÿÿÿÿÿÿÿÿÿÿÿÿÿÿÿÿÿÿÿÿÿÿÿÿ}ÿÿÿÿÿÿÿÿÿÿÿÿÿÿÿÿÿÿÿÿÿÿÿÿÿÿÿÿÿÿÿÿÿÿÿÿÿÿÿÿÿÿÿÿÿÿÿÿÿÿÿÿÿ~ÿÿÿÿÿ\ÿFÿHÿKÿiÿvÿ{ÿvÿ}ÿÿÿÿ|ÿxÿÿvÿÿÿÿÿÿÿÿÿÿÿÿÿÿÿÿÿÿÿÿÿÿÿÿ¥ÿÿÿÿÿÿÿÿÿÿÿÿÿÿÿÿÿÿÿÿÿÿÿÿyÿÿÿÿuÿÿÿÿÿÿÿÿÿÿÿÿÿÿÿÿÿÿÿÿÿÿÿÿÿÿÿÿÿÿÿÿÿÿÿÿÿÿ¢ÿ¦ÿ¦ÿÿ ÿ¥ÿÿÿÿÿÿÿÿÿÿ¥ÿµÿÿÿÿÿÿÿÿÿ£ÿÿÿÿÿÿÿÿÿÿÿÿÿÿ¡ÿÿÿÿÿÿÿÿÿÿÿÿ¤ÿÿÿ¡ÿÿÿÿÿÿÿÿtÿ{ÿÿÿÿ¤ÿ§ÿÿÿÿÿÿÿÿÿÿÿÿÿÿÿÿÿÿÿ§ÿÿÿÿÿÿÿÿÿÿÿÿÿÿÿÿ|ÿxÿÿÿÿ¤ÿÿÿÿÿ{ÿ§ÿÿÿÿÿsÿLÿÿNÿuÿÿÿÿÿÿÿÿÿÿÿÿÿÿÿÿÿÿÿÿÿÿÿÿÿÿÿÿÿÿÿÿÿÿÿÿÿÿÿ¢ÿ ÿÿÿÿÿÿÿÿÿÿÿÿÿÿrÿÿÿÿÿÿ~ÿsÿÿÿÿÿ¦ÿÿÿÿÿÿ¥ÿÿÿÿ ÿÿÿÿÿÿÿÿÿÿÿÿÿÿÿÿÿÿÿÿÿÿÿÿ}ÿÿÿÿÿÿÿÿÿÿ©ÿÿÿÿÿÿÿÿÿÿÿÿÿÿÿÿÿÿÿÿÿÿÿÿÿÿÿ¡ÿ¦ÿÿÿÿÿÿÿÿ ÿÿÿÿªÿÿÿÿsÿÿ¢ÿÿ¢ÿÿÿ¢ÿÿ¡ÿÿÿÿÿÿÿÿÿ¢ÿÿÿÿÿÿÿÿÿÿÿÿ¬ÿ¢ÿÿÿÿÿÿÿÿ£ÿÿÿÿÿÿ¬ÿ§ÿÿÿ¡ÿÿÿ¤ÿÿÿÿÿÿÿÿ¥ÿÿÿÿÿÿÿÿÿÿÿÿÿÿ¢ÿ ÿÿÿÿ¬ÿÿÿ¢ÿÿÿÿÿÿ·ÿÿÿ²ÿ¦ÿÿ£ÿÿ¶ÿ°ÿÿ«ÿÿÿ­ÿÿÿ§ÿ¬ÿ¦ÿÿ¤ÿ¦ÿ¥ÿ¡ÿÿÿÿ¡ÿÿÿÿÿÿÿÿ£ÿ¥ÿÿªÿ¤ÿÿÿ¼ÿ§ÿ¤ÿÿÿ¦ÿÿÿ¡ÿÿÿ¥ÿÿÿÿÿ¡ÿÿÿÿÿÿÿÿÿÿÿ²ÿ±ÿ¢ÿ¨ÿ§ÿÿ£ÿ®ÿ­ÿ©ÿÿÿÿÿ¨ÿ¡ÿÿÿÿÿÿ°ÿ ÿ¦ÿ±ÿ¨ÿ§ÿÿ£ÿ¡ÿÿÿ´ÿ¤ÿªÿÿÿÿÿ¤ÿ£ÿ¢ÿÿ¦ÿÿÿÿ¦ÿ ÿÿÿÿÿ¢ÿÿÿÿÿ ÿÿÿ¡ÿÿ ÿ©ÿ ÿ¢ÿ¡ÿ¢ÿ¦ÿÿÿ¯ÿªÿÿÿ¢ÿÿÿÿÿ¤ÿÿÿ¢ÿÿªÿ¦ÿ¡ÿ¦ÿ£ÿ§ÿ¥ÿ¡ÿÿÿ¡ÿ¡ÿÿÿ¤ÿ¨ÿÿ¤ÿÿÿ¡ÿ ÿ£ÿÿÿ§ÿ¦ÿÿÿÿ ÿ´ÿ´ÿ¡ÿÿ©ÿ­ÿªÿÿÿÿ ÿÿªÿ¡ÿÿÿ£ÿÿªÿ¢ÿÿ¡ÿ¤ÿ¥ÿ ÿÿ¥ÿ ÿÿÿÿÿÿÿÿ£ÿ­ÿ¡ÿÿÿ¬ÿ¢ÿ£ÿ®ÿ ÿÿÿÿ£ÿ±ÿ°ÿÿÿÿÿÿ¢ÿÿÿÿ¢ÿ ÿ¡ÿ ÿÿÿÿ§ÿ¥ÿÿÿÿÿÿÿÿÿÿÿ¡ÿÿÿÿÿÿÿªÿ£ÿÿªÿ®ÿÿªÿ ÿ¤ÿ£ÿ¦ÿ©ÿ ÿÿÿÿÿ¡ÿÿÿÿÿÿ ÿ¦ÿ¢ÿ§ÿ«ÿ¤ÿ¬ÿ®ÿÿ¤ÿªÿ¢ÿ¤ÿ®ÿ¦ÿ¬ÿ¢ÿ©ÿ­ÿÿ­ÿ ÿÿ ÿÿÿ¯ÿÿ¡ÿ¡ÿÿ¢ÿ¼ÿ¥ÿÿ¡ÿÿÿ¤ÿ«ÿ£ÿ¥ÿÿÿ­ÿ±ÿ¥ÿ¥ÿ£ÿ§ÿÿÿÿ¡ÿ¤ÿ©ÿ¡ÿ¨ÿ¯ÿÿÿÿÿ¡ÿÿÿ¦ÿÿ¡ÿ¤ÿÿ¡ÿ¥ÿÿ­ÿ§ÿ¹ÿ¤ÿ§ÿÿ¥ÿ³ÿ¯ÿÿÿÿ®ÿ§ÿÿÿÿÿ§ÿÿÿÿÿÿ¢ÿÿÿÿÿÿÿÿÿ¯ÿ°ÿÿ¥ÿ¤ÿ®ÿÿÿ©ÿ°ÿÿ ÿÿÿ¤ÿÿÿ­ÿÿ¨ÿÿ£ÿ¬ÿÿÿÿ©ÿ ÿ§ÿ¢ÿ£ÿÿÿ¡ÿÿÿ¢ÿÿÿÿ¥ÿÿÿÿÿÿÿ£ÿ£ÿ©ÿÿÿÿÿ ÿÿÿÿÿÿ£ÿÿÿÿ¤ÿ©ÿÿÿÿÿÿÿÿÿÿÿÿÿÿÿÿÿ¢ÿÿÿÿÿÿ§ÿ¨ÿ£ÿÿÿÿÿ²ÿ³ÿ¥ÿ¡ÿªÿªÿÿÿ£ÿÿÿ©ÿÿ¶ÿ®ÿÿÿÿÿÿÿÿ~ÿÿÿÿÿÿ£ÿ¦ÿÿÿ¤ÿÿ¡ÿÿÿÿÿÿ¡ÿÿÿ¡ÿÿÿÿÿÿÿÿ©ÿ¦ÿÿ©ÿÿÿ¬ÿÿÿÿÿ¢ÿÿÿ¨ÿÿ¤ÿÿÿ¥ÿÿÿÿÿÿÿ ÿÿÿÿÿÿÿÿÿÿÿ~ÿÿÿÿ¤ÿ£ÿÿÿ¡ÿÿÿÿ¢ÿÿªÿÿÿÿÿÿÿÿÿÿÿ£ÿÿÿÿÿÿÿÿÿÿÿÿÿÿrÿtÿÿÿÿÿÿÿÿÿÿ ÿ¡ÿÿÿÿ ÿÿÿÿÿÿÿÿ¥ÿÿÿÿÿÿÿÿÿÿÿÿÿÿÿÿÿÿÿÿÿÿÿÿ¯ÿpÿÿ±ÿÿÿrÿÿ°ÿ¡ÿÿÿÿÿÿÿÿÿÿÿÿÿÿÿÿÿÿÿÿ¡ÿÿÿÿÿÿÿÿ¢ÿÿÿÿÿ¥ÿÿÿÿÿÿÿÿÿÿÿ¤ÿÿ¦ÿ£ÿÿÿ¥ÿ«ÿÿÿÿÿÿÿ ÿÿÿÿÿÿÿÿÿÿÿÿÿÿÿÿÿÿÿÿÿÿÿÿÿÿÿÿÿÿÿÿ~ÿÿÿ£ÿ§ÿÿÿÿÿÿ ÿ²ÿ¡ÿÿÿÿÿÿÿÿÿÿÿ ÿ¡ÿÿÿÿÿÿ©ÿÿÿÿ£ÿ¤ÿÿ¤ÿÿÿÿÿÿ ÿ¬ÿ¦ÿÿªÿ¨ÿÿÿ§ÿÿ§ÿÿÿÿÿÿÿÿÿ§ÿÿÿÿ¤ÿÿÿÿÿÿ¢ÿÿÿÿÿÿÿ¤ÿÿÿÿÿ¡ÿªÿ¥ÿ³ÿÿÿ¡ÿÿÿÿÿ£ÿ©ÿ©ÿ¢ÿÿ ÿ¦ÿ±ÿ¡ÿ¥ÿÿÿÿÿ¡ÿªÿ¬ÿÿ°ÿ¨ÿÿ¨ÿ¡ÿÿÿÿ¤ÿªÿ©ÿÿ ÿÿ¦ÿ©ÿÿÿ¤ÿÿ¥ÿÿ®ÿ­ÿÿ ÿ¦ÿÿÿ¦ÿ£ÿÿÿÿÿÿÿ©ÿÿÿÿzÿÿÿÿ ÿÿÿ¦ÿÿÿ£ÿ§ÿ ÿ¤ÿ¢ÿ ÿ§ÿ¨ÿ¨ÿ§ÿ©ÿ«ÿ§ÿÿÿºÿ¢ÿÿÿ£ÿ¬ÿÿ¥ÿ¤ÿ§ÿ¡ÿÿ ÿ¢ÿ¥ÿ¦ÿ£ÿ¤ÿ«ÿ¬ÿ¤ÿ¥ÿ§ÿÿÿÿÿÿ©ÿ£ÿÿÿÿÿÿÿ¨ÿÿÿÿ¯ÿ«ÿÿ¯ÿ²ÿ¬ÿ§ÿ§ÿÿÿ¥ÿ¥ÿ¡ÿ ÿ§ÿ®ÿ¥ÿÿ«ÿ³ÿ ÿ§ÿ¢ÿÿÿ¦ÿÿ©ÿÿÿÿzÿÿÿ¤ÿ¢ÿÿÿÿÿÿÿÿÿzÿ¯ÿÿ²ÿ©ÿ ÿÿ¤ÿ ÿÿÿ¡ÿÿ ÿ§ÿ£ÿÿÿ¡ÿ£ÿ©ÿÿÿÿÿ¥ÿµÿ§ÿ¢ÿ­ÿ³ÿ¬ÿÿÿ¡ÿ¢ÿÿÿ ÿ¥ÿÿÿ°ÿ±ÿ§ÿ¡ÿÿ ÿ¦ÿ©ÿ¢ÿ£ÿ¤ÿÿ¡ÿÿ­ÿ¡ÿªÿ¡ÿ¢ÿ­ÿ¦ÿ«ÿÿÿ¡ÿ¤ÿÿ¢ÿ¥ÿ¡ÿ©ÿ§ÿÿªÿ¼ÿ¡ÿ¬ÿ¡ÿÿÿ¤ÿªÿ¤ÿ¤ÿ£ÿ ÿÿÿÿ¡ÿÿÿlÿÿ¡ÿ ÿÿÿ¡ÿ¥ÿÿÿ¡ÿ¨ÿÿ ÿ¡ÿÿ¡ÿÿÿÿÿÿÿ¡ÿ¥ÿ£ÿÿÿÿ ÿÿ¥ÿ ÿÿÿÿÿÿ¤ÿ±ÿ®ÿ¥ÿÿÿ£ÿÿÿÿ¡ÿÿ§ÿ§ÿ¥ÿ¡ÿÿÿ ÿÿÿ¢ÿ£ÿ«ÿ¢ÿ±ÿ¤ÿÿ©ÿ¨ÿ«ÿÿÿÿÿÿÿ¨ÿÿÿÿÿUÿfþwþ,ÿÿÿÿÿÿÿÿÿÿÿÿÿÿÿÿÿÿÿÿÿÿÿ¯ÿÿÿÿ¢ÿÿÿÿÿÿÿ¢ÿ¡ÿÿÿxÿÿ±ÿ«ÿ£ÿÿ¤ÿ¤ÿÿÿÿÿÿÿÿ¦ÿÿ£ÿÿÿÿÿ ÿ¤ÿ§ÿ¡ÿ ÿ¦ÿÿÿÿÿÿÿÿÿÿÿÿÿÿÿÿÿÿÿ ÿÿÿÿÿÿÿÿÿÿÿÿÿÿÿÿÿÿÿÿÿÿÿÿÿ ÿ ÿÿÿÿÿÿÿÿÿÿÿÿÿÿÿÿ¢ÿÿÿÿ ÿÿÿÿ®ÿ ÿÿÿÿÿÿÿÿ¦ÿÿÿÿgÿïþFÿÿÿÿÿÿÿÿ ÿÿÿÿÿÿÿ ÿÿ¢ÿ©ÿ¸ÿÿÿÿÿÿÿ ÿÿÿ¤ÿÿ¢ÿÿÿÿÿÿÿÿÿÿÿwÿ~ÿÿÿÿÿÿÿÿÿ ÿÿÿÿÿÿÿÿÿÿÿÿÿÿÿÿÿÿÿÿÿÿÿÿÿÿ ÿÿÿÿÿ ÿ ÿÿÿÿÿÿÿÿÿÿÿÿÿÿÿÿÿ¶ÿ¡ÿÿÿÿÿÿÿÿ¥ÿ¨ÿÿÿÿÿ ÿÿÿÿÿÿÿÿ®ÿ¨ÿÿÿÿÿÿÿÿÿÿÿÿÿÿÿÿÿÿÿÿÿÿÿÿÿÿÿÿ¦ÿÿÿÿÿÿÿÿÿÿ¨ÿÿÿÿÿÿÿÿÿÿÿzÿÿÿÿÿÿÿ¥ÿÿ¡ÿÿÿÿÿÿÿÿÿÿÿÿÿÿÿÿÿÿÿÿÿÿÿÿÿÿÿÿÿÿÿÿÿÿÿÿ ÿÿÿÿÿÿÿÿÿÿÿÿ©ÿÄÿ¸ÿ¯ÿ¬ÿ¬ÿ®ÿ³ÿ´ÿ£ÿ¦ÿ¸ÿ«ÿ±ÿ­ÿ§ÿ´ÿ¶ÿ ÿ²ÿ®ÿÿÿ¢ÿ¢ÿ¡ÿ¥ÿ¢ÿ¤ÿ¥ÿ´ÿ¬ÿÿÿ¤ÿ©ÿ ÿÿÿ²þÛþTÿÿÿÿÿÿÿÿ£ÿ¡ÿÿ£ÿ¨ÿÿÿÿ£ÿÿÿÿÿÿÿÿÿÿÿÿÿÿÿÿÿÿÿÿÿªÿÿÿÿÿÿÿÿÿÿÿÿÿÿÿÿÿÿÿÿÿÿÿÿÿÿÿ~ÿ}ÿÿÿÿÿÿÿÿÿÿÿÿÿzÿÿÿÿÿÿÿÿÿÿÿÿÿÿÿÿÿÿÿÿÿÿÿÿÿÿÿÿÿÿÿÿÿÿÿÿÿÿ¢ÿ ÿÿÿÿÿÿÿÿÿÿÿÿÿÿÿ¤ÿÿÿ ÿ¥ÿÿÿÿÿÿ|ÿÿ£ÿÿÿÿÿÿÿÿÿzÿÿÿÿÿÿÿÿÿÿÿÿÿÿÿÿÿÿÿÿÿÿÿÿÿÿÿÿÿÿÿÿÿÿ¡ÿÿÿÿÿÿÿÿÿÿÿÿÿÿÿÿÿÿÿÿÿÿ¦ÿ¥ÿ ÿªÿÿiÿYÿÿÿ³ÿ¬ÿ¤ÿ¦ÿ£ÿÿÿ¦ÿ±ÿ§ÿÿ¨ÿ¨ÿ¥ÿ§ÿ¥ÿ¨ÿ ÿÿÿÿÿÿ¸ÿÿ­ÿ®ÿ©ÿ ÿÿ¢ÿÿÿÿÿÿÿ¡ÿÿ¢ÿ¬ÿ¤ÿÿÿÿ«ÿ£ÿ£ÿ¯ÿ­ÿ¥ÿ¦ÿ ÿÿÿÿ«ÿ¥ÿÿ¢ÿÿÿÿ©ÿ«ÿÿÿÿÿÿÿÿÿÿÿÿÿÿÿ¡ÿÿÿÿÿÿÿÿ¢ÿÿÿÿÿÿÿÿÿÿÿÿÿÿÿÿÿÿÿÿÿ ÿÿÿÿÿÿÿ ÿÿÿÿÿÿÿ¦ÿÿÿÿÿÿÿÿÿÿÿÿÿÿÿÿÿ{ÿÿ~ÿÿÿÿÿ~ÿ~ÿÿÿÿÿÿÿÿÿÿÿÿÿÿ{ÿ
ÿóþqÿÿÿÿÿÿ¥ÿÿÿÿVÿZÿ{ÿÿÿÿÿÿÿÿuÿÿÿÿzÿÿÿÿÿÿÿÿÿÿÿÿ ÿÿxÿÿÿÿÿÿÿÿÿÿÿÿÿÿÿÿ¡ÿ°ÿÿÿ ÿÿÿÿÿÿÿÿÿÿÿÿÿÿÿ£ÿ ÿÿ¥ÿÿÿÿÿÿÿÿÿÿÿÿÿÿÿÿÿ ÿÿyÿÿ}ÿÿÿÿÿÿÿÿÿÿÿ ÿ ÿÿÿÿÿÿÿÿÿÿÿÿÿÿÿÿÿÿÿÿÿÿÿ£ÿÿÿÿ¡ÿÿÿÿÿÿÿÿÿÿ¢ÿÿÿÿÿÿÿÿÿÿÿÿÿÿÿÿÿÿÿÿÿsÿGÿ
ÿÿ§ÿÿÿÿÿÿÿÿÿÿÿÿÿÿÿÿÿÿÿ¤ÿÿÿÿÿÿÿÿ}ÿÿÿ¡ÿÿÿÿÿÿ~ÿÿÿ ÿÿÿÿÿÿÿÿÿ£ÿÿ¢ÿªÿÿÿÿÿÿÿÿÿÿÿÿpÿÿÿÿÿÿÿÿÿÿÿÿÿÿÿÿÿÿÿÿÿÿ£ÿÿ¡ÿÿÿÿÿÿÿÿÿÿÿÿÿÿ|ÿZÿHÿ/ÿüþÿCÿjÿÿxÿoÿÿÿnÿÿÿuÿÿÿÿÿÿÿÿÿÿÿÿÿÿÿÿÿÿÿÿÿÿÿÿÿÿÿÿÿÿÿÿÿÿÿÿÿÿÿÿÿÿ¢ÿ©ÿÿÿÿÿÿ£ÿÿÿÿÿÿÿÿÿÿÿÿÿÿÿÿ¨ÿÿÿÿÿ¢ÿÿÿ¥ÿÿÿÿÿÿÿÿÿÿÿ¢ÿÿÿÿÿÿÿ¢ÿÿÿÿÿÿÿ¤ÿÿ¨ÿÿÿ¡ÿÿÿÿÿ©ÿÿÿÿÿÿÿÿ ÿÿÿ ÿÿÿÿÿÿÿÿÿÿÿÿÿÿÿÿÿÿÿÿÿ£ÿÿÿ ÿ®ÿ¢ÿÿÿÿÿÿÿÿÿ©ÿÿÿÿ£ÿÿÿÿÿ¦ÿÿÿÿÿzÿÿÿÿÿÿÿÿÿ¡ÿÿÿÿÿÿÿÿÿÿÿÿÿÿÿÿÿÿÿÿÿÿ¡ÿÿÿ¥ÿÿÿ¢ÿ}ÿÿÿ¤ÿÿxÿÿÿÿÿÿÿÿ¢ÿÿÿÿÿÿÿÿÿÿÿÿÿÿÿÿÿÿÿÿÿÿÿÿÿÿÿÿÿÿÿÿÿÿÿÿÿÿÿÿÿÿ~ÿ|ÿÿÿÿÿÿÿ|ÿÿÿÿÿÿ}ÿÿÿwÿÿÿ|ÿÿÿÿÿÿÿÿÿÿÿÿÿ¡ÿÿÿÿÿÿÿÿÿÿÿÿÿÿÿÿÿÿÿÿÿÿ{ÿÿÿzÿÿÿÿÿÿÿÿÿÿÿÿÿÿÿÿÿ|ÿÿÿÿÿÿÿÿÿÿÿÿÿ¤ÿÿÿÿÿ¦ÿÿ ÿÿÿÿÿÿÿÿ|ÿÿxÿÿÿÿÿÿÿÿÿÿÿ£ÿ ÿÿÿÿÿÿÿÿÿÿÿÿÿÿÿÿÿÿÿÿÿÿÿÿÿÿÿÿÿÿÿÿÿÿ­ÿ¦ÿ ÿÿÿÿÿÿÿÿÿÿÿÿ£ÿÿÿÿÿÿ ÿ¡ÿÿÿÿÿÿÿ¤ÿÿ¥ÿÿÿÿ¦ÿÿÿ«ÿÿÿ¤ÿ¨ÿÿ ÿÿ®ÿ·ÿÄÿ¥ÿÿÿ§ÿ¨ÿÿ£ÿ¯ÿ ÿÿÿÿ¤ÿÿÿ¡ÿÿÿ§ÿ¡ÿ£ÿ£ÿ¥ÿ¢ÿÿÿ¥ÿ¡ÿÿÿÿÿÿÿÿÿ ÿÿÿÿ£ÿ¡ÿªÿªÿ£ÿÿ¦ÿ²ÿ®ÿ¡ÿÿÿ¡ÿ«ÿ¤ÿ£ÿ¥ÿÿÿ¨ÿ¤ÿÿÿ¢ÿ³ÿ±ÿ¦ÿÿÿ¤ÿ¨ÿ¢ÿ¢ÿÿÿÿÿÿ¥ÿ¯ÿ¤ÿ ÿÿÿÿÿ¨ÿ¢ÿÿÿ ÿ ÿÿÿ¤ÿÿ£ÿ ÿÿ¤ÿ¨ÿ¥ÿÿÿ¯ÿ¥ÿÿÿ©ÿ¨ÿÿÿ¡ÿ©ÿ­ÿÿÿÿÿÿÿÿÿªÿÿÿÿÿÿÿÿÿ¤ÿ­ÿ ÿÿÿÿ¡ÿÿÿÿÿÿÿÿ¥ÿÿÿÿ¤ÿÿÿÿÿ¢ÿµÿ¦ÿÿÿ§ÿÿÿÿÿÿÿÿ¡ÿÿÿÿ©ÿ®ÿ¡ÿÿÿÿ ÿÿÿÿ²ÿ¸ÿ¨ÿ£ÿªÿ«ÿ¬ÿ£ÿÿÿÿÿ¤ÿ¦ÿ ÿÿÿÿ©ÿ¥ÿ£ÿÿ§ÿÿÿÿ¥ÿµÿ ÿ¢ÿÿ¡ÿÿ ÿÿ¨ÿ¸ÿÿÿÿ¦ÿ¨ÿ¦ÿ¦ÿ ÿÿÿ«ÿ©ÿªÿ­ÿ¦ÿÿÿÿÿÿ ÿÿ¦ÿ£ÿ¥ÿ¥ÿÿÿ«ÿÿ¡ÿ¥ÿÿ£ÿÿÿ£ÿÿÿÿÿÿ«ÿÿÿÿÿÿÿ«ÿÿÿÿ¡ÿ¤ÿ¡ÿÿ¦ÿ¥ÿ ÿ§ÿ¢ÿ ÿ¥ÿÿÿÿÿÿ£ÿ¦ÿÿ ÿ¬ÿ®ÿ©ÿ§ÿ«ÿªÿ¦ÿ¡ÿ¨ÿ©ÿÿ¢ÿ®ÿÿ©ÿ«ÿ¦ÿ¨ÿÿ®ÿÿ¡ÿ¨ÿ®ÿÿ ÿÿÿ¡ÿ¥ÿ¨ÿ°ÿ©ÿ¥ÿ£ÿ¥ÿ±ÿ¯ÿ´ÿ£ÿ¤ÿÿ¥ÿ­ÿ¢ÿÿÿÿ¡ÿÿÿÿÿÿ¤ÿÿÿ§ÿÿÿÿÿªÿ¦ÿ ÿ ÿ¥ÿÿ¦ÿ®ÿÿÿ¨ÿ®ÿ ÿÿÿ­ÿÿ£ÿÿ¦ÿÿÿÿ®ÿ¯ÿÿ®ÿ­ÿ´ÿ²ÿ½ÿ¬ÿÿ£ÿÿÿÿÿÿÿÿ¢ÿÿÿÿ¥ÿ´ÿ©ÿÿªÿ¨ÿÿ¦ÿ°ÿ ÿ²ÿ¢ÿÿ®ÿ©ÿÿ¥ÿÿÿÿÿÿÿ¢ÿ­ÿ¡ÿÿ¡ÿ¡ÿÿÿÿÿ¨ÿ«ÿÿÿÿÿ£ÿÿÿÿÿÿÿ£ÿ¥ÿ§ÿÿÿÿÿ¡ÿ¥ÿÿÿÿÿªÿ¥ÿ£ÿ¢ÿÿÿÿÿÿÿÿÿ¤ÿÿ¢ÿÿÿÿÿÿ§ÿÿ¤ÿÿ¤ÿ§ÿÿÿ¢ÿ®ÿ¤ÿÿÿÿÿÿÿÿÿÿ¤ÿÿÿÿÿ ÿ±ÿÿÿÿÿÿpÿÿ®ÿÿÿ¤ÿ¢ÿÿÿ£ÿÿ ÿ¢ÿÿÿÿ¤ÿ£ÿÿÿ¡ÿÿÿÿÿÿÿÿÿ¢ÿÿÿÿ©ÿ¡ÿÿÿ²ÿÿÿ©ÿ¥ÿÿÿÿÿªÿÿ­ÿÿ£ÿÿÿÿÿÿÿÿÿÿÿÿÿÿÿ¢ÿ¦ÿ¤ÿÿÿÿÿ¢ÿ£ÿÿ ÿÿÿ ÿÿÿ£ÿ¬ÿÿÿÿÿÿÿÿÿÿÿxÿÿÿÿÿÿÿÿÿÿÿÿÿÿÿÿÿpÿnÿÿÿÿÿÿÿÿÿÿ©ÿÿÿÿÿ ÿÿÿÿÿÿÿÿÿÿÿÿÿÿÿÿÿÿÿÿÿÿÿÿÿÿÿÿÿÿ}ÿÿÿÿÿ§ÿÿÿÿÿÿÿ¢ÿ¢ÿÿÿÿÿÿÿÿÿÿÿÿÿ¤ÿ£ÿÿÿÿ¦ÿÿÿ¢ÿÿÿ ÿÿÿÿÿÿÿÿÿÿÿÿÿÿÿÿÿÿÿÿÿÿ ÿÿÿÿÿrÿÿÿÿÿÿÿÿÿÿÿÿÿÿÿÿ¥ÿÿÿÿÿÿÿÿÿÿ£ÿÿÿÿÿÿÿÿÿÿÿÿ°ÿ¢ÿ¬ÿ ÿÿ£ÿ¦ÿÿÿÿ£ÿ­ÿÿÿÿÿÿÿÿÿÿÿ ÿ¡ÿÿÿÿÿÿÿÿÿÿÿÿÿÿÿÿÿÿ¡ÿ¤ÿ¦ÿ¡ÿÿ¡ÿÿÿÿÿÿÿÿÿÿ¥ÿÿ°ÿÿÿ ÿÿÿÿ£ÿ ÿÿÿÿÿÿÿÿÿÿ¥ÿÿÿÿ¡ÿÿÿ¡ÿ¨ÿ¦ÿ¯ÿÿÿÿÿ¨ÿ¡ÿÿ¤ÿ¨ÿÿÿÿÿÿÿ¢ÿÿÿÿÿÿÿ¥ÿ¬ÿÿ²ÿ¦ÿ­ÿ·ÿ«ÿ£ÿÿÿ ÿÿÿÿ¢ÿ£ÿ®ÿÿÿ¡ÿÿÿÿÿ¨ÿ¤ÿªÿ²ÿ¤ÿÿ£ÿ¢ÿ«ÿ ÿÿ¡ÿ ÿÿÿÿ¥ÿÿÿÿÿ ÿÿ¢ÿÿ«ÿ´ÿÿÿ ÿ¤ÿ ÿ¢ÿ¥ÿ¢ÿ¡ÿ¦ÿ¤ÿ¢ÿÿÿ§ÿ¤ÿÿ¡ÿ¢ÿ¡ÿ«ÿ¡ÿÿ ÿ ÿÿÿÿ¡ÿ©ÿ¨ÿÿÿ¡ÿÿÿ ÿ¤ÿ­ÿ®ÿ¨ÿÿ£ÿÿÿ¯ÿ«ÿ¡ÿ ÿÿÿÿÿ¢ÿÿ£ÿ«ÿ ÿ­ÿ¤ÿÿÅÿÿÿ­ÿÿ¢ÿ§ÿÿÿ§ÿ¥ÿ¢ÿ§ÿ¨ÿ¨ÿ§ÿÿÿ¥ÿ¢ÿÿ¥ÿÿ¦ÿ¢ÿÿ¡ÿqÿ{ÿÿ¤ÿÿÿ¡ÿÿÿ£ÿÿÿÿÿ£ÿ®ÿ¬ÿÿ¤ÿ¨ÿ¢ÿ¢ÿÿÿÿÿ¢ÿ¥ÿÿÿ ÿÿ¥ÿÿÿÿÿÿ©ÿ«ÿ¨ÿ¨ÿ¥ÿ¨ÿ©ÿÿ£ÿ³ÿ¢ÿÿÿÿ ÿÿÿ£ÿ¤ÿ¦ÿ¥ÿ§ÿ£ÿ ÿ¢ÿ ÿ¤ÿ¯ÿÿÿ¡ÿ¥ÿ§ÿ²ÿÿ ÿ¡ÿÿ¢ÿÿÿ¡ÿ¦ÿ¡ÿÿÿÿÿÿÿÿ®ÿ¡ÿ©ÿÿÿÿ¥ÿ¤ÿÿ¤ÿ¤ÿ¢ÿÿÿÿ§ÿ¥ÿÿÿ¨ÿ ÿ¦ÿÿÿÿÿÿ ÿ¤ÿ¬ÿ¡ÿ¤ÿ³ÿÿÿÿÿÿÿÿÿÿ¦ÿ©ÿ¤ÿ¦ÿÿÿÿÿ²ÿ ÿÿÿ¦ÿ«ÿ¹ÿ±ÿ¥ÿªÿ¤ÿÿ¥ÿÿ ÿ«ÿ¡ÿÿ¯ÿ¥ÿ²ÿ§ÿÿ¢ÿ¨ÿÿ¡ÿ¡ÿ ÿ£ÿ©ÿ¢ÿÿ¤ÿÿÿÿ¢ÿ¡ÿ ÿ¡ÿÿÿ©ÿ¡ÿÿÿÿÜþüýØþiÿÿÿÿÿÿÿÿ¥ÿÿÿÿ²ÿ©ÿ¡ÿ¨ÿ§ÿÿÿÿÿÿÿ¤ÿÿÿ£ÿÿ¢ÿ ÿÿÿÿÿ¤ÿ«ÿÿÿÿ¥ÿ¡ÿÿÿÿÿ®ÿ¬ÿÿÿÿÿÿ«ÿ£ÿÿÿÿÿÿÿ¤ÿ£ÿ£ÿ£ÿÿÿÿÿÿÿ£ÿ§ÿÿÿÿÿÿÿÿ¢ÿÿÿÿÿÿÿÿÿÿÿÿÿÿÿÿÿÿÿÿÿÿÿÿÿÿÿÿÿÿÿÿÿÿÿÿÿÿÿÿÿÿÿÿÿÿÿ¤ÿÿÿÿ¦ÿÿÿÿ®ÿ§ÿ¡ÿÿÿÿÿÿÿÿÿxÿjÿÉþõþeÿÿÿÿÿ ÿÿ¢ÿ¤ÿÿÿÿÿÿÿÿÿ ÿ¤ÿ¦ÿ£ÿÿÿÿÿÿÿÿÿÿ¥ÿ ÿÿÿÿ~ÿÿÿÿÿÿÿÿÿÿ£ÿ¡ÿ ÿÿÿÿÿ¡ÿÿÿÿÿÿÿÿÿ ÿÿÿÿÿÿÿÿÿÿÿ¡ÿ¢ÿÿÿÿÿ¡ÿÿÿÿÿ¡ÿÿÿÿÿÿÿÿÿÿÿÿÿÿÿ¦ÿÿÿÿÿÿÿÿÿÿÿÿÿ¦ÿÿÿÿÿÿÿ¦ÿÿÿÿÿÿÿ£ÿÿÿ£ÿÿÿÿÿÿÿÿ£ÿÿÿÿÿÿÿªÿÿÿ ÿÿÿÿÿ ÿÿÿÿÿÿÿÿÿÿÿÿÿÿÿÿÿ£ÿÿÿÿÿkÿyÿÿÿÿÿÿÿÿÿÿÿÿÿÿ¤ÿ¤ÿÿÿÿÿÿÿÿÿÿÿÿÿÿ¦ÿ¤ÿÿÿÿ¡ÿÿÿÿÿÿÿÿÿÿÿÿÿÿ¡ÿÿÿÿÿÿÿÿÿ ÿ¾ÿ­ÿªÿ­ÿ®ÿ­ÿªÿ«ÿ¤ÿ¢ÿ«ÿ¢ÿ¨ÿ«ÿ¦ÿ¬ÿ±ÿ¸ÿ£ÿºÿ§ÿ¦ÿ¨ÿ¥ÿ¥ÿÿÿ±ÿ¥ÿ¨ÿ¥ÿ¡ÿÿÿ¢ÿ¢ÿ§ÿ ÿþ²ýþpÿÿÿÿÿÿÿ ÿ¢ÿÿ ÿªÿ¤ÿ¡ÿÿ£ÿ ÿÿ¦ÿ¦ÿÿÿÿªÿÿÿÿÿÿÿÿÿÿÿÿÿÿÿÿÿÿÿÿÿ ÿÿÿÿÿÿÿÿÿ ÿÿÿÿÿÿÿÿÿ{ÿÿÿÿÿÿÿÿÿÿÿÿÿÿÿÿÿÿÿÿÿÿÿÿ¢ÿÿÿÿÿÿÿÿÿÿÿÿÿÿ ÿÿÿÿÿÿÿÿÿÿÿÿÿÿÿÿÿÿÿÿÿÿÿÿÿÿÿÿÿÿÿuÿÿÿÿÿÿÿÿÿÿ}ÿÿÿÿÿÿÿÿÿÿÿÿÿ}ÿÿÿÿÿuÿpÿ|ÿÿÿÿÿÿÿÿÿÿÿÿÿÿÿÿ~ÿÿ{ÿzÿxÿÿÿÿÿÿÿÿÿÿÿÿÿÿÿÿÿÿÿÿÿÿÿÿÿÿ£ÿ¨ÿÿÿ¤ÿÿRÿpÿÿÿ¨ÿ¤ÿ ÿ¥ÿ¤ÿÿÿ£ÿ¨ÿ¦ÿÿÿÿ ÿ ÿ£ÿ¡ÿÿÿ{ÿÿÿÿ£ÿÿÿ¢ÿ£ÿÿÿ¡ÿÿÿÿÿÿÿÿ¢ÿÿ¢ÿÿÿÿÿ ÿ¯ÿ§ÿÿÿ ÿªÿ©ÿ©ÿÿ¦ÿªÿ£ÿ¡ÿ¤ÿÿÿÿ¦ÿ§ÿÿÿÿÿ¥ÿ¥ÿÿÿÿÿÿÿÿÿÿ|ÿÿÿÿÿÿÿÿÿÿÿÿÿÿÿÿÿxÿÿÿÿÿÿÿÿÿ³ÿ|ÿÿ|ÿÿÿÿÿÿÿÿÿÿÿÿÿ¡ÿÿÿÿÿÿÿÿÿÿÿÿÿÿÿ£ÿÿÿÿyÿÿÿÿÿzÿÿÿÿÿÿÿÿÿÿÿÿÿÿrÿGÿÿÿxÿÿÿÿÿÿ¤ÿÿÿlÿàþÿwÿÿÿÿÿÿÿÿÿÿÿÿÿÿÿÿÿÿÿÿÿÿÿÿÿÿÿÿÿÿÿÿÿÿÿÿÿÿÿÿÿÿ ÿ«ÿÿÿÿÿÿÿÿÿÿÿÿÿÿÿÿ}ÿÿÿ¦ÿÿÿÿÿÿÿ ÿ¢ÿÿÿÿÿÿÿÿÿÿ¬ÿÿ}ÿÿÿÿ¢ÿÿÿÿÿÿÿÿÿÿÿ£ÿÿÿÿÿÿÿÿÿÿÿÿÿÿÿÿÿÿÿÿ£ÿÿÿÿÿÿÿÿ£ÿÿÿÿÿÿÿÿÿ ÿÿÿÿÿÿÿÿÿÿÿÿÿÿÿÿÿÿÿÿÿrÿ
ÿÿÿÿ~ÿÿÿÿÿÿÿÿÿÿÿÿÿÿÿÿÿÿÿÿÿÿÿÿ|ÿÿÿÿÿÿ¥ÿÿÿÿÿÿÿÿ¦ÿÿ¡ÿÿÿÿ¦ÿÿÿ ÿÿÿÿÿÿÿÿÿÿ¢ÿÿÿÿÿÿÿÿÿÿÿÿÿÿÿÿÿÿÿÿÿÿÿÿÿÿÿÿÿÿÿÿÿÿÿÿÿÿ¯ÿÿÿÿÿÿÿvÿNÿùþµþ¹þÿ`ÿÿ_ÿÿ¡ÿÿÿÿÿÿÿÿÿÿÿÿÿÿÿÿÿÿÿÿÿÿÿÿÿÿÿÿÿÿÿÿÿÿÿÿÿÿÿÿÿÿÿÿÿÿÿ¢ÿvÿyÿ¢ÿÿ¥ÿ ÿÿ¥ÿÿÿyÿÿÿÿÿÿÿÿÿÿ ÿ¤ÿÿÿÿÿ¥ÿÿÿÿÿÿÿÿÿÿÿÿ¢ÿÿÿÿÿÿÿÿÿÿÿÿÿÿÿÿÿÿÿÿÿ ÿÿÿÿÿÿÿÿ ÿÿÿ ÿÿÿÿÿÿÿÿÿÿÿÿÿÿÿÿÿÿÿÿÿÿ§ÿ¡ÿÿÿÿÿÿ£ÿÿÿÿÿÿÿÿÿÿÿÿÿÿÿÿÿÿÿÿÿÿÿÿÿÿÿÿÿÿÿÿÿÿÿÿÿ¦ÿÿÿÿÿÿÿÿÿÿÿÿÿÿ°ÿ«ÿ ÿÿÿÿÿ¥ÿ ÿÿ¢ÿÿÿÿrÿ|ÿÿÿÿ¬ÿ¨ÿ¤ÿÿÿÿÿ ÿÿÿ¡ÿÿÿÿÿÿÿ{ÿÿÿÿÿÿÿÿÿÿÿÿÿÿvÿÿÿÿÿÿÿÿÿÿÿÿÿÿÿÿÿÿÿ ÿÿÿÿÿÿ}ÿÿÿÿÿ~ÿ{ÿ¦ÿ¤ÿpÿÿÿÿÿÿwÿÿÿ{ÿÿÿÿÿÿÿÿÿÿÿÿÿÿÿÿÿ|ÿ{ÿÿÿÿÿÿÿÿÿÿÿÿzÿÿzÿÿÿÿÿÿÿÿ ÿ ÿÿÿÿÿÿÿ{ÿÿÿuÿ}ÿÿÿÿÿÿÿÿÿÿÿÿÿwÿoÿÿÿÿÿÿÿÿÿ¦ÿÿÿÿÿÿ¢ÿÿÿÿÿ¡ÿÿÿÿÿÿÿÿÿÿÿÿÿÿÿÿÿ¤ÿ¦ÿÿÿÿÿÿÿÿ ÿÿÿÿ¦ÿÿÿÿÿÿÿÿÿÿ¤ÿ¨ÿÿÿÿÿÿÿÿÿÿÿÿÿÿÿÿÿÿÿÿ¡ÿ ÿ¨ÿ¢ÿÿ ÿ¡ÿÿÿÿÿÿ¢ÿ¯ÿ¤ÿ ÿÿÿÿ ÿÿ ÿÿ®ÿÿÿÿÿÿªÿÿÿÿÿÿ«ÿÿÿ£ÿÿ ÿ¦ÿ¥ÿ«ÿ«ÿÿÿ¤ÿ¨ÿÿÿÿÿÿ«ÿªÿÿ§ÿÿ¨ÿ²ÿÿÿÿÿ ÿµÿ¢ÿÿ¤ÿ ÿÿ§ÿÿ£ÿ®ÿÿ¶ÿ¦ÿÿ¤ÿÿÿ§ÿ§ÿ²ÿ³ÿÿÿ«ÿ¬ÿ«ÿ¡ÿÿÿÿÿÿ¥ÿÿÿ¦ÿ¤ÿ ÿÿÿ¨ÿ¦ÿÿÿÿÿ¦ÿ£ÿÿÿÿ¡ÿÿÿ¦ÿÿÿªÿÿÿ¬ÿÿÿÿÿÿÿ ÿ°ÿ£ÿ§ÿÿÿ£ÿ­ÿ­ÿ ÿÿÿÿÿÿ¤ÿ®ÿÿÿÿÿÿ|ÿ{ÿÿ¤ÿ£ÿÿ¥ÿ¡ÿÿÿ­ÿ¨ÿ¢ÿ¡ÿÿ¬ÿ¥ÿ¥ÿÿ±ÿÿ¥ÿÿÿ£ÿÿ¡ÿ¬ÿ²ÿÿÿ§ÿÿ¥ÿ¥ÿÿÿÿ ÿªÿ¬ÿÿ¢ÿ¬ÿ¤ÿ¥ÿ¡ÿÿÿÿÿÿÿÿ©ÿ¨ÿªÿ¨ÿÿ¨ÿ¯ÿ¤ÿÿÿÿ£ÿ ÿÿÿ¢ÿÿÿ®ÿÿ¬ÿÿÿÿÿ¡ÿ²ÿ¡ÿ¡ÿ©ÿÿ¢ÿ«ÿÿªÿ±ÿÿ§ÿÿÿÿ¢ÿÿÿÿÿ¨ÿ¨ÿ¢ÿ¤ÿ¤ÿÿÿ ÿ¥ÿ¦ÿ£ÿ©ÿ«ÿ¢ÿ«ÿ«ÿ ÿ£ÿ¶ÿ¢ÿÿÿÿ­ÿÿÿ«ÿ¡ÿÿÿÿÿ±ÿ£ÿ ÿ¥ÿÿÿÿ­ÿ¥ÿÿÿÿ¥ÿ¡ÿÿÿ¡ÿÿÿÿ¨ÿ¬ÿªÿ¡ÿÿÿ£ÿ¡ÿ¥ÿ¡ÿÿªÿªÿ£ÿ¡ÿ©ÿ¡ÿ¦ÿ¥ÿ¤ÿ¨ÿ¡ÿ¦ÿ¤ÿÿ¡ÿ¢ÿÿ«ÿ©ÿ¬ÿÿ£ÿ¥ÿ³ÿÿÿÿÿÿÿ©ÿ¬ÿ°ÿªÿÿ§ÿ²ÿ¯ÿ¢ÿ ÿ¨ÿ¤ÿ«ÿ¦ÿ£ÿ¥ÿÿÿÿÿÿÿÿÿÿÿÿ¤ÿ¦ÿÿÿ¢ÿ¦ÿ¬ÿ ÿÿ¤ÿÿÿ´ÿ¢ÿÿ«ÿ¦ÿ¸ÿ¸ÿÿÿ®ÿÿ¬ÿ´ÿÿ­ÿÿ¥ÿÄÿ«ÿ¯ÿ¦ÿ¢ÿ¤ÿ°ÿ·ÿ¬ÿ¤ÿÿÿÿÿÿÿÿÿªÿ¦ÿÿÿÿÿÿÿÿÿ¬ÿÿ¢ÿ¿ÿ®ÿÿ«ÿ£ÿÿÿÿÿÿÿÿÿÿ±ÿ¢ÿÿÿ¯ÿ¨ÿÿÿÿ£ÿ¢ÿ¡ÿ§ÿÿÿ­ÿ¥ÿ¦ÿ¦ÿ¨ÿ©ÿ¤ÿ¨ÿ¥ÿÿÿ¥ÿÿÿ®ÿ°ÿ®ÿÿÿÿ¥ÿ©ÿÿÿÿÿÿÿÿ ÿÿ¢ÿ§ÿÿÿÿÿ¥ÿ©ÿÿ¬ÿÿÿ£ÿÿÿÿÿÿÿ¡ÿ£ÿÿÿÿÿÿÿªÿ ÿÿÿÿÿÿ¦ÿ¶ÿ ÿÿÿÿÿÿÿÿ}ÿÿÿÿÿÿ ÿ ÿ¥ÿÿÿÿÿÿ¡ÿÿÿÿÿÿÿÿÿÿÿÿÿ¥ÿÿÿÿ ÿÿÿÿÿÿÿÿÿÿÿÿ©ÿÿÿÿ¤ÿÿÿÿÿÿÿÿÿÿÿÿÿ¤ÿÿÿÿÿÿÿÿÿÿÿÿ­ÿÿÿ¥ÿÿÿÿÿÿÿÿÿÿ¤ÿÿÿÿÿÿÿ±ÿ ÿÿÿÿÿÿÿÿÿÿÿÿÿÿlÿdÿÿÿÿÿÿÿÿÿÿÿÿÿÿÿÿÿÿÿÿÿÿÿÿÿÿÿÿÿÿÿÿÿÿÿÿÿÿÿÿÿÿ¡ÿÿÿ¢ÿ¤ÿÿÿ±ÿÿÿÿÿÿ¤ÿÿÿÿÿÿÿÿÿÿÿÿÿÿÿÿÿÿÿÿÿÿ}ÿÿÿÿÿ¦ÿÿÿÿÿÿÿÿÿÿÿÿÿÿÿÿÿÿ¦ÿ°ÿ©ÿÿÿÿÿÿÿÿÿÿÿÿ­ÿÿÿÿÿÿÿÿ¡ÿÿÿÿ ÿÿÿÿÿ|ÿÿÿÿªÿÿÿÿÿÿÿÿ£ÿÿÿÿ§ÿÿªÿÿ ÿ£ÿÿÿÿ¤ÿ§ÿ£ÿÿÿÿÿÿÿÿÿÿÿÿ¥ÿÿ ÿÿÿÿÿ¡ÿ¦ÿÿÿÿÿ¢ÿÿÿ¦ÿÿÿÿÿÿÿÿÿÿÿ¥ÿÿÿ¤ÿÿÿªÿÿÿÿ ÿÿÿÿ§ÿ ÿÿÿ£ÿÿÿÿÿÿÿÿÿÿÿ¤ÿÿÿÿ¡ÿÿ¦ÿÿ¨ÿ ÿ¢ÿÿ¦ÿ¢ÿÿÿ¥ÿ ÿÿÿ£ÿªÿ¨ÿ§ÿ¥ÿÿ ÿ§ÿªÿÿÿÿÿ¡ÿ¥ÿÿÿ¨ÿªÿÿÿÿÿÿÿÿ£ÿ¥ÿÿÿ¤ÿ§ÿÿÿÿ®ÿ£ÿ¥ÿ®ÿ¤ÿÿ¥ÿÿÿ¥ÿ¨ÿ¬ÿ©ÿ¡ÿ£ÿ©ÿ§ÿ£ÿÿÿ°ÿ¥ÿ ÿ ÿ¢ÿ¦ÿ¦ÿÿÿ¨ÿ«ÿ¦ÿÿ¢ÿ§ÿ ÿÿÿÿÿÿ¤ÿ©ÿÿÿ®ÿ¦ÿ©ÿ£ÿÿÿÿÿ¡ÿÿ¥ÿ§ÿÿÿ­ÿ£ÿ£ÿÿÿ¦ÿ¤ÿÿ°ÿÿ±ÿÿÿ¥ÿ¨ÿ¢ÿ¢ÿÿ ÿ£ÿ¨ÿ¨ÿ¥ÿ­ÿ¡ÿÿÿÿÿÿ¡ÿÿ°ÿ§ÿ¡ÿÿ¤ÿ¨ÿ¯ÿ®ÿÿÿÿÿÿÿ ÿ ÿ¦ÿÿ¬ÿÿ®ÿÿÿÿdÿzÿÿÿÿÿ ÿ ÿ©ÿ±ÿÿ«ÿ¨ÿ¸ÿ§ÿ²ÿÿ¢ÿ¡ÿÿÿÿ¢ÿ¯ÿ¢ÿÿ¥ÿ¬ÿ¡ÿ£ÿ§ÿ¤ÿ¦ÿÿÿ¥ÿÿÿ£ÿÿÿ¥ÿ¦ÿ¤ÿÿ¦ÿ®ÿÿ£ÿ­ÿ¥ÿÿ«ÿ¦ÿ¬ÿÿÿÿ©ÿ§ÿ¢ÿ ÿ¡ÿÿ¢ÿ²ÿÿÿ¥ÿ ÿ©ÿ­ÿÿ ÿÿÿÿÿÿÿ¡ÿ£ÿÿÿÿÿ ÿ¦ÿ®ÿÿ²ÿ¤ÿÿ¢ÿ£ÿ¡ÿ¢ÿ§ÿ¦ÿ¢ÿ£ÿ¡ÿÿÿÿ¢ÿ¢ÿÿ¦ÿÿ¤ÿ ÿªÿ§ÿÿ¢ÿ¦ÿ©ÿ°ÿ¤ÿ¡ÿ¬ÿ£ÿÿÿÿ ÿÿÿ¡ÿ¢ÿ¡ÿ¢ÿ§ÿ¢ÿÿ¢ÿÿ©ÿ«ÿ£ÿ¥ÿ£ÿÿÿ¤ÿ¥ÿ§ÿªÿªÿ¤ÿ£ÿ§ÿ¥ÿ»ÿ¢ÿ£ÿ¢ÿ¦ÿ´ÿ¢ÿÿ¥ÿ¥ÿ¤ÿ¬ÿ¤ÿÿ¡ÿ¤ÿÿÿÿ¢ÿ©ÿÿÿ¦ÿÿÿÿÿ¡ÿ¤ÿÿÿKÿaþUþ3ÿÿÿ¦ÿ¡ÿÿÿÿ£ÿ¨ÿÿÿÿ¡ÿ ÿ¥ÿ­ÿÿÿÿÿÿÿÿÿÿÿ¦ÿÿ£ÿ ÿÿÿÿÿÿÿÿ ÿÿ¤ÿ¢ÿÿÿ¡ÿÿÿ¡ÿ£ÿÿÿÿÿÿÿ§ÿÿÿÿÿÿÿÿÿ¡ÿÿÿÿÿÿÿÿ¦ÿÿÿ¢ÿÿÿ¡ÿ ÿ ÿÿÿÿÿÿÿÿÿÿÿÿÿ}ÿÿ¡ÿ¥ÿ¯ÿÿ¡ÿ ÿÿ¤ÿ¤ÿÿÿÿÿ¦ÿÿÿÿÿÿÿÿÿÿÿ¡ÿÿÿÿÿÿÿ§ÿ¥ÿÿÿ£ÿ¦ÿÿÿÿ¤ÿÿÿÿÿÿÿÿÿÿÿvÿÿþMÿÿÿÿ ÿ«ÿ©ÿÿÿÿÿÿÿÿÿÿÿÿÿÿÿÿ¢ÿÿÿÿ²ÿ£ÿÿÿÿÿ¡ÿÿÿÿÿÿÿÿÿÿÿÿÿÿÿ¢ÿÿÿÿÿÿÿxÿÿÿÿÿÿÿ¤ÿÿÿ ÿÿÿÿÿÿÿÿÿÿÿÿÿÿ¡ÿÿÿÿ£ÿ§ÿ¡ÿÿÿÿÿ ÿÿÿÿÿÿÿÿ¢ÿ¢ÿÿ¡ÿÿÿÿÿÿÿÿÿÿÿÿÿÿÿÿÿÿÿÿÿÿÿÿÿÿ ÿÿÿ£ÿÿÿÿÿÿÿ¦ÿ§ÿÿÿÿÿÿÿÿÿÿÿÿÿÿÿ¢ÿ ÿÿÿÿ¢ÿ ÿÿÿÿÿÿ~ÿÿÿÿ£ÿÿÿÿÿÿQÿ{ÿÿÿÿÿÿÿÿÿÿÿÿÿÿÿÿÿ¢ÿ¡ÿÿÿÿÿÿÿÿÿÿÿ¡ÿÿÿÿÿ¢ÿÿÿÿÿÿÿÿÿÿÿÿÿÿ¤ÿÿÿÿÿÿÿÿÿÿ¢ÿ±ÿ¶ÿ¶ÿ³ÿ¯ÿ§ÿÿ¥ÿ¥ÿ°ÿ«ÿ£ÿ¦ÿ«ÿ¬ÿ±ÿ¤ÿ°ÿ³ÿ§ÿ¦ÿ¨ÿ¤ÿ¤ÿ¡ÿ¢ÿºÿªÿÿÿ¦ÿ³ÿ§ÿÿÿ¢ÿ ÿ!ÿþuþXÿÿÿÿÿÿÿÿ¡ÿÿÿÿ¢ÿ¦ÿ¡ÿ¦ÿ¤ÿÿÿÿÿÿÿÿÿÿÿÿÿÿÿÿÿÿÿÿÿÿÿÿÿÿÿÿ¤ÿÿÿÿÿÿÿÿÿÿÿÿÿÿÿÿÿÿÿÿÿÿÿÿÿÿÿÿÿÿÿÿÿÿÿÿÿÿÿÿÿÿÿÿÿÿÿÿÿÿÿÿÿÿÿÿÿÿÿÿÿÿÿsÿÿÿÿÿÿÿÿÿÿ ÿÿÿÿÿÿÿÿÿÿÿÿÿÿÿÿ|ÿÿÿÿtÿÿÿÿÿÿÿÿÿÿÿÿÿÿÿÿÿÿÿÿÿÿÿÿÿÿÿnÿrÿÿÿÿÿÿÿÿÿÿÿÿÿÿÿÿÿÿÿÿÿÿÿÿÿÿÿÿÿÿÿÿÿÿÿÿÿ ÿÿ¨ÿ£ÿ¤ÿ ÿÿÿÿÿÿdÿÿÿ¦ÿ£ÿ¡ÿ¡ÿ©ÿ¥ÿÿ¤ÿ¤ÿ¤ÿ¢ÿÿÿ§ÿ¨ÿ¢ÿ¨ÿ¦ÿÿÿÿ£ÿÿÿ±ÿ£ÿÿÿÿÿÿÿ¥ÿ£ÿ¨ÿ ÿÿÿÿ¦ÿÿ£ÿÿÿÿÿÿÿÿÿÿÿÿ£ÿ¨ÿ¢ÿ©ÿ£ÿÿÿ¤ÿ¢ÿ ÿ£ÿÿ¤ÿÿ ÿÿÿÿÿÿÿÿÿvÿÿ¥ÿ¤ÿÿÿÿ£ÿ¡ÿÿÿÿÿÿ¢ÿÿÿÿÿÿ ÿÿÿÿÿÿÿÿÿ}ÿÿÿÿÿÿÿÿÿÿÿÿ~ÿÿÿÿÿÿÿÿÿÿÿÿÿÿÿÿÿÿÿÿÿÿÿÿÿÿÿÿÿÿwÿÿÿÿÿÿÿÿÿÿÿÿÿÿ~ÿ-ÿÿMÿÿÿÿÿÿÿÿÿÿeÿñþÿwÿÿÿÿzÿÿÿÿÿÿÿÿÿzÿÿÿÿÿÿÿÿÿÿÿÿÿÿÿÿÿÿÿÿÿÿÿÿÿÿÿÿÿÿÿÿÿ§ÿ¢ÿ©ÿÿÿÿÿÿÿÿÿÿÿÿÿÿÿÿÿÿÿÿÿÿÿÿÿÿÿ~ÿÿ¨ÿ ÿÿÿÿÿvÿÿ§ÿ¨ÿÿÿÿÿÿÿÿÿÿÿÿÿ ÿ¡ÿÿÿÿÿÿÿÿ¡ÿÿÿÿÿÿÿÿÿÿÿÿÿÿÿÿÿÿÿÿÿÿÿÿ ÿÿÿÿÿÿÿÿÿÿÿÿÿÿÿÿÿÿ¨ÿÿÿÿÿ]ÿÿ_ÿÿÿÿÿÿÿÿÿÿÿÿÿÿÿÿÿÿÿÿÿÿÿ²ÿ¢ÿÿÿÿyÿ}ÿÿÿÿÿÿÿÿ|ÿÿÿÿÿÿÿ¨ÿÿÿ¥ÿÿ¡ÿÿÿÿÿÿÿÿ ÿÿÿÿÿÿÿÿÿÿÿÿÿÿÿÿÿÿÿÿÿÿÿÿÿÿÿÿÿÿtÿÿÿÿÿÿÿÿÿÿÿ«ÿÿÿÿÿÿÿÿvÿkÿFÿºþdþÐþ7ÿ`ÿÿÿÿwÿ{ÿÿÿÿÿÿÿÿÿÿÿÿÿÿÿÿÿÿÿÿÿÿ¢ÿÿ¦ÿÿÿÿÿÿÿÿÿÿÿÿÿÿÿÿÿÿÿÿÿÿÿÿÿÿÿÿÿÿ~ÿÿÿÿÿÿÿÿÿÿÿÿÿÿÿÿÿ¡ÿÿÿÿÿÿÿÿÿÿ¬ÿÿÿÿ¡ÿ¨ÿÿÿÿÿÿÿÿÿÿ¤ÿ¦ÿÿÿÿÿÿÿÿÿÿÿ¦ÿÿÿÿ¥ÿÿÿ ÿÿÿÿÿÿÿÿÿÿÿÿÿÿÿÿÿÿÿÿÿÿÿÿ£ÿÿ±ÿÿÿÿ¶ÿÿ¤ÿ­ÿ¡ÿÿÿÿ¡ÿ§ÿÿÿ¥ÿÿÿÿÿÿÿÿÿÿÿÿ~ÿÿÿÿÿÿÿÿ£ÿÿÿÿ ÿÿÿÿÿÿÿÿÿÿÿÿÿÿÿÿÿÿÿ¨ÿÿÿÿÿcÿÿÿÿÿÿÿÿ}ÿÿÿÿÿÿwÿÿÿÿÿÿÿÿÿÿÿÿÿÿÿÿÿÿÿÿÿÿÿÿÿÿÿÿÿÿÿÿÿÿÿÿÿÿÿÿÿÿÿÿÿÿÿzÿÿÿÿÿÿÿÿÿÿ¦ÿÿÿ}ÿÿÿÿÿ{ÿÿÿÿyÿÿÿÿÿÿÿÿÿÿÿÿÿÿÿÿÿÿÿÿÿÿÿÿ~ÿÿÿÿÿÿÿÿ|ÿÿÿ}ÿÿÿÿÿÿÿÿÿÿÿÿÿÿÿÿÿÿÿÿÿÿÿÿÿÿÿÿÿÿÿÿÿÿÿÿÿÿ¡ÿÿÿÿÿ¦ÿÿÿÿÿÿ¢ÿÿÿÿÿÿÿÿÿÿÿÿÿÿÿÿÿÿÿÿ¤ÿÿÿÿÿÿÿÿÿÿÿ ÿ¤ÿÿÿÿÿÿÿÿÿÿÿ¥ÿÿ¢ÿÿÿÿÿÿªÿÿÿÿÿÿÿÿÿÿÿÿÿÿÿÿÿ ÿÿÿÿÿÿ«ÿÿÿÿÿÿ°ÿÿÿÿÿÿ­ÿÿÿµÿÿÿ¥ÿ ÿÿªÿÿ}ÿÿÿÿÿÿªÿ­ÿ²ÿ°ÿ©ÿÿÿ¥ÿÿÿÿÿÿÿÿ¡ÿÿ¤ÿÿ¤ÿ²ÿªÿÿÿ£ÿ¬ÿ¬ÿÿÿÿÿÿ§ÿ¡ÿÿ©ÿÿ­ÿ¬ÿ¢ÿ£ÿÿÿ¬ÿÿ¡ÿ¤ÿÿ¡ÿÿÿÿÿÿ¤ÿ¡ÿÿÿÿÿÿ±ÿ·ÿ±ÿ£ÿÿ¤ÿÿÿ£ÿÿÿ¡ÿÿ¦ÿ¬ÿÿ¤ÿ ÿ£ÿ¤ÿÿÿ±ÿ©ÿ¥ÿ©ÿÿ¦ÿÿyÿÿ¢ÿÿªÿÿÿªÿÿÿÿ¬ÿ£ÿÿ ÿÿÿÿ¦ÿªÿ¤ÿ¡ÿ©ÿ©ÿ¥ÿÿÿÿ§ÿÿÿ¨ÿ£ÿ£ÿ©ÿ¯ÿ¢ÿ¡ÿÿ¡ÿ±ÿ¢ÿÿÿ¥ÿ¬ÿÿÿÿ¤ÿÿ¨ÿÿ«ÿÿÿ¨ÿ©ÿ¤ÿ£ÿ¢ÿÿ°ÿ¯ÿ¬ÿ¬ÿ£ÿ§ÿªÿÿ ÿ¢ÿ ÿ¥ÿÿÿ¡ÿ£ÿÿÿ¥ÿ°ÿ²ÿÿªÿ°ÿ¤ÿÿ¥ÿÿÿ¡ÿÿÿ¨ÿÿÿ«ÿÿ¦ÿ¢ÿÿÿÿÿ¡ÿÿ§ÿ¬ÿ¦ÿ¢ÿ¨ÿÿ°ÿ°ÿ¨ÿ±ÿ¡ÿÿÿÿÿ ÿÿÿ©ÿÿÿ¥ÿÿÿ¨ÿ¥ÿ«ÿ°ÿ³ÿ¹ÿ©ÿÿ¥ÿ©ÿÿ¢ÿ®ÿ«ÿ¤ÿÿ§ÿ¦ÿ©ÿ¥ÿ¥ÿ¡ÿÿ¤ÿ ÿÿ©ÿªÿÿÿÿÿÿ§ÿ³ÿÿÿÿÿ ÿ ÿ ÿÿÿÿ£ÿ¦ÿ§ÿ©ÿ£ÿÿ ÿ©ÿÿÿÿÿ¥ÿ¦ÿÿÿÿ¨ÿ­ÿ¦ÿ¤ÿªÿ¢ÿªÿ¤ÿ ÿÿÿ¤ÿ±ÿ®ÿ±ÿ«ÿÿ£ÿ¥ÿÿ¢ÿ«ÿ¢ÿÿÿ£ÿ¨ÿ¡ÿ¡ÿÿ¤ÿÿ¢ÿÿÿ ÿ¡ÿ«ÿ¢ÿ¡ÿ¬ÿ¨ÿ¢ÿÿÿÿ¥ÿÿÿÿÿÿ£ÿ­ÿÿÿ¡ÿÿÿÿ£ÿ¡ÿÿ§ÿ ÿÿÿ¡ÿÿ­ÿÿÿªÿ§ÿÿ ÿªÿÿ¬ÿ¥ÿ©ÿ®ÿ°ÿµÿ§ÿ±ÿ²ÿÿÿ¤ÿ¯ÿÿÿÿÿÿÿÿ¡ÿ¨ÿ ÿÿÿÿÿÿÿ¦ÿ¥ÿ¨ÿ¸ÿÿ¦ÿ ÿÿ±ÿÿÿÿuÿÿÿÿÿÿ¢ÿÿ ÿÿÿ¨ÿÿÿÿÿÿÿÿÿÿ¡ÿ©ÿ©ÿ«ÿ£ÿÿ ÿ¤ÿ¨ÿ£ÿÿ£ÿ¨ÿÿÿ£ÿ¯ÿ²ÿÿ£ÿÿ ÿÿÿÿÿÿÿÿÿÿÿÿÿ©ÿÿ¢ÿ¢ÿ¢ÿ«ÿ¥ÿÿÿÿÿÿÿ¦ÿÿÿÿ ÿÿÿ¡ÿ¥ÿÿÿ ÿ©ÿÿÿ£ÿÿ¥ÿ¦ÿÿÿªÿÿÿÿÿÿ©ÿÿÿÿÿÿÿÿ¥ÿ§ÿÿÿÿÿÿ¢ÿÿ¨ÿÿ¢ÿ¡ÿÿÿÿ«ÿ­ÿÿÿÿÿÿÿÿÿÿÿÿÿÿÿÿÿ¤ÿÿÿÿ£ÿÿÿ¨ÿÿÿÿÿÿÿÿÿÿ ÿ£ÿÿ ÿÿÿÿÿÿÿÿÿÿÿ£ÿÿÿÿÿÿÿÿÿÿÿ¤ÿ¥ÿÿÿÿÿÿÿÿÿÿÿÿÿÿ ÿÿÿÿÿÿÿÿÿÿÿÿÿÿÿÿÿÿÿÿvÿÿÿÿÿÿÿÿÿÿÿÿÿÿÿÿÿÿÿÿÿÿÿÿÿÿÿÿÿÿÿÿÿÿÿÿ¡ÿÿÿÿÿ©ÿ£ÿ¢ÿ¦ÿÿÿÿÿÿ|ÿÿÿÿÿÿÿÿÿ{ÿÿÿÿÿÿÿÿÿÿÿÿ}ÿÿÿÿÿÿÿÿÿÿÿÿÿÿÿÿÿÿÿÿ¡ÿÿÿÿÿÿÿÿ¡ÿÿÿÿ ÿÿ»ÿÿÿÿÿÿ¨ÿÿ¡ÿÿÿÿÿÿÿÿÿÿÿÿÿ¦ÿÿ ÿÿÿÿ~ÿ¬ÿÿÿÿ ÿÿÿÿÿÿÿÿÿ¡ÿÿ¦ÿÿ¦ÿ©ÿÿÿÿ§ÿÿÿÿÿÿÿ ÿ¢ÿÿ¨ÿÿÿ§ÿ¤ÿÿÿÿ¡ÿÿÿÿ ÿÿÿÿÿÿÿÿÿÿÿÿ¥ÿÿÿÿÿÿ¢ÿ ÿÿÿÿÿ¢ÿÿÿÿÿÿÿÿÿÿÿ¤ÿ¡ÿÿÿÿÿÿÿÿÿÿ£ÿÿ²ÿªÿ¬ÿÿ ÿ¢ÿÿ¢ÿ¢ÿ¤ÿÿÿ¡ÿ§ÿ­ÿ¦ÿÿÿÿÿ£ÿÿÿÿ¡ÿÿÿÿÿÿÿÿÿÿÿÿÿÿÿÿÿÿªÿ©ÿ¨ÿ¦ÿ®ÿ¬ÿÿÿ£ÿ®ÿÿÿ£ÿ¨ÿ§ÿªÿ¨ÿÿÿ¤ÿ¤ÿ¡ÿÿÿ¯ÿÿÿ¢ÿ£ÿÿ£ÿ£ÿÿÿÿ©ÿ«ÿ¡ÿÿ¤ÿ¢ÿÿÿÿÿÿÿ¤ÿ¢ÿÿ¦ÿªÿ¢ÿ ÿªÿ¥ÿÿ¤ÿªÿ®ÿ§ÿÿÿ¡ÿ©ÿ¯ÿ­ÿ©ÿÿÿÿÿÿ£ÿ£ÿ¢ÿ¤ÿ¢ÿ©ÿ¢ÿ¤ÿ¢ÿ ÿ¤ÿ¨ÿ¦ÿ©ÿ®ÿ£ÿ¥ÿÿÿÿÿÿ§ÿ¬ÿÿ¦ÿ¤ÿ ÿ¢ÿ¡ÿÿÿ¡ÿÿ ÿ ÿÿ¡ÿÿ£ÿÿ©ÿÿ³ÿ ÿ©ÿÿ\ÿÿ¢ÿÿÿÿÿÿÿ­ÿÿ¡ÿ¨ÿÿÿÁÿÿÿ¢ÿ ÿÿÿ¢ÿ¢ÿÿÿ¢ÿªÿ¡ÿ¤ÿ§ÿ¬ÿ ÿÿ®ÿ¥ÿÿÿ¡ÿ¡ÿ ÿ¨ÿ¤ÿ ÿ ÿ¨ÿ¬ÿ¡ÿ©ÿ¦ÿ¡ÿ§ÿ¦ÿÿµÿ¥ÿÿÿÿÿ¤ÿ¥ÿ¤ÿ¢ÿ¦ÿ®ÿ ÿÿ£ÿ¤ÿÿÿ¬ÿ®ÿÿÿ¤ÿ¡ÿÿ ÿÿÿ¤ÿ¤ÿÿ«ÿÿÿ®ÿÿ»ÿ¯ÿÿÿ¨ÿ¦ÿ¥ÿ®ÿ«ÿÿÿ§ÿ¥ÿÿÿ§ÿ²ÿÿÿÿÿÿÿ ÿÿ¢ÿ®ÿÿÿÿ¡ÿ£ÿ£ÿÿ¢ÿ£ÿ ÿ¦ÿ¢ÿ¤ÿ£ÿÿÿ¦ÿ«ÿ«ÿ¢ÿÿ¥ÿ¤ÿ¦ÿ¬ÿ§ÿ¡ÿ ÿÿ ÿÿÿÿ«ÿºÿ¨ÿÿÿÿ©ÿ¥ÿ ÿ ÿ¢ÿÿÿÿÿ ÿ¨ÿ¢ÿ¦ÿÿÿÿ«ÿ¨ÿÿÿÿ¦ÿªÿÿÿÿÿÿÿJÿ¢þBþÿuÿÿÿ©ÿ§ÿÿÿÿ¦ÿ¨ÿÿÿÿÿÿ ÿ ÿÿÿ£ÿÿÿÿÿÿÿÿÿÿÿ¢ÿÿÿÿÿÿÿÿÿÿ ÿÿÿÿÿÿ¦ÿÿÿÿÿÿ¤ÿÿÿÿÿÿÿÿÿÿÿÿÿÿÿÿÿÿ¡ÿÿÿÿÿÿÿÿÿÿÿÿÿÿÿÿÿÿÿÿÿÿÿÿÿÿ¡ÿÿÿÿÿÿÿÿÿÿÿÿ²ÿÿÿÿÿÿÿÿÿÿÿ ÿÿÿÿÿÿ ÿÿ¥ÿ§ÿ¡ÿÿÿÿÿÿÿÿÿÿÿÿÿÿÿÿÿJÿ©þÿ~ÿÿÿÿÿÿÿÿ ÿÿÿÿÿÿÿÿÿÿÿÿÿÿÿÿÿÿÿÿÿÿÿ¤ÿ£ÿÿÿÿ|ÿÿÿÿÿÿÿÿÿÿÿÿÿÿÿÿÿÿÿÿÿÿÿÿÿÿÿÿ¡ÿÿÿÿÿÿÿÿ£ÿ¢ÿÿÿÿÿÿÿÿÿÿÿÿÿÿÿÿÿÿÿÿ{ÿÿÿÿÿÿÿÿÿÿÿÿÿÿÿÿÿÿÿÿÿÿÿÿÿÿÿÿÿÿÿÿ¥ÿ¥ÿÿÿ¡ÿÿÿÿÿÿÿÿÿÿÿÿÿÿÿÿÿÿÿÿÿ£ÿÿÿÿÿ ÿ¡ÿÿÿÿÿÿÿÿÿÿÿÿÿÿÿ¦ÿÿDÿrÿÿÿÿÿÿÿ ÿÿÿÿÿÿÿÿÿÿÿÿÿÿÿÿÿÿÿÿÿ£ÿÿÿÿÿÿÿ¦ÿÿÿÿÿÿÿÿÿ ÿÿÿÿ¡ÿ£ÿÿÿÿÿÿÿÿÿÿÿ£ÿ²ÿ¹ÿµÿªÿµÿ¤ÿ²ÿ¤ÿ£ÿ¯ÿ¦ÿÿÿ¯ÿ°ÿ®ÿ¬ÿ²ÿ©ÿÿÿ¢ÿ£ÿ¢ÿ§ÿ´ÿ©ÿ¡ÿ¦ÿ±ÿ³ÿ¢ÿÿÿÿ¡ÿcÿ°þºþUÿÿÿ¡ÿÿÿÿ ÿÿÿÿÿÿ¤ÿ²ÿÿ¡ÿ°ÿªÿªÿ©ÿÿ ÿÿÿ¤ÿÿÿ ÿÿÿÿÿÿÿÿÿÿÿÿÿÿÿÿÿÿÿÿÿ£ÿÿÿÿÿÿÿÿÿÿÿÿÿÿÿÿÿÿÿÿÿÿÿÿÿÿÿÿÿÿÿÿÿÿÿ ÿÿ}ÿÿÿÿÿÿÿÿÿÿÿÿÿÿÿÿÿÿÿÿÿÿÿÿÿÿÿÿÿÿÿÿÿÿÿÿÿÿÿÿÿÿÿÿÿvÿÿÿzÿÿÿÿ{ÿÿÿÿÿÿÿÿÿÿ{ÿÿÿÿÿsÿÿÿÿÿÿ}ÿÿÿÿ|ÿ9ÿ/ÿhÿÿÿÿÿÿÿÿÿÿÿÿÿÿÿ¢ÿÿÿÿÿÿÿÿÿÿÿÿÿÿÿÿÿÿÿÿ®ÿ¡ÿÿÿÿ¡ÿÿÿ§ÿ ÿ¡ÿÿfÿÿÿÿÿÿ¡ÿ¦ÿ¢ÿÿÿÿ©ÿ¢ÿ§ÿ£ÿÿÿÿÿÿÿÿÿ¢ÿ§ÿ¦ÿ³ÿ³ÿ£ÿÿÿÿÿÿ©ÿ­ÿ©ÿÿÿ±ÿÿÿÿÿÿ¦ÿ ÿÿ°ÿ«ÿÿÿ ÿÿÿ¤ÿÿÿÿÿÿÿ¤ÿ¨ÿ£ÿÿÿ²ÿ¢ÿÿÿÿÿÿ¥ÿÿÿÿrÿvÿÿÿÿÿÿÿÿÿÿÿÿÿ­ÿ¢ÿÿ¥ÿ«ÿÿÿÿÿ¢ÿÿÿÿÿÿÿÿÿÿÿÿÿÿÿÿÿÿÿ~ÿÿÿÿÿÿÿÿÿÿÿÿÿÿÿÿÿwÿÿÿÿÿÿxÿÿÿÿÿÿ~ÿÿÿÿÿÿÿÿÿÿÿÿÿÿoÿÿöþdÿÿÿÿÿÿÿÿÿÿuÿXÿZÿxÿÿÿÿÿÿÿÿ¤ÿÿÿÿÿÿÿÿÿÿÿÿÿÿÿÿÿÿÿÿÿÿÿÿÿÿÿÿÿÿÿÿÿ¥ÿÿÿÿÿÿÿ ÿ«ÿÿÿÿÿÿÿÿÿÿÿÿÿÿÿÿÿ¡ÿ¤ÿÿÿÿÿÿ¢ÿÿÿÿÿÿÿÿÿÿqÿÿÿÿÿÿ ÿÿÿÿÿÿÿÿÿÿ§ÿ£ÿÿÿÿÿÿÿÿÿÿÿÿÿÿÿªÿÿÿ ÿ£ÿÿÿÿÿÿÿÿÿÿÿÿÿÿÿ£ÿÿÿÿÿÿÿÿÿÿÿÿÿÿÿ£ÿÿÿÿÿ|ÿKÿÿhÿÿÿÿÿÿ¡ÿÿÿÿÿÿÿÿÿÿÿÿÿÿÿÿ|ÿÿ®ÿÿÿÿÿÿ}ÿÿÿÿÿÿÿÿÿÿÿÿÿÿÿÿÿÿÿÿÿÿÿÿÿÿÿÿÿÿÿÿÿÿÿÿrÿxÿÿÿÿÿÿÿÿÿÿÿÿÿÿÿÿÿÿÿ§ÿÿÿÿÿÿÿÿÿÿÿÿÿÿÿÿÿÿÿ~ÿÿÿÿ^ÿÿþþÇþÞþ2ÿPÿÿÿÿ®ÿÿÿÿÿÿÿÿÿÿÿÿÿÿÿÿÿÿÿÿÿÿÿ¢ÿÿÿÿÿÿÿÿÿÿÿÿÿÿ~ÿÿyÿÿ ÿÿÿÿÿ¡ÿÿÿÿÿÿÿÿÿÿÿÿÿÿÿÿÿÿÿÿÿ¡ÿÿÿ£ÿÿÿÿÿÿÿÿÿÿ¬ÿÿÿÿÿÿÿÿÿÿÿÿÿÿÿÿÿÿÿÿÿÿÿÿÿ¨ÿÿÿÿÿÿÿÿÿÿÿÿÿÿÿÿÿÿÿÿÿÿÿÿÿÿÿÿÿÿÿÿÿµÿÿÿxÿÿÿÿÿÿ¡ÿÿÿÿÿÿÿÿÿÿÿÿÿÿÿÿÿÿÿÿÿÿÿÿÿÿÿÿÿÿÿÿÿÿÿÿÿÿÿÿÿÿÿÿÿÿÿÿÿÿ¥ÿ®ÿÿÿ´ÿ¡ÿÿÿ~ÿÿÿÿÿÿÿÿÿiÿÿÿÿÿÿÿÿ¡ÿÿÿÿÿÿÿ ÿÿÿÿÿÿÿÿÿÿÿÿÿÿÿÿÿÿÿÿÿÿÿÿÿÿ}ÿÿÿ|ÿÿÿÿÿÿÿÿÿÿÿÿÿÿÿ}ÿÿÿÿÿÿÿÿÿÿÿÿÿÿÿwÿÿÿÿÿÿÿÿÿÿÿÿÿÿÿÿÿÿÿÿÿÿÿÿÿÿÿ{ÿÿÿÿ}ÿÿÿÿÿÿÿÿ£ÿÿ~ÿÿÿ£ÿÿÿÿÿÿÿÿÿÿÿÿÿÿÿÿÿÿÿÿÿÿÿÿÿÿÿÿÿÿÿÿÿÿÿÿÿÿÿÿÿÿÿÿÿÿÿÿÿÿÿÿ¢ÿ ÿÿÿÿÿÿÿÿÿÿÿÿÿÿÿÿÿªÿÿÿÿÿÿÿÿÿÿÿÿÿÿÿÿÿÿÿ§ÿµÿ°ÿ¤ÿ ÿÿÿÿÿÿÿÿÿÿÿÿÿÿÿÿªÿ§ÿÿÿ«ÿ¨ÿÿ£ÿÿÿ¬ÿÿÿÿÿ®ÿ ÿÿÿ¢ÿÿ¥ÿÿÿÿÿÿµÿ¨ÿÿÿ£ÿÿÿÿÿ¢ÿ ÿÿÿ¡ÿÿÿÿÿÿÿÿÿÿ¨ÿ¨ÿ¢ÿ ÿ´ÿ¥ÿÿÿ±ÿ¨ÿÿ©ÿ¦ÿ±ÿÿ¬ÿÿÿÿÿÿ¯ÿÿ©ÿ£ÿÿ®ÿÿÿÿÿÿÿÿÿÿÿ«ÿ«ÿÿ ÿ£ÿÿ¦ÿ®ÿ°ÿ¥ÿ¡ÿ§ÿ¤ÿÿ ÿ«ÿ¢ÿÿÿÿ©ÿ¤ÿÿ¥ÿ¡ÿÿ¬ÿ¦ÿ ÿ§ÿ¨ÿ³ÿ­ÿÿ¨ÿÿ|ÿÿÿÿ§ÿÿÿ¬ÿÿÿÿÿÿ¢ÿ§ÿ«ÿ¡ÿ£ÿ ÿ ÿ§ÿ¦ÿ£ÿÿ¡ÿ ÿÿÿ¨ÿ£ÿÿÿÿÿ¢ÿ¥ÿÿÿÿÿ¡ÿÿÿ£ÿÿ ÿÿÿÿ¬ÿÿµÿÿ ÿÿÿ¦ÿ³ÿ£ÿÿÿÿ¬ÿ¨ÿ¡ÿÿÿ ÿÿÿÿÿÿÿ¤ÿÿÿÿÿÿªÿ¬ÿ¢ÿÿÿ¦ÿ§ÿ£ÿÿ£ÿ§ÿÿ§ÿÿ­ÿ¦ÿÿÿÿÿ¥ÿÿÿÿÿÿÿÿ­ÿ¸ÿ¤ÿÿÿ³ÿ®ÿ­ÿ³ÿ±ÿÿÿ£ÿÿÿÿÿ£ÿÿÿ¤ÿ ÿÿÿ¢ÿ§ÿ ÿ­ÿ«ÿ¤ÿ£ÿ§ÿ¥ÿÿ¬ÿ¡ÿ§ÿ©ÿÿ³ÿ¯ÿ¢ÿ¥ÿ¦ÿ«ÿÿ ÿÿÿÿªÿÿÿ¢ÿÿÿÿÿ¥ÿÿ¡ÿÿÿ©ÿ§ÿ«ÿ£ÿ±ÿ´ÿ ÿ§ÿ°ÿ®ÿÿÿ£ÿÿÿ¡ÿ ÿªÿªÿÿÿÿ¯ÿ£ÿ ÿ©ÿ§ÿ§ÿ¤ÿ ÿªÿÿÿ¨ÿ¬ÿ¡ÿ°ÿ¬ÿÿ¨ÿÿÿ¬ÿ­ÿ¬ÿÿÿÿ¤ÿÿÿ¢ÿ«ÿÿÿÿÿÿÿ¥ÿÿÿ«ÿ©ÿÿÿÿÿÿÿÿ£ÿ¥ÿ£ÿ¤ÿ ÿ ÿÿÿÿÿÿÿ§ÿ¦ÿ­ÿ¡ÿ«ÿ¤ÿÿÿÿÿÿ¹ÿÿ¢ÿ«ÿÿ©ÿ¯ÿ²ÿ ÿÿÿ§ÿ ÿÿ¤ÿÿ¡ÿ¤ÿ ÿÿÿÿÿ¡ÿÿÿÿ¦ÿ¤ÿÿÿ¡ÿ¤ÿÿ ÿ¥ÿÿÿ¤ÿ¢ÿÿÿÿ®ÿ¦ÿ¡ÿÿÿÿÿ«ÿ¯ÿ¯ÿ ÿÿ³ÿ§ÿ¬ÿ¢ÿ¨ÿ}ÿ¡ÿ§ÿ¡ÿ¬ÿÿ¢ÿ©ÿ¨ÿ·ÿ©ÿÿ¡ÿÿÿÿ¨ÿ©ÿ¥ÿ©ÿ®ÿ«ÿ£ÿÿÿÿÿ¡ÿÿÿÿÿÿÿÿÿÿÿÿ¥ÿÿÿ­ÿ ÿ«ÿ£ÿÿÿÿ¡ÿ¨ÿÿÿ¡ÿÿ¢ÿÿÿ¡ÿ£ÿ ÿÿ£ÿ¬ÿ¦ÿ¡ÿ ÿÿÿÿÿÿÿ§ÿ¡ÿÿÿÿ¦ÿ¢ÿÿ¡ÿ¤ÿÿÿ¯ÿÿÿ¤ÿÿÿ¨ÿÿÿÿÿÿ§ÿ£ÿÿÿÿÿ¤ÿÿÿÿ¥ÿ¥ÿÿÿÿÿÿÿÿÿ¡ÿÿÿÿÿÿÿÿÿÿzÿÿÿÿ¬ÿÿÿÿÿÿÿÿÿÿÿÿÿÿÿÿÿÿÿÿÿÿÿÿ¦ÿÿÿ|ÿÿÿÿÿÿÿÿ­ÿÿÿ¨ÿÿÿÿÿÿÿvÿÿÿÿ ÿÿ£ÿÿÿÿÿÿÿÿÿÿ}ÿÿ¨ÿÿÿÿzÿÿÿzÿÿÿÿÿÿÿ ÿÿÿÿÿÿÿÿÿ£ÿ¢ÿÿÿÿÿÿÿÿÿÿÿÿÿÿÿÿÿÿÿ¥ÿÿÿÿÿÿÿÿ¢ÿ ÿ¹ÿ®ÿ¡ÿÿÿÿÿÿÿÿ ÿÿÿÿÿÿÿÿÿÿÿÿÿÿ§ÿÿ¢ÿÿÿÿÿÿÿÿÿ¤ÿÿÿÿÿÿ ÿÿÿÿÿÿÿÿ¡ÿÿÿÿ¢ÿ ÿÿÿÿÿÿ®ÿ®ÿÿÿÿÿÿ¢ÿÿÿÿÿÿÿ ÿ¦ÿÿÿÿÿÿÿ«ÿ¡ÿÿÿÿ¦ÿÿÿÿÿÿÿÿÿÿÿÿÿÿÿÿÿ­ÿ£ÿ¡ÿ¡ÿÿÿÿ£ÿÿÿÿÿÿÿ£ÿÿÿÿÿÿÿ¤ÿÿÿÿÿÿÿÿÿÿÿÿÿÿÿÿÿÿÿÿÿÿ~ÿÿ¦ÿ ÿÿÿÿÿÿ£ÿÿÿÿÿÿÿ¡ÿÿÿÿ ÿÿÿÿÿ¢ÿÿÿÿÿÿÿ¬ÿ£ÿ²ÿ¦ÿ¡ÿÿÿÿ¢ÿ§ÿ¤ÿÿÿ¥ÿ¢ÿ¡ÿ¯ÿÿ¡ÿÿ©ÿÿÿÿªÿ¤ÿ ÿÿ«ÿÿÿÿÿ§ÿ©ÿ£ÿ¤ÿ¡ÿÿÿÿ¢ÿ©ÿ¢ÿ±ÿ«ÿµÿ§ÿÿÿ¨ÿ³ÿÿÿ£ÿ ÿÿ ÿ ÿÿÿ§ÿ§ÿÿÿÿ¨ÿ©ÿÿÿ ÿÿªÿ ÿ¢ÿ«ÿ¢ÿ ÿÿÿ£ÿ ÿ£ÿ¦ÿÿ ÿÿÿÿÿ¡ÿ§ÿ¬ÿ·ÿÿ¡ÿ¦ÿ®ÿÿÿ­ÿ·ÿ¶ÿ¤ÿÿÿÿ¢ÿªÿ²ÿ³ÿÿÿ¦ÿÿ¬ÿ¡ÿ±ÿªÿ§ÿ©ÿ¤ÿ¤ÿ£ÿ£ÿ¥ÿ£ÿ¢ÿ¦ÿ¬ÿ°ÿ§ÿ¡ÿÿ£ÿ¦ÿ¤ÿ¢ÿ³ÿÿÿÿÿÿ£ÿ¤ÿÿÿÿ£ÿ«ÿÿ¥ÿ¥ÿ©ÿÿÿ©ÿ¥ÿ¦ÿ¦ÿÿ^ÿÿ ÿÿÿ¢ÿ¡ÿÿÿÿÿÿ¦ÿÿ«ÿªÿÿÿ¥ÿ­ÿ¦ÿÿÿ¦ÿ¥ÿÿ¤ÿ¦ÿ¡ÿ¦ÿÿÿ ÿÿ²ÿªÿ§ÿ£ÿ¡ÿ¨ÿ¤ÿ¬ÿÿÿ ÿ£ÿ£ÿ¤ÿ£ÿÿ­ÿ®ÿ¬ÿ½ÿ·ÿÿÿ¡ÿÿ¤ÿ«ÿ³ÿ¬ÿ£ÿ¨ÿ¯ÿ§ÿÿ¦ÿ«ÿÿ ÿ®ÿÿÿ¡ÿ¤ÿ¡ÿÿ¡ÿ¡ÿÿ§ÿ­ÿ¥ÿ¬ÿ·ÿ¯ÿ¬ÿÿÿÿÿ£ÿ¯ÿ£ÿ¢ÿ¥ÿ¦ÿ ÿÿ­ÿ©ÿÿÿ§ÿÀÿÿÿ¤ÿÿ¥ÿ®ÿ¡ÿ¦ÿªÿ¢ÿ¥ÿ£ÿÿªÿ¦ÿ¢ÿÿ­ÿºÿ¸ÿ¹ÿ§ÿÿÿ ÿÿ©ÿ¶ÿ®ÿ ÿÿ¡ÿÿÿ¤ÿÿ¢ÿ®ÿ¬ÿ£ÿÿÿ£ÿÿÿ¦ÿÿÿÿ£ÿÿ¥ÿ¢ÿ£ÿÿÿÿÿÿ£ÿ£ÿ¥ÿ ÿ¨ÿÿ ÿÿÿÿ¡ÿ´ÿ¥ÿÿÿÿÿÿwÿ½þ§ýøþmÿÿÿÿ¢ÿ§ÿÿÿÿ ÿÿÿÿÿÿÿÿÿÿÿÿÿ ÿ ÿÿÿÿÿÿÿÿ¢ÿÿÿÿÿÿÿÿÿÿ ÿÿ®ÿÿÿÿÿÿ¡ÿÿÿÿÿÿÿÿÿÿÿÿÿÿÿÿÿÿÿ¡ÿÿÿ£ÿÿÿÿ¤ÿÿªÿ©ÿÿÿÿÿÿÿÿÿÿÿÿ¢ÿÿÿÿÿÿÿÿÿÿ¢ÿÿÿÿÿÿÿÿÿ£ÿÿÿÿÿÿÿÿÿÿÿÿÿÿÿÿÿÿ¤ÿÿÿ§ÿ£ÿÿÿÿÿÿ£ÿÿÿÿÿÿÿÿÿxÿÿÛþhÿÿÿÿÿÿÿÿ¡ÿ§ÿÿ¢ÿÿÿÿÿÿÿÿÿÿ¢ÿÿÿÿÿ¤ÿÿÿÿÿÿÿÿÿÿwÿÿÿÿÿÿÿÿÿÿÿÿÿ ÿÿÿÿÿÿÿÿÿÿÿÿ ÿÿÿÿÿÿÿÿ¡ÿÿÿÿÿÿÿÿÿÿÿÿÿÿÿÿÿÿÿÿÿÿÿÿÿÿÿÿÿÿÿÿÿÿÿÿÿÿÿÿÿÿÿÿÿÿÿÿÿÿÿÿÿÿÿÿÿÿÿÿÿÿÿÿÿÿ ÿÿÿÿÿÿÿÿÿ ÿÿÿÿÿ ÿ ÿÿÿÿÿÿÿÿÿÿÿÿÿÿÿÿÿÿÿÿÿ ÿÿGÿRÿÿÿÿ}ÿÿ¤ÿ¢ÿ¦ÿÿÿÿÿÿÿÿÿÿÿÿÿ ÿÿÿÿ ÿÿÿÿ¥ÿÿÿÿÿÿÿ ÿÿÿªÿÿÿ ÿ¡ÿÿÿÿÿÿÿÿÿÿÿÿÿÿÿ¨ÿÿÿÿÿ­ÿ·ÿ¨ÿ«ÿ¨ÿ¤ÿ£ÿ·ÿ¸ÿ´ÿ¶ÿ­ÿ§ÿ¯ÿ«ÿ ÿ²ÿ¬ÿÿÿ¢ÿ£ÿ ÿÿÿ¤ÿ¡ÿ¤ÿ¨ÿÿÿ ÿÿ¨ÿÿyÿÿÿdÿÿÿ¡ÿ¡ÿÿÿÿÿÿ¢ÿÿÿÿ ÿÿÿÿÿÿ¤ÿ§ÿ§ÿÿÿ ÿÿÿ ÿ¨ÿÿÿÿÿÿÿÿÿÿÿÿÿÿÿÿÿÿÿÿ ÿÿÿÿÿÿÿÿÿÿÿÿÿÿÿÿÿÿÿÿÿÿÿÿÿÿÿÿÿÿÿÿÿÿÿÿÿÿÿÿÿÿÿÿÿÿÿÿÿÿÿÿÿÿÿÿÿÿÿÿÿÿÿÿÿÿÿ¡ÿÿÿÿÿÿÿÿÿÿÿÿ|ÿÿÿÿÿÿÿÿÿÿÿÿÿÿÿÿÿÿÿyÿ}ÿÿÿÿ|ÿÿ{ÿjÿzÿÿÿ}ÿÿÿÿ~ÿ*ÿÿTÿxÿÿÿÿÿÿÿÿÿÿÿÿÿÿÿ{ÿÿÿÿÿÿÿÿÿÿÿÿÿÿÿÿÿÿÿÿÿÿÿÿÿÿÿ¢ÿªÿÿzÿpÿÿÿÿÿÿ£ÿ¤ÿÿÿÿÿÿÿ§ÿÿÿ¤ÿ¬ÿ²ÿ¨ÿÿ¡ÿ¨ÿ¯ÿ¦ÿ®ÿ°ÿ¦ÿÿÿxÿÿÿÿ£ÿ ÿ¢ÿ£ÿÿ¡ÿ¥ÿ©ÿ¢ÿÿÿÿÿÿ¥ÿ¦ÿ®ÿÿ¤ÿ ÿÿ¥ÿÿÿÿÿÿ¡ÿ¥ÿ¢ÿ§ÿ¡ÿÿ±ÿ°ÿ¤ÿÿÿÿÿ©ÿÿÿÿÿvÿÿÿÿÿÿÿÿÿÿÿÿÿ©ÿÿ©ÿÿÿ­ÿÿÿÿÿÿÿÿÿÿÿÿÿÿÿÿÿÿÿÿÿÿÿ~ÿÿÿÿÿÿÿÿ¤ÿ¦ÿÿÿÿÿÿÿÿÿÿÿÿÿÿyÿÿÿÿÿÿÿ|ÿ~ÿÿzÿÿÿÿÿÿ~ÿÿÿzÿNÿÿÿtÿÿÿÿÿÿÿÿÿ}ÿmÿtÿÿÿÿÿÿÿÿÿÿzÿÿÿÿÿÿÿÿÿÿÿÿÿÿÿÿÿÿÿÿÿÿÿÿÿÿÿÿÿÿÿÿÿÿÿÿÿ¢ÿÿÿÿÿÿÿÿÿÿÿÿÿÿÿÿÿ ÿÿÿÿÿ¦ÿÿÿÿÿÿÿÿÿÿÿ¯ÿÿÿuÿÿÿÿÿÿÿÿÿÿÿÿ¡ÿÿÿÿÿÿÿÿsÿ}ÿÿÿÿÿÿÿÿÿÿÿÿÿÿÿÿÿ¡ÿÿÿÿÿÿÿÿÿÿÿÿÿÿÿÿÿÿÿÿÿÿÿÿÿÿÿÿÿÿÿÿÿÿ}ÿqÿ6ÿ.ÿÿÿÿÿÿÿÿÿÿÿÿÿÿÿÿÿÿÿÿÿÿÿwÿÿÿÿÿÿÿÿÿÿÿÿÿÿÿÿÿÿÿÿwÿÿÿÿÿÿÿÿÿÿÿÿÿÿÿÿÿÿ~ÿ|ÿÿÿ®ÿÿÿÿÿÿÿÿÿÿÿÿÿÿÿÿÿÿÿÿÿÿÿÿÿÿÿÿzÿÿªÿÿÿÿÿÿÿÿÿÿÿÿÿ¡ÿ¬ÿÿzÿ}ÿHÿÿèþÑþÿTÿÿÿÿÿÿÿÿÿÿÿÿ¡ÿÿÿÿÿÿÿÿÿÿÿÿÿÿÿÿÿÿÿÿÿÿÿÿÿÿÿÿÿÿÿÿ«ÿÿÿÿÿÿÿÿ|ÿÿ{ÿÿÿÿÿÿÿÿÿÿÿÿÿÿÿ¤ÿÿÿ ÿÿÿ¢ÿÿÿÿÿÿÿÿ§ÿÿÿÿÿ ÿÿÿÿÿÿÿÿÿÿÿÿÿÿÿÿÿÿÿÿ|ÿÿ ÿÿÿÿÿÿÿÿÿÿÿÿÿÿÿÿÿÿÿÿÿÿÿÿÿÿsÿÿÿÿÿÿÿ¥ÿÿÿÿÿÿÿÿÿÿÿÿÿÿÿÿÿÿÿÿÿÿÿÿÿÿÿÿÿÿÿÿÿÿÿÿÿÿÿÿÿÿÿÿÿÿÿÿÿÿÿ~ÿÿÿÿÿÿÿÿÿ«ÿÿÿÿÿÿÿÿÿÿÿÿÿÿÿÿÿÿÿÿÿÿÿÿÿÿÿÿÿÿÿÿÿÿÿÿÿÿÿÿÿÿÿÿÿÿÿÿÿÿÿÿÿxÿÿÿÿªÿ¬ÿÿÿÿÿÿÿÿÿÿÿÿÿÿÿÿÿÿÿÿÿÿÿÿ}ÿÿÿÿÿ|ÿ~ÿÿÿÿÿÿ{ÿÿÿÿÿÿÿÿÿÿÿÿÿÿÿÿÿÿÿÿzÿÿÿ|ÿÿÿ¥ÿÿÿÿÿÿÿÿÿÿÿÿÿÿÿÿÿÿÿÿÿÿÿÿÿÿÿÿÿÿÿÿÿÿÿÿÿÿÿÿÿÿÿÿÿÿÿÿÿÿÿÿÿÿÿÿÿÿÿÿÿÿÿÿÿÿÿÿÿÿÿÿÿÿÿÿÿÿÿÿÿ¶ÿÿÿÿÿÿÿªÿÿÿÿÿ¡ÿÿÿÿÿÿÿÿ¥ÿ¡ÿ§ÿ§ÿÿ¡ÿ¥ÿÿÿÿÿÿÿÿ¡ÿÿÿÿ£ÿÿÿÿÿ¦ÿ²ÿªÿ¢ÿÿ±ÿÿÿÿÿÿÿÿ~ÿÿ¢ÿÿÿÿÿ ÿÿ£ÿ¦ÿ¡ÿ¡ÿ¡ÿ¦ÿÿÿÿ¨ÿ«ÿ¢ÿ£ÿ£ÿÿÿÿÿÿÿÿÿÿÿ¦ÿÿÿÿ¬ÿ¬ÿ¬ÿ¡ÿÿ°ÿÿ¢ÿ¬ÿÀÿ§ÿ§ÿÿ ÿÿÿÿÿÿ­ÿ¨ÿ¡ÿ°ÿ£ÿÿÿÿ ÿÿÿ¢ÿ ÿ¥ÿÿ¤ÿ©ÿ¥ÿªÿªÿ¦ÿ¡ÿÿÿ¤ÿ«ÿ§ÿÿÿ§ÿ­ÿÿÿÿ¦ÿÿÿ¨ÿ£ÿÿ´ÿ§ÿÿ¨ÿ ÿ¨ÿ©ÿÿ¦ÿÿÿÿÿ ÿ¬ÿ ÿ¡ÿÿÿÿÿÿ ÿ§ÿ¨ÿ¹ÿµÿ¡ÿÿÿÿ¡ÿÿÿÿÿÿÿ©ÿ¦ÿÿÿÿÿÿ ÿ¤ÿ©ÿ ÿ±ÿÿÿÿÿ§ÿÿÿÿÿµÿ©ÿÿ ÿ¬ÿ£ÿÿ ÿÀÿ­ÿ¢ÿ¡ÿ¡ÿÿÿÿ£ÿÿÿÿÿÿÿ¡ÿ¢ÿÿ¡ÿÿÿÿÿ²ÿ¬ÿÿÿÿ±ÿ£ÿÿÿ«ÿ£ÿ«ÿ¬ÿÿ£ÿ¤ÿÿÿ¢ÿ¨ÿÿ­ÿ¢ÿ¤ÿÿÿÿÿ¹ÿ®ÿ¥ÿÿÿÿ¦ÿ¨ÿÿ£ÿ¢ÿÿ§ÿ ÿÿÿÿÿÿÿ­ÿ³ÿ§ÿÿÿ£ÿÿÿÿ¥ÿÿ§ÿ§ÿ¥ÿ´ÿÿÿÿ¤ÿ¬ÿ¶ÿ¥ÿÿ¨ÿ­ÿÿÿÿÿÿÿÿÿÿÿÿÿÿ©ÿÿÿÿÿ£ÿ¢ÿ«ÿ°ÿ¶ÿ«ÿ§ÿ«ÿ­ÿªÿÿÿÿÿ£ÿ­ÿªÿ²ÿ¥ÿÿÿÿÿÿÿ¤ÿÿ°ÿ£ÿÿ©ÿ¨ÿ¡ÿ¡ÿ¥ÿ£ÿ¦ÿÿÿ§ÿÿ¬ÿ§ÿÿ¸ÿÿÿÿ¦ÿªÿÿ¬ÿªÿ¥ÿ ÿ£ÿÿ ÿ£ÿÿÿÿ®ÿ¬ÿÿÿÿÿÿÿÿ¡ÿ§ÿ¦ÿ¡ÿÿÿÿÿ ÿ¤ÿ¢ÿ¤ÿ¥ÿ¢ÿ«ÿÿ¥ÿÿÿÿÿÿÿªÿ§ÿ¡ÿÿ¡ÿ±ÿ°ÿ­ÿ¦ÿÿ£ÿÿ ÿÿÿÿ¥ÿ¦ÿÿÿÿÿÿ¤ÿ«ÿªÿÿÿÿÿÿÿ¤ÿ¤ÿ¦ÿÿÿÿÿÿÿ¥ÿÿªÿÿÿÿ ÿÿ£ÿ³ÿ¨ÿ§ÿ ÿÿ¦ÿÿÿÿ¥ÿÿÿ£ÿÿÿ¡ÿÿ®ÿ¬ÿ´ÿ®ÿ ÿ ÿ¢ÿÿ¦ÿ¤ÿÿÿÿ ÿÿÿÿÿÿÿÿÿÿÿÿÿ¨ÿÿÿÿÿÿ«ÿ©ÿ ÿ¤ÿ§ÿ¤ÿÿÿÿÿªÿ±ÿÿ¡ÿ¤ÿÿÿ¨ÿÿÿ¤ÿ¢ÿÿ¥ÿ¥ÿ£ÿ¢ÿÿÿÿÿÿÿÿ­ÿÿÿÿÿÿªÿÿÿ ÿ¤ÿÿ¥ÿÿÿÿÿ¬ÿÿÿÿÿ¢ÿ¤ÿÿÿ ÿÿÿÿ§ÿ«ÿÿÿ¥ÿ¸ÿ®ÿ§ÿ¨ÿÿÿÿÿÿ¢ÿÿÿÿ{ÿÿªÿÿ¢ÿ¢ÿÿÿÿÿ£ÿÿÿ¢ÿÿÿÿÿ ÿÿÿÿÿÿÿÿÿÿÿÿ¡ÿ¢ÿÿÿÿÿÿÿÿÿÿÿÿÿ¨ÿÿÿÿÿÿÿÿÿÿÿÿ¢ÿÿÿÿ¥ÿÿÿÿÿÿ|ÿ}ÿÿÿÿ{ÿÿÿÿÿÿ~ÿÿÿÿÿÿÿÿÿÿÿÿÿÿÿÿ¤ÿÿÿÿÿÿÿÿÿÿÿÿÿÿÿÿÿÿ¤ÿÿÿÿÿÿÿÿÿÿÿ©ÿÿÿ£ÿuÿyÿÿÿÿÿÿ¤ÿÿÿÿÿÿÿÿÿÿÿÿ¢ÿÿÿÿÿ¢ÿÿÿÿÿÿÿÿÿÿÿ¢ÿ¢ÿÿÿÿ¢ÿ¡ÿÿÿÿÿÿÿÿÿÿÿÿÿ©ÿÿÿÿ¢ÿ~ÿÿÿÿÿÿÿÿÿÿÿÿÿÿÿ¢ÿÿÿÿÿÿÿÿ ÿÿÿÿÿÿÿÿÿÿÿÿÿÿ¢ÿÿÿÿÿÿÿÿÿÿÿÿÿÿ ÿÿÿÿ¡ÿÿÿÿÿ©ÿ ÿÿuÿ¢ÿÿÿÿÿÿÿÿÿÿ¤ÿ ÿÿÿÿ ÿÿÿ ÿÿÿÿÿÿÿÿ¤ÿÿÿÿÿ¥ÿÿÿ ÿÿÿÿÿÿÿÿÿÿ¡ÿ¨ÿÿÿÿÿÿÿ®ÿÿÿÿ®ÿÿ§ÿ¨ÿ¡ÿÿÿÿÿÿÿÿÿ¤ÿÿÿ°ÿ¡ÿÿÿÿÿÿÿ ÿÿ¿ÿ¥ÿ©ÿÿÿÿÿ£ÿ¢ÿ ÿ³ÿ·ÿÿÿ¢ÿ¦ÿ¡ÿÿ§ÿÿ©ÿÿÿ®ÿ´ÿªÿÿÿÿÿÿÿÿÿÿÿ«ÿ¡ÿÿÿÿÿÿ¤ÿ¶ÿÿ®ÿÿ ÿ§ÿ©ÿ¢ÿ¡ÿ¦ÿ£ÿ¡ÿÿÿ ÿ ÿ¡ÿÿÿÿ£ÿ©ÿÿ¬ÿÿ¢ÿ¥ÿ¨ÿ±ÿÿ ÿ¥ÿ®ÿ°ÿªÿªÿ§ÿªÿ²ÿ¢ÿ¤ÿ®ÿªÿ«ÿªÿ ÿÿ¬ÿªÿ©ÿÿ¥ÿ¥ÿ¨ÿ«ÿ«ÿ£ÿ¥ÿ°ÿ±ÿ¨ÿ¨ÿ¤ÿÿ®ÿ²ÿ¢ÿªÿ¦ÿ°ÿ´ÿ¨ÿ¡ÿ¡ÿ¨ÿ¯ÿÿÿ©ÿ«ÿ¦ÿ ÿ¦ÿªÿÿ¥ÿ­ÿ²ÿ¬ÿÿ¥ÿÿmÿÿÿÿ¦ÿ­ÿ¥ÿÿÿÿÿÿ¡ÿÿÿ°ÿÿ¡ÿ ÿ£ÿ ÿÿÿ©ÿ¬ÿÿÿ¤ÿ¤ÿ¨ÿ¢ÿÿ ÿ¤ÿ¢ÿ­ÿªÿ ÿÿ¢ÿ¡ÿ¡ÿÿÿÿÿÿ­ÿ¯ÿÿ¢ÿ¢ÿ¡ÿ§ÿ³ÿ ÿ©ÿ¡ÿ¯ÿÿÿ ÿÿ ÿªÿ§ÿ¨ÿ¦ÿ£ÿ­ÿ¡ÿÿ£ÿÿÿ¡ÿ ÿÿÿÿ¡ÿ­ÿ¯ÿ¥ÿ¡ÿ©ÿÿÿ£ÿÿ¯ÿ«ÿÿÿ¢ÿ¡ÿ¤ÿÿÿ ÿ¤ÿ«ÿ¡ÿÿÿ¦ÿ¬ÿÿ£ÿ§ÿªÿ¬ÿ§ÿ­ÿµÿ­ÿ£ÿ¤ÿªÿ«ÿ­ÿ¥ÿÿ£ÿ¨ÿ¶ÿ´ÿ¯ÿ§ÿÿÿ ÿ ÿ§ÿ¥ÿÿÿÿÿÿÿÿÿÿ§ÿ¬ÿ¤ÿÿÿÿÿÿ£ÿ§ÿÿÿ¢ÿ¡ÿ´ÿ¤ÿÿÿÿÿ¥ÿ£ÿÿÿªÿ¢ÿ¢ÿ¢ÿÿÿÿÿÿÿÿÿÿÿÿvÿ;ÿþþ*ÿÿÿÿÿÿÿÿÿÿÿÿ¨ÿÿ¢ÿÿÿÿÿÿ ÿÿÿÿÿÿÿÿ£ÿÿÿÿÿÿÿÿÿÿÿÿÿ¥ÿ©ÿ ÿÿÿÿÿÿÿÿÿÿÿÿÿÿÿÿÿÿÿÿÿÿÿÿÿÿ¡ÿÿÿ£ÿÿÿÿÿÿÿÿÿÿÿÿÿ ÿªÿ¡ÿÿ¥ÿÿÿÿÿÿÿÿÿÿÿÿ©ÿÿÿÿÿÿÿÿ®ÿ«ÿÿ¬ÿ©ÿÿÿÿÿÿÿ ÿ¢ÿÿÿÿÿ¡ÿÿ¥ÿÿÿÿÿÿ¡ÿÿÿ ÿ¦ÿÿÿÿÿÿ¢ÿÿ~ÿ.ÿÜþ:ÿÿÿÿÿ¤ÿ¤ÿ ÿÿÿÿÿ¢ÿÿÿÿÿÿÿ ÿÿÿÿÿÿÿÿ¢ÿÿÿÿÿÿÿ®ÿÿÿÿÿÿ ÿÿÿ}ÿÿÿÿÿÿÿÿÿÿÿÿÿÿ¦ÿ¤ÿÿÿÿ¡ÿÿÿÿÿÿÿÿÿÿ¡ÿÿÿÿÿÿÿÿÿÿÿÿÿÿ¡ÿÿÿÿ}ÿÿÿÿÿÿÿÿÿÿÿÿÿÿÿÿÿÿÿÿ¡ÿÿ£ÿ¤ÿÿÿÿÿÿÿÿÿÿÿ©ÿÿÿÿ|ÿÿÿÿÿÿÿÿÿ ÿ¡ÿ¥ÿÿÿ¢ÿÿÿ ÿÿÿÿÿÿ¡ÿÿÿÿÿÿÿÿÿÿÿÿÿÿ ÿ§ÿÿÿÿÿÿÿkÿLÿiÿÿÿÿÿÿÿÿ¢ÿÿÿ¡ÿÿÿÿÿÿÿÿÿÿÿÿÿÿ¡ÿÿÿÿÿÿÿÿÿÿÿÿÿÿ¤ÿ¡ÿ¤ÿÿÿÿÿÿÿÿÿÿÿÿÿÿÿÿÿ£ÿÿÿÿ ÿ«ÿ®ÿ«ÿªÿ¯ÿ©ÿ¯ÿ©ÿ¤ÿ¬ÿµÿ¬ÿ®ÿ¯ÿ¢ÿÿ­ÿ²ÿ¨ÿ¤ÿ¥ÿ£ÿ¢ÿ¤ÿÿ¡ÿÿÿ¬ÿ±ÿ¥ÿ ÿ¥ÿ©ÿªÿÿVÿ:ÿaÿxÿ¡ÿ ÿ¢ÿÿÿÿ¢ÿ¦ÿ¤ÿ¯ÿÿÿ®ÿ¤ÿÿÿÿÿÿ©ÿªÿÿÿÿÿÿÿÿ¦ÿÿ¢ÿÿÿÿÿ¢ÿÿÿÿÿÿÿÿÿÿÿÿÿÿÿÿÿÿÿ£ÿ¥ÿÿÿÿÿÿÿÿÿÿÿÿÿÿÿÿÿÿÿÿÿÿÿÿÿÿÿÿÿÿ~ÿÿÿÿÿÿÿÿÿÿÿÿÿÿÿÿÿlÿÿ~ÿÿÿÿÿÿÿÿÿÿÿ£ÿÿÿÿÿÿÿÿÿÿÿÿÿÿyÿÿÿÿÿÿÿÿÿÿÿÿÿÿÿÿÿÿÿÿ|ÿÿtÿÿ{ÿyÿÿÿÿÿÿÿÿNÿÿ'ÿNÿrÿÿÿÿÿÿÿÿÿÿÿÿÿÿÿÿÿÿÿÿ ÿÿÿÿÿÿÿÿÿÿÿ¡ÿÿÿÿÿÿÿÿÿÿ¡ÿ¨ÿÿhÿÿÿÿÿÿ¡ÿ§ÿ©ÿ¦ÿ¢ÿÿÿ©ÿÿ­ÿ£ÿ©ÿ§ÿÿ£ÿ©ÿÿ¢ÿ£ÿ¦ÿÿ§ÿ¨ÿÿÿÿÿÿÿ¥ÿÿÿÿ±ÿÿ«ÿ¢ÿÿÿÿ¤ÿ ÿÿÿÿ ÿ§ÿ§ÿ«ÿ£ÿÿ©ÿ ÿÿÿÿ¡ÿÿÿ¡ÿÿ­ÿ§ÿÿÿÿÿÿÿÿÿÿÿÿÿÿÿÿÿÿÿÿÿÿÿ¤ÿ ÿÿÿÿÿÿÿÿÿÿÿÿÿÿÿÿÿÿÿÿÿÿÿÿÿÿÿÿÿÿÿÿÿÿ¡ÿ ÿÿÿÿÿÿÿÿÿÿÿÿÿÿÿÿÿÿÿÿÿÿÿÿÿÿÿÿÿgÿzÿÿÿÿÿÿÿyÿMÿ!ÿHÿÿÿÿ~ÿÿÿÿÿÿqÿ[ÿaÿÿÿÿÿÿÿÿÿÿÿÿÿ¡ÿÿÿÿÿÿÿÿÿÿÿÿÿÿÿÿÿÿÿÿÿÿÿÿÿxÿvÿoÿÿ ÿÿÿÿÿÿÿÿÿÿÿÿÿÿÿÿÿÿzÿÿÿÿÿÿÿÿÿ ÿ¥ÿÿÿÿÿÿqÿjÿÿÿ¥ÿÿÿuÿÿÿÿÿÿÿÿÿÿÿ©ÿ ÿÿÿÿÿÿÿÿ~ÿxÿÿ{ÿÿÿÿÿÿÿÿÿÿÿÿÿÿÿÿÿÿÿÿÿÿÿÿÿÿÿÿÿÿÿÿÿÿ¦ÿ¤ÿÿÿÿ}ÿÿÿÿÿÿÿÿÿÿÿ]ÿÿWÿÿÿÿÿÿÿÿ ÿÿÿÿÿÿÿÿÿ ÿÿÿÿÿÿ¢ÿÿÿÿÿÿÿÿÿÿÿÿÿÿÿÿÿÿÿÿÿÿÿÿÿ¤ÿÿÿÿÿÿÿÿÿÿÿÿÿÿÿ£ÿÿÿÿÿÿ¡ÿ{ÿÿÿÿÿÿÿÿÿÿÿ¢ÿÿÿÿÿÿÿÿÿÿÿÿÿÿ ÿÿÿÿÿÿÿÿÿÿ£ÿ¥ÿÿÿÿÿÿÿxÿeÿ1ÿÿÔþ¼þÛþ*ÿgÿÿÿÿÿÿÿÿÿÿÿÿÿÿÿÿÿÿÿÿÿÿÿÿÿÿÿÿÿÿÿÿ|ÿÿÿ¢ÿÿÿÿÿ©ÿÿÿzÿÿÿÿÿÿÿÿÿÿÿÿÿÿÿÿÿÿÿÿÿÿÿÿÿÿÿÿÿ©ÿÿ¡ÿÿÿÿÿÿÿÿÿÿÿÿÿÿÿÿÿÿÿÿÿÿÿÿÿ¤ÿÿÿÿÿÿÿÿ¢ÿÿÿÿÿÿÿÿÿÿÿÿÿ ÿÿ£ÿÿÿÿÿÿÿÿÿÿ ÿ¤ÿÿ|ÿÿÿÿÿÿÿÿÿÿÿÿÿÿÿÿÿÿÿÿÿÿÿÿÿ£ÿÿÿÿÿÿÿÿÿÿÿÿÿÿÿÿÿÿÿÿÿÿÿÿÿÿÿÿÿÿÿÿÿ~ÿÿÿÿÿÿÿÿÿ®ÿ¥ÿxÿÿÿÿÿÿÿÿÿÿÿÿÿÿÿÿÿÿÿÿÿÿÿÿÿÿÿÿÿÿÿÿÿÿÿÿÿÿ|ÿÿÿtÿÿ}ÿÿÿÿÿÿÿÿÿÿÿÿÿÿÿvÿÿwÿÿÿÿÿÿqÿxÿÿ{ÿÿÿÿÿÿÿÿ~ÿyÿÿÿÿÿÿÿÿÿÿÿÿÿÿÿÿÿÿÿÿÿÿÿÿÿÿÿÿÿÿÿÿÿÿ{ÿÿÿÿÿÿÿÿÿ}ÿÿÿÿÿÿÿgÿÿÿ~ÿ}ÿÿÿÿÿÿ}ÿÿÿÿÿÿÿÿÿxÿÿÿ|ÿÿ©ÿÿÿÿwÿÿÿÿÿÿÿÿÿÿÿÿÿÿÿÿÿÿÿÿÿÿÿÿÿÿÿÿÿÿÿÿÿÿÿÿÿÿÿÿÿ­ÿÿÿÿÿÿÿÿÿÿÿÿÿÿÿÿÿÿÿÿÿÿÿ£ÿÿÿ¤ÿÿÿ¨ÿÿÿ¢ÿ¡ÿÿÿÿÿÿ ÿ¥ÿ¥ÿÿÿµÿÿÿÿÿÿÿÿÿÿÿ¯ÿÿÿÿÿÿÿ¢ÿÿÿÿÿÿÿ¨ÿ§ÿÿÿÿ®ÿ¨ÿ¢ÿ¤ÿ£ÿ£ÿÿÿÿ°ÿ§ÿÿÿÿÿ¡ÿÿ ÿÿÿ£ÿÿÿÿ©ÿÿÿ ÿ¹ÿÿ ÿÿ£ÿÿ¡ÿÿÿÿ£ÿ¥ÿ­ÿ¦ÿÿ ÿ¢ÿÿ¤ÿªÿÿÿ¢ÿ£ÿÿÿ§ÿ¡ÿ¢ÿÿÿÿÿÿ§ÿ ÿÿÿÿÿ¢ÿÿÿ¡ÿ­ÿ£ÿÿ¥ÿªÿ¯ÿÿ ÿÿ ÿ¦ÿ¤ÿ£ÿ ÿ­ÿÿÿÿÿÿ¬ÿ£ÿÿÿÿ©ÿÿÿ¦ÿ§ÿ¡ÿ®ÿµÿ§ÿÿ£ÿ£ÿÿÿÿÿÿÿÿÿ¨ÿ¤ÿ¢ÿÿÿ ÿÿ¤ÿÿ¢ÿ¯ÿºÿ®ÿÿÿ¹ÿÿÿ¤ÿÿ¨ÿÿ¦ÿ¦ÿ¨ÿ²ÿ¡ÿÿ©ÿ¥ÿÿÿ ÿÿÿÿ¡ÿÿ¬ÿ®ÿ©ÿÿÿ ÿÿÿ¦ÿªÿ£ÿÿÿÿÿªÿÿÿÿÿ¥ÿ©ÿ§ÿ¨ÿ®ÿ·ÿ¥ÿÿÿ°ÿÿÿ¾ÿµÿ·ÿÿ¬ÿÿ¯ÿÿ£ÿÿÿÿÿÿÿ¯ÿ¨ÿ¬ÿ®ÿ¦ÿ£ÿ¬ÿ¼ÿµÿ¦ÿ¦ÿ¦ÿ¡ÿ¦ÿ«ÿ©ÿ£ÿ ÿÿÿÿÿ±ÿ¯ÿ¢ÿªÿ«ÿ©ÿ£ÿÿ¤ÿÿ¡ÿ£ÿÿªÿ¥ÿÿ¦ÿÿ¢ÿ±ÿ ÿ®ÿÿ¬ÿÿÿ©ÿ§ÿÿÿªÿÿÿ­ÿ¡ÿÿÿ¤ÿ©ÿ­ÿ§ÿ¨ÿ¡ÿ¡ÿ¤ÿÿÿÿÿ¤ÿ¨ÿ¡ÿªÿ¤ÿÿÿÿÿ¦ÿ ÿ¤ÿÿ§ÿ¤ÿÿ ÿ§ÿ¯ÿ¬ÿ¡ÿ§ÿÿÿ£ÿÿÿ¬ÿÿ¯ÿ³ÿÿÿÿ¡ÿ©ÿ¡ÿ©ÿ¡ÿÿÿ£ÿÿ«ÿ£ÿÿ ÿ¡ÿ«ÿ­ÿÿÿÿÿÿ ÿ¤ÿ¢ÿ¥ÿÿÿÿÿÿÿÿ¦ÿ£ÿ¦ÿ§ÿÿÿ¢ÿÿÿÿÿÿ¨ÿ¥ÿ¦ÿ§ÿ¤ÿÿ¥ÿ§ÿ²ÿ­ÿ§ÿÿ¨ÿÿÿÿÿ£ÿ¬ÿ´ÿªÿÿÿÿ ÿÿÿÿ¡ÿ¢ÿ ÿ¨ÿ¡ÿÿÿ¡ÿµÿªÿÿ¨ÿ¢ÿÿÿ¥ÿ¦ÿÿÿÿÿÿ¡ÿªÿÿÿÿ£ÿÿÿÿ©ÿÿÿÿÿÿ°ÿªÿÿ£ÿÿÿ£ÿÿÿÿÿ ÿ¤ÿÿÿÿÿÿ ÿ¤ÿ£ÿ¡ÿ¤ÿÿÿÿÿÿÿÿÿ ÿ§ÿÿÿÿ£ÿ¨ÿÿÿ¦ÿÿÿÿ ÿ§ÿ¦ÿ¢ÿÿÿÿÿÿÿÿÿÿÿÿÿÿ ÿ ÿÿ¡ÿ£ÿÿÿÿ¡ÿÿÿÿ ÿÿÿÿÿÿÿÿÿÿÿÿÿÿ®ÿ£ÿ¥ÿÿÿÿÿ¡ÿ¡ÿÿ«ÿ¢ÿÿÿ¤ÿ¢ÿÿÿ¤ÿ¦ÿÿ¢ÿÿÿÿ¨ÿÿÿÿÿ£ÿÿ ÿ£ÿÿÿ ÿÿÿÿÿÿÿÿÿÿÿÿÿ ÿÿÿÿÿÿÿÿÿÿÿÿÿ£ÿÿÿ ÿÿÿ£ÿÿÿÿÿÿÿÿÿÿÿÿÿÿÿÿÿÿÿÿÿvÿÿÿÿÿÿÿÿÿÿÿÿvÿoÿxÿÿÿÿÿÿÿÿÿÿÿÿÿÿÿxÿÿÿÿÿÿ¤ÿÿÿÿÿÿÿÿÿÿ ÿ£ÿÿÿÿÿÿÿÿÿÿÿÿ¥ÿÿÿ¡ÿÿÿÿÿÿ£ÿÿÿÿÿÿÿÿÿ¥ÿ ÿ§ÿ ÿÿÿ¡ÿÿÿÿÿÿÿÿÿÿÿÿÿ¤ÿÿÿÿÿÿ ÿÿÿÿÿÿ£ÿÿÿÿÿÿÿÿÿÿÿÿ£ÿ§ÿÿÿÿÿÿÿÿÿ©ÿÿ°ÿÿÿÿÿ¡ÿÿÿÿÿÿÿÿÿÿÿÿÿÿÿÿÿÿÿÿÿÿÿÿÿÿÿÿÿ ÿÿÿÿÿÿÿÿÿÿÿÿÿÿÿÿÿÿ¦ÿÿÿÿÿÿ­ÿªÿÿÿÿ ÿÿ¡ÿ ÿ£ÿÿ ÿ«ÿ¢ÿÿÿÿÿÿÿ ÿÿÿÿÿÿÿÿÿÿÿÿÿ¢ÿÿÿÿ¦ÿÿ¢ÿ¢ÿÿÿÿÿ­ÿ®ÿ¤ÿ§ÿÿ¬ÿÿÿÿ°ÿÿÿÿ¢ÿÿÿÿÿÿÿÿÿÿÿÿÿÿÿÿ¤ÿ¢ÿÿÿ¦ÿÿÿ§ÿÿÿ ÿÿ£ÿÿÿ ÿÿÿÿÿ¦ÿªÿ¢ÿ£ÿ¥ÿÿÿÿ¦ÿÿÿÿ¦ÿ¦ÿ´ÿ£ÿ®ÿ¦ÿ§ÿ¦ÿ¢ÿÿÿÿÿÿÿÿÿÿ§ÿ«ÿ«ÿ´ÿÿ£ÿÿÿ¬ÿ¯ÿ¡ÿÿ¥ÿ ÿÿ§ÿ¥ÿ ÿÿÿ¡ÿ£ÿÿ¡ÿ¤ÿ ÿÿÿÿ­ÿ¡ÿÿ¶ÿ ÿÿÿÿÿ¡ÿ¢ÿ²ÿ¸ÿ¡ÿÿÿÿÿ±ÿ§ÿ©ÿ¨ÿ ÿÿ§ÿÿ©ÿ©ÿ«ÿ°ÿ©ÿ¥ÿ­ÿ¹ÿ¯ÿ ÿ¨ÿ ÿÿªÿÿÿ ÿªÿ¤ÿÿ¥ÿÿ¦ÿ¬ÿ¡ÿÿ¡ÿ¡ÿÿÿ©ÿ¸ÿ°ÿÿÿ¤ÿ ÿ¤ÿÿ¦ÿÿ~ÿÿ ÿÿ§ÿ§ÿÿÿ¥ÿ ÿ¤ÿ®ÿ¦ÿ°ÿÿ»ÿ¬ÿ¹ÿ°ÿÿÿÿ¤ÿ§ÿ§ÿ°ÿªÿ¦ÿ¨ÿ¡ÿ ÿ¢ÿ¡ÿ¬ÿªÿÿ¨ÿ¤ÿÿÿÿÿ¤ÿÿÿ¥ÿ¦ÿ£ÿ¨ÿ­ÿ¡ÿÿªÿÿÿÿÿ¥ÿ´ÿ®ÿÿ ÿÿÿÿÿÿÿ©ÿªÿÿÿÿ­ÿÿ£ÿ ÿ£ÿÿÿÿÿ£ÿ¨ÿÿÿÿÿªÿÿÿ§ÿÿ¸ÿ¢ÿ¥ÿ®ÿ¥ÿ¦ÿ£ÿ ÿ¤ÿ¢ÿ£ÿ¤ÿ¤ÿÿ¤ÿÿ¤ÿ¼ÿ¤ÿÿªÿ¯ÿ¥ÿÿ ÿÿÿ¤ÿ¢ÿÿÿ²ÿÿÿÿÿ ÿÿÿ¢ÿÿÿÿÿÿÿÿÿÿÿÿ¢ÿ©ÿªÿ¨ÿ§ÿ¡ÿÿÿÿ±ÿ¢ÿÿ ÿªÿÿ®ÿÿÿÿ¬ÿ¥ÿÿÿÿ¦ÿÿÿÿÿ¡ÿÿÿ ÿÿÿ¥ÿ®ÿ©ÿÿOÿ`þ`ýìþÿÿ¤ÿÿÿÿÿÿÿÿÿÿ£ÿÿÿÿÿÿÿÿ¥ÿ£ÿ¤ÿÿÿÿÿÿÿÿÿ¡ÿÿÿÿÿÿÿÿÿÿ¨ÿÿÿÿÿ·ÿÿÿÿÿÿÿÿÿÿÿsÿÿÿÿ©ÿÿÿÿÿÿÿÿÿÿÿÿÿÿÿÿÿ ÿ¡ÿÿÿÿÿÿÿ§ÿ ÿÿÿÿÿÿÿÿÿÿÿÿÿÿÿÿÿÿ¡ÿÿÿÿ ÿ¦ÿÿÿÿÿÿÿÿÿÿ ÿ£ÿÿÿÿÿ§ÿÿÿÿÿÿÿÿÿÿÿ¢ÿÿ¢ÿÿuÿ~ÿÿ¡ÿÿUÿùþÿ~ÿ¡ÿÿ¡ÿÿÿÿÿÿÿÿÿÿÿÿÿÿÿÿ¤ÿÿÿÿÿÿÿÿÿÿÿÿÿÿ¢ÿÿÿÿÿuÿÿÿÿrÿxÿÿÿÿÿÿÿ ÿÿÿÿÿÿÿ¡ÿÿÿ¯ÿÿ¥ÿ¡ÿÿÿÿÿÿÿÿÿ ÿÿÿÿÿÿÿÿÿ¢ÿÿÿÿÿ}ÿÿÿÿÿÿÿÿ¤ÿÿÿÿÿÿÿÿ ÿÿÿÿÿÿÿ¨ÿ§ÿÿÿ§ÿ¢ÿÿÿÿÿÿÿ ÿ¡ÿ ÿÿ¡ÿÿÿÿÿÿÿÿÿÿÿÿ¬ÿÿ¤ÿ£ÿ¤ÿ¥ÿÿÿÿÿ¢ÿÿÿ¡ÿÿÿÿÿÿÿ¢ÿÿÿÿÿÿÿÿ ÿ£ÿÿ¢ÿÿÿÿwÿVÿoÿÿÿ~ÿÿÿÿÿÿÿÿÿ£ÿÿÿÿÿÿÿÿÿÿÿ¥ÿÿÿÿÿÿÿÿÿÿÿÿ ÿÿÿÿÿÿ ÿ£ÿ ÿÿÿÿÿÿÿÿÿÿÿÿÿÿÿÿÿÿ¢ÿÿÿ¤ÿ²ÿ¿ÿ ÿ­ÿºÿ¸ÿ­ÿ¤ÿ®ÿ¾ÿ¨ÿ®ÿ§ÿ©ÿ¨ÿªÿ³ÿ´ÿ¦ÿ¢ÿ¢ÿ ÿ´ÿÿÿÿÿÿ¤ÿ§ÿÿ¢ÿ¢ÿ¤ÿÿÿlÿ^ÿwÿÿÿ¡ÿ§ÿ«ÿ£ÿÿ¢ÿ£ÿÿÿ¢ÿ£ÿ¥ÿ£ÿÿÿÿÿ£ÿÿÿÿ ÿ¥ÿ©ÿ¥ÿÿÿÿÿ¬ÿÿÿÿÿÿÿ¦ÿÿÿÿÿÿÿÿÿÿÿÿÿÿÿÿÿÿÿÿÿÿÿÿÿÿÿÿÿ ÿ ÿÿÿÿ¤ÿÿÿÿÿÿÿÿÿÿÿÿÿ}ÿÿÿÿÿÿÿÿÿÿÿÿÿÿÿÿÿÿÿÿÿÿÿÿÿÿÿÿÿÿÿÿÿÿÿÿÿÿÿÿÿÿÿÿÿÿÿÿÿÿÿÿÿÿÿÿÿÿÿÿÿÿÿÿÿÿÿÿÿÿÿÿÿÿÿÿÿlÿÿùþ<ÿpÿÿÿÿÿÿÿÿÿÿÿÿÿÿÿÿÿÿÿÿÿÿÿÿÿÿÿÿÿÿÿÿªÿÿÿÿÿ ÿ£ÿ¤ÿÿÿ®ÿÿqÿÿÿ¡ÿÿ¥ÿ§ÿ¢ÿ£ÿ¢ÿÿÿ ÿÿÿÿÿ¢ÿ£ÿ¢ÿÿÿÿÿÿ¦ÿÿÿ ÿÿÿÿÿÿ¥ÿªÿ ÿÿÿ­ÿ ÿÿ¡ÿÿÿÿÿÿÿÿ¨ÿ£ÿÿÿÿ¤ÿ¢ÿªÿ ÿÿÿÿÿÿÿÿÿ¼ÿ¢ÿÿ­ÿÿ ÿ²ÿ§ÿÿÿÿ ÿÿÿÿÿÿÿÿÿÿÿÿÿ¦ÿÿÿÿ¦ÿÿÿÿÿÿÿÿÿÿÿÿÿÿÿÿÿÿÿÿÿÿÿÿÿÿÿyÿ}ÿÿÿÿ¦ÿÿÿÿÿÿÿÿ~ÿÿÿÿÿÿzÿÿÿÿÿÿÿxÿzÿÿÿ{ÿÿÿÿÿÿÿÿÿÿÿÿqÿ?ÿ,ÿ\ÿÿÿÿzÿÿÿÿÿwÿmÿjÿsÿÿÿÿÿÿÿÿÿÿÿÿÿÿÿÿÿÿÿÿÿÿÿÿÿ£ÿÿÿÿÿÿÿÿÿÿÿÿÿÿÿÿÿ¢ÿÿÿÿÿÿÿÿÿÿÿÿÿÿÿÿÿÿoÿqÿÿÿÿÿÿÿÿ¡ÿ¦ÿÿÿÿÿÿ`ÿnÿvÿ¨ÿÿÿ|ÿiÿ{ÿÿÿ ÿÿÿÿÿÿÿ¦ÿÿÿÿÿÿÿÿ|ÿkÿLÿ`ÿÿÿÿÿÿÿÿÿÿÿ¨ÿÿÿÿÿÿÿÿÿÿÿÿÿÿÿÿÿÿ¨ÿÿÿÿÿÿÿÿÿÿÿÿÿÿÿ¡ÿ£ÿÿÿÿÿyÿ*ÿ
ÿsÿÿÿ¡ÿÿÿÿÿ ÿÿÿ¤ÿÿÿÿÿÿÿÿÿÿÿÿ ÿÿÿÿÿÿÿÿÿ ÿ ÿÿÿÿÿ ÿÿÿÿÿÿÿÿÿÿÿÿÿÿÿÿÿÿÿ~ÿÿÿ{ÿÿÿÿÿ¤ÿÿ®ÿÿÿÿÿÿÿÿÿÿÿÿÿÿÿÿÿÿÿÿÿÿÿÿÿÿÿ¡ÿÿÿÿÿÿÿ£ÿÿÿÿÿÿÿÿÿÿÿÿÿÿ}ÿ]ÿSÿÿèþ	ÿÿIÿwÿÿÿÿÿÿÿÿÿÿÿÿÿÿÿÿÿyÿÿÿÿÿÿÿÿÿÿÿÿÿÿÿÿÿ ÿÿwÿÿÿÿÿÿÿÿÿÿÿÿÿÿÿÿÿÿÿÿÿÿÿÿÿÿÿÿÿ~ÿÿÿÿÿ¥ÿÿÿÿÿÿ¡ÿÿ~ÿÿ¤ÿÿÿÿÿÿÿÿÿÿ}ÿÿÿÿÿÿÿÿÿÿÿÿÿÿÿÿÿÿÿÿÿÿÿÿÿÿÿÿÿÿÿÿÿÿÿÿ ÿÿÿÿÿÿÿÿÿ³ÿÿÿ§ÿÿÿÿ|ÿÿÿÿÿÿÿÿÿÿÿÿÿÿÿÿÿÿÿÿyÿ«ÿÿÿÿÿÿÿÿÿÿÿ|ÿÿÿÿÿÿÿÿÿÿÿÿÿ ÿÿÿÿÿÿÿÿyÿÿÿÿÿÿÿÿÿÿÿÿÿÿÿÿÿÿÿÿÿÿÿÿÿÿÿÿÿÿÿÿÿÿÿÿÿÿÿÿ ÿÿÿÿÿvÿÿÿ|ÿ|ÿÿÿÿÿ}ÿÿÿÿÿÿÿÿÿzÿÿÿÿÿÿÿ}ÿÿÿÿÿÿxÿÿÿÿÿÿÿÿÿÿÿÿÿÿÿÿÿÿÿÿÿÿÿÿÿÿÿÿÿÿÿÿÿÿÿÿÿÿyÿÿoÿÿÿ}ÿÿÿÿÿÿÿÿÿÿÿÿÿÿÿÿÿÿÿÿÿÿÿÿ ÿÿÿÿÿÿÿÿÿÿÿ}ÿÿÿÿÿÿÿÿÿ}ÿÿÿÿÿÿÿÿÿÿÿÿÿ¥ÿÿÿÿÿÿÿÿÿÿÿÿÿÿÿÿÿÿÿÿÿÿÿÿÿÿÿÿÿÿÿ ÿ~ÿÿÿÿÿÿÿÿÿ~ÿÿÿÿÿÿ£ÿÿÿÿÿÿÿÿÿÿÿÿÿÿÿÿ¤ÿªÿ°ÿ¨ÿ¨ÿ«ÿÿÿÿ ÿÿ¬ÿªÿÿÿÿ¡ÿ£ÿ³ÿÿ±ÿ£ÿÿÿÿÿÿ¢ÿ¢ÿÿÿÿÿÿ¡ÿÿÿÿÿ ÿÿ ÿÿÿ£ÿÿ¡ÿ ÿ¡ÿÿÿ¥ÿÿÿ©ÿ§ÿ­ÿÿÿ¡ÿÿÿ¦ÿÿ¡ÿÿÿ±ÿÿÿÿ£ÿÿ¤ÿÿÿÿÿ ÿ®ÿÿÿÿÿÿÿ¨ÿÿÿ¡ÿÿÿÿÿ¡ÿÿÿÿ¨ÿ ÿÿÿÿÿÿ£ÿÿÿÿÿ¬ÿ§ÿÿ¤ÿÿ§ÿªÿÿªÿÿÿ¢ÿ¥ÿ¦ÿ­ÿ¥ÿÿ¤ÿÿÿ£ÿªÿ£ÿ³ÿ°ÿ¦ÿ§ÿ¡ÿÿÿ¡ÿ´ÿ¨ÿÿ¦ÿÿÿ¡ÿÿ ÿ¥ÿÿÿªÿÿ¡ÿ®ÿ§ÿÿ­ÿÿ£ÿÿ ÿ¨ÿ©ÿÿÿÿÿÿÿÿ«ÿÿÿ©ÿªÿ«ÿ¡ÿ§ÿ¤ÿÿ¨ÿ­ÿÿÿ¡ÿ ÿ­ÿ©ÿ¡ÿÿÿ§ÿ¨ÿ ÿÿÿÿÿÿÿÿ§ÿªÿ¤ÿ¥ÿ£ÿ§ÿ©ÿ°ÿÿÿÿªÿÿÿÿÿÿÿ¢ÿ«ÿÿÿ©ÿ»ÿ½ÿÿ±ÿÿÿ´ÿÂÿÿÿ§ÿÿÿ ÿ£ÿ¨ÿÿ¦ÿ¥ÿÿÿ¢ÿÿ¤ÿ§ÿ¢ÿ ÿÿÿÿ«ÿ¨ÿÿ ÿ©ÿ«ÿ¤ÿÿ¥ÿ¬ÿÿ¬ÿ¨ÿÿ©ÿÿÿ©ÿÿÿÿÿÿ¤ÿÿ­ÿ¥ÿªÿÿ¡ÿ£ÿ¥ÿ¥ÿ¨ÿÿÿ«ÿ ÿÿ¢ÿ ÿ£ÿ¡ÿ¦ÿ¥ÿ ÿÿÿ¢ÿÿ¢ÿ£ÿ£ÿÿÿÿÿÿ¡ÿ¬ÿÿÿÿ§ÿÿÿÿÿÿ¢ÿÿ¦ÿÿ¬ÿ«ÿ©ÿ£ÿÿÿ¢ÿÿ§ÿ¤ÿÿ¡ÿ®ÿ¤ÿ ÿ¡ÿÿ¢ÿ¥ÿÿ¢ÿ¢ÿÿÿÿ©ÿÿ ÿªÿÿ¡ÿ¤ÿÿÿÿÿÿ£ÿ£ÿ£ÿ£ÿÿÿ©ÿ¬ÿ¨ÿÿÿ¢ÿ¡ÿ ÿ¦ÿÿªÿ±ÿ¢ÿÿ£ÿÿÿ¥ÿ¨ÿ¯ÿÿ¢ÿÿ¤ÿÿ¦ÿ¢ÿ¡ÿÿ¤ÿ£ÿ¦ÿ ÿÿ¥ÿ©ÿ¦ÿ¡ÿÿÿÿÿÿÿÿÿÿÿÿÿÿ¢ÿ¦ÿ¬ÿ³ÿ©ÿÿ¦ÿÿÿ¡ÿ£ÿÿÿÿÿ©ÿ©ÿ¡ÿ¯ÿ«ÿ¦ÿ ÿÿ´ÿ¶ÿÿÿÿÿ¢ÿÿ¡ÿ©ÿ«ÿÿÿÿÿ¯ÿ°ÿ¤ÿ£ÿ¹ÿ°ÿÿ¢ÿÿÿ ÿÿÿ©ÿ¦ÿÿÿÿÿ¬ÿÿÿdÿsÿÿÿ¡ÿÿÿ®ÿÿÿÿÿÿ¤ÿÿ ÿÿ ÿ¤ÿÿÿÿ¦ÿ ÿÿÿÿÿÿÿÿÿÿ¡ÿÿ¡ÿÿÿÿÿÿÿÿÿÿÿÿÿÿÿÿ¥ÿÿÿÿÿÿ¡ÿÿ¢ÿ³ÿÿÿÿÿÿÿÿ¢ÿÿÿÿÿÿÿÿÿ£ÿ«ÿ£ÿÿÿÿÿÿÿÿÿÿÿÿÿªÿÿ¢ÿ¤ÿ®ÿÿ¡ÿ ÿÿÿÿÿÿÿÿÿ¡ÿ¬ÿÿÿÿÿÿÿÿÿÿÿÿÿÿÿ ÿÿÿÿÿÿÿÿÿÿÿÿÿÿ¤ÿÿÿÿÿÿ§ÿÿÿÿÿÿÿÿÿÿÿÿÿÿÿÿyÿÿÿÿÿÿÿÿÿÿÿÿ£ÿÿÿÿÿÿÿÿÿÿÿÿÿÿÿÿÿÿÿÿÿÿÿÿÿÿÿÿÿÿÿÿÿÿÿÿÿÿÿÿÿÿÿ¡ÿÿ}ÿÿ§ÿÿÿÿÿÿÿÿÿÿÿÿÿÿÿÿyÿÿÿÿÿÿÿÿÿÿÿÿÿÿÿÿÿÿÿÿÿÿÿ¤ÿ¢ÿÿÿÿÿÿÿÿÿÿÿ¡ÿÿ}ÿÿÿ ÿÿÿ«ÿÿ§ÿ ÿÿÿÿ¤ÿ§ÿÿÿ«ÿ§ÿÿÿÿÿ£ÿÿ ÿ¨ÿ¢ÿÿÿ¨ÿÿ¡ÿÿÿÿÿ§ÿ¯ÿÿÿÿÿÿÿÿÿÿ¦ÿ ÿÿÿÿÿÿÿ¢ÿÿÿ«ÿÿÿÿ©ÿÿÿÿÿÿÿÿÿÿÿÿÿ¤ÿ¢ÿ§ÿÿÿÿÿÿ ÿÿÿÿÿ¨ÿÿÿÿ¡ÿÿÿ£ÿ ÿÿÿ¬ÿ ÿÿÿ¢ÿ§ÿ¦ÿ¤ÿ¡ÿ£ÿ¡ÿÿÿ¡ÿ¡ÿÿÿÿÿÿÿÿÿÿÿÿÿÿÿÿ¤ÿ§ÿ¡ÿÿÿÿÿÿ¡ÿ¡ÿÿ¦ÿ£ÿ£ÿÿÿÿ±ÿ©ÿ ÿ¨ÿ¤ÿÿÿ¢ÿ ÿÿÿ¢ÿ¡ÿÿÿÿÿ¨ÿÿ¢ÿÿÿÿ¬ÿÿ­ÿ§ÿ¶ÿ«ÿ¬ÿ¤ÿÿÿ¥ÿ£ÿÿÿ¤ÿ­ÿ¨ÿ¥ÿ´ÿ©ÿ¢ÿ¯ÿÿÿµÿªÿ²ÿ¬ÿÿ¯ÿÿÿÿ§ÿ ÿ ÿ¡ÿÿ¤ÿ¨ÿÿ¢ÿÿ¤ÿ®ÿ¦ÿ¤ÿ«ÿÿ¨ÿ±ÿ¦ÿ­ÿÿÿÿÿ¥ÿ¯ÿ©ÿÿÿÿªÿÿÿ¢ÿÁÿÿÿÿÿªÿ¤ÿ ÿ¤ÿ¯ÿ­ÿ¯ÿ³ÿ¬ÿ¢ÿ¡ÿ¦ÿ¤ÿÿ¥ÿÿÿ§ÿ£ÿÿÿ¬ÿ«ÿ±ÿ¤ÿ¦ÿ¥ÿ¡ÿÿ¦ÿ³ÿªÿ ÿ«ÿ¨ÿ¶ÿ«ÿÿªÿ ÿÿÿÿÿ¥ÿ¢ÿªÿÿÿ¤ÿ©ÿÿÿ¤ÿ£ÿºÿ¦ÿ¡ÿÿ°ÿ³ÿ ÿ¢ÿ­ÿÿÿ¯ÿ¯ÿ£ÿÿ¤ÿ¡ÿÿÿ¥ÿ·ÿ±ÿ¦ÿ¨ÿ±ÿ¢ÿÿÿ¢ÿ ÿÿ¢ÿ«ÿ¥ÿÿÿ¡ÿÿ ÿµÿÿÿÿÿ¢ÿ®ÿ ÿ¬ÿ¥ÿÿ£ÿ©ÿ£ÿÿ§ÿ±ÿ¥ÿÿÿÿÿ¤ÿÿ ÿÿÿ§ÿ¤ÿÿ¡ÿÿÿ ÿÿ«ÿ¨ÿÿ¨ÿÿÿ ÿÿ´ÿ¤ÿÿ¤ÿ¨ÿ¥ÿªÿ©ÿÿ¢ÿÿ¨ÿ¥ÿÿÿ¥ÿÿ¦ÿ¨ÿ®ÿ ÿÿÿÿÿ¤ÿ ÿ ÿÿ£ÿÿ¢ÿÿÿÿÿÿ ÿÿ ÿ ÿÿÿÿÿÿ¢ÿÿÿ¥ÿ¤ÿ¤ÿ£ÿ¨ÿ©ÿ­ÿÿÿÿ¡ÿ¥ÿÿÿÿÿ ÿÿ§ÿ£ÿ ÿ¢ÿ ÿÿÿÿÿÿÿ©ÿÿÿ¤ÿ¬ÿ¡ÿÿÿÿcÿ¶þýýFÿ£ÿÿÿÿÿÿÿÿÿÿÿÿÿÿ¨ÿÿÿÿ¬ÿÿ¢ÿÿÿÿÿÿ ÿÿÿ§ÿ§ÿ­ÿ¢ÿÿÿÿÿÿÿÿÿÿÿÿ ÿ ÿ¯ÿÿÿ ÿ¦ÿÿÿÿÿÿÿ¨ÿÿÿ¨ÿ ÿÿÿÿÿÿÿÿÿÿÿÿÿÿÿÿ£ÿÿÿÿ¥ÿÿÿÿÿ¥ÿÿÿÿÿÿÿÿÿÿÿÿÿÿÿÿÿÿÿ¡ÿÿÿÿÿÿÿÿÿÿÿ¦ÿÿÿÿÿÿÿÿÿÿ¥ÿÿÿÿÿÿÿ¡ÿªÿ ÿ¨ÿ ÿ£ÿ ÿÿvÿvÿÿÿÿ0ÿÿiÿÿÿÿ ÿ¦ÿÿÿÿ ÿÿÿÿÿÿÿ¡ÿ ÿÿÿÿÿÿ¢ÿÿÿÿÿÿÿÿÿÿ ÿÿÿÿÿÿ¤ÿÿÿÿÿÿÿÿÿÿÿÿ¡ÿÿÿÿÿÿÿÿÿ ÿ¥ÿÿ£ÿÿ¡ÿ¢ÿÿÿ£ÿ¤ÿÿ ÿÿÿ ÿ ÿÿÿÿÿÿÿÿ}ÿÿÿÿÿÿÿÿÿ ÿÿÿ ÿÿÿÿÿÿÿÿÿ¡ÿÿÿÿÿ¤ÿ¥ÿ ÿÿÿÿÿÿÿÿ£ÿÿÿ ÿ¡ÿÿÿÿ¡ÿÿÿÿÿÿÿ¡ÿÿÿÿÿ ÿÿÿÿÿ ÿÿÿÿÿÿÿÿÿ¦ÿ¡ÿÿÿÿÿÿÿÿÿÿÿÿÿÿÿÿÿÿ[ÿ`ÿÿÿÿÿÿ§ÿÿÿÿÿÿÿ¢ÿÿÿÿÿÿÿÿÿÿÿÿÿÿÿÿÿÿÿÿÿÿÿÿÿÿÿÿÿÿ§ÿ¡ÿÿÿÿÿÿÿÿÿ¡ÿ¡ÿÿÿÿÿÿ°ÿ­ÿ§ÿÿÿÿ¬ÿ³ÿ¡ÿ©ÿ«ÿ³ÿ«ÿ©ÿµÿ¯ÿ¥ÿ§ÿ§ÿªÿ³ÿ­ÿ©ÿ«ÿ£ÿ¢ÿÿ¦ÿ¡ÿ§ÿ¡ÿ¤ÿ©ÿ£ÿ¤ÿ¢ÿ«ÿ¡ÿ¡ÿ¡ÿ ÿ ÿÿsÿÿÿuÿ¤ÿ£ÿ¦ÿ§ÿÿ¢ÿ§ÿÿ¡ÿ ÿÿ ÿÿÿÿÿÿ¤ÿÿ¥ÿÿÿÿÿ¤ÿªÿÿÿÿÿÿÿ¥ÿÿÿÿ¥ÿÿÿÿÿÿÿÿÿÿÿÿÿÿÿÿÿÿÿÿÿÿÿÿÿÿ¡ÿ¡ÿÿÿÿÿ¡ÿÿÿÿÿÿ{ÿÿÿÿ|ÿ ÿÿÿÿÿÿÿÿÿÿÿÿÿ§ÿÿÿÿÿÿÿÿÿÿÿÿÿÿÿÿÿÿÿÿ£ÿ©ÿ¤ÿÿÿÿÿÿ¢ÿ ÿÿÿÿÿÿÿÿÿÿÿÿÿÿÿÿÿÿÿÿÿÿÿÿÿyÿÿÿÿÿÿÿÿÿÿÿÿÿÿrÿÿ$ÿTÿvÿÿÿÿÿÿÿÿÿÿÿÿÿÿÿÿÿ¡ÿÿÿÿÿÿÿÿÿÿ£ÿÿÿÿ¦ÿ«ÿÿÿÿÿÿ¡ÿ¢ÿÿÿÿÿÿÿÿ¡ÿÿ£ÿ¦ÿÿ ÿ¥ÿÿ£ÿ¦ÿÿ¢ÿ¡ÿÿÿÿ ÿÿÿÿÿÿ¥ÿ°ÿÿ ÿÿÿÿÿ¢ÿ³ÿÿ§ÿªÿÿÿÿÿÿÿÿÿÿÿÿÿÿÿÿÿÿÿ¢ÿ ÿÿÿÿÿÿÿÿÿ§ÿ¤ÿÿ£ÿ¡ÿÿÿ¥ÿ¢ÿÿÿÿÿzÿÿyÿuÿÿÿÿ¡ÿÿÿÿÿÿ¥ÿ ÿÿÿÿ¥ÿÿÿÿÿÿÿÿÿÿÿÿÿÿÿÿÿÿÿÿÿ~ÿÿÿÿÿ}ÿÿÿÿÿÿÿÿÿÿÿÿÿ{ÿÿÿÿ|ÿÿ{ÿ|ÿÿÿÿÿvÿpÿÿÿÿÿÿÿÿÿÿÿÿÿÿÿjÿ:ÿ@ÿwÿÿÿÿÿÿÿÿÿ|ÿ}ÿÿÿÿÿÿÿÿÿÿÿÿÿÿÿÿÿÿÿÿÿÿÿÿÿÿÿÿ¡ÿÿÿÿÿÿÿÿÿÿÿÿÿÿÿÿÿ|ÿÿÿÿÿÿÿÿÿÿÿÿÿÿ¢ÿÿÿkÿ~ÿÿÿÿÿÿÿÿÿÿÿÿÿÿwÿyÿzÿÿ¡ÿÿÿrÿjÿ|ÿÿÿÿÿÿÿÿÿÿÿÿÿÿÿÿÿÿÿÿÿÿ¢ÿÿÿÿÿÿÿÿÿÿ¥ÿÿÿÿÿ¢ÿÿÿÿÿÿÿÿÿÿÿÿÿÿÿÿÿxÿÿÿÿ|ÿÿÿÿÿÿÿÿÿÿÿÿÿkÿÿ&ÿÿÿÿ¡ÿÿÿÿ~ÿÿÿÿÿÿÿÿÿÿÿÿÿ«ÿÿÿÿÿ¡ÿÿÿÿÿÿÿÿÿÿÿÿÿÿÿÿÿ~ÿÿÿÿ¡ÿÿÿÿÿÿÿÿÿÿÿÿÿÿÿÿÿÿÿÿÿÿÿÿÿÿÿÿÿÿÿÿÿÿÿÿÿ~ÿÿÿÿ¦ÿªÿÿÿÿÿÿÿÿÿÿÿÿÿÿÿÿÿÿ§ÿÿÿ¥ÿÿÿÿÿÿÿÿÿÿIÿGÿ7ÿGÿgÿuÿ~ÿÿÿÿÿÿÿÿÿÿÿÿÿÿÿÿÿ¡ÿ¦ÿÿÿÿÿÿÿÿÿÿÿÿÿÿÿÿ}ÿÿÿÿÿÿÿÿÿÿÿÿÿÿÿÿÿÿÿÿÿÿÿÿÿÿÿÿÿÿÿ£ÿÿÿÿÿÿÿÿÿÿÿÿÿ­ÿÿÿÿÿÿÿÿÿÿ~ÿÿÿÿÿÿÿÿÿ{ÿÿÿÿÿÿÿÿÿÿÿÿÿÿÿÿÿÿ£ÿ¤ÿÿÿÿÿÿÿ~ÿÿ£ÿÿÿÿÿÿÿ ÿÿÿ~ÿÿÿÿÿÿÿÿÿÿÿÿÿÿÿÿÿÿÿÿÿÿÿÿÿÿ©ÿ ÿ~ÿÿÿÿÿÿ¤ÿ¢ÿÿÿÿÿÿÿÿÿ¡ÿÿÿÿÿÿÿÿÿÿÿÿ¡ÿÿÿÿÿÿÿ¡ÿÿÿÿÿÿÿÿÿÿÿÿÿÿÿÿÿÿÿÿÿÿÿÿÿÿÿÿÿÿÿÿÿÿÿÿwÿÿÿÿÿÿÿÿÿÿÿÿÿÿÿÿ¨ÿÿ}ÿÿÿÿÿÿÿÿÿÿÿÿÿÿ ÿÿÿÿ|ÿÿÿÿÿÿÿ|ÿÿÿÿÿÿÿÿÿÿÿÿÿÿÿÿÿ{ÿÿÿÿÿÿÿÿÿ~ÿÿÿÿeÿÿ|ÿÿ¨ÿÿÿÿoÿÿÿÿÿÿ ÿÿÿÿÿÿÿÿÿÿÿÿÿÿÿÿÿzÿÿÿÿÿÿÿÿÿÿ ÿÿzÿÿÿÿÿÿÿÿ~ÿÿÿÿÿÿÿÿÿÿÿÿÿÿÿÿÿÿÿÿÿ ÿ ÿÿÿÿÿÿÿÿÿÿÿÿÿÿÿÿ¤ÿÿÿÿÿÿÿ¡ÿÿÿÿÿÿÿ¨ÿÿ¡ÿÿÿÿÿÿÿÿÿÿÿÿÿÿÿÿÿÿÿÿÿÿÿ¨ÿ¦ÿÿÿÿÿÿ¤ÿÿÿ´ÿÿÿÿÿ ÿÿ¥ÿÿÿÿÿÿÿ¥ÿ¥ÿÿÿÿÿÿÿÿÿ¢ÿÿÿÿÿÿÿÿÿÿÿÿÿÿÿÿ¥ÿ¢ÿÿ¢ÿ¡ÿÿÿÿÿÿÿÿ¤ÿÿ£ÿÿÿ¢ÿÿ ÿ ÿÿ£ÿÿÿ£ÿ§ÿÿÿÿÿÿÿÿÿÿ¢ÿÿÿÿÿÿÿÿ¡ÿ¡ÿÿÿÿÿ£ÿ§ÿ®ÿ¢ÿ¢ÿÿ¥ÿ¢ÿÿ¡ÿ¨ÿÿ³ÿ¦ÿÿ²ÿÿÿÿÿÿ­ÿªÿÿÿÿÿ£ÿÿÿ¨ÿÿ£ÿÿÿÿÿ¨ÿ¦ÿ£ÿÿÿÿ¥ÿÿÿÿ¥ÿ±ÿÿÿÿÿ©ÿ¶ÿ§ÿ²ÿ¢ÿ¡ÿ®ÿÿ¡ÿÿÿÿÿÿªÿ¡ÿ±ÿÿ«ÿ¬ÿ¢ÿ·ÿ¯ÿÿÿ§ÿ ÿÿ°ÿ£ÿÿ¢ÿµÿ«ÿµÿ¹ÿÿÿ±ÿ¢ÿ ÿ§ÿ¢ÿ ÿÿÿÿÿÿÿ¢ÿ ÿÿ¨ÿªÿ®ÿ«ÿÿÿÿÿÿÿÿÿªÿ¤ÿ¨ÿÿ§ÿ¨ÿÿºÿ¶ÿ£ÿÿÿ¦ÿÿÿ¢ÿÿ¢ÿÿ¨ÿ­ÿÿÿ°ÿ ÿÿ¥ÿ¡ÿ²ÿ¯ÿ¢ÿÿÿ¦ÿ°ÿ­ÿ«ÿ§ÿÿÿÿÿÿ ÿ¥ÿ©ÿÿÿÿÿ¬ÿªÿÿÿ ÿÿ¨ÿ±ÿÿÿ£ÿ¥ÿ±ÿ¢ÿ©ÿÿÿ±ÿÿ«ÿÿ£ÿ©ÿÿÿ©ÿÿÿ ÿÿ¡ÿ ÿÿÿªÿ¬ÿÿÿÿ¥ÿ¤ÿ¦ÿ¬ÿ©ÿ£ÿÿÿÿÿÿÿ¦ÿ¡ÿ¨ÿ§ÿÿÿÿ§ÿÿ©ÿ£ÿÿ¡ÿ£ÿ¥ÿÿ¦ÿÿ ÿÿ«ÿ§ÿ¨ÿ¡ÿ¤ÿ ÿªÿ¯ÿ£ÿ¤ÿ¨ÿÿÿÿ¦ÿÿÿÿÿÿÿÿÿ ÿ§ÿ£ÿ¢ÿÿÿ¥ÿÿ¥ÿªÿ¦ÿÿÿÿ¦ÿÿ¥ÿ£ÿ¸ÿ¨ÿ­ÿ¡ÿ¤ÿÿÿÿÿ§ÿÿÿÿ¢ÿÿ¡ÿ¥ÿÿÿÿÿ«ÿ¦ÿÿ«ÿ°ÿªÿ¥ÿ¦ÿÿÿ ÿÿÿÿÿÿÿ ÿÿÿ¨ÿªÿªÿ£ÿÿÿÿ¡ÿªÿÿ¤ÿÿÿÿµÿ­ÿ¼ÿÿ³ÿÿ¤ÿÿ¥ÿ¤ÿÿ¨ÿÿÿÿ£ÿÿÿÿ¥ÿ ÿÿÿ£ÿ¤ÿÿÿ¥ÿÿ£ÿ©ÿ£ÿ®ÿ­ÿÿÿÿ ÿÿ¨ÿ¢ÿÿ¦ÿÿ¬ÿ¤ÿXÿKÿÿÿ°ÿÿÿ²ÿÿÿ ÿÿÿ«ÿÿÿÿÿÿÿÿÿ¨ÿªÿÿÿÿÿÿÿ£ÿ£ÿÿÿÿÿÿÿÿÿÿÿÿÿÿÿ¡ÿÿÿÿÿÿÿªÿÿÿÿÿµÿÿ§ÿÿÿÿÿÿÿÿÿÿÿ¦ÿ£ÿÿÿÿÿÿ§ÿªÿÿÿ¡ÿ¢ÿÿÿ¨ÿÿÿÿÿÿÿÿÿÿÿÿÿÿÿÿÿÿÿÿÿÿÿÿÿÿÿÿÿÿÿÿÿÿÿÿÿÿÿÿÿÿÿÿÿÿÿÿÿÿÿÿÿÿÿÿÿ}ÿÿÿÿÿÿÿÿÿÿÿÿÿÿÿÿyÿÿÿÿzÿÿÿÿÿÿÿuÿ¥ÿÿÿ¡ÿÿÿ|ÿÿÿÿÿÿÿÿÿÿÿÿÿÿÿÿÿÿÿÿÿÿÿ¡ÿÿÿÿÿÿÿÿÿÿÿÿÿÿÿ¤ÿÿÿÿÿÿÿÿÿÿÿÿÿÿÿÿÿÿÿ¥ÿÿÿ ÿÿÿÿÿÿ£ÿÿÿÿ¤ÿÿÿÿ~ÿÿÿÿÿÿÿÿÿÿÿÿÿÿÿÿÿÿÿÿ ÿÿÿªÿÿÿÿ¡ÿÿÿÿÿ£ÿÿÿÿÿ¤ÿ¢ÿÿÿÿÿ§ÿ¨ÿ ÿÿÿÿ¢ÿÿÿÿÿ¢ÿÿÿ ÿÿ¡ÿ£ÿÿÿÿÿÿÿÿÿÿÿÿÿ¢ÿÿÿÿÿÿÿÿÿ£ÿÿÿ±ÿ£ÿÿÿÿÿÿÿÿ¥ÿ¢ÿ¡ÿÿ¢ÿ­ÿÿÿ¡ÿÿÿ ÿÿÿÿÿ£ÿÿÿÿ¢ÿÿªÿÿ¥ÿÿÿ­ÿ¤ÿÿÿÿÿÿ£ÿ£ÿÿÿ¤ÿ¨ÿÿÿÿÿÿÿÿÿÿÿÿÿÿÿ¡ÿ§ÿ¢ÿ¡ÿÿÿÿÿÿÿÿÿÿÿ ÿÿÿ ÿÿ ÿ¢ÿ¢ÿÿ¦ÿÿ¤ÿÿ¨ÿ¢ÿ¥ÿÿÿÿÿ¯ÿ§ÿÿ¡ÿÿ§ÿÿÿÿ¬ÿ²ÿ®ÿ¡ÿªÿ¡ÿ«ÿªÿ¡ÿÿ±ÿ°ÿ£ÿ¥ÿªÿ¥ÿ¡ÿ¥ÿ¤ÿ«ÿ©ÿ¤ÿ¦ÿ¤ÿ£ÿ§ÿ¬ÿ«ÿ½ÿ¯ÿ¢ÿÿÿÿÿ¥ÿ¨ÿ ÿ ÿÿÿÿ¡ÿ¨ÿ³ÿªÿ¥ÿ¦ÿ¡ÿ¯ÿªÿ§ÿµÿ¡ÿ¥ÿÿ¡ÿ¬ÿ®ÿ¤ÿÿÿÿ¡ÿÿÿ§ÿ«ÿÿÿÿÎÿ¤ÿ ÿ¡ÿ¡ÿ¥ÿ­ÿªÿ«ÿ¦ÿÿÿ©ÿ¬ÿÿÿ¢ÿ¡ÿ©ÿÿÿ¨ÿ²ÿ´ÿ«ÿ ÿ¨ÿ¨ÿ¨ÿ®ÿ±ÿ°ÿ¤ÿÿ¢ÿÿÿ±ÿ«ÿ«ÿ¥ÿÿÿ}ÿÿ¬ÿ¨ÿ­ÿ¢ÿÿ£ÿ¢ÿÿÿÿÿ¢ÿÿ¥ÿ ÿ­ÿ£ÿÿÿ¯ÿÿ®ÿ±ÿ¥ÿ¥ÿ¤ÿ¡ÿ ÿÿ¡ÿ¡ÿ¥ÿ¢ÿ¢ÿ¡ÿªÿ¦ÿÿ¢ÿ ÿÿ ÿ¢ÿ©ÿ¦ÿ¡ÿ¤ÿÿÿÿ«ÿÿÿÿÿ¢ÿªÿ¤ÿ¤ÿÿÿ¢ÿ¥ÿ¡ÿ ÿÿÿÿÿ§ÿ¥ÿÿ®ÿÿ¢ÿÿÿ¥ÿÿÿÿÿÿ¡ÿÿ¢ÿÿ¡ÿ¡ÿÿÿµÿ£ÿ£ÿÿÿÿ£ÿ¤ÿ¤ÿ¥ÿ¢ÿÿÿ´ÿ©ÿªÿÿÿÿ©ÿªÿ«ÿ§ÿÿÿÿÿÿÿÿ¥ÿ¸ÿ¶ÿ ÿ©ÿ¡ÿÿªÿ¥ÿ¥ÿ¬ÿªÿ ÿÿÿÿÿÿÿRÿÿ¦ÿÿÿÿÿ®ÿ´ÿ¦ÿÿÿ«ÿÿÿ¢ÿÿÿ¢ÿ¬ÿÿÿÿÿÿ¢ÿ¡ÿÿÿÿ£ÿ¬ÿÿÿ¡ÿ©ÿ¯ÿ®ÿªÿÿøþèüÒûþ~ÿ|ÿÿÿªÿ¤ÿÿÿ¢ÿÿÿ£ÿÿÿÿ¯ÿ¢ÿÿÿ¸ÿÿÿÿ ÿÿÿÿÿ¢ÿ¬ÿ ÿÿÿÿÿÿÿÿ¢ÿ ÿÿÿÿÿÿÿÿÿÿÿ¦ÿÿÿÿÿÿÿÿÿÿÿÿÿÿÿÿÿÿÿÿÿÿÿÿÿÿÿÿ£ÿÿÿÿÿÿÿÿÿÿÿÿ¢ÿÿÿÿÿÿÿÿÿÿÿÿÿÿÿÿÿÿÿÿÿÿÿÿÿ¢ÿÿ©ÿÿÿÿÿÿÿÿÿÿ£ÿÿÿÿÿÿÿÿ ÿ¤ÿÿ¢ÿ ÿªÿÿiÿgÿ{ÿyÿQÿ+ÿOÿÿÿÿÿ¤ÿÿÿÿÿÿÿÿÿÿÿ§ÿÿ¥ÿ¤ÿÿÿ¢ÿÿÿÿÿÿÿÿÿÿÿÿÿÿÿÿÿÿÿÿÿÿÿÿÿÿÿÿÿ£ÿÿÿ ÿÿÿÿÿÿ¢ÿÿÿzÿÿ ÿÿÿÿÿÿÿÿÿÿÿ¤ÿÿ¢ÿÿÿÿÿÿÿÿÿÿÿÿÿÿÿÿ¯ÿÿÿÿÿÿÿÿÿÿÿÿÿÿÿÿÿÿÿÿÿÿÿÿÿÿ¤ÿÿÿÿÿ ÿÿÿ£ÿ¡ÿÿÿÿÿÿÿÿÿÿÿÿÿ¥ÿÿÿÿÿÿÿÿÿÿÿÿÿÿÿÿÿÿÿÿÿÿÿÿÿÿÿ¢ÿÿÿÿeÿRÿtÿÿÿÿÿÿÿÿÿÿÿÿÿÿÿ¢ÿÿ¤ÿ¤ÿÿÿÿÿÿÿÿÿÿÿÿÿÿÿÿÿÿÿÿÿÿÿÿÿÿÿÿÿÿÿÿ|ÿÿÿÿÿÿÿÿÿÿ¼ÿ¸ÿªÿ¥ÿ§ÿ¡ÿ«ÿ¨ÿµÿÁÿ´ÿ¯ÿ°ÿ®ÿ¯ÿ¡ÿ£ÿ¥ÿ©ÿ£ÿ¯ÿ­ÿÿ¤ÿ³ÿ³ÿÿ¦ÿ¢ÿ ÿÿ¢ÿ«ÿ¦ÿµÿ«ÿ¨ÿ¡ÿ ÿ¨ÿ©ÿ¦ÿÿ}ÿÿÿÿ±ÿ³ÿÿÿ¥ÿÿÿ ÿ¥ÿÿÿÿÿÿÿÿÿ§ÿ ÿ¥ÿÿÿÿ£ÿÿÿ¡ÿÿÿÿ ÿÿÿÿÿÿÿ¥ÿÿÿÿÿÿÿÿÿÿÿÿÿÿÿÿÿÿÿÿÿÿÿÿÿÿÿÿÿÿÿÿ~ÿÿÿÿÿÿÿÿÿyÿÿÿÿÿÿÿÿÿÿÿÿÿÿÿ}ÿÿÿÿÿÿÿÿÿÿÿÿÿÿÿÿÿÿÿ ÿÿ¡ÿÿÿvÿ{ÿÿÿÿÿÿÿÿÿÿÿÿÿÿÿÿÿÿ¢ÿÿÿÿÿÿvÿÿ ÿÿÿÿÿÿÿÿÿÿÿÿÿÿÿÿÿxÿÿÿÿÿÿÿÿÿÿÿÿÿ~ÿÿÿÿÿÿÿÿ¡ÿÿÿÿÿ¢ÿÿÿÿ¢ÿ¨ÿÿÿ¢ÿÿÿÿÿÿ¢ÿ ÿ ÿÿ ÿÿÿÿ¢ÿÿÿÿÿÿÿÿ¥ÿÿÿÿºÿ¥ÿÿÿÿÿÿÿÿÿ ÿ¤ÿÿ²ÿ¥ÿÿÿÿÿ¡ÿÿÿ­ÿ ÿµÿÿÿÿ>ÿJÿÿÿÿÿÿÿÿÿÿÿÿÿÿÿÿÿÿÿÿ­ÿ§ÿ¥ÿÿ¦ÿÿÿÿ§ÿ¤ÿ¤ÿ¤ÿÿÿÿÿÿÿÿoÿEÿwÿÿ¡ÿ£ÿ ÿÿÿÿÿ ÿªÿÿÿÿÿÿÿÿÿÿÿÿÿÿÿÿÿÿÿÿÿÿÿÿÿÿÿwÿÿÿÿ}ÿÿÿÿÿÿÿÿÿÿÿÿÿÿÿÿÿÿÿÿÿÿÿ|ÿ|ÿÿÿtÿÿÿrÿÿÿÿÿÿÿÿÿÿ^ÿ;ÿ_ÿÿÿÿÿÿÿÿÿÿÿÿÿÿÿÿÿÿÿÿÿÿvÿvÿÿÿÿÿÿÿÿÿÿÿ}ÿÿÿÿÿÿÿÿ£ÿÿÿÿÿÿÿÿÿÿÿÿÿÿÿÿÿÿÿÿÿÿÿÿÿÿÿÿÿÿÿ~ÿÿÿÿ©ÿÿÿÿÿÿ£ÿÿÿÿÿÿSÿÿÿ¢ÿÿÿ~ÿtÿÿÿÿÿÿÿÿÿÿÿÿÿÿÿÿÿÿÿÿÿÿÿÿÿÿ©ÿ©ÿÿ ÿÿÿÿÿÿÿÿÿ¦ÿÿÿÿÿÿÿ£ÿÿÿÿÿÿÿÿ¬ÿÿÿÿÿÿÿÿÿÿÿÿÿÿÿÿÿÿÿXÿåþ\ÿÿÿÿÿÿÿÿÿÿÿÿÿÿÿÿÿ§ÿ¢ÿiÿÿÿÿ~ÿÿÿÿÿ~ÿ}ÿÿÿÿÿÿÿÿÿÿÿÿÿÿÿÿÿÿÿÿÿÿÿ¡ÿÿÿÿÿÿÿÿ¡ÿÿÿÿrÿÿÿ£ÿÿ|ÿÿÿÿÿÿÿÿÿÿÿÿÿÿ¢ÿÿÿÿÿ ÿÿÿÿÿÿÿÿÿÿÿ¦ÿÿuÿyÿÿ¡ÿ ÿÿÿÿ¡ÿÿÿÿÿÿÿÿÿÿÿÿ}ÿmÿlÿxÿtÿtÿrÿoÿ|ÿÿÿÿÿÿÿ ÿÿÿÿÿ¬ÿÿÿÿÿÿÿÿÿÿÿÿÿÿÿÿÿÿÿÿÿÿÿ ÿÿÿÿÿ¢ÿÿÿÿÿÿÿÿÿÿÿÿÿÿÿÿÿÿÿÿÿÿÿ¨ÿÿÿÿÿÿÿÿÿÿ¢ÿÿÿÿÿÿÿÿÿÿÿÿÿÿÿÿÿÿÿÿÿÿÿÿÿÿÿÿÿÿÿÿÿÿÿÿÿÿÿÿÿÿÿÿÿÿÿÿÿ£ÿÿÿÿÿÿÿÿÿÿÿÿÿÿÿÿÿÿÿÿÿÿÿÿÿÿÿÿÿÿÿÿÿÿÿÿ«ÿÿÿ¡ÿÿ£ÿÿÿÿÿÿÿÿÿÿÿÿÿÿÿÿÿÿÿÿÿÿÿÿÿÿÿÿÿÿÿÿÿÿÿÿÿÿÿÿÿÿÿÿÿÿÿÿÿÿÿÿÿÿÿÿÿ|ÿÿÿÿÿÿÿÿÿyÿÿÿÿoÿ|ÿÿ{ÿyÿÿÿÿÿÿÿÿ¡ÿÿÿÿzÿÿ¢ÿÿÿÿÿÿÿÿÿÿ ÿÿÿÿÿÿÿÿÿÿÿÿÿvÿÿÿÿÿÿÿÿ}ÿÿÿÿÿÿÿ~ÿÿÿÿÿÿÿÿÿÿÿ{ÿÿÿÿÿ©ÿÿ¢ÿÿÿÿ~ÿtÿÿÿÿÿyÿÿzÿuÿÿÿÿÿÿÿÿÿÿÿÿÿÿÿÿÿÿ¢ÿÿÿÿÿÿÿ¨ÿ|ÿyÿÿ¡ÿÿÿÿÿÿ{ÿÿÿÿÿÿÿÿÿÿÿÿÿÿÿÿÿÿÿÿÿÿÿÿÿÿÿÿÿÿÿÿÿÿÿ ÿ¥ÿÿ§ÿ¢ÿÿÿÿÿÿÿÿÿ{ÿÿÿÿÿÿÿÿÿÿÿÿÿÿÿÿÿÿÿÿÿÿ®ÿ£ÿÿÿÿÿÿÿÿÿÿÿÿÿÿÿÿÿÿÿ£ÿÿÿÿÿÿÿÿÿÿÿ¦ÿÿÿÿÿÿÿ«ÿ¡ÿÿÿ£ÿÿÿÿÿÿÿÿÿÿÿÿÿÿÿÿÿÿÿÿÿÿÿÿÿÿÿªÿÿÿÿÿ¦ÿÿ¥ÿ«ÿ¤ÿÿÿÿ¥ÿ¦ÿÿ ÿÿÿÿÿÿÿÿÿ¤ÿ¢ÿÿÿÿÿ§ÿ ÿÿÿÿÿÿÿ¢ÿÿ¥ÿ£ÿ ÿÿ§ÿÿÿÿÿ¥ÿÿÿÿ®ÿÿÿ§ÿÿ¢ÿ®ÿÿ¬ÿ§ÿÿÿÿ ÿÿÿÿÿÿ¢ÿ¢ÿÿÿ£ÿÿÿÿ«ÿ¦ÿÿÿÿ¨ÿÿÿ§ÿ¨ÿÿ§ÿ§ÿÿÿÿÿ¡ÿÿ«ÿÿÿÿÿªÿ£ÿ§ÿªÿªÿÿÿÿ¢ÿ£ÿ¦ÿ¤ÿÿÿÿÿÿÿªÿÿ©ÿÿ¡ÿÿÿ¨ÿ¦ÿ¬ÿÿÿÿÿÿÿÿÿªÿ±ÿ¨ÿ¤ÿ²ÿ±ÿÿ ÿ¦ÿ¬ÿ¢ÿÿÿ§ÿ·ÿ©ÿÿÿÿÿÿÿ§ÿ ÿ§ÿÿÿÿÿ¢ÿ¦ÿÿÿÿ»ÿÿÿ¤ÿ ÿÿÿÿÿÿÿ¥ÿÿÿ¨ÿÿ­ÿ©ÿ¡ÿ ÿÿÿÿÿÿÿÿÿÿ ÿ£ÿÿÿ¨ÿÿÿÿÿÿ©ÿÿtÿ²ÿ¢ÿÿÿ¦ÿÿ¸ÿÿÿÿÿÿÿÿÿÿ¦ÿ£ÿÿÿÿ¢ÿ¤ÿÿÿÿÿÿ®ÿ´ÿ¡ÿ¦ÿ©ÿÿÿÿÿÿÿÿ¤ÿ«ÿ¨ÿ¨ÿÿ¦ÿ£ÿÿÿ£ÿ¢ÿÿ£ÿ§ÿ¬ÿÿ£ÿ§ÿÿÿÿ±ÿ ÿÿÿÿÿ©ÿ ÿÿÿÿ¡ÿÿ¥ÿÿÿÿÿÿÿÿÿ¨ÿ£ÿÿÿÿÿ¦ÿÿÿÿ¡ÿÿÿÿ¤ÿÿ®ÿÿ«ÿ¥ÿ¨ÿ©ÿ¤ÿ§ÿÿÿÿ¢ÿÿÿÿÿÿ§ÿ®ÿ¡ÿÿÿÿÿÿ§ÿ¦ÿÿ¢ÿ¡ÿ¡ÿÿÿ¥ÿÿÿÿÿÿÿÿÿ ÿ®ÿ±ÿ¤ÿÿÿ§ÿ¦ÿ¢ÿ¯ÿÿÿÿxÿÿ³ÿÿµÿÿÿ£ÿÿÿÿ¸ÿªÿ£ÿwÿ£ÿ¢ÿÿÿÿÿªÿÿÿÿ¡ÿ§ÿÿÿ­ÿ°ÿÿÿ§ÿ©ÿ«ÿ­ÿ ÿÿÿÿÿ¥ÿÿÿ¥ÿ ÿÿAÿ@ÿ¯ÿ¨ÿÿÿÿÿ§ÿÿ®ÿ£ÿ¤ÿ§ÿ¦ÿÿÿÿÿÿÿÿÿÿÿÿ¡ÿÿÿÿ¤ÿ£ÿÿÿÿÿÿÿÿÿÿÿÿÿÿ§ÿ¦ÿÿÿÿÿÿÿ«ÿ¤ÿÿÿÿªÿÿÿÿÿÿÿÿ¥ÿÿÿÿÿ¤ÿ¡ÿÿÿÿÿÿÿÿÿÿÿÿÿÿÿÿÿ}ÿxÿÿ¢ÿÿ¦ÿÿÿÿÿÿÿÿÿ~ÿÿÿÿÿÿÿÿÿÿÿÿÿÿÿÿÿÿÿÿÿÿÿÿÿ¦ÿÿÿÿÿÿÿÿÿÿÿÿÿÿÿÿvÿÿÿ ÿÿÿÿÿÿÿÿÿÿÿÿÿ{ÿÿ¡ÿÿÿÿÿÿÿ¦ÿÿ¤ÿÿÿÿ¨ÿÿÿÿÿÿÿÿÿÿÿÿÿÿÿÿÿÿÿÿÿÿÿÿÿÿÿÿÿÿÿÿÿÿÿÿÿÿ§ÿÿ ÿÿÿÿÿÿÿÿÿÿÿÿÿÿÿ¢ÿªÿÿÿÿ}ÿÿÿÿÿÿÿÿÿÿÿÿÿ¢ÿÿÿÿÿÿÿÿÿÿÿÿÿÿÿÿÿÿÿÿÿÿÿ ÿÿÿÿÿÿÿÿÿÿÿÿ§ÿÿÿ¤ÿÿÿ§ÿÿÿÿÿÿÿ ÿÿÿÿ£ÿ ÿÿÿÿÿÿ¡ÿÿÿÿ¡ÿÿÿÿÿÿÿÿÿÿÿÿÿÿÿÿÿ¡ÿ¨ÿ®ÿÿÿÿÿÿ¢ÿ¦ÿ¢ÿÿÿ¡ÿ£ÿ¢ÿ ÿÿÿÿÿ£ÿ¤ÿÿÿ¡ÿÿÿÿÿÿÿ¡ÿÿÿÿÿÿÿªÿÿ§ÿÿÿ£ÿ¡ÿ ÿÿÿÿÿ¢ÿ¡ÿÿÿÿÿ£ÿÿÿÿÿ ÿ¨ÿ±ÿÿÿÿÿÿÿÿ¡ÿ¢ÿ ÿÿÿÿÿÿ¥ÿ£ÿÿ¥ÿ¦ÿ ÿ£ÿ£ÿ¢ÿÿÿÿÿÿÿÿ¡ÿÿÿÿÿÿÿÿÿÿÿÿ¢ÿ¢ÿ¢ÿ¦ÿ¡ÿÿÿ­ÿ²ÿÿ ÿ£ÿªÿ²ÿÿÿ®ÿ¬ÿ¨ÿªÿÿÿ¤ÿ¤ÿ ÿ£ÿ¥ÿªÿ§ÿ ÿÿ¡ÿ¡ÿ¤ÿÀÿ¥ÿÿ¢ÿÿÿÿ«ÿ°ÿ¢ÿ¤ÿ«ÿ¤ÿ£ÿ­ÿ¥ÿµÿ§ÿÿ¨ÿ¤ÿÿ¦ÿ¢ÿ¥ÿ§ÿ­ÿ©ÿªÿ¯ÿ¯ÿ²ÿ­ÿÿÿ¨ÿ²ÿÿ®ÿ¡ÿ¢ÿÿÿ¨ÿÿ¤ÿ®ÿ°ÿ¤ÿ¡ÿ¤ÿ¬ÿ§ÿ¢ÿ¨ÿ©ÿ¡ÿÿÿ¥ÿ ÿÿÿÿ¢ÿ£ÿ¡ÿÿ£ÿ£ÿ¤ÿªÿ©ÿ ÿÿÿªÿ³ÿ¡ÿÿÿ¦ÿ³ÿÿÿÿuÿÿ©ÿ¬ÿ¨ÿ¨ÿ¢ÿÿ ÿ¤ÿ¤ÿÿÿÿÿ¦ÿ£ÿ¢ÿÿÿ ÿ¤ÿÿ¤ÿÿ¦ÿ®ÿ¬ÿ³ÿ­ÿÿÿ ÿÿ ÿÿ§ÿÿÿ§ÿÿÿÿ¢ÿÿ¥ÿ¡ÿ§ÿ¬ÿÿÿ¨ÿ©ÿÿÿÿÿ«ÿÿÿÿ¢ÿªÿ§ÿ¥ÿ§ÿ§ÿ§ÿ¥ÿ¡ÿÿÿ¬ÿÿ¸ÿ®ÿÿÿÿÿÿÿÿÿÿÿÿÿÿÿ§ÿ¤ÿ ÿ¤ÿ¢ÿ£ÿÿ­ÿÿÿ¡ÿÿÿ¦ÿÿÿ¶ÿ¯ÿ¡ÿ¥ÿÿÿÿ¡ÿÿ£ÿÿÿÿÿÿÿÿÿ©ÿÿÿ ÿÿÿÿ ÿ­ÿ¢ÿÿÿÿÿ£ÿÿlÿÜþ¶þ}ÿ¤ÿÿÿÿÿªÿ°ÿ­ÿ¦ÿ¡ÿ¡ÿ¡ÿ±ÿÿÿÿÿÿ¢ÿ ÿ¥ÿÿÿ¥ÿ«ÿ¡ÿ§ÿ¥ÿÿÿ§ÿÿ©ÿÿÿ¦ÿÿÿÿýýÿÿÿÿ±ÿÿ¦ÿÿÿ¬ÿÿÿÿÿÿÿÿ£ÿÿ ÿ¯ÿÿÿÿ¡ÿÿÿÿÿÿÿÿÿ¡ÿÿ¦ÿªÿ¡ÿ£ÿ¡ÿÿÿÿ ÿ¡ÿÿÿÿÿÿÿ¥ÿÿÿÿÿÿÿÿÿÿÿÿÿÿ¢ÿÿÿ¨ÿ¤ÿÿÿ¡ÿÿÿÿ£ÿÿ¢ÿÿÿÿÿÿÿÿÿÿÿÿÿÿÿ|ÿÿ ÿÿÿÿÿÿÿÿÿÿÿÿÿÿÿÿÿÿ¥ÿ«ÿÿÿÿÿÿ£ÿÿ§ÿ¬ÿ ÿÿÿÿÿ¤ÿ¡ÿÿÿÿÿÿÿ¡ÿÿÿÿ£ÿÿpÿqÿzÿ`ÿ:ÿOÿÿÿÿÿÿ¡ÿÿÿÿÿÿÿÿÿÿÿÿ¡ÿÿ¨ÿÿÿÿÿ ÿ£ÿÿÿ¡ÿÿÿ¡ÿÿÿÿÿÿÿÿ ÿÿÿÿÿÿÿÿÿ£ÿ¢ÿ£ÿªÿÿÿ¡ÿ ÿ¢ÿÿÿ¡ÿÿ¢ÿÿÿ«ÿ¡ÿ¡ÿÿÿÿÿÿÿÿ¡ÿÿÿÿ¥ÿÿÿÿÿÿÿÿÿÿÿªÿ¡ÿ§ÿ¢ÿÿÿÿ¦ÿÿÿÿÿÿÿÿÿÿÿÿÿÿÿÿÿÿÿÿÿÿÿ|ÿÿÿÿÿÿÿÿÿÿÿÿÿÿ¥ÿ¢ÿÿ¡ÿÿÿÿ¢ÿÿÿÿÿÿÿÿÿÿÿÿÿÿÿÿÿÿÿÿÿÿÿÿÿÿÿ~ÿÿÿÿÿjÿEÿbÿÿÿÿÿÿÿÿÿÿÿÿÿÿÿ¢ÿ©ÿ«ÿÿ¢ÿÿÿÿÿÿÿÿÿÿÿÿÿ¢ÿÿÿÿÿÿÿÿÿ ÿÿÿÿÿÿÿÿÿÿÿÿÿÿÿÿÿ£ÿÿÿ«ÿ¢ÿ¥ÿ©ÿ¯ÿ¦ÿ§ÿ¤ÿºÿµÿ¯ÿ¯ÿ±ÿ±ÿ®ÿ£ÿÿ«ÿ¥ÿ¤ÿ¤ÿÿÿÿ°ÿ ÿ«ÿ¨ÿ¢ÿ¦ÿ¦ÿ¤ÿ¨ÿ ÿ¯ÿ±ÿ¦ÿ£ÿ ÿ¥ÿ¬ÿªÿ¢ÿÿÿÿÿÿ£ÿ¨ÿ¨ÿ£ÿÿÿ£ÿ¤ÿ¥ÿ£ÿÿÿ¢ÿÿÿÿÿÿÿÿÿÿÿÿÿ©ÿÿÿ£ÿ¢ÿÿÿÿÿÿÿ¨ÿÿÿÿÿÿÿÿÿrÿÿÿ¬ÿÿÿÿÿÿÿÿÿÿÿÿÿÿÿÿÿÿ£ÿ§ÿÿÿÿÿÿÿÿÿÿÿÿÿÿÿÿÿÿÿ|ÿÿ±ÿÿÿÿ~ÿÿÿÿÿÿÿÿÿÿÿÿÿÿÿÿÿÿÿÿÿ¢ÿÿÿ ÿÿÿÿÿÿÿÿÿÿÿÿÿÿÿÿÿwÿÿÿÿÿÿÿÿÿÿÿÿÿÿÿÿÿÿÿÿÿÿÿÿÿÿÿÿÿÿÿÿÿÿÿÿÿÿÿÿÿÿÿÿÿÿÿÿÿ¡ÿÿÿÿÿÿÿÿÿÿÿÿÿÿÿÿÿÿ ÿ ÿÿÿÿÿÿÿ¤ÿ¤ÿÿÿ¢ÿÿ¥ÿ«ÿÿÿ£ÿ©ÿ®ÿ£ÿÿÿ¡ÿÿ¥ÿ­ÿÿÿ¨ÿ²ÿÿ¢ÿ¨ÿÿÿÿÿ¡ÿÿÿªÿ´ÿ¢ÿ·ÿªÿÿOÿ-ÿoÿÿ£ÿÿÿ¦ÿ¡ÿ©ÿÿÿÿÿÿÿÿ ÿÿÿÿ§ÿªÿ¥ÿÿÿÿ¢ÿÿÿ¦ÿ¢ÿÿÿÿÿÿÿÿÿhÿIÿsÿÿ£ÿ¡ÿÿÿÿÿ|ÿÿ£ÿÿÿÿÿÿÿÿÿÿÿÿÿÿÿÿÿÿÿÿÿÿÿÿÿÿÿÿlÿÿÿÿÿÿÿÿÿÿÿÿÿÿÿÿÿÿÿÿÿÿÿÿÿÿÿÿÿÿ{ÿÿyÿyÿÿÿÿÿÿÿÿÿxÿ]ÿMÿvÿÿÿÿÿzÿÿÿÿÿÿÿÿÿÿ~ÿÿÿÿÿ~ÿÿÿÿÿÿÿÿÿÿÿÿÿÿÿ}ÿÿÿÿÿÿÿÿ«ÿ¡ÿÿÿÿÿÿÿÿ|ÿ}ÿÿÿÿÿÿÿÿÿÿÿÿÿÿÿ¨ÿÿÿÿÿÿÿÿÿÿÿÿÿÿÿÿÿÿÿ¦ÿÿfÿÿÿÿÿÿzÿÿÿÿÿÿÿÿÿÿÿÿÿÿÿÿÿÿÿÿ~ÿ{ÿ{ÿÿ ÿÿÿÿÿ¬ÿÿÿ¡ÿÿÿÿÿ¤ÿÿÿÿÿÿÿÿÿÿÿÿÿÿÿÿÿÿÿÿÿÿÿÿ{ÿÿÿÿÿÿÿÿÿÿÿxÿHÿÙþnÿÿÿÿÿÿÿÿÿÿÿÿÿÿÿÿÿÿÿÿÿÿÿzÿÿÿÿÿÿÿÿÿÿÿÿÿÿÿ ÿÿÿÿuÿ£ÿÿÿ~ÿ¡ÿÿÿÿÿÿÿÿÿÿÿÿÿÿÿÿzÿÿÿÿÿÿÿÿÿÿÿÿÿÿÿÿÿÿÿÿÿÿÿÿÿÿÿ£ÿÿÿÿÿ¨ÿÿÿ¦ÿÿÿÿÿÿÿÿÿÿÿÿÿÿÿÿÿÿÿÿÿÿÿÿÿÿÿÿÿyÿeÿeÿuÿÿÿÿÿÿ§ÿÿÿyÿÿ¡ÿÿÿ­ÿÿ²ÿ¤ÿÿÿÿÿÿÿÿÿÿÿÿÿÿ¨ÿÿÿÿ~ÿÿÿ~ÿÿÿÿÿÿÿÿÿÿÿÿÿÿÿÿÿÿÿÿÿÿÿÿÿÿÿÿÿÿÿÿÿÿÿÿÿÿÿÿ£ÿÿÿÿÿ¨ÿÿÿÿÿ¢ÿÿÿÿÿÿÿÿÿÿÿÿÿ¦ÿÿÿ£ÿÿÿÿÿÿÿÿÿÿÿÿ¡ÿÿÿ¢ÿÿ«ÿÿÿÿÿÿÿÿÿÿÿÿÿÿÿ~ÿÿÿ¢ÿÿÿÿÿÿÿÿÿÿÿÿÿ¢ÿÿÿÿ¤ÿÿÿÿÿÿ¯ÿÿÿÿÿÿÿÿ¯ÿ®ÿ¦ÿÿÿÿÿÿÿÿÿÿÿÿÿÿÿÿÿÿÿ£ÿÿÿÿÿ¢ÿÿÿÿÿÿÿÿÿÿÿÿÿÿÿÿÿÿÿ~ÿÿÿÿÿÿÿÿÿÿÿÿÿkÿoÿlÿÿvÿÿÿÿÿÿÿÿÿÿÿÿÿÿÿÿÿÿÿÿÿÿÿÿÿÿÿÿÿÿÿÿÿÿÿÿÿÿÿ|ÿÿÿÿÿÿÿÿÿÿÿÿÿÿÿÿÿÿÿÿÿÿÿÿÿÿÿÿ{ÿÿÿ|ÿ}ÿÿÿÿÿÿÿ¢ÿÿÿÿÿÿÿÿ}ÿrÿÿÿÿÿÿÿÿÿÿÿÿÿÿÿÿÿÿÿÿÿÿÿÿÿÿÿÿÿÿÿÿÿÿÿÿÿ¡ÿÿÿÿÿÿÿÿÿÿÿÿÿÿÿÿÿÿ}ÿÿÿÿÿÿÿ¡ÿÿÿÿÿÿÿÿÿÿÿÿÿÿ¥ÿÿÿÿ¬ÿÿÿÿÿ ÿÿÿÿÿÿÿÿÿÿÿÿÿÿÿÿ§ÿ¡ÿÿÿ£ÿ§ÿÿÿ ÿÿÿÿÿÿÿÿÿÿ¥ÿÿÿ¤ÿÿÿÿÿ¡ÿ¬ÿÿÿÿÿÿÿÿÿ¡ÿÿÿÿÿÿ¥ÿ¡ÿÿÿ¡ÿÿ¢ÿ£ÿÿÿÿÿÿÿÿÿÿÿÿÿ¢ÿÿÿÿÿÿÿÿ¢ÿ ÿÿ¤ÿÿ¥ÿÿ¥ÿÿÿªÿ«ÿ¨ÿ ÿÿ°ÿ¨ÿ£ÿÿÿÿ ÿ£ÿÿÿ¥ÿ¯ÿÿ£ÿ¬ÿÿÿÿÿÿÿ¡ÿ¨ÿÿÿÿ¡ÿ£ÿÿÿÿªÿ¢ÿ¶ÿ¬ÿ¡ÿÿ¢ÿÿ¢ÿÿ¥ÿ¼ÿÿÿ¨ÿÿ±ÿ£ÿÿÿÿ}ÿÿ ÿÿÿÿÿÿÿ¡ÿµÿ¡ÿÿÿÿÿÿÿÿÿÿÿÿÿ°ÿ«ÿ®ÿ¡ÿÿÿÿÿ¨ÿÿ¨ÿÿÿÿÿÿÿ¢ÿÿÿÿÿÿ¦ÿÿÿ­ÿÿ¥ÿ©ÿ¤ÿ¥ÿ¦ÿ£ÿ¦ÿÿÿÿÿÿÿ ÿ§ÿ§ÿ£ÿÿ¥ÿ·ÿ¥ÿÿ¡ÿÿÿÿÿÿÿ¯ÿÿÿÿÿÿÿ­ÿ¢ÿ§ÿ²ÿÿÿÿ¨ÿÿÿÿ­ÿÿÿÿÿ¥ÿÿÿ©ÿÿÿÿ©ÿ¡ÿ¬ÿÿÿÿÿÿ ÿÿªÿ¦ÿ¢ÿ¨ÿ§ÿÿÿ¢ÿÿ¢ÿÿÿ¦ÿ°ÿ¥ÿÿ§ÿ§ÿÿ«ÿÿÿ°ÿÿÿÿÿÿÿÿ¥ÿÿ®ÿÿ£ÿÿÿ¦ÿÿ¦ÿªÿ}ÿ~ÿÿ¦ÿÿ¡ÿÿªÿ¡ÿÿÿÿ¨ÿÿÿ ÿ¥ÿÿ ÿ¡ÿÿ£ÿÿÿ¥ÿÿ©ÿ®ÿÿ¢ÿ©ÿÿÿÿ¢ÿ®ÿ¨ÿ ÿ¬ÿ¢ÿÿªÿÿÿ´ÿ ÿÿ ÿ¦ÿÿ¢ÿ³ÿ±ÿÿÿ¤ÿÿÿ´ÿ¯ÿ¦ÿÿ¦ÿ¥ÿ¡ÿ©ÿ§ÿ¦ÿÿ©ÿÿÿ¦ÿ§ÿ£ÿ«ÿ¦ÿÿ ÿ¬ÿ¥ÿÿÿÿ§ÿ£ÿÿÿÿªÿ«ÿÿ§ÿ­ÿÿ­ÿ£ÿ«ÿÿÿÿ¨ÿÿ ÿ¡ÿÿÿªÿ§ÿ¡ÿÿÿÿÿÿ¢ÿÿÿÿÿ¡ÿÿÿ£ÿÿÿÿ¡ÿÿÿ¢ÿ¨ÿ¦ÿÿ¤ÿ¦ÿÿÿ±ÿ¨ÿ©ÿÿÿÿÿ|ÿÿ©ÿÿ¨ÿÿÿÿÿÿ¡ÿÿÿ¡ÿÿÿÿ¤ÿ¡ÿÿÿ³ÿ±ÿÿÿÿÿªÿÿÿÿÿÿÿ¤ÿ£ÿ©ÿÿÿÿ²ÿ¶ÿ¬ÿÿÿÿ£ÿuÿ-ÿSÿÿÿÿÿ¡ÿ ÿÿÿÿÿµÿÿ¥ÿ¢ÿÿÿÿÿÿÿ¡ÿÿÿ¦ÿ©ÿÿ­ÿ«ÿÿÿÿÿÿÿ~ÿÿÿ¨ÿÿÿÿÿ¢ÿ ÿÿÿÿÿÿÿÿ¡ÿÿÿÿÿÿÿÿÿÿ ÿÿ¢ÿÿÿÿÿÿÿÿÿÿÿÿ¡ÿÿÿÿÿÿÿÿÿ¡ÿÿÿÿÿÿÿxÿÿÿÿÿÿÿÿÿÿzÿÿ¤ÿÿÿÿÿÿÿ¡ÿÿÿÿÿÿÿÿÿÿÿÿÿÿÿÿÿÿÿÿÿÿÿÿÿÿÿÿÿÿÿÿyÿÿÿÿÿÿÿÿÿÿÿÿ¡ÿÿÿ~ÿÿÿÿÿÿÿÿÿÿÿÿÿÿÿÿÿÿÿÿÿÿÿÿÿÿÿÿÿÿÿÿÿÿÿÿÿÿÿÿÿÿÿÿÿÿÿÿÿÿÿÿÿÿ¦ÿ ÿÿ¤ÿÿ¡ÿÿÿÿÿÿ¡ÿÿzÿÿÿÿÿÿÿÿÿÿÿÿÿÿÿÿÿÿÿÿÿÿÿ¤ÿÿÿÿÿÿÿ¦ÿÿÿÿÿÿÿÿÿÿÿÿÿÿ©ÿÿ ÿÿÿÿÿ§ÿÿÿ¡ÿÿÿÿÿÿ ÿÿÿ¢ÿÿ ÿÿrÿzÿÿÿÿÿÿÿÿÿÿÿÿ¢ÿÿÿ¬ÿ ÿ¤ÿÿ£ÿÿÿÿÿÿ£ÿ¡ÿÿÿÿÿÿÿÿÿÿÿÿÿÿÿÿÿ£ÿÿÿÿÿÿÿ¦ÿÿ£ÿÿÿÿ¥ÿ¦ÿÿÿÿÿÿÿÿÿ¢ÿÿÿ¡ÿÿÿÿÿªÿ¡ÿÿÿÿÿÿ¡ÿ¢ÿÿÿ£ÿ¥ÿ§ÿ¤ÿÿÿ ÿ¤ÿÿÿÿÿ®ÿ¦ÿÿ£ÿ¢ÿÿ¨ÿ£ÿÿ¤ÿ¡ÿ¦ÿ¢ÿÿÿ¡ÿ ÿÿÿÿªÿ©ÿÿÿ¡ÿ¤ÿ ÿ®ÿÿÿÿºÿ­ÿ«ÿÿÿÿ¨ÿ«ÿ ÿÿ¤ÿ¥ÿÿÿ¬ÿ¯ÿÿ§ÿ±ÿÿÿ©ÿ¨ÿÿÿ¨ÿ¥ÿ¨ÿÿÿ§ÿ¦ÿ±ÿ©ÿÿÿ¡ÿÿ¡ÿÿÿ§ÿ¨ÿ¶ÿ£ÿ ÿ«ÿ³ÿÿ©ÿ½ÿ­ÿ¦ÿ¡ÿÿ ÿÿÿ¥ÿªÿ¨ÿ¥ÿªÿ¢ÿªÿ´ÿ¥ÿÿ¨ÿ¦ÿÿ¨ÿ¨ÿ¦ÿ­ÿ²ÿ¦ÿ¤ÿÿ¦ÿ­ÿ¢ÿ¤ÿ¨ÿ¢ÿÿ«ÿ¦ÿ¨ÿÿ·ÿ¤ÿÿÿ·ÿ¸ÿÿÿ¨ÿ ÿÿ«ÿµÿ£ÿÿ¦ÿ ÿ¡ÿÿÿÿ¨ÿ ÿÿÿÿ¡ÿ¢ÿ¦ÿ¯ÿ¨ÿÿÿ¨ÿ¤ÿ£ÿ£ÿÿÿÿ¢ÿÿµÿÿzÿÿ¸ÿ¯ÿ®ÿ®ÿ¡ÿÿ¥ÿ¡ÿÿÿÿ¤ÿ«ÿ¨ÿ©ÿÿÿ¡ÿÿÿÿ«ÿ ÿ¦ÿ®ÿ²ÿ®ÿ¤ÿ ÿÿÿ¨ÿ¥ÿÿ­ÿ¡ÿ¡ÿÿÿÿ§ÿ´ÿ¦ÿÿÿÿÿÿÿ¤ÿ£ÿÿÿÿ¬ÿ¼ÿÿÿÿ£ÿ ÿ¡ÿ¥ÿ£ÿÿ§ÿ¬ÿ§ÿ¸ÿ¨ÿ­ÿ ÿ¢ÿ¢ÿÿ±ÿ ÿ¤ÿ ÿ ÿÿÿÿÿÿ¤ÿÿ¡ÿ´ÿªÿÿÿ ÿÿ¢ÿ¨ÿ¤ÿÿÿ§ÿ«ÿ£ÿ¤ÿ®ÿ¬ÿÿÿ£ÿÿÿÿÿÿ£ÿ¥ÿ¢ÿ¤ÿ£ÿÿ ÿÿ¦ÿ°ÿÿÿÿÿ§ÿÿÿÿ£ÿ®ÿ¡ÿÿÿÿÿÿûýtþÿ¢ÿÿÿÿ ÿ¨ÿ«ÿªÿ¨ÿ ÿÿ©ÿ»ÿ¢ÿ¢ÿ¬ÿ ÿÿÿÿªÿ¢ÿÿÿÿ ÿ®ÿ¨ÿÿÿ¯ÿÿ­ÿÿÿÿÿÿKÿ·þ·þ`ÿÿÿÿÿÿ»ÿ¢ÿÿÿÿÿÿÿÿÿÿ ÿ¡ÿÿ¦ÿ¡ÿÿÿÿÿÿÿÿÿÿÿ¤ÿÿÿÿÿÿÿ¡ÿ¡ÿÿÿÿÿÿÿÿÿÿÿÿÿ¡ÿÿÿÿÿÿ|ÿÿÿÿÿ¥ÿ¤ÿÿÿÿÿÿÿ£ÿÿÿÿÿÿ¢ÿ ÿÿÿ¤ÿ£ÿÿÿÿÿÿÿÿÿ¡ÿÿ¤ÿ±ÿ§ÿÿ¤ÿÿÿÿÿÿÿÿÿÿÿÿÿÿÿÿ ÿÿ£ÿÿÿ³ÿÿÿ£ÿÿÿ ÿ¢ÿÿÿ«ÿÿÿÿÿÿÿÿÿ£ÿÿÿÿÿÿZÿRÿ	ÿÿXÿÿÿ£ÿÿÿÿÿÿ ÿÿÿÿÿÿÿÿÿÿÿÿÿÿÿ¥ÿ§ÿ¨ÿ¢ÿÿ ÿÿÿ©ÿ¤ÿÿÿÿÿÿÿÿÿÿ¢ÿÿÿÿÿÿÿÿ¢ÿ ÿÿÿÿÿ¡ÿÿÿÿÿÿÿÿ¯ÿÿÿÿÿÿ¬ÿ­ÿÿÿÿÿ{ÿÿÿÿÿÿÿ¤ÿÿÿÿÿ¢ÿ£ÿ¢ÿ ÿ ÿÿÿ¦ÿÿÿ¢ÿ¦ÿªÿ¤ÿ¡ÿÿÿÿÿÿÿÿÿÿÿÿÿÿÿÿÿ¶ÿÿÿÿÿÿÿÿÿÿÿÿÿÿÿÿÿÿ¡ÿÿÿ¼ÿÿÿÿÿÿÿÿÿÿ ÿÿ¢ÿ£ÿÿÿÿÿÿÿÿyÿÿyÿÿÿÿÿÿÿÿÿNÿ=ÿwÿÿÿÿÿÿÿÿÿÿÿÿÿÿÿÿ ÿÿÿ¥ÿ£ÿÿÿ ÿ ÿÿÿÿÿÿÿÿÿÿ¡ÿÿÿÿÿÿÿÿÿÿÿÿÿÿÿÿÿÿÿÿÿÿÿÿÿÿÿ¼ÿ°ÿ¨ÿ±ÿ´ÿ«ÿ­ÿ¤ÿ¨ÿªÿ®ÿ°ÿ¯ÿ°ÿ³ÿ ÿÿ®ÿ¨ÿ¥ÿ¤ÿ©ÿ­ÿ ÿ¤ÿ¦ÿ¢ÿ¦ÿ¦ÿ¬ÿ¬ÿ¥ÿ¢ÿÿ¡ÿ¦ÿ¤ÿ¤ÿ¦ÿ¤ÿ©ÿ®ÿ¢ÿ£ÿ ÿÿªÿÿÿ¦ÿ¢ÿÿ¢ÿ¡ÿ¡ÿ£ÿÿ ÿÿÿÿÿ¢ÿ¤ÿ«ÿÿÿÿ¡ÿÿÿÿÿ¥ÿÿÿÿÿÿÿÿÿÿÿÿ£ÿ¡ÿÿÿÿÿÿÿÿÿÿÿ¦ÿÿÿÿÿÿÿÿÿÿÿÿÿÿ¡ÿÿÿÿÿÿÿÿÿÿÿÿÿÿÿÿÿÿÿÿÿÿÿÿÿÿÿÿÿÿÿÿÿÿÿÿÿÿÿÿÿÿÿÿÿÿÿ¡ÿÿÿÿÿÿÿÿÿÿÿÿÿÿ¡ÿÿÿÿÿÿÿÿÿÿÿÿwÿÿÿÿÿÿÿÿÿÿÿÿÿÿÿÿÿÿÿÿÿÿ¡ÿ«ÿÿÿÿÿÿÿÿÿÿÿÿÿÿÿÿÿÿÿÿ£ÿÿÿÿÿÿÿÿÿÿÿÿÿÿÿÿ£ÿÿÿÿÿÿÿÿÿÿÿÿÿ ÿ§ÿ¤ÿÿÿÿÿ¦ÿ­ÿ³ÿ ÿÿÿ¡ÿ¥ÿ¥ÿÿÿ«ÿ«ÿ¢ÿÿ ÿ£ÿÿ¨ÿ¦ÿ¢ÿÿÿ ÿÿÿÿÿ¢ÿ¢ÿ¤ÿÿÿyÿ=ÿUÿÿÿ ÿÿÿÿ©ÿ¡ÿÿÿÿÿÿ ÿÿÿÿÿÿÿÿ¢ÿÿÿÿ¡ÿ¤ÿÿÿÿÿÿÿÿÿÿÿÿÿÿÿ¤ÿ£ÿ¢ÿÿÿÿÿÿÿÿÿÿÿÿÿÿÿÿÿÿÿ¤ÿÿÿ ÿÿÿÿÿÿÿÿÿvÿÿÿÿÿÿÿÿÿÿÿÿÿÿÿÿÿÿÿÿÿ|ÿÿÿÿÿÿ~ÿÿÿÿÿÿÿÿÿsÿÿsÿÿÿÿÿÿÿhÿUÿaÿÿÿ{ÿzÿÿÿ{ÿÿÿÿÿÿÿÿÿÿÿÿÿÿÿÿÿÿÿÿÿÿÿÿÿÿÿÿÿÿÿÿÿÿÿwÿÿÿÿÿ ÿÿÿÿÿÿÿrÿÿÿÿÿÿÿÿÿÿÿÿÿÿÿÿÿÿÿÿÿÿÿÿ ÿ¡ÿÿÿÿÿÿÿÿÿÿmÿvÿÿÿÿÿÿuÿÿÿÿÿÿÿÿÿÿsÿÿÿÿ¢ÿÿÿ¡ÿÿÿ~ÿÿÿÿÿÿÿÿÿ¤ÿÿÿ¯ÿÿÿÿÿÿÿÿÿÿÿÿÿÿÿÿÿÿÿÿÿÿÿÿÿÿ©ÿ¢ÿÿÿÿÿÿÿÿÿÿÿÿÿgÿ'ÿÿ`ÿÿÿ ÿÿÿÿ ÿÿÿÿÿÿÿÿÿÿÿÿÿÿÿÿÿÿÿÿÿÿ~ÿÿÿÿÿÿÿÿÿ£ÿÿÿÿvÿÿÿÿÿÿÿÿÿÿÿÿÿÿÿÿÿ|ÿÿÿyÿÿÿÿÿÿÿÿÿÿÿÿÿÿÿÿÿÿ ÿ£ÿÿÿÿÿÿÿÿ¤ÿÿÿÿÿÿÿÿÿÿÿÿÿÿÿÿÿÿÿÿÿÿÿÿÿÿÿÿÿÿÿÿÿÿÿÿÿÿÿÿÿxÿÿÿÿÿÿÿÿÿÿÿnÿÿÿÿÿÿ¨ÿÿÿÿÿÿÿÿÿ£ÿÿÿÿÿ¦ÿÿÿÿÿÿÿ|ÿÿÿÿÿÿÿÿÿÿÿÿ¡ÿÿ£ÿÿÿÿÿÿÿÿÿÿÿÿ¡ÿ¢ÿÿÿÿÿÿÿÿ¡ÿ£ÿÿÿ¦ÿ¦ÿÿ}ÿÿÿ¡ÿÿÿÿÿÿÿÿÿ¥ÿÿÿÿÿÿÿÿÿÿÿ¢ÿ£ÿÿÿÿÿÿÿÿÿÿÿ¥ÿÿÿÿÿÿ ÿ ÿÿ£ÿÿÿÿÿÿÿÿÿÿÿÿÿÿ¡ÿ¡ÿÿÿÿÿÿÿÿÿÿÿÿÿ£ÿÿÿwÿ¢ÿÿÿÿÿÿÿÿ¡ÿÿÿÿÿÿÿÿÿ¡ÿÿÿyÿtÿtÿ{ÿÿÿÿÿ{ÿÿÿÿÿÿÿÿÿ ÿÿ¢ÿÿÿÿÿÿÿÿÿ¡ÿÿÿÿÿÿÿÿÿÿÿÿÿÿÿÿ¥ÿÿÿÿÿ}ÿÿÿ¦ÿzÿÿÿÿÿÿwÿÿÿÿÿÿÿÿÿÿÿÿÿÿÿÿÿÿÿ{ÿÿÿÿÿÿÿÿÿÿwÿÿÿÿÿÿÿÿÿÿ~ÿÿÿÿÿÿÿÿÿÿÿÿÿÿÿÿÿÿÿÿÿÿÿÿÿÿÿÿÿÿÿÿÿÿuÿÿÿÿÿÿÿ£ÿÿÿÿÿÿÿÿÿÿÿÿÿÿÿÿÿÿÿÿÿÿÿÿÿÿÿÿÿÿÿ£ÿÿÿÿÿÿÿÿÿÿ ÿÿÿÿÿÿÿÿÿÿÿÿÿÿÿÿÿÿ|ÿÿÿÿ£ÿÿÿÿÿÿÿÿÿÿÿÿ¢ÿÿ|ÿÿ¬ÿÿÿÿÿ£ÿÿÿÿÿ©ÿÿÿ ÿªÿÿÿ¥ÿÿÿÿÿÿÿÿÿÿÿÿÿÿªÿÿÿÿÿÿÿÿ¨ÿ¥ÿÿÿÿÿÿÿ¦ÿ§ÿÿÿ¢ÿ«ÿÿ ÿÿÿ£ÿÿÿÿÿ§ÿÿÿÿÿÿ£ÿ ÿÿÿÿÿ¤ÿ¨ÿ¤ÿÿÿÿÿÿÿÿÿ¤ÿ ÿÿÿÿÿÿÿÿÿÿÿ¥ÿÿ¥ÿÿÿÿÿÿÿ¤ÿÿÿÿÿ¬ÿ¥ÿ¡ÿÿÿÿ¢ÿ¨ÿÿÿÿ¢ÿ¤ÿ¢ÿÿÿ¥ÿ«ÿ¦ÿÿÿÿÿÿÿÿ¨ÿ­ÿÿ¡ÿ¶ÿ´ÿ°ÿ£ÿÿ¢ÿÿÿÿÿ£ÿ®ÿªÿ¶ÿ©ÿÿÿ´ÿ±ÿÿÿÿÿÿ¨ÿÿÿÿÿÿÿÿ¡ÿ¦ÿÿÿ ÿ¢ÿÿÿÿÿ ÿ§ÿ ÿÿÿ¤ÿÿÿÿÿ¤ÿÿÿÿÿ¤ÿ¤ÿÿ¶ÿ¨ÿµÿÿÿÿ·ÿ¬ÿ£ÿ®ÿªÿ ÿÿÿ©ÿ¢ÿÿÿ¨ÿÿ¦ÿ¡ÿ¤ÿÿÿÿÿ«ÿ¢ÿ£ÿ­ÿ¬ÿ¡ÿÿÿ­ÿ©ÿÿÿÿÿÿÿ¤ÿ¤ÿªÿ©ÿÿÿÿÿÿÿ£ÿÿÿÿÿÿÿ ÿÿ¥ÿÿ¡ÿ ÿÿÿÿ©ÿ ÿÿÿÿÿ¡ÿÿÿ ÿÿÿ¦ÿÿÿ£ÿ¤ÿÿ¤ÿ­ÿ¢ÿÿÿÿÿÿ«ÿ¤ÿ§ÿÿÿÿÿÿÿÿÿÿÿÿÿÿÿ¢ÿ³ÿÿ§ÿÿ£ÿ£ÿÿÿ¯ÿÿ¦ÿÿÿÿÿÿ´ÿÿÿÿÿÿÿ¢ÿÿ ÿ¥ÿÿÿªÿ ÿÿÿÿ¢ÿ«ÿ£ÿÿÿ ÿ¡ÿÿÿÿÿµÿÿÿ¬ÿ¡ÿÿÿÿ¤ÿ¤ÿ©ÿÿÿÿÿÿ£ÿÿ¥ÿ§ÿÿ­ÿÿ¥ÿÿ¡ÿ³ÿ¨ÿÿ¯ÿªÿ®ÿ­ÿ¨ÿ¬ÿ¤ÿÿÿ¢ÿ¬ÿ§ÿ¢ÿÿÿÿ®ÿ­ÿÿÿÿÿÿÿÿÿ¯ÿ¦ÿ¤ÿ«ÿ©ÿÿ¬ÿ¤ÿ©ÿ¤ÿÿ¦ÿ¤ÿ§ÿªÿ£ÿ¦ÿ ÿ¦ÿ¢ÿ¡ÿ¤ÿÿ ÿÿÿÿÿÿÿÿ¥ÿÿÿÿÿÿ ÿ¢ÿ¢ÿ£ÿ§ÿ³ÿ©ÿÿÿ ÿ¡ÿ¬ÿ¦ÿÿ¦ÿÿÿÿÿÿÿÿ¤ÿ¡ÿ¥ÿ¢ÿ¡ÿ§ÿ¬ÿ¬ÿÿÿÿÿÿ°ÿ¯ÿÿÿ ÿ¥ÿ´ÿÿÿ¡ÿ¦ÿ¤ÿÿÿ¢ÿ£ÿ¡ÿ¥ÿ­ÿ­ÿ¯ÿ¡ÿÿ£ÿ¬ÿ­ÿÿÿÿÿÿHÿþÿÿ¢ÿ ÿ¥ÿÿªÿ£ÿ ÿÿÿÿÿ~ÿ¢ÿµÿ£ÿÿ¢ÿÿÿ¤ÿÿ ÿ¦ÿ¦ÿÿ¥ÿ¦ÿ¡ÿÿÿÿÿÿÿÿ¡ÿ§ÿ¢ÿÿÿ§ÿÿÿÿÿÿ|ÿÿÿ¡ÿÿÿÿÿÿÿÿÿ¦ÿ¡ÿÿÿÿÿÿÿ¦ÿÿÿÿ¦ÿ ÿÿÿ©ÿ¥ÿÿÿÿÿ«ÿ©ÿ£ÿ¡ÿÿÿÿÿÿÿÿÿÿÿÿÿ¢ÿÿ}ÿÿÿÿzÿÿÿÿÿÿÿÿÿÿÿÿÿÿÿÿÿÿÿÿÿÿÿÿÿÿÿÿ ÿÿÿÿÿÿÿ~ÿÿÿÿÿÿÿÿÿÿÿÿÿÿÿÿÿÿÿÿÿÿªÿÿÿÿÿÿ¡ÿÿ{ÿÿÿÿÿÿÿ¥ÿÿÿ³ÿÿÿÿÿÿÿÿÿÿÿÿÿÿÿÿÿÿÿÿÿÿÿÿÿÿÿÿÿÿÿÿÿÿÿÿÿÿÿÿÿÿÿ{ÿÿÿÿ ÿÿÿÿÿÿÿÿÿÿÿ¨ÿÿÿÿÿÿÿÿÿÿÿÿÿÿÿÿÿÿÿÿÿÿÿÿÿÿÿÿÿÿÿÿÿÿÿÿÿÿÿÿÿ ÿ ÿÿÿÿ¡ÿ ÿÿÿÿÿÿÿÿÿÿÿÿÿÿÿÿÿ£ÿÿÿÿ ÿÿªÿ°ÿ§ÿªÿ ÿÿÿÿÿÿÿÿÿÿÿÿÿÿ¡ÿ¦ÿ©ÿ¦ÿ£ÿ¦ÿÿÿÿÿÿÿÿ ÿÿ¥ÿÿÿ¢ÿÿÿÿÿÿ¦ÿ¥ÿ ÿÿÿÿÿÿÿ©ÿÿÿ¤ÿ ÿÿ ÿÿÿ¬ÿÿÿ¤ÿÿÿÿÿ ÿ§ÿÿÿÿÿ¨ÿ¦ÿÿÿ¡ÿ¥ÿÿ ÿ¢ÿÿ§ÿ¢ÿÿÿ°ÿ£ÿÿÿ©ÿÿÿÿÿ ÿ¤ÿ¥ÿ¢ÿÿÿÿÿÿÿÿÿ£ÿ°ÿÿ ÿ«ÿÂÿ¨ÿ°ÿ¤ÿÿÿÿÿÿÿ§ÿ©ÿ¢ÿ£ÿ ÿ¡ÿ¢ÿÿÿÿ±ÿ­ÿÿ|ÿÿ«ÿ¬ÿ§ÿ©ÿ¦ÿ¨ÿªÿ°ÿ¦ÿ¨ÿ¬ÿÿÿ¤ÿÿ£ÿÿ§ÿµÿ«ÿÿ¤ÿ¥ÿÿ ÿ«ÿ°ÿ±ÿ¤ÿ¦ÿ£ÿÿÿ¥ÿ§ÿ¥ÿ¨ÿ¨ÿ¥ÿ¤ÿ¬ÿ¹ÿ ÿ¨ÿ§ÿÿ±ÿ¸ÿ£ÿ¨ÿ±ÿ¥ÿÿÿÿ¡ÿ ÿ ÿ¤ÿ¢ÿÿ¢ÿ¢ÿ§ÿ¥ÿ§ÿ©ÿÿ¦ÿ¶ÿ´ÿ¸ÿ¦ÿ¢ÿ¡ÿ¨ÿªÿ£ÿÿ§ÿªÿÿÿ©ÿ´ÿ¥ÿ¥ÿ©ÿ®ÿÿÿ ÿ¤ÿ¨ÿ¨ÿ£ÿ ÿ ÿ¨ÿ­ÿ¥ÿÿÿÿ¥ÿ£ÿ£ÿ¥ÿÿUÿÿ»ÿÿÿ®ÿ¢ÿÿÿÿ¢ÿ¢ÿÿ¤ÿ¯ÿ«ÿ¬ÿÿÿ£ÿÿ¨ÿÿ¬ÿ¡ÿ¬ÿ©ÿ¦ÿ§ÿ¨ÿ©ÿ¥ÿÿÿ¨ÿ«ÿ«ÿ®ÿ°ÿ¦ÿ ÿ£ÿ ÿ§ÿ¢ÿÿÿÿÿÿ¨ÿÿ¢ÿ§ÿÿ¡ÿªÿÿ£ÿÿÿÿ¨ÿÿÿ§ÿ¤ÿ¡ÿ¤ÿ¥ÿªÿÿÿ¡ÿÿ®ÿÿ«ÿ¨ÿ¥ÿ¤ÿÿÿÿÿ¡ÿ±ÿ®ÿÿ¤ÿ§ÿÿÿ²ÿ ÿÿÿ£ÿ«ÿ¤ÿ£ÿ¥ÿÿÿ¨ÿ¬ÿÿ£ÿ£ÿ¥ÿ¥ÿÿ ÿ¡ÿ¤ÿªÿ¦ÿ¦ÿ©ÿ¤ÿ£ÿ£ÿ ÿ£ÿÿÿÿ¨ÿÿ§ÿ«ÿ»ÿ²ÿ¢ÿÿ§ÿÿÿÿhÿÊþûýÿÿ¤ÿÿÿÿ¡ÿ¨ÿ¤ÿ¢ÿ¡ÿÿÿªÿ®ÿ¢ÿ§ÿÿÿÿÿ¢ÿÿÿ¤ÿ®ÿ¬ÿ©ÿ¨ÿ ÿÿÿ§ÿÿ ÿÿÿÿÿÿoÿfÿpÿÿÿÿÿ§ÿÿ­ÿ ÿÿ¤ÿÿÿÿ¬ÿ­ÿÿÿÿÿÿ©ÿ£ÿÿÿÿÿÿÿÿÿÿÿÿÿ­ÿÿÿÿÿÿ£ÿ©ÿÿÿÿÿÿÿÿÿÿÿ ÿÿÿÿÿÿpÿlÿÿÿ¤ÿÿÿÿ©ÿ¦ÿÿÿ¬ÿ©ÿÿÿÿÿÿÿ¡ÿÿÿÿÿÿÿÿÿÿÿÿÿÿÿÿÿÿÿÿÿÿ¡ÿÿÿ¦ÿ ÿÿ¦ÿÿÿÿÿÿÿÿÿÿÿÿÿÿÿÿÿÿ¢ÿÿÿÿ¡ÿªÿÿÿÿÿÿ ÿÿÿÿÿÿÿÿ£ÿvÿEÿÿKÿÿÿÿ¥ÿ£ÿÿÿÿÿ¦ÿÿÿ¡ÿ¥ÿ©ÿÿÿ£ÿ ÿÿ ÿÿÿ¦ÿ¦ÿ¡ÿ¢ÿ¦ÿ¢ÿÿÿÿÿÿÿÿÿÿÿÿÿÿÿ ÿÿÿÿÿ¡ÿ¤ÿ¤ÿÿÿÿÿÿÿÿÿÿÿÿÿÿÿÿÿÿÿÿÿÿÿÿÿÿÿÿÿÿÿÿÿÿÿÿÿÿÿÿÿÿÿÿÿÿÿÿÿÿ¢ÿÿÿÿÿÿ¡ÿÿÿÿÿÿÿÿÿÿÿÿÿÿÿ¢ÿÿÿÿ£ÿ¡ÿÿÿÿÿÿÿÿÿÿÿÿÿÿÿ¢ÿÿÿÿÿÿÿÿÿÿÿÿ¦ÿ¥ÿÿÿÿÿÿÿÿÿÿÿÿÿ¤ÿ¤ÿÿÿÿuÿSÿfÿÿÿÿÿÿ¡ÿÿÿÿÿÿÿÿÿÿÿÿÿÿÿÿ ÿÿÿÿÿÿÿÿÿÿÿÿÿ ÿÿÿÿÿÿÿÿÿÿÿÿÿÿÿÿÿÿÿÿÿÿÿÿÿ¤ÿÿ¹ÿºÿ¶ÿ«ÿ³ÿ¹ÿ·ÿ¦ÿ¥ÿ°ÿ±ÿ¯ÿ®ÿ¬ÿªÿ ÿ§ÿ¤ÿ¥ÿ·ÿ¹ÿ¨ÿ¥ÿªÿ­ÿÿ¤ÿ¬ÿ­ÿ®ÿ­ÿ¨ÿ¦ÿÿ¥ÿ§ÿÿ ÿ®ÿ³ÿ¯ÿªÿÿ«ÿ±ÿÿÿÿÿ£ÿÿÿ«ÿ®ÿ¢ÿ¥ÿÿÿÿÿÿÿ§ÿÿ¨ÿ¢ÿ¡ÿÿÿÿ¤ÿ¯ÿ ÿÿ¡ÿÿÿÿÿÿ¢ÿÿÿ ÿ ÿÿÿÿÿÿÿÿÿÿÿÿÿÿÿÿÿÿ¡ÿÿ­ÿ ÿÿÿÿÿÿÿ}ÿÿÿÿÿÿÿÿÿÿÿÿÿÿÿÿÿÿÿÿÿÿ¨ÿ|ÿÿÿÿÿÿÿÿÿÿÿÿÿÿÿÿÿÿÿ{ÿÿÿÿÿÿÿÿÿÿÿÿÿÿÿqÿÿÿÿÿÿÿÿÿÿÿ¤ÿÿÿÿÿÿÿÿÿÿÿÿÿÿÿÿÿÿÿÿÿÿÿÿÿxÿÿÿÿÿÿÿÿwÿÿÿÿÿÿÿ ÿÿÿÿÿÿÿÿÿÿÿÿÿÿÿÿÿÿÿÿÿÿÿ¢ÿ¡ÿÿÿÿÿÿ¡ÿ§ÿ¤ÿÿÿÿ¢ÿ¤ÿ¦ÿ«ÿ¥ÿÿ¤ÿ¥ÿ½ÿ¤ÿ°ÿÿÿ ÿ«ÿ¡ÿÿ¢ÿ¯ÿÿ¡ÿ¥ÿÿÿ¤ÿªÿÿ¤ÿ«ÿÿ ÿ¶ÿµÿÿÿÿÿÿ¦ÿ­ÿÿ0ÿÿRÿÿÿÿ¡ÿÿÿ°ÿ¥ÿ¢ÿÿÿÿÿÿÿ ÿ©ÿÿÿ£ÿ¡ÿÿÿ ÿ±ÿ¬ÿÿÿÿÿÿÿÿÿÿÿ}ÿÿÿÿÿÿÿÿ©ÿ¡ÿ¬ÿÿÿÿÿÿÿÿÿÿÿÿÿÿÿ¨ÿÿÿ¡ÿÿÿÿÿÿÿÿÿÿÿ{ÿÿÿÿ§ÿÿÿÿÿÿÿÿÿÿÿÿÿÿÿÿÿÿÿÿÿoÿmÿxÿÿÿÿÿÿÿÿÿ~ÿÿÿÿÿÿÿmÿVÿfÿÿÿnÿÿÿÿÿÿÿÿÿÿÿÿÿÿÿÿÿÿÿÿÿÿÿÿÿÿÿÿÿÿÿÿÿÿÿÿÿÿÿÿÿÿÿÿÿÿÿÿÿÿÿÿÿÿÿÿÿÿÿÿÿÿÿÿÿÿÿÿÿÿÿÿÿÿÿ§ÿÿÿÿÿÿÿÿÿÿÿrÿÿÿÿÿ}ÿxÿ}ÿÿÿÿÿÿÿÿÿÿtÿÿÿÿÿÿÿÿÿÿÿÿÿÿÿÿÿÿÿÿÿÿ©ÿÿÿÿÿÿÿ{ÿ}ÿÿÿÿÿÿÿÿÿÿÿÿÿÿÿ~ÿÿÿÿÿÿÿÿÿÿÿÿÿÿÿÿ}ÿUÿâþ]ÿwÿÿÿÿÿÿÿÿÿÿÿÿÿÿÿÿÿÿÿÿÿÿÿÿÿÿÿÿmÿkÿÿÿÿÿÿÿÿÿÿÿÿÿÿÿ ÿÿÿÿÿÿÿ ÿÿÿ{ÿÿÿÿÿÿuÿÿÿÿ{ÿÿ~ÿÿÿwÿzÿÿÿÿÿÿÿÿÿÿÿÿÿÿÿÿÿÿÿÿ|ÿÿÿÿÿÿÿÿÿÿÿÿÿÿÿÿÿÿÿÿÿÿÿÿÿÿÿÿÿÿÿÿÿÿÿÿÿÿÿÿÿÿÿÿÿmÿ|ÿÿÿÿÿÿÿÿÿÿÿÿÿÿÿÿÿÿÿÿÿÿÿÿÿÿÿÿÿ¡ÿÿÿÿÿÿÿÿÿÿÿÿÿ~ÿ}ÿÿÿÿÿÿÿÿjÿÿ«ÿÿÿÿÿ´ÿÿÿÿÿÿÿÿÿÿÿÿÿÿÿÿÿÿÿÿÿÿÿÿÿÿsÿÿÿÿÿÿÿÿÿÿÿÿÿÿÿÿÿÿÿ¤ÿÿÿÿÿÿÿÿÿÿÿÿÿÿÿÿÿÿ¢ÿÿÿ¥ÿ¤ÿÿÿÿÿÿÿÿÿÿÿÿÿÿÿÿÿÿÿÿ°ÿÿÿ¤ÿÿÿÿÿÿÿzÿ ÿÿÿ ÿÿÿÿÿÿÿÿÿÿÿÿÿÿÿÿÿÿÿÿÿÿÿÿÿÿÿÿÿÿ ÿÿÿÿÿÿÿÿÿÿÿÿÿÿÿÿÿÿÿÿÿÿÿÿÿÿÿÿÿÿÿÿÿÿtÿÿ~ÿÿÿÿÿÿÿÿÿÿÿÿÿÿÿÿÿÿÿÿÿÿÿÿÿÿÿÿÿÿÿÿÿ}ÿÿÿÿÿÿÿÿÿÿÿÿÿÿÿ~ÿÿÿÿÿÿÿvÿÿÿÿ}ÿÿÿÿÿÿÿÿÿÿÿÿ¡ÿÿÿÿÿÿgÿ{ÿÿÿÿÿÿÿÿÿ~ÿÿÿÿÿÿÿÿÿÿÿÿÿÿÿÿÿÿÿÿÿÿÿÿÿÿÿÿ¯ÿÿÿÿÿÿÿÿÿ£ÿÿÿÿÿÿÿÿÿÿÿÿÿÿÿÿ~ÿÿÿÿÿÿÿÿÿÿÿÿÿ¤ÿÿÿÿÿÿ¡ÿÿÿÿpÿÿ}ÿÿÿÿÿÿÿÿÿÿÿÿÿÿÿÿÿÿÿÿÿÿÿ¢ÿÿÿÿÿÿÿ¢ÿ£ÿÿÿÿÿÿÿÿÿÿÿÿÿ ÿÿÿ´ÿÿÿ¡ÿÿ§ÿÿÿÿÿÿÿÿÿÿÿÿÿ¤ÿ¤ÿÿÿÿÿÿÿ¥ÿ¨ÿÿÿÿÿ ÿ§ÿ«ÿÿ ÿÿÿÿÿÿ¬ÿ«ÿÿÿ¦ÿÿªÿ¦ÿ§ÿÿÿÿ ÿÿ¡ÿÿÿÿÿÿÿ¦ÿ¥ÿÿÿÿÿÿÿÿÿÿ¡ÿ¤ÿ¥ÿ¡ÿÿ£ÿÿÿÿ£ÿÿÿ¨ÿÿÿ¥ÿÿÿÿÿÿÿÿÿ£ÿºÿ½ÿ±ÿÿÿÿªÿÿÿÿÿÿÿ ÿ¦ÿÿÿÿ¯ÿ¢ÿÿÿÿÿ¡ÿÿÿÿÿÿÿ¢ÿªÿÿÿªÿÿ©ÿ¬ÿªÿ«ÿÿÿÿ¨ÿ¤ÿÿ¥ÿ¤ÿ«ÿ²ÿÿ¥ÿÿÿ¯ÿ¢ÿÿ²ÿÿ¶ÿ±ÿ¨ÿ¡ÿ²ÿÿ­ÿ¸ÿ ÿÿÿÿÿÿ ÿÿ¨ÿÿÿÿÿ«ÿ°ÿÿÿÿÿÿÿÿÿ¤ÿÿÿ ÿ©ÿÿ¡ÿ§ÿÿÿÿÿÿ¥ÿªÿ«ÿ®ÿÿÿ£ÿÿÿÿÿ¨ÿÿÿ±ÿÿÿÿÿÿ¨ÿÿÿÿÿÿÿÿÿ¤ÿ£ÿÿ¢ÿ¤ÿÿÿ¤ÿµÿ«ÿ¢ÿ¦ÿ¨ÿ¤ÿÿÿÿ ÿ ÿ£ÿ¦ÿ£ÿÿÿÿªÿ§ÿÿ¥ÿÿ©ÿ¤ÿÿ¡ÿÿÿ¥ÿ£ÿÿÿ¬ÿ¢ÿÿÿÿÿÿÿ¦ÿ­ÿÿÿ§ÿÿÿ¢ÿ¥ÿ¡ÿÿ¦ÿ ÿÿÿÿ¤ÿ¤ÿ¦ÿ£ÿÿ¡ÿ«ÿÿÿ¤ÿÿÿÿÿÿÿ©ÿÿÿ¤ÿÿ¢ÿµÿªÿ¤ÿ©ÿÿ£ÿ§ÿ¢ÿ«ÿÿÿÿÿ«ÿ¨ÿ«ÿ½ÿÿ ÿ¤ÿ¬ÿÿÿ¨ÿ¦ÿ¢ÿ§ÿÿÿÿÿ¨ÿ¦ÿÿÿªÿ ÿ¤ÿ¦ÿÿÿ¢ÿÿÿ­ÿ¦ÿÿ­ÿ¯ÿ´ÿ²ÿ£ÿÿ£ÿÿ­ÿ©ÿ¡ÿÿ§ÿ¯ÿÿ¦ÿ©ÿ¥ÿÿ¥ÿªÿÿ§ÿ´ÿÿÿÿ¤ÿÿÿÿÿÿÿÿÿÿÿ¡ÿ£ÿ£ÿ¤ÿªÿ£ÿÿÿÿ ÿÿÿ¦ÿ§ÿ¥ÿÿÿÿÿÿÿ¬ÿ ÿÿÿ®ÿ´ÿ­ÿ£ÿÿÿÿÿÿÿ§ÿÿÿ£ÿ ÿ¬ÿ ÿÿÿÿÿÿÿÿ¥ÿ ÿÿÿ ÿÿÿ£ÿ£ÿÿÿ®ÿÿÿÿyÿÎþµýáþÿÿÿ¢ÿÿÿÿ«ÿÿÿ¯ÿÿÿÿ°ÿ£ÿÿ¤ÿÿÿ£ÿ¢ÿÿ¡ÿÿÿ¨ÿ¦ÿ¥ÿ¦ÿ¦ÿÿÿÿÿÿ©ÿÿ¤ÿ£ÿ¡ÿ©ÿÿÿÿÿÿyÿÿ§ÿ©ÿÿÿ£ÿÿÿÿÿÿ£ÿÿÿÿÿÿÿ¢ÿ ÿ¤ÿÿÿÿÿÿ¢ÿÿÿÿÿÿªÿ«ÿ ÿÿÿ«ÿÿÿÿÿÿÿÿÿkÿÿÿÿ¡ÿÿÿÿ¡ÿÿÿÿÿÿ§ÿÿÿÿÿÿÿÿÿÿÿÿÿÿÿ±ÿ£ÿ¦ÿ ÿÿÿÿÿÿÿÿÿtÿÿÿÿÿÿÿÿÿÿÿÿÿÿÿÿÿÿÿÿÿÿxÿyÿÿÿÿÿÿÿÿÿÿÿÿÿ¥ÿÿÿÿyÿÿÿ©ÿ°ÿÿÿÿÿÿÿÿÿÿÿÿÿÿÿÿÿÿÿÿÿÿÿÿÿÿÿÿ ÿÿÿÿÿÿÿÿÿÿ}ÿÿÿÿÿÿÿÿÿÿÿÿÿÿÿÿÿÿÿÿÿÿÿÿÿÿÿÿÿ{ÿ~ÿÿÿÿÿÿÿÿÿÿÿÿÿÿÿÿÿÿ ÿÿÿÿÿÿÿ¥ÿÿÿÿÿÿÿÿÿÿÿÿÿÿÿÿÿÿÿÿÿÿÿÿÿÿÿÿÿÿÿÿÿ¢ÿÿ¢ÿ¨ÿÿ¢ÿÿÿÿÿÿÿÿÿÿÿÿ©ÿ«ÿ¡ÿ¡ÿ¥ÿÿ ÿ®ÿ¤ÿÿÿÿ¨ÿÿÿ£ÿ¤ÿÿ°ÿÿ®ÿÿÿÿÿÿÿÿÿÿÿÿÿÿÿ¦ÿ¥ÿ£ÿ¢ÿ¡ÿÿ¤ÿÿÿ¡ÿ£ÿÿÿÿÿÿÿÿªÿ¢ÿ¢ÿ¢ÿÿÿ¡ÿÿÿ ÿÿ§ÿ¡ÿ­ÿÿÿ¥ÿÿ¦ÿÿ¿ÿÿ©ÿ¢ÿ ÿ£ÿÿÿ¤ÿ¥ÿ¡ÿ ÿÿ¡ÿÿÿÿ©ÿ¦ÿÿ ÿ¨ÿÿ¥ÿ¨ÿµÿ¥ÿ¦ÿÿ¦ÿ­ÿÿÿÿÿÿ¤ÿ¨ÿ¯ÿ°ÿÿÿÿÿÿ ÿÿ©ÿÿ¢ÿ¯ÿ¡ÿÿÿ ÿ¤ÿ§ÿ£ÿªÿ´ÿ®ÿ¤ÿ¨ÿ¢ÿ ÿµÿ£ÿªÿ°ÿ§ÿÿÿÿ¨ÿ¥ÿ©ÿ·ÿªÿÿÿ ÿ¨ÿ¥ÿ©ÿ¥ÿ£ÿ¨ÿÿÿÿ¢ÿ»ÿ¡ÿ£ÿÿ­ÿÿ¡ÿÿ ÿ©ÿ­ÿ¨ÿ¡ÿÿ ÿªÿ©ÿ­ÿ©ÿÿ¤ÿ§ÿ¯ÿ¬ÿ¢ÿÿÿ´ÿ¤ÿ¤ÿÿÿ¡ÿ¤ÿ¢ÿ¨ÿÿÿ¦ÿÿÿÿªÿ³ÿ¬ÿ«ÿ¤ÿ®ÿÿÿÿ¤ÿ§ÿ¡ÿ©ÿ¤ÿÿÿ¤ÿ¢ÿÿÿ£ÿ ÿ¨ÿ ÿÿÿqÿ ÿÿÿÿ¢ÿÿÿ£ÿ¦ÿ®ÿ°ÿ¢ÿÿÿÿ¢ÿÿÿ¡ÿÿ«ÿ£ÿ¢ÿ¤ÿ¥ÿÿ¤ÿ«ÿ¬ÿ§ÿÿ ÿ­ÿ ÿ¢ÿ¥ÿÿ¹ÿÿ¤ÿ§ÿ§ÿÿ¡ÿÿ¦ÿºÿ¬ÿ¯ÿ¶ÿ£ÿ¢ÿ ÿ ÿ©ÿÿÿ¨ÿ«ÿÿÿ£ÿ¦ÿÿ©ÿ¢ÿÿ¦ÿ¯ÿ±ÿ¬ÿ£ÿÿªÿ¨ÿ¡ÿ®ÿ§ÿ£ÿ§ÿÿÿ¡ÿÿ£ÿ«ÿ¨ÿ ÿ¤ÿÿÿ°ÿ©ÿ¢ÿÿÿÿ«ÿ­ÿ­ÿªÿ¢ÿÿÿ¢ÿ§ÿªÿ¯ÿÿ ÿ³ÿÿ¬ÿ«ÿ©ÿ¨ÿ®ÿ­ÿ§ÿ¥ÿ§ÿ§ÿÿÿ©ÿÿÿªÿ§ÿÿÿªÿ²ÿ§ÿ¤ÿÿÿÿHÿ·þþfÿÿ¤ÿÿ¥ÿÿ ÿ£ÿÿÿÿ ÿ¥ÿ¤ÿÿªÿ«ÿÿ§ÿÿÿ®ÿ ÿÿÿÿÿªÿ§ÿÿÿÿ ÿ©ÿÿÿ¢ÿÿÿwÿÿÿÿÿ§ÿ¡ÿ§ÿ¡ÿ ÿÿÿ¥ÿÿÿ¯ÿ§ÿÿÿÿÿÿÿÿ¥ÿ¥ÿ¤ÿÿÿÿÿÿÿÿÿÿÿÿÿÿÿ¨ÿÿÿÿ¥ÿ¢ÿÿÿÿÿÿÿÿÿ¢ÿÿÿÿÿÿÿsÿmÿÿÿÿ£ÿÿÿÿÿÿÿÿÿÿÿÿ¡ÿÿ§ÿ£ÿÿÿÿÿÿÿÿÿÿÿÿÿÿÿÿÿÿÿÿÿÿÿÿÿÿÿÿ ÿÿÿÿÿÿÿÿÿÿÿÿªÿÿ¬ÿ¡ÿÿÿÿÿÿÿÿ¤ÿÿÿÿ¤ÿ§ÿ ÿÿÿÿÿÿÿÿÿÿ.ÿHÿjÿÿ¡ÿÿÿÿ ÿÿÿ«ÿ¬ÿÿ¬ÿ¨ÿ¨ÿªÿÿÿÿÿÿ ÿÿÿ¡ÿÿÿÿÿ¥ÿ ÿÿÿ¢ÿÿÿÿÿÿÿÿÿÿ¢ÿ£ÿÿÿÿÿÿÿ¦ÿ¡ÿÿ~ÿÿ¢ÿ¦ÿÿÿÿÿÿÿÿÿÿÿÿÿÿÿÿÿÿÿÿÿÿÿÿÿÿÿÿÿÿÿÿ ÿÿÿÿÿÿÿÿÿÿÿÿÿ¥ÿÿÿÿ¢ÿ¢ÿ ÿÿÿÿÿÿÿÿÿÿÿÿÿ{ÿÿÿÿ}ÿÿ¦ÿÿÿÿÿÿÿÿÿÿ ÿÿÿÿÿÿÿÿÿÿÿÿ£ÿÿÿÿÿÿÿÿÿÿÿÿÿÿÿ§ÿÿÿÿÿÿ¡ÿÿ}ÿRÿ_ÿÿ ÿ¨ÿ£ÿÿÿÿÿÿÿÿÿÿÿÿÿÿÿÿÿÿÿÿÿÿÿÿÿÿÿÿ¡ÿÿÿÿÿÿ¡ÿÿÿÿÿÿÿÿÿÿÿÿÿÿÿÿÿÿ¥ÿÿÿÿÿÿÿ°ÿ¹ÿ·ÿ¶ÿ¿ÿºÿ»ÿ¸ÿ­ÿ±ÿ°ÿ©ÿ«ÿ¢ÿ£ÿ²ÿ¢ÿ¢ÿ£ÿ¡ÿ¢ÿ§ÿ­ÿ«ÿ¬ÿ¢ÿ¨ÿ§ÿ®ÿ­ÿ¥ÿ¤ÿ©ÿÿ­ÿµÿ§ÿ©ÿ°ÿ®ÿ£ÿÿ¡ÿÿÿÿ ÿ§ÿ£ÿÿÿ ÿ¨ÿ³ÿªÿ§ÿ£ÿÿÿ¦ÿ®ÿ¡ÿÿÿÿÿÿÿ ÿ¢ÿÿÿÿÿÿ ÿÿÿÿÿÿÿÿ¢ÿ¢ÿÿÿÿ ÿÿÿÿÿÿÿÿÿÿÿÿÿÿ£ÿ¥ÿ¢ÿÿÿÿÿÿÿÿÿÿÿÿÿÿÿÿÿÿÿÿÿÿÿÿÿÿÿÿÿÿÿÿÿÿÿÿÿÿÿÿÿÿÿ§ÿÿÿÿÿÿÿÿÿÿÿÿÿÿÿÿÿÿÿÿÿÿmÿ|ÿÿÿÿÿÿÿ}ÿÿÿ¬ÿÿÿÿÿÿÿÿÿÿÿÿÿÿÿÿÿÿÿÿÿÿÿÿÿÿÿÿÿÿÿÿhÿ5ÿwÿÿÿÿÿÿÿÿÿÿ~ÿuÿÿ|ÿ}ÿ£ÿÿÿÿÿÿÿÿÿÿÿÿÿÿÿÿ ÿ¡ÿ ÿ¡ÿ ÿ¨ÿÿ¤ÿ ÿ ÿªÿ¤ÿÿÿ¦ÿ¡ÿÿÿ­ÿ¡ÿÿ¡ÿ ÿÿ¤ÿ¤ÿÿÿ¤ÿ¬ÿÿ¢ÿ¬ÿ¨ÿ±ÿ£ÿ©ÿÿÿ§ÿ¢ÿÿÿ¼ÿ­ÿÿ ÿÿÿ£ÿ¨ÿÿ:ÿïþÿoÿÿÿ«ÿ§ÿÿÿÿ¨ÿÿÿ¥ÿÿÿ¥ÿ¤ÿ ÿÿÿÿ¡ÿ§ÿ§ÿ©ÿ©ÿ¡ÿÿ¡ÿ¢ÿÿÿ ÿÿÿÿÿvÿÿÿÿÿÿÿÿÿÿÿÿ¢ÿÿÿÿÿÿÿÿÿÿ¡ÿ ÿÿÿÿÿÿÿÿÿÿÿÿÿÿÿÿsÿÿÿÿÿÿÿÿÿÿÿÿÿÿÿÿÿÿÿÿ|ÿÿÿzÿmÿfÿnÿÿÿÿÿÿÿÿÿÿÿÿÿÿÿÿyÿoÿnÿpÿÿÿzÿÿÿÿÿÿÿÿÿ|ÿ{ÿ}ÿÿÿÿÿÿÿÿÿÿÿÿÿÿÿÿÿÿÿÿ ÿÿÿÿÿÿÿÿ ÿÿÿÿ ÿÿÿÿÿÿÿÿ®ÿÿÿÿÿÿÿÿÿÿÿÿÿÿÿÿÿÿtÿÿÿÿÿÿÿ{ÿÿÿÿÿÿÿÿÿÿÿÿÿÿÿÿvÿÿÿÿÿÿÿÿÿÿÿÿÿÿ¢ÿªÿÿÿÿÿÿ ÿÿÿÿÿÿÿÿÿÿÿÿÿÿÿÿÿÿÿÿÿÿÿÿÿÿÿÿÿÿÿÿxÿÿÿÿÿÿÿÿÿÿÿÿÿÿÿÿÿÿrÿ{ÿ%ÿÈþuÿ¢ÿ£ÿÿÿÿÿÿÿÿÿÿÿÿÿÿÿÿÿÿÿÿÿÿÿÿÿvÿ]ÿTÿkÿÿÿÿÿÿÿÿÿÿÿÿ}ÿÿÿÿÿÿÿ£ÿÿÿÿÿxÿYÿIÿZÿ`ÿ\ÿeÿ\ÿbÿdÿxÿtÿlÿnÿ{ÿzÿwÿjÿoÿ|ÿzÿÿÿÿÿÿÿÿÿÿÿwÿÿÿÿÿ~ÿÿÿ¬ÿ°ÿÿÿÿÿÿÿÿÿÿÿÿÿÿÿÿÿÿÿÿÿÿÿÿÿÿÿÿÿ~ÿÿÿÿÿÿÿÿÿÿÿÿÿ|ÿÿjÿÿ|ÿZÿqÿÿÿÿÿÿÿÿÿÿÿÿÿÿÿÿÿÿÿÿÿÿÿÿÿÿÿÿÿÿÿÿÿÿÿÿÿ~ÿÿÿÿÿÿÿÿÿÿ~ÿFÿ~ÿÿÿÿÿÿÿÿÿÿÿÿÿÿÿÿÿÿÿÿÿÿÿÿÿÿÿÿÿÿxÿÿsÿÿÿÿÿÿÿÿÿÿÿÿÿÿ ÿÿÿÿÿÿÿÿÿÿ¬ÿÿÿÿÿ ÿÿÿÿÿÿÿÿªÿ¡ÿ§ÿ¡ÿÿÿÿÿÿÿÿÿÿÿÿÿÿÿÿÿÿÿÿÿ|ÿÿ¢ÿÿ©ÿÿ}ÿÿÿÿÿÿÿÿÿÿÿÿÿÿÿÿÿÿÿÿÿÿÿÿÿÿÿÿÿÿÿÿÿÿÿÿÿÿÿÿÿÿÿÿÿÿÿÿÿÿÿÿyÿÿÿÿÿÿÿÿÿÿÿÿÿÿÿvÿÿ}ÿÿÿ~ÿÿÿÿÿÿÿÿÿÿÿÿÿÿÿÿÿÿÿÿÿÿÿÿÿÿÿÿÿÿÿÿÿÿÿÿÿÿÿÿ~ÿÿÿ}ÿÿÿÿzÿÿÿÿ¦ÿÿÿÿÿÿÿÿÿ¤ÿ¡ÿÿÿÿÿÿ~ÿÿ¦ÿÿÿÿÿÿÿªÿÿÿÿ}ÿÿÿ}ÿÿÿÿÿÿÿÿÿÿÿÿÿÿÿÿÿÿÿÿÿÿÿÿÿÿÿÿÿÿÿÿ«ÿ~ÿÿÿÿÿÿÿÿÿÿÿÿÿÿÿÿÿÿÿÿÿÿÿÿÿÿÿÿÿÿÿÿÿÿÿÿÿÿÿÿÿÿÿÿ¨ÿÿÿÿÿÿ¡ÿÿ£ÿÿÿÿÿÿÿÿÿÿÿÿÿÿÿÿÿÿÿÿÿÿÿÿÿÿÿ§ÿ©ÿÿÿ¡ÿÿÿÿÿ©ÿ¡ÿ¥ÿÿÿÿÿ¡ÿ ÿ£ÿÿÿ£ÿÿÿÿÿ ÿÿÿÿÿÿÿÿÿ¨ÿÿÿÿ¤ÿÿÿÿÿÿ£ÿ¥ÿÿÿÿ¬ÿÿÿÿÿÿÿ¦ÿ­ÿ£ÿÿÿÿ¡ÿÿ§ÿ²ÿÿÿªÿ¥ÿ¢ÿ­ÿÿÿÿÿÿÿÿ¬ÿ¿ÿ©ÿÿÿÿÿÿ£ÿ¨ÿ¦ÿÿÿ¦ÿ±ÿ±ÿÿÿÿÿºÿ·ÿÿÿ¢ÿÿ¦ÿ£ÿÿÿ±ÿ´ÿÿÿÿ´ÿÿ£ÿÿÿÿ²ÿÿÿÿÿ¡ÿÿÿÿÿÿÿÿÿ´ÿ¡ÿ¤ÿ¢ÿ£ÿ¤ÿÿÿ¥ÿ¥ÿ ÿ¯ÿ²ÿ«ÿÿÿÿ¤ÿ«ÿÿÿ ÿÿ£ÿ£ÿ¤ÿÿÿ ÿÿÿÿ¥ÿÿÿÿ ÿ©ÿ¥ÿÿ²ÿ­ÿ£ÿÿ¥ÿªÿ¡ÿÿÿ¤ÿÿ ÿ©ÿÿÿ­ÿ§ÿ¨ÿ¡ÿÿ¡ÿÿÿ¡ÿÿÿ¤ÿªÿ®ÿ ÿÿ¦ÿ¤ÿ¤ÿ§ÿ¦ÿ¡ÿ¤ÿªÿ¢ÿÿ°ÿÿÿÿÿ£ÿ¤ÿÿÿ©ÿÿÿÿ¢ÿÿÿÿÿ¡ÿ°ÿÿ­ÿÿÿ¤ÿÿ¨ÿÿÿÿÿÿÿ¢ÿÿÿÿÿ¥ÿÿÿ§ÿ­ÿÿÿÿÿÿÿªÿ±ÿªÿ¤ÿ¡ÿÿÿ«ÿÿ¦ÿÿÿ ÿÿ¡ÿÿªÿ¦ÿ¨ÿÿÿ ÿ£ÿÿ¢ÿÿ¦ÿÿÿÿxÿÿµÿÿÿÿ¥ÿÿÿÿÿ¢ÿ©ÿÿÿ£ÿÿ¬ÿ¢ÿÿ£ÿ§ÿÿÿ£ÿ©ÿ¥ÿÿÿÿÿ¡ÿÿÿ¡ÿ©ÿÿÿÿ¢ÿ ÿ²ÿÿÿÿ ÿªÿÿ§ÿÿ­ÿ§ÿ ÿÿ¡ÿ±ÿÿ£ÿÿ«ÿ©ÿÿÿ¡ÿÿÿÿÿÿÿÿ¥ÿÿÿ¦ÿ«ÿ¦ÿÿÿÿÿÿ¬ÿ«ÿ¡ÿ´ÿÿ©ÿÿ©ÿ±ÿÿÿÿ«ÿ¶ÿ¦ÿ°ÿ¦ÿ¦ÿÿÿ§ÿ£ÿÿÿÿÿÿ¤ÿ¦ÿÿÿ£ÿ¤ÿ¥ÿªÿ©ÿ¡ÿÿÿÿ ÿ¡ÿÿ¨ÿ¢ÿÿ ÿ¢ÿ¢ÿ ÿÿÿÿÿÿ©ÿ¦ÿ¦ÿ¡ÿÿpÿÿ«ÿ§ÿÿ ÿÿÿ¬ÿ¡ÿ©ÿÿ¦ÿÿÿÿ©ÿÿ£ÿ ÿÿ£ÿ¤ÿ¦ÿ¡ÿ¤ÿÿÿÿ¡ÿ£ÿ¦ÿ ÿÿ¡ÿÿÿÿÿ¡ÿ¤ÿÿ¢ÿÿÿÿÿ«þ¦ûiú{þ~ÿÿÿÿ ÿ¶ÿ¢ÿÿ°ÿÿÿºÿÿ´ÿ£ÿ¦ÿ ÿ¨ÿÿÿÿ§ÿ ÿªÿÿ¦ÿ®ÿ¨ÿÿÿÿÿÿÿÿ§ÿ¢ÿÿÿÿÿÿ©ÿÿÿ°ÿÿmÿÿ©ÿÿ¤ÿÿÿÿÿ¡ÿÿÿ ÿ£ÿÿÿÿÿªÿÿÿ¬ÿ¥ÿÿÿÿÿÿ¢ÿ¤ÿ£ÿÿ¡ÿ°ÿ¢ÿÿ¢ÿÿÿÿÿÿÿÿÿ£ÿÿÿÿÿ¬ÿ~ÿoÿÿÿÿÿÿÿÿÿÿÿÿÿÿ ÿÿÿÿÿÿÿÿÿÿ¡ÿÿÿÿÿÿÿÿÿÿÿÿÿzÿÿÿÿÿÿÿÿxÿÿÿÿÿÿÿÿÿÿÿÿÿhÿdÿÿÿÿÿÿÿÿÿÿÿÿÿÿÿÿÿÿÿÿÿqÿkÿÿÿÿÿÿÿÿÿÿÿÿÿ¦ÿ¥ÿÿÿÿÿÿÿÿÿÿÿÿÿÿÿÿÿ ÿÿÿÿÿÿÿÿÿÿÿÿÿÿÿÿÿÿÿÿÿÿ}ÿÿÿÿÿÿÿÿ¡ÿÿÿ¥ÿÿ£ÿÿÿ¢ÿÿÿÿÿÿÿÿÿÿ¬ÿ¨ÿÿÿÿÿÿÿÿÿÿÿÿÿÿÿ¢ÿÿ¡ÿÿ°ÿÿ£ÿÿÿÿÿ ÿÿÿªÿ¤ÿÿÿÿÿÿÿÿÿÿÿÿ¤ÿ«ÿÿÿÿ¤ÿÿÿ¨ÿÿÿ¤ÿÿÿÿÿÿÿÿÿ¨ÿ­ÿÿÿÿÿÿ©ÿ­ÿÿÿÿ£ÿÿÿÿ¤ÿÿÿÿªÿ ÿ¤ÿ¥ÿÿÿÿÿÿÿÿÿ¥ÿÿÿÿ¡ÿ¦ÿ£ÿ£ÿ®ÿ¤ÿÿ£ÿ­ÿÿÿÿÿÿ£ÿÿÿ«ÿÿÿÿÿÿÿÿÿÿ¢ÿÿÿÿÿ¢ÿ¦ÿ¢ÿ¦ÿÿ ÿÿÿ ÿÿÿ¡ÿ ÿ§ÿ©ÿÿÿªÿ©ÿ¦ÿ£ÿÿ£ÿ ÿÿ ÿ¥ÿÿÿÿ§ÿÿÿÿ¢ÿªÿÿÿÿÿ¦ÿ«ÿ¬ÿÿÿ¢ÿ¦ÿÿÿ¦ÿÿÿ¡ÿ¹ÿÿÿ¡ÿ»ÿÿÿÿ®ÿ§ÿ­ÿ´ÿ¨ÿÿÿÿ¤ÿ®ÿ¢ÿ¢ÿ¦ÿÿÿÿ©ÿ¸ÿ¨ÿ¨ÿ§ÿÿÿÿÿ§ÿ¤ÿ¦ÿ§ÿ¡ÿ®ÿ¹ÿ¤ÿÿ¢ÿ¡ÿ¬ÿ´ÿ¦ÿ£ÿ ÿÿ©ÿ£ÿ¢ÿªÿ®ÿ¨ÿ¢ÿ¤ÿªÿ¬ÿ°ÿ§ÿÿÿ£ÿ¤ÿ¤ÿ¤ÿÿÿ¤ÿÿ±ÿ ÿÿ ÿÿÿ¢ÿÿÿÿÿ¦ÿªÿÿªÿ£ÿ¥ÿ§ÿÿ¤ÿ£ÿÿ¥ÿ¤ÿ ÿ¥ÿ¦ÿ¤ÿ¦ÿ¥ÿ¡ÿ ÿÿÿ ÿªÿÿÿÿwÿÿÿÿÿ«ÿÿÿ§ÿ¦ÿªÿ±ÿ«ÿÿÿÿÿ ÿÿÿÿÿªÿÿÿ§ÿ¨ÿ¥ÿ¤ÿ£ÿ¦ÿ¨ÿ§ÿ¦ÿÿÿ¥ÿµÿÿÿ¶ÿ¨ÿ¾ÿ´ÿ£ÿ©ÿ¬ÿ§ÿ¤ÿ¨ÿ§ÿ ÿÿÿÿ´ÿÿÿÿ«ÿÿ ÿ¡ÿªÿ¡ÿÿ ÿÿÿ¢ÿ®ÿ±ÿ¶ÿ¢ÿÿÿ³ÿ«ÿ¡ÿÿ§ÿ¢ÿÿ¥ÿÿÿÿÿ£ÿ ÿ§ÿ¥ÿ«ÿ£ÿ ÿÿ¨ÿ²ÿ¥ÿ¤ÿ¬ÿ°ÿ¥ÿÿÿÿ ÿ°ÿ¥ÿÿ¡ÿ³ÿ¯ÿ¬ÿ¢ÿ±ÿ±ÿ­ÿ©ÿ¦ÿ¡ÿ©ÿ¯ÿ¥ÿ¦ÿ¥ÿÿÿ¤ÿÿÿ¦ÿ«ÿ¦ÿÿÿÿÿ~ÿÿÄþ9ÿ ÿÿÿÿÿÿÿ ÿÿÿÿ¡ÿ¡ÿÿÿ§ÿ¨ÿ¡ÿ¡ÿÿÿ¢ÿÿÿÿÿÿ¡ÿÿÿÿÿÿÿ¢ÿÿ¥ÿÿÿ}ÿÿ ÿ¥ÿÿÿ¤ÿ£ÿ¢ÿ¡ÿ¤ÿÿ©ÿ¢ÿÿÿÿÿÿÿÿÿÿ¡ÿÿ§ÿÿÿ¡ÿÿ£ÿÿÿÿÿÿÿÿÿÿÿÿ¥ÿÿ¦ÿ¦ÿÿÿÿÿÿÿÿÿ¢ÿ­ÿ|ÿÿ¦ÿÿÿÿÿyÿÿÿÿÿÿÿÿÿÿÿÿÿ¤ÿÿÿÿÿÿÿÿÿÿ ÿ ÿ§ÿ¦ÿÿÿÿÿÿÿÿÿÿÿÿÿÿÿÿÿÿÿÿÿÿÿÿÿÿÿÿÿÿ¢ÿÿÿ¥ÿ¡ÿ¨ÿ£ÿ ÿÿÿ¡ÿÿÿÿÿÿÿÿ¥ÿ¡ÿ£ÿÿÿÿÿÿÿÿÿ\ÿ
ÿBÿ{ÿÿÿÿÿÿÿÿÿÿ¢ÿÿ¢ÿ£ÿ ÿ¡ÿ ÿÿÿÿ¡ÿÿÿÿ¥ÿÿÿÿÿÿÿÿÿÿÿÿ¡ÿÿÿÿÿÿÿÿ¡ÿÿÿ ÿÿÿÿÿ¡ÿÿÿÿÿÿÿÿÿÿÿÿÿÿÿÿÿÿ¡ÿÿÿÿÿÿ¦ÿ ÿ¤ÿÿÿÿÿÿÿÿÿÿÿÿÿÿÿÿÿÿÿÿÿÿÿ¢ÿÿÿÿ¨ÿÿÿ ÿ¥ÿÿÿÿÿÿÿÿÿÿÿÿÿÿÿÿÿÿÿ¢ÿÿÿÿÿÿÿÿÿÿÿÿÿÿÿÿÿÿÿÿÿÿÿ¡ÿÿÿÿÿÿÿÿÿÿÿÿÿÿÿÿÿÿÿÿÿfÿMÿÿ£ÿÿ§ÿ¢ÿÿÿÿÿÿÿÿÿÿÿÿÿÿÿ£ÿÿ¥ÿÿÿÿÿÿ ÿÿÿÿÿÿÿÿÿÿÿÿÿÿÿÿÿÿÿÿÿ¥ÿÿÿÿÿÿÿÿÿÿÿÿÿÿÿ¯ÿ®ÿ©ÿ­ÿ»ÿ¹ÿ·ÿ»ÿµÿ±ÿ²ÿ­ÿ£ÿ¨ÿ£ÿ¾ÿ£ÿ¦ÿ¨ÿ¨ÿ­ÿ±ÿ¨ÿ¦ÿ­ÿ­ÿªÿ¤ÿ§ÿ¦ÿÿ¤ÿ¥ÿ ÿ©ÿ¢ÿ¢ÿÿÿÿ§ÿ¦ÿ­ÿÿ¶ÿ£ÿ¤ÿ§ÿ ÿÿÿ§ÿÿ°ÿ§ÿ¡ÿÿÿÿÿÿÿÿÿ¡ÿÿÿÿÿ¤ÿ£ÿÿÿÿÿÿÿÿÿÿÿ¥ÿÿ¢ÿÿ¡ÿÿÿÿÿÿ¨ÿÿÿÿ ÿÿÿÿÿÿ ÿ ÿ¤ÿÿÿÿÿÿÿÿÿÿÿÿÿÿÿ©ÿ¡ÿÿÿÿ ÿÿÿÿ}ÿÿÿÿÿÿÿÿÿÿÿÿÿÿÿÿÿÿÿÿ©ÿ£ÿÿÿÿÿÿÿÿÿÿÿÿÿÿÿÿÿÿÿ ÿÿÿÿÿÿÿÿÿÿÿÿÿÿÿÿÿÿÿÿÿÿÿÿÿÿÿÿÿÿÿÿÿÿÿÿÿÿÿÿÿ¢ÿÿÿyÿXÿÿoÿÿÿÿÿÿÿÿÿÿÿÿDÿlÿÿÿ ÿÿÿÿÿÿÿÿÿÿÿÿÿ ÿÿÿÿÿÿ¥ÿ¢ÿ ÿÿ¡ÿÿÿ§ÿ²ÿ¬ÿÿÿÿ¨ÿ¤ÿÿÿ§ÿ¤ÿÿ©ÿ¦ÿ ÿ¡ÿÿ¤ÿÿ¨ÿÿÿ¨ÿ¦ÿÿÿ©ÿ©ÿÿÿÿ°ÿ¦ÿÿÿ£ÿ¢ÿ¦ÿ ÿÿeÿÿÿeÿÿÿ¥ÿ­ÿÿÿ¡ÿ³ÿ¤ÿÿ¬ÿ²ÿÿÿ ÿÿÿÿÿ¦ÿ¦ÿ¥ÿ«ÿ¡ÿÿÿÿÿÿÿ²ÿ¢ÿ¯ÿÿoÿgÿÿÿÿÿÿÿÿÿÿÿÿÿÿÿÿÿÿÿÿÿ¢ÿ¦ÿÿÿÿÿÿÿÿÿÿÿÿÿÿÿÿÿ~ÿÿÿÿÿ{ÿÿÿÿ~ÿÿÿÿÿÿÿvÿÿ¢ÿÿÿÿÿÿxÿmÿpÿxÿÿÿÿÿÿÿÿÿÿÿÿÿÿÿlÿmÿvÿÿÿÿÿÿÿÿÿÿÿÿxÿ~ÿÿÿÿÿÿÿÿ~ÿÿÿÿÿÿÿÿÿÿÿÿqÿÿÿÿÿÿÿÿÿÿÿÿÿÿÿÿÿÿÿÿÿÿÿÿÿÿÿÿÿÿÿÿÿÿ¢ÿÿÿÿÿÿuÿ~ÿÿÿÿÿÿÿÿÿÿÿÿÿÿÿÿÿÿÿÿÿÿ|ÿwÿÿ¨ÿ¥ÿÿÿÿÿÿÿÿÿ¦ÿÿ ÿÿÿÿÿÿÿÿÿÿÿÿÿÿÿÿÿÿÿÿÿÿÿÿ¡ÿÿÿÿÿÿÿÿÿÿÿÿ¤ÿÿÿÿÿÿ~ÿÿÿÿÿÿÿÿÿÿÿÿ¤ÿÿÿuÿæþòþ}ÿ«ÿ¨ÿÿÿÿÿÿÿÿÿ ÿÿÿÿÿÿÿxÿÿÿÿÿÿÿÿuÿcÿ?ÿOÿwÿÿÿÿÿÿÿÿ}ÿÿÿÿÿ{ÿ¤ÿÿÿÿÿÿÿÿbÿ4ÿ+ÿ#ÿÿÿ2ÿ5ÿEÿGÿ2ÿ>ÿ?ÿAÿKÿRÿOÿ]ÿ]ÿHÿFÿTÿNÿeÿÿÿÿÿÿÿÿÿwÿÿÿ¹ÿÿÿÿÿ§ÿÿÿÿÿÿÿ ÿÿÿÿÿÿÿÿÿÿÿÿÿÿ~ÿ¡ÿÿÿÿÿÿÿÿÿÿÿÿÿÿ|ÿÿÿÿÿ¤ÿÿÿÿÿÿÿÿ}ÿÿÿvÿÿÿ}ÿÿÿÿÿÿÿÿÿÿÿÿÿÿÿÿÿÿÿÿÿÿÿÿÿÿÿÿÿÿÿÿÿ ÿÿÿÿÿÿÿÿÿ_ÿ(ÿÿÿÿÿÿÿÿÿÿÿÿÿÿÿÿÿÿÿÿÿÿ¨ÿÿÿÿÿÿÿÿÿÿÿÿÿÿÿÿÿÿÿÿÿÿÿÿÿÿÿÿÿÿ¥ÿÿÿÿ¡ÿÿÿ}ÿÿÿ ÿÿÿÿÿÿÿÿÿÿÿÿÿÿÿÿÿÿÿ ÿÿÿÿÿÿ ÿªÿÿÿÿÿÿuÿÿÿÿÿ ÿÿÿÿÿÿÿÿÿÿÿÿÿÿÿÿÿÿÿÿÿÿÿÿÿÿÿÿÿÿÿÿÿÿÿÿÿÿÿ¡ÿ¤ÿÿÿÿÿÿÿÿÿÿÿÿÿÿÿÿÿ¦ÿÿÿÿÿÿÿÿyÿÿÿÿÿÿÿÿyÿÿÿÿÿÿÿÿÿÿÿÿÿÿÿÿÿÿÿÿÿÿÿÿÿÿÿÿÿÿ~ÿÿfÿÿÿÿ}ÿÿÿÿÿÿÿmÿÿÿÿÿÿÿÿÿÿÿÿÿÿÿÿÿÿÿxÿfÿÿÿvÿÿÿ¢ÿÿÿÿÿvÿÿÿÿÿÿsÿÿÿxÿÿÿÿÿÿÿÿÿÿÿÿÿÿÿÿÿÿÿÿÿÿÿÿÿÿÿÿÿÿÿÿ¡ÿÿÿÿÿÿÿÿÿÿÿÿÿÿÿ§ÿÿÿ£ÿÿÿÿÿÿÿÿÿÿÿ¡ÿÿÿÿÿÿÿ¥ÿÿÿ¥ÿÿÿ¡ÿÿÿÿÿÿÿ«ÿÿ ÿÿÿÿÿÿÿÿÿÿÿÿÿÿÿÿÿÿÿÿÿÿÿÿÿÿÿÿÿÿÿÿÿÿÿÿ£ÿÿ¤ÿ ÿ©ÿÿ¡ÿÿÿ£ÿÿÿÿÿ¢ÿÿÿÿÿ§ÿ ÿÿÿÿÿ§ÿ¤ÿÿ ÿ£ÿÿ¡ÿ¬ÿÿÿ¡ÿÿÿ¢ÿ¡ÿÿÿÿÿÿÿÿÿ¤ÿÿÿ¢ÿÿ£ÿ¨ÿÿÿÿ¤ÿÿ²ÿ°ÿ¨ÿÿ·ÿÿÿÿÿ¥ÿ¢ÿÿÿÿ¬ÿÿÿÿÿÿÿ ÿ¥ÿ¦ÿÿ¤ÿ®ÿ²ÿ¨ÿÿÿÿÿªÿ§ÿ¨ÿÿ ÿ¥ÿÿÿ´ÿ®ÿ®ÿ¥ÿÿ¦ÿÿÿÿÿ­ÿÿÿ¯ÿÿÿÿÿ¥ÿÿÿÿ¢ÿ¡ÿÿÿÿ²ÿ£ÿÿÿ¢ÿ«ÿ£ÿ«ÿ²ÿ¯ÿÿÿ¡ÿÿÿÿÿÿÿÿÿ§ÿ ÿÿÿÿÿÿÿ£ÿ­ÿÿ¢ÿ«ÿÿÿ¡ÿ¥ÿ ÿÿ£ÿ®ÿÿ ÿÿ ÿ£ÿÿÿ¦ÿ£ÿÿÿÿ¤ÿ²ÿ±ÿ¬ÿ¥ÿ¤ÿ¨ÿÿÿÿÿ¥ÿÿÿÿ¦ÿ¢ÿ¤ÿ£ÿÿÿÿ³ÿªÿÿ¢ÿ¢ÿ¨ÿ¤ÿ¥ÿ£ÿÿÿÿÿ¥ÿ¤ÿÿÿÿÿ¥ÿ«ÿÿÿÿ¨ÿÿ¢ÿÿ¡ÿ¡ÿÿ¤ÿÿÿ¤ÿ ÿ­ÿ ÿ ÿÿ ÿÿÿÿÿÿ©ÿ¤ÿÿÿ ÿÿÿ©ÿºÿ°ÿ¤ÿÿÿÿ­ÿ§ÿ¢ÿÿÿÿ¢ÿÿ«ÿ¬ÿ¤ÿÿ§ÿÿÿ®ÿÿ­ÿÿÿ ÿÿ§ÿÿÿÿ¡ÿÿÿ§ÿÿÿÿÿ®ÿ¦ÿÿÿÿ¡ÿ¢ÿÿÿÿªÿ®ÿÿ¢ÿ§ÿÿ¡ÿ¥ÿ ÿ¢ÿÿ¢ÿÿ£ÿÿ¥ÿÿ±ÿ®ÿ£ÿ±ÿÿÿ¥ÿÿ¦ÿ§ÿÿÿ¡ÿµÿ¥ÿÂÿ¦ÿ ÿÿ¤ÿ¡ÿÿÿÿ ÿ¢ÿ¢ÿÿÿÿÿÿÿ¡ÿÿÿÿÿ«ÿ©ÿ¢ÿªÿ¨ÿÿÿÿÿ¢ÿÿÿÿ¥ÿ£ÿ©ÿ¬ÿÿÿ¸ÿÿ¢ÿ¥ÿÿ£ÿ¡ÿÿÿ ÿÿÿÿ¬ÿ ÿ¢ÿÿ¢ÿÿ®ÿªÿ ÿ£ÿ¨ÿ¬ÿ£ÿÿÿ¨ÿ¨ÿ¬ÿ²ÿ£ÿÿÿ¡ÿ¥ÿ£ÿÿ ÿÿÿÿ¥ÿ©ÿ¡ÿ©ÿÿsÿ¡ÿ§ÿªÿÿ ÿÿ¤ÿ¦ÿÿÿÿÿÿÿÿ«ÿÿÿ¥ÿ¢ÿ¡ÿ ÿ¢ÿ ÿÿ ÿÿ­ÿ¬ÿ¥ÿÿÿ£ÿ¡ÿÿÿÿÿÿ¡ÿ£ÿÿÿÿÿÿáþ'üëù9þÿÿÿÿÿÿ¬ÿÿ¯ÿÿÿÿÿ¢ÿÿÿÿÿ¦ÿÿªÿ®ÿ ÿÿ¡ÿ¦ÿ£ÿÿÿÿÿÿ¢ÿÿÿ¢ÿ ÿÿ£ÿ¤ÿÿÿ¦ÿÿÿÿÿsÿÿ¥ÿÿÿÿÿ¤ÿÿ ÿÿ©ÿ¢ÿ¥ÿÿÿ ÿÿ ÿÿÿÿÿÿÿÿÿÿ¢ÿÿÿÿ¡ÿ­ÿ¡ÿÿÿÿÿÿÿÿÿÿÿÿÿÿ¡ÿÿÿÿ}ÿ©ÿÿÿÿÿÿÿÿ£ÿÿ~ÿÿÿÿÿÿ}ÿÿÿÿÿÿÿÿÿÿÿÿÿÿÿÿÿÿÿÿÿÿÿÿÿÿÿÿrÿÿÿÿÿÿÿ ÿ¤ÿÿÿÿ_ÿ5ÿVÿyÿÿÿÿÿÿÿÿÿÿÿÿÿÿÿÿÿÿÿÿÿÿÿÿÿÿ¢ÿÿÿÿ§ÿÿÿÿÿÿÿÿÿÿÿÿÿÿÿÿ¡ÿÿÿ£ÿÿÿÿÿÿÿÿÿÿÿÿÿÿÿÿÿÿÿÿÿÿÿÿÿ¤ÿÿÿÿÿÿÿÿÿÿÿ¤ÿÿ§ÿÿÿvÿÿjÿÿÿÿÿÿÿÿÿÿÿÿÿÿ¡ÿÿÿÿÿÿÿÿÿÿÿÿÿÿ¯ÿÿ­ÿÿÿÿÿÿÿ£ÿ¥ÿÿÿÿÿÿÿÿ§ÿ£ÿ£ÿÿÿ®ÿ±ÿ¡ÿ§ÿÿÿÿ¢ÿÿÿÿ°ÿÿ¨ÿÿÿÿ ÿ¡ÿ£ÿÿÿÿÿÿÿ¡ÿ ÿ¤ÿÿÿÿÿÿ¢ÿ¤ÿ¡ÿ­ÿ¤ÿÿÿÿ ÿÿ¢ÿ«ÿªÿÿÿÿ§ÿ­ÿ±ÿ¬ÿ©ÿ¢ÿÿ¡ÿÿ ÿ£ÿÿÿ¦ÿ¸ÿÿÿÿÿÿ¨ÿÿ¢ÿªÿÿÿÿÿ¡ÿÿÿÿÿÿÿÿÿÿ¦ÿ¢ÿªÿ©ÿÿ¬ÿ£ÿÿ¥ÿÿÿÿ­ÿ¤ÿÿÿ¦ÿ£ÿÿÿ ÿ©ÿ¦ÿÿÿ ÿ¢ÿ¢ÿÿÿÿÿÿÿ©ÿ¥ÿÿ¡ÿ¤ÿ£ÿªÿ¨ÿ¤ÿÿÿ¢ÿ¡ÿ¡ÿ¨ÿ­ÿÿ¬ÿ¦ÿ ÿ§ÿÿÿÿÿÿ©ÿ¥ÿ£ÿÿ¡ÿ ÿÿÿÿ¤ÿ¤ÿ ÿ§ÿÿÿ¢ÿ¦ÿ¢ÿ¢ÿÿ«ÿÿÿ¦ÿ¤ÿÿ¨ÿÿÿ©ÿ¥ÿÿÿÿÿ ÿ©ÿ·ÿÿÿÿ£ÿ¸ÿ¸ÿ°ÿ§ÿÿ§ÿ©ÿ¥ÿÿÿ¤ÿ¬ÿªÿÿÿ¤ÿ ÿ¢ÿ£ÿ©ÿ¤ÿÿÿÿÿÿ²ÿ¢ÿ¥ÿ£ÿ¢ÿ±ÿ­ÿÿ¤ÿ§ÿÿÿÿ¡ÿ ÿÿ«ÿ¥ÿ¨ÿ¥ÿ¡ÿÿÿ¥ÿ©ÿ«ÿ©ÿ¢ÿ¢ÿÿÿ¡ÿ£ÿ£ÿ£ÿwÿÿÿÿ·ÿ­ÿ·ÿ«ÿÿ§ÿ­ÿ£ÿ©ÿ§ÿÿÿÿÿ¢ÿÿÿÿÿ­ÿÿ¡ÿ®ÿ¬ÿ¬ÿ¦ÿÿ¥ÿ©ÿ¤ÿ£ÿÿÿ¤ÿ´ÿ±ÿÿ¡ÿÿ§ÿ ÿÿÿ«ÿ«ÿ¨ÿ¤ÿÿÿ ÿÿÿ²ÿ£ÿªÿ¢ÿ£ÿ¡ÿªÿ£ÿ¦ÿ¢ÿ£ÿ£ÿ¦ÿ¥ÿ©ÿ®ÿ¡ÿ£ÿ¥ÿÿ¡ÿ³ÿ«ÿÿ­ÿ¨ÿ¡ÿ°ÿ¨ÿ ÿ¡ÿÿÿ§ÿÿÿ¥ÿ£ÿ­ÿ©ÿ¢ÿ¥ÿÿÿªÿ¯ÿ§ÿÿÿÿ«ÿ±ÿ¥ÿ¨ÿ©ÿ¢ÿ´ÿ­ÿ¯ÿ¨ÿÿÿÿ ÿ ÿ¢ÿ¥ÿ¥ÿ¨ÿ¥ÿÿÿÿÿÿ§ÿ§ÿ£ÿ«ÿÿÿÿÿ<ÿòþÿ~ÿÿ©ÿ¤ÿ«ÿÿ£ÿÿ ÿÿÿÿ£ÿ¢ÿÿÿÿÿ¤ÿ¦ÿÿ£ÿ ÿÿÿ§ÿ ÿÿÿÿÿ¢ÿÿ£ÿ¬ÿÿÿÿpÿuÿÿÿÿÿÿÿ¢ÿ¢ÿ ÿÿÿÿªÿ¤ÿÿÿ«ÿ ÿÿÿÿÿÿÿÿÿÿÿ¦ÿ¢ÿÿÿÿÿÿÿÿÿÿ®ÿÿÿÿÿÿÿÿÿÿÿÿÿÿÿ¯ÿ¤ÿÿÿÿ¢ÿÿÿÿxÿdÿÿÿÿÿ±ÿÿÿÿÿ¢ÿÿÿÿ¡ÿ¡ÿÿÿÿÿ¤ÿ¡ÿÿÿ¬ÿ¦ÿÿÿÿÿÿÿ~ÿxÿÿÿÿÿ¦ÿ¨ÿÿÿÿÿÿÿÿ£ÿÿÿÿÿÿÿÿ¥ÿÿÿÿªÿÿÿ«ÿ¤ÿ£ÿ£ÿÿÿÿÿÿÿÿÿÿ®ÿÿÿÿÿÿÿÿÿ7ÿ=ÿeÿwÿÿÿÿÿÿÿÿÿÿÿ ÿÿÿ ÿÿÿ¢ÿ¥ÿ ÿÿÿÿÿÿÿÿÿÿ¢ÿ¥ÿÿÿÿÿÿÿÿÿÿÿÿÿÿÿÿÿ ÿÿÿÿÿÿÿÿÿÿÿÿ¡ÿÿÿÿÿÿÿÿªÿÿ ÿÿÿÿÿÿÿÿÿÿÿ¢ÿÿÿÿÿÿÿÿ ÿÿyÿ¡ÿÿÿÿÿÿÿ ÿÿÿÿÿÿÿÿÿ ÿÿÿÿÿÿ¤ÿ¡ÿÿÿÿÿÿÿÿÿÿÿÿ¡ÿÿÿÿÿÿÿÿÿÿÿÿÿÿÿÿÿÿÿ¡ÿÿÿ£ÿÿÿÿÿÿÿÿÿÿÿÿÿÿÿÿÿÿÿÿÿ ÿÿtÿHÿÿÿÿÿÿÿÿÿÿÿÿ¡ÿ ÿÿÿÿÿÿÿÿ±ÿÿÿÿÿÿÿÿ­ÿ¤ÿÿ¢ÿÿÿÿÿÿÿÿÿÿÿÿÿÿ¤ÿ¨ÿ£ÿÿÿÿÿÿÿÿÿÿÿÿÿÿÿ¡ÿ ÿ»ÿ¯ÿ©ÿ³ÿ³ÿ¹ÿ¶ÿ³ÿ´ÿ¹ÿ¹ÿµÿ²ÿ¤ÿºÿ´ÿ¤ÿ¢ÿ¦ÿ©ÿ©ÿ§ÿ«ÿÿ©ÿ¬ÿªÿ¦ÿ£ÿ¤ÿ¥ÿ®ÿ¯ÿ¤ÿ¨ÿ¥ÿ¥ÿ£ÿÿ£ÿ§ÿÿ¢ÿ¢ÿ°ÿ¦ÿ¤ÿ ÿÿÿ¢ÿ¢ÿÿ­ÿÿÿ£ÿ¦ÿ¤ÿÿÿÿÿÿ§ÿÿÿÿ¡ÿÿÿ¤ÿÿÿÿÿÿÿÿÿÿ¤ÿÿ¢ÿÿÿÿÿÿÿÿÿÿÿÿ¤ÿÿÿÿÿÿ¯ÿÿÿÿÿÿÿÿÿÿÿÿÿÿÿÿÿ§ÿ¥ÿÿ ÿ ÿÿÿÿ¢ÿÿÿÿÿÿÿÿÿxÿÿÿÿÿÿÿÿÿÿÿÿÿ£ÿ¢ÿÿÿÿÿÿÿ©ÿÿÿÿÿÿÿÿÿÿÿÿÿÿÿÿÿÿÿÿÿÿÿÿÿÿÿÿÿÿÿÿ ÿÿÿÿÿÿ|ÿÿÿÿÿÿÿÿÿkÿÿÿÿÿÿÿÿuÿ\ÿBÿÿÿÿÿÿÿÿÿÿÿÿhÿÿ^ÿÿÿÿÿÿÿÿÿÿÿÿÿÿÿÿ¡ÿÿÿÿÿÿ«ÿ­ÿ¹ÿ¥ÿÿ¯ÿ«ÿ©ÿ°ÿ©ÿ£ÿ¨ÿÿÿÿ£ÿÿ¦ÿ¥ÿ¥ÿ§ÿ¥ÿÿÿ¢ÿªÿÿ£ÿÿÿÿ®ÿ¥ÿÿ¤ÿÿÿ¢ÿ¦ÿ§ÿ¨ÿÿÿªÿ¨ÿªÿ¢ÿ ÿÿSÿ7ÿyÿÿÿ¨ÿ²ÿ¢ÿ¥ÿÿ£ÿ§ÿ¨ÿ¦ÿÿÿÿÿÿÿÿ¡ÿ ÿÿÿ§ÿ¦ÿ£ÿ¤ÿÿÿÿÿÿÿÿ©ÿ|ÿxÿÿÿÿÿÿÿÿÿÿÿÿ¡ÿÿÿÿÿÿÿÿÿ£ÿ ÿ§ÿÿÿÿÿÿÿÿÿÿÿÿÿÿÿÿÿÿÿÿÿÿÿÿÿÿÿÿÿÿÿÿÿÿÿÿÿÿÿÿqÿ|ÿÿÿÿÿÿÿÿÿÿÿÿÿÿÿÿÿsÿsÿÿÿÿÿÿÿ{ÿfÿÿÿÿÿÿÿÿÿÿÿÿÿÿÿÿÿÿÿÿÿÿÿÿÿÿÿÿÿÿ|ÿÿÿÿÿÿÿ~ÿÿÿÿÿ¤ÿÿÿÿÿÿÿ­ÿÿÿÿÿÿÿÿÿÿÿÿÿÿÿªÿÿeÿeÿÿÿÿÿÿÿÿÿÿÿÿÿÿÿÿÿÿÿÿÿ|ÿaÿiÿÿÿ¥ÿ°ÿ£ÿÿÿÿÿÿÿÿÿÿÿÿÿÿÿÿÿÿÿÿÿÿÿÿÿÿÿ¢ÿÿÿÿÿÿÿÿÿÿÿÿÿÿÿÿÿÿÿÿÿÿÿÿÿÿÿÿÿÿÿÿÿÿÿÿÿÿÿpÿ·þ9ÿmÿÿÿÿÿÿÿÿÿ¢ÿÿÿÿÿÿÿÿÿÿÿÿÿÿÿÿÿiÿXÿDÿbÿÿÿÿÿÿÿÿÿÿ©ÿÿÿÿyÿtÿÿÿÿÿÿuÿTÿ?ÿ!ÿøþúþ,ÿ@ÿ[ÿRÿRÿVÿ?ÿ>ÿ$ÿÿ:ÿ?ÿ7ÿAÿ9ÿ'ÿ5ÿ?ÿ7ÿDÿ`ÿrÿÿÿÿÿÿÿÿÿÿÿÿÿÿÿÿÿÿÿÿÿÿÿÿÿÿÿÿÿÿÿÿÿÿÿÿÿÿÿÿÿÿÿzÿÿÿÿÿ ÿÿÿÿÿÿÿ ÿÿÿÿÿÿ¯ÿÿ¤ÿÿÿÿÿÿÿÿÿÿÿÿÿÿÿÿÿÿÿÿÿÿÿÿ ÿÿÿÿÿÿÿÿÿÿÿÿÿÿÿuÿyÿÿÿÿªÿÿÿÿÿÿ|ÿÿÿÿÿÿÿÿÿÿÿÿÿÿÿÿÿÿÿÿÿÿ¥ÿÿÿÿÿÿÿÿ¡ÿÿÿÿÿÿÿ~ÿÿÿ¥ÿÿÿÿÿÿÿÿÿÿÿÿÿÿÿÿÿÿÿÿÿÿÿvÿÿÿÿÿÿÿÿÿÿÿÿÿÿÿÿÿÿ¡ÿ£ÿÿÿÿÿÿÿÿÿÿÿÿÿÿÿÿÿÿÿÿÿÿÿÿÿÿÿÿÿÿÿÿÿÿÿÿÿÿÿÿÿÿÿÿÿÿÿÿÿÿÿ¥ÿÿÿÿÿÿÿÿÿÿÿ~ÿÿÿÿÿÿÿÿÿÿÿ ÿÿÿÿÿÿÿÿÿqÿÿÿÿÿÿÿÿÿ|ÿ{ÿÿÿÿÿÿÿÿÿÿÿÿÿÿÿÿÿÿÿÿÿÿÿÿÿÿÿÿÿÿdÿÿyÿzÿÿÿÿÿÿ~ÿ§ÿÿÿÿÿÿÿqÿsÿÿÿ}ÿÿÿÿÿÿÿÿÿÿÿÿÿÿÿÿÿÿÿÿÿÿÿÿÿÿÿÿÿÿÿÿÿÿÿÿÿ¢ÿÿÿÿÿÿÿÿÿÿÿÿÿÿÿÿÿ¥ÿÿÿÿÿÿÿÿÿÿÿÿÿÿÿÿÿÿÿÿÿÿ¤ÿÿÿÿÿÿÿ¥ÿÿÿÿ~ÿÿ ÿÿÿÿÿÿÿvÿÿÿÿÿ|ÿÿ¥ÿÿÿ¯ÿÿÿÿÿÿÿ¡ÿÿ¤ÿªÿ¯ÿÿÿÿÿÿÿÿÿÿÿÿÿÿÿÿÿÿÿÿÿÿÿÿÿÿÿÿÿÿÿÿÿÿÿÿÿÿÿ¢ÿÿÿÿÿÿÿ£ÿ¢ÿÿÿÿ¥ÿÿÿÿÿÿ²ÿ¥ÿÿÿ ÿ¨ÿÿ ÿ§ÿªÿ®ÿ¦ÿªÿ¦ÿÿÿÿÿÿÿÿÿÿ©ÿÿÿ¡ÿÿÿÿ¡ÿ¥ÿÿ§ÿÿÿÿÿÿ­ÿ¤ÿ~ÿÿÿÿ¨ÿÿ¨ÿ£ÿÿÿ¦ÿ¤ÿÿ¢ÿ©ÿÿÿÿÿ¡ÿÿ§ÿÿÿÿÿÿÿ¥ÿ¥ÿÿÿÿ¶ÿ¯ÿ«ÿÿÿÿ§ÿÿÿÿ¡ÿ¥ÿÿ¬ÿÿÿ¡ÿÿÿÿ ÿÿÿÿÿÿÿÿÿ¢ÿÿÿÿ©ÿ¬ÿ¢ÿ¡ÿ ÿ§ÿÿÿÿ§ÿÿÿÿÿ§ÿÿÿ¬ÿ¤ÿ ÿÿÿÿÿÿÿ£ÿÿ¢ÿÿ£ÿÿ¨ÿ ÿÿ£ÿ¦ÿ§ÿ¢ÿ¦ÿÿ©ÿ¤ÿ ÿÿÿ§ÿ¢ÿ¢ÿÿ¨ÿ®ÿ¦ÿÿÿ¦ÿÿÿ ÿ¤ÿ§ÿ¨ÿÿÿÿÿÿ¨ÿ¥ÿ¢ÿÿÿÿ¥ÿÿÿÿÿ§ÿ ÿ ÿ¡ÿ©ÿÿÿÿ¤ÿÿÿÿÿÿÿ¥ÿÿÿ¬ÿ²ÿ¢ÿ£ÿÿ¡ÿÿÿÿ¤ÿ¯ÿ¤ÿ´ÿ²ÿ¡ÿÿ¢ÿÿÿÿÿÿÿ£ÿÿÿÿ¢ÿ¤ÿ¬ÿ­ÿ ÿÿÿÿÿµÿ ÿÿ¤ÿÿ¢ÿ¬ÿÿÿÿÿÿ¤ÿÿ}ÿ¢ÿÿªÿ¥ÿÿÿªÿ¨ÿÿÿÿ¢ÿÿ¦ÿ£ÿÿÿÿÿ¢ÿ¤ÿÿÿÿÿÿÿ¨ÿ©ÿ¦ÿ¦ÿ¥ÿ¤ÿÿÿÿ¡ÿ¢ÿÿÿ¢ÿ¡ÿÿÿ©ÿ¢ÿÿÿ®ÿÿ ÿÿ±ÿªÿÿ ÿ§ÿÿÿµÿÿÿÿ±ÿÿªÿÿ¥ÿ¡ÿÿ¥ÿ§ÿÿÿÿ¤ÿÿÿ ÿªÿ£ÿÿÿÿ©ÿ¡ÿÿÿ¢ÿ­ÿ§ÿ¡ÿ§ÿ¡ÿ£ÿÿ ÿÿÿ«ÿ­ÿÿÿÿÿ­ÿ¡ÿ¤ÿ¡ÿ©ÿÿ¡ÿÿ®ÿÿÿ¥ÿÿ¡ÿ£ÿÿÿ¤ÿ®ÿÿÿÿ«ÿ·ÿ§ÿÿ«ÿ¦ÿ¤ÿ¦ÿÿÿÿ£ÿÿ ÿ¥ÿ ÿ¢ÿ¢ÿÿ±ÿ¹ÿ¨ÿ¢ÿÿÿ¥ÿÿ¥ÿÿÿÿÿ¥ÿÿÿÿÿ ÿÿÿ­ÿ£ÿÿ¥ÿ¥ÿ§ÿÿÿÿÿÿÿ¯ÿ¨ÿÿÿ«ÿ«ÿ¡ÿÿÿ ÿ ÿÿ¥ÿ§ÿÿÿ ÿÿ£ÿ`ÿ1þüþoÿªÿÿ¡ÿÿÿ¦ÿ°ÿ¬ÿÿ¥ÿÿÿÿÿÿ¢ÿÿÿ ÿ«ÿ®ÿ¦ÿÿÿ©ÿ³ÿÿÿÿÿÿÿÿÿÿªÿ·ÿ«ÿÿÿÿ©ÿÿ ÿÿÿ|ÿÿÿÿ¯ÿ¦ÿÿ¦ÿÿÿÿ¬ÿÿÿÿÿÿÿÿÿÿÿÿÿÿÿ£ÿÿÿÿÿÿ¢ÿ¤ÿÿÿÿÿÿÿÿÿÿÿÿÿ¦ÿ ÿÿÿÿvÿÿÿÿÿÿÿÿÿÿÿÿÿÿ«ÿÿÿÿÿÿÿÿÿÿ§ÿ¥ÿÿÿÿÿÿÿÿÿÿÿÿÿÿ¥ÿÿÿÿÿÿÿÿÿÿÿÿÿÿÿÿÿÿÿßþ¦þ:ÿÿÿÿÿÿÿÿÿÿ¢ÿÿÿ¡ÿÿÿÿÿÿÿÿÿÿ¡ÿÿÿÿÿ¡ÿÿÿÿ¡ÿÿÿÿÿÿÿ~ÿÿÿÿÿÿÿÿÿÿÿÿÿ|ÿ ÿÿÿÿÿÿÿÿÿÿÿÿÿÿÿÿÿÿÿÿÿÿÿÿÿÿÿÿÿÿÿÿÿÿÿÿÿÿÿ¡ÿ®ÿ§ÿÿÿÿÿÿÿÿÿÿÿÿÿÿÿÿÿÿÿÿÿÿ ÿÿÿÿÿÿÿÿ¡ÿÿ¢ÿÿÿªÿ¢ÿÿÿÿÿÿÿÿÿÿ ÿ£ÿÿÿ¢ÿÿÿÿÿÿÿÿÿÿÿÿÿÿÿÿ¡ÿ ÿ£ÿÿÿÿÿ ÿ¡ÿÿÿÿ¨ÿ£ÿÿÿÿÿ«ÿ£ÿÿ©ÿ¤ÿÿÿÿÿÿÿ¡ÿÿÿÿÿÿÿÿÿ¡ÿÿ£ÿ¤ÿÿÿÿÿÿ«ÿ¡ÿÿÿÿÿ£ÿ£ÿÿ¦ÿ¤ÿÿÿÿÿ§ÿ¥ÿÿÿÿÿªÿ ÿÿÿÿÿ¤ÿ¯ÿÿÿÿÿ ÿ¥ÿÿÿÿÿÿ¢ÿÿÿÿ¢ÿÿÿ¨ÿÿÿ¡ÿÿ¡ÿÿÿ¤ÿ¥ÿÿ¬ÿ©ÿ ÿÿÿ§ÿÿ§ÿªÿ¢ÿÿÿ¡ÿ¥ÿ¥ÿÿ£ÿÿÿÿÿ¦ÿÿÅÿ©ÿ­ÿÿÿÿ¬ÿÿÿÿ¢ÿ¬ÿ¬ÿ­ÿ®ÿ¨ÿ±ÿÿÿ¢ÿ ÿ¦ÿÿ¤ÿµÿÿÿ¤ÿ¨ÿÿÿÿ¤ÿ¡ÿ©ÿ¨ÿÿ¦ÿ²ÿ£ÿÿÿÿÿÿ¡ÿÿªÿ²ÿ ÿ¨ÿ¤ÿ©ÿÿÿÿ¡ÿ¬ÿ±ÿ¤ÿÿªÿ¨ÿ ÿÿµÿ­ÿÿÿ®ÿÿ¡ÿ¢ÿÿ ÿ¢ÿ¡ÿ¡ÿ¢ÿ¨ÿ¯ÿ©ÿÿÿ¥ÿ¶ÿ©ÿÿÿÿµÿÿ¡ÿ¢ÿ¤ÿ¢ÿ¥ÿ¤ÿ¡ÿ£ÿ¤ÿÿÿ¢ÿ¦ÿªÿÿdÿÿ®ÿÿ°ÿ¸ÿ¬ÿ¢ÿÿÿ­ÿªÿ§ÿ¬ÿ©ÿ¨ÿ§ÿÿ¡ÿÿÿÿ¢ÿ¯ÿÿ§ÿ«ÿ¡ÿ­ÿ«ÿÿÿ¦ÿ¦ÿ¦ÿ¥ÿ ÿ¥ÿ§ÿ¥ÿÿÿÿÿ¨ÿ§ÿ¡ÿ¸ÿ²ÿÿ¢ÿ«ÿ§ÿ ÿ£ÿ¨ÿ¤ÿ¤ÿ§ÿ©ÿ¤ÿ©ÿ¦ÿÿÿ£ÿÿ ÿÿÿ¡ÿ£ÿ¡ÿ¦ÿ¥ÿÿÿ¢ÿ«ÿ¦ÿÿÿ¢ÿÿÿÿ²ÿ¯ÿ¦ÿ«ÿÿÿ£ÿÿªÿªÿ§ÿÿÿÿÿÿÿ¢ÿÿÿÿ¡ÿÿÿÿ¨ÿÿÿ®ÿªÿ¡ÿÿÿ¦ÿ¥ÿ£ÿÿÿ¦ÿ­ÿ ÿÿÿÿÿ¬ÿ¤ÿ ÿ¦ÿ¡ÿÿÿÿ8ÿ#ÿgÿÿÿ¡ÿ«ÿ¬ÿÿ±ÿ²ÿÿ£ÿÿÿ§ÿ©ÿ¡ÿÿÿÿ¤ÿ²ÿ¤ÿ¤ÿÿ¨ÿÿÿ ÿ¡ÿ¥ÿ¡ÿÿÿ¨ÿªÿ¥ÿÿÿÿVÿqÿÿÿÿÿÿÿÿ¡ÿÿÿÿÿ£ÿÿ ÿ¢ÿ¤ÿÿÿÿÿÿÿÿÿ¡ÿÿÿÿÿÿ¡ÿÿÿÿÿÿÿÿÿÿÿÿ¬ÿ£ÿÿ ÿ¦ÿÿÿ¦ÿ¦ÿÿÿÿÿÿÿ£ÿ£ÿÿÿÿ|ÿYÿmÿÿÿÿ®ÿ¨ÿ ÿÿ²ÿ¡ÿÿÿÿÿxÿÿÿ±ÿÿ§ÿÿ ÿÿÿÿÿÿÿÿÿÿuÿsÿÿÿÿ¡ÿÿÿÿÿÿÿÿ°ÿÿÿÿÿ£ÿ£ÿÿÿÿÿ¤ÿÿÿ£ÿÿÿÿÿÿÿÿÿÿ¡ÿ¥ÿÿ£ÿÿÿÿÿÿÿ§ÿ©ÿÿÿuÿEÿjÿÿrÿvÿÿÿÿ ÿÿÿ£ÿ¡ÿÿÄÿ«ÿÿÿÿÿ ÿ¢ÿÿÿÿÿÿÿÿÿÿÿÿÿ¡ÿÿÿ£ÿ¢ÿÿÿ|ÿÿÿÿÿÿÿÿÿÿÿÿÿÿÿÿ¡ÿÿÿ¢ÿªÿÿÿÿÿÿÿÿÿ¤ÿÿ ÿÿÿÿÿÿÿÿÿÿÿ¦ÿÿÿÿÿÿÿÿÿÿyÿ§ÿÿÿÿÿÿÿÿÿÿÿÿÿ ÿÿÿÿÿÿÿÿÿ¡ÿÿÿÿÿÿÿÿÿÿÿÿÿÿÿÿÿÿÿÿÿÿÿÿÿÿÿÿÿÿÿÿÿÿÿÿÿÿÿÿÿÿÿÿÿÿÿÿÿÿÿ¡ÿÿÿÿÿÿ|ÿTÿZÿÿÿÿÿÿÿÿ ÿÿÿ ÿ£ÿÿÿÿÿÿÿÿÿ¦ÿÿÿÿÿÿÿÿÿ¨ÿÿ¤ÿÿÿÿÿÿÿÿÿÿÿÿÿÿÿÿÿÿÿÿÿÿÿÿÿÿÿÿÿÿÿ¢ÿÿÀÿ¶ÿ±ÿ½ÿ°ÿ³ÿºÿ·ÿ­ÿ¬ÿ­ÿ¢ÿªÿ»ÿ»ÿ¾ÿ°ÿ­ÿ¸ÿ²ÿ ÿ¨ÿ¬ÿ ÿ©ÿ©ÿ§ÿ¥ÿ¦ÿ­ÿµÿ ÿ¦ÿ¤ÿ²ÿ©ÿ¡ÿ¦ÿ°ÿ­ÿÿÿÿ©ÿ§ÿ£ÿ£ÿ¢ÿ¡ÿ¦ÿ£ÿ¡ÿ¢ÿ¢ÿ¡ÿÿ¢ÿ ÿÿ§ÿÿÿÿÿÿÿÿÿ¢ÿÿÿÿÿ ÿ¨ÿÿÿ¢ÿÿÿ¦ÿ¾ÿ¥ÿÿÿÿÿÿÿÿÿÿÿÿÿ ÿÿÿÿ ÿ¢ÿÿÿÿÿÿÿÿÿÿÿÿÿÿÿÿÿÿÿÿÿÿÿÿÿÿ¢ÿ¡ÿÿÿÿÿÿ¥ÿÿÿÿÿÿÿÿÿÿÿÿÿÿÿÿÿÿÿÿ~ÿÿÿÿÿÿÿÿÿÿÿÿÿÿÿÿÿÿ|ÿÿÿÿÿÿÿÿÿÿÿÿÿÿÿÿÿ©ÿÿÿÿÿÿÿÿÿÿÿÿÿ}ÿ£ÿÿÿÿÿÿÿÿÿÿmÿsÿÿÿÿÿÿÿÿÿÿÿÿuÿzÿÿÿÿÿÿÿÿÿÿÿÿÿÿÿÿÿÿÿÿÿÿÿÿÿ¢ÿ§ÿ¦ÿÿÿ¥ÿ¬ÿ¥ÿ¥ÿ¬ÿÿÿ¨ÿ¥ÿ ÿ¥ÿ£ÿ©ÿ¥ÿÿÿ¡ÿ´ÿ¡ÿÿ¦ÿÿÿ¤ÿ¢ÿÿ£ÿ«ÿ«ÿ¡ÿÿ¤ÿ«ÿªÿÿ¨ÿ«ÿ¤ÿ¢ÿ¦ÿ¨ÿ¢ÿÿyÿÿÿ²ÿ©ÿ«ÿ§ÿ¤ÿ ÿ«ÿ¨ÿÿ¡ÿÿÿÿÿÿÿÿ¡ÿÿÿÿ¡ÿ¤ÿ¤ÿ¨ÿ¥ÿÿÿ§ÿºÿÿÿ¯ÿÿÿÿÿÿÿÿÿÿÿÿÿÿ¦ÿÿÿÿÿÿhÿ_ÿÿ©ÿÿÿÿÿ¤ÿÿÿÿÿÿÿÿÿÿÿÿÿÿÿÿÿÿÿÿÿÿÿÿvÿÿÿÿÿÿÿÿÿÿÿÿÿ~ÿÿÿÿÿÿÿÿÿÿÿÿÿÿÿÿÿ~ÿsÿyÿÿÿyÿÿ¡ÿtÿÿÿÿÿÿÿÿÿÿÿÿÿÿÿÿÿÿÿÿÿÿÿÿÿÿÿÿÿÿ|ÿÿÿÿÿÿÿÿÿÿÿÿÿÿ¡ÿ§ÿÿÿÿÿÿ§ÿ¤ÿÿÿÿÿÿÿÿÿÿÿÿ¦ÿÿÿÿxÿÿÿÿÿÿÿÿÿÿÿÿÿÿÿyÿ}ÿÿÿÿÿÿÿÿÿÿÿ¢ÿ£ÿÿ¢ÿ¢ÿÿÿ£ÿÿÿÿÿÿÿÿÿÿÿÿÿÿÿ¢ÿÿÿÿÿÿÿÿÿÿÿÿÿÿÿÿÿÿÿÿÿÿÿÿÿÿÿÿÿÿÿÿÿÿÿÿÿÿÿÿÿÿÿÿÿÿSÿ¨þWÿÿÿÿÿÿÿÿÿÿÿÿÿÿÿÿÿÿÿÿÿÿÿÿÿÿvÿjÿNÿKÿwÿÿÿÿÿÿÿÿÿÿÿÿÿÿÿÿtÿtÿdÿYÿNÿ/ÿÿÿÿ$ÿ@ÿÿÿÿuÿnÿmÿgÿWÿBÿ&ÿ;ÿTÿNÿFÿJÿ>ÿFÿUÿPÿJÿHÿCÿFÿSÿ`ÿtÿÿÿÿÿÿÿÿÿÿ ÿÿÿÿÿÿÿÿÿÿÿÿÿÿ ÿÿÿÿÿÿ¤ÿÿÿÿÿÿÿÿÿÿÿÿÿÿÿÿÿÿÿÿÿÿÿÿ~ÿÿÿÿÿÿÿÿÿÿÿÿÿÿÿÿÿÿ ÿÿÿÿÿÿÿÿÿÿÿÿÿÿÿÿÿÿÿÿÿÿÿÿÿÿÿÿÿÿÿÿÿÿÿÿÿÿÿ~ÿÿÿÿÿÿÿÿÿÿÿÿÿÿÿÿÿÿÿÿ¡ÿ©ÿÿÿÿÿÿÿÿÿ¦ÿÿÿÿÿÿÿÿÿÿ{ÿÿÿÿÿÿÿÿÿÿÿÿÿÿÿÿÿÿÿÿÿuÿ¦ÿÿÿÿÿÿÿ~ÿÿÿÿÿÿÿÿÿÿÿ ÿ¬ÿÿÿÿÿÿÿÿÿÿÿÿÿÿÿÿÿÿÿÿÿÿÿÿÿÿÿÿÿÿÿÿÿÿÿÿÿ§ÿÿÿÿÿÿÿÿÿÿÿÿÿÿÿÿÿÿÿÿÿÿÿÿÿÿÿÿÿÿ§ÿ£ÿÿÿÿÿÿÿÿÿ{ÿÿÿÿÿÿÿÿÿÿÿÿÿÿ{ÿÿÿÿÿÿÿÿÿ}ÿÿÿÿÿÿÿÿÿÿÿÿÿÿÿÿÿÿÿÿÿÿÿÿÿÿÿÿÿÿzÿÿÿÿÿÿoÿpÿbÿqÿÿwÿÿÿ{ÿÿÿÿÿÿÿÿÿÿÿÿÿÿ|ÿ¥ÿÿÿÿÿÿÿÿÿÿÿ}ÿÿÿÿÿÿÿÿÿÿÿ}ÿÿÿÿÿÿÿÿÿÿÿÿÿÿÿÿÿÿÿÿÿÿ}ÿÿÿÿÿÿÿÿÿÿÿ~ÿÿÿÿÿÿÿÿÿÿÿÿÿÿÿÿÿÿÿÿzÿÿÿÿÿ¡ÿÿÿ¦ÿÿÿÿÿ±ÿ©ÿÿÿvÿ}ÿÿÿÿÿÿ¡ÿÿÿÿÿ§ÿÿÿÿÿÿÿÿÿÿÿ¢ÿÿÿÿÿÿÿÿÿÿÿÿÿÿÿÿ£ÿÿÿÿÿÿÿÿ¨ÿ¢ÿÿ¨ÿÿ¢ÿÿÿÿÿÿÿ¢ÿÿÿÿ§ÿÿ£ÿ¦ÿÿÿÿÿÿÿ£ÿÿÿ©ÿ±ÿ¤ÿ¢ÿ«ÿ¡ÿÿÿ¨ÿ§ÿ£ÿ·ÿ¨ÿÿÿÿÿ ÿ¦ÿ¨ÿÿ£ÿÿÿ±ÿÿÿ©ÿ¯ÿ§ÿÿÿÿÿÿ©ÿ¬ÿ¨ÿ¬ÿÿÿÿÿÿÿÿÿ¡ÿ¢ÿÿÿ©ÿ¬ÿ ÿÿÿÿ¢ÿ¤ÿÿ ÿÿÿÿÿÿ¢ÿ£ÿÿÿ©ÿÿ£ÿ ÿ¤ÿ§ÿÿÿÿÿÿÿ®ÿ¯ÿÿÿÿÿÿÿ ÿÿ£ÿ¢ÿ¤ÿ¨ÿÿÿÿÿ¡ÿ²ÿ¢ÿÿÿÿÿ§ÿ§ÿ¨ÿªÿ¢ÿÿ ÿ¦ÿÿÿÿÿ¡ÿÿÿÿÿ±ÿÿªÿÿÿ®ÿÿÿÿÿ¢ÿ©ÿ¡ÿ¤ÿ¨ÿÿÿ¤ÿªÿ²ÿÿÿ£ÿ¥ÿÿÿ£ÿ©ÿÿÿ¢ÿ¨ÿ£ÿ¦ÿ§ÿ¥ÿ¤ÿÿÿÿ¬ÿ±ÿÿÿÿÿÿÿ¡ÿÿÿÿÿ¥ÿÿ ÿ¢ÿÿ®ÿÿ£ÿÿÿÿÿ®ÿ©ÿ¥ÿÿÿÿ­ÿ¡ÿ¨ÿÿ ÿ£ÿ¤ÿ¬ÿ¥ÿ¥ÿ¨ÿ£ÿÿ¢ÿÿÿÿÿÿ§ÿ¬ÿÿÿ¡ÿÿ¢ÿ«ÿ¢ÿÿÿÿÿ ÿÿ¢ÿÿÿÿ¢ÿ ÿ«ÿÿÿ§ÿÿÿÿÿ£ÿ ÿÿÿ¦ÿÿÿÿÿ©ÿÿÿÿÿÿ©ÿÿ§ÿ ÿÿ¡ÿÿÿÿÿÿ£ÿ®ÿ©ÿ¤ÿÿ¦ÿ²ÿ¤ÿÿÿÿÿ©ÿ¦ÿÿÿÿ¨ÿªÿ¡ÿ¬ÿ¡ÿ£ÿ¡ÿ®ÿ¦ÿ½ÿ¢ÿ¦ÿ«ÿÿÿÿÿÿÿÿ¨ÿÿÿÿ±ÿÿ¥ÿ«ÿ£ÿÿÿ¢ÿÿ£ÿÿÿ§ÿªÿÿÿÿ ÿÿ¢ÿÿÿ¤ÿ¨ÿÿÿÿÿ¢ÿÿÿÿÿÿ ÿ¥ÿ®ÿ¦ÿ¡ÿÿÿÿ¢ÿÿÿoÿ­ÿ¡ÿ²ÿªÿÿÿ£ÿ£ÿ¢ÿÿÿÿÿ¢ÿ´ÿ¹ÿµÿ±ÿ¬ÿªÿ¡ÿÿ¤ÿ£ÿÿ¦ÿ¥ÿ¢ÿ¢ÿ£ÿ­ÿ¬ÿ£ÿªÿ¯ÿ©ÿÿÿ£ÿÿÿ°ÿ£ÿÿ©ÿÿÿ¬ÿ¦ÿÿÿÿÿ¤ÿ«ÿÿ¤ÿ£ÿÿ²ÿ¤ÿ¢ÿÿÿÿÿ¥ÿ¥ÿÿ ÿ©ÿ°ÿ¨ÿ¢ÿ¥ÿÿÿ£ÿªÿ­ÿ±ÿªÿ¤ÿ¤ÿ¦ÿÿ0ÿ(þþÿÿ¬ÿ²ÿÿÿÿ¡ÿ¨ÿÿ£ÿÿ¤ÿÿÿÿÿÿÿ ÿÿÿ¡ÿ£ÿ£ÿÿÿÿÿ§ÿ²ÿ«ÿ§ÿ§ÿÿÿÿÿÿÿÿ¤ÿ§ÿ¥ÿ¤ÿ£ÿÿÿÿÿÿ§ÿÿÿÿÿÿÿ¤ÿ ÿÿÿÿÿ¦ÿÿ ÿÿ¢ÿÿÿÿÿ¤ÿÿÿ¡ÿÿÿÿÿÿÿÿÿ ÿÿÿÿÿ¥ÿÿÿ£ÿ©ÿÿÿÿxÿ¦ÿÿÿÿÿÿÿ£ÿ§ÿÿÿÿÿÿÿ§ÿ¬ÿ¤ÿÿÿ¥ÿ¯ÿ¤ÿÿÿÿÿÿÿ°ÿÿÿÿÿÿ¬ÿÿÿÿÿ¦ÿÿÿÿÿÿzÿÿ ÿ¨ÿÿÿÿÿÿÿmÿÌþ½þPÿÿÿÿÿÿÿÿÿÿÿÿ¢ÿ¨ÿÿÿÿÿÿÿÿÿÿÿ¡ÿÿÿ§ÿÿÿÿÿÿÿÿÿÿÿÿÿÿÿÿÿÿÿÿÿÿÿÿÿuÿ¯ÿÿÿÿÿÿÿÿÿÿÿÿÿÿÿÿÿÿÿÿÿÿÿÿÿÿÿÿÿÿÿÿÿÿÿÿ¡ÿÿÿÿÿÿÿ¦ÿ¤ÿÿ£ÿÿÿÿÿÿÿÿÿÿÿÿÿÿÿÿÿªÿÿÿÿÿÿÿÿ¡ÿÿ©ÿÿÿ­ÿ¤ÿÿ ÿÿÿxÿÿÿÿÿ¤ÿ¥ÿ¢ÿÿÿÿÿÿÿÿÿ¡ÿÿÿÿ¢ÿ¶ÿÿ¢ÿÿÿÿ¤ÿ¢ÿÿÿ ÿ§ÿ¢ÿ ÿÿÿ¬ÿ¢ÿÿÿÿÿ§ÿ ÿÿ¨ÿÿÿÿ¡ÿÿÿÿ¦ÿ ÿÿÿÿÿÿÿ}ÿÿÿÿÿ¨ÿ«ÿÿÿÿÿªÿÿÿÿÿ©ÿ¢ÿÿ¤ÿªÿ¤ÿÿÿ¢ÿ­ÿ¡ÿÿÿÿÿÿÿÿÿÿÿÿ¬ÿÿÿÿÿÿ­ÿ¯ÿÿÿ§ÿÿ¤ÿ¤ÿÿ¡ÿÿÿ¡ÿÿ ÿ¤ÿ ÿÿÿ¡ÿÿ¬ÿÿÿ¢ÿ¤ÿÿÿÿ©ÿ ÿ§ÿ«ÿÿÿ£ÿÿÿ£ÿÿÿÿÿ¢ÿ§ÿÿÿ­ÿ§ÿÿÿÿÿÿÿÿÿ¬ÿ¬ÿ¡ÿ¢ÿ§ÿ§ÿ¢ÿ¢ÿ©ÿÿÿ«ÿ®ÿ­ÿ­ÿ¶ÿÿ®ÿ§ÿ¡ÿÿÿ¦ÿ°ÿ¯ÿ¥ÿ§ÿ­ÿªÿ¤ÿÿÿªÿ¦ÿ¡ÿÿÿ§ÿÁÿÀÿ¢ÿ§ÿ­ÿ°ÿ§ÿÿ ÿ®ÿ­ÿÿ¢ÿ­ÿ£ÿÿ¤ÿ¬ÿÿ¢ÿÿÿÿ¢ÿÿªÿ®ÿ¢ÿ©ÿ²ÿ­ÿÿÿÿ©ÿÿÿªÿ¥ÿÿÿ­ÿ¼ÿ£ÿ¤ÿ¥ÿ¨ÿ¤ÿ£ÿÿÿ¢ÿ£ÿÿÿ ÿ¤ÿÿÿaÿ{ÿ¢ÿ¡ÿ±ÿ²ÿ£ÿÿ°ÿµÿ¨ÿ¤ÿ£ÿÿÿ©ÿªÿÿÿÿÿÿ¦ÿ ÿ©ÿÿ¤ÿ¡ÿ ÿ¡ÿÿÿªÿ·ÿ§ÿÿ©ÿ¤ÿ¥ÿ«ÿ¦ÿ¬ÿ¨ÿÿ²ÿ³ÿ¦ÿ§ÿ¡ÿ¦ÿ¡ÿÿ¤ÿ¤ÿ­ÿ¸ÿ¢ÿÿÿ©ÿ ÿ¡ÿÿÿÿ£ÿ¥ÿÿÿÿ ÿ¢ÿÿÿ²ÿ¨ÿ¥ÿÿ«ÿ¤ÿ¿ÿ­ÿ¡ÿÿÿÿ§ÿªÿ¤ÿÿÿÿÿÿ¤ÿ¡ÿ¥ÿ£ÿ£ÿÿÿ¥ÿÿÿÿÿÿ¢ÿ¤ÿ­ÿ²ÿ ÿÿÿ«ÿ ÿ¦ÿ¡ÿÿ§ÿ¢ÿÿÿÿ¦ÿ³ÿ®ÿÿÿ¨ÿÿ§ÿ¡ÿ¡ÿÿ¡ÿÿÿÿfÿfÿ~ÿÿÿ£ÿÿÿ£ÿ ÿ¸ÿ¦ÿ¤ÿ¡ÿ£ÿÿ ÿÿÿ£ÿÿ ÿ¬ÿ¦ÿÿ¤ÿ¤ÿÿÿÿÿ£ÿÿÿÿÿÿÿÿÿÿaÿÿ£ÿ¤ÿ¡ÿ£ÿ¡ÿÿÿ ÿÿÿÿ¬ÿÿÿ§ÿÿ ÿ°ÿ°ÿªÿ£ÿ ÿÿÿ ÿ°ÿÿÿ«ÿÿÿÿÿÿÿÿÿÿÿÿÿÿÿ¨ÿÿÿ ÿ¥ÿÿÿ£ÿ§ÿ£ÿ¡ÿ²ÿÿ¥ÿÿÿ£ÿÿÿ ÿÿÿ{ÿÿ£ÿÿ±ÿ ÿÿÿ®ÿÿ¥ÿ ÿÿÿÿÿ«ÿÿÿÿÿÿÿÿÿÿÿÿÿÿÿ~ÿÿÿÿÿÿÿÿÿÿ¤ÿ¨ÿÿ©ÿÿÿÿÿÿÿÿÿÿÿ£ÿÿ¢ÿÿÿÿÿÿÿÿÿÿÿÿ¤ÿ¦ÿÿ¢ÿÿÿÿÿÿÿÿÿÿqÿkÿÿ~ÿÿ|ÿÿÿÿÿÿÿÿÿÿ¥ÿÿÿÿÿ ÿÿÿÿ¥ÿ ÿÿÿÿÿÿÿÿÿÿÿÿÿ­ÿÿÿÿ~ÿÿ¢ÿ£ÿÿÿ~ÿÿÿÿÿÿÿÿ­ÿ¥ÿÿÿÿ¢ÿÿÿÿÿÿÿÿÿ ÿÿÿÿÿÿÿÿÿÿÿÿÿ¢ÿ¬ÿÿÿÿÿÿÿÿÿÿÿ§ÿÿÿÿÿÿÿÿÿÿÿÿ©ÿ¡ÿÿÿÿÿÿÿ ÿ£ÿÿÿÿÿÿÿ¡ÿÿÿÿÿÿÿÿÿÿÿÿÿÿÿÿÿÿ ÿÿÿÿ¢ÿÿvÿÿÿÿÿÿÿÿÿÿÿ|ÿÿÿ¤ÿÿÿÿÿÿÿÿÿÿÿÿÿkÿ`ÿzÿÿÿ¢ÿÿÿÿÿÿÿÿÿ¤ÿÿÿÿ ÿ¥ÿ ÿÿÿÿÿÿÿÿÿÿÿÿÿÿÿÿÿÿÿÿÿÿÿÿÿÿ¢ÿÿ¨ÿ¦ÿÿÿÿyÿÿÿÿÿÿÿÿÿÿÿÿÿÿ¾ÿ¹ÿ¬ÿ¸ÿ±ÿ¯ÿ¸ÿ¶ÿ²ÿ²ÿ°ÿ¬ÿ¯ÿ³ÿ®ÿ¶ÿ¼ÿ¬ÿ¤ÿ¤ÿÿ¨ÿÀÿ®ÿªÿ°ÿ¨ÿ¦ÿ¬ÿ«ÿ¤ÿ¥ÿ£ÿ¦ÿ§ÿ®ÿ©ÿ¦ÿ©ÿ£ÿÿ£ÿ¬ÿ§ÿ£ÿ£ÿ¥ÿ¥ÿ§ÿ¬ÿ©ÿÿ£ÿ ÿÿ£ÿ«ÿ¢ÿÿ¨ÿ·ÿ ÿ¡ÿ¬ÿ¤ÿÿÿÿÿÿÿ ÿ¡ÿ ÿ ÿÿÿ¥ÿ£ÿÿÿÿÿÿ ÿÿÿÿÿÿÿÿÿÿÿÿ¡ÿ¢ÿÿÿ¢ÿÿÿÿÿÿ¤ÿÿÿÿÿÿÿÿÿÿÿÿÿÿÿÿ¡ÿÿÿÿÿÿÿÿÿÿÿÿ ÿÿÿÿÿÿÿÿÿÿÿ}ÿÿÿ¨ÿÿÿÿÿÿÿÿÿÿÿÿÿÿÿÿÿÿÿÿÿÿÿÿÿ¦ÿ¯ÿÿÿÿÿÿÿÿÿÿÿÿÿÿÿÿÿÿÿÿÿÿÿÿyÿwÿÿÿÿÿÿÿÿÿÿÿÿÿÿwÿÿÿÿÿÿÿÿÿÿÿÿÿÿÿÿÿÿÿÿÿÿÿÿÿÿÿÿÿÿÿÿÿÿÿ¡ÿ ÿ§ÿÿÿÿªÿÿÿÿ¡ÿ¡ÿ¤ÿÿÿ¯ÿÿ£ÿ¥ÿ£ÿ¥ÿ¬ÿ®ÿ¤ÿÿÿ¢ÿ£ÿÿÿÿÿÿÿ ÿ¦ÿ§ÿ¨ÿÿ ÿ§ÿ¶ÿÿ«ÿ¥ÿÿÿ©ÿ¤ÿÿÿÿÿ¡ÿ¬ÿÿ©ÿ¡ÿªÿ«ÿÿÿÿÿÿÿÿ¡ÿÿÿÿÿÿÿÿÿ ÿÿÿÿ ÿÿÿÿ¡ÿ©ÿ£ÿÿÿÿÿÿÿ¡ÿ¢ÿÿÿÿÿÿÿÿÿÿÿ{ÿ]ÿkÿÿ®ÿÿÿÿÿÿÿÿÿ¥ÿ¢ÿÿÿÿÿÿÿÿÿÿÿÿÿÿÿÿÿÿÿÿÿÿÿÿÿÿÿÿÿÿzÿ~ÿÿ|ÿÿÿÿÿÿÿÿÿÿÿÿÿ}ÿ}ÿÿzÿxÿÿÿÿÿÿÿÿÿÿÿÿÿÿÿÿÿÿÿÿÿÿÿ}ÿÿÿÿÿÿÿÿÿÿ¦ÿ¤ÿÿÿÿÿÿÿÿÿÿ{ÿÿ ÿÿÿÿÿÿ¤ÿÿÿ£ÿÿÿÿÿÿÿÿÿÿÿ¨ÿ³ÿÿÿ ÿ¥ÿÿÿÿÿÿÿÿÿÿÿÿÿÿÿÿÿÿÿ{ÿxÿÿÿÿÿÿ~ÿ|ÿÿÿÿÿÿÿÿÿªÿÿÿÿÿÿÿÿÿÿÿÿÿÿÿÿÿ¤ÿÿÿÿÿÿÿÿÿÿÿÿ£ÿÿÿÿÿÿ¢ÿ¡ÿÿÿÿ¢ÿÿÿÿÿÿÿÿÿÿÿ~ÿÿÿÿÿÿÿÿ¢ÿÿÿÿÿïþÿÿÿÿÿÿÿÿÿ ÿÿÿÿÿÿÿÿÿÿÿÿ{ÿzÿÿÿÿlÿgÿ;ÿGÿÿÿÿÿÿÿÿÿÿÿÿaÿrÿÿnÿmÿdÿVÿLÿ:ÿÿÿÿ8ÿUÿlÿ|ÿÿÿÿÿÿÿlÿ\ÿdÿPÿVÿ}ÿ{ÿfÿfÿwÿpÿsÿvÿXÿMÿ\ÿNÿ?ÿRÿHÿ^ÿeÿgÿlÿÿÿÿÿÿÿ¤ÿÿÿÿÿÿÿÿÿÿÿÿÿÿÿÿÿÿÿÿÿÿÿzÿÿÿÿÿÿÿÿÿÿÿÿÿ¦ÿÿÿÿÿÿÿwÿxÿÿÿÿÿÿÿ¤ÿÿÿÿÿÿÿÿÿÿÿÿÿÿÿÿÿÿÿÿÿÿÿ£ÿÿ~ÿÿuÿzÿÿÿÿ~ÿÿÿÿÿÿÿÿÿÿÿÿ¤ÿ ÿÿÿÿÿÿÿÿÿÿÿÿ ÿÿÿÿÿÿÿÿÿÿÿÿÿÿÿÿÿÿÿÿÿÿÿÿÿÿÿÿÿÿÿÿÿÿÿÿÿÿÿÿÿÿÿÿÿÿÿÿÿÿÿÿÿÿÿ£ÿÿÿÿÿÿÿÿÿÿÿÿÿÿ¦ÿÿÿÿÿÿÿÿÿÿÿÿÿÿÿÿ ÿÿÿÿÿÿÿÿÿÿÿÿÿÿÿÿÿÿÿÿÿÿÿÿÿÿÿÿªÿÿ¢ÿ¡ÿÿÿÿÿÿÿÿ¥ÿÿÿÿÿÿÿÿÿÿuÿÿÿÿ~ÿÿÿÿÿÿÿÿÿÿ|ÿÿÿÿÿÿÿÿÿÿÿÿÿÿÿ{ÿ{ÿÿÿÿÿÿÿÿ~ÿÿÿÿÿÿÿÿÿÿÿÿÿÿÿÿ{ÿÿÿyÿ}ÿÿÿÿÿÿÿyÿÿÿÿ}ÿÿÿÿÿÿÿÿÿÿÿÿÿÿiÿrÿÿÿÿ|ÿ}ÿÿ~ÿÿÿÿÿÿÿÿÿÿÿÿÿÿÿÿÿÿÿÿÿÿÿÿÿÿÿÿÿÿÿÿÿÿÿÿÿÿÿÿÿÿÿÿyÿÿÿÿ~ÿÿ~ÿÿÿÿÿÿÿÿÿ¤ÿÿÿyÿÿÿÿÿÿÿÿÿ¦ÿÿÿÿÿ¤ÿÿÿ¥ÿÿÿÿÿÿ¥ÿÿÿ¡ÿÿ¤ÿÿÿÿÿ§ÿÿÿ¨ÿÿÿÿÿÿÿÿÿÿÿÿÿÿÿÿÿÿÿÿÿÿÿÿÿÿÿÿÿÿÿÿÿÿÿÿÿ ÿÿÿÿÿ¦ÿÿÿÿÿªÿÿ¬ÿÿ¨ÿÿÿÿÿÿÿÿÿÿ£ÿÿÿ¥ÿ¤ÿÿ¥ÿÿÿ¢ÿÿÿ§ÿªÿ©ÿÿÿÿÿÿ¥ÿ¡ÿÿÿ¦ÿ¨ÿ¦ÿªÿÿ ÿÿÿÿ¡ÿÿÿ²ÿªÿÿ£ÿÿÿ¦ÿÿ±ÿÿ¨ÿªÿÿÿ®ÿÿ®ÿÿ¤ÿÿ§ÿ¡ÿÿÿÿÿÿ£ÿ¡ÿÿ¢ÿ©ÿ£ÿÿ¥ÿ´ÿ©ÿÿ¡ÿ©ÿ¨ÿ­ÿ¥ÿÿ¯ÿ¯ÿÿ¦ÿªÿÿ°ÿÿÿ°ÿÿÿ¤ÿ¡ÿÿ¬ÿ ÿÿÿ©ÿ«ÿÿÿªÿ ÿ§ÿªÿ¢ÿÿÿ ÿÿÿÿ ÿÿÿ¨ÿÿÿ¢ÿ ÿ ÿ¥ÿ¨ÿ«ÿ¥ÿ§ÿ¡ÿ¤ÿÿÿÿÿÿÿ¨ÿ©ÿÿÿ«ÿÿÿ ÿÿ¯ÿ©ÿÿÿÿÿ¨ÿÿÿÿÿÿ ÿ§ÿ¥ÿÿ ÿ¢ÿÿÿÿ¦ÿ¥ÿÿÿÿ¤ÿ ÿ¡ÿÿÿ¦ÿÿÿÿ«ÿµÿÿÿÿÿÿÿ¥ÿÿÿ¡ÿÿ¨ÿÿÿÿ¬ÿÿÿÿÿÿÿ£ÿ¶ÿ§ÿÿ ÿÿÿÿ¡ÿ­ÿ²ÿ¢ÿÿÿªÿ¬ÿ ÿ¡ÿ¦ÿ¢ÿÿ¡ÿ¡ÿÿ ÿ¦ÿ¨ÿ¬ÿ«ÿ¬ÿ°ÿ¡ÿÿ£ÿ¨ÿ¤ÿ ÿÿÿ ÿÿ£ÿÿ¨ÿ©ÿ¢ÿ§ÿ©ÿÿ¡ÿ­ÿ®ÿÿÿ¦ÿ¢ÿ¦ÿÿÿÿÿÿÿ¤ÿ©ÿÿyÿÿÿÿ¦ÿ¯ÿÿÿÿÿÿÿ¤ÿ«ÿÿÿ¤ÿ¨ÿ§ÿ¦ÿ¡ÿ¡ÿ¥ÿÿÿÿÿÿÿÿ ÿÿ ÿ¡ÿ¢ÿ§ÿ¦ÿ¤ÿ­ÿ¦ÿ°ÿ°ÿ¥ÿÿ¢ÿÿ¤ÿÿ¥ÿÿÿ©ÿ£ÿ¢ÿÿ©ÿ«ÿÿ¥ÿ«ÿ¬ÿÿ¤ÿ­ÿÿÿ¨ÿÿÿ¦ÿ£ÿ¡ÿ¨ÿ¤ÿÿÿÿÿ­ÿ©ÿ«ÿ¼ÿ¤ÿÿÿÿÿ§ÿÿ¬ÿ¦ÿ©ÿÁÿ ÿ©ÿµÿ¦ÿÿÿ¥ÿAÿûþÿ©ÿ¹ÿÿÿÿ«ÿÏÿ¦ÿ¨ÿÿÿÿ£ÿ£ÿ§ÿ®ÿ±ÿÿÿÿÿªÿÿÿªÿ¡ÿ¥ÿ¤ÿÿ¢ÿ®ÿ°ÿ°ÿ£ÿÿÿÿÿÿÿ®ÿ¦ÿÿÿÿÿ¯ÿ¥ÿÿÿÿÿ°ÿÿÿÿÿÿ°ÿÿ§ÿ¨ÿÿÿ¢ÿÿÿ©ÿ¤ÿÿÿÿÿÿÿÿ§ÿÿ¥ÿ±ÿ©ÿ¤ÿ ÿ¡ÿÿwÿÿþVþÿÿ¢ÿÿÿÿ§ÿ§ÿÿÿ¡ÿ©ÿÿÿ²ÿÿÿÿ ÿÿÿÿÿÿÿÿÿÿÿÿ¥ÿÿÿÿÿ¬ÿªÿÿÿÿÿÿÿÿ±ÿ{ÿwÿÿªÿ¥ÿ¦ÿ¤ÿÿÿÿÿ ÿ¥ÿÿÿ ÿÿÿ¨ÿ¤ÿ®ÿ¥ÿ§ÿÿ¨ÿÿÿÿÿÿ ÿÿÿÿÿÿÿÿÿÿÿÿ¡ÿÿÿ~ÿÿÿÿÿÿÿsÿÿÿ¬ÿÿÿÿ¥ÿ£ÿ£ÿ¡ÿÿÿÿÿÿ£ÿ©ÿÿÿÿÿÿÿÿ ÿÿÿÿÿÿÿÿÿÿÿÿÿÿÿÿ­ÿÿ§ÿÿÿÿÿÿÿÿÿ¢ÿÿÿÿÿLÿ#ÿLÿÿÿÿÿÿÿÿÿÿÿÿÿÿ¤ÿÿÿÿÿÿÿÿÿÿÿÿÿÿÿÿÿ~ÿ~ÿÿÿÿÿÿÿÿÿÿÿÿÿÿÿÿÿÿ¤ÿÿÿÿÿ|ÿÿÿÿÿÿÿÿÿÿÿÿÿÿÿÿÿÿÿÿÿÿÿÿÿÿÿÿÿÿÿÿÿÿÿÿÿÿÿ£ÿÿÿÿÿÿÿÿÿÿÿÿÿÿÿÿÿÿÿÿÿzÿÿ¤ÿ¤ÿÿ¤ÿ ÿÿ¥ÿÿÿÿ¦ÿÿÿ¨ÿÿÿ§ÿÿÿÿÿÿÿÿ¢ÿÿÿÿÿÿÿÿÿ¤ÿÿÿÿÿÿÿ¿ÿÿÿÿÿÿÿÿÿÿÿ£ÿ¥ÿ¯ÿ¥ÿÿÿÿÿÿ¤ÿÿÿ¡ÿÿÿÿÿÿÿ ÿÿ¤ÿÿÿÿÿÿÿxÿmÿÿÿÿÿ¦ÿÿÿÿÿÿ¡ÿ©ÿÿÿÿÿ ÿÿÿ«ÿ±ÿ©ÿ§ÿ¤ÿ¤ÿ£ÿÿÿÿ¡ÿ ÿÿÿÿÿÿÿÿ¤ÿÿÿÿ¡ÿ«ÿªÿ½ÿÿÿÿ©ÿÿÿªÿ¢ÿÿÿÿ£ÿ¤ÿÿÿ ÿÿÿÿ¬ÿÿ©ÿÿ¥ÿÿÿÿ£ÿ£ÿ¤ÿ¥ÿÿ¡ÿªÿ¥ÿÿÿÿÿ ÿ¦ÿ­ÿ¡ÿÿÿ¡ÿ ÿÿÿ¨ÿÿÿ¸ÿÿÿÿ£ÿ¤ÿÿÿ«ÿ©ÿÿªÿ§ÿÿÿ¬ÿ©ÿÿ§ÿÿ¬ÿ¢ÿ ÿ¦ÿ¡ÿ¡ÿ¬ÿ©ÿ¦ÿ¢ÿ¤ÿ°ÿ§ÿÿÿÿ¥ÿ¨ÿÿ£ÿ«ÿ ÿ©ÿ¦ÿ¢ÿ¨ÿ¡ÿÿ¥ÿ¨ÿªÿªÿ£ÿ¤ÿ©ÿÿÿ¯ÿÿÿ¶ÿÿÿÿÿ¨ÿ­ÿ§ÿ¨ÿ¨ÿÿÿÿ¤ÿ§ÿÿÿÿ¡ÿ¤ÿÿÿ ÿ©ÿÿ®ÿ¤ÿ´ÿ£ÿ ÿ ÿÿÿ¡ÿ¡ÿ¤ÿ§ÿ ÿÿÿcÿÿ ÿ ÿ ÿ®ÿÿÿ¬ÿÿÿ ÿ«ÿÿ ÿ±ÿ©ÿÿ ÿ¬ÿÿÿ£ÿÿÿ ÿÿªÿÿÿÿÿ±ÿ¶ÿÿÿ§ÿ¡ÿ¡ÿ¤ÿ¯ÿ§ÿ¤ÿÿ¢ÿ´ÿÿÿÿÿÿ¢ÿ«ÿÿÿ°ÿ¬ÿ§ÿÿ§ÿ£ÿÿÿ¥ÿ¦ÿ¢ÿ¨ÿÿÿÿÿÿÿÿ§ÿ¡ÿÿÿÿÿªÿ¸ÿ£ÿ®ÿÿÿÿÿÿ ÿ¦ÿ¤ÿ¡ÿ¤ÿ§ÿ£ÿ¤ÿ¢ÿ£ÿ ÿ©ÿ«ÿ¡ÿÿÿÿÿ£ÿ ÿ¬ÿ¤ÿÿÿªÿ®ÿÿÿ©ÿ¢ÿ¥ÿÿÿÿ£ÿ¬ÿ£ÿÿÿ£ÿ°ÿ®ÿ¢ÿÿ§ÿÿÿÿÿÿ~ÿÿÿÿÿ ÿ ÿÿ¤ÿ³ÿÿÿ§ÿ¡ÿ¡ÿÿÿ¤ÿ¢ÿÿÿ£ÿ¤ÿ®ÿÿÿ«ÿÿ¦ÿÿÿ¡ÿÿ ÿªÿªÿÿÿ§ÿ¥ÿpÿÿ¢ÿÿ£ÿ¢ÿ¨ÿ¡ÿÿÿ¢ÿÿÿÿ ÿÿÿÿÿÿ¨ÿÿÿÿÿÿÿÿ ÿÿÿÿÿ¡ÿÿÿÿÿ¡ÿ¢ÿÿÿ«ÿ¢ÿÿÿ£ÿÿÿÿ£ÿÿÿ¬ÿ®ÿÿÿÿÿÿ¨ÿÿÿÿ¡ÿ¥ÿ§ÿ ÿÿ¢ÿ¥ÿÿ¬ÿÿÿÿ¸ÿ ÿ§ÿ§ÿÿÿÿÿÿ¤ÿ¬ÿÿ ÿÿÿÿÿÿÿÿÿÿÿÿÿÿÿÿÿÿÿÿÿÿÿÿÿ£ÿ£ÿÿÿÿÿÿÿÿÿ ÿÿÿÿÿÿÿÿÿÿÿÿÿÿ¡ÿÿÿÿ¥ÿ£ÿÿÿÿÿÿÿ{ÿÿÿÿ}ÿÿÿÿÿÿÿÿÿÿÿÿÿÿÿÿÿ­ÿ¨ÿÿÿ¡ÿÿÿÿÿÿÿÿÿÿÿÿÿ¥ÿÿÿÿÿÿÿÿÿÿÿÿÿÿÿÿÿÿÿ£ÿÿÿÿÿÿÿÿÿÿÿÿÿÿÿÿÿÿÿÿÿÿÿÿÿÿÿÿÿÿÿ¬ÿÿÿÿÿ£ÿ£ÿÿÿÿÿÿÿÿÿ ÿÿÿÿÿÿÿ ÿÿÿÿÿÿ ÿ£ÿ ÿÿÿÿÿÿ ÿÿÿÿÿÿÿÿ ÿÿÿÿÿÿÿÿÿÿÿÿÿ¡ÿÿÿÿÿÿÿÿÿÿÿ¡ÿ ÿÿÿ©ÿÿÿÿÿÿÿÿÿÿÿÿÿÿvÿbÿxÿÿÿÿÿÿÿÿÿÿÿÿ¢ÿ¨ÿÿÿÿ£ÿÿÿÿÿÿÿÿ¡ÿÿÿÿÿÿÿÿ¢ÿ¦ÿÿÿÿÿÿÿÿÿÿÿ¢ÿ¡ÿÿÿÿÿÿÿ¡ÿÿÿÿÿÿÿÿÿ ÿÿÿÿ·ÿ´ÿ©ÿ²ÿ·ÿ²ÿ«ÿµÿ¿ÿ¸ÿ¬ÿ»ÿÀÿªÿ°ÿµÿ²ÿ©ÿ¨ÿ±ÿªÿ ÿÀÿ½ÿ­ÿ´ÿ­ÿ­ÿ´ÿ§ÿ©ÿ²ÿ¤ÿ£ÿ®ÿªÿ¥ÿ§ÿ«ÿ¤ÿ¡ÿÿ¨ÿ¨ÿ§ÿ¨ÿ©ÿ£ÿÿÿ§ÿ¡ÿ´ÿ¦ÿ¡ÿ¥ÿ¤ÿ©ÿ°ÿÿ§ÿ¡ÿ£ÿ®ÿ¬ÿÿÿ¡ÿ ÿ¡ÿÿ®ÿ¡ÿÿÿ¥ÿ©ÿ¦ÿÿÿÿ¬ÿ¢ÿÿÿÿÿÿÿÿÿÿÿÿÿ ÿ¡ÿ¤ÿÿÿÿÿÿÿÿÿÿÿÿÿÿÿÿÿÿÿÿÿÿÿÿÿÿÿÿÿÿÿÿÿ¡ÿÿÿÿÿÿÿÿÿÿÿÿÿÿÿÿÿÿÿ£ÿÿÿÿÿÿÿÿÿÿÿÿÿÿÿÿÿÿÿÿ£ÿÿÿÿÿÿÿÿÿÿÿÿÿÿÿÿÿÿÿÿÿÿÿÿÿÿÿÿÿÿÿÿÿÿÿÿÿÿÿÿÿÿÿÿ~ÿÿÿÿÿÿÿÿÿÿ{ÿ¤ÿÿÿÿÿÿÿÿÿÿÿÿÿÿÿÿÿÿÿÿÿÿÿ ÿÿÿÿÿÿÿ¡ÿ«ÿÿÿ«ÿ«ÿÿÿÿ¦ÿÿ¡ÿÿÿ¡ÿ¬ÿ±ÿ¤ÿ¤ÿ­ÿÿÿ¦ÿ©ÿÿÿÿ¦ÿ©ÿ¦ÿ©ÿ¬ÿÿÿ¥ÿ°ÿÿ¡ÿ¦ÿÿ¡ÿ§ÿ§ÿªÿ£ÿÿ®ÿ ÿÿÿÿÿ·ÿ¬ÿÿ¤ÿ ÿÿÿÿÿ¦ÿÿ ÿÿÿÿÿÿÿÿÿ ÿÿÿÿÿ¥ÿ¦ÿÿ¥ÿ¡ÿÿ£ÿ¡ÿÿÿ£ÿ¢ÿ¤ÿÿÿÿÿÿÿÿÿÿqÿdÿÿÿÿÿÿ}ÿÿÿ§ÿ¡ÿÿÿÿÿÿÿÿ¦ÿÿÿÿÿÿÿÿÿÿÿÿÿÿÿÿÿÿÿuÿ{ÿÿÿÿxÿlÿwÿÿ|ÿÿÿÿÿÿÿÿÿÿÿÿÿÿÿÿÿÿxÿÿÿÿÿtÿÿÿÿtÿÿÿÿÿÿÿÿÿÿÿÿÿÿÿÿÿÿÿÿÿÿÿÿÿÿÿÿÿÿÿÿ ÿÿÿÿÿ ÿÿÿÿÿÿ¥ÿÿÿÿÿ¢ÿÿzÿÿÿÿÿÿÿÿÿÿ¯ÿ ÿÿÿÿÿÿÿÿÿÿÿÿÿÿÿÿÿÿÿeÿÿÿÿÿÿÿ~ÿÿÿÿÿÿÿÿ¦ÿÿÿÿ¥ÿÿÿÿÿÿ ÿÿÿÿÿÿÿÿ¡ÿÿÿÿÿÿÿÿÿÿÿ¤ÿ¡ÿÿÿÿÿ£ÿ¡ÿ ÿÿÿÿÿÿÿÿÿÿÿÿÿÿÿyÿÿÿÿÿÿÿÿÿÿzÿÿÿ©þÿÿÿ ÿÿÿÿÿÿÿÿÿÿÿÿÿÿÿÿÿÿÿÿsÿ{ÿÿÿoÿiÿAÿFÿ}ÿÿÿÿÿÿxÿÿÿ{ÿaÿNÿOÿ?ÿÿïþÿ,ÿCÿ<ÿ8ÿJÿ^ÿkÿwÿÿÿÿÿÿÿ|ÿÿYÿQÿrÿ|ÿ}ÿÿÿÿ~ÿ}ÿÿÿÿ|ÿxÿÿ}ÿvÿpÿnÿEÿDÿOÿ`ÿjÿwÿnÿsÿwÿÿÿÿÿÿÿÿÿÿÿÿÿÿÿÿÿÿÿÿÿÿÿzÿÿÿÿÿÿÿÿÿÿÿÿÿÿÿÿÿÿÿÿÿÿÿÿÿÿ}ÿÿÿÿÿÿÿÿÿÿÿÿ|ÿÿÿÿÿÿÿÿ ÿ~ÿÿÿÿÿÿÿÿÿÿÿÿÿÿÿÿÿÿÿÿÿÿÿÿÿÿÿÿÿÿÿÿÿÿ§ÿÿÿÿÿÿÿÿÿÿÿÿÿÿÿÿÿÿÿÿÿ~ÿÿÿÿÿ¡ÿÿ ÿÿÿÿÿÿÿÿ ÿ¥ÿ¡ÿÿÿÿÿ~ÿÿÿÿÿÿÿÿÿÿÿÿÿÿÿÿÿÿªÿÿÿ ÿÿÿÿÿÿÿÿÿÿÿÿÿÿÿÿÿÿÿÿÿÿÿÿÿÿ¦ÿ¤ÿÿÿÿÿÿÿÿÿÿÿÿÿÿÿÿÿÿÿÿ¡ÿÿÿÿÿÿ{ÿÿÿÿÿ¡ÿÿÿÿÿÿ}ÿÿÿÿÿÿÿÿÿÿÿÿ}ÿÿÿÿÿÿÿÿÿÿÿÿÿÿÿÿÿÿÿÿÿÿÿÿ{ÿÿÿÿÿÿÿÿÿÿÿÿÿÿtÿÿÿÿÿÿÿzÿ{ÿÿÿÿ|ÿÿÿÿÿÿÿÿÿÿÿÿÿÿÿÿÿÿÿÿÿÿÿÿÿÿÿÿÿÿÿ~ÿÿ}ÿwÿÿÿÿÿ|ÿÿÿÿÿÿÿÿÿÿÿÿÿÿÿÿÿÿÿÿÿxÿÿÿÿÿÿÿÿÿÿÿÿÿÿÿÿÿÿÿÿÿÿÿÿÿÿÿÿÿÿÿ{ÿÿÿÿÿÿÿÿÿÿÿ¢ÿÿÿÿÿÿ}ÿÿ¤ÿÿÿÿÿ~ÿÿÿ¤ÿÿÿÿÿÿÿ£ÿÿÿÿÿÿÿÿÿÿÿµÿÿÿ¨ÿÿÿzÿÿÿÿÿÿÿÿÿÿÿÿÿÿÿÿÿÿÿÿÿÿÿÿÿÿÿÿÿÿÿÿ¥ÿÿÿÿÿÿÿ¤ÿÿÿÿÿÿÿÿÿÿÿÿÿ¤ÿ¤ÿÿÿ ÿ©ÿ¥ÿ§ÿÿÿ¢ÿ¤ÿ£ÿÿÿÿ¤ÿÿ¦ÿ£ÿÿÿ¡ÿ±ÿ«ÿÿÿ¤ÿ¨ÿÿÿªÿ¼ÿÿÿÿªÿ¥ÿÿÿ¢ÿÿ¤ÿ®ÿ¢ÿÿÿ©ÿ ÿ´ÿ°ÿ¤ÿ ÿÿ£ÿ©ÿ©ÿÿÿ¡ÿ¡ÿÿ¢ÿ ÿÿÿÿ¢ÿ ÿÿÿÿÿÿ¦ÿÿ¡ÿ¬ÿ ÿÿÿ¤ÿ¡ÿ¡ÿ±ÿªÿªÿªÿÿÿ¤ÿÿÿÿ¦ÿ¬ÿÿÿ¤ÿÿÿ¤ÿ¦ÿÿ¥ÿ¥ÿ¥ÿ¥ÿÿ¤ÿ¦ÿªÿÿÿÿÿ©ÿÿÿÿÿ£ÿÿÿÿ£ÿ©ÿ¦ÿÿÿÿ¤ÿ¤ÿÿÿÿÿÿ¦ÿ¥ÿÿÿÿ©ÿ§ÿÿ£ÿÿ¤ÿÿÿ®ÿµÿÿ¦ÿÿÿÿÿ¡ÿ¤ÿ¤ÿÿÿ¦ÿÿ§ÿ©ÿ¦ÿÿÿÿÿÿÿÿÿ¢ÿ¤ÿ¢ÿÿÿ¢ÿÿÿÿ¤ÿ­ÿÿÿÿÿÿÿªÿ¢ÿÿ¯ÿ ÿÿ¢ÿÿÿ¤ÿÿ£ÿÿÿÿÿ¥ÿ«ÿÿÿ¥ÿÿ§ÿÿ¦ÿ¢ÿ©ÿÿÿÿ¦ÿ¦ÿ¤ÿ¦ÿ¢ÿ£ÿÿ ÿÿÿ£ÿÿ¨ÿ°ÿ¨ÿ¬ÿ·ÿ©ÿÿÿ£ÿ¢ÿÿ ÿÿÿÿÿÿ¨ÿ¥ÿ ÿ¤ÿ¤ÿ¦ÿÿ¡ÿ²ÿÿ¢ÿÿÿ¦ÿÿÿÿ§ÿ¬ÿ¨ÿ«ÿ¢ÿÿ{ÿÿÿÿÿ£ÿÿÿ¢ÿ¦ÿ£ÿ¥ÿ¯ÿ¤ÿÿÿÿ¢ÿÿÿ ÿÿ¨ÿ«ÿ¢ÿÿÿÿÿÿ©ÿ ÿÿÿ³ÿªÿ¯ÿ¦ÿ°ÿ ÿ¨ÿ¤ÿÿ¡ÿ ÿÿ«ÿÿÿ¥ÿÿ¹ÿ¯ÿ¯ÿ®ÿÿÿ¨ÿ¸ÿªÿ¡ÿÿÿÿÿÿÿÿÿ¦ÿ¡ÿÿÿÿÿ¡ÿÿÿÿÿ£ÿ¯ÿÿÿÿÿÿ¦ÿ¦ÿÿÿ§ÿÿ¨ÿÿ´ÿÿÿ¥ÿÿÿhÿÿÿ¦ÿ ÿ¦ÿ ÿ¢ÿÿÿªÿÿÿ}ÿÿÿÿÿÿÿ¦ÿ ÿÿÿÿ¥ÿ¬ÿ°ÿ ÿÿÿ£ÿ¨ÿ«ÿ®ÿ¨ÿÿÿÿÿ£ÿ¨ÿ¦ÿÿ¥ÿ±ÿÿÿÿÿÿÿ¤ÿÿÿÿÿÿÿ­ÿÿÿ£ÿ¨ÿ¤ÿ£ÿ¥ÿÿÿ£ÿ§ÿÿÿÿ ÿÿÿ§ÿ¨ÿÿÿÿ ÿ¡ÿÿÿÿ¡ÿÿ,ÿ¸þÉþïþhÿÿÿÿ ÿ¢ÿ®ÿÿ¥ÿ¨ÿ¨ÿÿ®ÿÿÿÿ¦ÿÿÿÿÿÿ ÿ¢ÿ¤ÿÿ¢ÿÿÿ¢ÿÿÿÿ§ÿ¢ÿÿ¤ÿÿÿ¨ÿ¥ÿÿÿÿÿÿÿ¨ÿÿÿ¬ÿÿÿ´ÿÿÿÿ¥ÿÿÿÿ©ÿ¢ÿÿ£ÿ­ÿÿ¨ÿÿÿÿÿÿÿÿ©ÿ¡ÿÿÿÿÿÿÿÿÿÿÿÿ{ÿÿÿÿÿÿ{ÿÿÿÿÿÿÿ¢ÿÿÿÿÿÿÿÿÿÿÿÿÿ~ÿÿÿÿÿÿÿÿÿÿÿÿÿÿÿÿÿÿÿ¥ÿÿÿ¥ÿÿÿÿ§ÿÿÿÿÿÿwÿÿ®ÿÿÿÿAÿFÿ{ÿÿÿÿÿÿÿÿ§ÿÿÿÿÿÿ¢ÿÿÿÿÿÿÿÿÿÿ ÿÿÿÿÿÿÿÿuÿÿÿÿÿÿnÿyÿÿÿÿÿÿÿÿÿÿÿÿÿÿ|ÿÿzÿÿ~ÿÿÿÿÿÿÿÿÿÿÿÿÿÿÿÿÿÿÿÿÿÿÿÿÿÿxÿÿÿÿÿÿÿÿÿÿÿÿsÿ¦ÿÿÿÿÿÿÿÿÿÿÿÿÿÿÿÿÿÿÿÿÿÿ£ÿÿ©ÿÿÿ©ÿÿÿÿÿÿ~ÿ¡ÿÿÿÿÿÿÿÿÿÿÿÿÿÿÿÿÿÿ¤ÿ ÿÿÿ¤ÿÿÿÿÿ ÿÿÿÿ¥ÿÿÿ®ÿ¦ÿÿÿ¥ÿ®ÿ®ÿÿÿÿÿÿÿÿÿÿÿÿÿÿÿÿÿ¥ÿÿÿÿÿÿÿÿÿ\ÿcÿÿÿÿÿ¥ÿÿÿÿÿ«ÿ ÿ¢ÿÿÿÿÿ¥ÿÿÿÿ¨ÿ¥ÿ ÿ¡ÿÿÿÿÿÿÿ¡ÿÿÿ ÿ¤ÿ ÿÿÿÿÿÿÿ ÿ¢ÿ§ÿ ÿÿÿÿ­ÿ¤ÿ¥ÿ¢ÿÿÿÿÿ¡ÿªÿ ÿÿ£ÿ¡ÿÿÿ¨ÿ©ÿÿÿÿ¤ÿÿÿ¡ÿÿÿÿÿ¡ÿ¤ÿ ÿÿÿÿÿ ÿ¡ÿÿ ÿ§ÿÿÿ~ÿÿ¢ÿÿÿ¢ÿ¢ÿÿ§ÿ²ÿ±ÿ¦ÿ§ÿ«ÿ¥ÿ¥ÿ¨ÿ¦ÿÿ£ÿÿÿ­ÿ¢ÿ¡ÿÿÿ¡ÿ¡ÿ§ÿ¥ÿªÿªÿ­ÿ¯ÿªÿ£ÿ¢ÿ£ÿ¡ÿ¤ÿ ÿ¢ÿ«ÿÿªÿ ÿÿÿ·ÿÿ¡ÿ§ÿ¡ÿ±ÿ­ÿ¦ÿ¬ÿªÿ ÿ£ÿ¢ÿÿ£ÿ ÿ¨ÿ¬ÿÿÿÿÿ£ÿ¢ÿÿ ÿ¢ÿÿÿÿÿÿÿÿÿÿÿ¨ÿ­ÿ¡ÿÿ¢ÿ£ÿ¬ÿ¢ÿÿ¢ÿ±ÿ ÿÿ¤ÿªÿ¯ÿ«ÿ¥ÿ¤ÿÿ_ÿÿ ÿÿ¡ÿÃÿÿÿ°ÿ¢ÿÿ ÿÿÿ¥ÿ¨ÿ¥ÿ®ÿ²ÿÿÿÿ£ÿÿÿ®ÿÿÿ§ÿÿÿ ÿ±ÿ®ÿÿ§ÿ°ÿÿÿÿ«ÿ«ÿªÿÿ³ÿ«ÿÿ ÿÿÿÿ¡ÿ§ÿ¢ÿ ÿ§ÿÿÿÿÿ¥ÿÿ£ÿ¡ÿ¬ÿ¦ÿ§ÿ¨ÿ¤ÿÿÿ¦ÿ¤ÿÿ¡ÿ¥ÿ¥ÿ¡ÿÿÿ°ÿÿÿ¡ÿÿÿÿ¡ÿ¤ÿ ÿÿÿ¡ÿÿÿ£ÿÿÿ³ÿ§ÿ¡ÿÿÿÿÿÿ¨ÿ¢ÿÿÿ¥ÿ«ÿ¤ÿ¤ÿ£ÿ¶ÿ«ÿ²ÿ¯ÿ©ÿ§ÿ¡ÿ£ÿ¥ÿ§ÿ ÿÿ®ÿªÿ¡ÿ«ÿ¤ÿ¤ÿ¨ÿÿ ÿ£ÿÿÿÿÿÿ ÿÿ¤ÿ¨ÿ¦ÿ®ÿ¬ÿ­ÿ¶ÿÿÿ°ÿÿÿ¬ÿ¢ÿÿ­ÿªÿ¤ÿ«ÿÿÿµÿÿ¡ÿÿÿ¥ÿ¨ÿ£ÿ¤ÿªÿ¤ÿÿÿÿ~ÿÿÿÿÿ¤ÿ¡ÿÿÿ ÿÿÿÿÿÿÿÿÿÿÿÿÿÿÿÿÿ¦ÿÿÿ¥ÿÿÿ­ÿ¡ÿÿÿÿÿ¦ÿÿÿÿ¤ÿ§ÿ¤ÿÿ¡ÿÿÿ¡ÿ ÿÿÿÿ¤ÿÿÿÿÿÿÿÿÿÿÿÿ ÿ ÿ ÿÿÿÿ¡ÿÿÿ ÿ«ÿÿÿÿ ÿÿÿ¡ÿ£ÿÿÿÿÿÿ¦ÿ®ÿÿ£ÿÿÿÿÿÿÿÿÿÿÿ ÿÿÿÿÿÿÿÿÿÿÿÿÿÿÿÿÿÿ¡ÿ¢ÿÿÿÿ ÿÿÿÿÿÿ¢ÿ¡ÿÿÿ ÿ£ÿÿÿÿÿÿÿÿÿÿsÿ\ÿÿÿÿÿÿÿÿÿÿÿÿÿ¢ÿÿÿÿÿÿ¢ÿ£ÿÿÿÿÿÿ¡ÿÿÿÿÿÿÿÿÿÿÿÿÿÿÿÿÿÿÿÿÿÿÿÿÿ¨ÿÿÿÿÿÿÿÿÿÿÿÿÿÿÿÿÿÿÿÿÿÿÿÿÿÿÿÿÿÿÿÿÿÿÿÿÿÿÿÿÿ¢ÿ¢ÿ ÿÿÿÿÿÿÿÿÿÿÿÿÿ¡ÿÿÿÿÿÿÿÿÿ¥ÿÿÿÿÿÿÿÿÿÿÿÿÿÿÿÿÿÿÿÿÿÿÿÿ}ÿ¤ÿÿÿÿÿÿÿÿÿÿÿÿÿÿÿÿÿÿÿ ÿÿ¦ÿÿÿÿ¦ÿÿÿÿÿÿÿÿ`ÿeÿÿÿÿÿÿÿÿÿÿÿÿÿÿÿÿ®ÿÿÿÿÿÿÿÿÿÿÿÿÿÿÿÿ¥ÿÿÿÿÿÿÿÿÿÿÿÿÿÿÿ¢ÿÿÿÿÿÿÿÿÿ¡ÿÿÿÿÿÿÿ§ÿÿÿÿ³ÿ°ÿ»ÿ³ÿ¯ÿ³ÿ±ÿ³ÿ²ÿ¬ÿ«ÿ¬ÿ¥ÿ¢ÿ¦ÿ®ÿ²ÿµÿ·ÿµÿµÿÿ©ÿµÿ²ÿ­ÿ¦ÿªÿ´ÿªÿ²ÿ¨ÿ¡ÿÿ£ÿ«ÿ­ÿªÿªÿ¯ÿ§ÿÿ¤ÿ®ÿ®ÿªÿªÿ©ÿÿÿ©ÿ¦ÿÿÿÿÿ¢ÿ¡ÿ§ÿ¦ÿÿ¡ÿ¤ÿÿÿÿÿÿ ÿ§ÿÿ¥ÿÿÿÿÿÿ¤ÿ ÿÿÿ¯ÿ¤ÿÿÿÿÿÿ ÿÿ¢ÿÿÿ ÿÿÿÿÿÿÿÿÿÿÿÿÿÿÿÿÿÿÿÿÿÿÿÿÿÿÿÿÿÿÿ¡ÿÿÿÿÿÿÿÿÿÿÿÿÿÿÿÿÿÿÿÿÿvÿÿÿÿÿÿÿÿÿÿÿÿÿÿÿÿÿÿÿ¦ÿ¨ÿÿÿÿÿÿÿÿÿÿÿÿÿÿÿÿÿÿÿÿÿÿÿ ÿÿÿÿÿÿÿÿÿÿÿ¤ÿÿÿÿÿÿÿÿÿÿÿÿÿÿÿÿÿÿÿÿÿÿÿÿ|ÿÿÿÿÿÿÿ ÿ¡ÿÿÿÿÿÿÿÿÿÿÿÿÿÿÿÿÿÿÿÿÿÿ¦ÿ«ÿ©ÿÿÿ­ÿ£ÿ ÿ¢ÿÿ£ÿ¤ÿÿÿ¤ÿ®ÿ«ÿ¬ÿ·ÿÿÿ ÿ­ÿ¡ÿ¤ÿ©ÿ¥ÿÿ±ÿ·ÿ©ÿ«ÿ«ÿÿÿ§ÿÿÿ¤ÿ¬ÿ¢ÿÿ¨ÿªÿÿÿÿÿÿ¤ÿÿÿÿÿÿ¥ÿ°ÿ«ÿÿÿÿÿ§ÿ§ÿÿ£ÿÿÿ§ÿ¢ÿÿÿÿÿÿÿÿÿ¶ÿÿÿÿÿÿÿÿÿÿÿÿ²ÿÿÿÿÿÿÿÿÿ~ÿdÿtÿwÿÿÿÿÿÿÿÿÿÿÿÿÿÿÿÿÿ§ÿÿÿÿÿÿÿÿÿÿÿÿÿÿxÿ¡ÿÿÿsÿmÿzÿÿÿÿÿvÿ|ÿÿÿÿÿÿÿÿÿÿÿÿÿÿÿÿÿÿÿÿÿÿÿÿ¡ÿÿÿÿÿÿÿÿÿÿÿÿÿÿÿÿÿÿÿÿÿÿÿÿÿÿÿ¡ÿÿÿÿÿÿÿÿÿÿÿÿÿ ÿÿÿÿÿÿÿÿ¦ÿÿÿ¡ÿÿÿÿÿÿÿÿÿ¤ÿÿÿÿ{ÿÿÿzÿÿÿÿÿÿÿÿÿÿÿÿÿÿÿÿÿÿmÿÿ¢ÿÿÿÿÿvÿwÿÿÿÿÿÿÿÿÿÿÿÿÿÿÿÿÿÿÿÿÿÿÿÿÿÿÿÿÿÿ{ÿÿÿÿÿÿÿÿÿÿÿÿÿÿÿÿÿÿÿÿÿÿÿÿÿÿÿÿÿÿÿÿÿÿ ÿÿrÿÿÿxÿÿDÿ¨þHÿyÿÿÿÿÿÿÿÿÿÿÿÿÿÿÿÿÿÿÿxÿÿÿÿÿÿÿyÿeÿPÿ_ÿÿÿÿÿ~ÿ~ÿÿfÿrÿOÿÿ4ÿÿýþëþÿKÿgÿ[ÿ[ÿmÿÿÿÿÿÿÿÿÿÿÿwÿhÿ[ÿlÿzÿÿoÿÿÿÿÿÿÿÿÿÿÿÿÿÿvÿtÿuÿtÿÿxÿiÿwÿWÿWÿfÿkÿtÿÿÿÿÿÿÿÿÿÿÿÿÿÿ|ÿÿÿÿÿÿÿÿÿÿ¥ÿÿÿÿÿÿ£ÿÿÿÿÿÿÿÿÿ¡ÿÿÿ£ÿÿÿÿÿÿÿÿÿÿÿÿÿÿÿÿÿuÿÿÿÿÿÿÿÿÿÿvÿÿÿÿÿ|ÿ©ÿÿ~ÿÿÿÿÿÿÿÿÿÿÿÿÿÿÿÿÿÿ|ÿÿÿÿÿ ÿÿÿÿÿÿÿÿÿÿÿÿÿÿÿÿÿÿ{ÿuÿÿÿsÿÿÿ£ÿÿ¡ÿÿÿÿ~ÿÿÿÿÿÿÿÿ¥ÿ ÿÿÿÿÿÿÿÿÿÿÿÿÿÿÿÿÿÿÿÿÿ{ÿzÿÿ¡ÿÿÿÿÿÿÿÿÿÿÿÿÿÿ|ÿÿÿÿÿÿÿÿÿÿ¤ÿÿÿÿÿÿ ÿÿÿÿÿÿÿÿÿÿÿÿÿÿÿÿÿÿÿÿÿÿÿÿÿÿÿÿÿÿ£ÿÿ ÿÿÿÿÿÿÿrÿvÿÿÿ{ÿÿ©ÿÿÿÿÿÿÿÿÿÿÿÿ~ÿÿÿÿÿÿÿÿÿÿÿÿÿÿsÿuÿÿ~ÿÿ~ÿÿÿÿÿÿÿÿÿ~ÿ{ÿÿÿÿÿÿÿÿyÿÿÿÿÿÿÿÿyÿÿÿ£ÿyÿÿÿÿ¡ÿÿÿÿÿÿÿÿÿÿÿÿÿÿÿÿÿÿÿÿÿ~ÿwÿÿyÿÿÿÿÿÿÿÿÿÿÿÿÿÿÿÿÿÿwÿÿ{ÿÿÿÿ}ÿÿÿÿÿÿÿÿÿÿÿÿÿÿÿÿÿÿÿ~ÿwÿÿÿÿÿÿÿÿÿÿÿÿÿÿÿÿ ÿÿÿyÿÿÿÿÿÿÿÿÿÿÿÿÿÿzÿÿ¤ÿÿÿÿÿÿÿÿÿÿÿÿÿÿÿÿÿÿÿÿÿÿÿÿÿÿÿÿÿ¥ÿÿÿÿÿÿÿÿÿÿÿÿÿÿÿÿÿÿÿÿ ÿÿÿ¡ÿÿÿ¡ÿÿÿ¡ÿ¨ÿÿÿÿÿÿÿ©ÿÿÿÿ¯ÿÿÿÿÿÿÿÿÿÿÿ¨ÿ ÿ£ÿ©ÿ¡ÿÿÿ¡ÿªÿÿÿ©ÿ ÿ ÿ«ÿ§ÿ©ÿ¦ÿÿ ÿÿÿÿÿÿ©ÿ£ÿ©ÿÿÿ£ÿ£ÿ¤ÿÿ®ÿÿÿÿÀÿÿ©ÿÿÿ¡ÿÿÿ¹ÿ´ÿ¶ÿÿÿÿ ÿÿÿÿÿÿ ÿ¨ÿ¦ÿÿ¤ÿ«ÿÿÿ§ÿ ÿÿ¡ÿ¤ÿÿÿÿÿ ÿÿÿÿ ÿ¨ÿ¦ÿ£ÿ¢ÿÿÿÿÿ¦ÿÿÿªÿ¦ÿ§ÿÿÿÿÿÿÿÿÿµÿ®ÿ§ÿ®ÿ¢ÿ§ÿÿ ÿÿÿÿÿ¡ÿ¢ÿÿÿÿ§ÿÿÿÿÿ£ÿ£ÿÿÿÿ¢ÿ¡ÿ ÿ£ÿ¢ÿÿ ÿ©ÿ©ÿÿÿÿÿÿÿ¡ÿ¤ÿ¥ÿÿÿ¢ÿ´ÿÿÿÿÿÿÿ¡ÿ¨ÿÿÿ ÿ£ÿÿ¤ÿÿ£ÿ ÿ¡ÿÿÿÿªÿ ÿÿ©ÿ£ÿÿÿÿÿÿ ÿÿ ÿ¥ÿÿÿÿÿÿ©ÿ§ÿ¥ÿ¢ÿ²ÿÿÿÿ¡ÿÿÿÿªÿ¨ÿ¤ÿÿ£ÿ©ÿÿÿÿ¡ÿÿÿ ÿ ÿÿ ÿÿÿÿÿ¡ÿÿÿÿÿÿ ÿÿÿ¡ÿÿ¤ÿ¬ÿÿ§ÿ®ÿÿÿÿÿ¢ÿ¤ÿÿ¡ÿÿÿ¤ÿÿ£ÿÿÿÿ¡ÿ¦ÿÿ¥ÿ©ÿÿ¥ÿÿÿÿÿ¬ÿÿ ÿ¨ÿ ÿ¤ÿ ÿÿ`ÿ~ÿÿ¤ÿÿ¡ÿ§ÿÿÿ¤ÿ§ÿ¬ÿ§ÿÿ ÿ¤ÿÿÿÿÿÿ¢ÿ¥ÿ¦ÿªÿ¡ÿÿÿÿÿ¡ÿÿ£ÿ¦ÿµÿªÿ¦ÿ§ÿ¯ÿ¦ÿ£ÿ²ÿÿ¨ÿ¤ÿÿ¡ÿÿ¡ÿÿÿ²ÿ±ÿ³ÿ¥ÿ£ÿÿ¯ÿ²ÿÿ¬ÿ ÿÿÿÿÿ¥ÿÿÿ¢ÿÿÿÿ¦ÿ°ÿ°ÿ¡ÿ¡ÿÿÿ ÿÿ}ÿÿ«ÿ¥ÿ¸ÿ²ÿªÿ¢ÿÿÿ£ÿÿÿ¥ÿÿ­ÿ°ÿÿÿÿ¡ÿÿªÿÿÿ¢ÿ¦ÿ ÿ²ÿ¤ÿ¥ÿªÿÿ ÿ§ÿ§ÿ¤ÿ­ÿµÿ²ÿªÿ­ÿ©ÿÿÿ§ÿ§ÿ ÿÿ§ÿ§ÿ¤ÿ¨ÿ¥ÿÿ}ÿÿÿ ÿÿ¹ÿÿ£ÿ¼ÿªÿªÿÿÿ£ÿÿÿ­ÿÿÿÿÿ¤ÿÿ¡ÿÿÿªÿ¤ÿÿ¢ÿ©ÿÿ§ÿªÿ£ÿ¡ÿ¡ÿ¦ÿªÿ¥ÿÿ¦ÿ®ÿ¥ÿÿÿÿ¥ÿ¢ÿÿ¦ÿÿ¨ÿÿcÿ*ÿ»þ¸þJÿÿÿÿ£ÿÿÿÿÿÿÿÿÿ¤ÿ¡ÿÿ¬ÿÿÿÿ ÿ¢ÿÿÿÿÿÿÿÿÿÿÿÿÿÿÿÿ©ÿ­ÿ¡ÿ¢ÿÿÿyÿÿÿÿ´ÿÿ¡ÿÿÿÿÿÿÿ¨ÿ¨ÿ¡ÿÿªÿÿ£ÿ«ÿ»ÿ¥ÿ§ÿ¢ÿÿÿÿÿÿÿÿÿÿÿÿÿ¡ÿ¥ÿÿÿÿÿÿÿÿÿÿÿÿyÿÿÿÿÿÿÿÿÿÿÿÿÿÿÿÿÿÿÿÿÿÿÿÿÿ¦ÿÿÿ ÿÿ{ÿÿÿÿÿÿ£ÿÿ¡ÿ®ÿÿÿÿÿÿÿÿÿÿÿÿÿtÿÿÿÿÿsÿeÿ|ÿÿ¡ÿÿÿÿÿÿÿÿÿÿÿÿÿÿÿÿÿÿÿÿÿÿÿ¦ÿÿÿÿÿÿÿÿÿÿÿÿÿsÿjÿzÿÿÿÿÿÿÿÿÿÿyÿÿÿÿÿÿÿÿÿÿÿÿÿÿÿÿ¡ÿÿÿÿwÿÿÿÿÿÿÿÿÿÿÿÿÿÿyÿÿÿÿÿÿÿÿÿÿÿÿÿÿÿ¤ÿÿÿÿÿÿÿÿÿÿÿÿÿÿÿÿÿÿÿÿÿÿÿÿÿÿÿÿÿÿÿÿÿÿÿÿÿÿÿÿÿÿÿÿÿÿÿÿÿÿÿÿÿÿ¦ÿÿÿÿÿÿÿÿÿ¨ÿ¡ÿÿ©ÿ¥ÿ¤ÿÿ¢ÿ¢ÿÿÿÿÿÿÿÿ¦ÿ¡ÿÿÿÿÿÿ ÿÿÿÿ¢ÿÿÿÿÿÿÿkÿ^ÿ|ÿÿÿÿÿÿÿÿÿ¤ÿÿ¤ÿÿÿÿÿÿ¸ÿ¤ÿÿÿ¢ÿÿÿÿÿÿ¥ÿÿÿ¤ÿ¢ÿÿ£ÿ¦ÿÿ ÿ¤ÿÿÿÿ¤ÿ²ÿÿÿ©ÿÿ ÿÿÿÿÿ¡ÿÿÿÿÿÿÿÿÿ¢ÿ ÿÿÿÿ©ÿ¤ÿ®ÿÿÿ¤ÿ¡ÿ«ÿªÿÿÿÿÿÿÿÿÿ§ÿ¦ÿ ÿ¦ÿ¤ÿÿÿ ÿ¯ÿÿÿ©ÿ ÿÿÿ ÿªÿ¨ÿ¢ÿ§ÿ¤ÿÿ¥ÿ±ÿªÿ¢ÿªÿÿÿÿ ÿ¤ÿ¶ÿ´ÿ¬ÿÿÿ ÿ¡ÿÿ ÿ§ÿ£ÿ£ÿ¦ÿ¨ÿ¢ÿÿÿÿÿÿÿÿ£ÿ®ÿªÿ®ÿÿ§ÿ£ÿ¹ÿ¬ÿµÿ¨ÿ«ÿ¦ÿ§ÿ¡ÿÿÿ¥ÿ¡ÿ£ÿ¦ÿ«ÿ¢ÿ¢ÿÿÿ¨ÿ¦ÿÿÿÿÿÿªÿ²ÿ£ÿÿÿÿÿÿ­ÿÿÿ¯ÿ²ÿÿ¢ÿÿÿ³ÿÿ¢ÿÿÿ©ÿ±ÿ¯ÿ¡ÿ¢ÿ©ÿÿhÿÿ¥ÿÿ¥ÿ´ÿÿªÿªÿ¡ÿ¤ÿÿÿªÿ¯ÿ¥ÿ­ÿ²ÿ¥ÿ¨ÿ¦ÿÿÿÿÿÿ©ÿÿÿÿ¢ÿ£ÿ¯ÿ®ÿ£ÿ®ÿ±ÿÿ¡ÿ¦ÿ ÿ ÿ«ÿ¡ÿ³ÿÿ®ÿ¦ÿ¬ÿ¤ÿ´ÿ«ÿ¨ÿ°ÿ­ÿ§ÿ¡ÿÿ¤ÿÿ£ÿ³ÿµÿ¡ÿ±ÿ¨ÿ±ÿªÿ©ÿ¥ÿ¢ÿ«ÿ§ÿÿÿ©ÿ²ÿ©ÿ¡ÿ¬ÿ¤ÿ¢ÿ¥ÿ ÿ§ÿÿÿªÿ½ÿ§ÿÿÿÿ¤ÿ«ÿ¤ÿÿÿ³ÿ²ÿ¢ÿÿ¡ÿ¤ÿÿ¨ÿ´ÿ«ÿ¡ÿ©ÿ²ÿ­ÿ£ÿ¦ÿ¦ÿªÿÿ®ÿµÿ¤ÿ¥ÿÿÿ¥ÿ¤ÿÿÿ ÿÿÿ¨ÿ¢ÿ´ÿ ÿÿ§ÿ¦ÿÿÿ¢ÿ¢ÿ¡ÿ¡ÿ¥ÿ­ÿ¢ÿ¤ÿ¤ÿ¹ÿºÿ´ÿ¡ÿÿ¬ÿ°ÿÿÿ£ÿ£ÿ¨ÿ®ÿ ÿÿÿÿ¯ÿ­ÿ ÿÿÿ¥ÿ§ÿÿÿ¤ÿ¡ÿÿuÿiÿÿªÿÿ¬ÿÿÿÿÿÿÿÿÿÿÿÿ¡ÿÿ¯ÿ ÿÿÿÿÿ ÿ ÿ¡ÿ¡ÿÿ ÿ£ÿ°ÿ¯ÿÿÿÿÿÿÿÿÿÿÿÿ¦ÿ©ÿ ÿ­ÿÿ¡ÿÿÿ¡ÿÿÿÿÿÿÿÿÿÿÿÿ¢ÿÿ¤ÿÿÿÿÿ¥ÿ«ÿÿÿÿÿÿÿÿÿÿÿÿÿÿ¬ÿÿÿÿÿÿÿÿ ÿÿÿÿÿÿÿÿÿÿÿÿÿÿÿÿÿÿÿ§ÿÿÿÿÿÿÿÿÿÿÿÿÿÿÿÿ¢ÿÿÿÿ¡ÿ¢ÿÿÿÿÿ¡ÿÿÿÿÿÿÿÿÿwÿgÿiÿÿÿÿÿÿÿÿÿÿÿÿÿ ÿÿÿ ÿ°ÿÿÿÿÿÿÿÿÿÿÿÿÿÿÿÿÿÿÿÿÿÿ¡ÿÿÿÿÿÿÿÿÿÿÿÿ¥ÿÿÿÿÿÿÿÿÿÿ ÿÿÿÿÿÿÿÿÿÿÿÿÿÿÿÿÿÿÿÿÿÿÿÿÿÿÿÿÿÿÿÿÿÿ ÿ¦ÿ ÿÿÿ¢ÿÿÿÿÿÿÿÿÿÿÿÿ ÿÿÿÿÿ¢ÿÿÿÿÿ£ÿÿÿÿÿÿÿÿÿÿÿ¤ÿÿÿÿÿÿÿÿÿÿÿÿÿÿÿÿÿÿÿÿÿÿÿÿÿÿÿÿÿ¡ÿÿÿÿÿÿÿÿÿÿÿuÿ[ÿsÿÿÿÿÿÿÿ¦ÿÿÿÿÿÿÿÿÿ£ÿÿÿÿÿÿÿÿÿÿÿÿÿÿÿÿÿÿÿÿÿÿÿÿÿÿÿÿÿÿÿÿÿÿÿÿÿÿÿÿ ÿÿÿÿ ÿ¢ÿ©ÿÿÿÿÿ·ÿ»ÿÂÿªÿªÿ©ÿªÿ³ÿµÿ¨ÿ£ÿ¬ÿ³ÿ«ÿ£ÿ¤ÿªÿ±ÿµÿ°ÿ¯ÿ¨ÿªÿ¢ÿ¥ÿ¤ÿ£ÿ§ÿ©ÿ°ÿ¶ÿ¢ÿ°ÿªÿ¸ÿ³ÿ£ÿ¦ÿ°ÿ®ÿ¤ÿ¦ÿ©ÿ¬ÿ§ÿ¦ÿ«ÿ¥ÿÿÿÿÿÿ«ÿÿÿ¡ÿ¡ÿ¢ÿ³ÿ¢ÿ¬ÿ©ÿÿÿÿÿ ÿÿµÿÿÿÿÿ¡ÿ¡ÿÿÿÿÿÿÿÿÿÿÿÿÿÿÿ ÿÿÿ¢ÿÿÿÿÿÿÿÿÿÿÿÿÿÿÿÿÿÿÿÿ¢ÿÿÿÿÿÿÿÿÿ¥ÿ ÿÿÿÿÿÿÿÿ ÿÿÿÿÿÿÿÿÿÿÿÿ}ÿÿÿÿÿÿÿÿÿÿÿ¥ÿÿÿÿÿÿÿÿÿÿ ÿ¢ÿ¡ÿÿÿÿÿÿÿÿÿ¤ÿÿÿÿÿÿÿÿÿÿÿÿÿÿÿÿÿÿÿÿÿÿÿ~ÿÿwÿÿÿÿÿÿÿÿÿÿ~ÿÿÿÿÿÿÿ ÿ¡ÿÿÿÿÿÿÿÿÿÿÿÿ ÿÿÿÿÿÿÿÿÿÿÿÿÿÿÿÿÿÿÿÿÿÿ¡ÿ ÿ¥ÿ¥ÿÿÿ¦ÿÿ¡ÿ¯ÿÿ®ÿ«ÿÿÿÿÿ¥ÿ¨ÿ¨ÿ¢ÿ¬ÿ¢ÿÿ·ÿ¥ÿÿ¥ÿ¤ÿ©ÿ¯ÿ¤ÿ¤ÿ­ÿÿ¤ÿÿÿ¡ÿµÿ±ÿ¬ÿ¬ÿ¨ÿÿÿ¡ÿÿ¯ÿÿ¦ÿ©ÿÿÿÿÿ ÿ¥ÿ ÿÿÿÿÿÿ£ÿ¦ÿÿÿÿ¬ÿ©ÿ¡ÿ¦ÿÿÿÿÿÿ ÿÿÿÿÿÿÿÿÿÿÿÿÿ°ÿ¢ÿÿÿÿ ÿÿÿÿÿÿÿÿ¡ÿ{ÿÿÿÿÿÿÿÿÿÿÿÿÿÿÿÿÿÿÿÿÿÿÿÿÿÿÿÿÿÿ¥ÿÿÿÿÿÿÿÿrÿgÿlÿ~ÿÿÿÿÿÿÿÿÿÿuÿÿÿÿÿÿÿÿÿzÿÿÿÿÿÿÿÿÿÿÿÿÿÿÿÿÿÿÿÿÿÿ¢ÿÿÿÿÿÿÿÿÿÿ ÿÿÿ¢ÿÿÿÿ¥ÿªÿÿÿÿÿÿÿÿÿÿÿÿ~ÿÿÿÿÿÿÿÿÿÿÿÿÿÿÿÿÿÿÿÿsÿ~ÿÿÿÿÿÿÿÿÿÿ¢ÿ£ÿÿ¡ÿÿÿvÿtÿÿÿÿÿÿÿÿ~ÿÿÿÿÿ ÿÿÿÿÿÿÿÿÿÿÿÿÿÿÿÿÿÿÿÿÿÿÿÿÿÿÿÿÿÿÿÿÿ¡ÿÿÿÿÿÿÿÿÿÿÿÿÿÿÿÿ}ÿÿÿÿÿÿÿÿÿ¡ÿ«ÿÿÿÿÿsÿÿÿ³þWÿÿÿÿÿÿÿÿÿ ÿÿÿÿÿ¤ÿÿÿÿÿÿÿÿÿÿÿÿÿpÿTÿDÿ^ÿÿÿ ÿÿyÿeÿeÿ=ÿüþ
ÿýþ"ÿ;ÿ:ÿ>ÿoÿÿÿ}ÿ{ÿÿÿÿÿÿÿÿÿÿÿÿÿqÿÿÿÿÿÿÿÿÿÿÿÿÿÿÿÿÿÿÿÿÿÿ|ÿ{ÿoÿÿjÿ^ÿaÿgÿXÿ]ÿnÿÿÿtÿjÿnÿ~ÿvÿuÿÿÿÿÿÿÿÿÿ¦ÿÿÿÿÿÿÿÿÿÿÿÿÿÿÿÿÿÿÿÿÿÿÿÿÿ|ÿÿÿÿÿÿÿÿÿÿÿÿÿÿÿÿÿÿÿÿÿÿ¡ÿÿÿ£ÿÿ¢ÿÿÿÿÿÿÿÿÿ}ÿÿÿÿÿÿÿÿÿÿÿÿÿÿÿÿ}ÿÿÿÿÿÿÿzÿÿÿÿÿÿÿÿÿÿÿÿÿÿÿ~ÿÿÿÿÿÿÿÿªÿÿÿÿÿÿÿÿÿÿÿÿÿ¡ÿ¢ÿÿÿÿÿÿÿÿÿÿÿÿÿÿÿÿÿÿÿÿÿÿzÿÿÿÿÿÿÿ|ÿÿÿÿÿÿÿÿÿÿÿÿÿÿÿÿ£ÿÿÿ¦ÿÿÿÿ¡ÿÿÿÿÿÿÿÿÿÿÿÿÿÿÿÿÿÿÿÿÿÿÿÿÿÿ¬ÿÿÿÿÿÿÿÿÿÿÿÿÿÿÿÿÿÿ«ÿ¡ÿÿÿÿÿÿÿÿÿÿ£ÿÿÿÿÿÿÿÿÿÿÿÿÿÿÿÿÿÿzÿÿÿÿÿÿÿÿÿÿÿÿÿÿ|ÿwÿÿÿÿÿÿÿÿÿÿÿÿyÿwÿÿÿuÿwÿÿÿÿÿiÿÿÿÿ{ÿÿÿÿÿÿÿÿÿÿÿÿ{ÿtÿ~ÿÿÿvÿÿÿÿÿÿ~ÿÿÿÿÿÿÿÿÿÿÿÿÿÿÿÿÿÿyÿÿvÿÿÿÿÿÿÿÿ¡ÿÿÿÿÿÿÿÿÿÿÿÿwÿ{ÿÿÿ{ÿÿÿÿsÿÿÿÿÿzÿÿÿ£ÿ ÿyÿÿÿÿÿÿÿÿÿÿÿÿÿÿÿÿ¡ÿÿÿÿÿ ÿÿÿÿÿÿÿÿÿÿÿÿÿÿÿÿ¡ÿÿÿÿÿÿÿÿÿÿÿÿÿÿÿÿÿÿÿÿÿÿÿÿÿÿÿÿÿÿÿÿÿÿÿÿÿÿÿ¢ÿ¥ÿÿÿÿÿÿÿ¡ÿÿ¡ÿ¨ÿ¤ÿ¡ÿ¨ÿ¡ÿÿÿÿÿÿ¢ÿÿÿÿÿ¡ÿ¨ÿÿÿÿÿÿÿÿÿÿ¤ÿ ÿÿÿ¤ÿ¥ÿÿÿÿ¤ÿ¡ÿ¡ÿ¯ÿÿÿÿÿÿÿ¤ÿ§ÿ~ÿ~ÿÿÿÿÿÿ¦ÿÿÿÿÿ¥ÿ¡ÿÿÿÿ£ÿªÿ±ÿ³ÿ¢ÿÿÿÿÿÿÿÿÿÿ§ÿ£ÿ£ÿÿÿÿÿ¤ÿ¦ÿ¨ÿÿÿÿÿÿÿÿ¤ÿÿÿ§ÿÿÿ ÿ¤ÿ¡ÿ£ÿ¢ÿ¨ÿÿÿÿÿÿÿÿÿÿÿ©ÿ¨ÿ®ÿ¢ÿÿ«ÿÿ¥ÿÿÿÿÿ£ÿÿÿÿÿªÿÿÿÿÿ ÿ¢ÿ¢ÿ ÿ£ÿ¦ÿÿÿ«ÿ¨ÿ¤ÿÿ¨ÿ«ÿ°ÿ©ÿ¤ÿÿÿ¨ÿÿÿÿÿÿÿ­ÿ¨ÿÿÿ¢ÿ¥ÿÿÿ§ÿÿÿ¥ÿ§ÿÿÿÿÿ¦ÿ«ÿ¨ÿ£ÿ¨ÿ®ÿ¦ÿ ÿ­ÿÿÿÿ¢ÿÿÿ ÿ£ÿ¦ÿ¦ÿ¡ÿÿÿÿÿªÿÿ¤ÿ¥ÿ©ÿÿ£ÿÿ¢ÿ¨ÿªÿÿ©ÿ¡ÿ¢ÿ¡ÿ¥ÿ£ÿÿªÿÿ¤ÿ¡ÿÿ°ÿÿÿ¤ÿÿ¤ÿ¤ÿÿ¤ÿÿÿ ÿÿÿ£ÿ£ÿ¢ÿÿÿÿ£ÿ¥ÿªÿ¨ÿ¡ÿÿÿÿ¢ÿ¤ÿÿ¥ÿ£ÿ«ÿ¯ÿÿ¡ÿÿ¦ÿÿ£ÿ´ÿÿ¡ÿÿ¡ÿ¤ÿ ÿÿÿÿÿÿÿ ÿÿ¢ÿ ÿÿ_ÿvÿÿ¡ÿÿ¦ÿÿÿÿÿ¢ÿ¦ÿ£ÿ£ÿ£ÿÿÿÿÿÿÿ¨ÿÿÿ¬ÿÿÿÿÿÿÿÿªÿ­ÿ¥ÿ¦ÿÿ§ÿ®ÿÿÿ¯ÿ ÿ¦ÿÿÿÿÿ¦ÿÿ¦ÿ£ÿÿ°ÿ§ÿ¨ÿ£ÿÿ¤ÿ¨ÿ­ÿÿÿ}ÿÿÿ©ÿ¤ÿÿÿÿ¤ÿ¦ÿÿÿ¡ÿÿÿÿªÿ¢ÿÿ¢ÿÿ¡ÿ¨ÿ©ÿÿÿ¡ÿ¡ÿ¦ÿ©ÿ±ÿÿ«ÿÿ¥ÿÿNÿÿÿ£ÿÿ£ÿÿÿÿÿÿÿ¡ÿ½ÿ«ÿ­ÿÿÿÿÿÿÿÿÿÿÿÿÿ«ÿ»ÿµÿ£ÿÿªÿÿÿ¤ÿÿÿÿ¤ÿ©ÿ¬ÿ°ÿÿÿÿ£ÿ¡ÿÿÿÿÿµÿÿÿÿÿÿÿÿÿÿÿ¨ÿ¢ÿÿÿ¨ÿÿ¨ÿ¤ÿ ÿ§ÿÿÿªÿ¢ÿÿ ÿ¦ÿ¡ÿÿÿÿ«ÿ£ÿÿÿÿ¢ÿ£ÿÿÿ.ÿ°þÿfÿzÿÿÿÿÿÿÿÿ¢ÿ£ÿÿÿ¢ÿÿ´ÿ¡ÿÿÿÿÿÿÿÿÿ¢ÿÿÿ¤ÿÿÿÿÿÿ¦ÿ£ÿ£ÿ¥ÿ¥ÿÿÿÿÿ¯ÿ¤ÿÿ°ÿ´ÿÿÿÿ¯ÿÿ­ÿÿ¤ÿÿÿÿ¥ÿÿÿÿ¤ÿÿ§ÿ©ÿÿÿÿ¥ÿÿÿÿÿÿÿÿÿÿ¤ÿÿÿÿÿÿÿÿÿÿÿwÿzÿÿ£ÿÿÿÿÿÿÿÿÿÿÿÿÿÿÿÿÿÿÿÿÿÿÿÿÿÿ{ÿÿÿÿÿÿÿ®ÿ¤ÿÿÿÿÿÿÿÿÿÿÿÿyÿ}ÿoÿÿÿÿ ÿÿnÿuÿ~ÿÿÿÿÿÿÿÿÿÿÿÿÿÿ¤ÿÿÿÿÿÿÿÿÿÿÿÿÿÿÿ ÿÿÿÿÿÿÿÿ}ÿvÿdÿlÿÿÿÿÿÿÿÿÿÿÿÿÿ¤ÿÿÿÿÿÿÿÿÿÿ}ÿÿÿÿÿÿ ÿÿuÿÿÿÿÿÿÿÿÿÿÿ~ÿÿÿÿÿÿÿÿÿÿÿÿÿ¤ÿÿÿÿÿÿÿÿÿÿÿªÿÿÿÿÿÿÿÿ¦ÿ¥ÿÿÿÿÿÿÿÿ¬ÿ¡ÿÿ«ÿÿÿÿÿÿÿÿÿÿÿÿÿxÿÿ¤ÿÿÿÿÿÿÿÿÿÿÿÿÿÿªÿÿÿ¢ÿÿÿ¬ÿÿÿÿÿÿÿÿÿÿÿÿÿÿÿ¡ÿÿÿ¤ÿÿÿÿÿÿÿÿÿÿÿÿÿÿÿÿÿÿNÿcÿÿÿÿÿÿÿÿÿÿÿÿÿÿÿ£ÿÿÿÿÿ£ÿÿÿ§ÿÿªÿÿÿÿ§ÿ¡ÿªÿ¨ÿÿ§ÿ¨ÿÿ¢ÿ¡ÿÿ¥ÿ¦ÿ­ÿ¯ÿÿÿ¶ÿ¤ÿÿ¦ÿÿ¥ÿÿÿ¦ÿ¡ÿÿÿÿÿ¡ÿ¦ÿÿÿ ÿ§ÿÿ£ÿ¨ÿ·ÿÿ¦ÿ¢ÿ«ÿ¡ÿÿÿ ÿÿÿÿ ÿÿÿÿ£ÿ§ÿ¬ÿ¥ÿ¦ÿ¥ÿ¡ÿ¬ÿÿÿ«ÿÿÿÿ½ÿÿ®ÿÿ¡ÿ¬ÿ¥ÿ¦ÿµÿ°ÿÿÿÿÿÿÿ©ÿªÿ¤ÿ¨ÿÿÿÿÿÿÿÿÿÿÿ£ÿ¡ÿÿÿÿÿÿÿ ÿ¬ÿªÿÿ²ÿ¦ÿÿÿ ÿÿ´ÿ­ÿ¥ÿ¡ÿ£ÿ¦ÿ£ÿÿÿ©ÿ¬ÿ­ÿ­ÿªÿ¡ÿ§ÿ¢ÿ´ÿ¬ÿ©ÿÿÿÿÿ¨ÿ©ÿ ÿ£ÿÿÿÿ¤ÿ¤ÿ¬ÿ¡ÿ¤ÿ¸ÿÿÿÿÿ®ÿÿÿ£ÿ¬ÿ©ÿ¤ÿ£ÿÿÿ ÿÿ{ÿÿÿ¡ÿ£ÿ¡ÿÿÿ¦ÿ£ÿÿ¦ÿ¨ÿ±ÿ«ÿ£ÿ¥ÿÿÿÿÿ¦ÿÿ¢ÿÿÿÿÿ¥ÿÿÿªÿªÿ¦ÿ¡ÿ¦ÿ§ÿÿ¡ÿ­ÿ¢ÿÿ±ÿ·ÿ§ÿ£ÿ¼ÿ¢ÿ¨ÿ¦ÿ¯ÿ±ÿ§ÿ©ÿ¨ÿÿ¡ÿÿÿÿÿ°ÿ­ÿ´ÿ®ÿÿ ÿ­ÿ ÿ§ÿ¤ÿ£ÿÿÿ¡ÿ±ÿ®ÿ¡ÿ¤ÿ¬ÿ¢ÿªÿ¡ÿÿ¡ÿÿÿÿ£ÿÿ¡ÿ¦ÿÿÿ ÿÿÿ¦ÿÿ¤ÿ®ÿ§ÿªÿ§ÿ¡ÿªÿ²ÿªÿ¤ÿ¥ÿ£ÿÿÿ¬ÿ¬ÿ¤ÿ§ÿ¯ÿªÿ¬ÿ£ÿ¬ÿ¥ÿÿÿÿªÿ¬ÿÿÿªÿ£ÿÿ¥ÿÿ«ÿ ÿÿÿ ÿ£ÿÿÿ¢ÿ©ÿ®ÿ ÿÿ·ÿ®ÿ¢ÿ²ÿ¢ÿ®ÿ°ÿÿ¤ÿ¥ÿÿÿªÿÿ¤ÿÿÿ§ÿ¬ÿ­ÿ§ÿÿ¢ÿ¤ÿÿÿ¢ÿ¢ÿÿTÿ|ÿÿ¤ÿÿÿÿ¢ÿ¶ÿ ÿÿÿÿÿ¡ÿÿ«ÿ±ÿÿ¤ÿÿ¢ÿ§ÿ«ÿ ÿÿÿ¡ÿÿÿÿ£ÿ¦ÿ¡ÿÿ¬ÿÿ¹ÿÿÿÿÿÿÿÿÿ¢ÿÿ¬ÿÿÿÿÿ£ÿ¢ÿÿÿÿ£ÿ¥ÿÿÿÿÿÿÿÿÿÿÿÿ¡ÿ ÿÿÿÿÿÿÿÿÿÿÿÿÿÿÿ²ÿ¢ÿÿÿÿÿÿÿÿÿÿ¤ÿÿÿ¦ÿ®ÿÿÿÿÿÿÿ ÿ¡ÿÿÿÿÿÿÿÿÿÿÿ¢ÿÿÿÿ¦ÿ¦ÿÿÿ¢ÿÿ¥ÿÿ ÿÿÿÿÿ ÿÿÿÿ¤ÿ ÿÿÿÿÿsÿCÿRÿÿÿÿ ÿÿÿÿ¦ÿÿÿÿÿÿÿÿÿÿÿ¤ÿ©ÿÿÿÿÿ ÿÿÿÿÿÿÿÿÿÿÿÿÿÿ§ÿ¡ÿÿÿ¥ÿ ÿÿ«ÿÿÿÿÿÿ¢ÿÿÿ ÿÿÿÿÿÿÿÿÿÿÿÿÿ¨ÿ¥ÿÿÿÿÿÿÿ}ÿ«ÿÿÿÿÿÿÿÿÿÿÿÿÿ ÿÿÿÿÿ ÿÿÿÿÿ£ÿÿÿÿÿÿÿÿÿÿÿÿÿÿÿÿÿÿÿÿÿÿ£ÿÿÿÿÿÿÿÿÿÿÿÿ¢ÿÿÿÿÿÿÿÿÿ¡ÿÿÿÿ¢ÿÿÿÿÿÿÿÿ¤ÿ£ÿÿÿÿÿÿÿÿÿÿÿÿÿÿÿÿÿ}ÿyÿmÿ~ÿÿÿÿÿÿÿ ÿÿÿÿÿÿÿÿÿ¢ÿÿÿÿÿÿÿÿÿÿÿÿÿÿÿÿÿÿÿÿÿÿÿÿÿÿÿÿ¡ÿÿÿÿÿÿÿÿÿÿÿÿÿÿÿÿÿÿÿÿÿÿÿ¹ÿ¹ÿ´ÿ¾ÿ°ÿ­ÿ·ÿ¶ÿ­ÿªÿ«ÿ¿ÿ¯ÿ¯ÿ§ÿ¡ÿ©ÿ­ÿ¥ÿ±ÿ½ÿ±ÿ±ÿ§ÿ°ÿ¶ÿ«ÿ ÿ¤ÿªÿºÿ¨ÿºÿ®ÿ¥ÿ¤ÿÿ¡ÿ¬ÿ¥ÿ¡ÿ©ÿ¦ÿ¢ÿ ÿ§ÿ­ÿ ÿÿ§ÿ£ÿ¤ÿÿ¦ÿ¤ÿÿ¡ÿ©ÿ£ÿÿ¦ÿ¬ÿ¦ÿ ÿÿÿÿ£ÿ ÿ®ÿÿÿÿÿÿÿ¡ÿ ÿÿÿÿÿÿÿÿÿ¥ÿÿÿ ÿÿÿÿÿÿÿÿÿÿÿÿ ÿÿÿÿÿÿÿÿÿÿÿÿÿÿÿÿÿÿÿÿÿÿÿ¢ÿÿÿÿÿÿÿÿÿÿÿÿÿÿÿÿÿÿÿÿÿÿÿÿÿÿÿ¡ÿÿÿ¦ÿÿÿÿÿÿÿÿÿÿ¢ÿÿÿÿÿÿÿÿÿ¤ÿÿ¢ÿÿÿÿÿÿÿÿÿÿÿÿÿÿÿzÿÿÿÿÿÿÿÿÿÿÿÿÿÿÿÿÿÿÿÿgÿ~ÿ{ÿÿÿÿÿ¡ÿÿÿÿÿÿÿÿÿÿÿÿÿÿÿÿÿÿÿÿÿ}ÿsÿ|ÿÿÿÿÿ£ÿ¦ÿÿÿ¢ÿÿ§ÿ«ÿÿÿ¢ÿÿ¦ÿ¦ÿ¦ÿ¦ÿ¸ÿ¯ÿ©ÿ¬ÿÿÿ¤ÿ¯ÿ¤ÿÿ¦ÿ¡ÿªÿÿÿÿ¡ÿÿÿÿ¢ÿ¦ÿ£ÿ¢ÿªÿ§ÿ¬ÿÿÿÿÿ©ÿÿÿ©ÿ¤ÿÿÿÿ«ÿÿÿÿÿÿÿ¤ÿ¤ÿÿÿÿ¢ÿÿÿÿÿ¢ÿ°ÿ¢ÿÿÿ¨ÿ®ÿ¡ÿÿ¢ÿÿÿÿÿÿÿ¦ÿ§ÿÿÿÿÿÿÿÿÿ¬ÿ¨ÿÿÿÿ¦ÿ¦ÿ¥ÿ ÿÿ¦ÿÿÿÿÿÿÿÿÿÿÿÿÿÿÿÿÿÿÿÿÿÿÿÿÿÿÿÿÿÿÿÿÿÿÿÿÿÿÿÿÿÿQÿ)ÿKÿÿÿÿÿÿ|ÿÿÿ{ÿÿ~ÿyÿ}ÿ|ÿÿÿÿÿyÿvÿÿÿ|ÿ¤ÿÿÿÿÿÿÿÿÿÿÿÿÿÿÿÿÿÿÿÿÿÿÿÿÿÿÿÿÿÿÿÿÿ ÿÿÿ©ÿÿÿÿÿÿÿÿÿ ÿ¥ÿÿÿÿÿ ÿÿÿÿÿÿÿÿÿÿÿÿÿÿÿ¢ÿÿ|ÿÿÿÿÿÿÿÿ ÿÿÿÿÿÿªÿÿÿcÿÿÿÿrÿÿÿÿÿÿÿÿÿÿÿÿÿÿÿÿ ÿÿÿÿÿÿÿÿÿÿÿÿÿÿÿÿÿÿÿÿÿÿÿÿÿÿÿ ÿÿÿÿÿÿÿÿÿÿÿÿÿÿÿÿÿÿÿÿÿÿÿÿÿÿÿÿÿyÿÿÿrÿÚþàþ_ÿÿÿÿÿÿÿÿÿÿÿÿÿÿ ÿÿÿÿÿÿÿÿÿÿÿÿ}ÿcÿCÿJÿxÿÿÿÿÿÿ[ÿ+ÿ?ÿîþÿ3ÿ`ÿÿuÿtÿÿÿÿÿÿÿÿÿÿÿÿ~ÿÿÿÿÿÿÿÿÿÿÿÿÿÿÿÿÿÿÿÿÿÿÿÿÿÿÿÿÿÿÿÿÿnÿzÿ~ÿdÿ[ÿfÿÿ{ÿfÿ[ÿMÿNÿRÿhÿkÿsÿuÿÿÿÿÿtÿ©ÿÿÿÿÿ¡ÿÿÿÿÿÿÿÿÿÿÿÿÿÿÿÿÿÿÿwÿÿÿÿÿÿÿÿÿÿÿÿÿÿÿÿÿÿÿÿ}ÿxÿÿÿÿÿ½ÿÿÿ¤ÿ¤ÿÿÿÿÿÿÿÿÿÿÿÿÿÿÿyÿÿÿÿÿÿ}ÿÿÿÿÿÿÿÿÿÿÿÿÿÿÿÿÿÿÿÿÿÿÿ|ÿÿÿ ÿ³ÿÿ²ÿÿ{ÿÿÿÿÿÿÿÿÿÿÿÿ~ÿÿÿ¢ÿÿÿÿÿÿÿÿÿÿÿÿÿÿÿÿÿÿÿ}ÿÿÿÿ§ÿ£ÿÿÿÿÿÿÿÿÿÿÿÿÿÿÿÿÿÿÿÿÿ ÿ©ÿ£ÿÿÿÿÿÿ©ÿÿÿÿÿ¤ÿÿÿÿÿÿÿÿÿÿÿÿÿÿÿÿÿÿ¢ÿÿ¡ÿªÿÿÿÿÿyÿÿÿÿÿÿÿÿ­ÿ ÿÿÿÿÿÿÿÿÿÿÿÿÿÿÿÿÿÿÿÿÿÿÿÿÿÿÿÿÿÿÿÿÿÿÿÿÿÿÿÿÿÿÿÿÿ{ÿ~ÿÿÿÿÿÿÿ~ÿ|ÿ}ÿÿÿÿÿÿÿÿ¡ÿÿÿdÿÿÿeÿÿÿÿÿÿvÿÿÿÿÿÿÿÿÿ~ÿÿÿÿÿÿÿÿÿÿÿÿÿÿÿÿÿÿÿÿzÿÿÿÿÿÿÿÿÿÿÿÿÿÿÿÿÿÿÿÿÿÿÿÿÿÿÿÿÿÿÿÿÿ}ÿÿÿÿÿÿÿÿÿÿÿÿÿÿÿªÿ²ÿÿÿÿÿÿ{ÿÿÿ¤ÿÿÿÿÿÿÿÿÿÿÿÿÿÿÿÿÿÿÿÿÿÿ¢ÿÿÿÿÿÿÿÿÿÿÿÿÿÿ¥ÿÿÿÿÿÿÿÿÿÿÿÿÿÿÿÿ ÿÿÿÿÿÿÿÿÿÿ¡ÿÿÿÿÿÿÿÿÿÿÿÿÿÿÿ¨ÿÿÿ¯ÿÿÿªÿ ÿÿ­ÿÿÿ ÿÿÿÿÿÿ°ÿ¦ÿÿÿÿÿÿÿ£ÿ¢ÿÿÿ¥ÿ¥ÿ±ÿ­ÿÿ¡ÿ¦ÿÿÿÿ¨ÿÿÿÿÿÿÿ ÿ¢ÿ¢ÿ¢ÿÿÿÿÿ¢ÿ£ÿÿÿ¤ÿ¤ÿªÿ£ÿÿ ÿ¦ÿ²ÿªÿ¤ÿ¬ÿ¢ÿÿ±ÿÿ¬ÿÿÿÿÿÿ ÿ¦ÿ¤ÿ©ÿ©ÿÿÿÿÿÿÿÿÿÿÿÿÿÿÿÿ¤ÿ¥ÿÿ§ÿ£ÿÿ¬ÿÿ¬ÿÿ ÿ¤ÿÿÿÿÿÿÿ¬ÿªÿÿªÿÿÿÿÿ§ÿÿ¡ÿÿ ÿ¥ÿÿÿÿ¤ÿ¦ÿÿÿÿ¤ÿ¢ÿ£ÿ£ÿ§ÿ©ÿÿÿÿ¤ÿ£ÿÿÿ¡ÿ¤ÿ®ÿ¢ÿ£ÿÿ£ÿ²ÿÿÿÿ¥ÿÿ¨ÿ¢ÿÿ©ÿÿ¤ÿªÿÿ¢ÿ¦ÿÿ¡ÿÿ·ÿÿªÿ¦ÿÿ¨ÿ ÿÿ¦ÿ§ÿ¨ÿ ÿÿÿÿÿÿ¦ÿ§ÿÿÿ£ÿ¡ÿ£ÿ ÿÿÿÿÿ¥ÿÿÿÿ¤ÿ ÿ£ÿÿ¢ÿÿ¯ÿ¬ÿ¢ÿ¬ÿ£ÿ£ÿ ÿÿÿ ÿÿÿ¦ÿ¥ÿ²ÿÿÿÿ¦ÿ¦ÿªÿÿÿ¢ÿ¦ÿ¡ÿ¤ÿÿÿÿÿÿÿÿ­ÿ­ÿ«ÿ¨ÿ©ÿ²ÿ«ÿ£ÿÿÿÿ§ÿ£ÿ©ÿ°ÿÿÿÿªÿ¦ÿ¬ÿ¼ÿ¥ÿÿÿÿÿÿ¤ÿÿÿÿ ÿÿ£ÿÿ¡ÿ§ÿÿÿÿ¢ÿÿÿÿÿ ÿÿÿ ÿ ÿ¦ÿ£ÿÿÿÿÿÿÿÿ¦ÿÿÿ¦ÿÿÿÿÿÿ§ÿÿ¡ÿ­ÿÿ¥ÿ¦ÿ¢ÿ­ÿ ÿÿÿ¥ÿÿ§ÿÿÿÿ§ÿÿ¬ÿÿÿ£ÿ¤ÿÿÿÿ¢ÿ«ÿ ÿÿÿxÿÿ¨ÿ®ÿ¯ÿÿÿÿ¨ÿÿÿÿ ÿ£ÿÿ¡ÿ©ÿÿÿ¥ÿ§ÿ®ÿ¡ÿ ÿÿÿÿ ÿªÿÿ¤ÿ¨ÿÿÿÿÿ`ÿÿ©ÿ ÿ~ÿÿ®ÿÿ¾ÿÿÿÿÿ¤ÿ¤ÿ²ÿ¯ÿÿÿ«ÿÿÿ¢ÿ®ÿÿÿÿ¤ÿÿ¥ÿ¦ÿÿÿ ÿ¥ÿÿ£ÿÿÿÿÿÿ¡ÿªÿªÿ¥ÿÿÿªÿÿ·ÿÿÿ¯ÿ©ÿÿÿÿÿ´ÿÿ¤ÿÿ ÿ¨ÿÿ¡ÿ£ÿ£ÿÿÿÿÿªÿ¦ÿÿÿ¡ÿ¢ÿ£ÿÿÿ¡ÿÿÿ¥ÿ¢ÿÿÿ§ÿÿÿ£ÿÿÿIÿBÿZÿWÿQÿ[ÿyÿÿÿÿ¤ÿÿ¤ÿÿÿÿÿ«ÿÿÿÿÿÿÿ ÿÿÿÿÿÿÿÿ§ÿ®ÿÿÿÿÿ¤ÿÿÿÿÿÿÿÿ¤ÿ´ÿÿÿÿÿ«ÿ®ÿÿÿ®ÿÿÿÿ¡ÿÿÿÿÿÿÿÿÿÿÿÿ¤ÿÿÿÿÿÿÿÿÿÿÿÿÿÿÿÿÿÿÿÿÿÿÿÿªÿÿÿÿÿÿÿÿÿÿÿÿÿÿÿÿÿÿÿÿÿÿÿÿÿÿÿÿÿÿÿÿÿÿÿÿÿyÿ}ÿÿÿÿÿwÿÿÿÿÿ|ÿuÿÿÿxÿÿiÿ~ÿÿÿ}ÿÿÿÿÿÿÿÿÿÿÿÿ ÿÿÿÿÿÿÿÿÿÿÿÿxÿÿÿÿÿÿÿÿÿÿÿÿiÿeÿÿ£ÿÿÿÿÿÿÿÿÿÿÿÿÿÿÿÿÿÿÿ¯ÿÿªÿ}ÿÿÿÿÿÿÿÿ{ÿÿÿÿÿÿÿÿÿÿÿÿÿÿÿÿÿÿÿÿÿÿ~ÿÿ¦ÿÿÿÿÿÿÿÿÿÿÿÿÿÿ¢ÿÿÿÿÿÿÿÿÿÿÿÿÿÿÿÿÿÿÿÿ¦ÿÿÿÿÿÿÿÿÿ ÿÿÿÿÿÿÿÿÿÿÿÿÿÿÿÿÿÿÿÿÿÿÿÿ®ÿÿ§ÿ¡ÿÿ ÿ£ÿÿÿÿÿÿÿÿ¥ÿ¡ÿÿÿÿÿ¬ÿ¢ÿÿÿÿÿ¥ÿÿ¡ÿÿ¢ÿ¥ÿ¥ÿÿzÿdÿÿÿÿÿÿÿÿÿÿÿÿ¥ÿÿÿÿÿÿÿÿ£ÿ§ÿ®ÿ¡ÿ£ÿÿ§ÿ¤ÿÿ¨ÿ¯ÿÿÿ¥ÿÿÿÿÿ¡ÿÿÿ¨ÿ¡ÿÿÿ¦ÿÿ¸ÿÿÿ¤ÿÿ£ÿÿÿÿÿÿ£ÿ¡ÿÿ£ÿ«ÿÿ¡ÿÿÿÿÿÿÿÿ³ÿÿÿ ÿÿ ÿÿÿÿÿ¡ÿÿÿÿÿ§ÿ¨ÿ¥ÿ ÿ§ÿ¢ÿ¨ÿ¡ÿ¤ÿÿ£ÿÿÿÿ¥ÿ¥ÿ¤ÿ«ÿ¬ÿÿÿÿ¡ÿ£ÿ¢ÿ¨ÿ§ÿ¢ÿ¨ÿ«ÿ©ÿÿ©ÿxÿXÿ:ÿÿÿ£ÿÿÿÿÿ ÿ¤ÿÿÿ¤ÿ¦ÿ¦ÿ£ÿ­ÿ¥ÿ«ÿªÿªÿ±ÿÿÿÿ¢ÿÿ­ÿ°ÿ ÿÿ ÿ¤ÿ§ÿ­ÿ©ÿÿ¥ÿ¤ÿ¡ÿÿ¦ÿµÿ§ÿ¤ÿ«ÿ¦ÿ¬ÿ¤ÿÿ ÿÿÿ ÿÿÿÿ¤ÿ¢ÿ©ÿ±ÿÿÁÿºÿÿ±ÿ¡ÿ¦ÿ§ÿ°ÿ®ÿ¨ÿ´ÿ¦ÿ£ÿ¤ÿÿÿÿ|ÿÿÿ¨ÿªÿÿ©ÿÿ£ÿ©ÿÿ«ÿ§ÿ¬ÿ¦ÿ«ÿ¶ÿ¯ÿ¦ÿ£ÿ¡ÿÿÿÿÿ£ÿÿÿÿ¬ÿ ÿ¡ÿ­ÿ¢ÿ ÿ¡ÿ¡ÿ¢ÿÿ¢ÿªÿÿ«ÿ·ÿªÿ±ÿºÿ¥ÿÿ«ÿ§ÿ£ÿ¨ÿ¬ÿªÿ ÿÿ¢ÿªÿÌÿ»ÿ ÿ¢ÿ³ÿ©ÿ¨ÿ§ÿ ÿÿ¢ÿ¢ÿÿÿÿ«ÿºÿ®ÿ¬ÿ©ÿ«ÿ­ÿ¯ÿ¢ÿÿ¡ÿªÿÿÿ¦ÿ¬ÿªÿ©ÿ§ÿ¥ÿ¦ÿ¥ÿ¬ÿ°ÿÿ ÿ©ÿÿÿÿÿ ÿ¤ÿ¡ÿÿÿÿÿªÿ²ÿ£ÿ±ÿ ÿ¯ÿ¥ÿÿÿ±ÿÿÿ¡ÿ§ÿ±ÿ¦ÿÿÿ£ÿ¨ÿ©ÿ°ÿ¡ÿ©ÿ¡ÿÿÿ¡ÿ¦ÿ¦ÿ£ÿ¤ÿ§ÿªÿ¨ÿ¡ÿ¤ÿÿ¢ÿ©ÿ£ÿ¸ÿ°ÿÿÿ²ÿ§ÿ¢ÿ®ÿÿ¢ÿ¥ÿÿ¥ÿªÿ¦ÿ ÿÿ¥ÿ¦ÿ§ÿ¦ÿ¥ÿÿhÿHÿÿ©ÿÿÿ¡ÿÿÿÿÿ ÿÿ¡ÿ¦ÿ ÿ§ÿ®ÿ¤ÿÿ¬ÿÿ¢ÿÿ¯ÿ¨ÿ ÿÿÿ¡ÿ¥ÿ¡ÿÿÿÿÿ¡ÿÿÿÿÿÿÿÿ¥ÿ ÿ¢ÿÿÿÿÿ ÿÿÿÿÿÿÿÿÿÿÿÿÿÿ¢ÿÿ°ÿ¡ÿÿÿÿ¤ÿÿÿÿ¡ÿÿÿ¢ÿ ÿÿ ÿ ÿÿÿ¢ÿ¡ÿÿÿÿÿ«ÿÿÿÿÿÿ¬ÿ¥ÿÿÿ£ÿÿÿ¢ÿÿÿÿÿÿ£ÿÿÿÿ¡ÿ¨ÿÿÿÿ«ÿÿÿ§ÿ¦ÿÿÿÿÿÿ¡ÿÿÿÿ¡ÿÿÿÿÿ¢ÿÿÿÿÿÿÿÿÿÿ<ÿ2ÿtÿÿÿÿÿÿÿ¢ÿ©ÿÿÿÿÿÿÿÿÿÿÿÿ£ÿÿÿÿ¥ÿÿÿÿ¢ÿ ÿÿ ÿÿÿÿÿÿÿ£ÿ¥ÿÿÿÿÿÿÿÿÿÿÿÿÿÿÿÿ£ÿÿÿ¡ÿÿÿÿÿÿÿÿÿ®ÿÿÿÿÿ¡ÿÿÿÿÿ«ÿÿÿ¢ÿÿÿÿÿÿÿÿÿÿ¢ÿÿÿÿÿÿÿÿÿÿªÿÿÿÿÿÿÿÿÿÿÿÿÿÿÿÿÿÿÿÿÿÿ¢ÿÿÿÿÿÿÿÿÿÿÿÿÿÿÿÿÿÿÿÿÿ¦ÿÿÿÿÿÿÿÿÿ ÿÿÿÿÿ ÿÿÿÿÿÿÿÿÿÿÿÿÿÿÿÿlÿpÿzÿÿÿÿÿÿÿÿÿÿÿÿÿÿÿÿÿÿÿÿÿ ÿÿÿÿÿÿÿÿÿÿÿÿÿÿÿÿÿÿÿvÿÿÿÿÿÿÿÿÿÿÿÿÿÿÿÿ£ÿÿÿÿÿÿÿÿÿÿÿÿ§ÿÁÿ·ÿÄÿ«ÿ´ÿ¾ÿºÿ»ÿ½ÿ¨ÿÃÿ¯ÿ°ÿ«ÿ¥ÿ¬ÿ·ÿ«ÿªÿÊÿªÿ¨ÿ´ÿ­ÿ­ÿ°ÿ¥ÿ¬ÿºÿµÿ¥ÿªÿ¨ÿ ÿ§ÿ®ÿ¢ÿ£ÿ¦ÿªÿ¤ÿ¡ÿ¤ÿ¥ÿ£ÿ¨ÿ«ÿÿ§ÿ¡ÿ£ÿ¬ÿ³ÿ«ÿÿ¢ÿ§ÿÿÿ£ÿÿÿ ÿÿÿÿÿ ÿ¦ÿ´ÿ¬ÿ¬ÿ¥ÿÿÿ®ÿ¤ÿÿ¦ÿÿÿ¡ÿÿÿ©ÿ§ÿÿÿ®ÿÿÿ¢ÿÿÿ ÿÿÿÿÿ ÿÿÿÿÿ¢ÿ¤ÿÿÿÿÿÿÿÿÿÿÿÿÿÿÿÿÿÿÿÿÿÿÿÿÿÿÿÿÿÿÿÿÿÿÿÿÿÿÿÿÿÿÿÿÿÿÿÿÿÿÿÿÿ}ÿÿÿÿÿÿÿÿÿÿÿÿÿÿÿÿÿ ÿÿÿÿÿÿÿÿÿ ÿÿÿ°ÿ¦ÿÿÿÿÿÿÿÿÿÿ~ÿÿÿÿÿÿÿÿÿÿÿÿÿ|ÿÿÿÿÿÿÿÿÿÿ¡ÿÿÿÿÿÿÿÿÿÿÿÿÿÿbÿXÿxÿ~ÿ~ÿÿÿÿÿ¤ÿ±ÿÿ½ÿÿ§ÿ¦ÿÿÿ ÿ¢ÿÿ¦ÿ¨ÿ¡ÿ®ÿ¥ÿ©ÿ¡ÿ¥ÿ¡ÿ©ÿ¡ÿÿ§ÿ£ÿ­ÿÿ±ÿÿªÿÿ¢ÿ§ÿ¡ÿÿÿ¨ÿ©ÿ¦ÿ¡ÿÿ¢ÿÿ¢ÿ¤ÿ ÿ¦ÿ£ÿÿÿÿÿÿ½ÿ¢ÿ¡ÿÿÿÿÿÿ§ÿ§ÿ©ÿ¨ÿÿ¡ÿ¢ÿÿ ÿÿÿ ÿÿÿÿ¤ÿ¦ÿÿÿÿÿÿÿÿÿÿ£ÿ©ÿÿÿÿÿ¡ÿÿ¤ÿ ÿÿÿÿÿÿ ÿÿÿÿÿÿÿ ÿÿÿÿÿÿÿÿÿÿÿÿÿÿÿÿÿÿÿÿÿÿÿÿÿÿ~ÿÿÿÿÿÿÿÿÿÿÿÿÿÿVÿÿ@ÿÿÿÿ ÿÿxÿÿ~ÿwÿÿzÿÿÿÿÿÿ{ÿ~ÿ|ÿÿÿÿ~ÿÿÿÿÿÿÿÿÿÿÿÿÿ¡ÿÿÿÿÿÿÿÿÿÿÿÿ{ÿÿÿÿÿÿÿÿÿÿÿÿ¢ÿÿÿÿÿÿÿÿÿÿÿÿÿÿÿÿÿÿÿÿÿÿÿÿÿ}ÿÿÿÿÿÿÿÿÿ~ÿÿÿÿÿÿÿÿÿÿÿÿ®ÿÿtÿÿÿÿÿÿÿÿÿÿÿÿÿÿÿÿÿÿÿÿ¢ÿ ÿÿÿÿÿÿÿÿÿÿ£ÿÿÿÿÿ°ÿÿÿÿ£ÿÿÿÿÿÿ}ÿÿ¥ÿÿÿÿÿÿÿÿÿÿÿÿÿÿÿÿÿÿÿÿÿÿÿÿÿÿÿÿÿzÿrÿÿrÿÆþÿoÿÿÿÿÿÿÿÿÿÿ¡ÿÿÿÿÿÿyÿÿÿ|ÿ~ÿÿÿÿÿÿuÿ`ÿ3ÿ5ÿÿÿÿuÿpÿhÿOÿÿÿÿEÿzÿÿÿÿÿÿ¡ÿÿÿÿÿ}ÿÿÿÿÿÿÿÿÿÿuÿÿÿÿÿÿÿÿÿÿÿÿÿÿÿÿÿÿÿÿÿÿÿÿÿÿÿÿÿÿÿÿrÿzÿÿÿqÿdÿ]ÿKÿCÿIÿRÿ\ÿ[ÿrÿÿÿ ÿoÿÿÿÿ¡ÿÿ£ÿÿÿÿÿÿÿÿÿÿÿÿ£ÿÿÿÿÿÿ£ÿÿÿÿÿÿÿÿÿÿ~ÿÿÿÿÿÿÿÿÿÿ£ÿÿÿÿÿ}ÿÿÿÿÿÿÿÿÿÿÿÿÿÿÿÿÿÿÿÿÿyÿpÿÿÿÿÿÿÿÿÿÿÿÿÿÿÿÿÿÿÿÿÿ{ÿÿÿÿÿÿÿÿÿÿ¤ÿÿÿÿÿ¢ÿÿwÿÿÿÿÿÿÿÿÿÿÿÿÿÿÿÿÿÿÿÿÿÿÿÿÿÿÿÿÿÿ¢ÿÿÿÿÿÿÿÿÿÿÿÿÿÿÿÿÿÿÿÿÿÿÿÿÿÿÿÿÿÿ¥ÿÿ«ÿÿÿÿÿÿÿÿÿ¦ÿÿ~ÿÿÿÿÿÿÿÿÿÿÿuÿÿÿÿÿÿÿÿÿÿÿÿÿiÿÿÿ¨ÿÿÿ¦ÿÿ{ÿÿÿÿÿÿÿÿ~ÿÿÿÿÿÿÿÿ¢ÿÿÿÿÿÿÿÿÿÿÿÿÿwÿÿÿÿÿÿÿÿwÿÿÿÿsÿ|ÿÿÿÿ}ÿwÿÿÿ~ÿÿÿÿÿnÿÿÿ{ÿÿÿÿÿÿÿ­ÿÿvÿÿuÿÿÿ}ÿÿÿ~ÿ~ÿ~ÿ|ÿÿÿÿÿÿtÿÿÿÿÿÿÿÿÿwÿÿÿÿÿÿÿÿÿÿÿÿzÿ¡ÿ|ÿÿÿÿÿÿ|ÿtÿÿÿÿÿÿÿÿÿÿÿÿÿÿÿÿÿÿÿÿyÿÿÿÿÿuÿÿÿÿÿ¥ÿÿÿÿÿÿfÿÿÿÿÿÿÿÿwÿÿÿÿÿÿÿÿÿÿÿÿÿÿÿÿÿÿÿÿÿÿÿÿÿÿÿ¤ÿÿÿÿÿÿzÿÿiÿÿÿÿÿ{ÿ¤ÿÿÿÿÿÿÿÿÿÿÿÿÿÿÿÿÿÿÿÿÿÿÿÿÿÿ£ÿÿÿÿÿÿÿÿÿ©ÿÿÿÿÿÿ­ÿÿÿÿÿÿ¡ÿ¡ÿ{ÿ¥ÿÿÿÿ¥ÿÿ±ÿªÿÿÿÿ¬ÿÿ©ÿ¶ÿÿ¥ÿÿÿÿÿÿ¡ÿÿÿ¡ÿÿÿÿ£ÿÿÿ©ÿ©ÿ¥ÿ­ÿÿÿ¦ÿÿ¤ÿ¡ÿÿ¦ÿ¦ÿÿ¨ÿÿÿÿÿÿ¤ÿÿÿ©ÿ¨ÿ¡ÿ¨ÿ ÿ«ÿ¢ÿÿ£ÿÿ¢ÿ¥ÿ©ÿÿÿÿ¢ÿ ÿÿ£ÿ¡ÿÿÿÿÿ£ÿÿÿÿÿÿªÿÿÿÿÿ¡ÿ§ÿ¦ÿÿÿÿ¥ÿÿ£ÿÿÿÿ¥ÿÿÿÿÿ£ÿ ÿ¤ÿÿ¡ÿÿÿÿÿÿÿÿÿÿ£ÿ¬ÿ¦ÿÿÿ ÿÿÿ¤ÿ§ÿ¡ÿÿÿ¥ÿÿÿ¡ÿ ÿ£ÿ£ÿÿÿÿÿ ÿÿªÿÿÿ«ÿ®ÿÿÿ¬ÿ¥ÿ¬ÿÿÿÿªÿ£ÿ£ÿ¦ÿ ÿÿ¤ÿ¥ÿÿ±ÿªÿ¬ÿ¤ÿ¢ÿÿÿÿ ÿÿÿÿÿÿÿ ÿªÿ¨ÿ¤ÿ ÿÿÿÿÿÿÿÿÿÿÿÿÿÿÿÿÿ¦ÿ¥ÿÿ¡ÿ ÿ©ÿ©ÿ°ÿÿÿÿªÿÿ|ÿ¨ÿ¢ÿÿÿÿÿÿÿ£ÿ¥ÿÿÿÿ£ÿ£ÿÿÿÿÿÿÿÿÿ¦ÿ¤ÿ£ÿ¡ÿ¦ÿ´ÿ°ÿ¡ÿÿ£ÿ¥ÿÿÿÿ¦ÿÿÿ§ÿÿÿ£ÿ¨ÿ¨ÿ®ÿÿ¦ÿÿÿÿtÿÿµÿÿÿ ÿÿÿ«ÿ¢ÿÿÿÿ£ÿÿÿ¦ÿªÿ¨ÿ¤ÿ¤ÿÿ£ÿÿÿ ÿÿÿÿÿÿ¤ÿÿÿÿÿÿÿÿÿ®ÿªÿÿ¡ÿÿ¢ÿ¤ÿÿ¨ÿ¦ÿÿÿ¥ÿÿ¡ÿÿÿÿ«ÿÿÿÿÿÿ¢ÿÿÿÿ¡ÿ¨ÿÿÿÿÿÿÿ ÿÿÿÿÿÿÿÿÿ¤ÿÿÿ ÿ¡ÿÿÿÿÿ¥ÿÿÿÿÿÿÿ¥ÿÿÿ¬ÿÿÿÿÿÿÿµÿÿÿÿÿ©ÿ©ÿÿÿ¡ÿÿ ÿ£ÿ°ÿÿÿÿÿ ÿÿÿ ÿÿÿ¢ÿ¬ÿÿÿÿ©ÿ§ÿÿÿÿÿÿÿ§ÿ£ÿÿÿ¢ÿ¡ÿ©ÿ¯ÿÿÿ¤ÿÿÿ¨ÿ®ÿÿÿÿÿÿ ÿÿÿÿ§ÿ¦ÿÿÿ¢ÿÿÿÿ£ÿ¥ÿÿ¥ÿ¨ÿÿÿÿ©ÿ©ÿ¥ÿÿÿ¤ÿÿ¦ÿÿÿ¥ÿÿÿÿÿ¥ÿÿÿÿeÿGÿ)ÿFÿ[ÿuÿÿÿÿÿÿÿÿÿÿÿÿÿÿÿÿÿÿÿÿÿÿÿÿÿ£ÿÿÿÿÿÿÿÿ¡ÿÿ{ÿwÿÿ§ÿÿÿÿÿÿÿ ÿÿÿ£ÿÿÿÿÿ©ÿÿÿÿÿÿ ÿÿÿ ÿÿÿÿÿÿÿÿÿÿÿÿÿÿÿÿÿÿÿÿÿÿÿÿÿÿÿÿÿÿÿÿÿÿÿÿÿÿÿÿÿÿÿÿÿÿÿÿÿÿÿÿÿÿÿ¡ÿ~ÿÿÿÿÿÿÿÿÿÿÿÿÿÿÿÿÿ´ÿÿÿÿ|ÿyÿÿÿÿÿ|ÿÿÿÿÿÿÿÿÿÿÿÿÿÿÿÿÿÿÿÿÿÿÿÿÿÿÿÿÿÿ{ÿÿÿÿÿÿ~ÿPÿ_ÿ{ÿÿÿÿÿÿÿÿÿÿÿ|ÿwÿ|ÿÿÿÿÿÿÿÿÿ¢ÿ}ÿsÿÿÿÿÿÿÿyÿÿÿÿÿÿÿÿÿÿÿÿÿÿÿÿÿÿÿÿÿÿÿÿÿÿyÿÿÿ~ÿÿÿÿÿÿÿÿÿÿÿÿÿÿÿÿÿÿÿÿÿÿÿ¥ÿÿÿÿÿÿÿÿÿÿ¦ÿÿÿÿÿªÿÿÿÿÿÿÿÿÿÿÿÿÿÿÿÿ¤ÿÿÿ ÿÿÿ¥ÿÿ¬ÿÿÿ¨ÿ¨ÿÿÿÿÿÿÿ¤ÿ§ÿÿÿÿÿÿÿÿÿ ÿÿÿÿ¢ÿ¬ÿ ÿ©ÿÿ¥ÿ¢ÿÿÿ{ÿÿÿÿÿÿÿ¤ÿÿÿÿÿÿ£ÿÿÿÿÿ~ÿ ÿÿÿ£ÿ¤ÿÿ¬ÿÿÿ²ÿÿ¤ÿ§ÿÿ¤ÿ¦ÿÿÿÿÿÿÿÿ¡ÿÿÿÿ¡ÿ¢ÿ¥ÿÿÿ ÿÿÿÿÿÿÿÿ ÿ£ÿ¦ÿ§ÿ¢ÿÿ¢ÿ¥ÿÿÿÿÿÿÿ­ÿÿÿ§ÿªÿ¡ÿÿÿÿ¤ÿ¡ÿÿ¤ÿ¡ÿÿ¡ÿ£ÿÿÿ¦ÿ ÿ«ÿ¡ÿ§ÿ¦ÿÿ°ÿÿÿ©ÿ¤ÿÿÿÿÿ¡ÿ¢ÿ¡ÿ¡ÿ¢ÿ¤ÿ£ÿªÿ¢ÿÿ©ÿÿÿ6ÿÑþ½þlÿÿ¦ÿÿÿÿÿÿ¨ÿ¢ÿÿ©ÿ«ÿ¨ÿ£ÿ­ÿ¦ÿªÿ£ÿ¢ÿ¬ÿÿ©ÿ ÿ¥ÿÿ¡ÿµÿ£ÿÿªÿªÿ©ÿ¦ÿ£ÿ£ÿÿ¢ÿ¬ÿ«ÿ¡ÿ¨ÿ¤ÿ¢ÿ£ÿ¹ÿ¯ÿ¢ÿÿÿÿÿÿÿ¢ÿ¨ÿ§ÿÿ­ÿ®ÿÿ«ÿ²ÿÿ¨ÿ ÿ¦ÿ¤ÿ¦ÿÿÿ§ÿ§ÿ³ÿ±ÿ«ÿ«ÿÿrÿÿ¨ÿ°ÿ¬ÿÿ®ÿÿ¤ÿ§ÿ ÿ£ÿÿÿ¡ÿ ÿ¨ÿ¯ÿ­ÿ«ÿÿÿ«ÿ­ÿÿ¹ÿ£ÿÿ£ÿÀÿ§ÿ¢ÿ¼ÿ©ÿ¥ÿ¡ÿÿ¦ÿ£ÿ¥ÿ¦ÿ¢ÿ¤ÿÿ­ÿ¯ÿ¨ÿ«ÿÿ¦ÿ¡ÿÿ¢ÿ«ÿ®ÿÿÿ¥ÿ¬ÿ¸ÿ£ÿªÿ¥ÿÿ³ÿ«ÿÀÿ£ÿ§ÿ£ÿ ÿ¦ÿ£ÿ ÿ¯ÿ¸ÿ²ÿ³ÿ°ÿ«ÿªÿªÿªÿ¬ÿÿ¬ÿ£ÿ¨ÿ«ÿ£ÿ«ÿ³ÿ­ÿ«ÿ¯ÿ¤ÿÿÿ¦ÿ³ÿ½ÿ«ÿ¨ÿÿÿÿ¤ÿ£ÿ¦ÿ¨ÿÿÿ¯ÿ»ÿ§ÿ·ÿ®ÿÿ ÿ¢ÿ¨ÿ¿ÿÿÿ«ÿ¬ÿ¨ÿ£ÿ¦ÿ¬ÿ­ÿ¨ÿ¡ÿªÿ£ÿÿ¥ÿ¥ÿ¡ÿ¬ÿ­ÿ­ÿ¦ÿÿÿ®ÿ±ÿ¡ÿÿ¡ÿ±ÿ­ÿªÿ¦ÿ¾ÿ©ÿÿ¥ÿÿÿ£ÿÿ¡ÿ¤ÿ ÿ®ÿ ÿÿÿÿ©ÿ¥ÿ¨ÿ¥ÿ¥ÿÿpÿmÿÿ¢ÿÿÿ ÿÿÿÿÿÿÿÿÿÿ¡ÿ¡ÿÿÿÿÿ¡ÿÿªÿ©ÿ©ÿÿÿ¦ÿ§ÿÿÿÿÿÿÿ¨ÿÿÿÿ¤ÿÿÿÿÿÿÿÿªÿ¤ÿ£ÿÿÿÿÿÿÿÿÿÿÿÿÿÿ£ÿÿÿ§ÿÿÿÿ¯ÿ¦ÿÿÿÿÿÿÿÿÿÿÿÿÿ¤ÿÿÿÿÿÿÿÿÿÿÿÿÿÿÿ¢ÿÿÿÿ¨ÿ¤ÿÿÿÿÿÿÿÿÿÿÿÿÿÿÿÿÿÿÿ¡ÿ ÿÿ¡ÿÿÿÿÿ¢ÿÿÿ ÿ ÿÿÿÿÿÿÿÿ¡ÿÿÿuÿQÿsÿÿÿÿÿÿÿÿ¤ÿÿÿÿÿÿÿÿÿÿÿÿÿÿÿÿÿÿÿÿÿÿ¢ÿ ÿ£ÿ¥ÿ£ÿÿÿÿÿÿ¢ÿ ÿÿtÿ|ÿÿÿÿÿÿÿÿÿÿÿÿ¢ÿÿ¢ÿÿÿÿÿÿÿÿÿÿ¦ÿÿÿÿÿÿÿÿÿÿÿÿÿÿÿÿÿÿÿÿÿÿÿ£ÿÿ¤ÿÿÿ ÿÿÿÿÿÿ¢ÿÿ ÿÿÿÿÿÿÿÿ ÿÿÿÿÿÿÿÿÿÿÿÿÿÿÿÿÿÿÿÿÿÿÿÿÿÿÿÿÿÿÿ©ÿÿÿ¡ÿÿÿÿ ÿ£ÿÿÿÿ¨ÿÿÿÿÿÿÿÿÿÿ¢ÿÿÿÿÿÿÿÿ|ÿVÿxÿÿÿÿÿÿÿÿÿÿÿÿÿÿÿÿÿÿÿÿÿÿÿÿÿÿÿÿÿÿÿÿÿÿÿÿÿÿ¡ÿÿÿÿÿÿÿÿ¤ÿ¡ÿÿÿÿÿÿÿÿÿÿ¤ÿÿÿÿÿÿÿÿÿÿÿÿ¶ÿ¯ÿ¢ÿ¶ÿ°ÿ°ÿ¯ÿ­ÿ¹ÿ¹ÿ¤ÿ¾ÿ¯ÿ¯ÿ©ÿ¦ÿ©ÿ±ÿÁÿ¸ÿ¹ÿ§ÿ±ÿªÿ¤ÿ¢ÿ£ÿ©ÿ¼ÿ®ÿ°ÿ£ÿ£ÿ¨ÿ«ÿ²ÿ¶ÿ¦ÿ©ÿ©ÿ®ÿ£ÿÿÿ£ÿÿÿ§ÿ¢ÿ§ÿ ÿ¨ÿ ÿÿ¡ÿ¢ÿ¦ÿ°ÿÿÿÿÿÿ¤ÿ©ÿ¤ÿÿÿ£ÿ ÿÿÿ ÿÿÿ«ÿ§ÿÿ²ÿ¦ÿÿÿ¢ÿÿÿÿ¡ÿÿÿ©ÿÿÿÿÿÿÿÿ¡ÿÿÿÿÿ ÿÿÿÿ£ÿ ÿÿÿÿÿÿÿÿÿÿÿÿ¢ÿÿ¡ÿÿÿÿÿÿÿÿÿ ÿÿÿÿÿÿÿÿÿÿÿÿÿ¢ÿÿÿÿÿÿÿÿÿÿÿ ÿÿÿÿÿÿ ÿ ÿÿÿ¢ÿÿÿÿÿÿÿÿÿÿÿÿÿÿÿÿÿÿÿÿÿÿ|ÿÿ ÿÿ{ÿÿÿÿÿÿÿ}ÿÿÿÿÿÿÿÿÿzÿwÿjÿ{ÿÿÿyÿÿÿÿÿÿÿÿÿÿÿÿÿÿÿÿÿÿÿÿ~ÿÿ±ÿÿYÿjÿ~ÿÿÿÿÿ£ÿÿ ÿ°ÿ¢ÿ³ÿÿ¢ÿ¨ÿÿÿ ÿÿÿÿÿÿ©ÿ¡ÿ¢ÿ ÿ¥ÿ³ÿ´ÿ¦ÿÿÿÿÿÿÿ¦ÿ¥ÿÿÿ¢ÿ¤ÿ ÿ¡ÿ¨ÿ¨ÿ ÿ¤ÿÿ¬ÿ¡ÿ£ÿ¦ÿÿ©ÿ«ÿÿÿÿÿÿ»ÿ£ÿÿÿÿÿ ÿ£ÿÿÿ¨ÿ§ÿÿÿ¢ÿ¡ÿÿÿÿÿ¢ÿ¥ÿ ÿ§ÿ¥ÿÿ¡ÿÿÿÿÿ¥ÿÿÿÿ£ÿ¦ÿ¡ÿ£ÿÿ©ÿ ÿÿ¡ÿÿÿÿÿÿÿÿÿÿÿÿÿ¨ÿÿ ÿÿÿÿÿÿÿÿÿÿÿÿ¢ÿ¢ÿÿÿÿÿÿÿÿÿÿÿÿÿÿ~ÿÿ}ÿÿyÿÿÿÿÿÿÿiÿPÿaÿ|ÿwÿÿÿÿÿÿÿ{ÿÿÿÿÿÿÿÿÿÿÿÿÿ}ÿÿÿÿÿÿÿÿÿÿÿÿÿÿÿÿÿÿÿÿÿÿÿÿÿÿÿÿÿÿÿÿÿÿÿÿÿÿÿÿÿÿÿÿÿÿÿ ÿÿÿÿÿÿÿÿÿ|ÿÿÿÿÿÿÿÿÿÿÿÿÿÿÿÿ|ÿÿÿÿÿÿÿÿÿÿÿÿÿÿÿÿÿÿÿÿÿÿÿÿÿÿÿÿÿÿÿÿÿÿÿÿÿÿÿÿÿÿÿ§ÿ¥ÿÿÿÿÿÿÿÿÿÿÿÿÿÿÿÿÿÿÿÿÿÿÿÿÿÿÿÿÿÿÿÿÿÿÿÿÿÿÿÿÿÿÿÿÿÿÿÿÿuÿ3ÿÓþQÿÿÿÿÿÿÿÿÿÿÿ¡ÿÿÿÿÿÿ}ÿÿÿzÿ{ÿpÿÿÿÿÿÿqÿRÿVÿwÿoÿ}ÿsÿLÿ/ÿÿ<ÿ5ÿdÿnÿÿÿÿÿÿÿ ÿÿÿÿÿÿÿÿÿÿÿÿÿ¦ÿÿÿÿÿÿÿÿÿ|ÿÿÿÿÿÿÿÿÿÿÿÿÿÿ|ÿÿÿÿÿÿÿÿÿÿÿÿÿÿÿrÿmÿvÿqÿyÿyÿbÿgÿuÿVÿÿÿmÿ}ÿsÿYÿoÿÿÿzÿyÿÿÿÿÿÿÿÿÿÿÿÿÿÿ¦ÿÿÿÿÿÿÿÿÿÿÿÿÿzÿÿÿÿ{ÿÿÿÿÿÿÿÿÿÿÿÿÿ}ÿiÿwÿÿÿÿÿÿÿÿÿÿÿÿÿÿÿÿÿÿfÿZÿvÿÿÿÿzÿÿÿÿÿÿÿÿÿ¢ÿÿÿ§ÿ§ÿÿÿÿÿÿÿÿÿÿÿÿÿ§ÿÿÿÿÿÿÿÿÿÿÿÿÿÿÿÿÿÿÿÿÿÿÿÿÿÿÿÿÿÿÿÿÿÿÿÿÿ{ÿÿÿÿ«ÿÿÿÿÿÿÿÿÿÿÿÿÿÿÿÿÿÿ ÿÿÿÿÿÿÿÿ®ÿ¨ÿÿÿÿÿÿÿ}ÿÿÿÿoÿzÿÿÿÿÿ¨ÿÿÿÿÿÿÿÿÿÿÿÿÿÿÿ¥ÿÿÿÿÿÿ¥ÿÿÿÿyÿÿÿÿÿÿ|ÿÿÿ{ÿÿÿÿÿÿÿÿÿÿÿÿÿÿÿÿÿ~ÿnÿÿÿÿÿÿÿÿxÿÿÿ~ÿÿÿ~ÿÿÿÿÿÿzÿyÿÿÿÿxÿ{ÿÿÿÿÿÿÿÿsÿsÿÿÿÿÿÿ{ÿÿxÿvÿÿÿ~ÿÿzÿÿÿÿÿÿÿÿÿ|ÿÿÿÿÿÿÿÿÿ{ÿÿÿÿÿÿÿÿvÿÿÿÿÿÿ~ÿÿÿÿÿÿjÿ~ÿÿÿÿÿÿÿÿÿÿÿÿ}ÿzÿÿÿÿÿÿzÿzÿÿÿÿÿÿÿÿÿÿÿÿÿwÿÿÿyÿÿÿ¢ÿÿÿÿ ÿÿÿÿÿÿÿÿÿÿÿÿÿÿÿÿÿÿÿÿÿÿÿÿÿÿÿÿÿÿÿÿÿÿsÿwÿvÿÿÿÿÿÿÿÿÿÿÿÿÿÿÿÿÿÿÿÿÿÿÿÿÿ§ÿÿÿÿÿÿÿÿÿÿÿÿÿÿÿÿÿÿÿ¡ÿÿÿÿ¤ÿÿ}ÿÿÿÿÿÿ¦ÿ£ÿ¦ÿÿÿÿÿÿÿ¯ÿ­ÿ ÿÿ©ÿ¬ÿ¦ÿÿÿÿÿÿÿ¡ÿÿÿÿ¡ÿÿÿÿ¢ÿÿÿ¬ÿ ÿ§ÿ¢ÿÿÿÿÿ«ÿ ÿÿÿÿÿ¥ÿ¢ÿÿÿÿÿÿ¥ÿÿÿÿªÿÿÿÿÿÿÿÿ¡ÿ¥ÿÿÿ¡ÿ­ÿ¨ÿÿ¡ÿ¤ÿÿÿ¤ÿ£ÿ¢ÿÿÿÿÿ¥ÿ£ÿÿ¨ÿ©ÿ¥ÿÿÿ©ÿÿÿÿÿÿÿÿÿÿÿÿÿ ÿ£ÿ®ÿÿ£ÿÿÿÿÿÿÿÿ ÿÿ ÿ¦ÿªÿªÿ«ÿÿÿÿÿ ÿ£ÿÿ¢ÿÿÿ¡ÿÿÿÿÿ£ÿ¦ÿ ÿÿ¤ÿÿ ÿ£ÿ¤ÿÿ¯ÿÿ¶ÿÿÿ¢ÿ¢ÿªÿÿÿÿ´ÿ®ÿÿÿÿÿ¥ÿÿ ÿÿ¬ÿ¨ÿ¡ÿ¥ÿÿÿ¡ÿÿÿÿÿ¢ÿ¤ÿ¢ÿÿªÿ¬ÿÿÿÿÿÿ ÿÿ ÿÿÿÿÿ¢ÿ¥ÿÿÿÿÿ¥ÿÿÿ¥ÿÿÿÿ§ÿÿ¥ÿÿÿÿÿ ÿ¥ÿÿÿÿÿÿÿ§ÿÿ ÿ¥ÿÿ±ÿ¡ÿÿÿÿÿÿÿ¢ÿÿÿÿ¦ÿ ÿÿ¬ÿªÿÿÿ¢ÿÿÿÿ¦ÿÿÿ¢ÿ¦ÿÿÿÿÿÿÿÿµÿÿ¬ÿ¥ÿrÿÿ°ÿÿÿ¤ÿÿ ÿ¢ÿ¥ÿÿ{ÿÿÿÿ ÿ¡ÿÿ¦ÿ¥ÿ¢ÿÿÿ¢ÿ±ÿ¥ÿÿÿÿÿ£ÿ§ÿ§ÿ ÿÿÿÿÿÿÿÿªÿ¦ÿÿÿÿÿÿ¦ÿÿ¤ÿ¤ÿÿ¤ÿÿ­ÿÿÿ¤ÿÿÿÿÿÿ¢ÿÿ­ÿÿ¨ÿ¢ÿÿÿÿÿÿÿÿÿÿ¤ÿÿÿÿÿÿÿÿÿ¥ÿ¨ÿÿÿÿÿÿÿÿÿÿ¡ÿ©ÿÿÿ«ÿªÿÿÿÿÿÿ~ÿÿ¥ÿÿ ÿÿ¢ÿ¥ÿÿ¥ÿ¹ÿ¤ÿ ÿ ÿºÿ¦ÿÿÿÿÿÿÿ£ÿÿÿÿ¡ÿÿ¤ÿÿÿÿÿ£ÿÿÿÿÿ¢ÿ¶ÿªÿ¡ÿ¨ÿ§ÿÿ ÿ¤ÿ©ÿÿ|ÿÿªÿ£ÿÿ£ÿ ÿ¸ÿ¤ÿÿ­ÿÿÿÿÿ¥ÿ²ÿ£ÿÿÿÿÿÿÿÿÿÿÿÿÿ£ÿ¨ÿÿÿ¨ÿÿ¥ÿ­ÿÿÿ¡ÿÿÿÿÿÿÿ£ÿÿÿTÿGÿYÿhÿzÿpÿqÿÿ{ÿÿ~ÿtÿzÿÿÿÿÿÿÿÿ¢ÿÿÿÿÿÿÿÿÿÿ¢ÿÿÿÿÿÿ¤ÿÿÿwÿ ÿ¬ÿ¡ÿÿÿ¡ÿ£ÿÿÿÿ¡ÿªÿÿÿ³ÿÿÿ°ÿ¶ÿÿÿ¢ÿ®ÿÿÿÿÿÿÿÿÿÿÿÿÿÿÿÿÿÿÿÿÿÿÿÿÿÿÿÿÿÿÿÿÿyÿÿ­ÿÿÿÿÿÿÿÿÿÿÿÿÿ ÿ¡ÿÿÿÿÿÿÿ£ÿ£ÿÿÿÿÿÿÿÿÿÿÿÿÿÿÿÿzÿÿÿÿÿgÿcÿÿoÿ>ÿXÿÿÿÿÿÿÿÿÿÿÿÿÿÿ¢ÿÿÿÿÿÿÿ{ÿÿÿÿÿÿÿÿÿÿÿ}ÿÿÿÿÿÿÿoÿOÿlÿÿÿÿÿÿÿÿÿÿ¢ÿ¥ÿÿÿÿÿÿÿzÿÿÿÿtÿÿÿÿÿ}ÿÿÿ|ÿÿÿÿÿÿÿÿÿÿÿÿÿÿÿÿÿÿÿÿÿÿÿÿÿÿÿÿxÿ¢ÿÿÿÿÿ¢ÿ ÿÿÿÿÿÿÿÿÿÿÿÿÿÿÿÿÿÿ£ÿ¡ÿÿÿ§ÿÿ¤ÿÿÿÿ ÿ®ÿÿÿÿÿÿÿÿÿÿÿÿÿÿÿ¢ÿÿÿÿÿÿ¤ÿ ÿÿÿ¦ÿÿ¢ÿÿ²ÿÿÿ¡ÿ¬ÿÿÿÿÿÿ ÿ¢ÿ£ÿÿÿ¢ÿÿÿÿÿÿÿÿÿ¢ÿ©ÿ¡ÿ¢ÿÿÿ¤ÿÿÿÿÿÿÿÿÿÿÿÿ§ÿÿÿÿÿÿÿÿÿÿÿ ÿÿÿªÿÿ¥ÿÿÿÿÿÿ ÿ¬ÿ¦ÿ©ÿ¥ÿÿÿ ÿÿÿÿ¢ÿÿÿ¦ÿÿ¡ÿ®ÿÿÿÿÿÿ¢ÿÿÿÿÿ¢ÿÿÿÿ¨ÿ¥ÿÿÿÿÿ§ÿ®ÿ¥ÿÿÿÿÿÿ¯ÿ¤ÿ ÿ¦ÿÿÿ ÿ¦ÿ§ÿ±ÿªÿÿÿ¢ÿÿÿ¤ÿÿ¥ÿÿÿÿÿ¶ÿÿÿ ÿÿÿ¨ÿ¦ÿÿÿ¨ÿ¯ÿ¨ÿ¦ÿ©ÿ¥ÿ£ÿ¤ÿ«ÿ±ÿÿYÿõþÐþ¹þ}ÿ±ÿ¤ÿ¢ÿÿ¤ÿ£ÿÿ¬ÿ¥ÿ ÿ§ÿ¡ÿ£ÿ­ÿ­ÿÿ¤ÿ¥ÿ«ÿ´ÿÿ«ÿ´ÿ£ÿ§ÿªÿªÿÿ¶ÿ¯ÿ¡ÿ§ÿ®ÿ´ÿ­ÿÿ ÿ¥ÿÿ¡ÿ¤ÿ ÿ¤ÿ¢ÿµÿ¡ÿÿÿ¢ÿÿÿÿ¤ÿ°ÿ´ÿªÿ ÿªÿ©ÿ±ÿ©ÿ·ÿ¦ÿÿ¬ÿ«ÿ¡ÿÿ±ÿ¥ÿ¬ÿ«ÿ¸ÿ°ÿ¨ÿ°ÿÿpÿÿ´ÿ®ÿ¥ÿªÿ«ÿ¢ÿ®ÿ¤ÿ ÿ¡ÿ¢ÿÿ¤ÿ¤ÿ¤ÿ¬ÿ°ÿªÿ ÿ¥ÿªÿÿÿ¯ÿ£ÿÿ±ÿ¨ÿ§ÿ£ÿ®ÿ¤ÿ¢ÿÿ©ÿ¬ÿ¦ÿ¦ÿ¢ÿ¨ÿ¤ÿÿ¯ÿ´ÿ¥ÿ°ÿ±ÿ§ÿ¢ÿÿ¢ÿÿÿ¥ÿ§ÿ¤ÿ¥ÿ©ÿ¡ÿ¡ÿÿ¤ÿ²ÿ¤ÿ¤ÿªÿ±ÿ£ÿÿ³ÿ¤ÿÿ¨ÿ©ÿ£ÿ¥ÿ©ÿ£ÿ¢ÿ§ÿ¢ÿ£ÿÿ¤ÿ£ÿ³ÿ»ÿ©ÿ¤ÿ¨ÿ¦ÿ§ÿ±ÿ±ÿ§ÿ³ÿÿ¯ÿ¯ÿ´ÿ¬ÿ¡ÿ¦ÿ´ÿ³ÿªÿ®ÿ¬ÿ§ÿ¢ÿ¤ÿµÿ©ÿ«ÿºÿ£ÿÿµÿ®ÿªÿÿÿ£ÿ¨ÿ§ÿ¡ÿ¤ÿªÿ¥ÿ¡ÿªÿµÿ£ÿÿ²ÿ¢ÿÿ°ÿ®ÿ©ÿÿÿ§ÿ³ÿ¨ÿ¦ÿ¡ÿ¬ÿ¯ÿ¬ÿ ÿÿ¹ÿ§ÿ«ÿ¯ÿÿÿÿÿÿÿÿ ÿ£ÿ§ÿÿÿ£ÿ¡ÿÿÿ¤ÿÿÿÿÿ¡ÿÿ¡ÿ°ÿ°ÿ¡ÿ¨ÿ¢ÿÿÿÿ ÿÿÿÿÿ¢ÿÿÿ®ÿÿ£ÿ£ÿ¢ÿ ÿ ÿÿÿÿ ÿÿ§ÿÿÿ ÿ¢ÿÿ¤ÿ¤ÿÿ¡ÿ¡ÿ¢ÿ§ÿ¢ÿÿ¡ÿ¯ÿ¡ÿÿÿÿÿÿÿÿÿÿÿÿÿÿ£ÿÿÿ£ÿÿÿÿÿÿÿÿ¤ÿÿÿÿ³ÿ¦ÿÿÿÿÿÿÿÿÿ ÿÿÿÿÿÿ§ÿ¥ÿÿÿÿ¤ÿ¢ÿÿÿÿÿÿÿÿ ÿÿÿÿ¡ÿÿÿ¡ÿÿÿ ÿÿÿÿÿ¢ÿ¡ÿÿÿ¢ÿÿÿÿÿÿÿÿÿÿÿÿÿ¢ÿÿÿ¥ÿ¬ÿÿrÿkÿÿÿÿÿÿÿÿÿ¨ÿÿÿÿÿ¡ÿ¡ÿÿÿÿÿÿÿÿÿÿÿ£ÿÿÿÿÿ£ÿ£ÿ£ÿ¬ÿ¡ÿÿÿÿÿÿ£ÿÿ{ÿmÿÿÿÿÿÿÿÿÿÿÿ ÿÿÿÿÿÿÿÿÿÿÿÿÿÿÿÿÿÿÿÿÿÿÿ¡ÿÿÿÿÿÿ¡ÿÿÿÿÿÿÿÿ¡ÿÿ ÿÿÿÿÿÿÿ ÿÿÿÿÿÿ¡ÿÿÿÿÿÿ¢ÿÿÿÿÿÿÿÿÿÿÿÿÿÿÿÿÿÿÿÿÿÿÿÿÿÿÿÿÿÿÿÿÿÿÿÿÿÿÿÿÿÿÿÿÿÿÿÿÿÿÿÿÿÿ£ÿÿÿÿÿÿÿnÿÿÿÿÿÿ¯ÿ«ÿÿÿÿÿÿÿÿÿÿÿÿÿÿÿÿÿÿÿÿ¡ÿ¢ÿÿÿÿ ÿÿÿÿÿÿÿÿÿÿÿÿÿÿÿÿÿÿ|ÿÿ£ÿÿÿ¤ÿ ÿÿÿ£ÿ¥ÿ¢ÿÿÿ ÿ¤ÿÿÿÿÿÿ³ÿ¬ÿªÿ¥ÿ¥ÿ®ÿ³ÿ²ÿºÿ¹ÿµÿ·ÿ¬ÿªÿ­ÿªÿªÿ¬ÿ§ÿªÿÃÿ´ÿªÿ°ÿ¬ÿ¡ÿ¡ÿ§ÿ¯ÿ§ÿ²ÿ£ÿ²ÿ¶ÿ°ÿ¬ÿ¦ÿ¯ÿ¬ÿ¥ÿ´ÿ¨ÿÿ§ÿ¶ÿ¬ÿ°ÿ¼ÿ ÿ¤ÿ ÿÿÿÿÿÿ¡ÿ²ÿ¡ÿ¢ÿÿ¢ÿ¦ÿ ÿÿÿ ÿÿÿÿÿÿ¥ÿ£ÿ ÿ¨ÿÿÿ·ÿ¤ÿÿÿÿÿ¢ÿ¢ÿ£ÿ£ÿ¢ÿ£ÿ¥ÿÿÿ¤ÿ£ÿÿÿÿÿÿÿÿÿÿÿÿÿÿÿÿÿÿÿÿ¡ÿ ÿÿ¦ÿÿ ÿÿÿÿÿÿÿÿÿÿÿÿÿ~ÿÿÿÿÿÿÿÿÿ{ÿÿÿÿÿÿ¥ÿÿÿÿÿÿÿÿÿÿÿÿÿÿ¢ÿÿÿÿÿÿÿÿÿÿÿÿÿÿÿ|ÿÿÿÿÿÿÿÿÿÿÿuÿÿÿÿÿÿÿÿÿÿÿÿÿÿÿÿÿvÿzÿ}ÿzÿ{ÿÿÿÿÿÿÿÿÿÿÿÿÿÿÿÿÿÿÿÿÿÿÿÿÿlÿÿÿxÿyÿÿÿÿÿÿÿÿ©ÿ¬ÿ¥ÿÿÿÿ¥ÿ ÿ£ÿ¤ÿÿÿÿÿÿÿ¹ÿ£ÿ¤ÿ©ÿ§ÿ£ÿ¦ÿ ÿÿªÿÿÿÿ£ÿÿ£ÿ¢ÿ ÿ¢ÿ¥ÿ¥ÿ¦ÿ¦ÿÿ£ÿÿ´ÿ¤ÿªÿ¤ÿÿÿ«ÿ­ÿ­ÿ¬ÿ¢ÿÿ§ÿÿÿÿ¥ÿÿ¡ÿ£ÿÿÿÿÿÿÿÿ¥ÿ¨ÿ ÿ¡ÿ ÿªÿ«ÿÿÿÿ¨ÿ¯ÿÿÿÿÿÿÿÿÿ ÿ©ÿ©ÿÿÿ°ÿ±ÿ¢ÿÿÿ¤ÿ¦ÿ¡ÿÿÿÿÿÿÿÿÿÿÿÿÿÿÿÿÿÿÿÿÿÿÿÿÿÿÿÿ ÿ ÿÿÿÿÿÿÿÿÿÿÿÿÿÿÿÿÿÿÿwÿcÿiÿÿÿÿÿÿuÿÿÿ¤ÿÿÿÿÿÿÿÿÿÿÿÿÿÿÿÿÿÿ}ÿÿÿÿÿÿÿÿÿ|ÿÿÿlÿyÿ{ÿÿÿÿÿÿÿÿÿÿÿÿÿÿÿÿÿÿÿÿÿÿÿÿÿÿÿÿÿÿÿÿÿÿÿÿÿÿÿÿÿÿÿÿÿÿÿ¦ÿÿÿ¡ÿÿÿÿÿÿÿÿÿÿ£ÿÿÿÿÿÿpÿÿÿÿÿÿÿÿÿÿÿÿÿ ÿ¡ÿÿÿÿÿÿÿ¢ÿÿÿÿÿÿÿÿÿÿÿÿÿÿÿÿ£ÿ¢ÿ ÿÿÿÿÿÿÿÿÿÿÿÿÿÿÿÿÿÿ«ÿÿÿÿÿÿÿÿÿÿÿÿÿÿÿÿÿ£ÿÿÿÿÿÿÿÿÿÚþkÿÿÿÿÿÿÿÿÿÿÿÿÿÿÿÿÿÿÿ ÿÿwÿrÿÿÿÿzÿvÿnÿiÿÿÿ{ÿiÿWÿ"ÿ
[truncated: 11,460,211 more chars]
