# Supplementary material for: Identifying regulators of associative learning using a protein-labelling approach in Caenorhabditis elegans
Source: eLife. 2026 Jan 28;14:RP108438. doi: 10.7554/eLife.108438 (PMC12851583; doi:10.7554/eLife.108438)
Supplement: Source data 1. — These plasmids encode Prab-1743 3::V5::TurboID::gpd-2 3’ UTR and Prab-3::kin-2(ce179)::SL2::tag-RFP::gpd-2 3’ UTR, 1744 respectively. The folder contains an image of each plasmid map, as well as their DNA sequences 1745 in.fasta and.gb formats. [file elife-108438-data1.zip › Supplementary file 2/pYLC032_Prab3_V5_CeTD_NES_gpd-2 UTR.gb]

LOCUS       pYLC032_Prab3_V5_CeTD_NES_gpd-2_UTR.gb        5339 bp    DNA     circular SYN 16-MAR-2022
DEFINITION  synthetic circular DNA.
ACCESSION
VERSION     .
KEYWORDS    .
SOURCE      synthetic DNA construct
  ORGANISM  synthetic DNA construct
            .
REFERENCE   1  (bases 1 to 5339)
  AUTHORS   .
  TITLE     Direct Submission
  JOURNAL   Exported Mar 16, 2022 from SnapGene Viewer 6.0.0
            https://www.snapgene.com
FEATURES             Location/Qualifiers
     source          1..5339
                     /mol_type="other DNA"
                     /organism="synthetic DNA construct"
     misc_feature    1..1462
                     /label="Prab3"
     protein_bind    1463..1487
                     /gene="mutant version of attB"
                     /bound_moiety="BP Clonase(TM)"
                     /note="recombination site for the Gateway(R) BP reaction"
                     /label="attB1"
     misc_feature    1493..1534
                     /label="linker"
     CDS             1535..1576
                     /codon_start=1
                     /product="epitope tag from simian virus 5"
                     /translation="GKPIPNPLLGLDST"
                     /label="V5 tag"
     primer_bind     complement(1556..1582)
                     /label="AR_mTback_TIDhifi_R"
     primer_bind     1563..1612
                     /label="AR_pAS31_TuIDhifi_F"
     misc_feature    1583..2692
                     /label="CeTurboID_intronsincluded_nostop"
     primer_bind     complement(2666..2712)
                     /label="AR_pAS31_TuIDhifi_R"
     primer_bind     2693..2719
                     /label="AR_mTback_TIDhifi_F"
     CDS             2699..2725
                     /codon_start=1
                     /product="nuclear export signal from the HIV Rev protein 
                     (Fischer et al., 1995)"
                     /translation="LPPLERLTL"
                     /label="NES"
     protein_bind    complement(2733..2757)
                     /gene="mutant version of attB"
                     /bound_moiety="BP Clonase(TM)"
                     /note="recombination site for the Gateway(R) BP reaction"
                     /label="attB2"
     misc_feature    2759..2891
                     /label="gpd-2 3' UTR"
     protein_bind    complement(2893..2913)
                     /gene="mutant version of attB"
                     /bound_moiety="BP Clonase(TM)"
                     /note="core recombination site for the Gateway(R) BP 
                     reaction"
                     /label="attB3"
     primer_bind     complement(2921..2937)
                     /note="common sequencing primer, one of multiple similar 
                     variants"
                     /label="M13 fwd"
     promoter        3411..3515
                     /gene="bla"
                     /label="AmpR promoter"
     CDS             3516..4376
                     /codon_start=1
                     /gene="bla"
                     /product="beta-lactamase"
                     /note="confers resistance to ampicillin, carbenicillin,
                     and related antibiotics"
                     /translation="MSIQHFRVALIPFFAAFCLPVFAHPETLVKVKDAEDQLGARVGY
                     IELDLNSGKILESFRPEERFPMMSTFKVLLCGAVLSRIDAGQEQLGRRIHYSQNDLVE
                     YSPVTEKHLTDGMTVRELCSAAITMSDNTAANLLLTTIGGPKELTAFLHNMGDHVTRL
                     DRWEPELNEAIPNDERDTTMPVAMATTLRKLLTGELLTLASRQQLIDWMEADKVAGPL
                     LRSALPAGWFIADKSGAGERGSRGIIAALGSDGKPSRIVVIYTTGSQATMDERNRQIA
                     EIGASLIKHW"
                     /label="AmpR"
     rep_origin      4547..5135
                     /direction="RIGHT"
                     /note="high-copy-number ColE1/pMB1/pBR322/pUC origin of 
                     replication"
                     /label="ori"
     primer_bind     5281..5297
                     /note="common sequencing primer, one of multiple similar 
                     variants"
                     /label="M13 rev"
     protein_bind    5317..5337
                     /gene="mutant version of attB"
                     /bound_moiety="BP Clonase(TM)"
                     /note="core recombination site for the Gateway(R) BP 
                     reaction"
                     /label="attB4"
ORIGIN      
        1 gcgagttttg actggctttc aaaaactgag tgattactaa ttatttttga aaaaattaac
       61 agttgtgata tgatatttag acatttttgc aatatataat ttgtttgaaa aaaaaacatt
      121 ttttaatggt cttcgaagct ataatagttt ttcgtaaaat tttaaataaa acagctgaca
      181 gatatccaca ttcaataatt gaaagtatgc agttctcttt ttttttgtca aatagaaaaa
      241 aagtaacaga tggtcagata taatctaggt taatctgact ctggtcatcg atgaactcat
      301 tttcatcata atcattcttc tttcaaatgg tctgttcgga attcgaatat tcaataaatg
      361 gatatcttat tagatgctcc ggatttattc caccaaactt ccaagacgta agttcaattt
      421 aaacaaaatt actatagctt gaaaaaatga gaaaaaacga gcagataaaa aaataacaga
      481 aaaaatccat aaaaatgacg agggttccgt gcgaaaatcg tcattgtttt tggcttgcat
      541 cacacttttc cgcgagtcag ccacactgtt ttatcgatta ttatttttct gatttcagaa
      601 accggaaact tacaactgag atgctttcat tttgattttt ttaaatttag ttttgatttc
      661 agcgatttgt ttgaatataa ttatgcatga gttggctttt gcatttttag ataaataagt
      721 tcacatgctc ggacaaattg tgtggtttaa tctgtgaaag ttttgaatct tctgtttgaa
      781 aaaaaaacat ttttaatttg tatatacgag tgaattggtt aggccctggt tacgttttcc
      841 agcgaattca ttcaaatttc ttattttttc tattttttca attaaataat ttagttctct
      901 atcacatgtg tatgatcaaa atttcattcc taatcgtaag caaatttagg ctcatccgta
      961 gtataatttt gttatgaagg gcttcacagt aaaagctcaa actccaacat ttagcaacta
     1021 gcaaccaaca aaaaaccaaa gaaatgtcag ttttgaaaag tcgttatttc tttgtcttct
     1081 cacaattcac acatcatctt ctcgttttcc tccgtttttt tgtcgtgctt ccttcttttc
     1141 tttacacatt tttctaacct ttttttaagt ctatcctctc ctaatccttt gtactctcta
     1201 atcagttttg ctggttgtgc tgcacaattt ttatcagatt tatgcgcgaa acaaaagcct
     1261 ctcgcggaga gctccgccaa atccggtctt cttttttcct tgcctatcgg atttcacaaa
     1321 cattcagttt gtcacttgac gatgtgttgg aggcattact actaggaagt gttattcata
     1381 ttttttattc gtttcttttt ggtgactaaa cgaaatattc cgaacgtttt cctgatttca
     1441 ggcggcggaa acgaagaaga ccgcaagttt gtacaaaaaa gcaggcttaa tggcgtcgac
     1501 ggtaccgcgg gcccgggatc caccggtcgc caccggcaag cccatcccca accccctgct
     1561 gggcctggac agcaccgcta gcaaggataa caccgtccca cttaagctta tcgcccttct
     1621 tgctaacgga gaattccact ctggagagca acttggagag actcttggaa tgtcccgtgc
     1681 tgctatcaac aagcatatcc aaactcttcg tgattgggga gttgatgttt tcactgttcc
     1741 aggtaagttt aaacatatat atactaacta accctgatta tttaaatttt caggaaaggg
     1801 atactctctt ccagagccaa tcccacttct taacgctaag caaatccttg gacaacttga
     1861 tggaggatcc gtcgctgtcc ttccagttgt tgattccacc aaccaatacc ttcttgatcg
     1921 tatcggagag cttaagtctg gagacgcttg catcgctgaa taccagcagg ctggtagagg
     1981 taagtttaaa cagttcggta ctaactaacc atacatattt aaattttcag gaagtcgtgg
     2041 ccgtaaatgg tttagtcctt tcggcgccaa cctctacctt agtatgtttt ggcgtctgaa
     2101 aagaggacct gcggcgatag gcttgggtcc agtgatcggt attgttatgg ccgaggcgct
     2161 gcgaaagctg ggagctgata aggttcgtgt taagtggcca aacgatcttt accttcaaga
     2221 ccgtaagctt gctggaatcc ttgtcgagct tgctggaatc accggagacg ctgctcaaat
     2281 cgttatcgga gctggaatca acgttgctat gcgtcgtgtt gaggtaagtt taaacatgat
     2341 tttactaact aactaatctg atttaaattt tcaggagtct gttgttaacc aaggatggat
     2401 cactcttcaa gaggctggaa tcaaccttga tcgtaacacc cttgctgcca cccttatccg
     2461 tgagcttcgt gctgcccttg aacttttcga gcaagaggga cttgctccat accttccacg
     2521 ttgggagaag cttgataact tcatcaaccg cccagttaag cttatcatcg gagataagga
     2581 aatcttcgga atctctcgcg gaatcgataa gcaaggagct cttcttcttg agcaagatgg
     2641 agttattaaa ccatggatgg gaggagaaat ttcccttcgt tccgccgaga agctgcagct
     2701 gcctcccctg gagcgcctga ccctggacta atacccagct ttcttgtaca aagtggctgc
     2761 tgtctcatcc tactttcacc tagttaactg cttgtcttaa aatctatgct tctctttagt
     2821 atctaaaatt ttcctagaag cttacaagta tataaatggt ctcttctcaa taaaggttgt
     2881 atatttattc agcaacttta ttatacatag ttgataattc actggccgtc gttttacaac
     2941 gtcgtgactg ggaaaaccct ggcgttaccc aacttaatcg ccttgcagca catccccctt
     3001 tcgccagctg gcgtaatagc gaagaggccc gcaccgatcg cccttcccaa cagttgcgca
     3061 gcctgaatgg cgaatggcgc ctgatgcggt attttctcct tacgcatctg tgcggtattt
     3121 cacaccgcat atggtgcact ctcagtgcaa tctgctctga tgccgcatag ttaagccagc
     3181 cccgacaccc gccaacaccc gctgacgcgc cctgacgggc ttgtctgctc ccggcatccg
     3241 cttacagaca agctgtgacc gtctccggga gctgcatgtg tcagaggttt tcaccgtcat
     3301 caccgaaacg cgcgagacga aagggcctcg tgatacgcct atttttatag gttaatgtca
     3361 tgataataat ggtttcttag acgtcaggtg gcacttttcg gggaaatgtg cgcggaaccc
     3421 ctatttgttt atttttctaa atacattcaa atatgtatcc gctcatgaga caataaccct
     3481 gataaatgct tcaataatat tgaaaaagga agagtatgag tattcaacat ttccgtgtcg
     3541 cccttattcc cttttttgcg gcattttgcc ttcctgtttt tgctcaccca gaaacgctgg
     3601 tgaaagtaaa agatgctgaa gatcagttgg gtgcacgagt gggttacatc gaactggatc
     3661 tcaacagcgg taagatcctt gagagttttc gccccgaaga acgttttcca atgatgagca
     3721 cttttaaagt tctgctatgt ggcgcggtat tatcccgtat tgacgccggg caagagcaac
     3781 tcggtcgccg catacactat tctcagaatg acttggttga gtactcacca gtcacagaaa
     3841 agcatcttac ggatggcatg acagtaagag aattatgcag tgctgccata accatgagtg
     3901 ataacactgc ggccaactta cttctgacaa cgatcggagg accgaaggag ctaaccgctt
     3961 ttttgcacaa catgggggat catgtaactc gccttgatcg ttgggaaccg gagctgaatg
     4021 aagccatacc aaacgacgag cgtgacacca cgatgcctgt agcaatggca acaacgttgc
     4081 gcaaactatt aactggcgaa ctacttactc tagcttcccg gcaacaatta atagactgga
     4141 tggaggcgga taaagttgca ggaccacttc tgcgctcggc ccttccggct ggctggttta
     4201 ttgctgataa atctggagcc ggtgagcgtg ggtctcgcgg tatcattgca gcactggggt
     4261 cagatggtaa gccctcccgt atcgtagtta tctacacgac ggggagtcag gcaactatgg
     4321 atgaacgaaa tagacagatc gctgagatag gtgcctcact gattaagcat tggtaactgt
     4381 cagaccaagt ttactcatat atactttaga ttgatttaaa acttcatttt taatttaaaa
     4441 ggatctaggt gaagatcctt tttgataatc tcatgaccaa aatcccttaa cgtgagtttt
     4501 cgttccactg agcgtcagac cccgtagaaa agatcaaagg atcttcttga gatccttttt
     4561 ttctgcgcgt aatctgctgc ttgcaaacaa aaaaaccacc gctaccagcg gtggtttgtt
     4621 tgccggatca agagctacca actctttttc cgaaggtaac tggcttcagc agagcgcaga
     4681 taccaaatac tgttcttcta gtgtagccgt agttaggcca ccacttcaag aactctgtag
     4741 caccgcctac atacctcgct ctgctaatcc tgttaccagt ggctgctgcc agtggcgata
     4801 agtcgtgtct taccgggttg gactcaagac gatagttacc ggataaggcg cagcggtcgg
     4861 gctgaacggg gggttcgtgc acacagccca gcttggagcg aacgacctac accgaactga
     4921 gatacctaca gcgtgagcta tgagaaagcg ccacgcttcc cgaagggaga aaggcggaca
     4981 ggtatccggt aagcggcagg gtcggaacag gagagcgcac gagggagctt ccagggggaa
     5041 acgcctggta tctttatagt cctgtcgggt ttcgccacct ctgacttgag cgtcgatttt
     5101 tgtgatgctc gtcagggggg cggagcctat ggaaaaacgc cagcaacgcg gcctttttac
     5161 ggttcctggt cttttgctgg ccttttgctc acatgttctt tcctgcgtta tcccctgatt
     5221 ctgtggataa ccgtattacc gcctttgagt gagctgatac cagcggataa caatttcaca
     5281 caggaaacag ctatgaccat gattacgcca agctatcaac tttgtataga aaagttgct
//
