# Supplementary material for: Identifying regulators of associative learning using a protein-labelling approach in Caenorhabditis elegans
Source: eLife. 2026 Jan 28;14:RP108438. doi: 10.7554/eLife.108438 (PMC12851583; doi:10.7554/eLife.108438)
Supplement: Source data 1. — These plasmids encode Prab-1743 3::V5::TurboID::gpd-2 3’ UTR and Prab-3::kin-2(ce179)::SL2::tag-RFP::gpd-2 3’ UTR, 1744 respectively. The folder contains an image of each plasmid map, as well as their DNA sequences 1745 in.fasta and.gb formats. [file elife-108438-data1.zip › Supplementary file 2/pYLC087 Prab-3__kin-2 (R92C) cDNA__SL2-tagRFP.fasta]

>pYLC087_Prab-3::kin-2_(R92C)_cDNA::SL2-tagRFP synthetic DNA
GAATTTGGAATTCGCTAGCGTCGACGGTACCGCTGTCTCATCCTACTTTCACCTAGTTAACTGCTTGTCTTAAAATCTATGCTTCTCTTTAGTATCTAAAATTTTCCTAGAAGCTTACAAGTATATAAATGGTCTCTTCTCAATAAAGGTTGTATATTTATTCATCTTATTGAATCTGCCATTTCCTCGTTTTTGCGAGTTTATATACCTTCCAATTTTCTTTCTATTGTATTTTCAACTTCTAATTTTAATTCAGGGAAACTGCTGTACCGGTAGAAAAAATGCTCGAGGTGTCAAAAGGTGAAGAACTGATTAAGGAAAATATGCACATGAAGTTATACATGGAAGGCACGGTCAATAATCACCACTTTAAATGTACATCTGAAGGAGAGGGAAAACCGTACGAAGGAACTCAGACTATGCGAATCAAAGTCGTGGAGGGTGGCCCGCTGCCTTTCGCCTTCGATATTTTGGCTACTAGCTTCATGTACGGATCTCGCACCTTTATTAACCATACCCAGGGAATCCCAGATTTCTTTAAACAATCGTTCCCGGAAGGTTTCACGTGGGAAAGAGTGACGACATACGAAGATGGAGGAGTCCTCACCGCTACCCAGGACACGAGTTTGCAAGATGGATGCTTGATCTATAATGTAAAGATTCGAGGCGTAAATTTCCCTTCGAACGGCCCAGTCATGCAAAAGAAGACTTTGGGATGGGAAGCAAATACTGAAATGCTTTATCCTGCTGATGGAGGTCTTGAAGGACGTACGGATATGGCACTGAAACTGGTGGGCGGAGGACACTTGATATGTAATTTCAAAACTACGTATCGAAGTAAAAAGCCGGCCAAGAATCTGAAAATGCCAGGAGTTTATTACGTTGACCACAGACTTGAAAGAATTAAGGAGGCAGATAAAGAAACGTACGTGGAACAACACGAAGTAGCCGTTGCTCGCTATTGTGACTTGCCATCGAAACTTGGACATAAACTTAATGGAATGGATGAACTTTATAAATAGGTTTAAACTGAGTTCTACTAACTAACGAGTAATATTTAAATTTTCAGCATCTCGCGCCCGTGCCTCTGACTTCTAAGTCCAATTACTCTTCAACATCCCTACATGCTCTTTCTCCCTGTGCTCCCACCCCCTATTTTTGTTATTATCAAAAAAACTTCTTCTTAATTTCTTTGTTTTTTAGCTTCTTTTAAGTCACCTCTAACAATGAAATTGTGTAGATTCAAAAATAGAATTAATTCGTAATAAAAAGTCGAAAAAAATTGTGCTCCCTCCCCCCATTAATAATAATTCTATCCCAAAATCTACACAATGTTCTGTGTACACTTCTTATGTTTTTTTTACTTCTGATAAATTTTTTTTGAAACATCATAGAAAAAACCGCACACAAAATACCTTATCATATGTTACGTTTCAGTTTATGACCGCAATTTTTATTTCTTCGCACGTCTGGGCCTCTCATGACGTCAAATCATGCTCATCGTGAAAAAGTTTTGGAGTATTTTTGGAATTTTTCAATCAAGTGAAAGTTTATGAAATTAATTTTCCTGCTTTTGCTTTTTGGGGGTTTCCCCTATTGTTTGTCAAGAGTTTCGAGGACGGCGTTTTTCTTGCTAAAATCACAAGTATTGATGAGCACGATGCAAGAAAGATCGGAAGAAGGTTTGGGTTTGAGGCTCAGTGGAAGGTGAGTAGAAGTTGATAATTTGAAAGTGGAGTAGTGTCTATGGGGTTTTTGCCTTAAATGACAGAATACATTCCCAATATACCAAACATAACTGTTTCCTACTAGTCGGCCGTACGGGCCCTTTCGTCTCGCGCGTTTCGGTGATGACGGTGAAAACCTCTGACACATGCAGCTCCCGGAGACGGTCACAGCTTGTCTGTAAGCGGATGCCGGGAGCAGACAAGCCCGTCAGGGCGCGTCAGCGGGTGTTGGCGGGTGTCGGGGCTGGCTTAACTATGCGGCATCAGAGCAGATTGTACTGAGAGTGCACCATATGCGGTGTGAAATACCGCACAGATGCGTAAGGAGAAAATACCGCATCAGGCGGCCTTAATTAAGGGCCTCGTGATACGCCTATTTTTATAGGTTAATGTCATGATAATAATGGTTTCTTAGACGTCAGGTGGCACTTTTCGGGGAAATGTGCGCGGAACCCCTATTTGTTTATTTTTCTAAATACATTCAAATATGTATCCGCTCATGAGACAATAACCCTGATAAATGCTTCAATAATATTGAAAAAGGAAGAGTATGAGTATTCAACATTTCCGTGTCGCCCTTATTCCCTTTTTTGCGGCATTTTGCCTTCCTGTTTTTGCTCACCCAGAAACGCTGGTGAAAGTAAAAGATGCTGAAGATCAGTTGGGTGCACGAGTGGGTTACATCGAACTGGATCTCAACAGCGGTAAGATCCTTGAGAGTTTTCGCCCCGAAGAACGTTTTCCAATGATGAGCACTTTTAAAGTTCTGCTATGTGGCGCGGTATTATCCCGTATTGACGCCGGGCAAGAGCAACTCGGTCGCCGCATACACTATTCTCAGAATGACTTGGTTGAGTACTCACCAGTCACAGAAAAGCATCTTACGGATGGCATGACAGTAAGAGAATTATGCAGTGCTGCCATAACCATGAGTGATAACACTGCGGCCAACTTACTTCTGACAACGATCGGAGGACCGAAGGAGCTAACCGCTTTTTTGCACAACATGGGGGATCATGTAACTCGCCTTGATCGTTGGGAACCGGAGCTGAATGAAGCCATACCAAACGACGAGCGTGACACCACGATGCCTGTAGCAATGGCAACAACGTTGCGCAAACTATTAACTGGCGAACTACTTACTCTAGCTTCCCGGCAACAATTAATAGACTGGATGGAGGCGGATAAAGTTGCAGGACCACTTCTGCGCTCGGCCCTTCCGGCTGGCTGGTTTATTGCTGATAAATCTGGAGCCGGTGAGCGTGGGTCTCGCGGTATCATTGCAGCACTGGGGCCAGATGGTAAGCCCTCCCGTATCGTAGTTATCTACACGACGGGGAGTCAGGCAACTATGGATGAACGAAATAGACAGATCGCTGAGATAGGTGCCTCACTGATTAAGCATTGGTAACTGTCAGACCAAGTTTACTCATATATACTTTAGATTGATTTAAAACTTCATTTTTAATTTAAAAGGATCTAGGTGAAGATCCTTTTTGATAATCTCATGACCAAAATCCCTTAACGTGAGTTTTCGTTCCACTGAGCGTCAGACCCCGTAGAAAAGATCAAAGGATCTTCTTGAGATCCTTTTTTTCTGCGCGTAATCTGCTGCTTGCAAACAAAAAAACCACCGCTACCAGCGGTGGTTTGTTTGCCGGATCAAGAGCTACCAACTCTTTTTCCGAAGGTAACTGGCTTCAGCAGAGCGCAGATACCAAATACTGTCCTTCTAGTGTAGCCGTAGTTAGGCCACCACTTCAAGAACTCTGTAGCACCGCCTACATACCTCGCTCTGCTAATCCTGTTACCAGTGGCTGCTGCCAGTGGCGATAAGTCGTGTCTTACCGGGTTGGACTCAAGACGATAGTTACCGGATAAGGCGCAGCGGTCGGGCTGAACGGGGGGTTCGTGCACACAGCCCAGCTTGGAGCGAACGACCTACACCGAACTGAGATACCTACAGCGTGAGCATTGAGAAAGCGCCACGCTTCCCGAAGGGAGAAAGGCGGACAGGTATCCGGTAAGCGGCAGGGTCGGAACAGGAGAGCGCACGAGGGAGCTTCCAGGGGGAAACGCCTGGTATCTTTATAGTCCTGTCGGGTTTCGCCACCTCTGACTTGAGCGTCGATTTTTGTGATGCTCGTCAGGGGGGCGGAGCCTATGGAAAAACGCCAGCAACGCGGCCTTTTTACGGTTCCTGGCCTTTTGCTGGCCTTTTGCTCACATGTTCTTTCCTGCGTTATCCCCTGATTCTGTGGATAACCGTATTACCGCCTTTGAGTGAGCTGATACCGCTCGCCGCAGCCGAACGACCGAGCGCAGCGAGTCAGTGAGCGAGGAAGCGGAAGAGCGCCCAATACGCAAACCGCCTCTCCCCGCGCGTTGGCCGATTCATTAATGCAGCTGGCACGACAGGTTTCCCGACTGGAAAGCGGGCAGTGAGCGCAACGCAATTAATGTGAGTTAGCTCACTCATTAGGCACCCCAGGCTTTACACTTTATGCTTCCGGCTCGTATGTTGTGTGGAATTGTGAGCGGATAACAATTTCACACAGGAAACAGCTATGACCATGATTACGCCAAGCTTGCATGCGCGCGAGTTTTGACTGGCTTTCAAAAACTGAGTGATTACTAATTATTTTTGAAAAAATTAACAGTTGTGATATGATATTTAGACATTTTTGCAATATATAATTTGTTTGAAAAAAAAACATTTTTTAATGGTCTTCGAAGCTATAATAGTTTTTCGTAAAATTTTAAATAAAACAGCTGACAGATATCCACATTCAATAATTGAAAGTATGCAGTTCTCTTTTTTTTTGTCAAATAGAAAAAAAGTAACAGATGGTCAGATATAATCTAGGTTAATCTGACTCTGGTCATCGATGAACTCATTTTCATCATAATCATTCTTCTTTCAAATGGTCTGTTCGGAATTCGAATATTCAATAAATGGATATCTTATTAGATGCTCCGGATTTATTCCACCAAACTTCCAAGACGTAAGTTCAATTTAAACAAAATTACTATAGCTTGAAAAAATGAGAAAAAACGAGCAGATAAAAAAATAACAGAAAAAATCCATAAAAATGACGAGGGTTCCGTGCGAAAATCGTCATTGTTTTTGGCTTGCATCACACTTTTCCGCGAGTCAGCCACACTGTTTTATCGATTATTATTTTTCTGATTTCAGAAACCGGAAACTTACAACTGAGATGCTTTCATTTTGATTTTTTTAAATTTAGTTTTGATTTCAGCGATTTGTTTGAATATAATTATGCATGAGTTGGCTTTTGCATTTTTAGATAAATAAGTTCACATGCTCGGACAAATTGTGTGGTTTAATCTGTGAAAGTTTTGAATCTTCTGTTTGAAAAAAAAACATTTTTAATTTGTATATACGAGTGAATTGGTTAGGCCCTGGTTACGTTTTCCAGCGAATTCATTCAAATTTCTTATTTTTTCTATTTTTTCAATTAAATAATTTAGTTCTCTATCACATGTGTATGATCAAAATTTCATTCCTAATCGTAAGCAAATTTAGGCTCATCCGTAGTATAATTTTGTTATGAAGGGCTTCACAGTAAAAGCTCAAACTCCAACATTTAGCAACTAGCAACCAACAAAAAACCAAAGAAATGTCAGTTTTGAAAAGTCGTTATTTCTTTGTCTTCTCACAATTCACACATCATCTTCTCGTTTTCCTCCGTTTTTTTGTCGTGCTTCCTTCTTTTCTTTACACATTTTTCTAACCTTTTTTTAAGTCTATCCTCTCCTAATCCTTTGTACTCTCTAATCAGTTTTGCTGGTTGTGCTGCACAATTTTTATCAGATTTATGCGCGAAACAAAAGCCTCTCGCGGAGAGCTCCGCCAAATCCGGTCTTCTTTTTTCCTTGCCTATCGGATTTCACAAACATTCAGTTTGTCACTTGACGATGTGTTGGAGGCATTACTACTAGGAAGTGTTATTCATATTTTTTATTCGTTTCTTTTTGGTGACTAAACGAAATATTCCGAACGTTTTCCTGATTTCAGGCGGCGGAAACGAAGAAGACCGATCCTATCGATTCGCGGCCGCTGTACACCCGGGTGCCCTATAGTGAGTCGTATTGGTACCGGTAGAAAAAGGAGGTTCAATGAACAATTATTCAGGTGACATTGTTTTTATGTCGGGTGGAAACGAAGAGGATCAGTTGGCACAATGCCAGGCCTATGTGCAACGACACAACATTCAGCAGCTTGTCAAAGAAGCAATTGTTGTTCTGTGCATACACAAACCCGACAACCCGGTTCTCTTCTTGAAGGATCATTTTGAAAAACTCAACGAACAACGAGCACAGGAAGGAGGAAATCCGGACGCTGCTGATGATGACGACATCATTGTGGAGCCACCAAAGAGATCAGGTGGATGCAGAACCGGAATCTCTGCCGAACCAATCAAGGAGGACGATACCGAGTACAAGAAGGTTGTGATTCCAAAGGATGATGCTACAAGAAGGTCGCTTGAGTCAGCCATGAGGAAGAACTTGCTCTTTGCTCATTTGGAGGAGGATGAGCAAAAAACCATGTACGATGCCATGTTCCCAGTTGAGAAGTCTGCTGGAGAGACCATCATCGAACAGGGAGAAGAAGGAGATAACTTCTATGTTATTGATAAGGGAACCGTTGATGTCTACGTCAATCACGAGTACGTTCTCACCATCAACGAGGGTGGATCATTTGGAGAACTTGCTTTGATCTATGGAACTCCACGTGCTGCAACCGTCATTGCCAAGACCGACGTGAAATTGTGGGCCATCGACCGTCTCACCTACCGTCGTATCTTGATGGGATCAGTAACAAAGAAGAGAAAGATGTATGACGAGTTCCTCTCCAAGGTTCAAATCTTGGCCGATCTCGACCAGTGGGAGCGCGCTAACGTGGCTGATGCTCTTGAGAGATGCGACTTCGAGCCAGGAACTCATGTCGTCGAGCAAGGACAACCCGGAGACGAATTCTTCATCATTCTCGAGGGAGAAGCCAATGTGTTGCAGAAGAGAAGCGACGACGCACCATTCGACGTTGTCGGACATCTTGGAATGTCGGACTATTTCGGAGAAATCGCTCTTCTTCTCGACCGCCCACGTGCCGCCACCGTTGTTGCCAAAACCCATCTCAAGTGCATCAAGCTGGATCGTAACCGCTTCGAACGTGTCATGGGACCAGTTCGTGAGATCCTGAAGAGAGACGTTTCAAACTACAACTCATACGTCAAACTGATGACCTAA
