# Supplementary material for: Identifying regulators of associative learning using a protein-labelling approach in Caenorhabditis elegans
Source: eLife. 2026 Jan 28;14:RP108438. doi: 10.7554/eLife.108438 (PMC12851583; doi:10.7554/eLife.108438)
Supplement: Source data 1. — These plasmids encode Prab-1743 3::V5::TurboID::gpd-2 3’ UTR and Prab-3::kin-2(ce179)::SL2::tag-RFP::gpd-2 3’ UTR, 1744 respectively. The folder contains an image of each plasmid map, as well as their DNA sequences 1745 in.fasta and.gb formats. [file elife-108438-data1.zip › Supplementary file 2/pYLC087 Prab-3__kin-2 (R92C) cDNA__SL2-tagRFP.gb]

LOCUS       pYLC087_Prab-3::kin-2_(R92C)_cDNA::SL2-tagRFP        6998 bp ds-DNA     circular SYN 08-AUG-2024
DEFINITION  synthetic DNA.
ACCESSION
VERSION     .
KEYWORDS    NEBuilder.
SOURCE      synthetic DNA construct
  ORGANISM  synthetic DNA construct
            .
REFERENCE   1  (bases 1 to 6998)
  AUTHORS   .
  TITLE     NEBuilder-generated Construct
  JOURNAL   Exported 18-APR-2024 from NEBuilder https://nebuilder.neb.com
COMMENT     NEBuilder-generated oligos (UPPERCASE = gene-specific, lowercase =
            overlap) SL2 tagRFP_fwd: GAATTTGGAATTCGCTAGC SL2 tagRFP_fwd 3'Tm:
            58.4 3'Ta: 56.1 SL2 tagRFP_rev: TGAACCTCCTTTTTCTAC SL2 tagRFP_rev
            3'Tm: 55.1 3'Ta: 56.1 kin-2_fwd:
            cggtagaaaaaggaggttcaATGAACAATTATTCAGGTGAC kin-2_fwd 3'Tm: 57.1
            3'Ta: 56.1 kin-2_rev: cgctagcgaattccaaattcTTAGGTCATCAGTTTGAC
            kin-2_rev 3'Tm: 55.1 3'Ta: 56.1.
FEATURES             Location/Qualifiers
     source          1..6998
                     /organism="synthetic DNA construct"
                     /mol_type="other DNA"
                     /plasmid="New Assembly"
     primer_bind     1..19
                     /note="SL2 tagRFP_fwd"
                     /note="gene-specific Tm: 58.4  Ta: 56.1"
                     /note="gene-specific primer: GAATTTGGAATTCGCTAGC"
     gene            282..1022
                     /created_by="User"
                     /label="tagRFP"
     promoter        4326..5787
                     /created_by="User"
                     /label="Prab-3"
     primer_bind     5848..5888
                     /note="kin-2_fwd"
                     /note="gene-specific Tm: 57.1  Ta: 56.1"
                     /note="overlap: cggtagaaaaaggaggttca"
                     /note="gene-specific primer: ATGAACAATTATTCAGGTGAC"
     primer_bind     complement(5850..5867)
                     /note="SL2 tagRFP_rev"
                     /note="gene-specific Tm: 55.1  Ta: 56.1"
                     /note="gene-specific primer: TGAACCTCCTTTTTCTAC"
     CDS             5868..6998
                     /created_by="User"
                     /modified_by="User"
                     /label="kin-2 isoform C"
     Polymorphism    6141..6143
                     /created_by="User"
                     /modified_by="User"
                     /label="R92C"
     primer_bind     complement(6981..20)
                     /note="kin-2_rev"
                     /note="gene-specific Tm: 55.1  Ta: 56.1"
                     /note="overlap: cgctagcgaattccaaattc"
                     /note="gene-specific primer: TTAGGTCATCAGTTTGAC"
ORIGIN      
        1 gaatttggaa ttcgctagcg tcgacggtac cgctgtctca tcctactttc acctagttaa
       61 ctgcttgtct taaaatctat gcttctcttt agtatctaaa attttcctag aagcttacaa
      121 gtatataaat ggtctcttct caataaaggt tgtatattta ttcatcttat tgaatctgcc
      181 atttcctcgt ttttgcgagt ttatatacct tccaattttc tttctattgt attttcaact
      241 tctaatttta attcagggaa actgctgtac cggtagaaaa aatgctcgag gtgtcaaaag
      301 gtgaagaact gattaaggaa aatatgcaca tgaagttata catggaaggc acggtcaata
      361 atcaccactt taaatgtaca tctgaaggag agggaaaacc gtacgaagga actcagacta
      421 tgcgaatcaa agtcgtggag ggtggcccgc tgcctttcgc cttcgatatt ttggctacta
      481 gcttcatgta cggatctcgc acctttatta accataccca gggaatccca gatttcttta
      541 aacaatcgtt cccggaaggt ttcacgtggg aaagagtgac gacatacgaa gatggaggag
      601 tcctcaccgc tacccaggac acgagtttgc aagatggatg cttgatctat aatgtaaaga
      661 ttcgaggcgt aaatttccct tcgaacggcc cagtcatgca aaagaagact ttgggatggg
      721 aagcaaatac tgaaatgctt tatcctgctg atggaggtct tgaaggacgt acggatatgg
      781 cactgaaact ggtgggcgga ggacacttga tatgtaattt caaaactacg tatcgaagta
      841 aaaagccggc caagaatctg aaaatgccag gagtttatta cgttgaccac agacttgaaa
      901 gaattaagga ggcagataaa gaaacgtacg tggaacaaca cgaagtagcc gttgctcgct
      961 attgtgactt gccatcgaaa cttggacata aacttaatgg aatggatgaa ctttataaat
     1021 aggtttaaac tgagttctac taactaacga gtaatattta aattttcagc atctcgcgcc
     1081 cgtgcctctg acttctaagt ccaattactc ttcaacatcc ctacatgctc tttctccctg
     1141 tgctcccacc ccctattttt gttattatca aaaaaacttc ttcttaattt ctttgttttt
     1201 tagcttcttt taagtcacct ctaacaatga aattgtgtag attcaaaaat agaattaatt
     1261 cgtaataaaa agtcgaaaaa aattgtgctc cctcccccca ttaataataa ttctatccca
     1321 aaatctacac aatgttctgt gtacacttct tatgtttttt ttacttctga taaatttttt
     1381 ttgaaacatc atagaaaaaa ccgcacacaa aataccttat catatgttac gtttcagttt
     1441 atgaccgcaa tttttatttc ttcgcacgtc tgggcctctc atgacgtcaa atcatgctca
     1501 tcgtgaaaaa gttttggagt atttttggaa tttttcaatc aagtgaaagt ttatgaaatt
     1561 aattttcctg cttttgcttt ttgggggttt cccctattgt ttgtcaagag tttcgaggac
     1621 ggcgtttttc ttgctaaaat cacaagtatt gatgagcacg atgcaagaaa gatcggaaga
     1681 aggtttgggt ttgaggctca gtggaaggtg agtagaagtt gataatttga aagtggagta
     1741 gtgtctatgg ggtttttgcc ttaaatgaca gaatacattc ccaatatacc aaacataact
     1801 gtttcctact agtcggccgt acgggccctt tcgtctcgcg cgtttcggtg atgacggtga
     1861 aaacctctga cacatgcagc tcccggagac ggtcacagct tgtctgtaag cggatgccgg
     1921 gagcagacaa gcccgtcagg gcgcgtcagc gggtgttggc gggtgtcggg gctggcttaa
     1981 ctatgcggca tcagagcaga ttgtactgag agtgcaccat atgcggtgtg aaataccgca
     2041 cagatgcgta aggagaaaat accgcatcag gcggccttaa ttaagggcct cgtgatacgc
     2101 ctatttttat aggttaatgt catgataata atggtttctt agacgtcagg tggcactttt
     2161 cggggaaatg tgcgcggaac ccctatttgt ttatttttct aaatacattc aaatatgtat
     2221 ccgctcatga gacaataacc ctgataaatg cttcaataat attgaaaaag gaagagtatg
     2281 agtattcaac atttccgtgt cgcccttatt cccttttttg cggcattttg ccttcctgtt
     2341 tttgctcacc cagaaacgct ggtgaaagta aaagatgctg aagatcagtt gggtgcacga
     2401 gtgggttaca tcgaactgga tctcaacagc ggtaagatcc ttgagagttt tcgccccgaa
     2461 gaacgttttc caatgatgag cacttttaaa gttctgctat gtggcgcggt attatcccgt
     2521 attgacgccg ggcaagagca actcggtcgc cgcatacact attctcagaa tgacttggtt
     2581 gagtactcac cagtcacaga aaagcatctt acggatggca tgacagtaag agaattatgc
     2641 agtgctgcca taaccatgag tgataacact gcggccaact tacttctgac aacgatcgga
     2701 ggaccgaagg agctaaccgc ttttttgcac aacatggggg atcatgtaac tcgccttgat
     2761 cgttgggaac cggagctgaa tgaagccata ccaaacgacg agcgtgacac cacgatgcct
     2821 gtagcaatgg caacaacgtt gcgcaaacta ttaactggcg aactacttac tctagcttcc
     2881 cggcaacaat taatagactg gatggaggcg gataaagttg caggaccact tctgcgctcg
     2941 gcccttccgg ctggctggtt tattgctgat aaatctggag ccggtgagcg tgggtctcgc
     3001 ggtatcattg cagcactggg gccagatggt aagccctccc gtatcgtagt tatctacacg
     3061 acggggagtc aggcaactat ggatgaacga aatagacaga tcgctgagat aggtgcctca
     3121 ctgattaagc attggtaact gtcagaccaa gtttactcat atatacttta gattgattta
     3181 aaacttcatt tttaatttaa aaggatctag gtgaagatcc tttttgataa tctcatgacc
     3241 aaaatccctt aacgtgagtt ttcgttccac tgagcgtcag accccgtaga aaagatcaaa
     3301 ggatcttctt gagatccttt ttttctgcgc gtaatctgct gcttgcaaac aaaaaaacca
     3361 ccgctaccag cggtggtttg tttgccggat caagagctac caactctttt tccgaaggta
     3421 actggcttca gcagagcgca gataccaaat actgtccttc tagtgtagcc gtagttaggc
     3481 caccacttca agaactctgt agcaccgcct acatacctcg ctctgctaat cctgttacca
     3541 gtggctgctg ccagtggcga taagtcgtgt cttaccgggt tggactcaag acgatagtta
     3601 ccggataagg cgcagcggtc gggctgaacg gggggttcgt gcacacagcc cagcttggag
     3661 cgaacgacct acaccgaact gagataccta cagcgtgagc attgagaaag cgccacgctt
     3721 cccgaaggga gaaaggcgga caggtatccg gtaagcggca gggtcggaac aggagagcgc
     3781 acgagggagc ttccaggggg aaacgcctgg tatctttata gtcctgtcgg gtttcgccac
     3841 ctctgacttg agcgtcgatt tttgtgatgc tcgtcagggg ggcggagcct atggaaaaac
     3901 gccagcaacg cggccttttt acggttcctg gccttttgct ggccttttgc tcacatgttc
     3961 tttcctgcgt tatcccctga ttctgtggat aaccgtatta ccgcctttga gtgagctgat
     4021 accgctcgcc gcagccgaac gaccgagcgc agcgagtcag tgagcgagga agcggaagag
     4081 cgcccaatac gcaaaccgcc tctccccgcg cgttggccga ttcattaatg cagctggcac
     4141 gacaggtttc ccgactggaa agcgggcagt gagcgcaacg caattaatgt gagttagctc
     4201 actcattagg caccccaggc tttacacttt atgcttccgg ctcgtatgtt gtgtggaatt
     4261 gtgagcggat aacaatttca cacaggaaac agctatgacc atgattacgc caagcttgca
     4321 tgcgcgcgag ttttgactgg ctttcaaaaa ctgagtgatt actaattatt tttgaaaaaa
     4381 ttaacagttg tgatatgata tttagacatt tttgcaatat ataatttgtt tgaaaaaaaa
     4441 acatttttta atggtcttcg aagctataat agtttttcgt aaaattttaa ataaaacagc
     4501 tgacagatat ccacattcaa taattgaaag tatgcagttc tctttttttt tgtcaaatag
     4561 aaaaaaagta acagatggtc agatataatc taggttaatc tgactctggt catcgatgaa
     4621 ctcattttca tcataatcat tcttctttca aatggtctgt tcggaattcg aatattcaat
     4681 aaatggatat cttattagat gctccggatt tattccacca aacttccaag acgtaagttc
     4741 aatttaaaca aaattactat agcttgaaaa aatgagaaaa aacgagcaga taaaaaaata
     4801 acagaaaaaa tccataaaaa tgacgagggt tccgtgcgaa aatcgtcatt gtttttggct
     4861 tgcatcacac ttttccgcga gtcagccaca ctgttttatc gattattatt tttctgattt
     4921 cagaaaccgg aaacttacaa ctgagatgct ttcattttga tttttttaaa tttagttttg
     4981 atttcagcga tttgtttgaa tataattatg catgagttgg cttttgcatt tttagataaa
     5041 taagttcaca tgctcggaca aattgtgtgg tttaatctgt gaaagttttg aatcttctgt
     5101 ttgaaaaaaa aacattttta atttgtatat acgagtgaat tggttaggcc ctggttacgt
     5161 tttccagcga attcattcaa atttcttatt ttttctattt tttcaattaa ataatttagt
     5221 tctctatcac atgtgtatga tcaaaatttc attcctaatc gtaagcaaat ttaggctcat
     5281 ccgtagtata attttgttat gaagggcttc acagtaaaag ctcaaactcc aacatttagc
     5341 aactagcaac caacaaaaaa ccaaagaaat gtcagttttg aaaagtcgtt atttctttgt
     5401 cttctcacaa ttcacacatc atcttctcgt tttcctccgt ttttttgtcg tgcttccttc
     5461 ttttctttac acatttttct aacctttttt taagtctatc ctctcctaat cctttgtact
     5521 ctctaatcag ttttgctggt tgtgctgcac aatttttatc agatttatgc gcgaaacaaa
     5581 agcctctcgc ggagagctcc gccaaatccg gtcttctttt ttccttgcct atcggatttc
     5641 acaaacattc agtttgtcac ttgacgatgt gttggaggca ttactactag gaagtgttat
     5701 tcatattttt tattcgtttc tttttggtga ctaaacgaaa tattccgaac gttttcctga
     5761 tttcaggcgg cggaaacgaa gaagaccgat cctatcgatt cgcggccgct gtacacccgg
     5821 gtgccctata gtgagtcgta ttggtaccgg tagaaaaagg aggttcaatg aacaattatt
     5881 caggtgacat tgtttttatg tcgggtggaa acgaagagga tcagttggca caatgccagg
     5941 cctatgtgca acgacacaac attcagcagc ttgtcaaaga agcaattgtt gttctgtgca
     6001 tacacaaacc cgacaacccg gttctcttct tgaaggatca ttttgaaaaa ctcaacgaac
     6061 aacgagcaca ggaaggagga aatccggacg ctgctgatga tgacgacatc attgtggagc
     6121 caccaaagag atcaggtgga tgcagaaccg gaatctctgc cgaaccaatc aaggaggacg
     6181 ataccgagta caagaaggtt gtgattccaa aggatgatgc tacaagaagg tcgcttgagt
     6241 cagccatgag gaagaacttg ctctttgctc atttggagga ggatgagcaa aaaaccatgt
     6301 acgatgccat gttcccagtt gagaagtctg ctggagagac catcatcgaa cagggagaag
     6361 aaggagataa cttctatgtt attgataagg gaaccgttga tgtctacgtc aatcacgagt
     6421 acgttctcac catcaacgag ggtggatcat ttggagaact tgctttgatc tatggaactc
     6481 cacgtgctgc aaccgtcatt gccaagaccg acgtgaaatt gtgggccatc gaccgtctca
     6541 cctaccgtcg tatcttgatg ggatcagtaa caaagaagag aaagatgtat gacgagttcc
     6601 tctccaaggt tcaaatcttg gccgatctcg accagtggga gcgcgctaac gtggctgatg
     6661 ctcttgagag atgcgacttc gagccaggaa ctcatgtcgt cgagcaagga caacccggag
     6721 acgaattctt catcattctc gagggagaag ccaatgtgtt gcagaagaga agcgacgacg
     6781 caccattcga cgttgtcgga catcttggaa tgtcggacta tttcggagaa atcgctcttc
     6841 ttctcgaccg cccacgtgcc gccaccgttg ttgccaaaac ccatctcaag tgcatcaagc
     6901 tggatcgtaa ccgcttcgaa cgtgtcatgg gaccagttcg tgagatcctg aagagagacg
     6961 tttcaaacta caactcatac gtcaaactga tgacctaa
//
